# Supplementary material for: Development of a high-density sub-species-specific targeted SNP assay for Rocky Mountain bighorn sheep (Ovis canadensis canadensis)
Source: PeerJ. 2024 Feb 26;12:e16946. doi: 10.7717/peerj.16946 (PMC10903336; doi:10.7717/peerj.16946)
Supplement: Supplemental Information 2 [file peerj-12-16946-s002.zip › BHS_10K_SNPs.vcf]

##fileformat=VCFv4.2
##FILTER=<ID=PASS,Description="All filters passed">
##bcftoolsVersion=1.13+htslib-1.13
##bcftoolsCommand=mpileup -f OAR3.1_50Kregions.fa -b BHS_10K.txt
##reference=file://OAR3.1_50Kregions.fa
##contig=<ID=OAR1,length=275612895>
##contig=<ID=OAR2,length=248993846>
##contig=<ID=OAR3,length=224283230>
##contig=<ID=OAR4,length=119255633>
##contig=<ID=OAR5,length=107901688>
##contig=<ID=OAR6,length=117031472>
##contig=<ID=OAR7,length=100079507>
##contig=<ID=OAR8,length=90695168>
##contig=<ID=OAR9,length=94726778>
##contig=<ID=OAR10,length=86447213>
##contig=<ID=OAR11,length=62248096>
##contig=<ID=OAR12,length=79100223>
##contig=<ID=OAR13,length=83079144>
##contig=<ID=OAR14,length=62722625>
##contig=<ID=OAR15,length=80923592>
##contig=<ID=OAR16,length=71719816>
##contig=<ID=OAR17,length=72286588>
##contig=<ID=OAR18,length=68604602>
##contig=<ID=OAR19,length=60464314>
##contig=<ID=OAR20,length=51176841>
##contig=<ID=OAR21,length=50073674>
##contig=<ID=OAR22,length=50832532>
##contig=<ID=OAR23,length=62330649>
##contig=<ID=OAR24,length=42034648>
##contig=<ID=OAR25,length=45367442>
##contig=<ID=OAR26,length=44077779>
##contig=<ID=OARX,length=135437088>
##ALT=<ID=*,Description="Represents allele(s) other than observed.">
##INFO=<ID=INDEL,Number=0,Type=Flag,Description="Indicates that the variant is an INDEL.">
##INFO=<ID=IDV,Number=1,Type=Integer,Description="Maximum number of raw reads supporting an indel">
##INFO=<ID=IMF,Number=1,Type=Float,Description="Maximum fraction of raw reads supporting an indel">
##INFO=<ID=DP,Number=1,Type=Integer,Description="Raw read depth">
##INFO=<ID=VDB,Number=1,Type=Float,Description="Variant Distance Bias for filtering splice-site artefacts in RNA-seq data (bigger is better)",Version="3">
##INFO=<ID=RPBZ,Number=1,Type=Float,Description="Mann-Whitney U-z test of Read Position Bias (closer to 0 is better)">
##INFO=<ID=MQBZ,Number=1,Type=Float,Description="Mann-Whitney U-z test of Mapping Quality Bias (closer to 0 is better)">
##INFO=<ID=BQBZ,Number=1,Type=Float,Description="Mann-Whitney U-z test of Base Quality Bias (closer to 0 is better)">
##INFO=<ID=MQSBZ,Number=1,Type=Float,Description="Mann-Whitney U-z test of Mapping Quality vs Strand Bias (closer to 0 is better)">
##INFO=<ID=SCBZ,Number=1,Type=Float,Description="Mann-Whitney U-z test of Soft-Clip Length Bias (closer to 0 is better)">
##INFO=<ID=FS,Number=1,Type=Float,Description="Phred-scaled p-value using Fisher's exact test to detect strand bias">
##INFO=<ID=SGB,Number=1,Type=Float,Description="Segregation based metric.">
##INFO=<ID=MQ0F,Number=1,Type=Float,Description="Fraction of MQ0 reads (smaller is better)">
##FORMAT=<ID=PL,Number=G,Type=Integer,Description="List of Phred-scaled genotype likelihoods">
##FORMAT=<ID=GT,Number=1,Type=String,Description="Genotype">
##INFO=<ID=AC,Number=A,Type=Integer,Description="Allele count in genotypes for each ALT allele, in the same order as listed">
##INFO=<ID=AN,Number=1,Type=Integer,Description="Total number of alleles in called genotypes">
##INFO=<ID=DP4,Number=4,Type=Integer,Description="Number of high-quality ref-forward , ref-reverse, alt-forward and alt-reverse bases">
##INFO=<ID=MQ,Number=1,Type=Integer,Description="Average mapping quality">
##bcftools_callVersion=1.13+htslib-1.13
##bcftools_callCommand=call -mv -Ov -o BHS_10K.vcf; Date=Thu Oct 27 09:36:55 2022
##bcftools_filterVersion=1.10.2+htslib-1.10.2
##bcftools_filterCommand=filter -e 'QUAL <30' -o BHS_10K_SNPs_QUAL30.vcf BHS_10K_SNPs.recode.vcf; Date=Thu Oct 27 13:59:15 2022
##bcftools_filterCommand=filter -e 'INFO/DP <6' -o BHS_10K_SNPs_QUAL30_DP6.vcf BHS_10K_SNPs_QUAL30.vcf; Date=Thu Oct 27 14:01:04 2022
#CHROM	POS	ID	REF	ALT	QUAL	FILTER	INFO	FORMAT	CM1_A_10Krun	CM1_B_10Krun	CM13_A_10Krun	CM13_B_10Krun	CM17_B_10Krun	CM3_A_10Krun	CM3_B_10Krun	CM4_B_10Krun	CM7_A_10Krun	CM7_B_10Krun	CM8_A_10Krun	CM8_B_10Krun	CY1_A_10Krun	CY1_B_10Krun	CY15_A_10Krun	CY15_B_10Krun	CY16_A_10Krun	CY16_B_10Krun	CY18_A_10Krun	CY18_B_10Krun	CY19_A_10Krun	CY19_B_10Krun	CY3_A_10Krun	CY3_B_10Krun	CY5_A_10Krun	CY5_B_10Krun	CY6_A_10Krun	CY6_B_10Krun	NW1_A_10Krun	NW1_B_10Krun	NW2_A_10Krun	NW2_B_10Krun	NW3_A_10Krun	NW3_B_10Krun	NW4_A_10Krun	NW4_B_10Krun	NW5_A_10Krun	NW5_B_10Krun	NW6_A_10Krun	NW6_B_10Krun	NW7_A_10Krun	NW7_B_10Krun	NW8_A_10Krun	NW8_B_10Krun	RM_J11_A_10Krun	RM_J11_B_10Krun	RM_K14_A_10Krun	RM_K14_B_10Krun	RM_L10_A_10Krun	RM_L10_B_10Krun	RM_M14_A_10Krun	RM_M14_B_10Krun	RM_N11_A_10Krun	RM_N11_B_10Krun	RM_P3_A_10Krun	RM_P3_B_10Krun	RM_U12_A_10Krun	RM_U12_B_10Krun	RM_U22_A_10Krun	RM_U22_B_10Krun	ST13_A_10Krun	ST13_B_10Krun	ST15_A_10Krun	ST15_B_10Krun	ST17_A_10Krun	ST17_B_10Krun	ST19_A_10Krun	ST19_B_10Krun	ST4_A_10Krun	ST4_B_10Krun	ST7_A_10Krun	ST7_B_10Krun	ST8_A_10Krun
OAR1	100126299	.	G	A	12535.2	PASS	DP=2339;VDB=1.04101e-30;SGB=278.864;RPBZ=-1.1082;MQBZ=-1.47944;MQSBZ=7.84074;BQBZ=1.16043;SCBZ=0;FS=0;MQ0F=0;AC=103;AN=150;DP4=273,157,640,337;MQ=38	GT:PL	1/1:119,9,0	1/1:255,51,0	0/1:21,0,173	0/1:255,0,255	1/1:110,13,0	1/1:172,18,0	1/1:255,157,0	1/1:96,9,0	1/1:42,3,0	1/1:255,96,0	0/1:89,0,24	0/1:255,0,100	0/1:6,0,255	0/0:0,51,255	0/0:0,36,255	0/0:0,45,255	0/0:0,45,251	0/0:0,36,255	1/1:255,45,0	1/1:225,30,0	0/0:0,102,255	0/0:0,63,255	0/0:0,54,255	0/0:0,33,255	0/1:253,0,255	0/1:255,0,189	0/0:0,45,255	0/0:0,66,255	1/1:255,27,0	1/1:255,42,0	1/1:255,63,0	1/1:244,30,0	1/1:255,57,0	1/1:255,54,0	1/1:255,51,0	1/1:255,39,0	1/1:255,51,0	1/1:255,51,0	1/1:255,57,0	1/1:255,57,0	1/1:255,51,0	1/1:231,24,0	1/1:255,84,0	1/1:255,42,0	0/1:248,0,232	0/1:255,0,255	0/1:159,0,247	0/1:176,0,174	0/1:129,0,228	0/1:188,0,55	1/1:255,54,0	1/1:255,33,0	1/1:236,27,0	1/1:93,9,0	1/1:255,39,0	1/1:255,30,0	0/0:0,8,156	0/1:216,0,255	0/1:251,0,185	0/1:199,0,203	./.:0,0,0	1/1:255,42,0	1/1:255,60,0	1/1:255,255,0	0/1:87,0,224	0/0:0,18,211	1/1:126,15,0	1/1:255,105,0	0/1:255,0,255	0/1:255,0,255	1/1:255,99,0	1/1:255,108,0	0/1:255,0,34
OAR1	100357472	.	G	C	1067.93	PASS	DP=1107;VDB=0.000119951;SGB=75.3748;RPBZ=1.23424;MQBZ=-0.792552;MQSBZ=4.45677;BQBZ=-1.5431;FS=0;MQ0F=0;AC=10;AN=144;DP4=345,266,34,19;MQ=38	GT:PL	0/1:33,0,33	0/1:246,0,255	0/0:0,3,42	0/0:0,18,192	0/0:0,18,139	0/0:0,3,42	0/0:0,84,255	./.:0,0,0	./.:0,0,0	0/0:0,21,188	0/0:0,6,84	0/0:0,57,255	0/0:0,39,255	0/0:0,33,255	0/0:0,18,178	0/0:0,39,255	0/1:253,0,78	0/1:133,0,115	0/0:0,24,238	0/0:0,15,164	0/1:90,0,77	0/1:162,0,255	0/1:103,0,196	0/1:77,0,155	0/0:0,45,255	0/0:0,30,255	0/0:0,51,255	0/0:0,33,255	0/0:0,24,202	0/0:0,9,113	0/0:0,18,177	0/0:0,12,142	0/0:0,42,255	0/0:0,15,183	0/0:0,30,242	0/0:0,21,146	0/0:0,33,255	0/0:0,24,242	0/0:0,36,255	0/0:0,30,252	0/0:0,24,203	0/0:0,18,196	0/0:0,24,192	0/0:0,36,255	0/0:0,39,255	0/0:0,30,255	0/0:0,18,175	0/0:0,18,181	0/0:0,36,255	0/0:0,15,172	0/0:0,24,217	0/0:0,45,255	0/0:0,24,203	0/0:0,6,65	0/0:0,18,189	0/0:0,6,61	0/0:0,21,165	0/0:0,27,238	0/0:0,57,255	0/0:0,30,255	0/1:36,0,36	0/0:0,9,119	0/0:0,6,72	0/0:0,51,255	0/0:0,15,183	./.:0,0,0	./.:0,0,0	0/1:90,9,0	0/0:0,75,255	0/0:0,21,208	0/0:0,84,255	0/0:0,39,255	0/0:0,9,19
OAR1	10055241	.	G	A	5029.59	PASS	DP=4343;VDB=8.36915e-22;SGB=586.086;RPBZ=-5.24312;MQBZ=-3.6099;MQSBZ=2.24948;BQBZ=-0.778226;SCBZ=0;FS=0;MQ0F=0;AC=29;AN=156;DP4=1076,969,361,243;MQ=38	GT:PL	0/0:0,27,255	0/0:0,129,255	0/0:0,12,142	0/0:0,138,255	0/1:247,0,165	0/1:30,0,107	0/1:255,0,255	0/1:75,0,120	0/0:0,15,177	0/0:0,255,255	0/1:108,0,57	0/1:255,0,255	0/1:255,0,255	0/1:213,0,255	0/0:0,87,255	0/0:0,102,255	0/1:255,0,237	0/1:255,0,255	1/1:255,76,0	1/1:255,111,0	0/0:0,126,255	0/0:0,154,255	0/0:0,114,255	0/0:0,111,255	0/0:0,226,255	0/0:0,129,255	0/0:0,99,255	0/0:0,99,255	0/0:0,75,255	0/0:0,81,255	0/1:255,0,255	0/1:255,0,126	0/0:0,132,255	0/0:0,72,255	0/0:0,135,255	0/0:0,69,255	0/0:0,81,255	0/0:0,90,255	0/0:0,93,255	0/0:0,111,255	0/0:0,123,255	0/0:0,75,255	0/0:0,135,255	0/0:0,75,255	0/0:0,96,255	0/0:0,108,255	0/0:0,81,255	0/0:0,93,255	0/1:255,0,255	0/1:255,0,254	0/1:255,0,217	0/1:173,0,255	0/0:0,96,255	0/0:0,48,255	0/0:0,84,255	0/0:0,66,255	0/1:133,0,156	0/1:239,0,255	0/0:0,93,255	0/0:0,81,255	0/0:0,57,255	0/0:0,9,119	1/1:255,157,0	1/1:255,255,0	0/0:0,18,204	0/0:0,60,255	0/0:0,81,255	0/0:0,18,204	0/1:255,0,255	0/1:255,0,255	0/0:0,253,255	0/0:0,157,255	0/0:0,66,255
OAR1	100692366	.	C	A	10112.8	PASS	DP=5156;VDB=2.80787e-22;SGB=117.203;RPBZ=0.888158;MQBZ=-2.60363;MQSBZ=3.57905;BQBZ=-3.67266;SCBZ=0;FS=0;MQ0F=0.000193949;AC=62;AN=156;DP4=1105,927,647,497;MQ=37	GT:PL	0/0:0,9,119	0/0:0,209,255	0/1:102,0,30	0/1:73,0,255	1/1:255,48,0	0/0:0,15,180	0/0:0,255,255	0/1:43,0,189	0/1:36,0,36	0/1:255,0,255	1/1:122,12,0	1/1:255,255,0	0/1:255,0,255	0/1:255,0,255	0/1:255,0,255	0/1:255,0,255	0/1:255,0,255	0/1:255,0,255	0/0:0,157,255	0/0:0,70,255	0/1:255,0,255	0/1:255,0,255	0/1:255,0,255	0/1:255,0,255	0/1:255,0,255	0/1:255,0,255	0/1:255,0,255	0/1:148,0,255	0/0:0,148,255	0/0:0,96,255	0/0:0,141,255	0/0:0,111,255	0/0:0,132,255	0/0:0,75,255	0/0:0,181,255	0/0:0,120,255	0/0:0,111,255	0/0:0,157,255	0/0:0,138,255	0/0:0,120,255	0/0:0,114,255	0/0:0,108,255	0/0:0,121,255	0/0:0,114,255	0/1:255,0,255	0/1:255,0,255	1/1:255,117,0	1/1:255,87,0	0/1:255,0,255	0/1:241,0,255	0/0:0,138,255	0/0:0,123,255	0/1:255,0,185	0/1:152,0,171	0/0:0,87,255	0/0:0,78,255	0/1:248,0,242	0/1:192,0,225	0/1:199,0,255	0/1:167,0,255	0/1:237,0,167	0/1:208,0,236	0/1:255,0,255	0/1:255,0,217	0/1:104,0,63	0/1:36,0,36	1/1:255,60,0	1/1:219,33,0	0/1:219,0,255	0/1:255,0,255	1/1:255,163,0	0/1:255,1,0	0/1:166,0,255
OAR1	101092637	.	G	A	4159.19	PASS	DP=4030;VDB=1.61363e-10;SGB=662.172;RPBZ=-0.768344;MQBZ=-0.535383;MQSBZ=-2.836;BQBZ=1.09147;SCBZ=0;FS=0;MQ0F=0;AC=26;AN=158;DP4=874,1098,227,300;MQ=38	GT:PL	0/1:49,0,149	0/1:255,0,255	0/0:0,3,42	0/1:255,0,255	0/0:0,126,255	0/0:0,15,169	0/0:0,202,255	0/0:0,27,208	0/0:0,6,84	0/0:0,181,255	0/0:0,18,176	0/0:0,255,255	1/1:255,93,0	0/1:255,0,0	0/0:0,90,255	0/0:0,70,255	0/0:0,114,255	0/0:0,129,255	1/1:255,72,0	1/1:255,78,0	0/0:0,114,255	0/0:0,129,255	0/0:0,57,255	0/0:0,108,255	0/0:0,172,255	0/0:0,87,255	0/0:0,96,255	0/0:0,117,255	0/0:0,51,255	0/0:0,39,255	0/0:0,93,255	0/0:0,69,255	0/0:0,66,255	0/0:0,120,255	0/0:0,75,255	0/0:0,90,255	0/0:0,81,255	0/0:0,120,255	0/0:0,117,255	0/0:0,99,255	0/0:0,105,255	0/0:0,72,255	0/0:0,144,255	0/0:0,105,255	0/1:255,0,168	0/1:255,0,223	0/0:0,63,255	0/0:0,78,255	0/0:0,87,255	0/0:0,78,255	1/1:255,96,0	1/1:255,78,0	0/1:85,0,251	0/1:178,0,100	0/1:236,0,255	0/1:180,0,235	0/0:0,39,255	0/0:0,63,255	0/0:0,66,255	0/0:0,120,255	0/0:0,33,255	0/0:0,51,255	0/0:0,178,255	0/0:0,157,255	0/0:0,33,255	0/0:0,63,255	0/0:0,81,255	0/0:0,6,72	0/1:255,0,255	0/1:255,0,255	0/1:255,0,175	0/1:243,0,255	0/0:0,148,255
OAR1	101307545	.	G	A	2228.15	PASS	DP=4033;VDB=9.67537e-19;SGB=471.551;RPBZ=-0.852707;MQBZ=-3.09133;MQSBZ=-1.1435;BQBZ=-2.21181;SCBZ=0;FS=0;MQ0F=0;AC=14;AN=156;DP4=912,1288,105,164;MQ=38	GT:PL	0/0:0,15,121	0/0:0,255,255	0/0:0,30,255	0/0:0,169,255	0/0:0,105,255	0/0:0,18,204	0/0:0,255,255	0/0:0,45,255	0/0:0,12,146	0/0:0,229,255	0/0:0,21,185	0/0:0,255,255	0/0:0,84,255	0/0:0,64,255	0/0:0,43,255	0/0:0,69,255	1/1:255,93,0	1/1:255,114,0	0/0:0,84,255	0/0:0,60,255	1/1:255,181,0	1/1:255,135,0	0/1:255,0,255	0/1:165,0,255	0/1:255,0,253	0/1:232,0,255	0/1:254,0,255	0/1:255,0,255	0/0:0,60,255	0/0:0,105,255	0/0:0,96,255	0/0:0,60,255	0/0:0,69,255	0/0:0,42,255	0/0:0,84,255	0/0:0,117,255	0/0:0,72,255	0/0:0,69,255	0/0:0,78,255	0/0:0,72,255	0/0:0,84,255	0/0:0,39,255	0/0:0,105,255	0/0:0,93,255	0/0:0,102,255	0/0:0,63,255	0/0:0,84,255	0/0:0,78,255	0/0:0,105,255	0/0:0,36,255	0/0:0,87,255	0/0:0,84,255	0/0:0,63,255	0/0:0,69,255	0/0:0,96,255	0/0:0,75,255	0/0:0,18,207	0/0:0,75,255	0/0:0,69,255	0/0:0,66,255	0/0:0,42,255	0/0:0,24,255	0/0:0,255,255	0/0:0,217,255	0/0:0,39,226	0/0:0,3,42	0/0:0,24,224	0/0:0,21,228	0/0:0,255,255	0/0:0,181,255	0/0:0,169,255	0/0:0,255,255	0/0:0,84,255
OAR1	101531098	.	G	A	9273.89	PASS	DP=7714;VDB=4.32642e-20;SGB=834.498;RPBZ=-0.19963;MQBZ=-0.884014;MQSBZ=3.53098;BQBZ=-1.29147;SCBZ=0;FS=0;MQ0F=0;AC=66;AN=158;DP4=1694,1215,1135,795;MQ=38	GT:PL	0/1:52,0,131	0/1:255,0,255	0/0:0,45,255	0/0:0,255,255	0/0:0,44,255	0/0:0,27,255	0/0:0,255,255	1/1:255,45,0	0/1:30,0,77	0/1:255,0,255	0/1:227,0,227	0/1:255,0,255	0/1:255,0,255	0/1:255,0,255	0/1:255,0,255	0/1:255,0,255	0/0:0,196,255	0/0:0,223,255	0/0:0,214,255	0/0:0,205,255	0/0:0,250,255	0/0:0,238,255	0/0:0,190,255	0/0:0,181,255	0/0:0,255,255	0/0:0,193,255	0/0:0,163,255	0/0:0,255,255	1/1:255,120,0	1/1:255,105,0	1/1:255,220,0	1/1:255,105,0	1/1:255,126,0	1/1:255,144,0	1/1:255,184,0	1/1:255,154,0	1/1:255,142,0	1/1:255,123,0	1/1:255,199,0	1/1:255,199,0	1/1:255,160,0	1/1:255,93,0	1/1:255,220,0	1/1:255,169,0	0/0:0,187,255	0/0:0,193,255	0/0:0,136,255	0/0:0,166,255	0/0:0,193,255	0/0:0,117,255	0/1:255,0,255	0/1:255,0,230	0/0:0,96,255	0/0:0,66,255	0/0:0,144,255	0/0:0,151,255	0/0:0,36,255	0/0:0,114,255	0/0:0,166,255	0/0:0,178,255	0/1:249,0,255	0/1:255,0,151	1/1:255,255,0	1/1:255,255,0	1/1:255,114,0	1/1:255,72,0	0/0:0,111,255	0/0:0,90,255	0/1:255,0,255	0/1:255,0,255	0/0:0,255,255	0/0:0,255,255	0/1:255,0,255
OAR1	101770845	.	G	A	1945.7	PASS	DP=967;VDB=1.16367e-08;SGB=257.702;RPBZ=-1.42484;MQBZ=-3.62462;MQSBZ=2.1405;BQBZ=-1.13089;FS=0;MQ0F=0;AC=22;AN=140;DP4=229,287,74,81;MQ=37	GT:PL	0/1:72,6,0	0/1:132,0,83	0/0:0,3,24	0/0:0,69,255	0/0:0,3,42	./.:0,0,0	0/0:0,9,101	0/0:0,39,255	0/0:0,3,8	0/0:0,84,255	0/0:0,12,138	0/0:0,69,255	0/0:0,39,255	0/0:0,21,178	0/0:0,24,215	0/0:0,33,227	0/0:0,15,161	0/0:0,24,235	0/0:0,27,246	0/0:0,39,255	0/0:0,33,215	0/0:0,30,236	0/0:0,33,255	0/0:0,15,118	0/0:0,33,255	0/0:0,48,255	0/0:0,21,212	0/0:0,21,190	0/0:0,15,156	0/0:0,12,126	0/0:0,36,226	0/0:0,18,191	0/0:0,15,154	0/0:0,15,154	0/0:0,27,225	0/0:0,30,247	0/0:0,6,66	0/0:0,15,147	0/0:0,39,255	0/0:0,36,255	0/0:0,21,220	0/0:0,30,255	0/0:0,48,255	0/0:0,21,194	0/0:0,27,248	0/0:0,42,255	0/0:0,45,255	0/0:0,33,255	0/0:0,33,255	0/0:0,18,180	0/0:0,30,248	0/0:0,12,104	0/0:0,33,255	0/0:0,9,110	0/0:0,15,166	0/0:0,24,202	0/0:0,6,77	0/0:0,18,140	0/0:0,24,221	0/0:0,27,222	0/1:77,6,0	1/1:80,18,0	1/1:255,57,0	1/1:138,24,0	./.:0,0,0	0/1:105,9,0	./.:0,0,0	1/1:210,45,0	1/1:255,72,0	1/1:255,63,0	1/1:255,93,0	1/1:255,39,0	1/1:141,18,0
OAR1	102136601	.	T	C	6715.82	PASS	DP=4776;VDB=2.61754e-24;SGB=564.305;RPBZ=-0.857244;MQBZ=-5.53218;MQSBZ=-6.56661;BQBZ=-4.89782;SCBZ=0;FS=0;MQ0F=0;AC=34;AN=156;DP4=978,1143,335,457;MQ=38	GT:PL	0/1:69,0,88	0/1:255,0,255	0/0:0,3,42	0/1:255,0,255	0/1:255,0,61	0/0:0,6,59	0/0:0,214,255	0/0:0,18,172	0/0:0,21,233	0/0:0,255,255	0/1:135,0,190	0/1:255,0,255	0/0:0,151,255	0/0:0,36,255	0/1:255,0,202	0/1:255,0,255	0/1:255,0,255	0/1:255,0,255	0/0:0,108,255	0/0:0,166,255	0/1:255,0,255	0/1:255,0,255	0/1:208,0,255	0/1:255,0,156	1/1:255,235,0	1/1:255,87,0	0/0:0,132,255	0/0:0,163,255	0/1:255,0,237	0/1:255,0,255	0/0:0,117,255	0/0:0,126,255	0/0:0,99,255	0/0:0,135,255	0/0:0,123,255	0/0:0,105,255	0/0:0,108,255	0/0:0,108,255	0/0:0,96,255	0/0:0,87,255	0/0:0,105,255	0/0:0,78,255	0/0:0,148,255	0/0:0,26,255	0/1:255,0,255	0/1:255,0,255	0/0:0,129,255	0/0:0,84,255	0/0:0,93,255	0/0:0,69,255	0/1:255,0,255	0/1:255,0,252	0/1:219,0,141	0/1:190,0,116	0/1:255,0,214	0/1:255,0,240	0/0:0,48,255	0/0:0,63,255	0/0:0,99,255	0/0:0,39,255	0/0:0,21,228	0/0:0,57,255	0/1:255,0,255	0/1:255,0,255	0/1:126,0,109	1/1:119,9,0	0/0:0,36,255	0/0:0,30,255	0/0:0,226,255	0/0:0,255,255	0/0:0,199,255	0/0:0,232,255	0/0:0,57,255
OAR1	102136714	.	G	C	656.92	PASS	DP=647;VDB=4.0729e-10;SGB=36.4883;RPBZ=-0.595398;MQBZ=0.873632;BQBZ=-0.353462;FS=0;MQ0F=0;AC=12;AN=132;DP4=0,601,0,46;MQ=36	GT:PL	./.:0,0,0	0/0:0,42,183	./.:0,0,0	./.:0,0,0	0/0:0,27,163	0/0:0,3,23	0/0:0,36,138	0/1:110,12,0	0/0:0,6,66	0/0:0,75,187	0/0:0,12,99	0/0:0,102,187	0/0:0,48,170	0/0:0,21,145	0/0:0,36,170	0/0:0,24,148	0/0:0,30,154	0/0:0,24,146	0/0:0,24,150	0/0:0,24,150	0/0:0,45,172	0/0:0,48,178	0/0:0,9,81	0/0:0,42,181	0/0:0,48,163	0/0:0,21,139	0/0:0,15,126	0/0:0,30,161	0/0:0,36,160	0/0:0,27,161	0/0:0,21,127	0/0:0,21,149	0/0:0,18,125	0/0:34,61,171	0/0:0,27,137	0/0:0,30,128	0/0:0,36,176	0/0:0,30,161	0/0:0,30,163	0/0:0,21,126	0/0:0,24,157	0/0:0,12,110	0/0:0,15,114	0/0:0,21,130	0/1:86,0,17	0/1:57,0,108	1/1:163,39,0	1/1:112,15,0	0/1:62,0,74	0/0:0,12,102	0/0:0,33,162	0/0:0,27,165	0/0:0,18,106	0/0:0,9,90	0/0:0,18,115	0/0:0,9,133	0/1:57,0,27	0/1:27,0,47	0/1:118,0,70	0/1:43,0,107	0/0:0,12,110	./.:0,0,0	0/0:0,60,190	0/0:0,84,111	./.:0,0,0	./.:0,0,0	0/0:0,30,170	0/0:0,6,66	0/0:0,48,182	0/0:0,96,191	0/0:0,27,152	0/0:0,39,181	./.:0,0,0
OAR1	102425172	.	G	A	3583.93	PASS	DP=1305;VDB=1.67602e-16;SGB=180.248;RPBZ=4.32675;MQBZ=-1.15791;MQSBZ=-9.10187;BQBZ=-0.736471;FS=0;MQ0F=0.000766284;AC=33;AN=148;DP4=372,270,113,108;MQ=38	GT:PL	0/1:36,0,30	0/1:255,0,114	./.:0,0,0	0/1:38,0,255	0/1:156,0,167	0/0:0,9,96	0/0:0,33,255	0/0:0,12,131	0/1:36,3,0	0/1:155,0,154	1/1:118,9,0	1/1:255,57,0	0/0:0,75,255	0/0:0,30,216	0/0:0,30,255	0/0:0,39,255	0/0:0,15,144	0/0:0,39,254	0/0:0,18,196	0/0:0,36,255	0/0:0,75,255	0/0:0,48,255	0/0:0,39,255	0/0:0,30,255	0/0:0,63,255	0/0:0,45,255	0/0:0,39,228	0/0:0,39,255	0/1:82,0,205	0/1:156,0,96	0/0:0,27,225	0/0:0,21,155	0/0:0,36,255	0/0:0,30,254	0/0:0,33,255	0/0:0,24,219	0/0:0,18,177	0/0:0,33,255	0/0:0,24,243	0/0:0,30,248	0/0:0,21,226	0/0:0,21,205	0/0:0,45,255	0/0:0,45,255	0/1:136,0,225	0/1:163,0,156	0/0:0,30,255	0/0:0,39,241	0/1:109,0,192	0/1:141,0,150	0/1:86,0,83	0/1:206,0,61	0/1:151,0,21	0/1:23,0,57	0/1:225,0,173	0/1:174,0,53	0/0:0,15,153	0/0:0,27,233	0/1:139,0,36	0/1:107,0,60	1/1:71,9,0	0/0:0,6,77	0/0:0,66,255	0/0:0,48,255	0/0:0,6,78	0/0:0,3,42	./.:0,0,0	1/1:188,27,0	0/1:93,0,147	0/1:93,0,255	0/1:173,0,139	0/1:98,0,208	0/0:0,48,255
OAR1	102777741	.	G	A	5309.62	PASS	DP=3700;VDB=5.74532e-44;SGB=518.224;RPBZ=0.720108;MQBZ=-3.38009;MQSBZ=7.41051;BQBZ=-2.54732;SCBZ=0;FS=0;MQ0F=0;AC=30;AN=158;DP4=1096,685,354,180;MQ=37	GT:PL	0/0:0,27,210	0/0:0,255,255	0/0:0,6,77	0/0:0,139,255	0/0:0,63,255	0/0:0,30,243	0/0:0,255,255	0/0:0,18,211	0/0:0,24,205	0/0:0,81,255	0/0:0,6,72	0/0:0,255,255	0/0:0,114,255	0/0:0,108,255	0/0:0,75,255	0/0:0,117,255	0/0:0,90,255	0/0:0,84,255	0/0:0,63,255	0/0:0,78,255	0/0:0,144,255	0/0:0,135,255	0/0:0,84,255	0/0:0,72,255	0/0:0,163,255	0/0:0,151,255	0/0:0,78,255	0/0:0,69,255	0/1:229,0,169	0/1:148,0,234	0/0:0,69,255	0/0:0,36,245	0/0:0,87,255	0/0:0,39,255	0/0:0,81,255	0/0:0,54,255	0/0:0,63,255	0/0:0,54,255	0/0:0,102,255	0/0:0,48,255	0/0:0,81,255	0/0:0,48,255	0/0:0,123,255	0/0:0,72,255	1/1:255,120,0	1/1:255,123,0	1/1:255,75,0	1/1:255,51,0	0/1:255,0,250	0/1:207,0,230	0/1:139,0,255	0/1:255,0,255	0/0:0,48,255	0/0:0,27,214	0/1:142,0,255	0/1:255,0,203	0/1:244,0,142	0/1:240,0,139	0/1:255,0,255	0/1:255,0,179	0/0:0,42,255	0/0:0,63,255	0/1:255,0,255	0/1:255,0,255	0/1:158,0,203	0/1:66,0,130	0/0:0,60,255	0/0:0,21,231	0/1:255,0,255	0/1:255,0,255	0/1:255,0,255	0/1:255,0,146	0/1:167,0,255
OAR1	10290021	.	T	C	3905.93	PASS	DP=7551;VDB=8.12214e-26;SGB=-199.884;RPBZ=1.34861;MQBZ=-4.517;MQSBZ=7.67329;BQBZ=-2.60791;SCBZ=0;FS=0;MQ0F=0;AC=21;AN=160;DP4=2549,1527,371,187;MQ=38	GT:PL	0/0:0,30,255	0/0:0,255,255	0/1:205,0,79	0/1:255,0,238	0/0:0,69,255	0/1:51,0,235	0/1:255,0,255	0/0:0,135,255	0/1:33,0,69	0/1:255,0,255	0/0:0,42,255	0/0:0,255,255	0/0:0,255,255	0/0:0,154,255	0/0:0,166,255	0/0:0,181,255	0/0:0,160,255	0/0:0,178,255	0/0:0,214,255	0/0:0,136,255	0/0:0,211,255	0/0:0,240,255	0/0:0,175,255	0/0:0,138,255	0/0:0,255,255	0/0:0,232,255	0/0:0,181,255	0/0:0,223,255	0/0:0,178,255	0/0:0,141,255	0/1:255,0,255	0/1:255,0,255	0/0:0,151,255	0/0:0,118,255	0/0:0,255,255	0/0:0,172,255	0/0:0,199,255	0/0:0,175,255	0/0:0,217,255	0/0:0,132,255	0/0:0,172,255	0/0:0,105,255	0/0:0,232,255	0/0:0,175,255	0/1:255,0,255	0/1:255,0,255	0/0:0,148,255	0/0:0,163,255	0/0:0,151,255	0/0:0,130,255	0/0:0,211,255	0/0:0,181,255	0/0:0,96,255	0/0:0,93,255	0/0:0,172,255	0/0:0,126,255	0/1:255,0,255	0/1:255,0,255	0/0:0,156,255	0/0:0,160,255	0/0:0,42,247	0/1:225,0,84	0/0:0,255,255	0/0:0,255,255	0/1:255,0,110	0/1:69,0,209	0/0:0,63,255	0/0:0,30,255	0/0:0,253,255	0/0:0,255,255	0/1:255,0,255	0/1:255,0,255	0/1:255,0,255
OAR1	103039070	.	A	G	10123.5	PASS	DP=2198;VDB=8.77096e-21;SGB=67.8553;RPBZ=0.235048;MQBZ=-0.964434;MQSBZ=4.96704;BQBZ=0.4788;SCBZ=0;FS=0;MQ0F=0;AC=82;AN=150;DP4=420,297,381,275;MQ=37	GT:PL	1/1:84,6,0	0/1:206,0,255	0/0:0,6,72	0/1:104,0,255	0/0:0,15,164	0/0:0,3,42	0/0:0,187,255	0/0:0,36,255	0/0:0,3,42	0/1:219,0,255	0/0:0,12,92	0/0:0,135,255	1/1:255,54,0	1/1:255,42,0	1/1:255,39,0	1/1:255,39,0	0/1:194,0,196	0/1:224,0,202	1/1:246,45,0	1/1:255,45,0	0/1:40,0,255	0/1:209,0,251	1/1:255,69,0	1/1:255,36,0	1/1:255,57,0	1/1:255,48,0	0/1:150,0,105	0/1:45,0,240	1/1:223,27,0	1/1:255,48,0	0/0:0,57,255	0/0:0,42,255	0/1:170,0,220	0/1:89,0,194	0/1:255,0,242	0/1:182,0,214	0/1:189,0,146	0/1:145,0,255	0/1:113,0,255	0/1:163,0,255	0/1:199,0,210	0/1:80,0,113	0/0:0,84,255	0/0:0,63,255	1/1:255,90,0	1/1:255,66,0	1/1:255,81,0	1/1:255,42,0	0/1:110,0,131	0/1:85,0,122	0/1:222,0,255	0/1:108,0,115	0/1:38,0,201	0/1:81,0,163	0/1:9,0,220	0/1:113,0,178	0/1:24,0,166	0/1:105,0,228	1/1:255,66,0	1/1:255,45,0	0/1:107,0,159	0/0:0,24,148	0/1:255,0,255	0/1:105,0,255	0/0:0,36,255	0/0:0,18,204	1/1:183,15,0	1/1:146,12,0	0/1:94,0,255	0/1:246,0,255	0/1:248,0,142	0/1:255,0,255	1/1:255,66,0
OAR1	103773141	.	A	C	2424.31	PASS	DP=5352;VDB=3.68642e-33;SGB=113.771;RPBZ=0.975405;MQBZ=-1.35656;MQSBZ=-14.781;BQBZ=-3.13875;SCBZ=0;FS=0;MQ0F=0;AC=12;AN=152;DP4=1114,1851,108,170;MQ=37	GT:PL	0/0:0,9,96	0/0:0,255,255	0/0:0,9,105	0/0:0,138,255	0/0:0,81,255	0/0:0,27,251	0/0:0,255,255	0/0:0,33,255	0/0:0,3,42	0/0:0,166,255	0/1:48,0,117	0/1:255,0,255	0/1:255,0,255	0/1:255,0,255	0/1:255,0,255	0/1:255,0,255	0/0:0,117,255	0/0:0,129,255	0/1:255,0,211	0/1:255,0,255	0/0:0,151,255	0/0:0,187,255	0/0:0,132,255	0/0:0,87,255	0/0:0,175,255	0/0:0,132,255	0/0:0,120,255	0/0:0,126,255	0/0:0,93,255	0/0:0,69,255	0/0:0,160,255	0/0:0,72,255	0/0:0,123,255	0/0:0,151,255	0/0:0,135,255	0/0:0,123,255	0/0:0,132,255	0/0:0,96,255	0/0:0,132,255	0/0:0,114,255	0/0:0,166,255	0/0:0,81,255	0/0:0,172,255	0/0:0,141,255	0/0:0,108,255	0/0:0,151,255	0/0:0,205,255	0/0:0,102,255	0/1:158,0,255	0/1:255,0,193	0/0:0,126,255	0/0:0,69,255	0/1:200,0,255	0/1:145,0,254	0/0:0,114,255	0/0:0,54,255	0/0:0,60,255	0/0:0,96,255	0/0:0,135,255	0/0:0,114,255	0/0:0,108,255	0/0:0,12,153	0/0:0,255,255	0/0:0,255,255	0/0:0,72,255	0/0:0,3,42	0/0:0,57,255	0/0:0,21,206	0/0:0,255,255	0/0:0,244,255	0/0:0,255,255	0/0:0,255,255	0/0:0,99,255
OAR1	104058032	.	G	A	5496.24	PASS	DP=5304;VDB=1.81511e-12;SGB=394.422;RPBZ=-0.437865;MQBZ=-2.99423;MQSBZ=-5.62519;BQBZ=-1.92283;SCBZ=0;FS=0;MQ0F=0.000188537;AC=29;AN=154;DP4=1250,1367,311,302;MQ=37	GT:PL	0/1:6,0,255	0/0:0,250,255	0/0:0,12,93	0/0:0,190,255	0/0:0,33,255	0/0:0,36,255	0/0:0,211,255	0/0:0,36,242	./.:0,0,0	0/0:0,255,255	0/1:207,0,72	0/1:255,0,255	0/0:0,193,255	0/0:0,64,255	0/1:255,0,255	0/1:255,0,255	1/1:255,190,0	1/1:255,117,0	0/1:255,0,255	0/1:224,0,255	1/1:255,190,0	1/1:255,190,0	0/1:208,0,255	0/1:255,0,255	0/1:255,0,255	0/1:255,0,255	0/1:255,0,255	0/1:255,0,255	0/0:0,84,255	0/0:0,87,255	0/0:0,135,255	0/0:0,117,255	0/0:0,148,255	0/0:0,45,255	0/0:0,226,255	0/0:0,105,255	0/0:0,126,255	0/0:0,123,255	0/0:0,202,255	0/0:0,157,255	0/0:0,175,255	0/0:0,120,255	0/0:0,148,255	0/0:0,120,255	0/0:0,87,255	0/0:0,129,255	0/0:0,108,255	0/0:0,144,255	0/1:255,0,187	0/1:252,0,251	0/0:0,187,255	0/0:0,126,255	0/1:215,0,224	0/1:226,0,176	0/1:255,0,255	0/1:255,0,255	0/1:188,0,149	0/1:169,0,255	0/0:0,105,255	0/0:0,111,255	0/0:0,81,255	0/0:0,27,201	0/0:0,163,255	0/0:0,255,255	0/0:0,117,255	0/0:0,27,255	0/0:0,57,255	0/0:0,21,176	0/0:0,220,255	0/0:0,255,255	0/0:0,193,255	0/0:0,255,255	0/0:0,138,255
OAR1	104281491	.	A	G	6244.74	PASS	DP=4621;VDB=1.95866e-28;SGB=293.08;RPBZ=-0.941433;MQBZ=-3.44479;MQSBZ=-14.3035;BQBZ=-3.16597;SCBZ=0;FS=0;MQ0F=0.000432807;AC=37;AN=150;DP4=683,1565,196,462;MQ=38	GT:PL	0/0:0,15,140	0/0:0,255,255	0/0:0,15,172	0/0:0,111,255	0/0:0,24,239	0/0:0,30,255	0/0:0,255,255	./.:0,0,0	./.:0,0,0	0/0:0,45,255	0/0:0,21,217	0/0:0,255,255	1/1:255,132,0	1/1:255,74,0	0/0:0,102,255	0/1:6,0,255	0/0:0,141,255	0/0:0,148,255	0/1:245,0,255	0/1:254,0,255	0/0:0,154,255	0/0:0,157,255	0/1:255,0,255	0/1:248,0,245	0/1:255,0,255	0/1:255,0,255	0/0:0,35,255	0/0:0,148,255	0/1:255,0,255	0/1:255,0,219	1/1:255,163,0	1/1:255,102,0	0/1:255,0,255	0/1:255,0,240	0/1:245,0,255	0/1:145,0,202	0/1:255,0,255	0/1:255,0,205	0/1:220,0,255	0/1:255,0,255	0/0:0,102,255	0/0:0,66,255	0/0:0,178,255	0/0:0,123,255	0/0:0,102,255	0/0:0,126,255	0/0:0,123,255	0/0:0,114,255	0/0:0,81,255	0/0:0,93,255	0/0:0,148,255	0/0:0,87,255	0/0:0,75,255	0/0:0,27,224	0/0:0,66,255	0/0:0,90,255	0/0:0,69,255	0/0:0,120,255	0/0:0,108,255	0/0:0,111,255	0/1:255,0,255	1/1:168,33,0	0/0:0,205,255	0/0:0,255,255	0/0:0,15,183	0/0:0,3,42	1/1:100,55,0	1/1:255,39,0	0/0:0,255,255	0/0:0,255,255	0/1:255,0,150	0/1:255,0,202	0/1:239,0,72
OAR1	104515596	.	T	C	9756.39	PASS	DP=3123;VDB=7.37187e-13;SGB=320.667;RPBZ=-1.38739;MQBZ=-2.3434;MQSBZ=3.48197;BQBZ=-0.199806;SCBZ=0;FS=0;MQ0F=0;AC=64;AN=148;DP4=563,489,466,409;MQ=38	GT:PL	0/0:0,3,42	0/1:255,0,198	0/0:0,9,108	0/1:255,0,166	1/1:255,54,0	0/0:0,21,199	0/1:255,0,255	0/1:84,0,34	0/0:0,6,78	0/1:121,0,255	0/0:0,6,78	0/0:0,244,255	0/1:255,0,173	0/1:145,0,255	0/0:0,57,255	0/0:0,93,255	0/0:0,87,255	0/0:0,34,255	0/1:198,0,255	0/1:140,0,255	0/0:0,81,255	0/0:0,90,255	0/0:0,66,255	0/0:0,72,255	0/0:0,105,255	0/0:0,102,255	0/1:255,0,155	0/1:255,0,255	1/1:255,36,0	1/1:255,78,0	1/1:255,102,0	1/1:255,69,0	0/0:0,54,255	0/0:0,54,255	1/1:255,57,0	1/1:255,57,0	1/1:255,66,0	1/1:255,60,0	0/0:0,93,255	0/0:0,48,255	0/1:205,0,230	0/1:236,0,193	0/0:0,117,255	0/0:0,96,255	0/1:255,0,255	0/1:107,0,247	0/0:0,77,255	0/0:0,48,255	0/1:201,0,248	0/1:198,0,154	1/1:255,90,0	1/1:255,42,0	1/1:255,54,0	1/1:135,21,0	0/1:175,0,237	0/1:222,0,183	0/0:0,21,213	0/0:0,75,255	0/1:228,0,214	0/1:255,0,158	0/1:216,0,142	0/1:93,0,113	0/1:255,0,255	0/1:255,0,240	0/1:255,0,159	0/1:148,0,255	0/0:0,15,181	./.:0,0,0	0/1:255,0,255	0/1:255,0,255	1/1:255,135,0	1/1:255,184,0	1/1:255,78,0
OAR1	104725380	.	C	A	754.988	PASS	DP=764;VDB=4.09798e-17;SGB=-50.6707;RPBZ=10.7613;MQBZ=-10.4733;MQSBZ=0.278624;BQBZ=8.25791;FS=0;MQ0F=0.0013089;AC=27;AN=134;DP4=412,60,51,34;MQ=36	GT:PL	./.:0,0,0	0/0:0,9,107	0/0:36,39,56	0/1:7,0,114	0/0:0,15,170	0/0:0,3,24	0/1:136,0,105	0/0:0,6,42	./.:0,0,0	./.:0,0,0	0/0:0,3,27	0/0:0,61,255	0/0:0,24,184	0/0:0,18,133	0/1:13,0,235	0/1:25,0,178	0/1:15,0,56	0/0:0,36,221	0/1:40,0,150	0/0:0,12,113	0/0:0,12,131	0/0:0,9,66	0/1:26,0,111	0/1:40,0,122	0/0:0,33,237	0/1:40,0,170	0/0:0,24,153	0/0:0,30,156	0/0:0,12,142	0/1:19,0,147	0/0:0,13,198	0/1:6,0,143	0/1:29,0,58	0/0:0,9,78	0/0:0,27,163	0/1:14,0,47	0/1:43,0,100	0/1:13,0,133	0/1:58,0,127	0/1:44,0,212	0/0:0,12,110	0/0:0,6,55	0/1:44,0,53	0/0:0,15,213	0/1:63,0,123	0/1:6,0,144	0/1:84,0,47	0/0:0,21,194	0/0:0,0,131	0/0:3,0,131	0/0:3,0,141	0/1:9,0,242	0/0:3,0,140	0/0:0,21,146	0/0:0,9,80	0/0:0,33,206	0/0:0,9,46	0/1:9,0,80	0/0:0,18,133	0/0:0,18,134	./.:0,0,0	./.:0,0,0	0/0:0,27,216	0/1:129,0,185	0/0:0,18,159	./.:0,0,0	0/0:0,15,137	0/1:47,6,0	0/1:10,0,140	0/0:0,57,255	0/1:12,0,96	0/0:0,15,150	0/0:0,30,152
OAR1	104725391	.	A	G	926.594	PASS	DP=822;VDB=2.969e-17;SGB=-62.3852;RPBZ=10.7043;MQBZ=-10.2091;MQSBZ=1.96478;BQBZ=7.44659;FS=0;MQ0F=0.00121655;AC=30;AN=134;DP4=394,86,56,34;MQ=36	GT:PL	./.:0,0,0	0/0:0,9,107	0/0:0,6,61	0/1:7,0,114	0/0:0,15,170	0/0:0,3,24	0/1:137,0,134	0/0:0,6,42	./.:0,0,0	./.:0,0,0	0/0:0,3,36	0/0:0,61,255	0/0:0,24,184	0/1:15,0,162	0/1:52,0,255	0/1:22,0,191	0/1:15,0,69	0/0:0,36,221	0/1:40,0,154	0/0:0,12,113	0/0:0,12,131	0/0:0,9,66	0/1:49,0,154	0/1:40,0,139	0/0:0,33,240	0/1:40,0,175	0/0:0,24,204	0/0:0,30,155	0/0:0,12,142	0/1:19,0,147	0/0:0,13,197	0/1:6,0,205	0/1:29,0,71	0/0:0,9,101	0/0:0,33,246	0/1:14,0,47	0/1:43,0,100	0/1:13,0,159	0/1:55,0,150	0/1:48,0,224	0/0:0,15,150	0/0:0,6,55	0/1:42,0,95	0/1:8,0,176	0/1:63,0,123	0/1:64,0,166	0/1:84,0,47	0/0:0,21,226	0/0:0,0,131	0/0:3,0,150	0/1:6,0,155	0/1:6,0,250	0/0:3,0,145	0/0:0,21,149	0/0:0,9,95	0/0:0,33,254	0/0:0,9,52	0/1:9,0,80	0/0:0,18,133	0/0:0,18,169	./.:0,0,0	./.:0,0,0	0/0:0,27,215	0/1:134,0,185	0/0:0,18,201	./.:0,0,0	0/0:0,15,137	0/1:47,6,0	0/1:10,0,139	0/0:0,57,255	0/1:51,0,93	0/0:0,15,176	0/0:0,30,201
OAR1	104725417	.	C	T	3429.53	PASS	DP=926;VDB=2.34017e-43;SGB=97.1599;RPBZ=-1.60116;MQBZ=0.443907;MQSBZ=5.38066;BQBZ=0.113048;FS=0;MQ0F=0.00107991;AC=38;AN=134;DP4=270,124,119,57;MQ=36	GT:PL	./.:0,0,0	0/0:0,12,148	0/0:0,6,61	0/0:0,24,140	0/0:0,15,180	0/0:0,3,24	0/0:0,69,237	0/0:0,3,23	./.:0,0,0	./.:0,0,0	0/1:42,3,0	0/1:255,0,255	0/0:0,24,243	0/0:0,27,197	1/1:255,51,0	1/1:255,42,0	0/1:15,0,69	0/1:107,0,144	0/1:106,0,110	0/1:65,0,44	0/1:72,0,65	0/1:33,0,21	0/1:117,0,121	0/1:81,0,112	0/0:0,33,255	0/0:0,39,255	0/1:107,0,110	0/1:145,0,70	0/1:30,0,107	0/1:90,0,83	0/0:0,36,217	0/0:0,42,255	0/1:46,0,51	0/1:68,0,15	0/0:0,33,255	0/0:0,9,45	0/0:0,24,138	0/0:0,27,240	0/1:131,0,147	0/1:119,0,252	1/1:166,15,0	0/1:59,6,0	1/1:159,18,0	1/1:255,30,0	0/0:0,24,232	0/0:0,36,244	0/0:0,15,148	0/0:0,18,211	0/0:0,24,203	0/0:0,21,164	0/0:0,18,186	0/0:0,39,255	0/0:0,21,187	0/0:0,21,183	1/1:113,9,0	0/1:191,0,67	0/0:0,0,40	0/1:57,0,69	0/0:0,21,194	0/0:0,18,169	./.:0,0,0	./.:0,0,0	0/1:145,0,145	0/0:0,10,243	0/1:165,0,18	./.:0,0,0	0/0:0,15,181	0/0:0,6,47	0/0:0,30,255	0/0:0,57,255	0/1:69,0,89	0/0:0,15,183	1/1:201,30,0
OAR1	104939117	.	C	G	16766.7	PASS	DP=3317;VDB=1.07568e-13;SGB=218.767;RPBZ=0.801127;MQBZ=-3.6408;MQSBZ=1.65654;BQBZ=-3.02972;SCBZ=0;FS=0;MQ0F=0;AC=138;AN=148;DP4=64,69,985,934;MQ=37	GT:PL	./.:0,0,0	1/1:255,151,0	1/1:42,3,0	1/1:255,172,0	1/1:255,102,0	1/1:150,18,0	1/1:255,255,0	./.:0,0,0	1/1:42,3,0	1/1:255,96,0	1/1:145,12,0	1/1:255,135,0	1/1:255,129,0	1/1:255,102,0	1/1:255,63,0	1/1:255,123,0	0/1:255,0,255	0/1:255,0,255	1/1:255,75,0	1/1:255,99,0	0/1:255,0,255	0/1:255,0,255	1/1:255,96,0	1/1:255,84,0	1/1:255,108,0	1/1:255,75,0	0/1:255,0,179	0/1:245,0,255	1/1:255,51,0	1/1:255,64,0	1/1:255,129,0	1/1:255,81,0	1/1:255,87,0	1/1:255,117,0	1/1:255,111,0	1/1:255,57,0	1/1:255,96,0	1/1:255,93,0	1/1:255,114,0	1/1:255,84,0	1/1:255,87,0	1/1:255,69,0	1/1:255,129,0	1/1:255,84,0	1/1:255,84,0	1/1:255,69,0	1/1:255,84,0	1/1:255,96,0	1/1:255,105,0	1/1:255,42,0	1/1:255,93,0	1/1:255,96,0	1/1:255,39,0	1/1:230,27,0	0/1:255,0,249	0/1:253,0,173	0/1:122,0,211	0/1:225,0,194	1/1:255,96,0	1/1:255,54,0	1/1:191,48,0	1/1:23,3,0	1/1:255,141,0	1/1:255,160,0	1/1:162,15,0	1/1:90,9,0	1/1:196,18,0	1/1:128,12,0	1/1:255,111,0	1/1:255,84,0	1/1:255,108,0	1/1:255,205,0	1/1:255,57,0
OAR1	105251512	.	G	A	13199.2	PASS	DP=3146;VDB=1.17995e-08;SGB=139.501;RPBZ=0.165745;MQBZ=-4.2765;MQSBZ=-1.3549;BQBZ=-0.627985;SCBZ=0;FS=0;MQ0F=0.000317864;AC=92;AN=150;DP4=387,377,614,543;MQ=36	GT:PL	0/1:67,0,27	0/1:255,0,255	0/1:113,0,22	0/1:144,0,255	1/1:255,48,0	1/1:105,9,0	1/1:255,187,0	1/1:44,6,0	1/1:206,21,0	1/1:255,84,0	0/1:33,0,57	0/1:255,0,255	0/1:255,0,255	0/1:255,0,204	0/1:255,0,231	0/1:255,0,255	0/1:225,0,255	0/1:255,0,255	0/1:255,0,255	0/1:192,0,255	0/1:224,0,255	0/1:181,0,255	0/1:179,0,255	0/1:255,0,231	1/1:255,114,0	1/1:255,42,0	1/1:255,102,0	1/1:255,96,0	0/0:0,66,255	0/0:0,45,255	0/0:0,108,255	0/0:0,60,255	0/1:228,0,223	0/1:161,0,228	1/1:255,144,0	1/1:255,90,0	0/1:228,0,255	0/1:128,0,179	0/1:255,0,221	0/1:255,0,255	0/1:213,0,168	0/1:82,0,138	0/0:0,123,255	0/0:0,61,255	0/1:236,0,255	0/1:255,0,222	1/1:255,78,0	1/1:255,90,0	0/1:245,0,255	0/1:223,0,188	0/1:255,0,255	0/1:136,0,255	0/0:0,72,255	0/0:0,21,222	0/0:0,84,255	0/0:0,37,255	0/1:116,0,154	0/1:255,0,195	1/1:255,93,0	1/1:255,69,0	1/1:255,60,0	./.:0,0,0	1/1:255,81,0	1/1:255,169,0	1/1:161,21,0	1/1:121,30,0	1/1:153,15,0	./.:0,0,0	0/1:188,0,241	0/1:255,0,255	1/1:255,135,0	1/1:255,87,0	0/1:229,0,139
OAR1	105251616	.	A	T	503.131	PASS	DP=829;VDB=2.06847e-13;SGB=19.0922;RPBZ=1.27817;MQBZ=-1.05365;MQSBZ=-0.428184;BQBZ=-4.45645;FS=0;MQ0F=0;AC=9;AN=148;DP4=15,737,4,47;MQ=36	GT:PL	0/0:0,6,66	0/0:0,42,177	0/0:0,9,59	0/0:0,33,171	0/0:0,15,124	0/0:0,3,32	0/0:0,78,126	0/0:0,6,44	0/0:0,12,69	0/0:0,45,184	0/0:0,3,24	0/0:0,102,255	0/0:0,66,186	0/1:18,0,145	0/1:95,0,147	0/1:39,0,147	0/0:0,18,121	0/0:0,51,184	0/1:97,0,84	0/1:47,0,123	0/0:0,30,188	0/0:0,57,174	0/1:41,0,77	0/1:102,0,61	0/1:109,0,147	0/1:97,0,129	0/0:0,45,173	0/0:0,27,156	0/0:0,21,179	0/0:0,9,87	0/0:0,57,178	0/0:0,15,62	0/0:0,12,107	0/0:0,21,143	0/0:0,57,186	0/0:0,30,166	0/0:0,27,242	0/0:0,24,135	0/0:0,33,166	0/0:0,57,222	0/0:0,24,143	0/0:0,9,70	0/0:0,51,167	0/0:0,39,171	0/0:0,15,121	0/0:0,39,175	0/0:0,24,149	0/0:0,33,183	0/0:0,42,200	0/0:0,7,95	0/0:0,48,212	0/0:0,42,167	0/0:0,30,168	0/0:0,3,36	0/0:0,36,178	0/0:0,36,159	0/0:0,9,81	0/0:0,18,143	0/0:0,42,174	0/0:0,39,184	0/0:0,9,90	./.:0,0,0	0/0:0,63,170	0/0:0,78,184	0/0:0,9,46	0/0:0,9,90	0/0:0,9,90	./.:0,0,0	0/0:0,30,202	0/0:0,63,189	0/0:0,57,189	0/0:0,60,221	0/0:0,12,110
OAR1	105565990	.	C	G	6173.77	PASS	DP=2721;VDB=1.02792e-28;SGB=204.015;RPBZ=3.54468;MQBZ=-6.90017;MQSBZ=8.72763;BQBZ=-4.47676;SCBZ=0;FS=0;MQ0F=0.000735024;AC=39;AN=150;DP4=832,471,248,175;MQ=36	GT:PL	0/0:0,3,42	0/1:169,0,71	0/0:0,6,72	0/0:0,123,255	0/1:134,0,112	0/0:0,21,183	0/0:0,172,255	./.:0,0,0	0/0:0,9,67	0/0:0,108,255	0/0:0,18,189	0/0:0,255,255	0/1:254,0,19	1/1:255,60,0	0/1:255,0,209	0/1:255,0,254	0/1:205,0,128	0/1:55,0,168	0/1:234,0,202	0/1:248,0,255	0/1:162,0,255	0/1:247,0,91	0/0:0,60,255	0/0:0,48,255	0/1:255,0,121	0/1:181,0,255	1/1:255,54,0	1/1:255,90,0	0/1:132,0,196	0/1:167,0,255	0/0:0,48,255	0/0:0,30,207	0/0:0,60,255	0/0:0,78,255	0/0:0,63,255	0/0:0,69,255	0/0:0,78,255	0/0:0,60,255	0/0:0,48,255	0/0:0,39,255	0/0:0,48,255	0/0:0,42,255	0/0:0,87,255	0/0:0,81,255	0/1:255,0,144	0/1:133,0,255	1/1:255,54,0	1/1:255,60,0	0/1:255,0,253	0/1:159,0,197	0/1:184,0,202	0/1:251,0,215	0/0:0,18,160	0/0:0,18,191	0/0:0,45,255	0/0:0,57,255	0/1:123,0,84	0/1:120,0,81	0/1:213,0,235	0/1:167,0,255	0/0:0,36,255	./.:0,0,0	0/0:0,172,255	0/0:0,214,255	0/1:23,0,255	0/0:0,3,42	0/1:137,0,30	0/1:166,0,101	0/0:0,255,255	0/0:0,214,255	0/0:0,72,255	0/0:0,157,255	0/0:0,54,255
OAR1	105769537	.	G	A	1560.12	PASS	DP=2919;VDB=5.18674e-22;SGB=136.183;RPBZ=0.284057;MQBZ=-0.727506;MQSBZ=2.54982;BQBZ=-0.742692;SCBZ=0;FS=0;MQ0F=0;AC=8;AN=146;DP4=957,680,74,35;MQ=38	GT:PL	0/0:0,12,142	0/0:0,148,255	0/0:0,12,146	0/0:0,123,255	0/0:0,3,40	0/0:0,12,148	0/0:0,151,255	0/0:0,33,255	./.:0,0,0	0/0:0,123,255	0/0:0,24,217	0/0:0,151,255	0/1:255,0,245	0/1:255,0,170	0/0:0,87,255	0/0:0,60,255	0/1:255,0,248	0/1:114,0,255	0/1:212,0,255	0/1:208,0,193	0/1:138,0,255	0/1:255,0,255	0/0:0,78,255	0/0:0,84,255	0/0:0,151,255	0/0:0,78,255	0/0:0,57,255	0/0:0,93,255	0/0:0,57,255	0/0:0,57,255	0/0:0,57,255	0/0:0,42,255	0/0:0,57,255	0/0:0,69,255	0/0:0,63,255	0/0:0,39,255	0/0:0,66,255	0/0:0,66,255	0/0:0,96,255	0/0:0,66,255	0/0:0,57,255	0/0:0,21,197	0/0:0,108,255	0/0:0,72,255	0/0:0,90,255	0/0:0,66,255	0/0:0,9,255	0/0:0,75,255	0/0:0,45,255	0/0:0,48,255	0/0:0,99,255	0/0:0,81,255	0/0:0,54,255	0/0:0,36,255	0/0:0,48,255	0/0:0,84,255	0/0:0,21,231	0/0:0,69,255	0/0:0,66,255	0/0:0,63,255	0/0:0,87,255	./.:0,0,0	0/0:0,102,255	0/0:0,93,255	0/0:0,12,146	0/0:0,6,84	0/0:0,39,255	0/0:0,18,208	0/0:0,117,255	0/0:0,255,255	0/0:0,126,255	0/0:0,123,255	0/0:0,66,255
OAR1	105769545	.	C	T	2009.67	PASS	DP=2922;VDB=2.13729e-20;SGB=129.099;RPBZ=-0.94034;MQBZ=-1.02262;MQSBZ=3.59975;BQBZ=1.20453;SCBZ=0;FS=0;MQ0F=0;AC=16;AN=144;DP4=885,721,73,63;MQ=38	GT:PL	0/0:0,12,142	0/0:0,148,255	0/1:65,0,72	0/1:108,0,255	./.:0,0,0	0/0:0,12,148	0/0:0,129,255	0/1:211,0,87	./.:0,0,0	0/0:0,123,255	0/0:0,24,217	0/0:0,154,255	0/0:0,84,255	0/0:0,69,255	0/0:0,90,255	0/0:0,60,255	0/0:0,78,255	0/0:0,57,255	0/0:0,151,255	0/0:0,66,255	0/0:0,87,255	0/0:0,114,255	0/0:0,78,255	0/0:0,84,255	0/0:0,151,255	0/0:0,78,255	0/1:243,0,198	0/1:241,0,255	1/1:255,31,0	1/1:255,57,0	1/1:255,57,0	1/1:255,42,0	0/0:0,57,255	0/0:0,69,255	0/0:0,63,255	0/0:0,39,255	0/1:155,0,255	0/1:155,0,255	0/0:0,96,255	0/0:0,66,255	0/1:27,0,255	0/0:0,21,209	0/0:0,108,255	0/0:0,72,255	0/0:0,90,255	0/0:0,66,255	0/0:0,51,255	0/0:0,75,255	0/0:0,45,255	0/0:0,45,255	0/0:0,99,255	0/0:0,81,255	0/0:0,54,255	0/0:0,36,255	0/0:0,48,255	0/0:0,84,255	0/0:0,21,231	0/0:0,69,255	0/0:0,66,255	0/0:0,63,255	0/0:0,87,255	./.:0,0,0	0/0:0,102,255	0/0:0,93,255	0/0:0,12,146	0/0:0,6,84	0/0:0,39,255	0/0:0,18,208	0/0:0,117,255	0/0:0,253,255	0/0:0,126,255	0/0:0,120,255	0/0:0,69,255
OAR1	10624602	.	G	A	17252.5	PASS	DP=7935;VDB=1.14562e-17;SGB=526.031;RPBZ=-0.648343;MQBZ=-2.72939;MQSBZ=5.36348;BQBZ=-4.09038;SCBZ=0;FS=0;MQ0F=0.000126024;AC=136;AN=158;DP4=297,250,2481,1811;MQ=37	GT:PL	0/1:91,0,30	0/1:255,0,255	0/1:119,0,115	0/1:255,0,255	1/1:255,181,0	1/1:255,33,0	1/1:255,255,0	1/1:255,30,0	0/1:30,0,90	0/1:255,0,255	1/1:255,30,0	1/1:255,255,0	1/1:255,247,0	1/1:255,238,0	1/1:255,181,0	1/1:255,211,0	1/1:255,235,0	1/1:255,255,0	1/1:255,223,0	1/1:255,193,0	1/1:255,255,0	1/1:255,244,0	1/1:255,211,0	1/1:255,160,0	1/1:255,255,0	1/1:255,255,0	1/1:255,157,0	1/1:255,208,0	1/1:255,135,0	1/1:255,148,0	1/1:255,187,0	1/1:255,138,0	1/1:255,184,0	1/1:255,123,0	1/1:255,190,0	1/1:255,202,0	1/1:255,184,0	1/1:255,163,0	1/1:255,241,0	1/1:255,166,0	1/1:255,144,0	1/1:255,105,0	1/1:255,250,0	1/1:255,214,0	0/1:255,0,255	0/1:255,0,255	1/1:255,235,0	1/1:255,214,0	1/1:255,205,0	1/1:255,151,0	1/1:255,238,0	1/1:255,175,0	0/1:255,0,255	0/1:232,0,142	1/1:255,120,0	1/1:255,148,0	1/1:255,81,0	1/1:255,181,0	1/1:255,187,0	1/1:255,157,0	1/1:255,138,0	1/1:255,36,0	0/0:0,255,255	0/0:0,255,255	1/1:255,117,0	1/1:255,102,0	0/0:0,24,255	0/1:79,0,246	1/1:255,255,0	1/1:255,255,0	1/1:255,255,0	1/1:255,255,0	1/1:255,211,0
OAR1	106255915	.	A	G	3437.5	PASS	DP=3048;VDB=2.55703e-30;SGB=440.2;RPBZ=-0.266615;MQBZ=-1.03363;MQSBZ=-7.90961;BQBZ=3.46211;SCBZ=0;FS=0;MQ0F=0;AC=23;AN=152;DP4=550,941,147,237;MQ=38	GT:PL	0/0:0,6,84	0/0:0,148,255	0/0:0,3,42	0/0:0,144,255	0/0:0,78,255	0/0:0,12,99	0/0:0,84,255	0/1:30,0,102	0/0:0,6,84	0/0:0,138,255	0/0:0,12,138	0/1:255,0,254	0/0:0,93,255	0/0:0,81,255	0/1:255,0,255	0/1:204,0,255	0/0:0,49,255	0/0:0,60,255	1/1:255,102,0	1/1:255,102,0	0/0:0,78,255	0/0:0,134,255	0/0:0,66,255	0/0:0,51,255	0/0:0,114,255	0/0:0,84,255	0/0:0,30,255	0/0:0,51,255	0/0:0,60,255	0/0:0,60,255	0/0:0,44,255	0/0:0,75,255	0/1:255,0,176	0/1:207,0,218	0/0:0,84,255	0/0:0,102,255	0/0:0,114,255	0/0:0,72,255	0/0:0,93,255	0/0:0,81,255	0/0:0,78,255	0/0:0,54,255	0/0:0,102,255	0/0:0,75,255	0/0:0,93,255	0/0:0,78,255	0/0:0,57,255	0/0:0,66,255	0/0:0,63,255	0/0:0,51,255	0/1:241,0,255	0/1:255,0,161	0/1:59,0,140	0/1:216,0,134	0/0:0,42,255	0/0:0,39,255	0/0:0,39,255	0/1:18,0,255	0/0:0,72,255	0/0:0,75,255	0/0:0,69,255	0/0:0,3,42	1/1:255,96,0	1/1:255,138,0	0/0:0,33,243	./.:0,0,0	0/0:0,12,146	0/0:0,48,255	0/1:148,0,255	0/1:255,0,255	0/1:72,0,255	0/1:202,0,255	0/0:0,72,255
OAR1	106458207	.	C	T	1746.17	PASS	DP=3924;VDB=4.62343e-14;SGB=289.521;RPBZ=0.575303;MQBZ=-0.873023;MQSBZ=4.69138;BQBZ=1.79281;SCBZ=0;FS=0;MQ0F=0;AC=11;AN=148;DP4=1282,969,83,83;MQ=38	GT:PL	0/0:0,6,84	0/0:0,255,255	0/0:0,12,106	0/0:0,172,255	0/0:0,42,255	0/0:0,6,66	0/0:0,255,255	0/0:0,36,253	0/0:0,9,118	0/0:0,141,255	./.:0,0,0	0/1:255,0,255	0/0:0,132,255	0/0:0,126,255	0/0:0,126,255	0/0:0,93,255	0/0:0,102,255	0/0:0,126,255	0/0:0,111,255	0/0:0,129,255	0/0:0,144,255	0/0:0,166,255	0/0:0,114,255	0/0:0,87,255	0/0:0,151,255	0/0:0,102,255	0/0:0,90,255	0/0:0,108,255	0/0:0,96,255	0/0:0,48,255	0/0:0,78,255	0/0:0,48,255	0/0:0,90,255	0/0:0,75,255	0/0:0,120,255	0/0:0,87,255	0/0:0,90,255	0/0:0,72,255	0/0:0,123,255	0/0:0,93,255	0/0:0,81,255	0/0:0,69,255	0/0:0,157,255	0/0:0,111,255	0/1:255,0,255	0/1:255,0,238	0/0:0,66,255	0/0:0,117,255	0/0:0,111,255	0/0:0,63,255	0/0:0,93,255	0/0:0,72,255	0/1:143,0,173	0/1:21,0,184	1/1:255,78,0	1/1:255,69,0	0/1:222,0,144	0/1:255,0,201	0/0:0,81,255	0/0:0,154,255	0/0:0,9,118	0/0:0,12,128	0/0:0,235,255	0/0:0,255,255	0/0:0,75,255	0/0:0,27,249	./.:0,0,0	0/0:0,6,77	0/0:0,154,255	0/0:0,181,255	0/0:0,135,255	0/0:0,178,255	0/0:0,54,255
OAR1	106703391	.	T	C	11785.3	PASS	DP=2486;VDB=9.28199e-07;SGB=97.5495;RPBZ=-3.15857;MQBZ=-1.47578;MQSBZ=-1.14549;BQBZ=0.87365;SCBZ=0;FS=0;MQ0F=0.00201126;AC=83;AN=150;DP4=321,409,389,408;MQ=37	GT:PL	0/1:58,0,33	0/1:255,0,255	1/1:36,3,0	1/1:255,78,0	0/1:137,0,242	0/1:0,3,42	0/0:0,111,255	0/1:111,0,159	0/1:0,3,36	0/0:0,87,255	0/1:0,3,36	0/1:255,0,255	1/1:255,17,0	0/1:255,0,24	0/1:246,0,255	0/1:176,0,133	0/1:252,0,86	0/1:210,0,255	0/1:226,0,255	0/1:233,0,205	0/1:250,0,255	0/1:255,0,204	0/0:0,45,255	0/0:0,72,255	0/0:0,96,255	0/0:0,69,255	0/1:194,0,172	0/1:202,0,219	1/1:255,33,0	1/1:255,39,0	0/1:208,0,89	0/1:140,0,190	0/1:158,0,225	0/1:103,0,238	1/1:255,75,0	1/1:255,33,0	1/1:255,63,0	1/1:255,18,0	0/1:230,0,185	0/1:236,0,204	0/1:251,0,200	0/1:212,0,110	0/1:255,0,197	0/1:140,0,224	0/1:225,0,175	0/1:241,0,134	1/1:255,87,0	1/1:255,57,0	0/1:179,0,206	0/1:152,0,146	1/1:255,69,0	1/1:255,57,0	0/1:105,0,54	0/1:101,0,83	0/0:0,60,255	0/0:0,39,255	0/1:160,0,69	0/1:164,0,202	0/1:215,0,167	0/1:101,0,172	0/1:24,0,110	0/1:31,0,68	0/1:255,0,255	0/1:159,0,255	1/1:255,42,0	1/1:255,27,0	0/1:33,0,68	0/1:102,0,80	0/0:0,48,255	0/0:0,163,255	1/1:255,54,0	1/1:255,93,0	1/1:255,45,0
OAR1	106982952	.	G	A	5908.28	PASS	DP=2857;VDB=1.59633e-11;SGB=276.637;RPBZ=0.468324;MQBZ=-3.94441;MQSBZ=-0.895644;BQBZ=-3.41225;SCBZ=0;FS=0;MQ0F=0.000350018;AC=40;AN=154;DP4=643,654,208,233;MQ=37	GT:PL	0/0:0,3,42	0/1:40,0,255	0/1:62,6,0	1/1:255,75,0	0/1:208,0,53	0/0:0,9,87	0/0:0,105,255	0/0:0,12,153	1/1:67,9,0	0/1:132,0,255	0/0:0,15,117	0/0:0,154,255	0/0:0,102,255	0/0:0,93,255	0/1:209,0,245	0/1:223,0,153	0/0:0,69,255	0/0:0,69,255	0/0:0,102,255	0/0:0,66,255	0/0:0,120,255	0/0:0,120,255	0/0:0,87,255	0/0:0,57,255	0/1:255,0,255	0/1:255,0,139	0/0:0,63,255	0/0:0,111,255	1/1:255,51,0	1/1:255,63,0	1/1:255,99,0	1/1:255,63,0	0/0:0,48,255	0/0:0,84,255	0/0:0,72,255	0/0:0,87,255	0/1:255,0,227	0/1:201,0,115	0/0:0,87,255	0/0:0,63,255	0/1:255,0,170	0/1:145,0,161	0/1:255,0,255	0/1:189,0,255	0/0:0,108,255	0/0:0,48,255	0/0:0,87,255	0/0:0,69,255	0/0:0,48,255	0/0:0,72,255	0/1:201,0,243	0/1:255,0,187	0/0:0,54,255	0/0:0,54,255	0/0:0,60,255	0/0:0,54,255	0/0:0,33,251	0/0:0,57,255	0/1:228,0,255	0/1:255,0,255	0/0:0,18,27	0/1:170,0,61	0/0:0,114,255	0/0:0,90,255	0/0:0,24,255	0/0:0,27,255	./.:0,0,0	1/1:146,42,0	0/0:0,157,255	0/1:96,0,255	0/1:255,0,180	0/1:255,0,156	0/0:0,81,255
OAR1	106982998	.	A	C	1093.7	PASS	DP=2656;VDB=1.43245e-10;SGB=-74.1265;RPBZ=-8.28826;MQBZ=-0.240097;MQSBZ=-0.82065;BQBZ=7.48383;SCBZ=0;FS=0;MQ0F=0.000376506;AC=11;AN=154;DP4=412,1225,37,40;MQ=37	GT:PL	0/1:36,0,36	0/1:255,0,214	0/0:0,6,60	0/0:0,78,255	0/0:0,57,255	0/0:0,9,85	0/0:0,105,255	0/0:0,12,110	0/0:0,9,87	0/1:93,0,238	0/0:0,15,132	0/0:0,151,255	0/1:114,0,255	0/1:83,0,255	0/1:20,0,168	0/1:69,0,228	0/0:0,66,255	0/0:0,69,255	0/0:9,0,255	0/0:0,69,255	0/0:0,120,255	0/0:0,114,255	0/1:118,0,198	0/1:148,0,228	0/0:0,111,255	0/0:0,102,255	0/0:0,63,255	0/0:0,108,255	0/0:0,54,255	0/0:0,63,255	0/0:0,96,255	0/0:0,60,255	0/0:0,48,255	0/0:0,81,255	0/0:0,69,255	0/0:0,75,255	0/0:0,108,255	0/0:0,51,204	0/0:0,90,255	0/0:0,63,255	0/0:0,72,255	0/0:0,42,255	0/0:0,105,255	0/0:0,75,255	0/0:0,108,255	0/0:0,69,255	0/0:0,87,255	0/0:0,69,255	0/0:0,48,255	0/0:0,72,255	0/0:0,75,255	0/0:0,69,255	0/0:0,54,255	0/0:0,54,255	0/0:0,57,255	0/0:0,51,255	0/0:0,33,210	0/0:0,54,230	0/0:0,84,255	0/0:0,93,255	0/0:0,18,27	0/0:0,18,192	0/0:0,114,255	0/0:0,84,255	0/0:0,24,235	0/0:0,27,209	./.:0,0,0	0/0:0,42,154	0/1:174,0,229	0/1:147,0,255	0/0:0,84,255	0/0:0,123,255	0/0:0,81,255
OAR1	107295709	.	G	A	15005.5	PASS	DP=3649;VDB=1.38648e-20;SGB=225.283;RPBZ=-0.918506;MQBZ=-1.03048;MQSBZ=-3.08994;BQBZ=0.922134;SCBZ=0;FS=0;MQ0F=0;AC=116;AN=154;DP4=311,314,812,789;MQ=37	GT:PL	0/1:0,1,76	0/1:255,0,255	1/1:153,12,0	1/1:255,193,0	1/1:255,69,0	1/1:239,24,0	1/1:255,255,0	1/1:255,75,0	0/1:90,0,30	1/1:255,132,0	1/1:212,27,0	1/1:255,255,0	0/0:0,72,255	0/0:0,87,255	0/1:227,0,169	0/1:226,0,198	0/0:0,108,255	0/0:0,120,255	1/1:255,120,0	1/1:255,117,0	0/0:0,102,255	0/0:0,135,255	0/0:0,90,255	0/0:0,60,255	0/1:255,0,255	0/1:255,0,234	0/1:255,0,255	0/1:255,0,255	1/1:255,72,0	1/1:255,75,0	0/1:170,0,255	0/1:184,0,224	1/1:255,63,0	1/1:255,99,0	1/1:255,69,0	1/1:255,51,0	1/1:255,66,0	1/1:255,63,0	1/1:255,78,0	1/1:255,33,0	0/1:255,0,193	0/1:238,0,75	0/1:255,0,255	0/1:255,0,136	1/1:255,105,0	1/1:255,57,0	1/1:255,87,0	1/1:255,81,0	1/1:255,69,0	1/1:255,69,0	1/1:255,108,0	1/1:255,60,0	1/1:255,54,0	1/1:255,39,0	1/1:255,51,0	1/1:255,54,0	1/1:255,45,0	1/1:255,93,0	1/1:255,69,0	1/1:255,78,0	1/1:255,111,0	1/1:120,24,0	1/1:255,169,0	1/1:255,144,0	1/1:255,33,0	1/1:23,3,0	1/1:227,45,0	1/1:243,75,0	0/1:87,0,255	0/1:255,0,255	0/1:255,0,255	0/1:255,0,214	0/0:0,117,255
OAR1	107602636	.	C	T	15053.6	PASS	DP=4425;VDB=1.08088e-17;SGB=225.679;RPBZ=-0.248654;MQBZ=-1.85968;MQSBZ=-8.13044;BQBZ=1.92497;SCBZ=0;FS=0;MQ0F=0.000451977;AC=102;AN=150;DP4=442,486,852,1082;MQ=37	GT:PL	0/1:0,6,61	0/1:255,0,255	1/1:128,12,0	1/1:255,205,0	1/1:255,105,0	1/1:56,6,0	0/1:255,0,255	0/1:211,0,175	./.:0,0,0	0/1:255,0,255	0/0:0,27,244	0/1:255,0,255	1/1:255,190,0	1/1:255,154,0	0/1:255,0,255	0/1:255,0,255	1/1:255,93,0	1/1:255,111,0	1/1:255,114,0	1/1:255,148,0	1/1:255,148,0	1/1:255,129,0	0/1:122,0,255	0/1:255,0,255	1/1:255,166,0	1/1:255,148,0	1/1:255,108,0	1/1:255,117,0	1/1:255,126,0	1/1:255,84,0	1/1:255,81,0	1/1:255,111,0	0/1:255,0,255	0/1:255,0,255	0/1:255,0,255	0/1:218,0,255	0/1:255,0,255	0/1:255,0,255	0/0:0,69,255	0/0:0,99,255	0/1:255,0,255	0/1:146,0,255	0/1:255,0,255	0/1:255,0,255	0/1:255,0,255	0/1:255,0,255	0/0:0,102,255	0/0:0,105,255	0/1:255,0,252	0/1:211,0,222	1/1:255,141,0	1/1:255,72,0	0/1:255,0,218	0/1:206,0,110	1/1:255,93,0	1/1:255,63,0	0/1:132,0,255	0/1:238,0,255	0/1:255,0,255	0/1:218,0,255	1/1:255,48,0	1/1:183,15,0	1/1:255,229,0	1/1:255,205,0	0/0:0,63,255	0/0:0,28,255	1/1:255,72,0	1/1:42,3,0	0/1:255,0,255	0/1:255,0,255	0/1:255,0,255	0/1:225,0,255	1/1:255,151,0
OAR1	107816727	.	G	A	8647.53	PASS	DP=4015;VDB=1.33822e-14;SGB=314.795;RPBZ=-0.313802;MQBZ=-4.51211;MQSBZ=1.44109;BQBZ=-0.163769;SCBZ=0;FS=0;MQ0F=0;AC=58;AN=150;DP4=927,704,473,409;MQ=37	GT:PL	0/1:69,0,33	0/1:232,0,255	1/1:125,15,0	1/1:255,132,0	1/1:255,78,0	0/1:54,0,15	0/1:255,0,255	./.:0,0,0	0/0:0,27,255	0/0:0,193,255	0/1:124,0,127	0/1:255,0,255	0/0:0,60,255	0/0:0,60,255	0/0:0,99,255	0/0:0,132,255	0/0:0,96,255	0/0:0,102,255	0/0:0,117,255	0/0:0,129,255	0/0:0,114,255	0/0:0,151,255	0/0:0,105,255	0/0:0,66,255	0/0:0,160,255	0/0:0,148,255	0/0:0,105,255	0/0:0,132,255	0/1:255,0,93	1/1:255,60,0	1/1:255,123,0	1/1:255,90,0	0/0:0,111,255	0/0:0,102,255	0/0:0,102,255	0/0:0,102,255	0/1:255,0,255	0/1:166,0,255	0/0:0,111,255	0/0:0,126,255	0/1:255,0,199	0/1:147,0,171	0/1:242,0,255	0/1:255,0,255	0/1:254,0,255	0/1:255,0,223	0/0:0,42,255	0/0:0,60,255	0/1:255,0,255	0/1:255,0,212	0/1:255,0,242	0/1:177,0,255	0/1:195,0,166	0/1:209,0,79	1/1:255,78,0	1/1:255,27,0	0/1:203,0,162	0/1:143,0,206	0/1:227,0,255	0/1:191,0,255	0/0:0,18,204	0/0:0,6,84	0/1:255,0,255	0/1:255,0,255	0/1:57,0,170	1/1:201,51,0	1/1:110,12,0	1/1:232,36,0	0/0:0,178,255	0/0:0,199,255	1/1:255,108,0	1/1:255,81,0	1/1:255,255,0
OAR1	108053904	.	T	C	7757.43	PASS	DP=3532;VDB=2.25736e-11;SGB=299.389;RPBZ=0.806985;MQBZ=-1.31273;MQSBZ=-4.03634;BQBZ=-0.0116414;SCBZ=0;FS=0;MQ0F=0;AC=55;AN=154;DP4=729,832,310,359;MQ=37	GT:PL	0/1:30,0,102	0/1:255,0,255	0/1:42,3,0	1/1:255,160,0	0/0:0,15,176	0/0:0,3,42	0/0:0,255,255	0/0:0,42,255	0/0:0,6,66	0/1:255,5,0	0/0:0,15,144	0/0:0,223,255	0/0:0,132,255	0/0:0,93,255	0/0:0,75,255	0/0:0,90,255	0/0:0,132,255	0/0:0,93,255	0/0:0,144,255	0/0:0,105,255	0/0:0,117,255	0/0:0,166,255	0/0:0,75,255	0/0:0,108,255	0/0:0,131,255	0/0:0,129,255	0/0:0,105,255	0/0:0,84,255	1/1:255,66,0	1/1:255,69,0	1/1:255,108,0	1/1:255,54,0	0/0:0,72,255	0/0:0,84,255	0/0:0,93,255	0/0:0,93,255	0/1:251,0,255	0/1:255,0,213	0/0:0,120,255	0/0:0,72,255	0/0:0,63,255	0/0:0,63,255	0/0:0,148,255	0/0:0,114,255	0/1:255,0,255	0/1:255,0,255	0/0:0,126,255	0/0:0,96,255	0/1:255,0,255	0/1:185,0,255	0/1:172,0,255	0/1:255,0,136	0/1:107,0,199	0/1:79,0,180	1/1:255,81,0	1/1:255,45,0	0/1:158,0,56	0/1:226,0,209	0/1:255,0,247	0/1:255,0,221	1/1:184,39,0	1/1:238,45,0	0/1:255,0,255	0/1:255,0,255	0/1:255,0,156	0/1:93,0,187	1/1:160,18,0	1/1:169,33,0	0/0:0,120,255	0/0:0,169,255	1/1:255,45,0	1/1:255,148,0	1/1:203,21,0
OAR1	108271696	.	G	T	4329.41	PASS	DP=3138;VDB=1.24834e-10;SGB=337.915;RPBZ=-6.29785;MQBZ=-4.73813;MQSBZ=4.7019;BQBZ=-0.09564;SCBZ=0;FS=0;MQ0F=0;AC=27;AN=156;DP4=882,711,248,151;MQ=37	GT:PL	0/0:0,12,146	0/0:0,30,255	0/0:0,9,113	0/0:0,102,255	0/0:0,38,247	0/0:0,27,230	0/0:0,255,255	0/0:0,21,203	0/0:0,6,77	0/0:0,232,255	0/0:0,12,153	0/0:0,193,255	1/1:255,37,0	1/1:255,66,0	1/1:255,63,0	1/1:255,78,0	0/1:204,0,149	0/1:218,0,255	0/0:0,93,255	0/0:0,30,255	0/1:255,0,255	0/1:255,0,255	0/1:196,0,255	0/1:213,0,191	0/1:255,0,255	0/1:255,0,255	0/0:0,66,255	0/0:0,96,255	0/1:76,0,237	0/1:42,0,124	1/1:255,39,0	1/1:255,45,0	0/0:0,102,255	0/0:0,54,255	0/0:0,81,255	0/0:0,54,255	0/1:135,0,118	0/1:215,0,156	0/0:0,81,255	0/0:0,72,255	0/0:0,81,255	0/0:0,66,255	0/0:0,72,255	0/0:0,63,255	0/0:0,87,255	0/0:0,57,255	0/0:0,36,253	0/0:0,51,255	0/0:0,66,255	0/0:0,96,255	0/0:0,81,255	0/0:0,39,255	0/0:0,30,235	0/0:0,18,179	0/0:0,45,255	0/0:0,51,255	0/0:0,27,230	0/0:0,63,255	0/0:0,48,255	0/0:0,69,255	0/0:0,51,255	0/0:0,51,255	0/1:255,0,255	0/1:255,0,255	0/0:0,9,119	0/0:0,60,255	0/0:0,27,225	0/0:0,33,255	0/0:0,199,255	0/0:0,255,255	0/0:0,111,255	0/0:0,93,255	0/1:255,0,192
OAR1	108271721	.	G	T	1099.91	PASS	DP=3404;VDB=2.0178e-14;SGB=149.897;RPBZ=-5.93402;MQBZ=-4.46559;MQSBZ=0.634895;BQBZ=1.29846;SCBZ=0;FS=0;MQ0F=0;AC=9;AN=156;DP4=710,1191,58,31;MQ=37	GT:PL	0/0:0,12,146	0/0:0,28,255	0/0:0,9,117	0/0:0,102,255	0/0:0,102,255	0/0:0,27,239	0/0:0,255,255	0/0:0,21,209	0/0:0,6,77	0/0:0,232,255	0/0:0,12,143	0/0:0,193,255	0/0:0,108,255	0/0:0,66,255	0/0:0,63,255	0/0:0,78,255	0/0:0,51,255	0/0:0,87,255	0/0:0,93,255	0/0:0,108,255	0/0:0,117,255	0/0:0,141,255	0/0:0,78,255	0/0:0,48,255	0/0:0,151,255	0/0:0,117,255	0/0:0,66,255	0/0:0,96,255	0/1:76,0,237	0/1:42,0,138	1/1:255,36,0	1/1:255,45,0	0/0:0,102,255	0/0:0,54,255	0/0:0,81,255	0/0:0,54,255	0/1:144,0,128	0/1:228,0,158	0/0:0,81,255	0/0:0,69,255	0/0:0,81,255	0/0:0,66,255	0/0:0,72,255	0/0:0,60,255	0/0:0,87,255	0/0:0,57,255	0/0:0,36,255	0/0:0,51,255	0/0:0,66,255	0/0:0,96,255	0/0:0,81,255	0/0:0,39,255	0/0:0,30,240	0/0:0,18,151	0/0:0,45,255	0/0:0,51,255	0/0:0,27,243	0/0:0,63,255	0/0:0,48,255	0/0:0,69,255	0/0:0,54,255	0/0:0,51,255	0/0:0,129,255	0/0:0,255,255	0/0:0,9,119	0/0:0,60,255	0/0:0,27,225	0/0:0,33,255	0/0:0,202,255	0/0:0,255,255	0/0:0,111,255	0/0:0,129,255	0/1:255,0,179
OAR1	108271817	.	C	T	4588.28	PASS	DP=858;VDB=5.60519e-45;SGB=238.467;RPBZ=-0.568171;MQBZ=-4.07028;BQBZ=-1.94683;FS=0;MQ0F=0;AC=66;AN=138;DP4=0,373,0,473;MQ=35	GT:PL	0/1:36,3,0	./.:0,0,0	0/0:0,3,36	0/0:0,33,173	1/1:115,63,0	0/1:74,0,9	0/1:87,0,146	0/0:0,21,122	1/1:53,6,0	1/1:186,105,0	0/1:30,0,30	0/1:71,0,154	0/1:129,0,5	1/1:170,36,0	1/1:118,21,0	1/1:147,30,0	0/1:90,0,29	0/1:35,0,138	0/1:116,0,101	0/1:97,0,110	0/1:89,0,126	0/1:106,0,121	0/1:117,0,12	0/1:104,0,66	0/1:70,0,154	0/1:90,0,127	0/0:0,33,151	0/0:0,36,159	1/1:94,12,0	1/1:54,12,0	1/1:144,30,0	1/1:150,30,0	0/0:0,33,157	0/0:0,27,149	0/0:0,24,153	0/0:0,21,137	0/1:84,0,41	0/1:75,0,69	0/0:0,12,100	0/0:0,24,151	0/1:46,0,96	0/1:106,0,57	0/1:133,0,52	0/1:61,0,138	0/1:137,0,105	0/1:43,0,121	0/0:0,21,145	0/0:0,15,126	0/0:0,45,178	0/0:0,27,154	1/1:172,39,0	0/1:33,0,5	0/0:0,12,90	0/0:0,12,107	1/1:125,24,0	1/1:102,12,0	0/1:63,0,83	0/1:69,0,76	0/1:74,0,55	0/1:90,0,75	1/1:80,9,0	./.:0,0,0	1/1:167,69,0	1/1:198,187,0	./.:0,0,0	0/0:0,27,164	./.:0,0,0	./.:0,0,0	0/1:115,0,18	0/1:130,0,145	0/0:0,18,133	0/1:61,0,136	1/1:180,120,0
OAR1	108539421	.	G	A	11458.6	PASS	DP=7929;VDB=1.11845e-31;SGB=717.935;RPBZ=1.51042;MQBZ=-4.06248;MQSBZ=-7.42466;BQBZ=2.82188;SCBZ=0;FS=0;MQ0F=0.000630597;AC=65;AN=156;DP4=1246,1339,907,1105;MQ=38	GT:PL	0/0:0,9,119	0/0:0,255,255	0/0:0,21,230	0/0:0,255,255	1/1:255,178,0	0/1:99,0,98	0/1:255,0,255	0/0:0,48,255	0/0:0,18,207	0/0:0,232,255	0/1:155,0,24	1/1:255,255,0	0/1:255,0,255	0/1:255,0,255	0/1:255,0,255	0/1:255,0,255	0/1:255,0,255	0/1:255,0,255	1/1:255,217,0	1/1:255,229,0	1/1:255,255,0	1/1:255,214,0	1/1:255,181,0	1/1:255,132,0	1/1:255,255,0	1/1:255,211,0	0/1:255,0,255	0/1:255,0,255	0/0:0,132,255	0/0:0,120,255	0/0:0,255,255	0/0:0,163,255	0/0:0,166,255	0/0:0,117,255	0/1:255,0,255	0/1:255,0,255	0/1:255,0,255	0/1:255,0,255	0/0:0,169,255	0/0:0,187,255	0/1:255,0,255	0/1:255,0,255	0/0:0,211,255	0/0:0,211,255	0/1:255,0,255	0/1:255,0,255	1/1:255,238,0	1/1:255,166,0	0/1:255,0,255	0/1:255,0,255	1/1:255,205,0	1/1:255,141,0	0/1:255,0,255	0/1:235,0,247	0/0:0,208,255	0/0:0,154,255	0/0:0,99,255	0/0:0,187,255	0/1:255,0,255	0/1:255,0,255	0/0:0,111,255	0/0:0,15,181	0/0:0,255,255	0/0:0,255,255	1/1:255,135,0	1/1:255,72,0	0/1:255,0,255	0/1:238,0,149	0/1:255,0,255	0/1:255,0,255	0/1:255,0,255	0/1:255,0,255	0/0:0,141,255
OAR1	108755751	.	C	G	442.659	PASS	DP=1896;VDB=0;SGB=-542.668;RPBZ=-18.1432;MQBZ=-2.2792;MQSBZ=-0.576816;BQBZ=-1.71329;SCBZ=0;FS=0;MQ0F=0;AC=11;AN=148;DP4=1702,13,151,0;MQ=38	GT:PL	0/0:0,3,32	0/1:52,0,107	./.:0,0,0	0/0:0,138,167	./.:0,0,0	0/0:0,9,80	0/0:0,187,176	0/1:79,0,121	0/0:0,3,32	0/0:0,115,162	0/0:0,9,80	0/0:0,244,180	0/0:0,6,99	0/0:0,15,202	0/0:0,1,115	0/0:0,4,151	0/0:0,4,115	0/0:0,81,163	0/1:46,0,133	0/0:0,58,145	0/0:0,44,147	0/0:0,1,121	0/0:0,7,129	0/0:0,36,193	0/0:0,70,157	0/0:0,61,210	0/0:0,78,163	0/0:0,48,128	0/0:0,72,172	0/0:0,39,154	0/1:63,0,132	0/0:0,45,158	0/0:0,75,175	0/0:0,10,142	0/0:0,64,145	0/0:0,57,163	0/0:0,55,147	0/0:3,0,124	0/0:0,15,124	0/0:0,69,166	0/0:0,81,211	0/0:0,42,161	0/1:28,0,125	0/0:0,60,191	0/0:0,27,160	0/1:51,0,120	0/0:0,22,146	0/0:0,34,144	0/0:0,31,139	0/0:0,51,199	0/0:0,66,175	0/0:2,0,118	0/0:0,13,133	0/0:0,9,80	0/0:0,7,120	0/0:0,37,142	0/0:0,30,150	0/0:5,0,120	0/1:35,0,122	0/0:0,15,132	0/0:0,15,111	./.:0,0,0	0/0:0,102,176	0/0:0,217,178	0/1:108,0,97	0/0:0,18,123	0/0:0,21,132	./.:0,0,0	0/1:84,0,123	0/0:0,255,190	0/0:0,22,188	0/0:0,139,139	0/1:18,0,114
OAR1	10878316	.	T	G	10457.8	PASS	DP=3811;VDB=7.88863e-06;SGB=296.793;RPBZ=-1.78108;MQBZ=0.754168;MQSBZ=3.79312;BQBZ=0.139518;SCBZ=0;FS=0;MQ0F=0;AC=58;AN=150;DP4=729,689,505,442;MQ=38	GT:PL	0/1:29,0,140	0/1:255,0,255	0/0:0,21,230	0/0:0,163,255	0/1:42,0,255	0/0:0,18,152	0/0:0,232,255	0/0:0,24,255	0/0:0,9,118	0/0:0,102,255	0/0:0,9,101	0/0:0,232,255	1/1:255,87,0	1/1:255,21,0	0/1:255,0,255	0/1:255,0,255	0/1:255,0,255	0/1:255,0,255	0/1:255,0,255	0/1:255,0,255	0/1:255,0,255	0/1:248,0,255	0/0:0,84,255	0/0:0,84,255	0/1:255,0,255	0/1:248,0,255	0/1:166,0,255	0/1:255,0,245	0/0:0,69,255	0/0:0,48,255	0/0:0,105,255	0/0:0,72,255	0/0:0,105,255	0/0:0,51,255	0/1:255,0,255	0/1:255,0,182	0/1:196,0,156	0/1:240,0,179	0/1:255,0,248	0/1:190,0,255	0/1:235,0,255	0/1:199,0,216	0/1:255,0,217	0/1:220,0,242	0/1:255,0,248	0/1:220,0,255	1/1:255,87,0	1/1:255,96,0	0/0:0,72,255	0/0:0,81,255	0/1:255,0,255	0/1:255,0,199	0/1:161,0,126	0/1:199,0,199	0/0:0,96,255	0/0:0,54,255	0/1:107,0,178	0/1:255,0,200	1/1:255,96,0	1/1:255,72,0	0/1:136,0,255	0/1:255,3,0	0/0:0,255,255	0/0:0,217,255	0/0:0,45,255	0/0:0,33,161	0/1:42,3,0	0/1:255,0,103	1/1:255,255,0	1/1:255,160,0	0/1:17,0,255	0/1:255,0,255	1/1:255,45,0
OAR1	109004118	.	G	A	5950.2	PASS	DP=1108;VDB=1.09301e-43;SGB=165.927;RPBZ=0.809543;MQBZ=-3.14986;MQSBZ=-7.49966;BQBZ=-0.301355;FS=0;MQ0F=0.00361011;AC=58;AN=136;DP4=123,242,116,207;MQ=36	GT:PL	0/1:2,0,36	0/1:60,0,120	./.:0,0,0	1/1:255,72,0	./.:0,0,0	./.:0,0,0	0/1:219,0,255	1/1:138,12,0	./.:0,0,0	0/1:76,0,149	./.:0,0,0	0/1:255,0,39	1/1:253,33,0	1/1:215,27,0	0/0:0,15,181	0/0:0,30,255	0/1:52,0,93	0/1:207,0,117	0/1:107,0,151	0/1:155,0,60	1/1:228,27,0	1/1:184,21,0	0/1:130,0,119	0/1:163,0,144	0/1:158,0,130	0/1:162,0,240	0/1:103,0,93	0/1:255,0,9	0/1:97,0,117	0/1:60,0,96	0/0:0,33,255	0/0:0,18,164	0/0:0,24,223	0/0:0,18,181	0/0:0,30,255	0/0:0,21,195	0/0:0,24,155	0/0:0,9,89	0/0:0,39,255	0/0:0,45,255	0/0:0,33,255	0/0:0,18,211	0/0:0,30,243	0/0:0,33,255	0/0:0,27,255	0/0:0,27,247	0/0:0,21,151	0/0:0,24,239	0/1:46,0,68	1/1:177,21,0	0/1:155,0,137	0/1:166,0,50	1/1:214,21,0	1/1:188,18,0	0/0:0,27,234	0/0:0,18,197	0/0:0,6,78	0/0:0,9,118	0/1:123,0,27	0/1:24,0,165	1/1:119,18,0	1/1:71,15,0	1/1:255,45,0	1/1:255,105,0	0/1:66,0,169	1/1:86,24,0	./.:0,0,0	./.:0,0,0	0/1:255,0,139	0/1:255,0,255	0/1:73,0,169	0/0:0,36,255	0/1:121,0,179
OAR1	109240859	.	C	T	8482.3	PASS	DP=2040;VDB=5.73489e-17;SGB=225.264;RPBZ=2.65474;MQBZ=-2.67875;MQSBZ=-5.24718;BQBZ=-1.08902;FS=0;MQ0F=0;AC=66;AN=150;DP4=304,403,221,354;MQ=36	GT:PL	1/1:78,6,0	0/1:255,0,255	./.:0,0,0	1/1:255,75,0	0/1:79,0,139	0/1:46,0,31	0/1:255,0,100	1/1:119,9,0	0/0:0,3,42	0/0:0,114,255	0/1:31,0,68	0/1:1,0,252	1/1:255,60,0	1/1:255,45,0	1/1:255,48,0	1/1:255,81,0	1/1:255,51,0	1/1:255,51,0	1/1:255,39,0	1/1:255,54,0	0/1:255,0,201	0/1:249,0,255	1/1:255,45,0	1/1:255,54,0	1/1:255,69,0	1/1:255,45,0	1/1:255,66,0	1/1:255,45,0	0/1:125,0,201	0/1:121,0,255	0/1:255,0,40	0/1:215,0,87	0/0:0,51,255	0/0:0,33,255	0/1:229,0,255	0/1:130,0,187	0/1:254,0,139	0/1:207,0,119	0/0:0,39,255	0/0:0,30,215	0/0:0,54,255	0/0:0,54,255	0/0:0,72,255	0/0:0,48,255	0/0:0,75,255	0/0:0,60,255	0/0:0,45,255	0/0:0,48,255	0/1:148,0,184	0/1:211,0,19	0/1:196,0,250	0/1:202,0,158	0/1:51,0,190	0/1:44,0,103	0/0:0,36,255	0/0:0,30,255	0/0:0,36,211	0/0:0,51,255	0/1:252,0,127	0/1:70,0,206	0/0:0,12,147	./.:0,0,0	0/0:0,117,255	0/0:0,96,255	0/1:6,0,127	./.:0,0,0	0/0:0,27,228	0/0:0,30,170	0/0:0,93,255	0/0:0,111,255	0/1:237,0,211	0/1:247,0,255	1/1:255,78,0
OAR1	109854864	.	A	G	1504.16	PASS	DP=2374;VDB=0;SGB=200.183;RPBZ=0.57429;MQBZ=-3.01368;MQSBZ=13.2591;BQBZ=-0.41535;SCBZ=0;FS=0;MQ0F=0;AC=13;AN=152;DP4=1045,372,113,31;MQ=38	GT:PL	0/1:95,0,148	1/1:255,23,0	0/0:0,6,78	0/0:0,193,255	0/0:0,9,107	0/0:0,12,118	0/0:0,255,255	0/0:0,6,77	0/0:0,9,92	0/0:0,75,255	0/1:90,0,30	0/1:255,0,183	0/0:0,30,255	0/0:0,36,255	0/0:0,69,255	0/0:0,66,255	0/0:0,66,255	0/0:0,54,255	0/0:0,57,255	0/0:0,60,255	0/0:0,51,255	0/0:0,81,255	0/0:0,57,255	0/0:0,57,245	0/0:0,93,255	0/0:0,84,255	0/0:0,60,255	0/0:0,78,255	0/0:0,33,255	0/0:0,42,255	0/0:0,72,255	0/0:0,39,255	0/0:0,30,255	0/0:0,81,255	0/0:0,45,255	0/0:0,33,255	0/0:0,54,250	0/0:0,66,255	0/0:0,51,255	0/0:0,84,255	0/1:234,0,168	0/1:72,0,42	0/1:218,0,204	0/1:24,0,236	0/0:0,99,255	0/0:0,72,255	0/0:0,78,255	0/0:0,60,255	0/0:0,81,255	0/0:0,45,255	0/0:0,60,255	0/0:0,54,255	0/1:45,0,215	0/1:150,0,24	0/0:0,0,255	0/0:0,48,255	0/0:0,30,203	0/0:0,21,226	0/0:0,66,255	0/0:0,42,255	0/0:0,42,255	0/0:0,51,255	0/0:0,120,255	0/0:0,141,255	1/1:251,33,0	0/0:0,39,114	0/0:0,30,255	./.:0,0,0	0/0:0,178,255	0/0:0,132,255	0/0:0,105,255	0/0:0,84,255	0/0:0,39,244
OAR1	110072974	.	G	C	1395.96	PASS	DP=1632;VDB=4.50239e-08;SGB=52.6791;RPBZ=3.12385;MQBZ=-1.16353;MQSBZ=0.887487;BQBZ=1.46131;FS=0;MQ0F=0.000612745;AC=16;AN=140;DP4=545,293,60,14;MQ=39	GT:PL	./.:0,0,0	0/0:0,57,255	0/0:0,3,36	0/0:0,42,255	0/0:0,15,161	./.:0,0,0	0/0:0,63,255	./.:0,0,0	0/0:0,6,70	0/0:0,51,255	0/0:0,6,66	0/0:0,84,255	1/1:243,39,0	1/1:238,30,0	0/0:0,63,255	0/0:0,72,255	1/1:222,30,0	1/1:203,24,0	0/0:0,39,255	0/0:0,16,255	0/0:0,45,255	0/0:0,75,255	0/1:102,0,143	0/1:119,0,102	0/0:0,57,255	0/0:0,36,255	0/1:11,0,124	0/1:73,0,236	0/0:0,24,218	0/0:0,21,188	0/0:0,24,209	0/0:0,48,255	0/0:0,36,255	0/0:0,36,255	0/0:0,42,255	0/0:0,12,109	0/0:0,66,255	0/0:0,60,255	0/0:0,51,255	0/0:0,48,255	0/0:0,60,255	0/0:0,36,255	0/0:0,57,255	0/0:0,63,255	0/0:6,0,199	0/0:0,36,255	0/0:0,30,241	0/0:0,27,233	0/1:51,0,60	0/1:135,0,190	0/0:0,69,255	0/0:0,21,199	0/1:78,0,139	0/1:128,0,35	0/0:0,36,227	0/0:0,36,247	0/0:0,15,155	0/0:0,21,206	0/0:0,51,255	0/0:0,12,113	0/0:0,30,252	0/0:0,3,36	0/0:0,21,200	0/0:0,166,255	0/0:0,9,101	./.:0,0,0	./.:0,0,0	0/0:0,57,255	0/0:0,108,255	0/0:0,15,166	0/0:0,54,255	0/0:0,66,255	0/0:0,24,210
OAR1	110073059	.	G	A	2313.03	PASS	DP=4508;VDB=4.20114e-19;SGB=334.768;RPBZ=-1.29152;MQBZ=-0.475293;MQSBZ=3.5044;BQBZ=-0.47423;SCBZ=0;FS=0;MQ0F=0.000665484;AC=14;AN=152;DP4=1309,1243,121,89;MQ=39	GT:PL	0/0:0,12,128	0/0:0,211,255	0/0:0,6,77	0/0:0,181,255	0/0:0,93,255	0/0:0,12,148	0/0:0,241,255	./.:0,0,0	0/0:0,18,202	0/0:0,205,255	0/0:0,15,172	0/0:0,255,255	0/0:0,166,255	0/0:0,114,255	0/0:0,132,255	0/0:0,154,255	0/0:0,93,255	0/0:0,123,255	0/0:0,114,255	0/0:0,117,255	0/0:0,175,255	0/0:0,166,255	0/0:0,90,255	0/0:0,108,255	0/0:0,184,255	0/0:0,126,255	0/0:0,102,255	0/0:0,129,255	0/0:0,63,255	0/0:0,81,255	0/0:0,93,255	0/0:0,66,255	0/0:0,141,255	0/0:0,93,255	0/0:0,120,255	0/0:0,69,255	0/0:0,160,255	0/0:0,99,255	0/0:0,154,255	0/0:0,114,255	0/0:0,141,255	0/0:0,78,255	0/0:0,117,255	0/0:0,157,255	0/1:255,0,255	0/1:255,0,255	0/1:255,0,255	0/1:255,0,255	0/1:225,0,255	0/1:254,0,255	0/0:0,126,255	0/0:0,69,255	0/0:0,75,255	0/0:0,51,255	1/1:255,81,0	1/1:255,81,0	1/1:255,51,0	1/1:255,87,0	0/0:0,111,255	0/0:0,78,255	0/0:0,36,255	0/0:0,6,84	0/0:0,160,255	0/0:0,255,255	0/0:0,30,255	0/0:0,12,90	0/0:0,39,221	0/0:0,72,255	0/0:0,255,255	0/0:0,255,255	0/0:0,129,255	0/0:0,205,255	0/0:0,117,255
OAR1	110278540	.	C	T	4693.6	PASS	DP=4800;VDB=3.0275e-22;SGB=469.4;RPBZ=0.445884;MQBZ=-4.83476;MQSBZ=0.7705;BQBZ=-8.36744;SCBZ=0;FS=0;MQ0F=0.000833333;AC=28;AN=156;DP4=1264,1045,300,267;MQ=38	GT:PL	0/0:0,21,220	0/0:0,255,255	0/0:0,9,111	0/0:0,141,255	0/0:0,108,255	0/0:0,12,102	0/0:0,190,255	0/1:74,0,33	0/0:0,21,182	0/0:0,148,255	0/0:0,33,255	0/0:0,241,255	1/1:255,53,0	1/1:255,72,0	1/1:255,178,0	1/1:255,148,0	1/1:255,172,0	1/1:255,97,0	0/1:255,0,255	0/1:255,0,255	0/0:0,147,255	0/0:0,190,255	0/1:236,0,255	0/1:239,0,226	0/1:255,0,255	0/1:255,0,255	0/1:255,0,255	0/1:255,0,255	0/1:255,0,255	0/1:214,0,255	0/0:0,132,255	0/0:0,69,255	0/0:0,160,255	0/0:0,111,255	0/0:0,135,255	0/0:0,99,255	0/0:0,151,255	0/0:0,120,255	0/0:0,126,255	0/0:0,63,255	0/0:0,87,255	0/0:0,93,255	0/0:0,157,255	0/0:0,105,255	0/0:0,154,255	0/0:0,141,255	0/0:0,114,255	0/0:0,108,255	0/1:255,0,246	0/1:247,0,255	0/0:0,120,255	0/0:0,120,255	0/1:255,0,255	0/1:110,0,242	0/0:0,99,255	0/0:0,108,255	0/0:0,42,255	0/0:0,39,255	0/0:0,81,255	0/0:0,160,255	0/0:0,39,255	0/0:0,51,255	0/0:0,169,255	0/0:0,255,255	0/0:0,3,42	0/0:0,18,200	0/1:40,3,0	0/0:0,6,77	0/0:0,181,255	0/0:0,253,255	0/0:0,184,255	0/0:0,184,255	0/0:0,60,255
OAR1	110514174	.	C	T	12612.5	PASS	DP=3193;VDB=6.43561e-17;SGB=169.526;RPBZ=1.64374;MQBZ=-2.51101;MQSBZ=2.54777;BQBZ=2.07777;SCBZ=0;FS=0;MQ0F=0;AC=93;AN=150;DP4=482,404,586,404;MQ=38	GT:PL	0/0:0,9,113	0/0:0,193,255	0/0:0,9,107	0/0:0,181,255	1/1:255,36,0	1/1:114,12,0	0/1:254,0,255	0/1:233,0,34	1/1:42,3,0	0/1:255,0,255	1/1:84,6,0	1/1:255,169,0	0/1:226,0,255	0/1:218,0,255	0/1:255,0,218	0/1:255,0,255	0/1:250,0,255	0/1:255,0,255	1/1:255,48,0	1/1:255,87,0	0/0:0,96,255	0/0:0,132,255	0/1:245,0,255	0/1:235,0,218	0/1:172,0,255	0/1:255,0,255	1/1:255,75,0	1/1:255,69,0	1/1:255,60,0	1/1:255,57,0	1/1:255,63,0	1/1:255,30,0	1/1:255,45,0	1/1:255,39,0	1/1:255,66,0	1/1:255,66,0	1/1:255,81,0	1/1:255,51,0	1/1:255,96,0	1/1:255,72,0	1/1:255,33,0	1/1:255,36,0	1/1:255,63,0	1/1:255,69,0	0/1:110,0,255	0/1:98,0,255	0/1:179,0,255	0/1:187,0,255	1/1:255,36,0	1/1:255,54,0	0/0:0,39,255	0/0:0,69,255	1/1:255,60,0	1/1:219,24,0	0/1:141,0,167	0/1:217,0,240	1/1:255,27,0	1/1:255,51,0	0/0:0,69,255	0/0:0,81,255	0/0:0,30,255	0/0:0,27,255	0/0:0,166,255	0/0:0,126,255	0/1:178,0,93	1/1:143,18,0	0/0:0,21,139	0/1:0,0,146	0/1:255,0,233	0/1:255,0,255	0/1:255,0,15	0/1:255,0,255	1/1:255,72,0
OAR1	110514292	.	T	G	4407.9	PASS	DP=906;VDB=0;SGB=102.731;RPBZ=3.40045;MQBZ=-5.7552;BQBZ=-27.4731;FS=0;MQ0F=0;AC=86;AN=134;DP4=0,413,0,480;MQ=37	GT:PL	0/0:0,9,90	0/0:0,78,191	0/0:0,6,66	0/0:0,45,183	1/1:116,24,0	./.:0,0,0	0/1:62,0,154	./.:0,0,0	1/1:28,3,0	0/1:89,0,153	1/1:25,3,0	1/1:129,36,0	0/1:46,0,143	0/1:26,0,103	0/1:85,0,97	0/1:46,0,111	0/1:87,0,143	0/1:101,0,98	1/1:124,72,0	1/1:120,42,0	0/0:0,44,173	0/0:0,81,190	0/1:67,0,109	0/1:82,0,121	0/1:39,0,140	0/1:78,0,144	1/1:123,45,0	1/1:116,36,0	1/1:118,27,0	1/1:112,24,0	1/1:125,36,0	1/1:94,18,0	1/1:80,12,0	1/1:107,21,0	1/1:102,27,0	1/1:103,21,0	1/1:115,39,0	1/1:114,30,0	1/1:117,39,0	1/1:114,42,0	1/1:81,12,0	1/1:93,18,0	1/1:119,27,0	1/1:119,33,0	0/1:13,0,148	0/1:40,0,100	0/1:80,0,129	0/1:77,0,75	1/1:110,27,0	1/1:101,21,0	0/0:0,32,170	0/0:0,33,152	1/1:111,27,0	1/1:73,12,0	0/1:48,0,52	0/1:56,0,83	1/1:99,18,0	1/1:119,27,0	0/0:0,36,165	0/0:0,63,187	0/0:0,21,148	./.:0,0,0	0/0:0,72,185	0/0:0,75,188	./.:0,0,0	1/1:94,18,0	./.:0,0,0	./.:0,0,0	0/1:80,0,130	0/1:77,0,159	1/1:130,63,0	0/0:0,12,161	1/1:130,78,0
OAR1	110751158	.	C	A	12086.1	PASS	DP=1612;VDB=1.14389e-38;SGB=137.614;RPBZ=-3.20145;MQBZ=-1.21083;MQSBZ=4.45148;BQBZ=0.704365;FS=0;MQ0F=0;AC=111;AN=144;DP4=156,114,439,278;MQ=37	GT:PL	0/1:0,3,41	0/0:0,57,192	0/1:0,3,42	0/0:0,87,255	1/1:186,21,0	1/1:60,6,0	1/1:255,48,0	./.:0,0,0	1/1:42,3,0	1/1:255,69,0	1/1:77,6,0	1/1:255,148,0	0/1:241,0,173	0/1:223,0,141	0/0:0,69,255	0/0:0,69,255	0/1:185,0,149	0/1:33,0,255	0/1:13,0,255	0/0:0,54,255	1/1:255,57,0	1/1:255,93,0	1/1:255,63,0	1/1:255,36,0	0/1:225,0,213	0/1:173,0,86	0/1:139,0,169	0/1:152,0,155	0/1:101,0,85	0/1:224,0,45	1/1:255,42,0	1/1:251,33,0	0/1:170,0,54	0/1:248,0,83	1/1:255,45,0	1/1:255,45,0	1/1:217,21,0	1/1:222,24,0	0/1:96,0,205	0/1:250,0,92	1/1:255,42,0	1/1:103,9,0	1/1:255,63,0	1/1:254,33,0	1/1:255,39,0	1/1:255,48,0	1/1:255,57,0	1/1:255,33,0	1/1:255,57,0	1/1:255,39,0	0/1:124,0,193	0/1:111,0,128	1/1:255,27,0	1/1:82,6,0	1/1:173,24,0	1/1:221,21,0	1/1:96,9,0	1/1:180,21,0	1/1:255,45,0	1/1:255,39,0	1/1:42,3,0	1/1:172,15,0	0/1:246,0,243	0/1:13,0,255	0/0:0,15,183	./.:0,0,0	1/1:255,63,0	1/1:255,39,0	1/1:233,21,0	1/1:208,45,0	1/1:255,57,0	1/1:255,66,0	1/1:175,21,0
OAR1	111124912	.	A	T	2866.21	PASS	DP=6273;VDB=2.43383e-09;SGB=31.7288;RPBZ=1.13033;MQBZ=-0.883924;MQSBZ=3.37247;BQBZ=-0.345823;SCBZ=0;FS=0;MQ0F=0.000318827;AC=14;AN=152;DP4=1889,1619,175,137;MQ=38	GT:PL	0/0:0,15,178	0/0:0,255,255	0/0:0,15,159	0/0:0,223,255	0/0:0,172,255	0/0:0,24,238	0/0:0,255,255	0/0:0,87,255	0/0:0,3,42	0/0:0,214,255	0/0:0,24,218	0/0:0,255,255	0/0:0,235,255	0/0:0,172,255	0/0:0,126,255	0/0:0,211,255	0/0:0,175,255	0/0:0,139,255	0/0:0,160,255	0/0:0,175,255	0/0:0,229,255	0/0:0,244,255	0/0:0,111,255	0/0:0,114,255	0/0:0,217,255	0/0:0,190,255	0/0:0,148,255	0/0:0,190,255	0/0:0,117,255	0/0:0,151,255	0/0:0,169,255	0/0:0,166,255	0/0:0,87,255	0/0:0,118,255	0/0:0,166,255	0/0:0,148,255	0/0:0,148,255	0/0:0,123,255	0/0:0,144,255	0/0:0,105,255	0/0:0,108,255	0/0:0,93,255	0/0:0,181,255	0/0:0,172,255	0/1:255,0,255	0/1:255,0,255	0/1:255,0,255	0/1:255,0,255	0/1:255,0,255	0/1:255,0,223	0/1:255,0,255	0/1:255,0,255	0/0:0,129,255	0/0:0,54,255	0/1:255,0,255	0/1:255,0,255	1/1:255,54,0	1/1:255,69,0	0/0:0,135,255	0/0:0,157,255	0/0:0,108,255	0/0:0,54,255	0/0:0,255,255	0/0:0,255,255	0/0:0,202,255	0/0:0,72,255	0/0:0,42,255	0/0:0,18,204	0/0:0,255,255	0/0:0,255,255	0/0:0,211,255	0/0:0,226,255	0/0:0,154,255
OAR1	111342659	.	T	C	3663.3	PASS	DP=1915;VDB=0.00766576;SGB=140.552;RPBZ=1.24542;MQBZ=-0.0261551;MQSBZ=-5.78219;BQBZ=-1.33582;FS=0;MQ0F=0;AC=29;AN=152;DP4=445,541,85,124;MQ=38	GT:PL	0/0:0,6,75	0/0:0,151,255	0/0:0,3,42	0/0:0,84,255	./.:0,0,0	0/0:0,9,67	0/0:0,129,255	0/0:0,57,255	0/0:0,3,36	0/0:0,90,255	0/0:0,12,148	0/0:0,111,255	0/0:0,48,255	0/0:0,27,227	0/0:0,36,255	0/0:0,66,255	0/0:0,54,255	0/0:0,54,255	0/1:217,0,255	0/1:90,0,143	0/0:0,54,255	0/0:0,42,255	0/0:0,39,255	0/0:0,36,255	0/0:0,69,255	0/0:0,45,255	0/1:148,0,142	0/1:41,0,189	0/0:0,39,255	0/0:0,15,144	0/0:0,42,255	0/0:0,39,255	0/0:0,57,255	0/0:0,3,255	0/1:227,0,190	0/1:156,0,85	0/0:0,57,255	0/0:0,45,255	0/0:0,57,255	0/0:0,48,255	0/0:0,54,255	0/0:0,24,217	0/0:0,36,255	0/0:0,21,213	1/1:255,45,0	1/1:255,36,0	1/1:255,48,0	1/1:255,36,0	0/1:196,0,79	0/1:128,0,154	0/1:160,0,222	0/1:88,0,195	0/1:108,9,0	0/1:6,0,123	0/1:97,0,69	0/1:90,0,151	0/1:78,6,0	1/1:255,48,0	0/1:201,0,197	0/1:135,0,111	0/0:0,72,255	0/0:0,15,126	0/1:255,0,122	0/1:255,0,255	0/0:0,27,255	0/0:0,18,139	0/0:0,3,42	0/0:0,6,84	0/0:0,175,255	0/0:0,114,255	0/0:0,129,255	0/0:0,102,255	0/0:0,57,255
OAR1	11141580	.	C	T	6029.05	PASS	DP=2140;VDB=0.00323735;SGB=418.215;RPBZ=3.10613;MQBZ=1.26742;MQSBZ=-6.76515;BQBZ=0.984855;SCBZ=0;FS=0;MQ0F=0.00186916;AC=36;AN=146;DP4=411,464,191,263;MQ=38	GT:PL	0/0:0,9,105	0/0:0,54,255	./.:0,0,0	0/1:80,0,255	0/0:0,9,119	1/1:153,15,0	1/1:255,199,0	1/1:255,36,0	0/0:0,3,42	0/0:0,54,255	0/0:0,9,19	0/1:255,0,227	0/0:0,84,255	0/0:0,36,255	0/1:235,0,245	0/1:244,0,149	0/1:211,0,169	0/1:246,0,230	0/1:255,0,156	0/1:255,0,153	1/1:255,126,0	1/1:255,93,0	0/0:0,72,255	0/0:0,30,255	0/0:0,42,255	0/0:0,51,255	0/1:161,0,149	0/1:255,0,165	0/0:0,42,255	0/0:0,27,215	0/0:0,49,255	0/0:0,33,252	0/0:0,48,255	0/0:0,66,255	0/1:241,0,167	0/1:217,0,203	0/0:0,33,249	0/0:0,36,255	0/0:0,93,255	0/0:0,54,255	0/1:247,0,182	0/1:199,0,145	0/1:207,0,249	0/1:255,0,246	0/0:0,66,255	0/0:0,51,255	0/0:0,21,199	0/0:0,39,255	0/1:147,0,77	0/1:255,0,183	0/0:0,39,255	0/0:0,48,255	0/0:0,48,255	0/0:0,21,214	0/0:0,30,247	0/0:0,45,255	0/0:0,27,238	0/0:0,24,223	0/0:0,51,255	0/0:0,45,255	0/1:255,0,115	0/0:0,30,255	0/0:0,102,255	0/0:0,90,255	0/0:0,12,69	./.:0,0,0	1/1:247,24,0	1/1:113,9,0	0/1:255,0,255	0/1:255,0,170	0/0:0,60,255	0/0:0,123,255	0/1:69,0,104
OAR1	111551864	.	C	T	7565.61	PASS	DP=1783;VDB=1.67658e-29;SGB=131.851;RPBZ=0.957722;MQBZ=-5.48941;MQSBZ=2.02575;BQBZ=-2.26789;FS=0;MQ0F=0.00112171;AC=68;AN=152;DP4=347,274,263,209;MQ=36	GT:PL	0/0:0,9,119	0/0:0,117,255	0/0:0,9,103	0/0:0,129,255	0/0:0,15,152	0/0:0,9,105	0/0:0,151,255	1/1:119,9,0	0/0:0,6,84	0/1:255,0,113	0/0:0,6,68	0/1:255,0,255	0/0:0,27,242	0/0:0,93,255	0/1:63,0,255	0/1:145,0,162	0/1:82,0,210	0/1:172,0,223	0/0:0,45,255	0/0:0,60,255	0/0:0,54,255	0/0:0,75,255	0/0:0,30,255	0/0:0,30,253	0/0:0,63,255	0/0:0,39,255	0/1:191,0,121	0/1:226,0,200	0/1:130,0,220	0/1:92,0,107	0/1:50,0,206	0/1:149,0,101	0/1:120,0,54	0/1:129,0,167	1/1:255,60,0	1/1:227,30,0	1/1:255,45,0	1/1:71,6,0	0/0:0,12,255	0/0:0,39,243	0/1:142,0,242	0/1:86,0,83	0/1:194,0,196	0/1:109,0,168	0/1:227,0,206	0/1:45,0,217	0/1:108,0,250	0/1:165,0,12	0/1:231,0,15	0/1:155,0,80	0/0:0,39,255	0/0:0,36,255	0/1:60,0,131	0/1:66,0,72	1/1:255,36,0	1/1:250,27,0	1/1:113,12,0	1/1:255,57,0	0/1:171,0,58	0/1:46,0,183	1/1:104,9,0	1/1:82,15,0	1/1:255,69,0	1/1:255,84,0	1/1:255,36,0	1/1:255,9,0	1/1:80,6,0	./.:0,0,0	1/1:255,45,0	1/1:255,66,0	0/1:148,0,123	0/1:140,0,255	0/1:134,0,99
OAR1	111781054	.	G	A	4633.88	PASS	DP=1085;VDB=0;SGB=90.9511;RPBZ=0.579982;MQBZ=-0.306253;MQSBZ=-8.9972;BQBZ=4.04324;FS=0;MQ0F=0;AC=54;AN=144;DP4=145,279,87,131;MQ=34	GT:PL	0/0:0,12,117	0/0:0,75,255	./.:0,0,0	0/0:0,24,207	0/1:172,0,18	0/0:0,6,77	0/1:255,0,54	0/0:0,12,150	./.:0,0,0	0/0:0,3,42	0/0:0,9,77	0/1:61,0,255	0/0:0,39,255	0/0:0,33,237	0/0:0,51,255	0/0:0,42,249	0/0:0,36,255	0/0:0,24,212	0/0:0,48,255	0/0:0,6,82	0/0:0,45,255	0/0:0,36,255	0/1:134,0,202	0/1:94,0,126	0/0:0,48,255	0/0:0,36,255	0/0:0,15,131	0/0:0,12,105	1/1:119,12,0	1/1:181,15,0	0/1:202,0,112	1/1:124,12,0	1/1:254,33,0	1/1:174,18,0	1/1:218,30,0	1/1:216,21,0	1/1:230,24,0	1/1:239,36,0	1/1:123,12,0	1/1:255,27,0	0/1:94,0,148	0/0:0,6,82	0/1:20,0,211	0/0:0,2,134	1/1:228,24,0	1/1:242,33,0	0/1:74,0,63	1/1:48,6,0	0/1:193,0,151	0/1:92,0,69	0/1:52,0,161	0/1:22,0,83	0/0:0,12,124	0/0:0,18,158	0/1:34,0,2	0/1:75,0,33	1/1:68,9,0	1/1:153,18,0	0/0:0,24,225	0/0:0,15,138	0/0:0,39,255	0/0:0,3,42	0/0:0,78,255	0/0:0,33,255	0/0:0,15,181	./.:0,0,0	0/1:42,3,0	1/1:77,6,0	0/0:0,36,149	0/0:0,30,255	1/1:175,18,0	0/0:0,21,255	1/1:255,63,0
OAR1	111982857	.	G	T	17899.8	PASS	DP=4788;VDB=1.33217e-36;SGB=240.71;RPBZ=-0.333243;MQBZ=-2.03801;MQSBZ=-7.20626;BQBZ=-1.73605;SCBZ=0;FS=0;MQ0F=0;AC=146;AN=156;DP4=71,82,1141,1670;MQ=37	GT:PL	1/1:62,6,0	1/1:255,255,0	1/1:109,9,0	1/1:255,120,0	1/1:255,48,0	1/1:176,18,0	1/1:255,255,0	1/1:255,90,0	1/1:42,3,0	1/1:255,244,0	1/1:255,39,0	1/1:255,255,0	1/1:255,205,0	1/1:255,87,0	1/1:255,132,0	1/1:255,129,0	1/1:255,141,0	1/1:255,96,0	0/1:255,0,255	0/1:255,0,255	1/1:255,166,0	1/1:255,151,0	0/1:255,0,201	0/1:255,0,212	1/1:255,181,0	1/1:255,126,0	1/1:255,96,0	1/1:255,105,0	1/1:255,69,0	1/1:255,87,0	1/1:255,172,0	1/1:255,108,0	1/1:255,75,0	1/1:255,120,0	1/1:255,169,0	1/1:255,105,0	1/1:255,126,0	1/1:255,111,0	1/1:255,138,0	1/1:255,129,0	1/1:255,132,0	1/1:255,90,0	1/1:255,148,0	1/1:255,169,0	1/1:255,163,0	1/1:255,117,0	1/1:255,108,0	1/1:255,126,0	1/1:255,99,0	1/1:255,84,0	1/1:255,102,0	1/1:255,90,0	0/1:219,0,191	0/1:84,0,102	1/1:255,72,0	1/1:255,81,0	1/1:220,39,0	1/1:255,117,0	1/1:255,93,0	1/1:255,69,0	1/1:255,51,0	1/1:161,15,0	1/1:255,255,0	1/1:255,244,0	1/1:151,12,0	0/1:229,0,42	1/1:104,9,0	1/1:255,24,0	1/1:255,232,0	1/1:255,247,0	0/1:255,0,204	0/1:255,0,255	1/1:255,166,0
OAR1	112312545	.	C	T	5098.95	PASS	DP=2544;VDB=0;SGB=244.2;RPBZ=-0.86198;MQBZ=-2.60583;MQSBZ=-16.0628;BQBZ=-3.44833;SCBZ=0;FS=0;MQ0F=0.000786163;AC=33;AN=146;DP4=389,894,96,239;MQ=37	GT:PL	0/0:0,12,142	0/0:0,172,255	0/0:0,3,42	0/0:0,42,255	0/1:182,0,57	0/0:0,15,145	0/0:0,193,255	0/0:0,15,181	0/0:0,3,42	0/0:0,126,255	0/0:0,15,166	0/0:0,255,255	0/0:0,111,255	0/0:0,57,255	0/0:0,75,255	0/0:0,54,255	0/0:0,93,255	0/0:0,39,255	0/0:0,54,255	0/0:0,66,255	0/0:0,90,255	0/0:0,57,255	0/0:0,63,255	0/0:0,78,255	0/0:0,57,255	0/0:0,78,255	0/0:0,45,255	0/0:0,78,255	0/1:232,0,125	0/1:135,0,163	0/1:56,0,255	0/1:165,0,220	0/1:79,0,203	0/1:173,0,125	0/1:244,0,223	0/1:181,0,78	1/1:255,48,0	1/1:255,66,0	0/1:182,0,170	0/1:255,0,187	0/1:238,0,255	0/1:203,0,73	0/0:0,96,255	0/0:0,69,255	1/1:255,72,0	1/1:255,93,0	0/1:234,0,255	0/1:240,0,138	0/1:255,0,229	0/1:179,0,205	0/0:0,57,255	0/0:0,78,255	0/0:0,24,213	0/0:0,21,195	0/1:121,0,175	0/1:234,0,150	1/1:255,42,0	1/1:255,36,0	0/0:0,48,255	0/0:0,75,255	0/0:0,45,255	0/0:0,6,84	0/0:0,93,255	0/0:0,193,255	0/1:208,0,33	./.:0,0,0	./.:0,0,0	0/0:0,21,233	0/0:0,114,255	0/0:0,238,255	0/0:0,108,255	0/0:0,60,255	0/1:66,0,114
OAR1	112570336	.	G	A	7410.09	PASS	DP=5284;VDB=3.0007e-07;SGB=532.056;RPBZ=-0.652835;MQBZ=-1.51838;MQSBZ=0.80387;BQBZ=1.0937;SCBZ=0;FS=0;MQ0F=0.000567752;AC=47;AN=156;DP4=1346,1133,528,440;MQ=37	GT:PL	1/1:228,30,0	1/1:255,255,0	0/0:0,18,202	0/0:0,106,255	0/0:0,123,255	0/0:0,12,125	0/0:0,255,255	1/1:255,30,0	0/1:80,0,101	0/1:255,0,255	0/1:141,0,21	0/1:255,0,255	0/0:0,190,255	0/0:0,211,255	0/0:0,138,255	0/0:0,135,255	0/0:0,190,255	0/0:0,126,255	0/0:0,144,255	0/0:0,163,255	0/0:0,184,255	0/0:0,184,255	0/0:0,172,255	0/0:0,138,255	0/0:0,199,255	0/0:0,181,255	0/0:0,154,255	0/0:0,141,255	0/0:0,93,255	0/0:0,90,255	0/0:0,126,255	0/0:0,81,255	0/0:0,126,255	0/0:0,138,255	0/0:0,154,255	0/0:0,144,255	0/0:0,114,255	0/0:0,123,255	0/0:0,175,255	0/0:0,66,255	0/1:255,0,255	0/1:204,0,255	0/1:255,0,255	0/1:255,0,255	1/1:255,142,0	1/1:255,136,0	0/1:255,0,255	0/1:255,0,255	0/1:255,0,255	0/1:234,0,255	0/0:0,148,255	0/0:0,126,255	0/1:242,0,234	0/1:30,0,255	0/1:255,0,255	0/1:255,0,255	1/1:255,42,0	1/1:255,96,0	0/0:0,133,255	0/0:0,129,255	0/1:240,0,6	1/1:255,60,0	0/1:204,0,255	0/1:255,0,255	0/1:81,0,255	0/0:0,12,99	0/1:139,0,27	0/1:82,6,0	1/1:255,255,0	1/1:255,255,0	0/0:0,187,255	0/0:0,255,255	0/1:240,0,255
OAR1	112781334	.	G	T	1666.84	PASS	DP=1916;VDB=5.05622e-08;SGB=77.4433;RPBZ=-2.11665;MQBZ=0.807999;MQSBZ=-7.41665;BQBZ=0.0701276;FS=0;MQ0F=0.0026096;AC=12;AN=148;DP4=397,686,36,46;MQ=37	GT:PL	./.:0,0,0	0/0:0,99,255	0/0:0,9,85	0/0:0,99,255	0/0:0,51,255	0/0:0,12,117	0/0:0,135,255	0/0:0,45,255	0/0:0,12,134	0/0:0,75,255	0/0:0,12,119	0/0:0,190,255	0/0:0,45,255	0/0:0,63,255	0/0:0,51,255	0/0:0,51,255	0/1:238,0,216	0/1:155,0,158	0/1:143,0,255	0/1:190,0,63	0/0:0,63,255	0/0:0,69,255	0/0:0,39,255	0/0:0,27,243	0/0:0,72,255	0/0:0,63,255	0/1:141,0,172	0/1:225,0,112	0/0:0,15,152	0/0:0,21,218	0/0:0,33,255	0/0:0,54,255	0/0:0,18,202	0/0:0,39,255	0/0:0,75,255	0/0:0,24,240	0/0:0,60,255	0/0:0,33,255	0/0:0,87,255	0/0:0,30,253	0/1:178,0,118	0/1:50,0,100	0/1:50,0,255	0/1:132,0,164	0/0:0,51,255	0/0:0,45,255	0/0:0,66,255	0/0:0,30,245	0/0:0,42,255	0/0:0,51,255	0/0:0,48,255	0/0:0,33,255	0/0:0,24,225	0/0:0,42,255	0/0:0,36,255	0/0:0,39,255	0/0:0,27,194	0/0:0,57,255	0/0:0,30,255	0/0:0,33,255	0/0:0,60,255	0/0:0,3,42	0/0:0,42,255	0/0:0,81,255	0/0:0,6,77	0/1:139,0,27	0/0:0,3,42	0/0:0,21,222	0/0:0,51,255	0/0:0,81,255	0/0:0,105,255	0/0:0,93,255	0/1:191,0,209
OAR1	113036320	.	T	C	4353.13	PASS	DP=2314;VDB=0;SGB=326.809;RPBZ=-0.524256;MQBZ=-2.50653;MQSBZ=-11.5836;BQBZ=-0.64031;SCBZ=0;FS=0;MQ0F=0.000432152;AC=27;AN=140;DP4=330,806,97,216;MQ=37	GT:PL	0/1:33,0,63	0/1:255,0,255	0/0:0,3,42	0/0:0,96,255	./.:0,0,0	0/0:0,18,158	0/0:0,178,255	0/0:0,24,253	0/0:0,9,119	0/0:0,72,255	0/0:0,21,225	0/0:0,214,255	0/1:215,0,255	0/1:255,0,195	0/1:205,0,230	0/1:255,0,117	0/0:0,48,255	0/0:0,72,255	0/0:0,48,255	0/0:0,39,209	0/1:186,0,221	0/1:246,0,255	0/0:0,48,255	0/0:0,45,255	0/0:0,96,255	0/0:0,42,255	0/0:0,75,255	0/0:0,75,255	0/0:0,48,255	0/0:0,60,255	0/0:0,87,255	0/0:0,36,239	0/0:0,39,255	0/0:0,63,255	0/0:0,45,202	0/0:0,42,255	0/0:0,45,248	0/0:0,45,255	0/0:0,69,255	0/0:0,72,255	0/0:0,45,255	0/0:0,48,255	0/0:0,84,255	0/0:0,57,255	1/1:255,105,0	1/1:255,84,0	0/1:150,0,103	0/1:236,0,246	0/1:147,0,200	0/1:158,0,157	1/1:255,45,0	1/1:255,72,0	0/0:0,9,46	0/0:0,15,176	0/1:151,0,80	0/1:152,0,159	0/1:193,0,15	1/1:255,63,0	0/0:0,27,255	0/0:0,36,255	0/0:0,45,255	./.:0,0,0	0/1:252,0,255	0/1:255,0,150	0/0:0,42,255	./.:0,0,0	0/0:0,3,42	./.:0,0,0	0/0:0,187,255	0/0:0,217,255	0/0:0,60,255	0/0:0,90,255	0/0:0,48,255
OAR1	113266026	.	T	C	3565.07	PASS	DP=3238;VDB=4.09498e-27;SGB=398.951;RPBZ=-2.50959;MQBZ=-0.872613;MQSBZ=5.06797;BQBZ=-0.803024;SCBZ=0;FS=0;MQ0F=0;AC=22;AN=154;DP4=946,709,203,143;MQ=38	GT:PL	0/0:0,21,226	0/1:255,0,255	0/1:84,6,0	0/1:215,0,255	0/0:0,21,95	0/0:0,27,252	0/0:0,148,255	0/0:0,45,255	0/0:0,9,81	0/0:0,69,255	0/0:0,9,119	0/0:0,181,255	0/0:0,117,255	0/0:0,81,255	0/0:0,129,255	0/0:0,96,255	0/0:0,151,255	0/0:0,96,255	0/0:0,111,255	0/0:0,87,255	0/0:0,69,255	0/0:0,120,255	0/0:0,69,255	0/0:0,66,255	0/0:0,123,255	0/0:0,99,255	0/0:0,54,255	0/0:0,102,255	0/0:0,90,255	0/0:0,72,255	0/0:0,78,255	0/0:0,30,255	0/0:0,57,255	0/0:0,63,255	0/0:0,102,255	0/0:0,102,255	0/0:0,72,255	0/0:0,75,255	0/0:0,81,255	0/0:0,96,255	0/0:0,81,255	0/0:0,51,255	0/0:0,99,255	0/0:0,81,255	1/1:255,54,0	1/1:255,69,0	0/1:242,0,255	0/1:255,0,255	0/1:255,0,255	0/1:142,0,255	1/1:255,63,0	1/1:255,87,0	0/0:0,45,255	0/0:0,24,231	0/1:224,0,228	0/1:120,0,178	0/1:255,6,0	1/1:255,66,0	0/0:0,96,255	0/0:0,84,255	0/0:0,33,255	0/0:0,18,145	0/1:255,0,185	0/1:255,0,255	0/0:0,57,255	./.:0,0,0	0/0:0,6,84	0/0:0,15,172	0/0:0,241,255	0/0:0,42,255	0/0:0,111,255	0/0:0,48,255	0/0:0,126,255
OAR1	113498523	.	G	A	3426.42	PASS	DP=1963;VDB=0;SGB=185.053;RPBZ=1.2215;MQBZ=-1.10279;MQSBZ=12.5968;BQBZ=-0.835503;FS=0;MQ0F=0.000509424;AC=26;AN=144;DP4=754,302,164,52;MQ=37	GT:PL	0/0:0,21,214	0/0:0,102,255	0/0:0,6,77	0/0:0,96,255	0/0:0,36,246	0/0:0,15,158	0/0:0,75,255	0/0:0,30,255	0/0:0,6,66	0/0:0,105,255	0/0:0,9,81	0/0:0,184,255	0/1:214,0,255	0/1:70,0,247	1/1:255,51,0	1/1:230,36,0	0/0:0,57,255	0/0:0,87,255	0/1:151,0,255	0/1:231,0,184	1/1:255,66,0	1/1:255,45,0	0/1:237,0,60	0/1:157,0,212	0/1:255,0,249	0/1:64,0,175	0/1:111,0,134	0/1:121,0,249	0/0:0,42,255	0/0:0,27,189	0/0:0,54,255	0/0:0,30,190	0/0:0,33,255	0/0:0,45,255	0/0:0,57,255	0/0:0,36,255	0/0:0,54,255	0/0:0,60,255	0/0:0,45,255	0/0:0,36,255	0/0:0,54,255	0/0:0,24,208	0/0:0,42,255	0/0:0,33,214	0/0:0,57,255	0/0:0,63,255	0/1:224,0,58	0/1:195,0,108	1/1:255,45,0	1/1:255,42,0	0/0:0,24,248	0/0:0,54,255	0/1:118,0,93	0/1:46,0,24	0/0:0,48,255	0/0:0,18,178	0/0:0,27,175	0/0:0,39,255	0/0:0,42,255	0/0:0,30,229	0/0:0,99,255	./.:0,0,0	0/0:0,51,255	0/0:0,96,255	./.:0,0,0	./.:0,0,0	./.:0,0,0	0/0:0,18,207	0/0:0,114,255	0/0:0,142,255	0/0:0,21,232	0/0:0,154,255	0/0:0,27,255
OAR1	11377786	.	A	G	6468	PASS	DP=4208;VDB=9.24654e-15;SGB=602.336;RPBZ=2.01033;MQBZ=-4.7085;MQSBZ=-1.08021;BQBZ=-2.60879;SCBZ=0;FS=0;MQ0F=0.000712928;AC=46;AN=156;DP4=941,902,440,348;MQ=37	GT:PL	0/1:42,3,0	0/1:255,0,96	1/1:203,18,0	1/1:255,120,0	0/0:0,111,255	1/1:148,12,0	1/1:255,255,0	0/1:60,0,121	0/0:0,15,172	0/0:0,178,255	1/1:207,18,0	1/1:255,255,0	0/0:0,126,255	0/0:0,99,255	0/0:0,102,255	0/0:0,151,255	0/0:0,111,255	0/0:0,157,255	0/0:0,123,255	0/0:0,75,255	0/0:0,75,255	0/0:0,175,255	0/1:255,0,138	0/1:255,0,255	0/0:0,99,255	0/0:0,99,255	0/0:0,111,255	0/0:0,181,255	1/1:255,87,0	1/1:255,78,0	0/0:0,157,255	0/0:0,81,255	1/1:255,111,0	1/1:255,105,0	0/0:0,84,255	0/0:0,102,255	0/1:255,0,237	0/1:135,0,255	0/1:255,0,225	0/1:232,0,255	0/0:0,111,255	0/0:0,87,255	0/0:0,160,255	0/0:0,117,255	0/1:255,0,255	0/1:192,0,255	0/0:0,120,255	0/0:0,141,255	0/1:255,0,255	0/1:92,0,255	0/0:0,108,255	0/0:0,96,255	0/0:0,99,255	0/0:0,33,255	0/0:0,78,255	0/0:0,84,255	0/0:0,54,255	0/0:0,93,255	0/0:0,99,255	0/0:0,84,255	1/1:255,39,0	1/1:180,15,0	0/0:0,129,255	0/0:0,255,255	0/0:0,33,255	0/0:0,42,255	0/1:207,0,125	0/1:142,0,64	0/1:255,0,255	0/1:255,0,255	0/1:251,0,255	0/1:221,0,255	0/1:81,0,208
OAR1	11377898	.	T	C	2475.81	PASS	DP=1180;VDB=1.695e-40;SGB=332.407;RPBZ=-5.69742;MQBZ=-8.49876;BQBZ=1.68935;FS=0;MQ0F=0;AC=36;AN=142;DP4=0,830,0,335;MQ=36	GT:PL	./.:0,0,0	0/1:110,0,24	0/1:36,3,0	1/1:164,48,0	0/0:0,48,187	./.:0,0,0	1/1:172,81,0	0/1:15,0,121	0/0:0,9,87	0/0:0,114,191	1/1:90,9,0	1/1:197,232,0	0/0:0,39,174	0/0:0,24,150	0/0:0,60,181	0/0:0,63,188	0/1:6,0,135	0/0:0,60,179	0/0:0,39,151	0/0:0,42,182	0/0:0,51,180	0/0:0,75,185	0/1:144,0,92	0/1:52,0,136	0/0:0,45,182	0/0:0,45,178	0/0:0,57,184	0/0:0,75,169	1/1:167,42,0	1/1:149,24,0	0/0:0,48,179	0/0:0,36,169	1/1:173,39,0	1/1:165,51,0	0/0:0,45,176	0/0:0,42,174	0/1:132,0,111	0/1:29,0,132	0/1:122,0,78	0/1:2,0,79	0/0:0,39,172	0/0:0,39,175	0/0:0,81,187	0/0:0,63,178	0/1:140,0,110	0/1:72,0,108	0/0:0,54,184	0/0:0,45,179	0/1:99,0,120	0/1:61,0,132	0/0:0,39,166	0/0:0,27,150	0/0:0,30,164	0/0:0,12,90	0/0:0,33,174	0/0:0,36,164	0/0:0,27,144	0/0:0,36,172	0/0:0,57,186	0/0:0,36,163	./.:0,0,0	./.:0,0,0	0/0:0,69,190	0/0:0,184,201	0/0:0,6,66	0/0:0,24,153	1/1:82,15,0	0/0:0,24,79	0/1:111,0,150	0/1:118,0,157	0/1:66,6,0	0/1:114,0,114	0/0:0,24,158
OAR1	113904373	.	T	C	5730.73	PASS	DP=1739;VDB=0;SGB=165.78;RPBZ=2.1634;MQBZ=-0.672436;MQSBZ=11.0072;BQBZ=1.51287;FS=0;MQ0F=0;AC=54;AN=144;DP4=439,267,224,105;MQ=37	GT:PL	./.:0,0,0	0/0:0,93,255	0/1:31,0,68	0/1:176,0,255	./.:0,0,0	0/1:36,3,0	0/1:255,0,208	1/1:181,15,0	0/1:42,3,0	0/1:255,0,255	0/1:33,0,75	0/1:203,0,255	0/0:0,48,255	0/0:0,36,255	0/0:0,21,221	0/0:0,45,255	0/0:0,33,206	0/0:0,36,255	0/1:255,0,252	0/1:81,0,231	0/0:0,42,255	0/0:0,36,255	0/0:0,30,255	0/0:0,27,212	0/0:0,60,255	0/0:0,30,255	0/0:0,33,255	0/0:0,18,187	0/0:0,21,163	0/0:0,30,255	0/1:30,0,102	0/1:108,0,45	0/0:0,36,255	0/0:0,36,255	0/0:0,51,255	0/0:0,18,200	0/0:0,18,191	0/0:0,45,255	0/1:138,0,232	0/1:180,0,169	0/0:0,30,255	0/0:0,18,158	0/0:0,66,255	0/0:0,48,255	1/1:255,36,0	1/1:255,39,0	1/1:232,27,0	1/1:255,48,0	1/1:255,48,0	1/1:115,15,0	1/1:255,48,0	1/1:187,27,0	0/1:75,0,156	0/1:36,0,36	1/1:218,33,0	1/1:125,12,0	1/1:54,6,0	1/1:255,42,0	1/1:255,39,0	1/1:170,15,0	1/1:64,6,0	./.:0,0,0	0/0:0,135,255	0/0:0,217,255	0/0:0,60,255	./.:0,0,0	0/1:72,0,238	0/1:188,0,71	0/1:255,0,255	0/1:221,0,1	0/0:0,72,255	0/0:0,78,255	0/1:250,0,255
OAR1	114111184	.	A	G	5101.06	PASS	DP=2086;VDB=0;SGB=208.392;RPBZ=-1.38834;MQBZ=-0.708043;MQSBZ=11.0638;BQBZ=-0.577914;SCBZ=0;FS=0;MQ0F=0;AC=40;AN=150;DP4=731,306,214,102;MQ=38	GT:PL	./.:0,0,0	0/0:0,187,255	0/0:0,3,42	0/0:0,90,255	0/0:0,12,148	0/0:0,3,36	0/0:0,199,255	0/1:77,6,0	0/0:0,3,36	0/1:134,0,255	0/0:0,21,231	0/0:0,166,255	0/0:0,54,255	0/0:0,24,238	0/0:0,51,255	0/0:0,48,255	0/0:0,54,255	0/0:0,33,217	0/0:0,42,255	0/0:0,51,255	0/0:0,72,255	0/0:0,60,255	0/0:0,54,255	0/0:0,51,255	0/0:0,96,255	0/0:0,72,255	0/0:0,63,255	0/0:0,63,255	0/1:178,0,176	0/1:224,0,143	0/0:0,66,255	0/0:0,60,255	0/0:0,51,255	0/0:0,39,255	0/1:255,0,221	0/1:12,0,223	0/1:228,0,190	0/1:179,0,162	0/0:0,87,255	0/0:0,45,255	0/1:85,0,240	0/1:163,0,135	0/1:205,0,129	0/1:202,0,179	1/1:255,66,0	1/1:255,42,0	0/0:0,48,255	0/0:0,42,255	0/0:0,33,255	0/0:0,33,224	0/1:218,0,138	0/1:84,0,150	0/0:0,36,255	0/0:0,39,255	1/1:255,48,0	1/1:255,30,0	1/1:175,15,0	1/1:255,60,0	0/1:149,0,255	0/1:96,0,236	1/1:255,42,0	1/1:119,9,0	0/0:0,129,255	0/0:0,102,255	./.:0,0,0	0/0:0,27,255	./.:0,0,0	1/1:90,18,0	0/1:255,0,194	0/1:255,0,246	0/0:0,84,255	0/0:0,69,255	0/1:180,0,124
OAR1	114431435	.	C	T	2977.63	PASS	DP=4306;VDB=7.14054e-27;SGB=386.973;RPBZ=0.433685;MQBZ=-1.5669;MQSBZ=-0.208763;BQBZ=-0.635933;SCBZ=0;FS=0;MQ0F=0;AC=20;AN=154;DP4=1303,1066,170,112;MQ=38	GT:PL	0/0:0,9,119	0/0:0,255,255	0/0:0,12,142	0/0:0,141,255	0/1:71,0,255	0/0:0,12,146	0/0:0,247,255	0/0:0,6,84	0/0:0,12,153	0/0:0,220,255	0/0:0,18,171	0/0:0,255,255	0/0:0,117,255	0/0:0,87,255	0/0:0,90,255	0/0:0,135,255	0/0:0,129,255	0/0:0,54,255	0/0:0,111,255	0/0:0,105,255	0/1:255,0,255	0/1:255,0,255	0/0:0,108,255	0/0:0,78,255	0/0:0,132,255	0/0:0,129,255	0/1:236,0,251	0/1:255,0,255	0/0:0,69,255	0/0:0,75,255	0/0:0,105,255	0/0:0,66,255	0/0:0,111,255	0/0:0,99,255	0/0:0,126,255	0/0:0,114,255	0/0:0,117,255	0/0:0,114,255	0/0:0,120,255	0/0:0,81,255	0/0:0,90,255	0/0:0,57,255	0/0:0,135,255	0/0:0,93,255	1/1:255,76,0	1/1:255,87,0	0/0:0,105,255	0/0:0,151,255	0/0:0,123,255	0/0:0,45,255	0/0:0,135,255	0/0:0,75,255	0/0:0,72,255	0/0:0,51,255	0/1:187,0,191	0/1:208,0,220	1/1:252,36,0	1/1:255,135,0	0/0:0,93,255	0/0:0,105,255	0/0:0,84,255	0/0:0,69,234	0/0:0,190,255	0/0:0,202,255	0/0:0,123,255	0/0:0,42,255	0/1:82,6,0	1/1:217,33,0	0/1:255,0,255	0/1:193,0,255	0/0:0,193,255	0/0:0,255,255	0/0:0,111,255
OAR1	114633967	.	C	T	322.193	PASS	DP=573;VDB=0.00150318;SGB=11.171;RPBZ=-0.27907;MQBZ=-0.314798;MQSBZ=-2.82511;BQBZ=-0.7286;FS=0;MQ0F=0.0122164;AC=7;AN=138;DP4=113,199,4,12;MQ=36	GT:PL	0/0:0,3,42	0/0:0,27,233	./.:0,0,0	0/0:0,30,255	0/0:0,12,153	0/0:0,3,42	0/0:0,21,202	./.:0,0,0	./.:0,0,0	0/0:0,33,194	0/0:0,3,42	0/0:0,63,255	0/0:0,9,113	0/0:0,6,77	0/0:0,18,200	0/0:0,3,42	0/0:0,21,199	0/0:0,9,92	0/1:42,3,0	0/0:0,1,35	0/0:0,9,87	0/0:0,18,179	0/0:0,24,183	0/0:0,3,42	0/0:0,15,113	0/0:0,18,117	0/0:0,6,74	0/0:0,9,118	0/0:0,18,140	0/0:0,9,103	0/0:0,33,199	0/0:0,3,42	0/0:0,3,24	0/0:0,9,105	0/0:0,12,151	0/0:0,3,42	0/0:0,24,243	0/0:0,12,146	0/0:0,15,92	0/0:0,21,195	0/0:0,15,103	0/0:0,15,163	0/0:0,9,83	0/0:0,12,113	0/1:42,3,0	0/1:148,12,0	0/0:0,9,81	0/0:0,18,187	0/0:0,9,80	0/0:0,3,40	0/0:0,9,113	0/0:0,24,222	0/0:0,9,119	0/0:0,3,42	0/1:32,0,116	0/0:0,3,42	0/1:43,6,0	1/1:156,15,0	0/0:0,6,66	0/0:0,6,77	0/0:0,21,140	0/0:0,3,42	0/0:0,39,255	0/0:0,66,255	./.:0,0,0	0/0:0,15,169	0/0:0,3,40	./.:0,0,0	0/0:0,15,157	0/0:0,36,241	0/0:0,18,192	0/0:0,21,210	0/0:0,6,77
OAR1	114901736	.	C	T	7093.42	PASS	DP=1690;VDB=0;SGB=275.773;RPBZ=-2.70817;MQBZ=1.86537;MQSBZ=6.54784;BQBZ=1.53528;FS=0;MQ0F=0;AC=59;AN=146;DP4=384,235,296,145;MQ=37	GT:PL	0/0:0,3,8	0/1:46,0,247	./.:0,0,0	0/1:158,0,57	0/1:120,0,127	0/0:0,18,177	0/0:0,93,255	./.:0,0,0	0/0:0,9,113	0/0:0,66,255	./.:0,0,0	0/0:0,72,236	0/0:0,48,255	0/0:0,48,255	1/1:255,39,0	1/1:255,69,0	0/0:0,51,255	0/0:0,45,255	0/0:0,42,255	0/0:0,27,255	1/1:255,45,0	1/1:255,66,0	0/0:0,18,133	0/0:0,48,255	0/0:0,75,255	0/0:0,51,255	0/0:0,54,255	0/0:0,2,255	1/1:255,39,0	1/1:129,18,0	1/1:255,33,0	1/1:255,48,0	0/0:0,30,246	0/0:0,42,255	0/1:223,0,58	0/1:255,0,185	0/1:142,0,128	0/1:72,0,213	0/1:255,0,72	0/1:102,0,246	0/1:224,0,73	0/1:137,0,211	1/1:255,51,0	1/1:224,39,0	0/0:0,39,255	0/0:0,51,255	1/1:255,42,0	1/1:248,30,0	1/1:255,60,0	1/1:190,21,0	0/0:0,69,255	0/0:0,42,255	1/1:226,33,0	1/1:228,27,0	0/0:0,45,255	0/0:0,33,255	0/0:0,18,171	0/0:0,24,214	0/1:211,0,164	0/1:97,0,158	0/0:0,6,84	./.:0,0,0	1/1:255,63,0	1/1:255,63,0	1/1:255,51,0	0/1:184,0,21	./.:0,0,0	0/0:0,42,255	0/0:0,175,255	0/0:0,48,255	1/1:255,63,0	1/1:255,99,0	1/1:146,12,0
OAR1	115129557	.	T	C	3555.23	PASS	DP=1696;VDB=1.03546e-07;SGB=208.356;RPBZ=-0.113226;MQBZ=-3.46985;MQSBZ=1.83978;BQBZ=-1.90675;FS=0;MQ0F=0.00294811;AC=28;AN=138;DP4=430,395,118,109;MQ=36	GT:PL	0/0:0,18,196	0/0:0,90,255	./.:0,0,0	0/1:52,0,33	0/1:83,0,57	./.:0,0,0	0/0:0,151,255	./.:0,0,0	./.:0,0,0	0/1:227,0,255	0/0:0,15,169	0/0:0,105,255	0/1:59,0,170	0/1:161,0,149	1/1:255,54,0	1/1:255,54,0	0/1:194,0,153	0/1:76,0,243	0/1:255,0,213	0/1:127,0,207	1/1:255,42,0	1/1:255,81,0	0/1:162,0,85	0/1:112,0,132	0/1:254,0,97	0/1:175,0,226	0/1:182,0,57	0/1:109,0,234	0/0:0,45,255	0/0:0,27,255	0/0:0,30,228	0/0:0,36,255	0/0:0,21,184	0/0:0,24,214	0/0:0,57,255	0/0:0,48,255	0/1:154,0,93	0/1:49,0,164	0/1:107,0,224	0/1:198,0,128	0/0:0,45,255	0/0:0,18,173	0/0:0,45,255	0/0:0,42,255	0/0:0,51,255	0/0:0,39,255	0/0:0,42,255	0/0:0,39,255	0/0:0,24,164	0/0:0,45,255	0/0:0,63,255	0/0:0,48,255	0/0:0,21,182	0/0:0,21,186	0/0:0,39,255	0/0:0,36,255	0/0:0,27,255	0/0:0,36,255	0/0:0,39,255	0/0:0,51,255	./.:0,0,0	./.:0,0,0	0/0:0,135,255	0/0:0,51,255	0/0:0,12,146	0/0:0,9,119	0/0:0,3,42	./.:0,0,0	0/0:0,90,255	0/0:0,144,255	0/0:0,78,255	0/0:0,66,255	0/0:0,9,105
OAR1	115673020	.	G	A	11720.3	PASS	DP=6754;VDB=2.08593e-35;SGB=330.745;RPBZ=-3.25108;MQBZ=-6.84965;MQSBZ=-9.58628;BQBZ=-0.206124;SCBZ=0;FS=0;MQ0F=0.000592242;AC=67;AN=156;DP4=996,1329,755,985;MQ=37	GT:PL	0/1:36,0,36	0/1:255,0,255	0/0:0,24,214	0/0:0,255,255	0/0:0,160,255	0/0:0,9,109	0/0:0,255,255	0/0:0,30,208	0/1:24,0,151	0/0:0,255,255	0/0:0,11,169	0/1:255,0,255	0/1:255,0,255	0/1:255,0,255	1/1:255,157,0	1/1:255,193,0	0/1:255,0,255	0/1:255,0,255	0/1:255,0,255	0/1:255,0,255	0/1:255,0,255	0/1:255,0,255	1/1:255,151,0	1/1:255,142,0	0/0:0,226,255	0/0:0,187,255	1/1:255,141,0	1/1:255,163,0	0/1:255,0,255	0/1:255,0,255	1/1:255,181,0	1/1:255,123,0	0/1:255,0,255	0/1:255,0,255	0/0:0,220,255	0/0:0,141,255	0/0:0,138,255	0/0:0,117,255	0/1:255,0,255	0/1:255,0,255	0/1:255,0,255	0/1:255,0,174	1/1:255,244,0	1/1:255,138,0	1/1:255,172,0	1/1:255,126,0	0/1:255,0,255	0/1:255,0,255	0/1:255,0,255	0/1:255,0,255	0/0:0,196,255	0/0:0,105,255	0/0:0,93,255	0/0:0,78,255	0/1:255,0,255	0/1:255,0,248	1/1:255,84,0	1/1:255,141,0	0/1:255,0,255	0/1:255,0,255	0/0:0,3,224	0/1:224,0,148	0/0:0,235,255	0/0:0,255,255	0/0:0,57,255	0/0:0,15,183	0/1:95,0,255	0/1:230,0,169	0/1:255,0,255	0/1:255,0,255	0/1:255,0,255	0/1:255,0,255	0/0:0,20,255
OAR1	115891465	.	A	C	11366.6	PASS	DP=4759;VDB=0.117161;SGB=547.151;RPBZ=2.50573;MQBZ=-0.0755509;MQSBZ=1.66295;BQBZ=3.57971;SCBZ=0;FS=0;MQ0F=0.000840513;AC=83;AN=158;DP4=809,690,737,718;MQ=37	GT:PL	0/0:0,27,255	0/0:0,255,255	0/0:0,9,118	0/0:0,220,255	0/0:0,108,255	0/0:0,18,177	0/0:0,255,255	1/1:255,69,0	0/1:30,0,17	0/1:255,0,255	0/0:0,36,255	0/0:0,255,255	0/0:0,99,255	0/0:0,111,255	0/1:255,0,255	0/1:255,0,255	0/0:0,126,255	0/0:0,117,255	0/0:0,141,255	0/0:0,99,255	0/0:0,135,255	0/0:0,148,255	0/0:0,114,255	0/0:0,99,255	0/0:0,181,255	0/0:0,151,255	0/1:137,0,255	0/1:255,0,213	0/1:238,0,255	0/1:255,0,165	1/1:255,75,0	1/1:255,63,0	1/1:255,72,0	1/1:255,93,0	0/1:255,0,255	0/1:219,0,246	1/1:255,108,0	1/1:255,93,0	1/1:255,105,0	1/1:255,105,0	1/1:255,108,0	1/1:255,57,0	1/1:255,154,0	1/1:255,111,0	1/1:255,111,0	1/1:255,123,0	1/1:255,157,0	1/1:255,123,0	1/1:255,102,0	1/1:255,99,0	1/1:255,108,0	1/1:255,78,0	0/1:220,0,179	0/1:162,0,121	0/1:255,0,240	0/1:190,0,127	1/1:255,48,0	1/1:255,60,0	1/1:255,75,0	1/1:255,60,0	0/1:249,0,255	0/1:99,0,213	1/1:255,253,0	1/1:255,255,0	1/1:255,63,0	0/1:234,0,207	0/0:0,9,119	0/0:0,48,255	0/1:255,0,255	0/1:255,0,255	1/1:255,217,0	1/1:255,223,0	0/0:0,172,255
OAR1	115891565	.	T	A	8166.64	PASS	DP=2543;VDB=2.59319e-19;SGB=167.309;RPBZ=0.997537;MQBZ=-1.05922;MQSBZ=1.80104;BQBZ=-27.7567;FS=0;MQ0F=0;AC=71;AN=148;DP4=369,385,264,266;MQ=36	GT:PL	0/0:0,6,84	0/0:0,196,255	0/0:0,3,42	0/0:0,54,255	0/0:0,21,201	0/0:0,12,118	0/0:0,234,255	1/1:255,33,0	./.:0,0,0	0/1:224,0,252	0/0:0,15,138	0/0:0,205,255	0/0:0,48,255	0/0:0,51,255	0/1:135,0,255	0/1:255,0,140	0/0:0,60,255	0/0:0,66,255	0/0:0,51,255	0/0:0,54,255	0/0:0,72,255	0/0:0,63,255	0/0:0,39,255	0/0:0,51,255	0/0:0,90,255	0/0:0,75,255	0/1:9,0,222	0/1:174,0,158	0/1:116,0,153	0/1:141,0,24	1/1:255,45,0	1/1:251,30,0	1/1:255,30,0	1/1:253,27,0	0/1:56,0,255	0/1:112,0,102	1/1:255,63,0	1/1:255,42,0	1/1:255,27,0	1/1:255,36,0	1/1:255,33,0	1/1:227,39,18	1/1:255,75,0	1/1:255,57,0	1/1:255,66,0	1/1:193,30,0	0/1:99,0,224	0/1:100,0,234	1/1:255,51,0	1/1:255,48,0	0/0:0,30,235	0/0:0,27,231	0/1:132,0,107	0/1:66,0,90	0/1:80,0,225	0/1:105,0,50	1/1:188,30,0	1/1:183,21,0	0/1:57,0,187	0/1:76,0,143	0/1:173,0,200	1/1:70,6,0	1/1:255,96,0	1/1:255,129,0	1/1:180,15,0	0/1:95,0,128	./.:0,0,0	0/0:0,30,255	0/1:255,0,255	0/1:238,0,255	1/1:255,111,0	1/1:255,69,0	0/0:0,90,255
OAR1	116104578	.	A	G	9903.81	PASS	DP=2149;VDB=1.21362e-07;SGB=297.783;RPBZ=-1.9418;MQBZ=-1.51431;MQSBZ=-7.53796;BQBZ=-2.84735;SCBZ=0;FS=0;MQ0F=0;AC=80;AN=146;DP4=260,336,312,418;MQ=38	GT:PL	1/1:136,15,0	1/1:255,126,0	./.:0,0,0	0/0:0,99,255	0/1:107,0,30	0/1:2,0,92	0/0:0,57,255	1/1:137,12,0	./.:0,0,0	0/1:139,0,183	1/1:141,12,0	1/1:255,148,0	1/1:255,63,0	0/1:255,0,27	0/1:174,0,255	0/1:146,0,105	1/1:255,69,0	1/1:255,81,0	1/1:255,60,0	1/1:255,48,0	0/1:230,0,255	0/1:255,0,244	1/1:255,57,0	1/1:255,51,0	0/1:255,0,219	0/1:237,0,230	0/1:190,0,226	0/1:255,0,146	0/0:0,39,255	0/0:0,63,255	1/1:255,51,0	1/1:255,30,0	0/1:199,0,230	0/1:166,0,210	0/0:0,60,255	0/0:0,51,255	0/0:0,42,255	0/0:0,69,255	0/0:0,54,255	0/0:0,66,255	0/1:127,0,252	0/1:232,0,36	1/1:255,54,0	1/1:255,69,0	1/1:255,69,0	1/1:255,63,0	0/0:0,57,255	0/0:0,42,255	0/0:0,66,255	0/0:0,27,248	0/0:0,63,255	0/0:0,48,255	0/1:12,0,226	0/0:0,21,211	1/1:182,21,0	1/1:255,36,0	1/1:148,15,0	1/1:255,33,0	0/0:0,69,255	0/0:0,48,255	1/1:183,15,0	1/1:133,15,0	1/1:255,123,0	1/1:255,60,0	0/0:0,9,105	0/1:66,0,131	./.:0,0,0	1/1:211,18,0	0/1:215,0,43	0/1:255,0,255	0/1:255,0,241	0/1:228,0,255	0/0:0,54,255
OAR1	116339807	.	G	A	3954.66	PASS	DP=5087;VDB=0.000464082;SGB=851.998;RPBZ=2.88609;MQBZ=-0.181287;MQSBZ=-6.64932;BQBZ=-0.779378;SCBZ=0;FS=0;MQ0F=0;AC=21;AN=156;DP4=1132,1371,349,373;MQ=38	GT:PL	0/1:34,0,36	0/1:255,0,255	0/0:0,15,106	0/0:0,148,255	0/1:128,0,122	1/1:122,12,0	1/1:255,255,0	0/0:0,78,255	0/0:0,12,143	0/0:0,255,255	0/1:151,0,79	0/1:255,0,229	0/0:0,141,255	0/0:0,144,255	0/0:0,114,255	0/0:0,81,255	0/0:0,138,255	0/0:0,120,255	0/0:0,117,255	0/0:0,166,255	0/0:0,187,255	0/0:0,127,255	0/0:0,166,255	0/0:0,99,255	0/0:0,166,255	0/0:0,128,255	0/0:0,123,255	0/0:0,86,255	0/0:0,93,255	0/0:0,87,255	0/1:255,0,255	0/1:255,0,221	0/0:0,129,255	0/0:0,93,255	0/0:0,151,255	0/0:0,144,255	0/0:0,141,255	0/0:0,63,255	0/0:0,157,255	0/0:0,114,255	0/0:0,135,255	0/0:0,57,255	0/1:255,0,255	0/1:255,0,255	0/0:0,148,255	0/0:0,120,255	0/0:0,114,255	0/0:0,123,255	0/0:0,123,255	0/0:0,99,255	0/0:0,154,255	0/0:0,96,255	0/0:0,60,255	0/0:0,57,255	0/0:0,105,255	0/0:0,81,255	0/0:0,36,255	0/0:0,114,255	0/0:0,138,255	0/0:0,84,255	0/0:0,21,235	0/0:0,51,255	0/1:255,0,255	0/1:255,0,255	0/1:184,0,135	0/1:255,0,55	0/0:0,6,77	0/0:0,66,210	0/1:255,0,255	0/1:255,0,255	0/1:255,0,255	0/1:255,0,255	0/0:0,151,255
OAR1	116576857	.	G	A	4137.08	PASS	DP=4235;VDB=3.29786e-23;SGB=757.563;RPBZ=-1.67223;MQBZ=0.000250264;MQSBZ=0.246246;BQBZ=-1.11897;SCBZ=0;FS=0;MQ0F=0;AC=21;AN=156;DP4=950,1050,249,319;MQ=38	GT:PL	0/1:118,0,66	0/1:255,0,255	./.:0,0,0	0/0:0,102,255	0/1:236,0,109	1/1:249,27,0	1/1:255,255,0	0/0:0,63,255	0/0:0,6,78	0/0:0,255,255	0/1:118,0,178	0/1:255,0,255	0/0:0,75,255	0/0:0,129,255	0/0:0,151,255	0/0:0,72,255	0/0:0,75,255	0/0:0,129,255	0/0:0,84,255	0/0:0,102,255	0/0:0,138,255	0/0:0,135,255	0/0:0,72,255	0/0:0,87,255	0/0:0,117,255	0/0:0,117,255	0/0:0,75,255	0/0:0,126,255	0/0:0,81,255	0/0:0,18,255	0/1:255,0,195	0/1:244,0,88	0/0:0,57,255	0/0:0,51,255	0/0:0,66,255	0/0:0,93,255	0/0:0,96,255	0/0:0,57,255	0/0:0,93,255	0/0:0,33,255	0/0:0,96,255	0/0:0,63,255	0/1:239,0,255	0/1:255,0,247	0/0:0,57,255	0/0:0,96,255	0/0:0,99,255	0/0:0,72,255	0/0:0,90,255	0/0:0,30,255	0/0:0,87,255	0/0:0,81,255	0/0:0,60,255	0/0:0,51,255	0/0:0,75,255	0/0:0,81,255	0/0:0,45,255	0/0:0,84,255	0/0:0,75,255	0/0:0,75,255	0/0:0,96,255	0/0:0,48,227	0/1:255,0,255	0/1:255,0,255	0/1:194,0,229	0/1:170,0,255	0/0:0,18,163	0/0:0,45,255	0/1:255,0,255	0/1:255,0,255	0/1:255,0,249	0/1:255,0,255	0/0:0,111,255
OAR1	11661872	.	G	A	11463	PASS	DP=3641;VDB=1.51531e-17;SGB=246.963;RPBZ=1.25723;MQBZ=-4.53802;MQSBZ=-9.27107;BQBZ=-0.408432;SCBZ=0;FS=0;MQ0F=0.00137325;AC=75;AN=156;DP4=566,591,448,607;MQ=37	GT:PL	1/1:68,6,0	1/1:255,255,0	0/0:0,6,43	0/1:230,0,255	0/1:255,0,120	0/0:0,3,42	0/0:0,250,255	0/0:0,3,42	1/1:84,6,0	0/1:255,0,255	0/0:0,12,135	0/0:0,255,255	0/1:255,0,255	0/1:255,0,201	0/1:214,0,121	0/1:162,0,255	0/1:201,0,250	0/1:255,0,255	0/1:171,0,255	0/1:207,0,255	0/0:0,75,255	0/0:0,144,255	1/1:255,66,0	1/1:255,102,0	0/1:255,0,253	0/1:232,0,255	0/0:0,57,255	0/0:0,105,255	1/1:255,66,0	1/1:255,72,0	0/1:255,0,208	0/1:242,0,255	0/1:174,0,191	0/1:165,0,255	0/1:255,0,255	0/1:250,0,166	0/1:255,0,235	0/1:162,0,252	0/1:254,0,255	0/1:255,0,255	0/1:143,0,255	0/1:192,0,223	0/1:243,0,255	0/1:255,0,255	1/1:255,102,0	1/1:255,93,0	0/0:0,90,255	0/0:0,60,255	0/0:0,84,255	0/0:0,87,255	1/1:255,105,0	1/1:255,78,0	0/1:141,0,21	0/1:255,0,58	0/0:0,66,255	0/0:0,63,255	1/1:247,39,0	1/1:255,66,0	1/1:255,33,0	1/1:255,69,0	0/0:0,15,255	1/1:101,12,0	0/0:0,151,255	0/0:0,193,255	0/1:111,0,177	0/1:61,0,195	0/1:27,0,139	0/0:0,3,42	0/1:255,0,255	0/1:255,0,255	1/1:255,190,0	1/1:255,75,0	0/1:255,0,120
OAR1	116806286	.	G	A	1959.73	PASS	DP=1749;VDB=0.093442;SGB=302.338;RPBZ=-1.07538;MQBZ=-3.13086;MQSBZ=-1.83698;BQBZ=-0.613055;FS=0;MQ0F=0;AC=17;AN=144;DP4=411,505,108,85;MQ=36	GT:PL	0/0:0,12,117	0/0:0,93,255	0/0:0,3,42	0/0:0,45,255	./.:0,0,0	1/1:116,12,0	1/1:255,172,0	0/1:186,0,61	./.:0,0,0	0/1:181,0,152	0/0:0,9,104	0/0:0,166,255	0/0:0,33,255	0/0:0,30,255	0/0:0,57,255	0/0:0,63,255	0/0:0,24,190	0/0:0,42,255	0/0:0,30,251	0/0:0,27,255	0/0:0,69,255	0/0:0,72,255	0/0:0,36,247	0/0:0,39,255	0/0:0,78,255	0/0:0,57,255	0/0:0,39,255	0/0:0,27,236	0/0:0,27,250	0/0:0,15,104	0/0:0,42,255	0/0:0,12,143	0/0:0,6,212	0/1:21,0,137	0/1:119,0,148	0/1:67,0,222	0/1:151,0,128	0/1:136,0,183	0/0:0,54,255	0/0:0,21,168	0/1:195,1,0	0/1:87,0,100	0/0:0,36,255	0/0:0,30,255	0/0:0,39,255	0/0:0,57,255	0/0:0,72,255	0/0:0,21,212	0/0:0,42,255	0/0:0,33,226	0/1:121,0,111	0/1:20,0,216	0/0:0,27,237	0/0:0,21,190	0/0:0,24,235	0/0:0,18,187	0/0:0,18,154	0/0:0,42,255	0/0:0,54,255	0/0:0,42,255	0/0:0,39,255	0/0:0,57,255	0/1:255,0,255	0/1:255,0,255	0/0:0,45,255	./.:0,0,0	./.:0,0,0	./.:0,0,0	0/0:0,90,255	0/0:0,105,255	0/0:0,42,255	0/0:0,72,223	0/0:0,105,255
OAR1	117036428	.	C	T	6123.24	PASS	DP=2110;VDB=1.85384e-38;SGB=203.917;RPBZ=0.0622964;MQBZ=-3.57221;MQSBZ=-8.04691;BQBZ=1.74849;FS=0;MQ0F=0;AC=49;AN=150;DP4=279,577,149,282;MQ=38	GT:PL	0/1:31,0,57	0/1:255,0,129	0/0:0,6,77	0/0:0,21,228	1/1:255,57,0	1/1:87,9,0	1/1:255,102,0	0/0:0,21,233	./.:0,0,0	0/0:0,1,234	0/0:0,12,151	0/0:0,154,255	0/0:0,42,255	0/0:0,60,255	0/1:133,0,110	0/1:143,0,110	0/1:255,0,255	0/1:227,0,222	0/0:0,12,119	0/0:0,24,235	0/0:0,39,255	0/0:0,57,255	0/0:0,42,255	0/0:0,54,255	0/0:0,90,255	0/0:0,36,255	0/0:0,48,255	0/0:0,69,255	0/1:179,0,166	0/1:70,0,149	0/1:152,0,79	0/1:100,0,160	0/1:135,0,199	0/1:158,0,24	1/1:255,51,0	1/1:255,48,0	1/1:255,33,0	1/1:255,36,0	0/1:125,0,210	0/1:250,0,81	0/1:122,0,93	0/1:102,0,185	0/1:147,0,181	0/1:216,0,132	0/0:0,27,255	0/0:0,39,252	0/1:25,0,216	0/1:129,0,222	0/1:247,0,135	0/1:182,0,116	0/0:0,54,255	0/0:0,27,255	0/0:0,21,218	0/1:72,0,72	0/0:0,36,255	0/0:0,45,255	0/0:0,6,56	0/0:0,30,255	0/1:44,0,149	0/1:159,0,116	0/0:0,12,146	0/0:0,24,240	0/0:0,166,255	0/0:0,69,255	1/1:255,42,0	0/1:24,0,132	0/0:0,27,255	0/0:0,30,83	0/1:255,0,255	0/1:255,0,255	0/0:0,202,255	0/0:0,96,255	1/1:146,15,0
OAR1	117245743	.	C	T	2662.32	PASS	DP=3290;VDB=2.89572e-09;SGB=180.705;RPBZ=0.961903;MQBZ=-0.78251;MQSBZ=1.58775;BQBZ=0.543412;SCBZ=0;FS=0;MQ0F=0.00151976;AC=12;AN=156;DP4=901,950,86,87;MQ=39	GT:PL	0/0:0,15,131	0/0:0,196,255	0/0:0,9,118	0/0:0,184,255	0/0:0,93,255	0/0:0,9,119	0/0:0,214,255	0/0:0,36,174	0/0:0,18,179	0/0:0,111,255	0/0:0,9,119	0/0:0,238,255	0/1:255,0,255	0/1:255,0,245	0/0:0,81,255	0/0:0,105,255	0/1:183,0,255	0/1:255,0,255	0/1:255,0,255	0/1:225,0,255	0/1:255,0,255	0/1:255,0,255	0/1:239,0,210	0/1:185,0,239	0/0:0,144,255	0/0:0,90,255	0/1:214,0,251	0/1:255,0,255	0/0:0,84,255	0/0:0,42,255	0/0:0,99,255	0/0:0,69,255	0/0:0,57,255	0/0:0,72,255	0/0:0,72,255	0/0:0,60,255	0/0:0,54,255	0/0:0,78,255	0/0:0,102,255	0/0:0,96,255	0/0:0,75,255	0/0:0,51,255	0/0:0,99,255	0/0:0,63,255	0/0:0,69,255	0/0:0,90,255	0/0:0,81,255	0/0:0,51,255	0/0:0,99,255	0/0:0,54,255	0/0:0,99,255	0/0:0,75,255	0/0:0,39,255	0/0:0,33,255	0/0:0,72,255	0/0:0,48,255	0/0:0,42,255	0/0:0,57,255	0/0:0,54,255	0/0:0,78,255	0/0:0,27,255	0/0:0,27,199	0/0:0,105,255	0/0:0,250,255	0/0:0,12,153	0/0:0,18,115	0/0:0,48,255	0/0:0,12,153	0/0:0,172,255	0/0:0,166,255	0/0:0,169,255	0/0:0,90,255	0/0:0,33,255
OAR1	117721925	.	G	A	287.438	PASS	DP=1310;VDB=4.2039e-45;SGB=-310.187;RPBZ=-19.1117;MQBZ=0.44509;MQSBZ=0.781547;BQBZ=-1.97525;FS=0;MQ0F=0;AC=15;AN=152;DP4=1151,30,70,0;MQ=38	GT:PL	0/0:0,18,111	0/0:0,84,216	0/0:0,6,58	0/0:0,69,255	0/0:0,15,126	0/0:0,24,139	0/0:0,137,151	0/0:0,21,130	0/0:0,3,42	0/0:0,96,163	0/1:11,0,107	0/0:0,97,193	0/0:0,5,149	0/0:0,10,129	0/0:0,3,152	0/0:0,44,157	0/0:0,66,162	0/0:0,57,161	0/0:0,84,218	0/0:2,0,140	0/1:10,0,163	0/0:0,7,115	0/0:4,0,107	0/1:46,0,129	0/0:0,48,160	0/1:31,0,129	0/1:33,0,112	0/0:0,57,157	0/0:0,36,190	0/0:0,36,190	0/0:0,21,150	0/0:0,31,201	0/0:0,1,120	0/0:0,48,161	0/0:0,19,195	0/0:0,45,156	0/1:13,0,123	0/0:0,33,160	0/1:38,0,123	0/0:0,57,164	0/0:0,42,153	0/0:0,21,123	0/0:0,63,162	0/0:0,26,170	0/1:17,0,125	0/1:8,0,142	0/0:0,21,129	0/0:0,27,143	0/0:0,54,196	0/0:2,0,116	0/1:39,0,129	0/0:0,60,162	0/1:14,0,106	0/0:0,21,145	0/0:0,54,195	0/0:2,0,121	0/0:0,15,111	0/0:0,42,221	0/0:0,48,159	0/1:41,0,78	0/0:0,3,32	0/0:0,3,32	0/0:1,0,101	0/0:0,108,192	0/0:0,12,92	0/0:0,15,111	0/0:0,3,14	0/0:0,21,90	0/0:0,72,165	0/0:0,255,188	0/0:0,82,255	0/1:12,0,127	0/1:73,0,102
OAR1	117721967	.	T	G	5025.81	PASS	DP=2076;VDB=0;SGB=99.5633;RPBZ=-0.967019;MQBZ=-0.317758;MQSBZ=11.9936;BQBZ=-1.19362;FS=0;MQ0F=0;AC=38;AN=152;DP4=662,327,186,92;MQ=38	GT:PL	0/0:0,18,180	0/0:0,84,255	0/1:36,0,30	0/1:94,0,255	0/1:255,0,255	0/0:0,24,246	0/0:0,169,255	0/0:0,21,149	0/1:42,3,0	0/1:230,0,255	0/0:0,21,183	0/0:0,135,255	0/1:255,0,227	0/1:218,0,85	1/1:255,66,0	1/1:255,57,0	0/1:254,0,196	0/1:200,0,215	0/0:0,90,255	0/0:0,30,252	0/1:172,0,255	0/1:147,0,149	0/1:247,0,201	0/1:189,0,166	0/1:191,0,144	0/1:187,0,231	0/1:51,0,186	0/1:115,0,209	0/0:0,36,255	0/0:0,39,255	0/0:0,18,162	0/0:0,63,255	0/0:0,33,255	0/0:0,51,255	0/0:0,51,255	0/0:0,45,255	0/0:0,39,255	0/0:0,33,255	0/0:0,75,255	0/0:0,54,255	0/0:0,42,255	0/0:0,24,234	0/0:0,60,255	0/0:0,69,255	1/1:255,42,0	1/1:236,24,0	0/1:93,0,92	0/1:74,0,192	0/0:0,57,255	0/0:0,33,255	0/1:161,0,160	0/1:171,0,154	0/0:0,18,163	0/0:0,21,181	0/1:142,0,186	0/1:167,0,97	1/1:148,12,0	1/1:255,42,0	0/1:36,0,255	0/1:101,0,86	0/0:0,3,42	0/0:0,3,42	0/0:0,132,255	0/0:0,108,255	0/0:0,12,133	0/0:0,15,181	0/0:0,3,42	0/0:0,21,112	0/0:0,72,255	0/0:0,255,255	0/0:0,111,255	0/0:0,60,255	0/0:0,30,255
OAR1	118193305	.	A	G	5156.92	PASS	DP=1169;VDB=8.74503e-18;SGB=127.561;RPBZ=1.25304;MQBZ=1.50868;MQSBZ=2.79754;BQBZ=0.250688;FS=0;MQ0F=0.000855432;AC=53;AN=140;DP4=273,204,123,112;MQ=38	GT:PL	1/1:66,6,0	1/1:255,30,0	0/1:42,3,0	0/1:75,0,33	0/1:40,3,0	./.:0,0,0	0/0:0,78,210	0/0:0,24,244	./.:0,0,0	0/0:0,27,171	1/1:42,6,0	0/1:255,0,255	0/1:229,0,138	0/1:135,0,142	1/1:235,24,0	1/1:255,27,0	0/0:0,24,223	0/0:0,24,212	0/0:0,24,215	0/0:0,54,255	0/1:151,0,178	0/1:205,0,251	0/0:0,36,255	0/0:0,24,208	0/1:187,0,82	0/1:90,0,196	0/0:0,18,198	0/0:0,42,255	0/0:0,21,175	0/0:0,24,240	0/0:0,30,255	0/0:0,18,167	0/0:0,30,255	0/0:0,21,216	0/0:0,15,140	0/0:0,21,230	0/0:0,18,204	0/0:0,30,255	0/0:0,33,255	0/0:0,12,153	0/0:0,9,168	0/1:118,0,71	0/1:119,0,118	0/1:131,0,137	1/1:183,21,0	1/1:236,24,0	1/1:176,15,0	1/1:166,15,0	0/1:179,0,103	0/1:66,0,119	1/1:255,42,0	1/1:224,24,0	0/0:0,12,128	0/0:0,24,214	1/1:223,24,0	1/1:181,18,0	1/1:82,6,0	1/1:65,6,0	1/1:101,9,0	1/1:189,18,0	1/1:118,9,0	./.:0,0,0	0/1:255,0,255	0/1:184,0,255	0/0:0,72,255	./.:0,0,0	0/0:0,33,163	./.:0,0,0	0/0:0,57,255	0/0:0,6,84	0/0:0,75,255	0/0:0,63,255	0/0:0,27,255
OAR1	118431616	.	T	C	7769.48	PASS	DP=4280;VDB=5.9e-34;SGB=371.557;RPBZ=0.71499;MQBZ=-2.01772;MQSBZ=-4.17235;BQBZ=0.101423;SCBZ=0;FS=0;MQ0F=0.00116822;AC=55;AN=152;DP4=792,900,406,513;MQ=38	GT:PL	0/1:42,3,0	0/1:255,0,255	1/1:107,9,0	0/1:186,0,234	0/1:255,0,0	0/0:0,12,148	0/0:0,255,255	0/0:0,27,203	0/1:36,0,36	0/1:255,0,255	0/0:0,18,185	0/0:0,211,255	0/1:255,0,255	0/1:255,0,255	1/1:255,157,0	1/1:255,108,0	0/0:0,74,255	0/0:0,93,255	0/1:215,0,255	0/1:255,0,255	0/1:255,0,255	0/1:255,0,255	0/1:255,0,255	0/1:255,0,215	1/1:255,178,0	1/1:255,127,0	0/0:0,132,255	0/0:0,111,255	0/0:0,69,255	0/0:0,51,255	0/0:0,148,255	0/0:0,67,255	0/0:0,117,255	0/0:0,81,255	0/0:0,169,255	0/0:0,84,255	0/0:0,105,255	0/0:0,57,255	0/0:0,123,255	0/0:0,117,255	0/0:0,99,255	0/0:0,72,255	0/0:0,148,255	0/0:0,90,255	1/1:255,102,0	1/1:255,102,0	1/1:255,129,0	1/1:255,105,0	0/1:255,0,255	0/1:187,0,255	1/1:255,112,0	1/1:255,111,0	0/0:0,39,255	0/0:0,18,204	1/1:255,102,0	1/1:255,67,0	1/1:255,57,0	1/1:255,72,0	1/1:255,132,0	1/1:255,48,0	0/1:101,0,255	1/1:255,30,0	0/0:0,117,255	0/0:0,151,255	0/0:0,15,132	0/0:0,60,255	./.:0,0,0	0/0:0,48,255	0/0:0,144,255	0/0:0,178,255	0/0:0,190,255	0/0:0,96,255	0/0:0,117,255
OAR1	119157443	.	C	T	4306.2	PASS	DP=1398;VDB=0.0150793;SGB=151.629;RPBZ=-0.689535;MQBZ=-0.827762;MQSBZ=-1.57173;BQBZ=-0.462096;FS=0;MQ0F=0.000715308;AC=40;AN=152;DP4=314,310,115,121;MQ=38	GT:PL	0/1:33,0,33	0/1:182,0,255	0/0:0,3,36	0/0:0,60,255	0/1:255,0,10	0/0:0,6,78	0/0:0,151,255	0/0:0,24,158	0/0:0,3,8	0/0:0,51,255	./.:0,0,0	0/1:255,0,174	0/0:0,33,255	0/0:0,33,255	1/1:255,33,0	1/1:255,27,0	0/1:126,0,178	0/1:194,0,188	0/0:0,45,255	0/0:0,30,239	0/0:0,42,255	0/0:0,39,255	0/1:90,0,179	0/1:49,0,172	0/1:91,0,232	0/1:98,0,113	0/1:83,0,58	0/1:181,0,41	0/0:0,18,203	0/0:0,21,220	0/0:0,24,203	0/0:0,24,220	0/0:0,24,237	0/0:0,18,182	0/0:0,27,255	0/0:0,15,129	0/0:0,45,255	0/0:0,27,238	0/0:0,27,172	0/0:0,33,255	0/1:186,0,90	0/1:26,0,137	0/1:142,0,207	1/1:166,15,0	0/1:2,0,135	0/0:0,33,255	1/1:255,42,0	1/1:255,30,0	0/1:167,0,161	0/1:11,0,91	1/1:255,39,0	1/1:188,18,0	0/0:0,12,132	0/0:0,12,111	0/0:0,12,153	0/0:0,24,236	0/0:0,18,191	0/0:0,24,197	1/1:217,24,0	1/1:197,24,0	0/1:42,3,0	0/1:77,6,0	0/1:92,0,228	0/1:208,0,255	0/0:0,15,162	0/0:0,6,77	0/0:27,39,167	0/0:0,6,84	0/0:0,84,255	0/0:0,36,192	0/0:0,102,255	0/0:0,69,255	0/0:0,93,255
OAR1	119468360	.	G	C	2580.9	PASS	DP=2693;VDB=1.12193e-12;SGB=151.173;RPBZ=-0.0421817;MQBZ=1.35171;MQSBZ=-5.28496;BQBZ=0.917724;SCBZ=0;FS=0;MQ0F=0.000742666;AC=15;AN=150;DP4=713,757,86,64;MQ=38	GT:PL	0/1:31,0,68	0/1:255,0,255	0/0:0,6,65	0/0:0,120,255	0/1:234,0,176	0/0:0,6,84	0/0:0,208,255	0/0:0,6,84	0/1:98,0,111	0/1:255,0,137	0/0:0,6,74	0/0:0,163,255	0/0:0,48,255	0/0:0,60,255	0/0:0,66,255	0/0:0,42,255	0/0:0,99,255	0/0:0,90,255	0/0:0,54,255	0/0:0,75,255	0/1:245,0,255	0/1:145,0,255	0/0:0,99,255	0/0:0,84,255	0/0:0,78,255	0/0:0,87,255	0/1:171,0,207	0/1:254,0,255	0/0:0,63,255	0/0:0,57,255	0/0:0,54,255	0/0:0,63,255	0/1:255,0,253	0/1:153,0,252	0/0:0,81,255	0/0:0,69,255	0/0:0,63,255	0/0:0,66,255	0/1:158,0,255	0/1:90,0,171	0/0:0,81,255	0/0:0,54,255	0/0:0,72,255	0/0:0,87,255	0/0:0,69,255	0/0:0,30,255	0/0:0,75,255	0/0:0,72,255	0/0:0,57,255	0/0:0,36,255	0/1:169,0,192	0/1:255,0,203	0/0:0,33,193	0/0:0,24,255	0/0:0,81,255	0/0:0,60,255	0/0:0,24,201	0/0:0,27,255	0/0:0,75,255	0/0:0,66,255	0/0:0,21,179	0/0:0,6,77	0/0:0,199,255	0/0:0,81,255	0/0:0,12,153	0/0:0,6,84	0/0:0,6,84	0/0:0,12,142	0/0:0,105,255	0/0:0,117,255	0/0:0,178,255	0/0:0,54,255	0/0:0,120,255
OAR1	119680564	.	C	T	1590.27	PASS	DP=2358;VDB=3.61069e-07;SGB=118.885;RPBZ=1.37558;MQBZ=-3.8486;MQSBZ=-0.842364;BQBZ=-1.51986;SCBZ=0;FS=0;MQ0F=0;AC=9;AN=154;DP4=723,633,56,42;MQ=38	GT:PL	./.:0,0,0	0/0:0,66,255	0/0:0,6,77	0/0:0,96,255	0/0:0,84,255	0/0:0,3,42	0/0:0,208,255	0/0:0,36,255	0/0:0,9,113	0/0:0,102,255	0/0:0,9,113	0/0:0,255,255	0/0:0,45,255	0/0:0,45,255	0/0:0,48,255	0/0:0,66,255	0/0:0,51,255	0/0:0,27,255	0/0:0,51,255	0/0:0,57,255	0/1:249,0,222	0/1:255,0,176	0/1:179,0,173	0/1:198,0,154	0/1:187,0,218	0/1:255,0,122	0/1:255,0,160	0/1:136,0,255	0/0:0,42,255	0/0:0,36,240	0/0:0,36,255	0/0:0,21,200	0/0:0,33,255	0/0:0,42,255	0/0:0,72,255	0/0:0,42,255	0/0:0,57,255	0/0:0,33,255	0/1:18,0,154	0/0:0,57,255	0/0:0,54,255	0/0:0,24,234	0/0:0,66,255	0/0:0,54,255	0/0:0,57,255	0/0:0,48,255	0/0:0,36,255	0/0:0,60,255	0/0:0,24,232	0/0:0,42,255	0/0:0,69,255	0/0:0,63,255	0/0:0,33,255	0/0:0,21,211	0/0:0,33,255	0/0:0,39,255	0/0:0,12,118	0/0:0,30,243	0/0:0,45,255	0/0:0,30,255	0/0:0,27,255	0/0:0,3,42	0/0:0,214,255	0/0:0,123,255	0/0:0,75,255	0/0:0,45,216	0/0:0,27,255	0/0:0,63,255	0/0:0,102,255	0/0:0,151,255	0/0:0,175,255	0/0:0,87,255	0/0:0,51,255
OAR1	119885735	.	G	A	14204.7	PASS	DP=2037;VDB=4.76296e-11;SGB=122.246;RPBZ=-2.83145;MQBZ=-1.89867;MQSBZ=2.95906;BQBZ=1.68394;FS=0;MQ0F=0;AC=121;AN=148;DP4=142,147,476,466;MQ=38	GT:PL	1/1:84,6,0	1/1:255,141,0	1/1:42,3,0	1/1:255,75,0	1/1:255,45,0	1/1:42,3,0	0/1:255,0,255	./.:0,0,0	1/1:24,3,0	0/1:255,0,255	1/1:42,3,0	1/1:255,102,0	0/1:194,0,238	0/1:114,0,179	1/1:255,39,0	1/1:255,54,0	1/1:255,69,0	1/1:255,90,0	1/1:255,36,0	1/1:255,63,0	1/1:255,45,0	1/1:255,90,0	1/1:243,42,0	1/1:255,63,0	1/1:255,102,0	1/1:255,90,0	0/1:230,0,204	0/1:90,0,161	0/1:15,0,204	0/1:182,0,139	1/1:255,42,0	1/1:255,33,0	0/0:0,42,255	0/0:0,33,255	1/1:255,45,0	1/1:255,36,0	1/1:255,42,0	1/1:255,48,0	0/1:167,0,255	0/1:216,0,132	1/1:255,33,0	1/1:255,48,0	1/1:255,63,0	1/1:255,60,0	1/1:255,27,0	1/1:255,39,0	1/1:255,39,0	1/1:255,27,0	1/1:255,60,0	1/1:255,48,0	0/1:234,0,255	0/1:162,0,158	0/1:217,0,43	0/1:119,0,51	1/1:255,45,0	1/1:255,39,0	1/1:183,21,0	1/1:255,54,0	1/1:255,0,3	1/1:255,42,0	1/1:233,21,0	1/1:217,24,0	0/1:255,0,208	0/1:246,0,255	./.:0,0,0	1/1:183,15,0	1/1:66,6,0	0/1:0,6,84	0/1:118,0,183	0/1:229,0,255	0/0:0,45,255	0/0:0,66,255	1/1:255,57,0
OAR1	120140968	.	A	G	14905.8	PASS	DP=4464;VDB=7.52015e-16;SGB=282.95;RPBZ=1.58568;MQBZ=-2.95507;MQSBZ=8.99139;BQBZ=-0.177302;SCBZ=0;FS=0;MQ0F=0.000224014;AC=106;AN=156;DP4=445,307,1088,716;MQ=39	GT:PL	1/1:42,3,0	1/1:255,255,0	0/0:0,9,113	0/0:0,187,255	0/0:0,75,255	1/1:238,24,0	1/1:255,255,0	1/1:119,9,0	1/1:78,6,0	1/1:255,175,0	0/1:122,0,122	0/1:255,0,255	0/1:255,0,255	0/1:255,0,255	1/1:255,93,0	1/1:255,117,0	0/1:251,0,255	0/1:255,0,244	1/1:255,69,0	1/1:255,117,0	0/1:255,0,223	0/1:255,0,242	1/1:255,72,0	1/1:255,120,0	1/1:255,102,0	1/1:255,93,0	0/0:0,84,255	0/0:0,103,255	0/1:255,0,143	0/1:255,0,255	1/1:255,84,0	1/1:255,90,0	1/1:255,96,0	1/1:255,99,0	1/1:255,93,0	1/1:255,75,0	1/1:255,108,0	1/1:255,63,0	1/1:255,102,0	1/1:255,111,0	0/1:255,0,174	0/1:255,0,201	0/1:255,0,255	0/1:255,0,174	1/1:255,87,0	1/1:255,126,0	0/0:0,53,255	0/0:0,51,255	0/1:255,0,230	0/1:255,0,255	0/1:255,0,253	0/1:252,0,255	1/1:255,48,0	1/1:255,69,0	1/1:255,36,0	1/1:255,39,0	1/1:255,39,0	1/1:255,87,0	0/0:0,70,255	0/0:0,51,255	0/1:255,0,195	0/1:177,0,87	0/1:255,0,255	0/1:255,0,255	0/1:255,0,232	0/1:0,3,42	0/1:155,0,255	0/1:24,0,165	1/1:255,141,0	1/1:255,255,0	1/1:255,132,0	1/1:255,229,0	0/1:255,0,255
OAR1	120402984	.	G	A	1727.44	PASS	DP=2509;VDB=0.00256161;SGB=71.2808;RPBZ=-0.388032;MQBZ=-2.11088;MQSBZ=1.03291;BQBZ=0.247616;FS=0;MQ0F=0;AC=10;AN=142;DP4=634,562,42,48;MQ=38	GT:PL	0/0:0,12,146	0/0:0,169,255	0/0:0,12,74	0/0:0,90,255	0/0:0,57,255	0/0:0,12,145	0/0:0,87,255	0/0:0,6,43	0/0:0,6,62	0/0:0,111,255	0/0:0,18,211	0/0:0,145,255	0/0:0,41,255	0/0:0,51,255	0/1:201,0,164	0/1:200,0,255	0/0:0,45,255	0/0:0,66,255	0/0:0,117,255	0/0:0,42,255	0/0:0,90,255	0/0:0,60,255	0/0:0,63,255	0/0:0,39,255	0/1:255,0,198	0/1:127,0,198	0/0:0,42,255	0/0:0,78,255	0/0:0,30,255	0/0:0,9,118	0/0:0,36,255	0/0:0,33,245	0/0:0,54,255	0/0:0,42,255	0/0:0,57,255	0/0:0,39,255	0/0:0,45,255	0/0:0,33,255	0/0:0,63,255	0/0:0,39,255	0/0:0,63,255	0/0:0,24,222	0/0:0,42,255	0/0:0,57,255	0/0:0,0,255	0/0:0,45,255	0/1:128,0,135	0/1:118,0,250	0/1:255,0,177	0/1:247,0,129	0/0:0,42,255	0/0:0,27,255	0/0:0,15,167	0/0:0,18,204	0/0:0,30,241	0/0:0,39,255	0/0:0,9,105	0/0:0,30,255	0/1:175,0,178	0/1:169,0,224	./.:0,0,0	0/0:0,12,146	0/0:0,102,255	0/0:0,232,255	0/0:0,9,118	0/0:0,27,219	0/0:0,21,203	./.:0,0,0	0/0:0,102,255	0/0:0,132,255	0/0:0,15,165	0/0:0,99,255	0/0:0,102,255
OAR1	120403049	.	A	C	11805	PASS	DP=3855;VDB=1.01821e-22;SGB=441.069;RPBZ=1.50691;MQBZ=-0.738838;MQSBZ=-1.26599;BQBZ=0.224219;SCBZ=0;FS=0;MQ0F=0.000259403;AC=72;AN=148;DP4=497,600,591,623;MQ=38	GT:PL	0/0:0,24,248	0/0:0,244,255	1/1:132,18,0	1/1:255,157,0	0/1:255,0,165	0/0:0,15,183	0/0:0,178,255	1/1:153,12,0	0/1:51,0,33	0/1:255,0,165	0/0:0,30,255	0/0:0,255,255	1/1:255,157,0	1/1:255,93,0	1/1:255,120,0	1/1:255,126,0	0/1:255,0,231	0/1:255,0,255	1/1:255,184,0	1/1:255,57,0	0/1:255,0,194	0/1:255,0,255	0/1:255,0,255	0/1:234,0,184	1/1:255,132,0	1/1:255,81,0	0/1:200,0,255	0/1:255,0,255	0/0:0,57,255	0/0:0,33,255	0/1:255,0,255	0/1:255,0,219	0/1:255,0,208	0/1:255,0,255	0/1:205,0,255	0/1:240,0,208	1/1:255,84,0	1/1:255,51,0	1/1:255,102,0	1/1:255,90,0	0/1:255,0,255	0/1:218,0,163	0/0:0,81,255	0/0:0,96,255	0/0:0,84,255	0/0:0,102,255	0/1:192,0,255	0/1:194,0,255	0/1:255,0,255	0/1:255,0,148	0/1:255,0,156	0/1:195,0,255	0/0:0,36,255	0/0:0,45,255	0/0:0,63,255	0/0:0,69,255	0/0:0,36,255	0/0:0,54,255	0/1:255,0,207	0/1:255,0,255	0/0:0,12,137	0/0:0,30,255	0/1:255,0,255	0/1:255,0,255	1/1:118,9,0	1/1:255,27,0	0/0:0,24,215	./.:0,0,0	0/1:255,0,255	0/1:255,0,255	0/1:255,0,1	0/1:255,0,190	0/1:255,0,255
OAR1	120836657	.	C	G	9410.69	PASS	DP=3438;VDB=1.16621e-17;SGB=453.983;RPBZ=0.793933;MQBZ=0.606235;MQSBZ=-3.49075;BQBZ=2.90284;SCBZ=0;FS=0;MQ0F=0.000581734;AC=74;AN=154;DP4=522,624,434,467;MQ=38	GT:PL	1/1:172,15,0	1/1:255,132,0	0/1:36,0,36	0/1:255,0,255	0/0:0,36,161	0/1:160,0,24	0/1:255,0,255	1/1:219,24,0	./.:0,0,0	1/1:237,24,0	0/0:0,18,175	0/0:0,255,255	0/0:0,108,255	0/0:0,90,255	0/0:0,87,255	0/0:0,81,255	0/0:0,78,255	0/0:0,72,255	0/0:0,78,255	0/0:0,96,255	0/0:0,144,255	0/0:0,102,255	0/0:0,75,255	0/0:0,57,255	0/0:0,78,255	0/0:0,57,255	0/0:0,69,255	0/0:0,102,255	1/1:255,45,0	1/1:255,60,0	1/1:255,84,0	1/1:255,51,0	1/1:255,66,0	1/1:255,78,0	1/1:255,117,0	1/1:255,72,0	1/1:255,69,0	1/1:255,75,0	1/1:255,63,0	1/1:255,72,0	0/1:255,0,186	0/1:199,0,225	0/1:213,0,255	0/1:255,0,236	0/1:255,0,255	0/1:255,0,155	0/0:0,69,255	0/0:0,84,255	0/0:0,60,255	0/0:0,78,255	0/1:71,0,255	0/1:162,0,255	0/1:149,0,84	0/1:131,0,106	1/1:255,60,0	1/1:236,27,0	1/1:255,36,0	1/1:255,63,0	0/0:0,39,255	0/0:0,96,255	0/0:0,6,84	0/1:152,0,150	1/1:255,255,0	1/1:255,223,0	1/1:255,45,0	1/1:78,6,0	1/1:113,9,0	1/1:72,33,0	0/0:0,220,255	0/0:0,255,255	0/1:255,0,255	0/1:255,0,255	1/1:255,42,0
OAR1	121057311	.	G	A	6313	PASS	DP=4055;VDB=2.83769e-39;SGB=563.439;RPBZ=-3.31527;MQBZ=-7.54563;MQSBZ=12.5234;BQBZ=0.905599;SCBZ=0;FS=0;MQ0F=0.000246609;AC=51;AN=154;DP4=1038,540,520,277;MQ=38	GT:PL	0/1:90,0,30	0/1:255,0,255	0/0:0,6,77	0/0:0,141,255	0/0:0,60,255	1/1:233,27,0	1/1:255,211,0	0/0:0,27,255	0/0:0,18,180	0/1:118,0,255	0/1:68,0,33	0/1:255,0,255	1/1:255,108,0	1/1:255,96,0	1/1:255,69,0	1/1:255,102,0	1/1:255,111,0	1/1:255,87,0	1/1:255,117,0	1/1:255,75,0	1/1:255,96,0	1/1:255,144,0	1/1:255,96,0	1/1:255,87,0	1/1:255,169,0	1/1:255,84,0	1/1:255,96,0	1/1:255,114,0	0/0:0,42,255	0/0:0,57,255	0/0:0,84,255	0/0:0,78,255	0/0:0,96,255	0/0:0,84,255	0/0:0,148,255	0/0:0,51,255	0/0:0,81,255	0/0:0,78,255	0/0:0,93,255	0/0:0,14,255	0/0:0,96,255	0/0:0,84,255	0/0:0,114,255	0/0:0,117,255	0/0:0,87,255	0/0:0,60,255	0/0:0,111,255	0/0:0,138,255	0/0:0,105,255	0/0:0,87,255	0/1:225,0,189	0/1:255,0,255	0/0:0,72,255	0/0:0,51,255	0/0:0,72,255	0/0:0,72,255	0/0:0,33,255	0/0:0,33,181	0/0:0,87,255	0/0:0,87,255	0/1:223,0,188	0/1:6,0,255	0/0:0,244,255	0/0:0,190,255	0/0:0,30,255	0/1:230,0,215	0/0:0,39,177	0/0:0,24,254	0/0:0,199,255	0/0:0,255,255	0/0:0,138,255	0/0:0,148,255	0/1:139,0,255
OAR1	121057430	.	C	G	7522.45	PASS	DP=1397;VDB=0;SGB=411.138;RPBZ=-2.08433;MQBZ=4.98536;BQBZ=0.970069;SCBZ=0;FS=0;MQ0F=0;AC=92;AN=138;DP4=0,473,0,856;MQ=36	GT:PL	0/1:0,3,36	0/1:145,0,134	./.:0,0,0	1/1:183,72,0	1/1:106,27,0	0/0:0,9,71	0/0:0,114,192	./.:0,0,0	1/1:70,9,0	0/1:143,0,146	./.:0,0,0	0/1:125,0,67	0/0:0,42,163	0/0:0,51,179	0/0:0,54,180	0/0:0,66,179	0/0:0,87,188	0/0:0,51,172	0/0:0,81,180	0/0:0,45,172	0/0:0,57,181	0/0:0,84,186	0/0:0,60,174	0/0:0,51,181	0/0:0,102,187	0/0:0,45,181	0/0:0,63,185	0/0:0,87,182	1/1:149,21,0	1/1:147,30,0	1/1:180,54,0	1/1:157,45,0	1/1:183,60,0	1/1:186,72,0	1/1:186,78,0	1/1:153,24,0	1/1:177,42,0	1/1:179,42,0	1/1:187,66,0	1/1:166,33,0	1/1:180,48,0	1/1:172,51,0	1/1:190,84,0	1/1:179,63,0	1/1:184,45,0	1/1:144,27,0	1/1:188,60,0	1/1:187,87,0	1/1:180,63,0	1/1:181,51,0	0/1:100,0,121	0/1:114,0,61	1/1:180,54,0	1/1:165,27,0	1/1:185,51,0	1/1:180,42,0	1/1:110,18,0	1/1:145,24,0	1/1:183,51,0	1/1:178,45,0	0/0:0,15,126	1/1:170,30,0	1/1:190,175,0	1/1:192,87,0	1/1:139,18,0	0/1:59,0,153	1/1:154,33,0	./.:0,0,0	1/1:185,45,0	1/1:198,193,0	1/1:164,66,0	1/1:186,48,0	0/1:116,0,83
OAR1	12112124	.	A	G	11228.1	PASS	DP=6181;VDB=0.000538159;SGB=646.173;RPBZ=0.163384;MQBZ=-3.25195;MQSBZ=1.04819;BQBZ=-1.49795;SCBZ=0;FS=0;MQ0F=0;AC=81;AN=158;DP4=1110,851,971,800;MQ=37	GT:PL	0/1:30,0,107	0/1:255,0,255	0/1:107,0,24	0/1:255,0,255	1/1:255,51,0	1/1:240,30,0	1/1:255,255,0	1/1:215,21,0	0/0:0,12,118	0/0:0,101,255	0/1:51,0,174	0/1:255,0,255	0/0:0,181,255	0/0:0,117,255	0/0:0,157,255	0/0:0,111,255	0/0:0,132,255	0/0:0,123,255	1/1:255,166,0	1/1:255,141,0	0/0:0,175,255	0/0:0,250,255	0/0:0,199,255	0/0:0,135,255	0/0:0,235,255	0/0:0,196,255	0/0:0,151,255	0/0:0,166,255	1/1:255,93,0	1/1:255,63,0	0/1:255,0,255	0/1:253,0,64	1/1:255,132,0	1/1:255,99,0	1/1:255,154,0	1/1:255,141,0	0/0:0,135,255	0/0:0,151,255	1/1:255,148,0	1/1:255,114,0	0/1:255,0,243	0/1:255,0,140	0/1:255,0,255	0/1:255,0,254	0/1:255,0,255	0/1:255,0,255	0/1:255,0,255	0/1:255,0,255	1/1:255,157,0	1/1:255,90,0	0/1:255,0,255	0/1:255,0,255	0/0:0,87,255	0/0:0,60,255	0/0:0,138,255	0/0:0,132,255	0/1:232,0,195	0/1:255,0,255	0/0:0,148,255	0/0:0,96,255	1/1:255,69,0	1/1:250,42,0	1/1:255,255,0	1/1:255,255,0	0/1:65,0,255	1/1:231,21,0	0/0:0,24,244	0/0:0,6,65	0/1:255,0,255	0/1:255,0,255	0/1:255,0,255	0/1:255,0,255	1/1:255,141,0
OAR1	121265937	.	G	C	11866.5	PASS	DP=4292;VDB=6.72414e-18;SGB=244.87;RPBZ=-0.254139;MQBZ=-2.09003;MQSBZ=0.762932;BQBZ=-1.95313;SCBZ=0;FS=0;MQ0F=0;AC=65;AN=150;DP4=704,767,513,595;MQ=39	GT:PL	0/1:181,0,21	0/1:255,0,255	1/1:84,6,0	1/1:255,202,0	0/1:255,0,193	0/0:0,15,183	0/0:0,226,255	0/1:255,0,189	0/1:75,0,33	0/1:157,0,255	1/1:107,9,0	0/1:255,0,255	0/0:0,105,255	0/0:0,120,255	0/0:0,54,255	0/0:0,96,255	0/1:255,0,255	0/1:255,0,255	0/1:255,0,255	0/1:255,0,255	0/1:255,0,255	0/1:255,0,255	1/1:255,25,0	1/1:255,102,0	0/0:0,99,255	0/0:0,120,255	0/1:255,0,255	0/1:255,0,255	0/1:189,0,255	0/1:95,0,255	0/0:0,108,255	0/0:0,84,255	0/0:0,72,255	0/0:0,93,255	0/1:255,0,255	0/1:234,0,255	0/1:255,0,253	0/1:213,0,255	0/1:251,0,255	0/1:255,0,255	0/1:255,0,108	0/1:216,0,191	0/1:255,0,255	0/1:250,0,255	0/1:255,0,255	0/1:255,0,255	0/1:255,0,255	0/1:255,0,255	0/0:0,138,255	0/0:0,57,255	1/1:255,75,0	1/1:255,87,0	0/1:232,0,173	0/1:187,0,148	1/1:255,75,0	1/1:255,84,0	1/1:255,60,0	1/1:255,69,0	0/1:255,0,106	0/1:255,0,192	0/0:0,6,255	0/0:0,15,183	0/1:255,0,255	0/1:255,0,255	0/0:0,30,255	0/0:0,45,255	1/1:230,21,0	./.:0,0,0	0/1:255,0,255	0/1:255,0,255	0/0:0,178,255	0/0:0,205,255	0/1:255,0,255
OAR1	121570559	.	A	G	2859.57	PASS	DP=4764;VDB=3.76184e-27;SGB=126.865;RPBZ=0.0088632;MQBZ=0.317221;MQSBZ=-9.21698;BQBZ=-0.200892;SCBZ=0;FS=0;MQ0F=0.00125945;AC=12;AN=154;DP4=1150,1629,86,147;MQ=37	GT:PL	0/0:0,36,225	0/0:0,255,255	0/0:0,15,135	0/0:0,255,255	0/0:0,60,180	0/0:0,6,84	0/0:0,255,255	0/0:0,3,42	0/0:0,6,72	0/0:0,157,255	0/0:0,18,183	0/0:0,255,255	0/1:255,0,255	0/1:255,0,239	0/0:0,87,255	0/0:0,111,255	0/0:0,138,255	0/0:0,148,255	0/1:255,0,255	0/1:255,0,255	0/0:0,112,255	0/0:0,205,255	0/0:0,126,255	0/0:0,102,255	0/0:0,132,255	0/0:0,108,255	0/0:0,63,255	0/0:0,132,255	0/0:0,36,255	0/0:0,63,255	0/0:0,78,255	0/0:0,87,255	0/0:0,93,255	0/0:0,81,255	0/0:0,141,255	0/0:0,96,255	0/0:0,169,255	0/0:0,87,255	0/0:0,114,255	0/0:0,96,255	0/0:0,151,255	0/0:0,75,255	0/0:0,84,255	0/0:0,120,255	0/0:0,111,255	0/0:0,99,255	0/1:255,0,219	0/1:255,0,255	0/1:255,0,255	0/1:250,0,212	0/1:255,0,255	0/1:255,0,218	0/0:0,81,255	0/0:0,60,255	0/0:0,111,255	0/0:0,96,255	0/0:0,30,245	0/0:0,63,255	0/1:255,0,125	0/1:227,0,253	0/0:0,66,255	0/0:0,30,171	0/0:0,184,255	0/0:0,255,255	0/0:0,105,255	0/0:0,78,255	0/0:0,39,255	0/0:0,36,255	0/0:0,238,255	0/0:0,255,255	0/0:0,255,255	0/0:0,211,255	0/0:0,235,255
OAR1	122035552	.	C	A	1087.3	PASS	DP=1928;VDB=2.37681e-08;SGB=77.7829;RPBZ=0.861384;MQBZ=-4.71022;MQSBZ=-6.5339;BQBZ=-0.938468;FS=0;MQ0F=0.000518672;AC=10;AN=148;DP4=408,630,36,36;MQ=38	GT:PL	0/1:34,0,36	0/1:122,0,173	0/0:0,9,118	0/0:0,102,255	0/0:0,6,77	0/0:0,6,78	0/0:0,81,255	0/0:0,9,119	0/0:0,6,84	0/0:0,69,255	0/0:0,3,42	0/0:0,93,255	0/0:0,87,255	0/0:0,69,255	0/0:0,42,255	0/0:0,54,255	0/0:0,47,255	0/0:0,57,255	0/0:0,30,233	0/0:0,72,255	0/0:0,87,255	0/0:0,66,255	0/0:0,42,255	0/0:0,33,230	0/0:0,77,255	0/0:0,57,255	0/0:0,54,255	0/0:0,60,255	0/0:0,33,255	0/0:0,42,255	0/0:0,45,255	0/0:0,39,255	0/0:0,60,255	0/0:0,42,255	0/0:0,57,255	0/0:0,54,255	0/0:0,36,237	0/0:0,48,255	0/0:0,45,255	0/0:0,39,255	0/0:0,27,232	0/0:0,36,252	0/0:0,81,255	0/0:0,57,255	0/1:163,0,146	0/1:83,0,255	0/0:0,60,255	0/0:0,60,255	0/0:0,39,255	0/0:0,51,255	0/0:0,51,255	0/0:0,39,255	0/0:0,15,169	0/0:0,27,247	0/1:231,0,9	1/1:255,48,0	0/1:113,9,0	1/1:255,51,0	0/0:0,30,255	0/0:0,42,255	./.:0,0,0	0/0:0,18,204	0/0:0,75,255	0/0:0,114,255	0/0:0,12,148	0/0:0,12,138	0/0:0,12,148	0/0:0,3,42	0/0:0,84,255	0/0:0,57,255	0/0:0,66,255	0/0:0,45,255	0/0:0,24,196
OAR1	122349480	.	G	A	3019.58	PASS	DP=3021;VDB=0.00540865;SGB=148.103;RPBZ=-1.413;MQBZ=0.182887;MQSBZ=-0.225716;BQBZ=0.307206;SCBZ=0;FS=0;MQ0F=0.000331016;AC=21;AN=156;DP4=838,841,93,94;MQ=39	GT:PL	0/1:111,0,52	0/1:255,0,255	0/0:0,6,72	0/0:0,160,255	0/0:0,105,255	0/0:0,3,23	0/0:0,166,255	0/0:0,33,255	0/0:0,9,102	0/0:0,163,255	0/0:0,24,221	0/0:0,255,255	0/0:0,81,255	0/0:0,81,255	0/0:0,75,255	0/0:0,81,255	0/0:0,81,255	0/0:0,78,255	0/0:0,57,255	0/0:0,72,255	0/0:0,81,255	0/0:0,111,255	0/0:0,51,255	0/0:0,87,255	0/0:0,96,255	0/0:0,90,255	0/0:0,75,255	0/0:0,66,255	0/0:0,60,255	0/0:0,63,255	0/0:0,45,255	0/0:0,39,255	0/0:0,78,255	0/0:0,48,255	0/0:0,66,255	0/0:0,87,255	0/0:0,60,255	0/0:0,48,255	0/0:0,69,255	0/0:0,60,255	0/0:0,60,255	0/0:0,27,233	0/0:0,63,255	0/0:0,63,255	0/1:243,0,205	0/1:215,0,255	0/0:0,63,255	0/0:0,81,255	0/0:0,84,255	0/0:0,51,255	0/1:225,0,255	0/1:126,0,255	0/0:0,33,255	0/0:0,30,255	1/1:255,36,0	1/1:255,45,0	1/1:255,51,0	1/1:255,42,0	0/0:0,33,255	0/0:0,57,255	./.:0,0,0	0/1:214,0,121	0/0:0,205,255	0/0:0,172,255	0/1:166,0,24	0/1:90,0,129	0/0:0,39,255	0/0:0,18,211	0/0:0,135,255	0/0:0,80,255	0/0:0,184,255	0/0:0,96,255	0/1:255,0,122
OAR1	122762579	.	C	T	1896.5	PASS	DP=1449;VDB=7.75119e-14;SGB=85.3987;RPBZ=-0.895482;MQBZ=0.984042;MQSBZ=-0.920533;BQBZ=0.458406;FS=0;MQ0F=0;AC=20;AN=146;DP4=308,314,50,58;MQ=36	GT:PL	0/0:0,3,24	0/0:0,12,122	0/0:0,3,42	0/1:227,0,255	0/0:0,9,117	0/0:0,18,207	0/0:0,48,255	./.:0,0,0	0/0:0,9,118	0/0:0,30,255	0/1:68,0,33	0/1:88,0,255	0/0:0,27,241	0/1:12,0,235	0/1:192,0,203	0/1:65,0,96	0/1:111,0,24	0/1:10,0,139	0/0:0,24,215	0/0:0,21,231	0/0:0,42,255	0/0:0,36,255	0/1:132,0,63	0/1:28,0,103	0/1:21,0,137	0/1:112,0,86	0/0:0,21,231	0/0:0,51,255	0/0:0,15,134	0/0:0,15,160	0/0:0,21,203	0/0:0,12,137	0/0:0,18,167	0/0:0,30,241	0/0:0,9,117	0/0:0,24,189	0/0:0,33,255	0/0:0,24,221	0/0:0,24,201	0/0:0,27,238	0/0:0,15,153	0/0:0,30,255	0/0:0,24,243	0/0:0,24,243	0/0:0,30,254	0/0:0,21,219	0/1:159,0,138	0/1:131,0,25	0/1:95,0,137	0/1:96,0,202	0/0:0,24,185	0/0:0,39,255	0/0:0,21,216	0/0:0,12,135	0/0:0,6,82	0/0:0,12,117	0/0:0,6,77	0/0:0,27,249	0/1:24,0,150	0/1:26,0,150	0/0:0,30,198	0/0:0,24,237	0/1:255,0,141	0/1:255,0,191	0/0:0,48,255	./.:0,0,0	./.:0,0,0	0/0:0,18,105	0/0:0,114,255	0/0:0,78,255	0/0:0,30,219	0/0:0,135,255	0/0:0,48,255
OAR1	122762645	.	C	G	1665.95	PASS	DP=4749;VDB=4.07158e-16;SGB=131.448;RPBZ=1.71501;MQBZ=-1.71376;MQSBZ=6.99858;BQBZ=-2.71364;SCBZ=0;FS=0;MQ0F=0.000421141;AC=9;AN=156;DP4=1773,1100,83,52;MQ=37	GT:PL	0/0:0,6,62	0/0:0,226,255	0/0:0,6,72	0/0:0,253,255	0/1:111,0,214	0/0:0,45,255	0/0:0,255,255	0/0:0,21,179	0/0:0,21,231	0/0:0,255,255	0/0:0,30,251	0/0:0,255,255	0/0:0,193,255	0/0:0,126,255	0/0:0,166,255	0/0:0,157,255	0/0:0,90,255	0/0:0,96,255	0/0:0,96,255	0/0:0,148,255	0/0:0,187,255	0/0:0,193,255	0/0:0,123,255	0/0:0,117,255	0/0:0,190,255	0/0:0,108,255	0/0:0,114,255	0/0:0,129,255	0/0:0,75,255	0/0:0,72,255	0/0:0,108,255	0/0:0,108,255	0/0:0,84,255	0/0:0,96,255	0/0:0,102,255	0/0:0,84,255	0/0:0,108,255	0/0:0,117,255	0/0:0,96,255	0/0:0,81,255	0/0:0,99,255	0/0:0,84,255	0/0:0,126,255	0/0:0,105,255	0/0:0,135,255	0/0:0,96,255	0/1:255,0,255	0/1:129,0,255	0/0:0,87,255	0/0:0,78,255	0/1:255,0,255	0/1:255,0,255	0/1:118,0,255	0/1:177,0,101	0/0:0,54,255	0/0:0,99,255	0/0:0,54,255	0/0:0,87,255	0/1:255,0,255	0/1:255,0,241	0/0:0,84,255	0/0:0,54,255	0/0:0,255,255	0/0:0,255,255	0/0:0,75,255	0/0:0,45,255	0/0:0,36,255	0/0:0,78,255	0/0:0,255,255	0/0:0,255,255	0/0:0,175,255	0/0:0,255,255	0/0:0,120,255
OAR1	122980294	.	G	A	14619.2	PASS	DP=4204;VDB=8.45947e-10;SGB=417.094;RPBZ=0.659105;MQBZ=-4.04153;MQSBZ=2.59816;BQBZ=0.834916;SCBZ=0;FS=0;MQ0F=0.000475737;AC=107;AN=152;DP4=433,295,1043,755;MQ=36	GT:PL	0/1:131,0,99	0/1:255,0,255	1/1:148,12,0	1/1:255,99,0	0/0:0,72,255	0/1:60,0,60	0/1:255,0,255	0/1:136,0,76	1/1:96,9,0	1/1:255,238,0	1/1:150,15,0	1/1:255,169,0	1/1:255,157,0	1/1:255,51,0	0/1:221,0,221	0/1:255,0,230	0/1:255,0,255	0/1:255,0,255	1/1:255,84,0	1/1:255,135,0	0/0:0,172,255	0/0:0,144,255	0/1:255,0,196	0/1:255,0,226	0/1:236,0,255	0/1:255,0,255	0/1:212,0,255	0/1:255,0,238	0/1:255,0,255	0/1:255,0,184	1/1:255,81,0	1/1:255,51,0	0/1:168,0,234	0/1:255,0,231	1/1:255,111,0	1/1:255,66,0	1/1:255,73,0	1/1:255,75,0	1/1:255,90,0	1/1:255,75,0	1/1:234,15,0	1/1:255,75,0	1/1:255,75,0	1/1:255,105,0	0/0:0,54,255	0/0:0,132,255	1/1:255,48,0	1/1:255,102,0	0/1:190,0,255	0/1:255,0,217	0/1:148,0,255	0/1:255,0,179	1/1:255,60,0	1/1:255,63,0	0/0:0,90,255	0/0:0,105,255	0/0:0,51,255	0/0:0,78,255	1/1:255,68,0	1/1:255,99,0	1/1:249,66,0	1/1:99,9,0	1/1:255,255,0	1/1:255,102,0	1/1:255,63,0	1/1:255,102,0	1/1:255,39,0	./.:0,0,0	1/1:255,181,0	1/1:255,138,0	1/1:255,255,0	1/1:255,226,0	0/1:255,0,56
OAR1	123245645	.	G	A	8854.7	PASS	DP=6008;VDB=4.39392e-34;SGB=156.192;RPBZ=-0.924652;MQBZ=0.949471;MQSBZ=2.77874;BQBZ=-0.0870679;SCBZ=0;FS=0;MQ0F=0;AC=54;AN=154;DP4=1411,1063,622,508;MQ=38	GT:PL	0/1:65,0,50	0/1:255,0,255	0/0:0,15,176	0/0:0,199,255	0/1:155,0,255	0/1:21,0,134	0/1:255,0,255	0/0:0,6,30	0/1:33,0,63	0/1:176,0,249	0/0:0,39,255	0/0:0,255,255	0/1:255,0,255	0/1:255,0,255	0/0:0,84,255	0/0:0,108,255	0/1:255,0,255	0/1:255,0,255	0/0:0,184,255	0/0:0,112,255	1/1:255,151,0	1/1:255,181,0	0/0:0,166,255	0/0:0,196,255	0/0:0,181,255	0/0:0,175,255	0/1:255,0,255	0/1:255,0,255	0/0:0,114,255	0/0:0,120,255	0/0:0,166,255	0/0:0,78,255	0/0:0,90,255	0/0:0,96,255	0/1:255,0,255	0/1:255,0,255	0/1:255,0,255	0/1:255,0,255	0/0:0,184,255	0/0:0,148,255	1/1:255,193,0	1/1:255,87,0	0/1:255,0,255	0/1:255,0,255	1/1:255,160,0	1/1:255,148,0	0/0:0,93,255	0/0:0,117,255	0/1:255,0,255	0/1:211,0,185	0/1:255,0,255	0/1:255,0,255	0/1:251,0,242	0/1:255,0,255	1/1:255,111,0	1/1:255,63,0	1/1:255,75,0	1/1:255,114,0	0/0:0,163,255	0/0:0,126,255	0/0:0,87,255	0/0:0,54,255	0/0:0,255,255	0/0:0,255,255	1/1:255,48,0	0/1:128,0,21	0/1:92,0,58	0/1:111,0,198	0/0:0,255,255	0/0:0,255,255	0/1:255,0,255	0/1:255,0,255	0/0:0,169,255
OAR1	123245747	.	T	C	4733.5	PASS	DP=1780;VDB=2.10833e-32;SGB=247.009;RPBZ=3.40668;MQBZ=0.850693;BQBZ=1.72577;SCBZ=0;FS=0;MQ0F=0.000561798;AC=47;AN=146;DP4=0,1181,0,587;MQ=37	GT:PL	0/0:0,3,32	0/1:110,0,139	./.:0,0,0	0/0:0,148,195	0/1:135,0,140	0/1:36,3,0	0/1:157,0,137	0/0:0,6,30	0/0:0,3,36	0/0:0,48,186	0/0:0,21,146	0/0:0,111,176	0/1:126,0,148	0/1:101,0,142	0/0:0,48,181	0/0:0,54,176	0/1:107,0,110	0/1:134,0,145	0/0:0,96,189	0/0:0,45,161	1/1:189,99,0	1/1:189,90,0	0/0:0,54,182	0/0:0,72,178	0/0:0,81,186	0/0:0,75,185	0/1:152,0,134	0/1:157,0,129	0/0:0,60,182	0/0:0,73,183	0/0:0,45,179	0/0:0,66,186	0/0:0,57,177	0/0:0,36,174	0/1:147,0,141	0/1:133,0,131	0/1:156,0,83	0/1:130,0,119	0/0:0,72,185	0/0:0,75,182	1/1:184,90,0	1/1:172,51,0	0/1:144,0,116	0/1:136,0,86	1/1:189,84,0	1/1:185,60,0	0/0:0,51,180	0/0:0,54,180	0/1:116,0,147	0/1:97,0,43	0/1:138,0,152	0/1:133,0,126	0/1:76,0,83	0/0:0,24,151	1/1:181,60,0	1/1:188,81,0	1/1:182,48,0	1/1:187,63,0	0/0:0,81,186	0/0:0,63,186	0/0:0,72,191	0/0:0,54,188	0/0:0,96,185	0/0:0,141,190	1/1:187,51,0	./.:0,0,0	0/1:57,0,27	0/1:88,0,104	0/0:0,151,190	0/0:0,166,196	0/1:158,0,145	0/1:118,0,154	0/0:0,126,187
OAR1	123483732	.	T	C	4144.68	PASS	DP=3383;VDB=4.2615e-15;SGB=132.945;RPBZ=-0.0428557;MQBZ=-4.17509;MQSBZ=-6.90386;BQBZ=-2.86019;SCBZ=0;FS=0;MQ0F=0;AC=30;AN=154;DP4=731,1049,146,214;MQ=37	GT:PL	0/0:0,9,105	0/0:0,226,255	./.:0,0,0	0/0:0,141,255	0/1:255,0,200	0/1:149,0,42	0/1:255,0,255	1/1:255,42,0	0/1:33,0,50	0/1:255,0,255	0/1:22,0,15	0/1:255,0,255	0/0:0,105,255	0/0:0,66,255	0/1:155,0,255	0/1:126,0,255	0/0:0,84,255	0/0:0,84,255	0/1:88,0,246	0/1:255,0,153	0/0:0,85,255	0/0:0,99,255	0/0:0,51,255	0/0:0,45,255	0/0:0,90,255	0/0:0,102,255	0/1:255,0,153	0/1:255,0,221	0/1:243,0,109	0/1:104,0,97	0/0:0,69,255	0/0:0,66,255	0/0:0,75,255	0/0:0,63,255	0/0:0,93,255	0/0:0,90,255	0/0:0,96,255	0/0:0,63,255	0/0:0,84,255	0/0:0,84,255	0/0:0,66,255	0/0:0,39,255	0/0:0,105,255	0/0:0,99,255	0/0:0,66,255	0/0:0,66,255	0/0:0,69,255	0/0:0,60,255	0/0:0,51,255	0/0:0,57,255	0/0:0,57,255	0/0:0,78,255	0/1:131,0,216	0/1:160,0,82	0/0:0,42,255	0/0:0,54,255	0/0:0,48,255	0/0:0,66,255	0/0:0,60,255	0/0:0,78,255	0/0:0,105,255	0/0:0,15,176	0/0:0,193,255	0/0:0,205,255	0/1:24,0,149	0/1:165,0,126	0/1:208,0,53	0/1:70,0,102	0/0:0,208,255	0/0:0,255,255	0/1:190,0,255	0/1:255,0,255	0/1:14,0,255
OAR1	123483810	.	G	C	3159.45	PASS	DP=1424;VDB=0.000224992;SGB=184.786;RPBZ=-1.11218;MQBZ=-3.49582;MQSBZ=-1.32636;BQBZ=-3.17615;FS=0;MQ0F=0;AC=31;AN=140;DP4=269,285,83,82;MQ=38	GT:PL	./.:0,0,0	0/0:0,69,255	./.:0,0,0	0/0:0,9,101	0/0:0,66,255	0/0:0,3,23	0/1:248,0,239	0/0:0,24,255	0/0:0,6,84	0/0:0,66,255	0/0:0,3,8	0/0:0,114,255	0/0:0,33,255	0/0:0,21,193	0/0:0,12,145	0/0:0,24,178	0/1:80,0,177	0/1:72,0,72	0/0:0,21,183	0/0:0,18,181	0/0:0,27,255	0/0:0,30,255	0/1:25,0,121	0/1:58,0,57	0/0:0,39,255	0/0:0,30,224	0/0:0,18,204	0/0:0,51,255	0/0:0,21,215	0/0:0,9,117	1/1:171,18,0	0/1:255,0,6	0/1:44,0,129	0/1:59,0,105	1/1:255,42,0	1/1:220,21,0	1/1:246,24,0	1/1:255,27,0	1/1:136,12,0	1/1:255,30,0	0/1:48,6,0	1/1:85,9,0	1/1:255,36,0	1/1:255,45,0	0/0:0,48,255	0/0:0,15,181	0/0:0,24,239	0/0:0,18,198	0/0:0,36,255	0/0:0,21,197	0/0:0,27,255	0/0:0,33,255	0/0:0,15,138	0/0:0,12,143	0/0:0,21,188	0/0:0,15,168	0/0:0,12,127	0/0:0,21,213	0/0:0,27,210	0/0:0,30,255	./.:0,0,0	0/0:0,15,181	0/0:0,108,255	0/0:0,123,255	./.:0,0,0	0/0:0,30,255	./.:0,0,0	0/0:0,6,84	0/1:255,0,100	0/1:184,0,255	0/0:0,15,174	0/0:0,27,241	0/0:0,15,183
OAR1	123812079	.	C	T	6083.25	PASS	DP=3465;VDB=6.36045e-05;SGB=299.33;RPBZ=1.74261;MQBZ=-0.625573;MQSBZ=1.31545;BQBZ=1.12275;SCBZ=0;FS=0;MQ0F=0.000865801;AC=31;AN=154;DP4=870,871,231,215;MQ=37	GT:PL	0/0:0,15,137	0/0:0,220,255	0/0:0,6,55	0/0:0,154,255	0/0:0,108,255	0/0:0,27,251	0/0:0,190,255	./.:0,0,0	0/0:0,6,66	0/1:255,0,255	0/0:0,12,146	0/0:0,255,255	0/1:255,0,255	0/1:232,0,249	0/0:0,54,255	0/0:0,105,255	0/0:0,84,255	0/0:0,90,255	0/1:255,0,241	0/1:184,0,219	0/0:0,102,255	0/0:0,120,255	0/0:0,48,255	0/0:0,87,255	0/1:200,0,255	0/1:202,0,255	0/0:0,108,255	0/0:0,111,255	0/1:216,0,130	0/1:93,0,169	0/1:222,0,255	0/1:194,0,255	0/1:174,0,255	0/1:255,0,243	0/1:255,0,255	0/1:191,0,123	0/1:210,0,255	0/1:239,0,207	0/0:0,87,255	0/0:0,84,255	1/1:255,21,0	1/1:255,51,0	0/1:255,0,255	0/1:255,0,255	0/0:0,72,255	0/0:0,78,255	0/0:0,69,255	0/0:0,36,255	0/0:0,51,255	0/0:0,42,255	0/0:0,87,255	0/0:0,84,255	0/0:0,48,255	0/0:0,33,255	0/0:0,78,255	0/0:0,81,255	0/0:0,33,255	0/0:0,87,255	0/0:0,60,255	0/0:0,63,255	0/0:0,33,249	0/0:0,78,255	0/0:0,169,255	0/0:0,226,255	0/0:0,102,255	0/0:0,54,255	0/1:210,0,63	0/1:140,0,88	0/1:255,0,255	0/1:255,0,255	0/1:255,0,255	0/1:255,0,255	0/1:255,0,88
OAR1	124050438	.	G	A	1476.73	PASS	DP=1284;VDB=0;SGB=222.435;RPBZ=-0.541854;MQBZ=-3.62779;BQBZ=-4.52998;FS=0;MQ0F=0;AC=22;AN=144;DP4=1071,0,205,0;MQ=34	GT:PL	0/0:0,3,36	0/1:84,0,56	0/0:0,6,62	0/0:0,90,183	0/0:0,24,139	0/0:0,9,58	0/0:0,93,189	./.:0,0,0	./.:0,0,0	1/1:135,39,0	0/0:0,0,35	0/0:0,108,185	0/0:0,72,187	0/0:0,42,178	0/0:0,63,178	0/0:0,93,185	0/1:127,0,74	0/1:58,0,108	0/0:0,42,173	0/0:0,27,155	0/0:0,69,185	0/0:0,51,180	1/1:168,75,0	1/1:170,60,0	0/0:0,81,182	0/0:0,57,170	0/0:0,33,142	0/0:0,87,182	0/0:0,51,181	0/0:0,57,167	0/0:0,72,184	0/0:0,33,158	0/0:0,60,183	0/0:0,24,140	0/0:0,60,179	0/0:0,54,171	0/0:0,63,178	0/0:0,36,156	0/0:0,45,159	0/0:0,63,173	0/0:0,36,169	0/0:0,21,123	0/0:0,54,180	0/0:0,57,181	0/1:105,0,124	0/1:88,0,89	0/0:0,60,170	0/0:0,36,164	0/0:0,39,176	0/0:0,36,174	0/1:65,0,112	0/1:118,0,128	0/0:0,33,156	0/0:0,15,99	1/1:173,60,0	1/1:141,16,0	1/1:134,45,0	1/1:148,42,0	0/0:0,75,186	0/0:0,69,180	0/0:0,24,158	0/0:0,111,191	0/0:0,81,173	0/0:0,171,189	./.:0,0,0	./.:0,0,0	./.:0,0,0	./.:0,0,0	0/0:0,141,191	0/0:0,111,192	0/0:0,15,126	0/0:0,42,114	0/0:0,51,188
OAR1	124050577	.	A	G	3484.41	PASS	DP=4765;VDB=4.5318e-42;SGB=390.289;RPBZ=0.607063;MQBZ=-2.91304;MQSBZ=-14.6203;BQBZ=-6.11972;SCBZ=0;FS=0;MQ0F=0.000839454;AC=25;AN=160;DP4=853,1645,130,281;MQ=38	GT:PL	0/1:33,0,57	0/1:255,0,255	0/0:0,12,125	0/0:0,211,255	0/0:0,51,255	0/0:0,18,164	0/0:0,255,255	0/0:0,33,255	0/1:42,3,0	0/1:255,0,234	0/1:19,0,54	0/0:0,255,255	0/0:0,132,255	0/0:0,129,255	0/0:0,117,255	0/0:0,175,255	0/1:255,0,255	0/1:255,0,255	0/0:0,132,255	0/0:0,96,255	0/0:0,138,255	0/0:0,123,255	1/1:255,157,0	1/1:255,111,0	0/0:0,160,255	0/0:0,166,255	0/0:0,117,255	0/0:0,193,255	0/0:0,99,255	0/0:0,123,255	0/0:0,129,255	0/0:0,54,255	0/0:0,99,255	0/0:0,93,255	0/0:0,129,255	0/0:0,90,255	0/0:0,138,255	0/0:0,84,255	0/0:0,138,255	0/0:0,105,255	0/0:0,66,255	0/0:0,42,255	0/0:0,129,255	0/0:0,87,255	0/1:255,0,255	0/1:255,0,237	0/0:0,120,255	0/0:0,87,255	0/0:0,90,255	0/0:0,72,255	0/1:233,0,255	0/1:251,0,255	0/0:0,87,255	0/0:0,36,255	1/1:255,105,0	1/1:255,58,0	1/1:255,66,0	1/1:255,78,0	0/0:0,126,255	0/0:0,120,255	0/0:0,36,255	0/0:0,126,255	0/0:0,199,255	0/0:0,255,255	0/0:0,15,183	0/0:0,27,255	0/0:0,21,208	0/0:0,15,183	0/0:0,255,255	0/0:0,232,255	0/0:0,166,255	0/0:0,244,255	0/0:0,63,255
OAR1	124253566	.	C	T	3293.36	PASS	DP=4217;VDB=2.29314e-25;SGB=15.2246;RPBZ=2.04821;MQBZ=-0.808634;MQSBZ=-4.70597;BQBZ=-1.26802;SCBZ=0;FS=0;MQ0F=0.000948542;AC=21;AN=156;DP4=1014,1326,107,149;MQ=37	GT:PL	0/0:0,21,183	0/0:0,255,255	0/0:0,15,147	0/0:0,190,255	0/0:0,78,255	0/0:0,21,197	0/0:0,126,255	0/0:0,6,75	0/0:0,12,133	0/0:0,141,255	0/0:0,9,105	0/0:0,255,255	0/1:255,0,255	0/1:247,0,255	0/0:0,105,255	0/0:0,99,255	0/0:0,135,255	0/0:0,141,255	0/0:0,10,255	0/0:0,69,255	0/0:0,123,255	0/0:0,138,255	0/0:0,90,255	0/0:0,84,255	0/0:0,138,255	0/0:0,114,255	0/0:0,114,255	0/0:0,75,255	0/1:227,0,183	0/1:255,0,140	0/0:0,63,255	0/0:0,57,255	0/0:0,81,255	0/0:0,87,255	0/0:0,132,255	0/0:0,87,255	0/0:0,96,255	0/0:0,63,255	0/0:0,75,255	0/0:0,48,255	0/0:0,84,255	0/0:0,42,255	0/0:0,126,255	0/0:0,102,255	0/0:0,108,255	0/0:0,99,255	0/0:0,96,255	0/0:0,65,255	0/0:0,72,255	0/0:0,75,255	0/1:255,0,255	0/1:255,0,168	0/0:0,78,255	0/0:0,39,255	0/1:255,0,221	0/1:157,0,255	0/1:115,0,240	0/1:233,0,255	0/0:0,90,255	0/0:0,78,255	1/1:255,84,0	1/1:232,27,0	0/0:0,172,255	0/0:0,148,255	0/1:255,0,0	0/1:42,3,0	0/0:0,66,255	0/0:0,90,255	0/0:0,255,255	0/0:0,255,255	0/0:0,205,255	0/0:0,255,255	0/1:255,0,255
OAR1	124480390	.	G	A	2268.32	PASS	DP=3451;VDB=1.24892e-16;SGB=67.3697;RPBZ=0.138773;MQBZ=-0.330738;MQSBZ=-7.28563;BQBZ=4.24903;SCBZ=0;FS=0;MQ0F=0.000289771;AC=18;AN=150;DP4=714,1282,69,128;MQ=37	GT:PL	0/0:0,9,105	0/0:0,255,255	./.:0,0,0	0/0:0,132,255	0/1:164,0,238	0/1:60,0,33	0/1:255,0,255	./.:0,0,0	0/1:21,0,30	0/1:255,0,255	0/1:27,0,95	0/1:255,0,255	0/0:0,72,255	0/0:0,69,255	0/0:0,126,255	0/0:0,84,255	0/0:0,129,255	0/0:0,96,255	0/0:0,66,255	0/0:0,108,255	0/0:0,99,255	0/0:0,151,255	0/0:0,108,255	0/0:0,99,255	0/0:0,151,255	0/0:0,87,255	0/0:0,99,255	0/0:0,111,255	0/0:0,66,255	0/0:0,78,255	0/0:0,129,255	0/0:0,30,255	0/0:0,81,255	0/0:0,99,255	0/0:0,129,255	0/0:0,78,255	0/0:0,54,255	0/0:0,69,255	0/0:0,99,255	0/0:0,63,255	0/0:0,69,255	0/0:0,39,255	0/0:0,99,255	0/0:0,75,255	0/1:218,0,255	0/1:242,0,255	0/0:0,90,255	0/0:0,84,255	0/1:228,0,255	0/1:165,0,128	0/0:0,102,255	0/0:0,96,255	0/1:77,0,152	0/1:105,0,164	0/0:0,87,255	0/0:0,66,255	0/0:0,3,250	0/0:0,84,255	0/0:0,69,255	0/0:0,90,255	0/0:0,66,231	0/1:24,0,165	0/0:0,151,255	0/0:0,154,255	0/0:0,84,255	0/0:0,27,255	0/1:67,0,255	0/1:134,0,27	0/0:0,190,255	0/0:0,111,255	0/0:0,93,255	0/0:0,120,255	0/0:0,93,255
OAR1	124728719	.	G	A	11447.6	PASS	DP=7958;VDB=8.02253e-26;SGB=541.633;RPBZ=-3.6516;MQBZ=-1.00409;MQSBZ=2.07496;BQBZ=0.500034;SCBZ=0;FS=0;MQ0F=0.000376979;AC=69;AN=156;DP4=1562,1209,1283,944;MQ=38	GT:PL	0/0:0,21,201	0/0:0,255,255	1/1:138,12,0	1/1:255,214,0	0/1:255,0,225	1/1:255,51,0	1/1:255,255,0	0/1:89,0,149	0/1:131,0,72	0/1:255,0,255	0/0:0,24,208	0/0:0,255,255	1/1:255,217,0	1/1:255,101,0	0/1:255,0,255	0/1:255,0,255	1/1:255,253,0	1/1:255,154,0	0/0:0,118,255	0/0:0,226,255	1/1:255,253,0	1/1:255,255,0	1/1:255,255,0	1/1:255,205,0	0/1:255,0,255	0/1:255,0,255	1/1:255,169,0	1/1:255,208,0	0/0:0,205,255	0/0:0,124,255	1/1:255,199,0	1/1:255,135,0	1/1:255,160,0	1/1:255,202,0	0/0:0,255,255	0/0:0,193,255	0/0:0,163,255	0/0:0,148,255	0/1:255,0,255	0/1:255,0,255	0/0:0,160,255	0/0:0,99,255	0/1:255,0,255	0/1:255,0,255	0/1:255,0,255	0/1:255,0,255	0/0:0,163,255	0/0:0,151,255	0/1:255,0,255	0/1:255,0,255	0/1:255,0,255	0/1:255,0,255	0/1:255,0,255	0/1:255,0,139	0/1:255,0,255	0/1:255,0,255	0/1:148,0,255	0/1:255,0,255	0/0:0,166,255	0/0:0,193,255	0/0:0,141,255	0/0:0,45,255	0/0:0,255,255	0/0:0,255,255	0/1:233,0,255	0/1:255,0,123	0/0:0,3,42	0/0:0,72,255	0/1:255,0,255	0/1:255,0,255	0/1:255,0,255	0/1:255,0,255	0/0:0,238,255
OAR1	124987882	.	G	A	5672.4	PASS	DP=771;VDB=0;SGB=151.071;RPBZ=-1.85268;MQBZ=0.738675;BQBZ=-4.99837;FS=0;MQ0F=0.00129702;AC=86;AN=136;DP4=298,0,451,0;MQ=36	GT:PL	0/1:14,0,57	0/0:0,99,188	./.:0,0,0	1/1:165,54,0	./.:0,0,0	0/1:0,3,36	0/1:138,0,86	1/1:47,6,0	./.:0,0,0	1/1:124,18,0	0/0:0,6,55	0/1:115,0,152	1/1:119,15,0	1/1:118,18,0	0/0:0,30,165	0/0:0,30,151	0/1:107,0,101	0/1:117,0,143	0/1:112,0,75	0/1:76,0,111	0/1:120,0,103	0/1:106,0,133	0/1:69,0,76	0/1:83,0,85	0/1:141,0,112	0/1:18,0,149	1/1:56,6,0	1/1:149,27,0	1/1:170,33,0	1/1:133,18,0	1/1:121,18,0	1/1:91,12,0	1/1:136,30,0	1/1:171,33,0	0/1:91,0,139	0/1:69,0,53	0/1:132,0,88	0/1:32,0,121	0/1:117,0,105	0/1:75,0,100	1/1:152,27,0	1/1:143,21,0	1/1:115,21,0	1/1:152,30,0	0/1:90,0,32	0/1:73,0,114	0/0:0,51,179	0/0:0,33,157	1/1:144,30,0	1/1:78,9,0	0/0:0,42,166	0/0:0,24,157	0/1:54,0,106	./.:0,0,0	0/0:0,30,156	0/0:0,21,146	0/0:0,6,62	0/1:0,3,23	0/1:122,0,75	0/1:95,0,54	1/1:90,12,0	1/1:36,3,0	1/1:171,57,0	1/1:189,72,0	1/1:177,39,0	1/1:32,3,0	./.:0,0,0	./.:0,0,0	1/1:189,84,0	1/1:185,60,0	1/1:142,57,0	1/1:124,15,0	0/0:0,15,79
OAR1	125265734	.	T	G	7647.78	PASS	DP=4190;VDB=1.09153e-13;SGB=419.231;RPBZ=1.48179;MQBZ=-0.332349;MQSBZ=4.49594;BQBZ=-1.46671;SCBZ=0;FS=0;MQ0F=0.00238663;AC=42;AN=154;DP4=1037,850,405,343;MQ=38	GT:PL	0/1:39,0,30	0/1:255,0,255	1/1:124,12,0	0/1:255,0,255	0/1:148,0,255	0/0:0,15,154	0/0:0,255,255	0/1:161,0,225	0/0:0,12,129	0/0:0,33,255	0/0:0,18,211	0/0:0,255,255	0/1:255,0,255	0/1:255,0,231	1/1:255,108,0	0/1:255,0,10	0/1:197,0,255	0/1:232,0,201	1/1:255,111,0	1/1:255,96,0	0/1:255,0,255	0/1:255,0,255	0/1:239,0,255	0/1:255,0,247	1/1:255,184,0	1/1:255,66,0	0/1:255,0,243	0/1:248,0,255	0/0:0,63,255	0/0:0,63,255	0/1:255,0,255	0/1:157,0,219	0/1:255,0,255	0/1:255,0,255	0/0:0,66,255	0/0:0,99,255	0/0:0,84,255	0/0:0,78,255	0/1:216,0,255	0/1:255,0,215	0/0:0,60,255	0/0:0,39,255	0/1:255,0,255	0/1:186,0,255	0/0:0,129,255	0/0:0,123,255	0/0:0,81,255	0/0:0,75,255	0/0:0,90,255	0/0:0,66,255	0/0:0,99,255	0/0:0,90,255	0/1:239,0,222	0/1:75,0,255	0/0:0,48,255	0/0:0,84,255	0/0:0,30,255	0/0:0,66,255	0/0:0,78,255	0/0:0,63,255	0/0:0,60,255	0/0:0,39,227	0/0:0,255,255	0/0:0,255,255	0/0:0,81,255	0/0:0,75,255	0/0:0,6,62	0/1:97,0,118	0/1:255,0,255	0/1:255,0,255	0/0:0,202,255	0/0:0,255,255	0/1:255,0,255
OAR1	125653288	.	G	A	1360.37	PASS	DP=2265;VDB=3.4538e-20;SGB=105.774;RPBZ=-0.408467;MQBZ=0.0980034;MQSBZ=-12.4382;BQBZ=-0.0681718;SCBZ=0;FS=0;MQ0F=0;AC=9;AN=140;DP4=428,899,27,51;MQ=38	GT:PL	0/0:0,18,163	0/0:0,199,255	./.:0,0,0	0/1:212,0,255	0/0:0,51,255	0/0:0,3,36	0/0:0,151,255	./.:0,0,0	0/0:0,3,24	0/0:0,126,255	0/0:0,15,135	0/0:0,90,255	0/0:0,39,255	0/0:0,57,255	0/0:0,51,255	0/0:0,69,255	0/0:0,48,255	0/0:0,60,255	0/0:0,63,255	0/0:0,66,255	0/0:0,78,255	0/0:0,36,255	0/0:0,51,255	0/0:0,93,255	0/0:0,72,255	0/0:0,81,255	0/0:0,42,255	0/0:0,105,255	0/0:0,24,228	0/0:0,42,255	0/0:0,33,255	0/0:0,45,255	0/0:0,39,255	0/0:0,42,255	0/0:0,45,255	0/0:0,21,218	0/0:0,72,255	0/0:0,48,255	0/0:0,63,255	0/0:0,69,255	0/0:0,36,255	0/0:0,39,255	0/0:0,66,255	0/0:0,84,255	0/0:0,90,255	0/0:0,75,255	0/0:0,54,255	0/0:0,48,255	0/0:0,48,255	0/0:0,45,255	0/1:211,0,255	0/1:190,3,0	0/0:0,48,255	0/0:0,9,83	0/1:119,0,157	0/1:145,0,142	0/1:129,0,119	0/1:67,0,222	0/1:255,0,176	0/1:174,0,208	./.:0,0,0	./.:0,0,0	0/0:0,57,255	0/0:0,129,255	0/0:0,6,48	./.:0,0,0	./.:0,0,0	0/0:0,15,166	0/0:0,238,255	0/0:0,120,255	0/0:0,111,255	0/0:0,96,255	0/0:0,60,255
OAR1	125932902	.	T	C	4563.08	PASS	DP=1630;VDB=5.34743e-11;SGB=209.299;RPBZ=-0.340364;MQBZ=-3.39783;MQSBZ=-5.01528;BQBZ=-3.17246;FS=0;MQ0F=0;AC=37;AN=146;DP4=346,401,116,157;MQ=38	GT:PL	0/0:0,3,24	0/1:253,0,34	0/1:42,3,0	0/1:255,0,81	0/1:93,0,187	0/0:0,27,255	0/0:0,132,255	0/0:0,45,251	0/1:36,0,2	0/1:255,0,59	0/0:0,15,157	0/0:0,117,255	0/0:0,18,202	0/0:0,33,255	0/0:0,36,255	0/0:0,42,255	0/0:0,36,255	0/0:0,57,255	0/1:254,0,0	1/1:255,33,0	0/0:0,30,255	0/0:0,45,255	0/0:0,48,255	0/0:0,39,255	0/0:0,75,255	0/0:0,57,255	0/0:0,27,255	0/0:0,39,255	0/0:0,24,237	0/0:0,48,255	0/1:212,0,113	0/1:101,0,127	0/1:108,0,195	0/1:178,0,21	0/0:0,39,255	0/0:0,36,255	0/0:0,42,255	0/0:0,18,194	0/0:0,63,255	0/0:0,30,255	0/0:0,36,255	0/0:0,18,181	0/1:255,0,93	0/1:70,0,120	1/1:255,45,0	1/1:255,45,0	0/0:0,30,255	0/0:0,27,244	0/0:0,45,255	0/0:0,24,229	0/1:112,0,115	0/1:173,0,255	0/0:0,27,229	0/0:0,18,181	1/1:255,33,0	1/1:97,9,0	1/1:174,15,0	1/1:255,39,0	0/1:73,0,221	0/1:153,0,154	0/0:0,6,77	./.:0,0,0	0/0:0,108,255	0/0:0,135,255	0/1:102,0,255	1/1:164,21,0	0/0:0,3,42	./.:0,0,0	0/0:0,39,255	0/0:0,93,255	0/1:148,0,103	0/1:255,0,243	0/0:0,30,255
OAR1	12605682	.	C	G	10261.3	PASS	DP=2791;VDB=0;SGB=353.206;RPBZ=2.91781;MQBZ=-3.74531;MQSBZ=-2.77242;BQBZ=-4.18739;SCBZ=0;FS=0;MQ0F=0;AC=85;AN=152;DP4=336,463,391,553;MQ=38	GT:PL	0/0:0,4,110	0/1:235,0,210	0/1:0,3,42	0/0:0,66,255	0/0:0,48,116	1/1:102,9,0	0/1:221,0,255	0/0:0,15,172	0/1:0,3,42	0/0:0,84,255	0/0:0,27,230	0/0:0,196,255	1/1:255,105,0	1/1:255,78,0	1/1:255,66,0	1/1:255,111,0	1/1:255,81,0	1/1:255,75,0	1/1:255,69,0	1/1:255,87,0	1/1:255,96,0	1/1:255,111,0	1/1:255,57,0	1/1:255,81,0	1/1:255,120,0	1/1:255,45,0	1/1:255,60,0	1/1:255,132,0	0/1:113,0,255	0/1:144,0,110	0/0:0,78,255	0/0:0,57,255	0/0:0,39,255	0/0:0,75,255	1/1:255,84,0	1/1:255,72,0	0/0:0,96,255	0/0:0,42,255	0/1:255,0,255	0/1:235,0,236	0/1:245,0,255	0/1:76,0,208	0/1:176,0,235	0/1:160,0,195	1/1:255,87,0	1/1:255,69,0	1/1:255,93,0	1/1:255,42,0	1/1:255,93,0	1/1:255,45,0	1/1:255,72,0	1/1:255,69,0	0/1:197,0,183	0/1:149,0,105	1/1:255,75,0	1/1:255,45,0	1/1:255,36,0	1/1:255,63,0	0/0:0,65,255	0/0:0,48,255	0/0:0,21,196	0/0:0,15,169	0/0:0,211,255	0/0:0,214,255	0/1:154,0,176	0/1:27,0,132	./.:0,0,0	0/0:0,69,255	0/1:255,0,225	0/1:117,0,255	0/0:0,160,255	0/0:0,57,255	0/0:3,39,255
OAR1	126226701	.	A	G	7988.94	PASS	DP=6998;VDB=5.51852e-24;SGB=596.48;RPBZ=1.21828;MQBZ=-3.49298;MQSBZ=-5.64958;BQBZ=-2.10956;SCBZ=0;FS=0;MQ0F=0.000142898;AC=46;AN=156;DP4=1413,1717,626,819;MQ=38	GT:PL	0/1:142,0,57	0/1:255,0,255	0/1:145,0,19	0/1:255,0,255	0/1:255,0,255	0/1:118,0,138	0/1:255,0,255	0/0:0,160,255	0/0:0,12,148	0/0:0,255,255	0/1:90,0,198	0/1:255,0,255	1/1:255,217,0	1/1:255,111,0	0/0:0,160,255	0/0:0,157,255	0/1:255,0,255	0/1:255,0,255	0/1:255,0,255	0/1:255,0,255	0/0:0,232,255	0/0:0,255,255	0/1:255,0,255	0/1:255,0,255	0/1:255,0,255	0/1:255,0,255	0/0:0,135,255	0/0:0,196,255	1/1:255,169,0	1/1:255,102,0	0/1:255,0,255	0/1:255,0,255	0/1:255,0,255	0/1:255,0,255	0/0:0,255,255	0/0:0,154,255	0/0:0,138,255	0/0:0,126,255	0/0:0,196,255	0/0:0,144,255	0/0:0,141,255	0/0:0,99,255	0/0:0,181,255	0/0:0,164,255	0/0:0,202,255	0/0:0,184,255	0/0:0,175,255	0/0:0,175,255	0/0:0,129,255	0/0:0,102,255	0/0:0,121,255	0/0:0,175,255	0/0:0,105,255	0/0:0,66,255	0/0:0,144,255	0/0:0,78,255	0/0:0,90,255	0/0:0,123,255	0/0:0,154,255	0/0:0,51,255	1/1:255,75,0	1/1:255,166,0	0/0:0,255,255	0/0:0,255,255	0/1:82,0,255	0/1:246,0,240	0/0:0,120,255	0/0:0,24,252	0/1:255,0,255	0/1:255,0,255	0/1:255,0,255	0/1:255,0,255	1/1:255,178,0
OAR1	126452461	.	G	A	2212.06	PASS	DP=2743;VDB=6.94333e-29;SGB=227.359;RPBZ=1.55679;MQBZ=2.14002;MQSBZ=-11.7367;BQBZ=-1.51344;SCBZ=0;FS=0;MQ0F=0;AC=19;AN=156;DP4=533,998,65,129;MQ=37	GT:PL	0/1:86,0,101	0/1:255,0,255	0/0:0,6,82	0/0:0,120,255	0/1:118,0,227	0/0:0,9,105	0/0:0,211,255	0/0:0,9,119	0/0:0,6,78	0/0:0,48,255	0/0:0,15,172	0/0:0,255,255	0/0:0,54,255	0/0:0,63,255	0/1:121,0,138	0/1:155,0,238	0/0:0,75,255	0/0:0,75,255	0/0:0,51,255	0/0:0,54,248	0/0:0,81,255	0/0:0,93,255	0/0:0,63,255	0/0:0,45,255	0/0:0,60,255	0/0:0,81,255	0/0:0,69,255	0/0:0,66,255	0/0:0,36,255	0/0:0,36,255	0/0:0,60,255	0/0:0,30,254	0/0:15,39,238	0/0:0,51,255	0/0:0,78,255	0/0:0,48,255	0/0:0,54,255	0/0:0,45,255	0/0:0,63,255	0/0:0,63,255	0/0:0,54,255	0/0:0,33,255	0/0:0,69,255	0/0:0,42,255	0/0:0,90,255	0/0:0,60,255	1/1:255,69,0	1/1:255,54,0	1/1:255,72,0	1/1:255,36,0	0/1:86,0,202	0/1:170,0,119	0/1:120,0,153	0/0:0,9,118	0/0:0,39,255	0/0:0,39,255	0/0:0,33,255	0/0:0,27,240	0/1:84,0,171	0/1:205,0,254	0/0:0,75,255	0/0:0,3,42	0/0:0,255,255	0/0:0,229,255	0/0:0,42,255	./.:0,0,0	0/0:0,90,255	0/0:0,54,255	0/0:0,84,255	0/0:0,111,255	0/0:0,193,255	0/0:0,120,255	0/0:0,93,255
OAR1	126684144	.	A	G	2470.99	PASS	DP=2141;VDB=0;SGB=286.049;RPBZ=2.24111;MQBZ=-1.65408;BQBZ=0.479921;SCBZ=0;FS=0;MQ0F=0.000467071;AC=29;AN=146;DP4=1739,0,395,0;MQ=36	GT:PL	1/1:90,9,0	0/1:82,0,145	0/0:0,27,144	0/0:0,253,212	0/0:0,18,139	0/1:36,3,0	1/1:205,220,0	1/1:158,24,0	0/0:0,12,83	0/0:0,208,206	0/0:0,6,66	0/0:0,255,226	0/0:0,126,194	0/0:0,114,191	0/0:0,48,179	0/0:0,72,188	0/0:0,66,182	0/0:0,141,189	0/0:0,78,183	0/0:0,69,175	0/0:0,117,187	0/0:0,126,191	0/0:0,99,189	0/0:0,39,172	0/0:0,99,188	0/0:0,84,188	0/0:0,69,184	0/0:0,87,178	0/0:0,93,187	0/0:0,42,178	0/1:134,0,83	0/1:140,0,137	0/1:116,0,109	0/1:114,0,147	0/0:0,57,176	0/0:0,60,179	0/0:0,60,183	0/0:0,57,184	1/1:188,96,0	1/1:179,57,0	0/0:0,75,186	0/0:0,42,178	0/1:138,0,145	0/1:113,0,138	0/0:0,57,184	0/0:0,90,190	0/0:0,69,185	0/0:0,69,185	0/0:0,84,189	0/0:0,48,177	0/0:0,81,177	0/0:0,60,182	0/0:0,57,186	0/0:0,33,165	0/0:0,60,185	0/0:0,48,180	0/0:0,30,164	0/0:0,84,188	0/0:0,75,168	0/0:0,69,184	1/1:185,45,0	1/1:151,24,0	0/1:141,0,103	0/1:143,0,160	1/1:105,27,0	0/1:66,0,118	./.:0,0,0	./.:0,0,0	0/0:0,255,210	0/0:0,205,197	0/1:155,0,151	0/1:128,0,83	0/0:0,46,150
OAR1	126684249	.	G	A	1820.25	PASS	DP=5976;VDB=1.03681e-35;SGB=52.9576;RPBZ=-1.58179;MQBZ=-0.206275;MQSBZ=-8.04555;BQBZ=-0.242606;SCBZ=0;FS=0;MQ0F=0.000334672;AC=8;AN=152;DP4=1453,2123,47,102;MQ=37	GT:PL	0/0:0,24,221	0/0:0,255,255	0/0:0,33,255	0/0:0,255,255	0/0:0,45,255	0/0:0,21,175	0/0:0,255,255	0/0:0,87,255	0/0:0,15,114	0/0:0,255,255	0/0:0,15,158	0/0:0,255,255	0/0:0,244,255	0/0:0,175,255	0/0:0,114,255	0/0:0,126,255	0/0:0,151,255	0/0:0,187,255	0/0:0,135,255	0/0:0,148,255	0/0:0,214,255	0/0:0,229,255	0/0:0,163,255	0/0:0,69,255	0/0:0,202,255	0/0:0,166,255	0/0:0,141,255	0/0:0,148,255	0/0:0,141,255	0/0:0,105,255	0/0:0,87,255	0/0:0,105,255	0/0:0,96,255	0/0:0,157,255	0/0:0,99,255	0/0:0,126,255	0/0:0,117,255	0/0:0,111,255	0/0:0,163,255	0/0:0,96,255	0/0:0,120,255	0/0:0,87,255	0/0:0,132,255	0/0:0,120,255	0/0:0,126,255	0/0:0,184,255	0/0:0,111,255	0/0:0,114,255	0/0:0,123,255	0/0:0,81,255	0/1:255,0,255	0/1:255,0,255	0/0:0,93,255	0/0:0,72,255	0/1:245,0,255	0/1:255,0,255	0/1:217,0,210	0/1:255,0,255	0/1:255,0,255	0/1:217,0,255	0/0:0,75,255	0/0:0,45,255	0/0:0,255,255	0/0:0,255,255	0/0:0,30,144	0/0:0,72,255	0/0:0,3,42	0/0:0,45,250	0/0:0,255,255	0/0:0,255,255	0/0:0,255,255	0/0:0,187,255	0/0:0,211,255
OAR1	126900648	.	G	A	5765.95	PASS	DP=3888;VDB=1.05124e-06;SGB=147.445;RPBZ=1.50583;MQBZ=-0.737008;MQSBZ=-0.59017;BQBZ=-0.735084;SCBZ=0;FS=0;MQ0F=0;AC=34;AN=156;DP4=934,1052,223,231;MQ=38	GT:PL	0/0:0,12,128	0/0:0,255,255	0/0:0,9,119	0/0:0,141,255	0/0:0,87,255	0/0:0,6,84	0/0:0,255,255	0/0:0,54,255	0/1:75,0,33	0/1:255,0,255	0/0:0,21,192	0/0:0,255,255	0/1:255,0,232	0/1:227,0,255	1/1:255,99,0	1/1:255,87,0	0/1:255,0,255	0/1:187,0,255	0/1:252,0,255	0/1:255,0,170	1/1:255,117,0	1/1:255,108,0	0/1:171,0,255	0/1:209,0,255	0/1:249,0,255	0/1:255,0,255	0/1:223,0,139	0/1:255,0,255	0/1:255,0,234	0/1:255,0,215	0/0:0,126,255	0/0:0,72,255	0/0:0,87,255	0/0:0,72,255	0/1:221,0,255	0/1:255,0,223	0/0:0,90,255	0/0:0,54,255	0/0:0,72,255	0/0:0,93,255	0/0:0,48,255	0/0:0,63,255	0/0:0,99,255	0/0:0,78,255	0/0:0,87,255	0/0:0,102,255	0/0:0,87,255	0/0:0,69,255	0/0:0,81,255	0/0:0,90,255	0/0:0,93,255	0/0:0,54,255	0/1:167,0,179	0/1:189,0,162	0/0:0,9,255	0/0:0,72,255	0/0:0,39,255	0/0:0,72,255	0/0:0,69,255	0/0:0,57,255	0/0:0,12,137	0/0:0,72,255	0/0:0,141,255	0/0:0,255,255	0/0:0,27,255	0/0:0,60,255	0/1:123,0,27	1/1:255,21,0	0/0:0,187,255	0/0:0,255,255	0/0:0,111,255	0/0:0,255,255	0/0:0,169,255
OAR1	127103917	.	A	G	7899.42	PASS	DP=2631;VDB=0;SGB=434.658;RPBZ=0.817622;MQBZ=0.281939;MQSBZ=-13.2117;BQBZ=-0.114619;SCBZ=0;FS=0;MQ0F=0.000380084;AC=61;AN=150;DP4=286,595,234,480;MQ=38	GT:PL	0/1:63,0,104	0/1:255,0,79	1/1:153,12,0	1/1:255,60,0	1/1:255,51,0	0/1:36,0,36	0/1:255,0,255	1/1:105,9,0	0/0:0,3,42	0/1:255,0,255	0/1:74,0,101	0/1:155,0,255	0/0:0,90,255	0/0:0,17,255	0/1:197,0,162	0/1:193,0,184	0/0:0,72,255	0/0:0,45,255	0/0:0,75,255	0/0:0,72,255	0/0:0,66,255	0/0:0,114,255	0/1:211,0,127	0/1:178,0,210	0/1:212,0,255	0/1:255,0,212	0/1:209,0,238	0/1:255,0,224	1/1:255,33,0	1/1:255,48,0	0/1:255,0,194	0/1:120,0,197	0/1:229,0,211	0/1:244,0,199	1/1:255,81,0	1/1:255,60,0	0/1:208,0,255	0/1:243,0,175	0/0:0,51,255	0/0:0,81,255	0/0:0,33,255	0/0:0,42,255	0/0:0,36,246	0/0:0,75,255	0/0:0,72,255	0/0:0,78,255	0/0:0,6,255	0/1:3,0,239	1/1:255,36,0	1/1:255,75,0	0/0:0,81,255	0/0:0,78,255	0/1:176,0,181	0/1:131,0,131	0/0:0,30,255	0/0:0,39,255	0/0:0,15,115	0/0:0,69,255	0/0:0,54,255	0/1:20,0,255	0/0:0,45,255	0/0:0,6,84	1/1:255,114,0	1/1:255,250,0	0/0:0,21,235	0/0:0,84,255	0/0:0,12,146	1/1:77,6,0	1/1:255,163,0	1/1:255,199,0	0/0:0,93,255	0/0:0,141,255	1/1:255,51,0
OAR1	127333967	.	T	C	2937.44	PASS	DP=4206;VDB=6.51414e-24;SGB=-17.9617;RPBZ=-0.753233;MQBZ=-4.65359;MQSBZ=-14.5448;BQBZ=-1.96629;SCBZ=0;FS=0;MQ0F=0.000475511;AC=18;AN=156;DP4=916,1421,105,157;MQ=37	GT:PL	0/0:0,21,216	0/0:0,255,255	0/0:0,12,114	0/0:0,237,255	0/0:0,45,255	0/0:0,15,150	0/0:0,255,255	0/0:0,3,42	0/0:0,6,84	0/0:0,255,255	0/1:51,0,160	0/1:255,0,255	0/0:0,120,255	0/0:0,99,255	0/0:0,90,255	0/0:0,108,255	0/0:0,100,255	0/0:0,108,255	0/0:0,81,255	0/0:0,34,255	0/0:0,120,255	0/0:0,151,255	0/0:0,57,255	0/0:0,93,255	0/0:0,81,255	0/0:0,99,255	0/0:0,72,255	0/0:0,99,255	0/1:251,0,244	0/1:255,0,196	0/0:0,105,255	0/0:0,84,255	0/0:0,69,255	0/0:0,78,255	0/1:255,0,153	0/1:247,0,255	0/0:0,84,255	0/0:0,72,255	0/0:0,108,255	0/0:0,66,255	0/0:0,75,255	0/0:0,69,255	0/0:0,120,255	0/0:0,96,255	1/1:255,102,0	1/1:255,111,0	0/0:0,102,255	0/0:0,87,255	0/0:0,102,255	0/0:0,78,255	0/0:0,108,255	0/0:0,42,255	0/1:255,0,184	0/1:135,0,160	0/1:255,0,86	0/1:208,0,175	0/1:141,0,188	0/1:181,0,238	0/0:0,78,255	0/0:0,117,255	0/0:0,66,255	0/0:0,15,141	0/0:0,181,255	0/0:0,255,255	0/0:0,72,255	0/0:0,30,255	0/1:39,0,98	0/1:119,0,255	0/0:0,255,255	0/0:0,223,255	0/0:0,193,255	0/0:0,83,255	0/0:0,60,255
OAR1	127333972	.	C	T	7157.35	PASS	DP=4119;VDB=7.23326e-23;SGB=300.106;RPBZ=-0.255718;MQBZ=-3.87631;MQSBZ=-12.7829;BQBZ=-2.43173;SCBZ=0;FS=0;MQ0F=0.000485555;AC=39;AN=156;DP4=697,1277,230,385;MQ=37	GT:PL	0/0:0,21,212	0/0:0,255,255	0/1:53,0,65	0/1:255,0,255	0/1:255,0,57	0/0:0,15,156	0/0:0,255,255	0/0:0,3,42	0/0:0,6,84	0/0:0,255,255	0/1:51,0,160	0/1:255,0,255	1/1:255,81,0	1/1:255,99,0	0/1:255,0,247	0/1:255,0,255	0/1:253,0,255	0/1:255,0,163	0/1:161,0,255	0/1:255,0,226	0/1:255,0,255	0/1:255,0,219	0/1:200,0,137	0/1:171,0,255	0/1:255,0,255	0/1:255,0,255	0/0:0,72,255	0/0:0,99,255	0/1:251,0,236	0/1:255,0,196	0/0:0,105,255	0/0:0,84,255	0/1:189,0,225	0/1:255,0,188	0/1:255,0,156	0/1:244,0,255	0/0:0,84,255	0/0:0,72,255	0/0:0,108,255	0/0:0,66,255	0/0:0,75,255	0/0:0,69,255	0/0:0,120,255	0/0:0,96,255	1/1:255,105,0	1/1:255,111,0	0/0:0,102,255	0/0:0,87,255	0/0:0,102,255	0/0:0,78,255	0/0:0,108,255	0/0:0,42,240	0/1:255,0,182	0/1:135,0,160	0/1:255,0,104	0/1:204,0,162	0/1:135,0,176	0/1:173,0,239	0/0:0,78,255	0/0:0,117,255	0/0:0,66,255	0/0:0,15,141	0/0:0,181,255	0/0:0,255,255	0/0:0,72,255	0/0:0,30,255	0/1:39,0,98	0/1:102,0,255	0/0:0,255,255	0/0:0,223,255	0/0:0,235,255	0/0:0,123,255	0/0:0,102,255
OAR1	127568764	.	C	T	5959.02	PASS	DP=1764;VDB=0;SGB=197.593;RPBZ=0.587871;MQBZ=-2.89598;MQSBZ=-10.0606;BQBZ=1.25751;FS=0;MQ0F=0.00113379;AC=51;AN=150;DP4=198,509,121,301;MQ=37	GT:PL	0/0:0,18,187	0/0:0,184,255	./.:0,0,0	0/0:0,66,255	0/0:0,42,189	0/1:30,0,30	0/1:255,0,237	0/0:0,54,255	0/0:0,6,77	0/0:0,39,255	0/0:0,12,142	0/1:255,0,255	0/0:0,42,255	0/0:0,36,255	0/0:0,42,255	0/0:0,6,249	0/0:0,54,255	0/1:5,0,245	0/0:0,48,255	0/0:0,42,255	0/1:241,0,91	0/1:130,0,141	0/1:233,0,45	0/1:33,0,155	0/1:255,0,119	0/1:111,0,49	1/1:93,12,0	1/1:208,36,0	0/1:81,0,63	0/1:78,0,151	0/1:119,0,91	0/1:18,0,108	0/0:0,30,190	0/0:0,45,255	0/1:182,0,117	0/1:120,0,32	0/0:0,51,255	0/0:0,27,202	0/0:0,42,255	0/0:0,33,211	0/0:0,45,255	0/0:0,36,232	0/1:147,0,77	0/1:134,0,152	0/0:0,27,250	0/0:0,30,255	1/1:216,33,0	1/1:255,48,0	0/0:0,36,255	0/0:0,15,108	0/1:45,0,122	0/1:113,0,140	1/1:224,30,0	1/1:196,18,0	0/0:0,21,137	0/0:0,30,208	0/0:0,24,213	0/0:0,18,172	0/1:91,0,102	0/1:164,0,105	1/1:255,51,0	0/1:42,3,0	0/1:255,0,204	0/1:255,0,255	1/1:255,39,0	1/1:171,21,0	0/1:94,0,160	0/0:0,30,168	0/1:4,0,255	0/1:255,0,255	0/1:167,0,79	0/1:255,0,251	0/1:90,0,207
OAR1	127789878	.	C	T	5862.07	PASS	DP=2693;VDB=9.2627e-20;SGB=269.301;RPBZ=2.51602;MQBZ=-3.40402;MQSBZ=2.46144;BQBZ=0.984001;SCBZ=0;FS=0;MQ0F=0;AC=45;AN=146;DP4=598,565,262,189;MQ=36	GT:PL	0/1:82,6,0	1/1:255,117,0	./.:0,0,0	1/1:255,72,0	1/1:255,57,0	0/1:38,0,77	0/1:255,0,255	0/1:255,0,166	1/1:113,9,0	1/1:255,90,0	0/0:0,12,128	0/0:0,60,255	0/0:0,81,255	0/0:0,51,255	0/0:0,72,255	0/0:0,36,255	0/0:0,96,255	0/0:0,78,255	0/0:0,54,255	0/0:0,93,255	0/0:0,99,255	0/0:0,78,255	0/0:0,78,255	0/0:0,57,255	0/0:0,120,255	0/0:0,99,255	0/0:0,51,255	0/0:0,72,255	0/1:171,0,176	0/1:191,0,142	0/0:0,75,255	0/0:0,48,255	1/1:255,63,0	1/1:255,54,0	0/1:129,0,255	0/1:199,0,216	0/1:255,0,154	0/1:239,0,203	1/1:255,90,0	1/1:255,9,0	0/0:0,69,255	0/0:0,39,255	0/0:0,96,255	0/0:0,63,255	0/0:0,93,255	0/0:0,81,255	0/0:0,78,255	0/0:0,39,255	1/1:255,60,0	1/1:255,42,0	0/0:0,72,255	0/0:0,27,243	0/1:55,0,154	0/1:123,0,107	0/0:0,21,255	0/0:0,69,255	0/0:0,15,159	0/0:0,45,255	0/0:0,66,255	0/0:0,48,255	0/0:0,66,255	0/0:0,27,97	0/1:119,0,255	0/1:255,0,255	0/0:0,21,232	./.:0,0,0	./.:0,0,0	./.:0,0,0	0/1:190,0,255	0/1:196,0,255	0/1:255,0,255	0/1:139,0,255	0/1:143,0,184
OAR1	128004706	.	C	T	6598.11	PASS	DP=3263;VDB=8.84005e-22;SGB=292.528;RPBZ=1.97659;MQBZ=-4.08879;MQSBZ=2.93764;BQBZ=2.11915;SCBZ=0;FS=0;MQ0F=0.000306466;AC=48;AN=152;DP4=802,601,300,283;MQ=38	GT:PL	0/0:0,12,134	0/0:0,255,255	0/1:42,3,0	1/1:255,93,0	1/1:222,42,0	0/1:75,0,27	0/1:255,0,255	0/0:0,39,255	./.:0,0,0	0/0:0,29,255	0/0:0,24,239	0/0:0,190,255	0/1:159,0,255	0/1:234,0,205	0/0:0,54,255	0/0:0,60,255	0/0:0,102,255	0/0:0,66,255	0/0:0,27,255	0/0:0,57,255	0/0:0,43,255	0/0:0,96,255	0/1:144,0,255	0/1:238,0,45	0/0:0,93,255	0/0:0,78,255	0/0:0,102,255	0/0:0,66,255	0/0:0,51,255	0/0:0,39,255	0/0:0,75,255	0/0:0,54,255	1/1:255,36,0	1/1:255,57,0	0/0:0,90,255	0/0:0,51,255	0/0:0,78,255	0/0:0,43,255	0/1:194,0,255	0/1:164,0,255	0/0:0,66,255	0/0:0,45,255	0/0:0,78,255	0/0:0,75,255	0/1:255,0,227	0/1:175,0,164	1/1:255,72,0	1/1:255,42,0	1/1:255,72,0	1/1:255,60,0	1/1:255,57,0	1/1:255,54,0	0/1:116,0,118	0/1:46,0,174	0/1:203,0,196	0/1:94,0,229	0/1:144,0,153	0/1:119,0,255	1/1:255,75,0	1/1:255,66,0	0/0:0,39,255	0/0:0,57,237	0/1:255,0,255	0/1:255,0,255	0/0:0,84,255	0/0:0,63,255	0/0:0,36,255	0/0:0,132,255	0/0:0,208,255	0/0:0,193,255	0/1:255,0,255	0/1:255,0,255	0/0:0,87,255
OAR1	128229303	.	T	G	957.34	PASS	DP=1636;VDB=3.35794e-13;SGB=93.4311;RPBZ=0.46774;MQBZ=-1.2784;MQSBZ=-4.67749;BQBZ=0.201089;FS=0;MQ0F=0;AC=8;AN=138;DP4=390,408,31,27;MQ=39	GT:PL	./.:0,0,0	0/0:0,54,255	0/0:0,3,42	0/0:0,72,255	0/1:37,0,151	0/0:0,12,153	0/0:0,117,255	0/0:0,3,42	./.:0,0,0	./.:0,0,0	0/0:0,9,118	0/0:0,151,255	0/0:0,33,255	0/0:0,18,182	0/0:0,48,255	0/0:0,24,255	0/0:0,51,255	0/0:0,54,255	0/0:0,30,255	0/0:0,30,255	0/0:0,63,255	0/0:0,75,255	0/0:0,30,255	0/0:0,42,255	0/0:0,12,128	0/0:0,30,255	0/0:0,24,245	0/0:0,42,255	0/0:0,24,241	0/0:0,36,255	0/0:0,39,255	0/0:0,18,179	0/1:167,0,93	0/1:203,0,136	0/0:0,30,228	0/0:0,15,157	0/0:0,30,255	0/0:0,24,243	0/1:9,0,224	0/1:198,0,114	0/0:0,36,255	0/0:0,15,142	0/0:0,69,255	0/0:0,54,255	0/0:0,36,255	0/0:0,63,255	0/0:0,36,255	0/0:0,21,210	0/0:0,33,255	0/0:0,18,206	0/0:0,36,255	0/0:0,24,219	0/0:0,30,255	0/0:0,9,101	0/0:0,30,255	0/0:0,36,255	0/0:0,15,169	0/0:0,30,255	0/0:0,42,255	0/0:0,39,255	0/0:0,18,119	0/0:0,21,235	0/0:0,105,255	0/0:0,33,255	./.:0,0,0	./.:0,0,0	0/0:0,24,255	./.:0,0,0	0/0:0,42,255	0/0:0,66,255	0/1:255,0,202	0/1:176,0,218	0/0:0,27,255
OAR1	128229325	.	T	C	8427.72	PASS	DP=1472;VDB=1.40431e-34;SGB=221.126;RPBZ=-0.885969;MQBZ=-0.00312202;MQSBZ=-9.74784;BQBZ=-2.48083;FS=0;MQ0F=0;AC=74;AN=138;DP4=156,239,165,290;MQ=39	GT:PL	./.:0,0,0	0/1:202,0,102	0/1:0,3,42	0/0:0,72,255	0/0:0,24,145	0/1:24,0,107	0/1:255,0,220	0/1:0,3,42	./.:0,0,0	./.:0,0,0	0/0:0,9,118	0/1:255,0,255	0/1:41,0,204	0/0:0,18,195	0/0:0,48,255	0/0:0,24,255	0/0:0,51,255	0/0:0,54,255	0/0:0,30,242	0/0:0,30,255	0/1:225,0,191	0/1:255,0,196	0/0:0,30,231	0/0:0,42,255	0/0:0,12,128	0/1:12,0,227	0/1:159,0,15	0/1:180,0,141	1/1:220,21,0	1/1:255,36,0	0/1:244,0,112	0/1:86,0,83	0/0:0,27,255	0/0:0,45,255	0/1:76,0,163	0/1:61,0,89	0/1:203,0,113	0/1:163,0,42	0/0:0,33,255	0/0:0,36,252	1/1:255,33,0	1/1:142,15,0	1/1:255,27,0	1/1:255,54,0	0/1:229,0,73	0/1:125,0,255	1/1:255,39,0	1/1:222,21,0	0/1:169,0,105	1/1:156,15,0	1/1:255,36,0	1/1:179,24,0	1/1:255,30,0	1/1:113,9,0	1/1:255,30,0	1/1:255,36,0	1/1:165,15,0	1/1:255,30,0	1/1:255,42,0	1/1:206,33,0	1/1:90,18,0	1/1:235,21,0	0/1:255,0,234	0/1:157,0,57	./.:0,0,0	./.:0,0,0	1/1:255,24,0	./.:0,0,0	1/1:255,42,0	1/1:255,72,0	0/0:0,90,255	0/0:0,48,255	0/0:0,27,255
OAR1	128472673	.	C	T	7961.51	PASS	DP=5166;VDB=1.03724e-41;SGB=463.872;RPBZ=-1.08548;MQBZ=-1.75905;MQSBZ=-10.0625;BQBZ=-1.59733;SCBZ=0;FS=0;MQ0F=0.000387147;AC=48;AN=156;DP4=828,1444,337,555;MQ=37	GT:PL	0/1:128,0,93	0/1:255,0,255	0/0:0,9,119	0/0:0,199,255	0/0:0,120,255	0/1:128,0,46	0/1:255,0,255	0/0:0,33,255	0/1:148,0,117	0/1:255,0,124	0/0:0,48,255	0/0:0,255,255	0/0:0,126,255	0/0:0,112,255	0/0:0,135,255	0/0:0,129,255	0/1:255,0,255	0/1:255,0,178	0/0:0,120,255	0/0:0,132,255	0/1:255,0,255	0/1:255,0,255	0/0:0,65,255	0/0:0,78,255	0/0:0,229,255	0/0:0,151,255	0/0:0,157,255	0/0:0,160,255	1/1:255,75,0	1/1:255,108,0	0/1:255,0,255	0/1:255,0,255	0/0:0,99,255	0/0:0,96,255	1/1:255,135,0	1/1:255,99,0	0/1:255,0,255	0/1:255,0,255	0/0:0,108,255	0/0:0,120,255	1/1:255,87,0	1/1:255,102,0	1/1:255,154,0	1/1:255,42,0	0/1:255,0,255	0/1:251,0,255	0/0:0,132,255	0/0:0,114,255	0/0:0,111,255	0/0:0,96,255	0/0:0,111,255	0/0:0,135,255	0/0:0,84,255	0/0:0,51,255	0/1:255,0,255	0/1:225,0,255	0/1:255,0,255	0/1:137,0,255	0/0:0,111,255	0/0:0,135,255	1/1:255,33,0	0/1:42,3,0	0/0:0,178,255	0/0:0,255,255	1/1:255,69,0	1/1:210,27,0	0/0:0,12,148	0/0:0,30,255	0/1:255,0,255	0/1:255,0,255	0/0:0,255,255	0/0:0,214,255	0/1:174,0,148
OAR1	128472699	.	A	G	537.32	PASS	DP=4565;VDB=5.81996e-05;SGB=-644.581;RPBZ=-8.06955;MQBZ=-1.61992;MQSBZ=-6.99413;BQBZ=3.3036;SCBZ=0;FS=0;MQ0F=0.000438116;AC=8;AN=156;DP4=685,2423,34,55;MQ=37	GT:PL	0/0:0,21,220	0/0:0,255,255	0/0:0,9,119	0/0:0,199,255	0/0:0,120,255	0/0:0,21,173	0/0:0,255,255	0/0:0,33,200	0/1:15,0,186	0/0:0,52,255	0/0:0,51,255	0/0:0,255,255	0/0:0,61,255	0/0:0,154,255	0/0:0,138,255	0/0:0,48,255	0/0:0,18,255	0/1:92,0,255	0/0:0,66,255	0/0:0,103,255	0/0:0,193,255	0/0:0,172,255	0/0:0,144,255	0/0:0,75,255	0/0:0,229,255	0/0:0,73,255	0/0:0,154,255	0/0:0,160,255	0/0:0,75,255	0/0:0,111,255	0/0:0,208,255	0/0:0,96,255	0/1:79,0,255	0/1:83,0,255	0/0:0,138,255	0/0:0,99,255	0/0:0,120,255	0/0:0,132,255	0/1:45,0,247	0/1:69,0,255	0/0:0,90,255	0/0:0,102,255	0/0:0,157,255	0/0:0,32,255	0/0:0,132,255	0/0:0,151,255	0/0:0,132,255	0/0:0,114,255	0/0:0,111,255	0/0:0,99,255	0/0:0,108,255	0/0:0,135,255	0/0:0,84,255	0/0:0,51,255	0/0:0,99,255	0/0:0,81,255	0/0:0,81,255	0/0:0,84,255	0/0:0,108,255	0/0:0,135,255	0/0:0,33,214	0/0:0,3,42	0/0:0,178,255	0/0:0,255,255	0/0:0,69,255	0/0:0,27,210	0/0:0,12,148	0/0:0,30,255	0/0:0,255,255	0/0:0,255,255	0/1:95,0,255	0/1:200,0,255	0/0:0,63,255
OAR1	128740892	.	A	T	11342.6	PASS	DP=4043;VDB=4.27844e-23;SGB=94.7779;RPBZ=2.35367;MQBZ=-1.01468;MQSBZ=0.657889;BQBZ=1.78199;SCBZ=0;FS=0;MQ0F=0.000247341;AC=66;AN=154;DP4=762,802,452,455;MQ=39	GT:PL	0/1:21,0,132	0/0:0,253,255	0/0:0,12,142	0/0:0,255,255	0/1:198,0,170	0/0:0,18,186	0/0:0,255,255	0/0:0,6,84	0/0:0,3,40	0/0:0,93,255	0/0:0,33,255	0/0:0,255,255	1/1:255,133,0	1/1:255,105,0	1/1:255,114,0	1/1:255,108,0	0/1:251,0,255	0/1:209,0,255	0/0:0,90,255	0/0:0,114,255	0/0:0,96,255	0/0:0,151,255	0/1:255,0,255	0/1:174,0,255	0/1:247,0,255	0/1:255,0,255	0/1:255,0,127	0/1:159,0,255	0/1:244,0,255	0/1:197,0,174	0/1:255,0,255	0/1:240,0,235	0/1:255,0,255	0/1:255,0,255	0/1:255,0,207	0/1:248,0,255	1/1:255,51,0	1/1:255,78,0	0/1:255,0,218	0/1:255,0,255	0/1:255,0,223	0/1:121,0,186	0/1:255,0,255	0/1:255,0,255	0/0:0,90,255	0/0:0,148,255	1/1:255,51,0	1/1:255,72,0	0/0:0,69,255	0/0:0,63,255	1/1:255,81,0	1/1:255,78,0	0/1:199,0,167	0/1:192,0,247	0/1:255,0,250	0/1:255,0,153	0/1:111,0,99	0/1:255,0,190	1/1:255,45,0	1/1:255,54,0	1/1:255,87,0	1/1:255,87,0	0/0:0,175,255	0/0:0,244,255	0/1:255,0,101	0/1:255,0,255	0/0:0,24,97	0/1:237,0,85	0/0:0,138,255	0/0:0,255,255	0/1:255,0,94	0/1:160,0,255	0/1:255,0,113
OAR1	128985158	.	G	A	2032.82	PASS	DP=2796;VDB=2.33421e-23;SGB=106.152;RPBZ=-0.150319;MQBZ=-0.554455;MQSBZ=1.67259;BQBZ=0.564108;SCBZ=0;FS=0;MQ0F=0.00107296;AC=12;AN=150;DP4=994,663,66,39;MQ=38	GT:PL	0/0:0,15,151	0/0:0,202,255	0/0:0,6,78	0/0:0,93,255	0/0:0,45,126	0/0:0,9,81	0/0:0,255,255	0/0:0,27,255	./.:0,0,0	0/0:0,184,255	0/0:0,15,114	0/0:0,255,255	0/0:0,81,255	0/0:0,66,255	0/0:0,75,255	0/0:0,51,255	0/0:0,45,255	0/0:0,51,255	0/0:0,90,255	0/0:0,63,255	0/0:0,90,255	0/0:0,96,255	0/0:0,75,255	0/0:0,84,255	0/0:0,90,255	0/0:0,57,255	0/0:0,84,255	0/0:0,75,255	0/0:0,39,255	0/0:0,51,255	0/0:0,69,255	0/0:0,63,255	0/0:0,42,228	0/0:0,81,255	0/0:0,96,255	0/0:0,72,255	0/0:0,63,255	0/0:0,72,255	0/0:0,54,255	0/0:0,60,255	0/1:213,0,174	0/1:102,0,168	0/1:208,0,133	0/1:255,0,47	0/0:0,54,255	0/0:0,69,255	0/0:0,45,255	0/0:0,33,255	0/0:0,102,255	0/0:0,36,255	0/1:119,0,218	0/1:138,0,139	0/0:0,42,255	0/0:0,42,255	0/1:255,0,169	0/1:217,0,125	0/1:94,0,118	0/1:255,0,192	0/1:198,0,205	0/1:145,0,247	0/0:0,42,255	./.:0,0,0	0/0:0,172,255	0/0:0,199,255	0/0:0,3,32	0/0:0,15,126	0/0:0,36,255	./.:0,0,0	0/0:0,220,255	0/0:0,169,255	0/0:0,111,255	0/0:0,117,255	0/0:0,57,255
OAR1	128985253	.	T	G	901.851	PASS	DP=1131;VDB=2.01457e-36;SGB=231.023;RPBZ=-0.42264;MQBZ=1.56576;BQBZ=-0.781931;FS=0;MQ0F=0;AC=11;AN=140;DP4=0,1005,0,118;MQ=38	GT:PL	0/0:0,15,126	0/0:0,132,196	0/0:0,3,36	0/0:0,48,186	./.:0,0,0	./.:0,0,0	0/1:95,0,143	0/0:0,27,165	./.:0,0,0	0/0:0,154,198	0/0:0,3,36	0/0:0,114,192	0/0:0,54,166	0/0:0,48,185	0/0:0,39,178	0/0:0,42,178	0/0:0,39,178	0/0:0,30,163	0/0:0,63,187	0/0:0,45,172	0/0:0,69,185	0/0:0,69,185	0/0:0,45,182	0/0:0,60,183	0/0:0,75,190	0/0:0,30,152	0/0:0,72,188	0/0:0,48,186	0/0:0,24,143	0/0:0,39,176	0/0:0,48,181	0/0:0,48,177	0/0:0,33,165	0/0:0,54,187	0/0:0,57,186	0/0:0,42,177	0/0:0,48,184	0/0:0,57,184	0/0:0,39,175	0/0:0,39,180	0/0:0,18,119	0/0:0,21,149	0/0:0,33,165	0/0:0,39,178	0/1:59,0,118	0/1:128,0,90	0/0:0,33,157	0/0:0,12,104	1/1:181,63,0	1/1:110,18,0	0/0:0,27,147	0/0:0,18,130	0/0:0,21,139	0/0:0,27,153	0/0:0,57,180	0/0:0,27,154	0/0:0,18,129	0/0:0,45,180	0/0:0,42,175	0/0:0,39,168	0/0:0,15,126	./.:0,0,0	0/0:0,87,192	0/0:0,93,192	./.:0,0,0	0/0:0,15,126	0/0:0,9,90	./.:0,0,0	0/1:157,0,133	0/1:148,0,139	0/1:56,0,152	0/1:134,0,151	0/0:0,39,170
OAR1	128985262	.	A	C	821.016	PASS	DP=1064;VDB=4.92806e-16;SGB=107.156;RPBZ=-1.35139;MQBZ=-1.35162;BQBZ=0.656446;FS=0;MQ0F=0;AC=12;AN=140;DP4=0,970,0,92;MQ=38	GT:PL	0/0:0,15,126	0/0:0,114,194	0/0:0,3,32	0/0:0,48,184	./.:0,0,0	./.:0,0,0	0/0:0,160,201	0/0:0,27,165	./.:0,0,0	0/0:0,151,196	0/0:0,3,36	0/0:0,111,192	0/0:0,54,166	0/0:0,39,179	0/0:0,30,167	0/0:0,36,169	0/1:66,0,114	0/1:97,0,95	0/0:0,54,182	0/0:0,30,151	1/1:156,27,0	1/1:169,42,0	0/1:123,0,121	0/1:96,0,143	0/1:154,0,123	0/1:63,0,94	0/1:53,0,145	0/1:19,0,150	0/0:0,24,143	0/0:0,36,176	0/0:0,45,179	0/0:0,45,178	0/0:0,30,159	0/0:0,51,185	0/0:0,54,188	0/0:0,39,176	0/0:0,48,183	0/0:0,57,182	0/0:0,39,175	0/0:0,39,180	0/0:0,9,71	0/0:0,21,148	0/0:0,33,159	0/0:0,39,176	0/0:0,30,161	0/0:0,36,170	0/0:0,33,163	0/0:0,9,90	0/0:0,63,176	0/0:0,18,113	0/0:0,24,139	0/0:0,15,126	0/0:0,21,139	0/0:0,27,153	0/0:0,54,183	0/0:0,27,154	0/0:0,9,81	0/0:0,42,180	0/0:0,36,168	0/0:0,30,154	0/0:0,15,111	./.:0,0,0	0/0:0,84,190	0/0:0,93,193	./.:0,0,0	0/0:0,15,126	0/0:0,9,80	./.:0,0,0	0/0:0,138,196	0/0:0,138,188	0/0:0,63,188	0/0:0,78,190	0/0:0,27,143
OAR1	129208211	.	C	T	3907.02	PASS	DP=5176;VDB=1.08029e-23;SGB=-94.1922;RPBZ=-2.09544;MQBZ=-0.979317;MQSBZ=-6.94767;BQBZ=-3.5876;SCBZ=0;FS=0;MQ0F=0.000193199;AC=23;AN=154;DP4=1178,1789,152,196;MQ=37	GT:PL	0/0:0,15,172	0/0:0,255,255	0/1:86,0,9	0/1:255,0,255	0/1:255,0,67	0/0:0,12,148	0/0:0,255,255	1/1:233,21,0	0/1:73,9,0	0/1:255,0,255	0/0:0,45,255	0/0:0,255,255	0/0:0,124,255	0/0:0,108,255	0/0:0,111,255	0/0:0,111,255	0/0:0,126,255	0/0:0,120,255	0/0:0,102,255	0/0:0,135,255	0/0:0,172,255	0/0:0,172,255	0/1:218,0,255	0/1:255,0,229	0/1:255,0,206	0/1:255,0,255	0/0:0,75,255	0/0:0,138,255	0/0:0,51,255	0/0:0,66,255	0/0:0,151,255	0/0:0,60,255	0/1:255,0,255	0/1:255,0,255	0/0:0,141,255	0/0:0,90,255	0/0:0,123,255	0/0:0,129,255	0/0:0,148,255	0/0:0,129,255	0/0:0,108,255	0/0:0,42,255	0/0:0,141,255	0/0:0,120,255	0/1:255,0,255	0/1:237,0,255	0/0:0,87,255	0/0:0,102,255	0/0:0,96,255	0/0:0,57,255	0/0:0,126,255	0/0:0,64,255	0/0:0,75,255	0/0:0,54,255	0/1:255,0,255	0/1:223,0,218	0/1:95,0,217	0/1:155,0,255	0/0:0,132,255	0/0:0,78,255	0/0:0,66,255	0/0:0,102,255	0/0:0,255,255	0/0:0,255,255	0/0:0,69,255	0/0:0,42,255	./.:0,0,0	0/0:0,157,255	0/0:0,255,255	0/0:0,255,255	0/0:0,247,255	0/0:0,255,255	0/0:0,144,255
OAR1	129599635	.	T	C	6657.95	PASS	DP=3767;VDB=3.37927e-13;SGB=222.397;RPBZ=1.93006;MQBZ=-3.34644;MQSBZ=-0.666274;BQBZ=-2.83821;SCBZ=0;FS=0;MQ0F=0;AC=38;AN=152;DP4=886,899,283,247;MQ=38	GT:PL	0/0:0,3,42	0/0:0,199,255	0/0:0,3,36	0/0:0,134,255	0/0:0,48,255	0/0:0,6,78	0/0:0,255,255	0/0:0,6,66	0/1:42,3,0	0/0:0,205,255	0/0:0,15,167	0/0:0,255,255	0/0:0,84,255	0/0:0,99,255	0/0:0,78,255	0/0:0,57,255	0/0:0,72,255	0/0:0,75,255	0/0:0,132,255	0/0:0,78,255	0/0:0,69,255	0/0:0,126,255	0/0:0,81,255	0/0:0,78,255	0/1:255,0,255	0/1:255,0,255	0/1:255,0,255	0/1:255,0,255	0/1:255,0,255	0/1:183,0,255	0/1:255,0,255	0/1:235,0,147	0/1:255,0,168	0/1:210,0,229	0/1:255,0,255	0/1:226,0,227	0/0:0,129,255	0/0:0,45,255	1/1:255,141,0	1/1:255,99,0	0/0:0,60,255	0/0:0,54,255	0/0:0,114,255	0/0:0,87,255	1/1:255,96,0	1/1:255,69,0	0/0:0,63,255	0/0:0,96,255	0/1:201,0,217	0/1:230,0,255	0/1:240,0,255	0/1:178,0,119	0/1:215,0,233	0/1:29,0,255	0/1:255,0,255	0/1:140,0,121	1/1:145,15,0	1/1:255,27,0	0/1:255,0,220	0/1:140,0,255	0/0:0,63,255	0/0:0,15,181	0/0:0,235,255	0/0:0,193,255	0/0:0,57,255	0/0:0,54,255	./.:0,0,0	0/0:0,108,255	0/0:0,208,255	0/0:0,226,255	0/1:255,0,255	0/1:255,0,255	0/1:219,0,255
OAR1	129855416	.	A	G	3286.3	PASS	DP=3141;VDB=3.92313e-13;SGB=205.207;RPBZ=-1.3791;MQBZ=-2.27435;MQSBZ=2.29546;BQBZ=-1.34615;SCBZ=0;FS=0;MQ0F=0.00095511;AC=17;AN=150;DP4=916,790,127,110;MQ=38	GT:PL	0/1:29,0,66	0/1:255,0,255	0/0:0,6,45	0/0:0,120,255	./.:0,0,0	0/0:0,6,77	0/1:255,0,255	0/0:0,48,255	0/0:0,3,36	0/0:0,163,255	0/0:0,21,188	0/0:0,135,255	0/0:0,123,255	0/0:0,72,255	0/1:255,0,227	0/1:244,0,167	0/0:0,78,255	0/0:0,81,255	0/0:0,87,255	0/0:0,84,255	0/1:255,0,255	0/1:255,0,255	0/0:0,63,255	0/0:0,78,255	0/0:0,99,255	0/0:0,120,255	0/0:0,78,255	0/0:0,102,255	0/0:0,90,255	0/0:0,48,255	0/0:0,96,255	0/0:0,84,255	0/0:0,33,255	0/0:0,90,255	0/0:0,78,255	0/0:0,57,255	0/0:0,57,255	0/0:0,78,255	0/0:0,132,255	0/0:0,84,255	0/0:0,102,255	0/0:0,57,255	0/0:0,96,255	0/0:0,84,255	0/1:255,0,212	0/1:232,0,255	0/0:0,84,255	0/0:0,69,255	0/0:0,90,255	0/0:0,48,255	0/1:255,0,233	0/1:255,0,255	0/1:120,0,246	0/1:146,0,142	0/0:0,66,255	0/0:0,54,255	0/1:93,0,219	0/1:111,0,227	0/1:255,0,255	0/1:216,0,219	./.:0,0,0	0/0:0,15,169	0/0:0,123,255	0/0:0,255,255	0/0:0,24,239	0/0:0,21,180	0/0:0,30,255	0/0:0,27,165	0/0:0,96,255	0/0:0,117,255	0/0:0,138,255	0/0:0,84,255	0/0:0,39,255
OAR1	130263206	.	C	T	7595.96	PASS	DP=1473;VDB=9.97367e-38;SGB=195.251;RPBZ=3.10825;MQBZ=-1.37476;MQSBZ=-2.54736;BQBZ=-0.929762;FS=0;MQ0F=0;AC=65;AN=138;DP4=208,247,188,243;MQ=39	GT:PL	0/0:0,12,128	0/0:0,36,255	0/1:33,0,68	0/1:255,0,176	0/1:42,3,0	0/0:0,9,118	0/0:0,66,255	0/1:42,3,0	./.:0,0,0	0/1:29,0,255	0/0:0,3,36	0/0:0,81,255	1/1:255,15,0	1/1:216,27,0	0/1:242,0,160	0/1:255,0,118	1/1:255,45,0	1/1:255,39,0	1/1:255,36,0	1/1:255,42,0	1/1:255,63,0	1/1:255,84,0	0/1:200,0,65	0/1:120,0,83	1/1:255,57,0	1/1:255,51,0	1/1:255,42,0	1/1:255,63,0	0/1:45,0,204	0/1:69,0,68	1/1:227,33,0	1/1:244,24,0	0/0:0,27,253	0/0:0,39,255	0/0:0,27,225	0/0:0,21,184	0/1:156,0,236	0/1:80,0,102	0/1:157,0,165	0/1:195,0,120	0/1:166,0,169	0/1:108,0,163	1/1:255,48,0	1/1:197,21,0	0/0:0,51,255	0/0:0,51,255	0/0:0,42,255	0/0:0,33,239	0/1:87,0,213	0/1:116,0,179	0/0:0,27,255	0/0:0,51,255	0/1:54,0,152	0/1:65,0,43	0/0:0,57,255	0/0:0,12,121	0/0:0,30,255	0/0:0,27,227	0/0:0,39,255	0/0:0,63,255	1/1:181,15,0	1/1:78,6,0	0/1:174,0,207	0/1:46,0,255	1/1:255,24,0	./.:0,0,0	./.:0,0,0	./.:0,0,0	0/1:246,0,255	0/1:255,0,179	0/0:0,21,208	0/0:0,21,199	1/1:255,33,0
OAR1	13044368	.	C	A	5524.38	PASS	DP=7393;VDB=2.29317e-34;SGB=775.6;RPBZ=2.50502;MQBZ=-2.42533;MQSBZ=3.17701;BQBZ=-1.86027;SCBZ=0;FS=0;MQ0F=0;AC=29;AN=158;DP4=2009,1583,559,423;MQ=38	GT:PL	0/0:0,15,161	0/0:0,255,255	0/0:0,12,142	0/0:0,253,255	0/0:0,17,255	0/0:0,39,255	0/0:0,255,255	0/0:0,36,160	0/0:0,3,42	0/1:255,0,255	0/0:0,27,255	0/0:0,255,255	0/1:255,0,255	0/1:255,0,255	0/1:255,0,255	0/1:255,0,255	1/1:255,175,0	1/1:255,255,0	0/0:0,123,255	0/0:0,187,255	1/1:255,255,0	1/1:255,255,0	0/1:255,0,255	0/1:255,0,255	0/1:255,0,255	0/1:255,0,255	0/0:0,214,255	0/0:0,220,255	0/0:0,208,255	0/0:0,111,255	0/0:0,190,255	0/0:0,141,255	0/0:0,166,255	0/0:0,151,255	0/0:0,205,255	0/0:0,126,255	0/0:0,187,255	0/0:0,160,255	0/0:0,214,255	0/0:0,208,255	0/0:0,187,255	0/0:0,99,255	0/0:0,196,255	0/0:0,166,255	0/0:0,196,255	0/0:0,208,255	0/1:255,0,255	0/1:255,0,255	0/0:0,151,255	0/0:0,144,255	0/0:0,184,255	0/0:0,138,255	0/0:0,78,255	0/0:0,63,255	0/0:0,141,255	0/0:0,123,255	0/0:0,69,255	0/0:0,123,255	0/1:255,0,255	0/1:255,0,255	0/0:0,108,255	0/0:0,60,255	0/0:0,255,255	0/0:0,255,255	0/0:0,163,255	0/0:0,9,118	1/1:255,99,0	1/1:255,66,0	0/0:0,255,255	0/0:0,255,255	0/1:255,0,255	0/1:255,0,255	0/1:255,0,255
OAR1	130682783	.	C	T	8630.63	PASS	DP=2606;VDB=1.78783e-28;SGB=432.403;RPBZ=3.4787;MQBZ=-3.5504;MQSBZ=-1.19259;BQBZ=-1.63605;SCBZ=0;FS=0;MQ0F=0;AC=65;AN=146;DP4=405,395,402,317;MQ=38	GT:PL	./.:0,0,0	0/0:0,181,255	./.:0,0,0	1/1:255,81,0	1/1:166,18,0	0/0:0,15,149	0/0:0,132,255	1/1:233,21,0	1/1:84,6,0	1/1:255,57,0	1/1:221,21,0	1/1:255,255,0	0/1:255,0,255	0/1:193,0,218	0/0:0,72,255	0/0:0,78,255	0/1:255,0,255	0/1:243,0,218	0/1:84,0,255	0/1:255,0,255	1/1:255,108,0	1/1:255,123,0	0/0:0,75,255	0/0:0,69,255	0/0:0,102,255	0/0:0,105,255	0/1:185,0,149	0/1:246,0,138	1/1:255,66,0	1/1:255,45,0	0/1:143,0,181	0/1:255,0,172	0/1:200,0,255	0/1:234,0,239	1/1:255,36,0	1/1:255,39,0	0/0:0,63,255	0/0:0,51,255	0/0:0,69,255	0/0:0,39,255	0/1:174,0,203	0/1:87,0,178	1/1:255,24,0	1/1:255,54,0	0/0:0,63,255	0/0:0,60,255	0/0:0,72,255	0/0:0,60,255	0/1:247,0,252	0/1:188,0,45	0/0:0,75,255	0/0:0,48,255	0/1:114,0,87	0/1:145,0,160	0/0:0,57,255	0/0:0,60,255	0/0:0,15,148	0/0:0,36,255	0/0:0,66,255	0/0:0,33,255	0/0:0,6,84	0/0:0,6,77	1/1:255,141,0	1/1:255,105,0	0/1:252,0,219	0/1:40,3,0	1/1:181,15,0	1/1:236,33,0	1/1:255,78,0	1/1:255,119,0	0/1:191,0,171	0/0:0,18,255	0/0:0,24,219
OAR1	130992647	.	G	A	17587.6	PASS	DP=3408;VDB=4.82914e-09;SGB=206.688;RPBZ=-2.0721;MQBZ=-0.74925;MQSBZ=0.332001;BQBZ=0.686217;SCBZ=0;FS=0;MQ0F=0.000293427;AC=146;AN=156;DP4=79,68,963,905;MQ=38	GT:PL	1/1:146,12,0	1/1:255,208,0	1/1:134,12,0	1/1:255,102,0	1/1:255,75,0	1/1:234,24,0	1/1:255,157,0	1/1:149,15,0	1/1:122,18,0	1/1:255,172,0	1/1:131,15,0	1/1:255,255,0	1/1:255,99,0	1/1:255,81,0	0/1:228,0,255	0/1:255,0,255	1/1:255,114,0	1/1:255,114,0	0/0:0,57,255	0/0:0,87,255	0/1:255,0,255	0/1:255,0,255	1/1:255,78,0	1/1:255,63,0	1/1:255,60,0	1/1:255,75,0	0/1:255,0,211	0/1:255,0,255	1/1:255,28,0	1/1:255,36,0	1/1:255,87,0	1/1:255,48,0	1/1:255,87,0	1/1:255,66,0	1/1:255,69,0	1/1:255,78,0	1/1:255,105,0	1/1:255,45,0	1/1:255,75,0	1/1:255,54,0	1/1:255,54,0	1/1:255,39,0	1/1:255,108,0	1/1:255,87,0	1/1:255,87,0	1/1:255,69,0	1/1:255,63,0	1/1:255,87,0	1/1:255,60,0	1/1:255,81,0	1/1:255,66,0	1/1:255,54,0	1/1:255,48,0	1/1:255,45,0	1/1:255,48,0	1/1:255,12,0	1/1:151,21,0	1/1:255,45,0	1/1:255,78,0	1/1:255,63,0	1/1:255,48,0	1/1:113,27,0	1/1:255,226,0	1/1:255,144,0	1/1:255,39,0	1/1:181,15,0	1/1:255,63,0	1/1:232,24,0	1/1:255,187,0	1/1:255,148,0	1/1:255,144,0	1/1:255,142,0	1/1:255,151,0
OAR1	131202447	.	G	A	1525.98	PASS	DP=1085;VDB=1.4707e-18;SGB=59.5327;RPBZ=1.63441;MQBZ=-0.879833;MQSBZ=8.02742;BQBZ=0.735906;FS=0;MQ0F=0.000921659;AC=17;AN=138;DP4=384,214,48,25;MQ=38	GT:PL	0/1:42,3,0	0/1:60,0,227	0/0:0,9,97	0/1:110,0,255	0/1:42,3,0	./.:0,0,0	0/1:118,9,0	0/0:0,18,207	0/0:0,3,36	0/0:0,42,225	0/0:0,6,48	0/0:0,114,255	0/0:0,33,255	0/0:0,39,255	0/0:0,45,255	0/0:0,15,134	0/0:0,12,143	0/0:0,24,157	0/0:0,33,255	0/0:3,0,246	0/0:0,36,255	0/0:0,36,255	0/1:60,0,49	0/0:0,27,238	0/0:0,33,255	0/0:0,36,255	0/0:0,24,214	0/0:0,33,255	0/0:0,24,200	0/0:0,24,252	0/0:0,24,218	./.:0,0,0	0/0:0,21,210	0/0:0,18,204	0/0:0,18,189	0/0:0,15,173	0/0:0,33,255	0/0:0,30,255	0/0:0,36,255	0/0:0,12,104	0/0:0,18,158	0/0:0,15,137	0/0:0,30,255	0/0:0,18,181	0/0:0,33,255	0/0:0,39,255	1/1:149,15,0	1/1:255,36,0	0/1:214,0,72	0/1:84,0,96	0/1:126,0,78	0/0:0,12,137	0/0:0,3,36	0/0:0,15,147	0/1:72,0,99	0/1:102,0,60	0/0:0,18,133	0/0:0,30,242	0/1:178,0,85	0/1:126,0,98	0/0:0,6,84	0/0:0,18,204	0/0:0,90,255	0/0:0,78,255	0/0:0,18,153	./.:0,0,0	./.:0,0,0	./.:0,0,0	0/0:0,33,238	0/0:0,99,255	0/0:0,78,255	0/0:0,21,207	0/0:0,24,234
OAR1	131428342	.	C	A	1936.5	PASS	DP=1475;VDB=7.56919e-34;SGB=132.44;RPBZ=0.0454144;MQBZ=-2.48194;MQSBZ=7.68844;BQBZ=-1.97682;FS=0;MQ0F=0.00135593;AC=17;AN=146;DP4=475,306,68,39;MQ=37	GT:PL	0/0:0,12,134	0/0:0,102,255	0/0:0,3,40	0/1:6,0,255	0/0:0,3,42	0/1:18,0,36	0/1:220,0,255	0/0:0,9,119	0/0:0,3,24	0/0:0,27,139	0/0:0,18,196	0/0:0,126,255	0/0:0,60,255	0/0:0,27,239	0/0:0,33,255	0/0:0,39,255	0/0:0,27,250	0/0:0,45,255	0/1:182,0,152	0/1:84,0,173	0/0:0,36,255	0/0:0,60,255	0/0:0,27,255	0/0:0,51,255	0/0:0,78,255	0/0:0,21,179	0/0:0,18,183	0/0:0,24,195	0/0:0,33,255	0/0:0,18,156	0/0:0,45,255	0/0:0,33,244	0/0:0,33,255	0/0:0,33,255	0/0:0,15,166	0/0:0,30,253	0/0:0,24,211	0/0:0,33,255	0/0:0,24,223	0/0:0,30,227	0/0:0,36,255	0/0:0,15,159	0/0:0,42,255	0/0:0,42,255	0/0:0,57,255	0/0:0,57,255	1/1:255,30,0	1/1:255,48,0	0/1:190,0,115	0/1:139,0,118	0/1:146,0,69	0/1:140,0,116	0/0:0,21,204	0/0:0,12,142	0/1:132,0,60	0/1:172,0,104	0/0:0,9,105	0/0:0,39,255	0/1:152,0,154	0/1:50,0,72	0/0:0,12,128	0/0:0,12,83	0/0:0,48,255	0/0:0,84,255	0/0:0,24,219	0/0:0,6,80	./.:0,0,0	./.:0,0,0	0/0:0,87,255	0/0:0,102,255	0/0:0,148,255	0/0:0,9,119	0/0:0,24,255
OAR1	131638736	.	A	G	3891.67	PASS	DP=4078;VDB=0.0150358;SGB=341.575;RPBZ=0.10157;MQBZ=-2.62552;MQSBZ=-1.15798;BQBZ=-0.884898;SCBZ=0;FS=0;MQ0F=0.000490437;AC=26;AN=156;DP4=982,1144,235,215;MQ=37	GT:PL	0/0:0,18,191	0/0:0,255,255	0/0:0,6,84	0/0:0,255,255	0/0:0,78,255	0/0:0,21,203	0/0:0,244,255	0/1:93,0,247	0/0:0,3,42	0/0:0,202,255	0/1:77,0,117	0/1:255,0,255	0/1:255,0,255	0/1:255,0,255	1/1:255,105,0	1/1:255,148,0	0/0:0,105,255	0/0:0,102,255	0/1:255,0,255	0/1:255,0,255	0/1:228,0,250	0/1:255,0,255	0/1:250,0,255	0/1:212,0,123	1/1:255,117,0	1/1:255,144,0	1/1:255,48,0	1/1:255,84,0	0/0:0,21,255	0/0:0,81,255	0/0:0,69,255	0/0:0,72,255	0/0:0,75,255	0/0:0,57,255	0/0:0,96,255	0/0:0,96,255	0/0:0,81,255	0/0:0,69,255	0/0:0,111,255	0/0:0,75,255	0/0:0,49,255	0/0:0,75,255	0/0:0,102,255	0/0:0,108,255	0/0:0,63,255	0/0:0,102,255	0/0:0,96,255	0/0:0,84,255	0/0:0,99,255	0/0:0,45,255	0/0:0,111,255	0/0:0,81,255	0/0:0,78,255	0/0:0,36,255	0/0:0,87,255	0/0:0,75,255	0/0:0,42,255	0/0:0,78,255	0/0:0,108,255	0/0:0,96,255	0/0:0,30,255	0/0:0,30,255	0/0:0,226,255	0/0:0,196,255	0/0:0,75,255	0/0:0,15,162	0/0:0,15,147	0/0:0,96,255	0/0:0,255,255	0/0:0,202,255	0/0:0,132,255	0/0:0,117,255	0/0:0,193,255
OAR1	132062964	.	C	A	8181.03	PASS	DP=2921;VDB=3.21267e-08;SGB=16.3797;RPBZ=11.2047;MQBZ=-8.53573;MQSBZ=-1.81739;BQBZ=3.1915;FS=0;MQ0F=0.00684697;AC=112;AN=144;DP4=141,358,277,291;MQ=33	GT:PL	1/1:40,3,0	0/1:255,0,119	1/1:36,3,0	1/1:255,66,0	1/1:212,30,0	1/1:36,3,0	1/1:255,34,0	./.:0,0,0	./.:0,0,0	1/1:16,3,0	0/0:0,9,101	0/1:55,0,213	0/1:135,0,255	0/1:73,0,236	0/0:0,69,255	0/0:0,31,233	1/1:246,54,0	1/1:187,39,18	0/1:97,0,238	0/1:114,0,255	0/1:63,0,255	0/1:107,0,255	0/0:0,117,255	0/0:0,105,255	0/0:0,191,255	0/0:0,111,255	0/0:0,60,255	0/0:0,141,255	0/1:66,0,134	0/1:90,0,120	1/1:129,18,0	1/1:40,3,0	1/1:239,33,0	1/1:155,24,0	1/1:149,18,0	0/1:126,0,18	1/1:96,9,0	1/1:42,3,0	0/1:142,0,18	1/1:106,9,0	1/1:155,18,0	1/1:24,3,0	1/1:136,24,0	1/1:173,33,0	0/1:64,0,20	1/1:210,30,0	1/1:99,12,0	1/1:184,27,0	1/1:98,15,0	1/1:60,6,0	0/1:182,0,9	1/1:163,18,0	1/1:102,15,0	1/1:129,21,0	1/1:133,30,0	1/1:132,24,0	1/1:195,24,0	1/1:119,18,0	1/1:220,14,0	1/1:160,14,0	1/1:104,9,0	./.:0,0,0	1/1:255,36,0	1/1:255,45,0	1/1:48,9,0	1/1:38,6,0	1/1:89,18,0	1/1:176,24,0	1/1:255,99,0	1/1:244,72,0	1/1:255,63,0	1/1:197,15,0	1/1:132,12,0
OAR1	132271308	.	A	C	1904.8	PASS	DP=4418;VDB=9.63282e-06;SGB=83.9576;RPBZ=-1.58096;MQBZ=0.263002;MQSBZ=-1.90564;BQBZ=-2.74194;SCBZ=0;FS=0;MQ0F=0;AC=13;AN=150;DP4=1101,1026,62,69;MQ=37	GT:PL	0/0:0,9,105	0/0:0,255,255	0/0:0,12,142	0/0:0,114,255	0/0:0,87,255	0/0:0,3,42	0/0:0,157,255	0/0:0,36,255	0/0:0,15,149	0/0:0,255,255	0/0:0,24,208	0/0:0,255,255	0/0:0,78,255	0/0:0,54,255	0/0:0,102,255	0/0:0,81,255	0/0:0,90,255	0/0:0,75,255	0/0:0,84,255	0/0:0,60,255	0/0:0,117,255	0/0:0,99,255	0/0:0,87,255	0/0:0,81,255	0/0:0,135,255	0/0:0,87,255	0/0:0,51,255	0/0:0,78,255	0/0:0,93,255	0/0:0,51,255	0/1:233,0,255	0/1:175,0,254	0/0:0,48,255	0/0:0,72,255	0/0:0,72,255	0/0:0,66,255	0/1:163,0,255	0/1:173,0,255	0/1:255,0,160	0/1:167,0,255	0/0:0,45,244	0/0:0,30,243	0/0:0,96,255	0/0:0,51,255	0/0:0,99,255	0/0:0,75,255	0/0:0,60,255	0/0:0,84,255	0/0:0,111,255	0/0:0,60,255	0/0:0,75,255	0/0:0,48,255	0/0:0,54,255	0/0:0,33,255	0/0:0,81,255	0/0:0,51,255	0/0:0,24,255	0/0:0,48,255	0/0:0,72,255	0/0:0,48,255	0/1:62,6,0	./.:0,0,0	0/0:0,232,255	0/0:0,255,255	0/1:255,0,255	0/0:0,39,255	1/1:233,21,0	0/0:0,51,230	0/0:0,235,255	0/0:0,160,255	0/0:0,202,255	0/0:0,255,255	1/1:255,84,0
OAR1	132271380	.	G	A	3141.39	PASS	DP=6150;VDB=8.5937e-27;SGB=213.527;RPBZ=-2.70892;MQBZ=-0.413928;MQSBZ=-10.017;BQBZ=-1.05239;SCBZ=0;FS=0;MQ0F=0;AC=18;AN=158;DP4=1470,1976,125,180;MQ=38	GT:PL	0/0:0,15,167	0/0:0,255,255	0/0:0,15,160	0/0:0,226,255	0/0:0,114,255	0/0:0,3,42	0/0:0,199,255	0/0:0,90,255	0/1:57,0,134	0/0:0,255,255	0/0:0,36,255	0/0:0,255,255	0/0:0,132,255	0/0:0,99,255	0/1:255,0,255	0/1:255,0,255	0/0:0,166,255	0/0:0,138,255	0/0:0,154,255	0/0:0,96,255	0/0:0,196,255	0/0:0,196,255	0/0:0,172,255	0/0:0,123,255	0/0:0,217,255	0/0:0,148,255	0/0:0,99,255	0/0:0,129,255	0/0:0,148,255	0/0:0,96,255	0/1:255,0,255	0/1:254,0,255	0/0:0,96,255	0/0:0,123,255	0/0:0,141,255	0/0:0,120,255	0/1:255,0,255	0/1:255,0,255	0/1:255,0,255	0/1:255,0,255	0/0:0,84,255	0/0:0,69,255	0/0:0,178,255	0/0:0,111,255	0/0:0,175,255	0/0:0,138,255	0/0:0,105,255	0/0:0,141,255	0/0:0,187,255	0/0:0,99,255	0/0:0,144,255	0/0:0,81,255	0/0:0,81,255	0/0:0,63,255	0/0:0,132,255	0/0:0,99,255	0/0:0,36,255	0/0:0,84,255	0/0:0,111,255	0/0:0,111,255	1/1:255,33,0	1/1:255,24,0	0/0:0,255,255	0/0:0,255,255	0/1:255,0,255	0/0:0,0,255	0/1:190,0,254	0/0:0,93,255	0/0:0,255,255	0/0:0,255,255	0/0:0,255,255	0/0:0,255,255	1/1:255,56,0
OAR1	132506426	.	C	A	11794.1	PASS	DP=2517;VDB=1.92831e-12;SGB=297.365;RPBZ=-1.43318;MQBZ=1.82473;MQSBZ=-3.92782;BQBZ=3.44198;SCBZ=0;FS=0;MQ0F=0.000397298;AC=104;AN=148;DP4=233,269,455,542;MQ=38	GT:PL	0/0:0,12,153	0/0:0,175,255	1/1:65,6,0	1/1:255,196,0	1/1:255,36,0	0/0:0,21,206	0/0:0,139,255	1/1:25,15,0	1/1:42,3,0	1/1:255,24,0	1/1:113,9,0	1/1:255,69,0	0/1:166,0,237	0/1:255,0,162	0/0:0,108,255	0/0:0,66,255	1/1:255,60,0	1/1:255,42,0	0/0:0,42,255	0/0:0,72,255	0/1:74,0,241	0/1:255,0,255	0/0:0,36,255	0/0:0,72,255	0/0:0,117,255	0/0:0,69,255	0/0:0,42,255	0/0:0,45,255	0/1:33,0,197	0/1:0,0,137	1/1:255,63,0	1/1:255,54,0	1/1:255,48,0	1/1:255,42,0	1/1:255,45,0	1/1:255,63,0	1/1:255,45,0	1/1:255,72,0	1/1:255,60,0	1/1:255,72,0	1/1:255,39,0	1/1:255,48,0	1/1:255,66,0	1/1:255,69,0	0/1:111,0,216	0/1:152,0,137	1/1:255,84,0	1/1:255,63,0	1/1:255,63,0	1/1:255,66,0	0/1:219,0,249	0/1:149,0,247	0/1:230,0,160	0/1:131,0,126	1/1:255,48,0	1/1:255,63,0	0/1:152,0,54	0/1:211,0,195	0/1:219,0,180	0/1:228,0,247	1/1:169,27,0	1/1:77,6,0	1/1:255,135,0	1/1:255,178,0	1/1:157,45,0	1/1:255,30,0	1/1:217,21,0	./.:0,0,0	1/1:255,75,0	1/1:255,57,0	1/1:255,181,0	1/1:255,148,0	1/1:139,27,0
OAR1	132506520	.	C	T	371.172	PASS	DP=558;VDB=1.49152e-05;SGB=25.5269;RPBZ=-1.51889;MQBZ=-0.615141;BQBZ=0.556629;FS=0;MQ0F=0;AC=7;AN=132;DP4=0,530,0,28;MQ=37	GT:PL	0/0:0,6,66	0/0:0,69,191	0/0:0,3,36	0/0:0,48,158	0/0:0,18,139	0/0:0,12,110	0/0:0,72,189	./.:0,0,0	./.:0,0,0	./.:0,0,0	./.:0,0,0	0/0:0,24,158	0/0:0,9,64	0/0:0,18,123	0/0:0,51,179	0/0:0,15,126	0/0:0,12,110	0/0:3,0,110	0/1:57,0,27	0/1:133,0,58	0/1:66,6,0	0/1:106,0,61	0/0:0,9,90	0/0:0,30,153	0/0:0,45,179	0/0:0,30,159	0/1:87,0,39	0/1:33,0,88	./.:0,0,0	0/0:0,3,24	0/0:0,21,143	0/0:0,33,171	0/0:0,12,102	0/0:0,18,132	0/0:0,15,112	0/0:0,24,153	0/0:0,18,123	0/0:0,30,154	0/1:9,0,123	0/0:0,30,162	0/0:0,18,121	0/0:0,30,170	0/0:0,18,132	0/0:0,12,110	0/0:0,18,139	0/0:0,12,62	0/0:0,42,183	0/0:0,30,149	0/0:0,18,139	0/0:0,30,169	0/0:0,15,119	0/0:0,27,165	0/0:0,9,87	0/0:0,9,90	0/0:0,15,119	0/0:0,21,134	0/0:0,3,36	0/0:0,15,119	0/0:0,24,157	0/0:0,21,121	0/0:0,3,36	0/0:0,6,66	0/0:0,21,149	0/0:0,99,186	0/0:0,33,29	0/0:0,9,90	0/0:0,9,80	./.:0,0,0	0/0:0,30,123	0/0:0,30,168	0/0:0,81,191	0/0:0,87,191	./.:0,0,0
OAR1	132721075	.	G	A	11283.7	PASS	DP=1925;VDB=0;SGB=239.729;RPBZ=-2.10508;MQBZ=-0.859769;MQSBZ=13.1651;BQBZ=-0.0566381;FS=0;MQ0F=0.00051948;AC=100;AN=144;DP4=208,100,574,300;MQ=36	GT:PL	1/1:45,6,0	1/1:255,151,0	1/1:84,6,0	1/1:255,105,0	1/1:148,12,0	0/1:72,0,65	0/1:196,0,140	./.:0,0,0	1/1:42,3,0	1/1:196,66,0	1/1:152,15,0	1/1:255,160,0	0/1:162,0,255	0/1:141,0,121	1/1:255,51,0	1/1:255,36,0	0/1:200,0,99	0/1:162,0,73	1/1:255,66,0	1/1:255,66,0	0/1:212,0,165	0/1:255,0,184	0/1:47,0,182	0/1:118,0,163	0/0:0,54,255	0/0:0,39,255	1/1:242,42,0	1/1:255,45,0	0/1:123,0,221	0/1:37,0,218	0/1:255,0,140	0/1:40,0,123	0/1:253,0,166	0/1:47,0,89	1/1:255,45,0	1/1:255,33,0	0/1:158,0,209	0/1:139,0,120	0/1:233,0,17	0/1:74,0,150	1/1:255,48,0	1/1:251,27,0	1/1:255,45,0	1/1:255,45,0	0/0:0,48,255	0/0:0,33,255	1/1:255,42,0	1/1:255,51,0	1/1:248,27,0	1/1:255,48,0	0/1:191,0,38	0/1:236,0,108	0/1:42,0,180	0/1:47,0,111	0/1:167,0,255	0/1:21,0,129	0/0:0,24,180	0/0:0,48,255	0/1:107,0,180	0/1:109,0,122	0/0:0,51,255	0/1:0,6,84	1/1:255,120,0	1/1:255,169,0	1/1:172,15,0	./.:0,0,0	1/1:153,12,0	1/1:119,9,0	1/1:255,78,0	1/1:255,190,0	1/1:255,63,0	1/1:255,72,0	0/1:255,0,234
OAR1	132721130	.	T	G	2790.05	PASS	DP=2198;VDB=1.73008e-14;SGB=30.3245;RPBZ=-0.338645;MQBZ=0.630629;MQSBZ=0.9385;BQBZ=-0.348359;FS=0;MQ0F=0.000909918;AC=23;AN=144;DP4=468,511,68,63;MQ=36	GT:PL	0/0:0,6,84	0/0:0,138,255	0/0:0,6,84	0/0:0,102,255	0/0:0,12,148	0/0:0,12,148	0/0:0,72,255	./.:0,0,0	0/0:0,3,42	0/0:0,66,255	0/0:0,9,87	0/0:0,123,255	0/0:0,54,255	0/0:0,27,247	0/0:0,51,255	0/0:0,36,255	0/0:0,42,255	0/0:0,36,234	0/0:0,63,255	0/0:0,57,255	0/0:0,42,255	0/0:0,72,255	0/0:0,36,255	0/0:0,45,255	0/0:0,54,255	0/0:0,36,255	0/0:0,42,255	0/0:0,42,255	0/0:0,36,255	0/1:21,0,184	0/1:121,0,255	0/1:131,0,84	0/1:166,0,254	0/1:89,0,47	0/0:0,45,255	0/0:0,30,255	0/1:191,0,191	0/1:123,0,158	0/1:23,0,225	0/1:159,0,79	0/0:0,48,255	0/0:0,27,255	0/0:0,45,255	0/0:0,42,255	0/1:186,0,215	0/1:255,0,211	0/0:0,39,255	0/0:0,51,255	0/0:0,24,234	0/0:0,48,255	0/1:38,0,191	0/1:116,0,215	0/1:182,0,33	0/1:101,0,44	0/0:0,60,255	0/0:0,24,198	0/1:80,0,106	0/1:158,0,156	0/1:210,0,147	0/1:102,0,108	1/1:255,33,0	0/1:84,6,0	0/0:0,120,255	0/0:0,160,255	0/0:0,15,172	./.:0,0,0	0/0:0,12,153	0/0:0,9,119	0/0:0,78,255	0/0:0,187,255	0/0:0,48,255	0/0:0,69,255	0/1:234,0,255
OAR1	13287875	.	A	G	1353.69	PASS	DP=7826;VDB=1.40449e-32;SGB=30.0202;RPBZ=4.90654;MQBZ=4.77987;MQSBZ=2.18346;BQBZ=-11.1166;SCBZ=0;FS=0;MQ0F=0.0485561;AC=16;AN=156;DP4=2165,1817,366,58;MQ=21	GT:PL	1/1:139,18,0	1/1:255,255,0	0/0:0,21,167	0/0:0,255,255	0/0:0,84,153	0/1:47,0,27	0/1:199,0,168	1/1:231,163,0	0/0:0,1,35	0/0:0,255,255	0/1:8,0,78	0/1:152,0,107	0/0:0,181,255	0/0:0,214,255	0/0:0,178,255	0/0:0,190,255	0/0:0,238,255	0/0:0,255,255	0/0:0,226,254	0/0:0,255,255	0/0:0,178,239	0/0:0,186,255	0/0:0,214,255	0/0:0,208,255	0/0:0,255,255	0/0:0,238,255	0/0:0,130,218	0/0:0,222,223	0/0:0,108,238	0/0:0,132,255	0/0:0,187,255	0/0:0,102,255	0/0:0,199,255	0/0:0,172,246	0/0:0,148,255	0/0:0,75,255	0/0:0,187,255	0/0:0,157,255	0/0:0,229,255	0/0:0,180,255	0/0:0,123,242	0/0:0,99,255	0/0:0,144,255	0/0:0,138,235	0/0:0,199,255	0/0:0,214,255	0/0:0,255,248	0/0:0,181,222	0/0:0,187,255	0/0:0,144,255	0/0:0,148,255	0/0:0,211,255	0/0:0,129,255	0/0:0,48,255	0/0:0,45,186	0/0:0,51,170	0/1:47,0,255	0/1:158,0,228	0/0:0,126,255	0/0:0,144,255	0/0:0,48,255	0/0:0,114,255	0/0:0,255,255	0/0:0,255,255	0/0:0,66,221	0/0:0,60,71	0/0:0,9,14	0/0:0,87,202	0/1:82,0,158	0/1:212,0,192	0/0:0,223,255	0/0:0,255,255	0/0:0,255,255
OAR1	13287876	.	A	C	1395.25	PASS	DP=7673;VDB=2.4364e-34;SGB=139.918;RPBZ=4.89323;MQBZ=4.56062;MQSBZ=2.54953;BQBZ=-11.4366;SCBZ=0;FS=0;MQ0F=0.0495243;AC=15;AN=156;DP4=2137,1846,364,60;MQ=21	GT:PL	1/1:139,18,0	1/1:255,253,0	0/0:0,21,167	0/0:0,255,255	0/0:0,84,154	0/1:47,0,12	0/1:199,0,168	1/1:235,169,0	0/0:0,1,35	0/0:0,255,255	0/0:0,21,99	0/1:163,0,113	0/0:0,181,255	0/0:0,208,255	0/0:0,178,255	0/0:0,190,255	0/0:0,235,255	0/0:0,255,255	0/0:0,226,255	0/0:0,255,255	0/0:0,178,231	0/0:0,205,255	0/0:0,211,255	0/0:0,208,255	0/0:0,255,255	0/0:0,238,255	0/0:0,190,255	0/0:0,241,230	0/0:0,111,244	0/0:0,132,255	0/0:0,187,255	0/0:0,102,255	0/0:0,199,255	0/0:0,172,247	0/0:0,166,255	0/0:0,75,255	0/0:0,187,255	0/0:0,157,255	0/0:0,229,255	0/0:0,199,255	0/0:0,123,249	0/0:0,102,255	0/0:0,144,255	0/0:0,138,234	0/0:0,196,255	0/0:0,214,255	0/0:0,255,255	0/0:0,181,222	0/0:0,211,255	0/0:0,141,255	0/0:0,166,255	0/0:0,211,255	0/0:0,129,255	0/0:0,48,255	0/0:0,45,172	0/0:0,51,178	0/1:66,0,255	0/1:166,0,228	0/0:0,126,255	0/0:0,144,255	0/0:0,45,255	0/0:0,114,255	0/0:0,255,255	0/0:0,255,255	0/0:0,63,217	0/0:0,60,71	0/0:0,9,14	0/0:0,87,210	0/1:83,0,148	0/1:213,0,193	0/0:0,229,255	0/0:0,255,255	0/0:0,255,255
OAR1	133097472	.	T	G	9842.11	PASS	DP=1373;VDB=0;SGB=203.307;RPBZ=-1.69574;MQBZ=-2.174;MQSBZ=10.5382;BQBZ=1.22397;FS=0;MQ0F=0;AC=92;AN=138;DP4=194,86,390,188;MQ=37	GT:PL	0/0:0,12,128	0/1:102,0,204	./.:0,0,0	0/1:255,0,255	0/0:0,9,118	1/1:24,3,0	1/1:255,108,0	1/1:84,6,0	./.:0,0,0	1/1:222,60,0	0/1:30,0,96	1/1:255,26,0	0/1:202,0,246	0/1:77,0,159	0/0:0,18,176	0/0:0,33,255	1/1:255,33,0	1/1:255,39,0	0/1:222,0,62	0/1:46,0,118	0/1:136,0,78	0/1:226,0,163	0/0:0,48,255	0/0:0,27,208	1/1:255,39,0	1/1:255,36,0	0/0:0,42,255	0/0:0,69,255	0/0:0,21,173	0/0:0,21,205	1/1:255,39,0	1/1:223,24,0	0/1:73,0,89	0/1:3,0,165	0/1:174,0,123	0/1:92,0,131	0/1:172,0,203	0/1:178,0,122	1/1:206,21,0	1/1:255,27,0	1/1:252,30,0	1/1:181,15,0	1/1:255,60,0	1/1:159,27,0	1/1:255,51,0	1/1:255,33,0	1/1:255,42,0	1/1:255,42,0	1/1:169,15,0	1/1:207,24,0	1/1:197,30,0	1/1:229,24,0	0/1:70,0,134	0/1:43,0,101	1/1:220,24,0	1/1:255,42,0	1/1:79,12,0	1/1:196,18,0	1/1:200,24,0	1/1:165,33,0	0/0:0,9,119	./.:0,0,0	0/1:251,0,208	0/1:154,0,255	0/0:0,60,255	./.:0,0,0	./.:0,0,0	1/1:119,9,0	1/1:255,90,0	1/1:255,54,0	0/1:81,0,199	0/1:255,0,101	1/1:117,9,0
OAR1	133300304	.	G	A	9267	PASS	DP=6105;VDB=5.57076e-14;SGB=788.107;RPBZ=-0.71488;MQBZ=-3.58014;MQSBZ=-3.53489;BQBZ=-1.92684;SCBZ=0;FS=0;MQ0F=0.0003276;AC=63;AN=152;DP4=1013,1133,698,763;MQ=38	GT:PL	1/1:172,18,0	1/1:255,255,0	0/0:0,6,77	0/1:255,0,255	1/1:255,66,0	1/1:109,9,0	1/1:255,255,0	0/1:142,0,240	0/0:0,6,77	0/0:0,114,255	0/1:60,0,106	0/1:255,0,255	1/1:255,178,0	1/1:255,151,0	1/1:255,144,0	1/1:255,144,0	1/1:255,169,0	1/1:255,169,0	0/1:255,0,255	0/1:255,0,255	0/1:255,0,255	0/1:255,0,255	1/1:255,138,0	1/1:255,235,0	0/1:255,0,255	0/1:255,0,255	0/1:255,0,255	0/1:255,0,255	1/1:255,144,0	1/1:255,81,0	0/1:255,0,255	0/1:255,0,234	0/1:255,0,255	0/1:255,0,255	0/1:255,0,255	0/1:255,0,255	0/0:0,123,255	0/0:0,151,255	0/1:255,0,255	0/1:255,0,255	0/0:0,132,255	0/0:0,102,255	0/0:0,220,255	0/0:0,160,255	0/0:0,141,255	0/0:0,129,255	0/0:0,169,255	0/0:0,160,255	0/0:0,166,255	0/0:0,75,255	0/0:0,178,255	0/0:0,163,255	0/0:0,126,255	0/0:0,63,255	0/0:0,108,255	0/0:0,90,255	0/0:0,75,255	0/0:0,135,255	0/0:0,166,255	0/0:0,126,255	0/1:102,0,148	0/1:70,0,201	0/0:0,255,255	0/0:0,238,255	1/1:255,48,0	1/1:255,51,0	0/0:0,57,255	./.:0,0,0	0/0:0,138,255	0/0:0,255,255	0/0:0,160,255	0/0:0,255,255	0/1:60,0,169
OAR1	133523822	.	C	T	9809.61	PASS	DP=3736;VDB=1.17095e-18;SGB=254.665;RPBZ=-0.0308236;MQBZ=-2.536;MQSBZ=-2.52091;BQBZ=-1.96471;SCBZ=0;FS=0;MQ0F=0.000267666;AC=59;AN=154;DP4=770,690,499,411;MQ=36	GT:PL	1/1:44,6,0	0/1:255,0,255	./.:0,0,0	0/1:255,0,255	0/1:164,0,234	0/0:0,30,255	0/0:0,255,255	0/0:0,15,183	0/1:36,0,30	0/1:255,0,255	1/1:172,15,0	1/1:255,255,0	1/1:255,57,0	1/1:255,54,0	0/1:255,0,183	0/1:184,0,255	0/1:131,0,255	0/1:255,0,255	0/0:0,81,255	0/0:0,111,255	0/1:255,0,255	0/1:255,0,255	0/0:0,54,255	0/0:0,120,255	0/1:255,0,255	0/1:255,0,255	0/0:0,63,255	0/0:0,105,255	0/1:243,0,251	0/1:151,0,255	0/0:0,57,255	0/0:0,84,255	0/1:207,0,255	0/1:199,0,229	0/1:222,0,235	0/1:222,0,255	0/1:232,0,255	0/1:255,0,210	0/1:255,0,255	0/1:173,0,255	0/1:243,0,235	0/1:42,0,168	0/0:0,87,255	0/0:0,102,255	0/1:255,0,209	0/1:255,0,255	0/0:0,87,255	0/0:0,87,255	0/1:255,0,240	0/1:122,0,226	0/0:0,84,255	0/0:0,48,255	0/0:0,48,255	0/0:0,27,226	0/1:204,0,245	0/1:143,0,206	0/1:23,0,214	0/1:204,0,184	0/0:0,75,255	0/0:0,87,255	0/1:115,0,229	./.:0,0,0	0/1:253,0,255	0/1:255,0,255	0/1:109,0,255	0/0:0,9,113	0/0:0,48,255	0/0:0,27,255	0/1:255,0,255	0/1:255,0,255	0/1:179,0,255	0/1:255,0,255	1/1:255,9,0
OAR1	133523881	.	T	C	1372.46	PASS	DP=3521;VDB=0.00143807;SGB=46.9837;RPBZ=-8.67863;MQBZ=0.683175;MQSBZ=-1.96516;BQBZ=8.54727;SCBZ=0;FS=0;MQ0F=0.00028401;AC=10;AN=154;DP4=562,1674,43,44;MQ=36	GT:PL	0/0:0,6,38	0/0:0,255,255	./.:0,0,0	0/0:0,196,255	0/0:0,45,255	0/0:0,30,255	0/0:0,255,255	0/0:0,15,127	0/0:0,6,58	0/0:0,214,255	0/0:0,15,116	0/0:0,255,255	0/0:0,99,255	0/0:0,54,255	0/0:0,117,255	0/0:0,102,255	0/1:141,0,124	0/1:81,0,247	0/1:75,0,164	0/1:164,0,255	0/1:255,0,255	0/1:197,0,212	0/1:105,0,206	0/1:86,0,207	0/0:0,126,255	0/0:0,96,255	0/1:169,0,117	0/1:255,0,125	0/0:0,87,255	0/0:0,57,255	0/0:0,57,255	0/0:0,78,255	0/0:0,81,255	0/0:0,60,255	0/0:0,78,255	0/0:0,87,255	0/0:0,93,255	0/0:0,87,255	0/0:0,126,255	0/0:0,90,255	0/0:0,81,255	0/0:0,24,165	0/0:0,87,255	0/0:0,102,255	0/0:0,72,255	0/0:0,93,255	0/0:0,75,255	0/0:0,81,255	0/0:0,84,255	0/0:0,54,255	0/0:0,84,255	0/0:0,48,255	0/0:0,45,216	0/0:0,30,218	0/0:0,69,255	0/0:0,72,255	0/0:0,33,208	0/0:0,60,255	0/0:0,66,255	0/0:0,84,255	0/0:0,36,255	./.:0,0,0	0/0:0,157,255	0/0:0,255,255	0/0:0,42,254	0/0:0,9,100	0/0:0,45,255	0/0:0,27,141	0/0:0,255,255	0/0:0,255,255	0/0:0,241,255	0/0:0,178,255	0/0:0,51,255
OAR1	133763251	.	A	G	1383.67	PASS	DP=5152;VDB=1.04281e-15;SGB=286.816;RPBZ=0.953958;MQBZ=0.215718;MQSBZ=1.5552;BQBZ=-0.906446;SCBZ=0;FS=0;MQ0F=0;AC=8;AN=154;DP4=1701,1292,110,70;MQ=38	GT:PL	0/0:0,15,134	0/0:0,255,255	0/0:0,21,209	0/0:0,141,255	0/0:0,36,255	0/0:0,15,172	0/0:0,255,255	0/0:0,60,255	./.:0,0,0	0/0:0,114,255	0/0:0,18,194	0/0:0,255,255	0/0:0,157,255	0/0:0,126,255	0/0:0,123,255	0/0:0,138,255	0/0:0,141,255	0/0:0,138,255	1/1:255,169,0	1/1:255,90,0	0/0:0,205,255	0/0:0,144,255	0/1:255,0,243	0/1:255,0,255	0/0:0,178,255	0/0:0,123,255	0/1:255,0,255	0/1:255,0,255	0/0:0,93,255	0/0:0,57,255	0/0:0,160,255	0/0:0,72,255	0/0:0,75,255	0/0:0,84,255	0/0:0,157,255	0/0:0,78,255	0/0:0,81,255	0/0:0,96,255	0/0:0,138,255	0/0:0,117,255	0/0:0,78,255	0/0:0,69,255	0/0:0,99,255	0/0:0,135,255	0/0:0,151,255	0/0:0,163,255	0/0:0,108,255	0/0:0,81,255	0/0:0,154,255	0/0:0,69,255	0/0:0,151,255	0/0:0,87,255	0/0:0,78,255	0/0:0,39,255	0/0:0,75,255	0/0:0,102,255	0/0:0,42,255	0/0:0,81,255	0/0:0,108,255	0/0:0,120,255	0/0:0,81,255	0/0:0,51,255	0/0:0,255,255	0/0:0,255,255	0/0:0,72,255	0/0:0,36,255	0/0:0,57,255	0/0:0,15,172	0/0:0,241,255	0/0:0,255,255	0/0:0,235,255	0/0:0,255,255	0/0:0,226,255
OAR1	133763377	.	G	A	3973.81	PASS	DP=1186;VDB=0;SGB=202.888;RPBZ=-0.790214;MQBZ=-1.99146;BQBZ=3.52486;FS=0;MQ0F=0.00084317;AC=51;AN=144;DP4=0,785,0,400;MQ=36	GT:PL	0/0:0,12,99	0/0:0,132,195	0/1:36,3,0	0/1:80,0,113	0/0:0,21,136	./.:0,0,0	0/0:0,151,194	0/1:36,3,0	./.:0,0,0	0/0:0,51,162	0/0:0,3,24	0/1:145,0,119	0/1:121,0,121	0/1:92,0,137	1/1:179,45,0	1/1:180,44,0	0/1:95,0,135	0/1:58,0,125	1/1:184,78,0	1/1:176,39,0	0/0:0,78,186	0/0:0,60,186	1/1:151,30,0	1/1:174,54,0	0/1:150,0,137	0/1:116,0,88	0/1:96,0,109	0/1:120,0,138	0/0:0,45,171	0/0:0,21,141	0/0:0,57,184	0/0:0,21,125	0/1:16,0,148	0/0:0,36,170	0/0:0,45,181	0/0:0,21,141	0/1:47,0,74	0/1:112,0,110	0/0:0,39,175	0/0:0,39,173	0/0:0,24,151	0/0:0,30,156	0/0:0,36,174	0/0:0,54,176	0/1:116,0,137	0/1:86,0,154	1/1:172,45,0	1/1:168,33,0	0/0:0,63,180	0/0:0,24,146	0/1:129,0,142	0/1:141,0,40	1/1:181,48,0	1/1:70,12,0	0/1:12,0,130	0/1:74,0,96	0/0:0,9,90	0/0:0,36,178	1/1:173,48,0	1/1:181,48,0	0/0:0,60,184	./.:0,0,0	0/1:154,0,16	0/0:0,72,189	0/0:0,27,163	1/1:56,6,0	0/0:0,15,126	./.:0,0,0	0/0:0,57,152	0/0:0,145,183	0/1:88,0,151	0/1:130,0,123	0/0:0,93,149
OAR1	133964677	.	G	A	4447.54	PASS	DP=2603;VDB=3.42206e-09;SGB=283.306;RPBZ=-2.66878;MQBZ=-1.3272;MQSBZ=-1.66307;BQBZ=-0.525228;SCBZ=0;FS=0;MQ0F=0;AC=29;AN=150;DP4=615,646,200,152;MQ=37	GT:PL	0/0:0,6,72	0/0:0,120,255	0/0:0,6,77	0/0:0,220,255	0/1:42,3,0	0/1:105,0,63	0/1:167,0,255	0/0:0,18,211	0/0:0,6,14	0/0:0,132,255	0/1:42,3,0	0/1:255,0,255	0/0:0,64,255	0/0:0,84,255	0/0:0,66,255	0/0:0,69,255	0/0:0,84,255	0/0:0,60,255	0/0:0,42,255	0/0:0,105,255	0/0:0,102,255	0/0:0,93,255	0/0:0,81,255	0/0:0,63,255	0/1:234,0,255	0/1:248,0,219	0/0:0,51,255	0/0:0,129,255	0/0:0,45,255	0/0:0,51,255	0/0:0,66,255	0/0:0,39,255	1/1:255,39,0	1/1:255,60,0	0/1:83,0,255	0/1:187,0,227	0/1:220,0,255	0/1:174,0,242	0/1:222,0,180	0/1:172,0,151	0/0:0,60,255	0/0:0,36,255	0/0:0,60,255	0/0:0,45,255	0/1:174,0,255	0/1:196,0,183	0/0:0,72,255	0/0:0,87,255	0/0:0,63,255	0/0:0,36,255	0/0:0,36,255	0/0:0,27,229	0/0:0,45,255	0/0:0,21,195	0/1:255,0,169	0/1:172,0,90	0/1:24,0,132	0/1:167,0,215	0/0:0,51,255	0/0:0,57,255	0/0:0,12,153	0/0:0,9,105	0/1:255,0,206	0/1:255,0,255	0/1:16,0,201	0/1:84,6,0	0/0:0,9,119	0/0:0,27,169	0/0:0,102,255	0/0:0,56,255	0/1:255,0,255	0/1:205,0,191	0/0:0,93,255
OAR1	134645193	.	G	A	2562.29	PASS	DP=1596;VDB=6.26538e-09;SGB=160.049;RPBZ=-0.592887;MQBZ=1.36483;MQSBZ=2.14658;BQBZ=1.06937;FS=0;MQ0F=0;AC=21;AN=144;DP4=571,358,76,51;MQ=38	GT:PL	./.:0,0,0	0/0:0,96,255	0/0:0,6,84	0/0:0,96,255	0/0:0,9,119	0/0:0,6,53	0/0:0,102,255	0/0:0,6,77	0/0:0,12,133	0/0:0,30,195	0/0:0,3,42	0/0:0,117,255	0/0:0,57,255	0/0:0,30,249	0/1:157,0,248	0/1:122,0,173	0/0:0,54,255	0/0:0,63,255	0/0:0,33,255	0/0:0,42,255	0/0:0,51,255	0/0:0,51,255	1/1:237,24,0	1/1:255,48,0	0/0:0,54,255	0/0:0,42,255	0/1:192,0,237	0/1:205,0,12	0/0:0,18,183	0/0:0,15,181	0/0:0,42,255	0/0:0,21,164	0/0:0,60,255	0/0:0,36,255	0/0:0,51,255	0/0:0,36,255	0/0:0,39,255	0/0:0,21,200	0/0:0,27,208	0/0:0,24,238	0/0:0,39,255	0/0:0,39,255	0/0:0,48,255	0/0:0,48,255	0/0:0,39,255	0/0:0,45,255	1/1:204,24,0	1/1:255,42,0	0/0:0,21,207	0/0:0,33,255	1/1:255,39,0	1/1:225,24,0	0/0:0,21,194	0/0:0,12,146	0/1:166,0,88	0/1:152,0,226	0/0:0,12,129	0/0:0,33,252	0/1:196,0,149	0/1:158,0,172	0/0:0,99,255	0/0:0,15,148	0/1:34,0,255	0/0:0,99,255	0/0:0,42,255	0/0:0,3,42	0/0:0,18,199	./.:0,0,0	0/0:0,111,255	0/0:0,144,255	0/0:0,57,255	0/0:0,93,255	0/0:0,87,255
OAR1	134886900	.	T	C	1421.6	PASS	DP=1969;VDB=1.87796e-18;SGB=164.975;RPBZ=0.200164;MQBZ=-1.28028;MQSBZ=-9.80337;BQBZ=-0.0908563;SCBZ=0;FS=0;MQ0F=0.000507872;AC=13;AN=144;DP4=415,809,25,81;MQ=36	GT:PL	0/0:0,9,107	0/0:0,211,255	0/0:0,9,84	0/1:255,0,255	0/0:0,12,148	0/0:0,6,62	0/0:0,114,255	0/0:0,21,177	./.:0,0,0	./.:0,0,0	0/0:0,18,151	0/0:0,160,255	0/0:0,69,255	0/0:0,33,255	0/0:0,54,255	0/0:0,45,245	0/0:0,42,255	0/0:0,36,255	0/0:0,78,255	0/0:0,48,255	0/0:0,84,255	0/0:0,72,255	0/0:0,51,255	0/0:0,39,255	0/0:0,72,255	0/0:0,45,255	0/0:0,51,255	0/0:0,30,255	0/0:0,63,255	0/0:0,27,234	0/0:0,42,255	0/0:0,39,255	0/0:0,54,255	0/0:0,51,255	0/0:0,93,255	0/0:0,57,255	0/0:0,66,255	0/0:0,42,251	0/0:0,51,255	0/0:0,54,255	0/0:0,45,255	0/0:0,27,248	0/0:0,60,255	0/0:0,54,255	1/1:248,42,0	1/1:255,81,0	0/0:0,45,255	0/0:0,48,255	0/0:0,57,255	0/0:0,33,197	0/0:0,48,255	0/0:0,33,255	0/1:143,0,139	0/1:93,0,93	0/1:76,0,205	0/1:96,0,155	0/1:60,0,66	0/1:78,0,139	0/1:180,0,155	0/1:121,0,84	0/0:0,18,139	0/0:0,21,189	0/0:0,211,255	0/0:0,123,255	0/0:0,12,101	0/0:0,6,78	./.:0,0,0	0/0:0,18,178	0/0:0,75,255	0/0:0,205,255	0/0:0,123,255	0/0:0,108,255	0/0:0,21,175
OAR1	135121596	.	G	A	8906.99	PASS	DP=2990;VDB=1.57264e-34;SGB=388.373;RPBZ=1.29927;MQBZ=0.103448;MQSBZ=8.6184;BQBZ=-1.85648;SCBZ=0;FS=0;MQ0F=0;AC=56;AN=150;DP4=781,403,414,284;MQ=38	GT:PL	0/1:145,0,84	0/1:255,0,255	0/0:0,3,36	0/0:0,129,255	0/0:0,21,215	0/0:0,6,61	0/0:0,169,255	0/0:0,33,255	0/0:0,9,105	0/0:0,69,255	0/1:129,0,93	0/1:199,0,255	0/1:237,0,210	0/1:255,0,252	0/1:255,0,152	0/1:255,0,255	0/1:137,0,244	0/1:218,0,255	1/1:255,12,0	1/1:255,87,0	1/1:255,105,0	1/1:255,99,0	1/1:255,41,0	1/1:255,39,0	0/1:255,0,249	0/1:237,0,255	1/1:255,81,0	1/1:255,81,0	1/1:255,57,0	1/1:255,57,0	0/1:255,0,255	0/1:236,0,199	0/0:0,84,255	0/0:0,57,255	0/1:220,0,252	0/1:255,0,255	0/0:0,78,255	0/0:0,75,255	0/0:0,69,255	0/0:0,72,255	0/1:228,0,252	0/1:147,0,145	1/1:255,72,0	1/1:255,60,0	0/0:0,81,255	0/0:0,66,255	1/1:255,24,0	1/1:255,84,0	0/1:255,0,209	0/1:190,0,36	1/1:255,69,0	1/1:255,66,0	0/0:0,27,255	0/0:0,54,255	0/1:255,0,219	0/1:156,0,176	0/0:0,39,246	0/0:0,39,255	0/1:173,0,162	0/1:251,0,206	0/0:0,87,255	0/0:0,27,255	0/0:0,226,255	0/0:0,120,255	0/0:0,27,255	0/0:0,24,255	0/0:0,15,132	./.:0,0,0	0/0:0,199,255	0/0:0,129,255	0/0:0,202,255	0/0:0,69,255	0/0:0,144,255
OAR1	135121733	.	C	G	739.791	PASS	DP=738;VDB=3.15129e-29;SGB=164.916;RPBZ=-3.9255;MQBZ=-4.99259;BQBZ=1.14356;FS=0;MQ0F=0;AC=13;AN=136;DP4=0,632,0,98;MQ=34	GT:PL	0/0:0,15,126	0/0:0,72,191	./.:0,0,0	0/0:0,9,90	0/0:0,12,97	0/1:23,3,0	0/0:0,36,104	./.:0,0,0	./.:0,0,0	0/0:0,24,158	0/0:0,3,36	0/0:0,75,180	0/1:129,0,133	0/1:20,0,76	0/1:78,0,115	0/1:83,0,113	0/0:0,27,129	0/0:0,42,166	0/0:0,30,125	0/0:0,39,153	0/0:0,30,142	0/0:0,30,156	0/0:0,30,151	0/0:0,12,100	0/0:0,51,172	0/0:0,30,135	0/0:0,33,165	0/0:0,27,150	0/0:0,27,153	0/0:0,24,138	0/0:0,39,166	0/0:0,18,125	0/0:0,39,152	0/0:0,24,138	0/0:0,24,124	0/0:0,33,153	0/0:0,24,139	0/0:0,36,168	0/0:0,27,138	0/0:0,18,129	0/0:0,15,109	0/0:0,9,59	0/0:0,12,92	0/0:0,24,149	0/0:0,27,145	0/0:0,27,152	0/0:0,24,140	0/0:0,36,165	0/0:0,39,171	0/0:0,15,120	0/0:0,27,149	0/0:0,27,150	0/0:0,3,23	0/0:0,18,133	0/0:0,30,143	0/0:0,24,147	0/1:120,0,17	0/1:35,0,88	0/0:0,12,73	0/0:0,33,161	1/1:106,30,0	./.:0,0,0	0/0:0,129,193	0/0:0,81,181	0/0:0,21,132	./.:0,0,0	0/0:0,12,97	./.:0,0,0	1/1:170,111,0	0/1:81,0,150	0/0:0,93,190	0/0:0,9,57	0/1:76,0,155
OAR1	135384870	.	C	T,A	13452	PASS	DP=3537;VDB=4.31749e-25;SGB=385.52;RPBZ=0.0183805;MQBZ=0.716511;MQSBZ=-0.36346;BQBZ=1.18176;SCBZ=0;FS=0;MQ0F=0;AC=73,27;AN=152;DP4=352,374,622,809;MQ=37	GT:PL	1/2:148,78,72,78,0,72	1/2:255,255,255,255,0,255	0/1:53,0,33,56,39,90	0/1:255,0,255,255,255,255	0/1:188,0,57,194,78,255	1/1:113,9,0,113,9,113	0/1:255,0,255,255,255,255	1/2:143,39,30,110,0,107	0/1:0,3,42,3,42,42	0/1:204,0,255,243,255,255	0/1:107,0,123,119,138,236	0/1:255,0,255,255,255,255	0/2:255,255,255,0,255,255	0/2:240,255,255,0,255,255	0/2:255,255,255,0,255,255	0/2:255,255,255,0,227,176	0/0:0,90,255,90,255,255	0/0:0,69,255,69,255,255	0/0:0,111,255,111,255,255	0/0:0,63,255,63,255,255	0/1:255,0,255,255,255,255	0/1:255,0,232,255,255,255	0/0:0,78,255,78,255,255	0/0:0,69,255,69,255,255	0/1:255,0,255,255,255,255	0/1:255,0,255,255,255,255	0/0:0,105,255,105,255,255	0/0:0,114,255,114,255,255	0/1:243,0,196,255,229,255	0/1:255,0,54,255,93,255	1/1:255,105,0,255,105,255	1/1:255,45,0,255,45,255	1/1:255,78,0,255,78,255	1/1:255,108,0,255,108,255	1/1:255,51,0,255,90,255	1/1:255,66,0,255,66,255	1/1:255,78,0,255,78,255	1/1:255,87,0,255,87,255	1/1:255,81,0,255,81,255	1/1:255,75,0,255,75,255	1/1:255,54,0,255,54,255	1/1:255,54,0,255,54,255	1/1:255,132,0,255,132,255	1/1:255,108,0,255,108,255	1/2:255,255,255,255,0,240	1/2:255,255,255,255,0,235	0/0:0,81,255,81,255,255	0/0:0,72,255,72,255,255	1/2:255,164,128,255,0,255	1/2:255,255,255,255,0,255	0/0:0,99,255,99,255,255	0/0:0,84,255,84,255,255	1/2:246,122,142,112,0,128	1/2:255,216,188,212,0,182	0/1:212,0,150,233,177,255	0/1:190,0,255,226,255,255	1/2:255,255,237,216,0,174	1/2:255,255,229,255,0,243	0/2:246,255,255,0,255,255	0/2:208,211,255,0,255,255	2/2:255,255,255,96,96,0	2/2:166,166,166,15,15,0	1/1:255,199,0,255,199,255	1/1:255,187,0,255,187,255	1/1:228,21,0,228,21,228	2/2:244,244,244,24,24,0	0/1:124,0,27,127,39,159	1/2:187,39,24,156,0,153	0/2:255,255,255,0,250,157	0/2:219,255,255,0,255,255	1/1:255,157,0,255,157,255	1/1:255,129,0,255,129,255	1/2:255,255,225,255,0,255
OAR1	135588916	.	C	T	4869.52	PASS	DP=2674;VDB=1.17158e-18;SGB=212.621;RPBZ=-0.55101;MQBZ=-1.64546;MQSBZ=5.88142;BQBZ=0.327851;SCBZ=0;FS=0;MQ0F=0;AC=31;AN=152;DP4=780,563,191,124;MQ=38	GT:PL	0/1:42,3,0	1/1:255,75,0	0/1:77,6,0	0/1:255,0,255	0/0:0,24,255	0/1:66,0,60	0/1:255,0,255	0/0:0,51,255	0/0:0,3,42	0/0:0,93,255	0/0:0,24,252	0/0:0,255,255	0/0:0,27,255	0/0:0,18,255	0/0:0,51,255	0/0:0,78,255	0/0:0,75,255	0/0:0,87,255	0/0:0,102,255	0/0:0,66,255	0/0:0,66,255	0/0:0,111,255	0/0:0,45,246	0/0:0,72,255	0/1:255,0,255	0/1:167,0,255	0/0:0,57,255	0/0:0,69,255	1/1:255,27,0	1/1:255,45,0	0/1:253,0,39	0/1:216,0,209	0/0:0,36,255	0/0:0,54,255	0/1:227,0,255	0/1:60,0,120	0/0:0,45,255	0/0:0,24,239	0/1:165,0,252	0/1:202,0,201	0/1:230,0,173	0/1:193,0,100	1/1:255,72,0	1/1:255,48,0	0/1:255,0,255	0/1:253,0,255	0/0:0,87,255	0/0:0,36,255	0/0:0,66,255	0/0:0,36,232	0/0:0,90,255	0/0:0,54,255	0/0:0,39,255	0/0:0,24,239	0/1:171,0,194	0/1:224,0,178	0/1:122,0,237	0/1:203,0,42	0/0:0,60,255	0/0:0,48,255	0/0:0,54,255	0/0:0,12,137	0/0:0,114,255	0/0:0,151,255	0/0:0,21,233	0/0:0,42,145	0/0:0,6,77	0/0:0,12,148	0/0:0,178,255	0/0:0,255,255	0/0:0,148,255	0/0:0,114,255	0/0:0,51,255
OAR1	13581732	.	A	T	10431.7	PASS	DP=3391;VDB=2.15182e-23;SGB=227.963;RPBZ=0.272554;MQBZ=-2.13039;MQSBZ=2.33197;BQBZ=-2.042;SCBZ=0;FS=0;MQ0F=0.000294898;AC=67;AN=154;DP4=676,552,481,388;MQ=38	GT:PL	0/0:0,9,77	0/0:0,220,255	0/0:0,15,167	0/0:0,78,255	0/0:0,141,255	0/1:34,0,83	0/1:255,0,255	1/1:180,36,0	0/1:107,0,30	0/1:181,0,255	1/1:177,15,0	0/1:255,0,255	1/1:255,90,0	0/1:255,0,18	0/1:217,0,143	0/1:255,0,244	1/1:255,84,0	1/1:255,63,0	0/1:239,0,252	0/1:246,0,255	0/1:255,0,122	0/1:255,0,255	0/1:221,0,255	0/1:191,0,164	0/1:255,0,216	0/1:255,0,255	1/1:255,78,0	1/1:255,96,0	0/1:208,0,255	0/1:210,0,139	0/0:0,93,255	0/0:0,18,255	0/0:0,33,237	0/0:0,78,255	0/1:255,0,255	0/1:255,0,255	1/1:255,120,0	1/1:255,75,0	0/1:217,0,192	0/1:216,0,245	0/0:0,63,255	0/0:0,12,255	0/0:0,120,255	0/0:0,87,255	0/1:255,0,255	0/1:203,0,255	0/1:151,0,255	0/1:138,0,255	0/0:0,72,255	0/0:0,42,255	1/1:255,114,0	1/1:255,72,0	1/1:255,51,0	1/1:255,42,0	1/1:255,45,0	1/1:255,60,0	0/1:255,0,233	0/1:255,0,83	1/1:255,78,0	1/1:255,48,0	0/0:0,45,255	0/0:0,42,195	0/0:0,120,255	0/0:0,255,255	0/0:0,51,255	1/1:255,57,0	0/1:30,0,107	0/0:0,18,172	0/0:0,214,255	0/0:0,241,255	0/0:0,111,255	0/0:0,132,255	0/0:0,84,255
OAR1	136059006	.	C	A	2806.6	PASS	DP=2217;VDB=1.77633e-19;SGB=138.648;RPBZ=-0.000785345;MQBZ=-4.2061;MQSBZ=-0.370352;BQBZ=0.457016;SCBZ=0;FS=0;MQ0F=0;AC=27;AN=150;DP4=574,599,107,92;MQ=37	GT:PL	0/1:85,0,30	0/1:127,0,255	0/1:90,0,47	0/1:16,0,255	0/0:0,33,237	0/1:78,9,0	1/1:255,154,0	0/0:0,12,148	0/0:0,9,33	0/0:0,99,255	0/0:0,12,143	0/0:0,253,255	0/0:0,81,255	0/0:0,54,255	0/0:0,42,255	0/0:0,45,255	0/0:0,63,255	0/0:0,42,255	0/0:0,72,255	0/0:0,60,255	0/0:0,66,255	0/0:0,72,255	0/0:0,57,255	0/0:0,63,255	0/0:0,108,255	0/0:0,69,255	0/0:0,66,255	0/0:0,48,255	0/1:61,0,194	0/1:47,0,217	0/1:224,0,183	0/1:202,0,72	0/0:0,42,255	0/0:0,69,255	0/1:219,0,249	0/1:42,0,176	0/0:0,39,255	0/0:0,27,255	0/1:143,0,255	0/1:61,0,255	0/1:255,0,93	0/1:9,0,123	1/1:255,51,0	1/1:255,42,0	0/1:125,0,169	0/1:159,0,232	0/0:0,42,255	0/0:0,51,255	0/0:0,69,255	0/0:0,45,255	0/0:0,54,255	0/0:0,54,255	0/0:0,27,255	0/0:0,15,130	0/1:148,0,186	0/1:110,0,169	0/1:26,0,166	0/1:84,0,132	0/0:0,30,255	0/0:0,15,152	0/0:0,18,209	0/0:0,21,146	0/0:0,144,255	0/0:0,72,255	./.:0,0,0	0/0:0,63,255	./.:0,0,0	0/0:0,21,224	0/0:0,138,255	0/0:0,211,255	0/0:0,75,255	0/0:0,105,255	0/0:0,57,255
OAR1	136272594	.	C	T	6863.79	PASS	DP=2579;VDB=9.6952e-28;SGB=412.91;RPBZ=-2.29172;MQBZ=-5.05734;MQSBZ=-9.84696;BQBZ=-2.37774;SCBZ=0;FS=0;MQ0F=0;AC=51;AN=150;DP4=398,646,217,382;MQ=38	GT:PL	0/1:107,0,24	0/1:255,0,255	./.:0,0,0	1/1:255,214,0	0/1:255,0,104	1/1:194,30,0	1/1:255,151,0	1/1:246,42,0	1/1:131,12,0	0/1:92,0,255	0/0:0,18,191	0/0:0,184,255	0/0:0,51,255	0/0:0,63,255	0/0:0,102,255	0/0:0,48,255	0/0:0,57,255	0/0:0,69,255	0/0:0,48,255	0/0:0,72,255	0/1:209,0,255	0/1:245,0,214	0/0:0,30,217	0/0:0,45,255	0/0:0,93,255	0/0:0,87,255	0/0:0,45,255	0/0:0,51,255	0/1:90,0,242	0/1:169,0,182	0/1:245,0,168	0/1:185,0,224	0/0:0,39,255	0/0:0,27,190	0/1:246,0,172	0/1:176,0,255	0/0:0,57,255	0/0:0,42,255	0/1:184,0,191	0/1:251,0,164	0/1:101,0,137	0/1:117,0,184	1/1:255,45,0	1/1:255,18,0	1/1:255,54,0	1/1:255,45,0	0/0:0,78,255	0/0:0,48,255	0/1:255,0,101	0/1:134,0,255	0/0:0,39,255	0/0:0,48,255	0/1:110,0,64	0/1:24,0,123	0/1:214,0,253	0/1:150,0,177	0/1:39,0,165	0/1:179,0,67	0/1:196,0,190	0/1:83,0,255	0/0:0,78,255	0/0:0,21,145	0/0:0,126,255	0/0:0,255,255	0/0:0,81,255	0/0:0,6,77	0/0:0,15,169	0/0:0,45,255	1/1:255,127,0	1/1:255,235,0	0/0:0,96,255	0/0:0,120,255	0/0:0,51,255
OAR1	136895298	.	T	C	1242.19	PASS	DP=2301;VDB=5.47512e-29;SGB=261.675;RPBZ=0.953127;MQBZ=1.711;MQSBZ=-16.4853;BQBZ=-1.60462;SCBZ=0;FS=0;MQ0F=0.000434594;AC=9;AN=148;DP4=408,910,41,92;MQ=37	GT:PL	0/1:107,9,0	1/1:255,211,0	0/0:0,3,42	0/0:0,148,255	0/0:0,39,255	0/1:42,3,0	0/1:255,0,255	0/0:0,72,255	0/0:0,3,42	0/0:0,27,255	0/0:0,3,42	0/0:0,250,255	0/0:0,57,255	0/0:0,78,255	0/0:0,36,255	0/0:0,57,255	0/0:0,42,255	0/0:0,48,255	0/0:0,57,255	0/0:0,57,255	0/1:220,0,255	0/1:163,0,253	0/0:0,51,255	0/0:0,36,255	0/0:0,93,255	0/0:0,39,255	0/0:0,39,255	0/0:0,63,255	0/0:0,30,248	0/0:0,48,255	0/0:0,54,255	0/0:0,27,255	0/0:0,21,168	0/0:0,36,255	0/0:0,36,255	0/0:0,54,255	0/0:0,51,255	0/0:0,33,255	0/0:0,57,255	0/0:0,66,255	0/0:0,51,255	0/0:0,12,153	0/0:0,57,255	0/0:0,42,255	0/0:0,63,255	0/0:0,51,247	0/0:0,9,255	0/0:0,57,255	0/1:217,0,255	0/1:141,0,92	0/0:0,36,255	0/0:0,45,255	0/0:0,30,255	0/0:0,27,246	0/0:0,21,211	0/0:0,36,255	0/0:0,39,255	0/0:0,45,255	0/0:0,66,255	0/0:0,33,255	0/0:0,157,255	0/0:0,63,255	0/0:0,114,255	0/0:0,117,255	0/0:0,60,237	0/0:0,18,211	./.:0,0,0	0/0:0,6,77	0/0:0,166,255	0/0:0,105,255	0/0:0,105,255	0/0:0,220,255	0/0:0,42,255
OAR1	137136329	.	T	C	1406.49	PASS	DP=561;VDB=5.32586e-33;SGB=95.9935;RPBZ=-1.45197;MQBZ=0.709418;BQBZ=-0.306336;FS=0;MQ0F=0;AC=29;AN=136;DP4=452,0,106,0;MQ=33	GT:PL	./.:0,0,0	0/0:0,84,183	./.:0,0,0	0/0:0,33,168	0/0:0,21,142	0/0:0,6,66	0/0:0,12,110	./.:0,0,0	./.:0,0,0	0/0:0,12,110	0/0:0,12,93	0/0:0,39,136	0/0:0,9,90	0/0:0,24,97	1/1:90,9,0	1/1:149,24,0	0/0:0,24,141	0/0:0,24,143	1/1:59,9,0	1/1:167,36,0	0/0:0,42,170	0/0:0,45,177	1/1:139,18,0	1/1:90,9,0	1/1:180,42,0	1/1:130,24,0	0/0:0,27,126	0/0:0,33,147	0/0:0,1,116	0/0:0,39,156	0/1:18,0,97	0/1:23,3,0	0/0:0,3,36	0/0:0,24,154	0/0:0,27,154	0/0:0,9,87	0/1:85,0,63	0/1:106,0,29	0/0:0,9,60	0/0:0,27,133	0/0:0,21,132	0/0:0,18,134	0/0:0,15,119	0/0:0,15,105	0/0:0,12,37	0/1:5,0,80	0/0:0,12,110	0/0:0,21,130	0/1:30,0,31	0/1:52,0,74	0/0:0,27,164	0/0:0,21,134	0/0:0,12,107	0/0:0,18,123	0/1:44,0,43	0/1:9,0,105	0/0:0,12,96	0/0:0,15,83	0/0:0,15,71	0/0:0,30,146	0/0:0,30,29	./.:0,0,0	0/1:94,0,133	0/1:66,0,83	0/0:0,15,126	0/0:0,15,126	./.:0,0,0	./.:0,0,0	0/0:0,36,178	0/0:0,54,179	0/0:0,27,165	0/0:0,24,120	0/0:0,60,189
OAR1	137136442	.	A	G	11692	PASS	DP=2008;VDB=2.3666e-29;SGB=280.22;RPBZ=-1.29631;MQBZ=-1.48459;MQSBZ=-8.22875;BQBZ=-3.05181;FS=0;MQ0F=0.000498008;AC=104;AN=146;DP4=176,201,391,462;MQ=36	GT:PL	1/1:42,3,0	1/1:255,132,0	./.:0,0,0	1/1:255,141,0	1/1:255,27,0	1/1:77,6,0	1/1:255,175,0	./.:0,0,0	./.:0,0,0	0/1:129,0,98	0/1:74,0,87	0/1:136,0,255	1/1:255,45,0	1/1:255,42,0	0/0:0,27,237	0/0:0,54,255	1/1:255,45,0	1/1:255,45,0	0/0:0,51,255	0/0:0,51,255	1/1:255,111,0	1/1:255,54,0	0/0:0,54,255	0/0:0,36,255	0/0:0,75,255	0/0:0,51,255	1/1:255,51,0	1/1:255,66,0	1/1:255,54,0	1/1:255,54,0	0/1:221,0,102	0/1:110,0,47	1/1:255,36,0	1/1:255,45,0	1/1:255,54,0	1/1:255,48,0	0/1:168,0,148	0/1:75,0,151	1/1:255,30,0	1/1:255,69,0	0/1:168,0,82	0/1:135,0,146	0/1:45,0,216	0/1:181,0,105	1/1:198,27,0	1/1:255,43,0	1/1:255,39,0	1/1:255,39,0	0/0:0,36,255	0/0:0,39,255	1/1:255,15,0	1/1:255,42,0	1/1:255,39,0	1/1:255,30,0	0/1:244,0,176	0/1:200,0,187	1/1:247,27,0	1/1:255,39,0	1/1:241,36,0	1/1:255,63,0	1/1:29,30,0	1/1:118,9,0	0/1:255,0,255	0/1:255,0,164	1/1:103,15,0	1/1:232,21,0	1/1:172,15,0	./.:0,0,0	0/0:0,78,255	0/0:0,117,255	1/1:205,39,0	1/1:203,30,0	1/1:255,105,0
OAR1	137432547	.	G	A	4654.66	PASS	DP=1915;VDB=2.66214e-13;SGB=377.776;RPBZ=1.36984;MQBZ=-2.26582;MQSBZ=-1.36309;BQBZ=-1.61961;FS=0;MQ0F=0;AC=43;AN=152;DP4=450,372,189,191;MQ=38	GT:PL	0/0:0,9,100	0/0:0,144,255	0/0:0,6,72	0/0:0,42,255	0/0:0,15,172	0/0:0,6,84	0/0:0,102,255	0/0:0,24,255	0/1:36,0,17	0/0:0,8,255	0/0:0,6,84	0/0:0,151,255	1/1:255,63,0	1/1:255,45,0	1/1:255,42,0	1/1:255,78,0	1/1:255,33,0	1/1:255,45,0	1/1:255,30,0	1/1:255,78,0	1/1:255,60,0	1/1:255,75,0	1/1:255,60,0	1/1:255,45,0	1/1:255,78,0	1/1:255,66,0	1/1:255,48,0	1/1:255,51,0	0/0:0,42,255	0/0:0,24,209	0/0:0,63,255	0/0:0,21,231	0/0:0,30,255	0/0:0,45,255	0/0:0,75,255	0/0:0,75,255	0/0:0,57,255	0/0:0,18,161	0/0:0,63,255	0/0:0,39,255	0/1:6,0,206	0/0:0,21,202	0/0:0,57,255	0/0:0,27,255	0/0:0,48,255	0/0:0,51,255	0/0:0,27,255	0/0:0,39,255	0/0:0,33,255	0/0:0,36,255	0/0:0,51,255	0/0:0,24,234	0/0:0,33,255	0/0:0,45,255	0/0:0,36,255	0/0:0,30,238	0/1:33,0,56	0/1:85,0,180	0/0:0,33,255	0/0:0,45,255	0/0:0,36,226	0/0:0,15,126	0/0:0,108,255	0/0:0,138,255	./.:0,0,0	0/0:0,3,42	0/0:0,3,42	1/1:169,36,0	1/1:255,60,0	0/1:255,2,0	0/0:0,81,255	0/0:0,51,255	0/0:0,160,255
OAR1	137791036	.	C	T	1660.38	PASS	DP=1812;VDB=0.0196077;SGB=160.859;RPBZ=0.183503;MQBZ=-1.28698;MQSBZ=-1.87038;BQBZ=-3.34257;FS=0;MQ0F=0;AC=11;AN=136;DP4=416,400,43,50;MQ=38	GT:PL	./.:0,0,0	0/0:0,75,255	0/0:0,3,42	0/0:0,24,209	0/0:0,42,255	0/0:0,15,127	0/0:0,96,255	./.:0,0,0	0/0:0,3,42	0/0:0,72,255	./.:0,0,0	0/0:0,172,255	0/1:99,0,147	0/1:130,0,144	0/0:0,42,255	0/0:0,21,210	0/1:178,0,237	0/1:122,0,239	0/0:0,42,255	0/0:0,54,255	0/1:255,0,6	1/1:255,66,0	0/0:0,18,203	0/0:0,21,216	0/1:168,0,224	0/1:255,0,221	0/1:235,0,59	0/1:123,0,126	0/0:0,36,255	0/0:0,27,243	0/0:0,57,255	0/0:0,21,220	0/0:0,33,255	0/0:0,24,233	0/0:0,30,242	0/0:0,18,169	0/0:0,42,255	0/0:0,42,255	0/0:0,39,255	0/0:0,33,255	0/0:0,33,255	0/0:0,18,158	0/0:0,57,255	0/0:0,36,255	0/0:0,33,255	0/0:0,27,211	0/0:0,36,255	0/0:0,27,255	0/0:0,21,206	0/0:0,36,255	0/0:0,27,237	0/0:0,27,255	0/0:0,30,255	0/0:0,15,158	0/0:0,36,255	0/0:0,24,251	0/0:0,6,77	0/0:0,30,255	0/0:0,30,255	0/0:0,36,255	0/0:0,9,118	./.:0,0,0	0/0:0,24,245	0/0:0,81,255	0/0:0,24,133	./.:0,0,0	./.:0,0,0	0/0:0,15,181	0/0:0,51,255	0/0:0,63,255	0/0:0,102,255	0/0:0,166,255	0/0:0,12,146
OAR1	138040537	.	G	A	10631.7	PASS	DP=2273;VDB=9.84891e-16;SGB=137.282;RPBZ=0.184692;MQBZ=-2.08667;MQSBZ=4.55033;BQBZ=0.720225;SCBZ=0;FS=0;MQ0F=0.00131984;AC=86;AN=152;DP4=448,257,431,328;MQ=35	GT:PL	0/1:0,3,42	0/0:0,114,255	./.:0,0,0	0/1:255,0,255	1/1:255,75,0	0/1:27,0,77	0/1:255,0,255	./.:0,0,0	1/1:84,6,0	1/1:255,133,0	1/1:154,15,0	1/1:255,117,0	0/0:0,36,255	0/0:0,75,255	0/1:86,0,210	0/1:155,0,99	0/0:0,57,255	0/0:0,54,255	0/1:255,0,108	0/1:255,0,31	0/0:0,66,255	0/0:0,81,255	0/1:214,0,236	0/1:149,0,204	0/1:255,0,182	0/1:142,0,185	0/1:23,0,255	0/1:215,0,255	0/1:255,0,1	0/1:239,0,3	0/1:203,0,166	0/1:105,0,201	1/1:138,18,0	1/1:233,24,0	1/1:255,66,0	1/1:255,48,0	1/1:255,51,0	1/1:255,57,0	0/1:158,0,189	0/1:233,0,144	1/1:255,63,0	1/1:242,30,0	0/1:178,0,246	0/1:255,0,100	1/1:255,42,0	1/1:255,45,0	0/0:0,36,182	0/0:0,45,255	0/1:228,0,129	0/1:190,0,216	0/0:0,69,255	0/0:0,45,255	0/1:212,0,85	0/1:100,0,118	0/0:0,54,255	0/0:0,6,255	0/0:0,18,181	0/1:210,0,198	1/1:255,36,0	1/1:255,57,0	0/1:217,0,12	1/1:42,6,0	0/1:193,0,30	0/1:255,0,255	1/1:181,63,0	1/1:40,3,0	1/1:84,6,0	1/1:41,21,0	0/0:0,114,255	0/0:0,163,255	0/1:255,0,255	0/1:255,0,255	0/0:0,6,84
OAR1	138251557	.	T	C	5728.88	PASS	DP=2683;VDB=1.91197e-10;SGB=197.069;RPBZ=-0.383251;MQBZ=-0.160271;MQSBZ=-6.35041;BQBZ=1.47565;SCBZ=0;FS=0;MQ0F=0;AC=37;AN=152;DP4=656,678,203,209;MQ=35	GT:PL	0/0:0,0,56	0/0:0,184,255	0/0:0,3,23	0/0:0,134,255	0/0:0,30,159	0/0:0,18,198	0/0:0,172,255	0/0:0,9,113	./.:0,0,0	0/1:25,0,255	0/0:0,18,174	0/0:0,190,255	0/1:255,0,255	0/1:156,0,255	0/0:0,57,255	0/0:0,55,255	0/1:198,0,189	0/1:255,0,164	1/1:255,90,0	1/1:255,87,0	0/0:0,93,255	0/0:0,90,255	0/0:0,75,255	0/0:0,81,255	0/1:178,0,255	0/1:203,0,255	0/1:208,0,142	0/1:244,0,229	1/1:255,42,0	1/1:255,51,0	0/0:0,24,255	0/0:0,63,255	0/1:89,0,189	0/1:224,0,153	1/1:255,66,0	1/1:255,63,0	0/1:255,0,186	0/1:247,0,211	0/1:237,0,255	0/1:191,0,155	1/1:255,57,0	1/1:242,27,0	0/1:255,0,255	0/1:255,0,205	0/0:0,66,255	0/0:0,57,255	0/0:0,60,255	0/0:0,60,255	0/0:0,84,255	0/0:0,96,255	0/0:0,33,255	0/0:0,63,255	0/0:0,42,255	0/0:0,18,185	0/0:0,75,255	0/0:0,48,255	0/0:0,30,255	0/0:0,66,255	0/0:0,39,255	0/0:0,63,255	0/0:0,27,255	0/0:0,48,178	0/0:0,135,255	0/0:0,172,255	0/0:0,30,255	0/0:0,60,255	./.:0,0,0	./.:0,0,0	0/1:248,0,255	0/1:255,0,255	0/0:0,54,255	0/0:0,148,255	0/1:6,0,255
OAR1	138475215	.	G	T	1324.1	PASS	DP=4502;VDB=8.51928e-13;SGB=153.872;RPBZ=-0.463934;MQBZ=-0.303953;MQSBZ=1.57171;BQBZ=-0.987347;SCBZ=0;FS=0;MQ0F=0.000222124;AC=9;AN=154;DP4=1320,1334,74,79;MQ=38	GT:PL	0/0:0,9,105	0/0:0,241,255	0/0:0,9,107	0/0:0,187,255	0/0:0,30,255	0/0:0,30,255	0/0:0,255,255	0/0:0,42,255	0/0:0,12,142	0/0:0,214,255	0/0:0,15,148	0/0:0,255,255	0/0:0,154,255	0/0:0,138,255	0/0:0,129,255	0/0:0,120,255	0/0:0,151,255	0/0:0,117,255	0/0:0,105,255	0/0:0,99,255	0/0:0,151,255	0/0:0,178,255	0/0:0,135,255	0/0:0,90,255	0/0:0,190,255	0/0:0,166,255	0/0:0,99,255	0/0:0,105,255	0/0:0,84,255	0/0:0,99,255	0/0:0,87,255	0/0:0,69,255	0/0:0,102,255	0/0:0,93,255	0/0:0,99,255	0/0:0,99,255	0/0:0,89,255	0/0:0,72,255	0/0:0,108,255	0/0:0,99,255	0/0:0,87,255	0/0:0,51,255	0/0:0,138,255	0/0:0,81,255	0/0:0,117,255	0/0:0,157,255	1/1:255,114,0	1/1:255,78,0	0/0:0,63,255	0/0:0,66,255	1/1:255,120,0	0/1:255,6,0	0/0:0,69,255	0/0:0,72,255	0/1:253,0,163	0/1:218,0,210	0/0:0,48,255	0/0:0,87,255	0/0:0,123,255	0/0:0,84,255	0/0:0,96,255	0/0:0,75,255	0/0:0,202,255	0/0:0,255,255	0/0:0,78,255	0/0:0,18,134	0/0:0,12,55	0/0:0,6,77	0/0:0,255,255	0/0:0,244,255	0/0:0,232,255	0/0:0,126,255	0/0:0,84,255
OAR1	138704965	.	T	G	3437.67	PASS	DP=5407;VDB=8.80165e-24;SGB=392.413;RPBZ=-1.47475;MQBZ=-2.33319;MQSBZ=-5.45953;BQBZ=-0.932547;SCBZ=0;FS=0;MQ0F=0.000184945;AC=20;AN=156;DP4=1360,1569,216,237;MQ=37	GT:PL	0/1:60,0,72	0/1:255,0,255	0/0:0,9,107	0/0:0,255,255	0/0:0,169,255	0/1:231,0,47	0/1:255,0,255	0/0:0,27,244	0/0:0,15,181	0/0:0,255,255	0/0:0,33,255	0/0:0,255,255	0/0:0,144,255	0/0:0,54,255	0/0:0,102,255	0/0:0,160,255	0/0:0,181,255	0/0:0,120,255	0/0:0,205,255	0/0:0,154,255	0/0:0,157,255	0/0:0,175,255	0/0:0,160,255	0/0:0,102,255	0/1:255,0,255	0/1:255,0,255	0/0:0,151,255	0/0:0,160,255	0/0:0,84,255	0/0:0,72,255	0/0:0,148,255	0/0:0,87,255	0/0:0,132,255	0/0:0,105,255	0/0:0,157,255	0/0:0,96,255	0/0:0,78,255	0/0:0,138,255	0/0:0,93,255	0/0:0,111,255	0/0:0,117,255	0/0:0,84,255	0/0:0,169,255	0/0:0,93,255	0/0:0,123,255	0/0:0,132,255	1/1:255,135,0	1/1:255,126,0	0/1:235,0,255	0/1:228,0,255	1/1:255,163,0	1/1:255,99,0	0/0:0,60,255	0/0:0,87,255	0/1:255,0,255	0/1:255,0,238	0/1:123,0,179	0/1:255,0,255	0/0:0,105,255	0/0:0,84,255	0/0:0,102,255	0/0:0,54,255	0/0:0,255,255	0/0:0,255,255	0/0:0,60,255	0/0:0,39,255	0/0:0,66,255	0/0:0,18,195	0/0:0,247,255	0/0:0,255,255	0/0:0,214,255	0/0:0,238,255	0/0:0,148,255
OAR1	138947981	.	C	T	6582.65	PASS	DP=7087;VDB=1.13221e-05;SGB=-311.869;RPBZ=21.4369;MQBZ=-2.48201;MQSBZ=-1.41714;BQBZ=17.6887;SCBZ=0;FS=0;MQ0F=0.000141103;AC=38;AN=154;DP4=2693,1042,350,341;MQ=38	GT:PL	1/1:209,21,0	0/1:255,0,30	0/0:0,9,107	0/1:255,0,255	0/1:89,0,233	0/1:150,0,18	0/1:255,0,242	0/0:0,27,212	0/0:0,10,120	0/0:0,23,255	0/0:0,30,255	0/0:0,255,255	0/0:0,255,255	0/0:0,169,255	0/0:0,196,255	0/0:0,199,255	0/1:245,0,255	0/1:209,0,255	0/1:157,0,255	0/1:218,0,255	0/0:0,244,255	0/0:0,255,255	0/0:0,247,255	0/0:0,169,255	0/0:0,255,255	0/0:0,255,255	0/0:0,205,255	0/0:0,255,255	0/1:156,0,255	0/1:213,0,255	0/1:202,0,255	0/1:165,0,255	0/1:255,0,255	0/1:191,0,255	0/1:251,0,255	0/1:166,0,255	0/1:217,0,255	0/1:231,0,255	0/1:174,0,255	0/1:188,0,255	0/1:206,0,255	0/1:175,0,255	0/1:255,0,255	0/1:204,0,255	0/0:0,178,255	0/0:0,187,255	0/0:0,211,255	0/0:0,229,255	0/0:0,141,255	0/0:0,181,255	0/0:0,151,255	0/0:0,160,255	0/0:0,120,255	0/0:0,60,255	0/0:0,138,255	0/0:0,120,255	0/0:0,66,255	0/0:0,135,255	0/1:122,0,255	0/1:38,0,255	0/1:255,0,244	0/1:99,0,144	0/0:0,255,255	0/0:0,255,255	0/0:0,84,255	0/0:0,60,255	0/1:84,0,161	1/1:255,60,0	0/1:255,0,205	0/1:255,0,204	0/0:0,255,255	0/0:0,255,255	0/0:0,255,255
OAR1	138948019	.	C	T	8168.57	PASS	DP=7147;VDB=1.54816e-20;SGB=555.145;RPBZ=-0.339338;MQBZ=-2.052;MQSBZ=-6.03737;BQBZ=-0.543587;SCBZ=0;FS=0;MQ0F=0;AC=48;AN=154;DP4=1547,1483,737,720;MQ=38	GT:PL	0/0:0,21,209	0/0:0,241,255	0/0:0,9,105	0/0:0,255,255	0/0:0,87,255	0/0:0,18,186	0/0:0,223,255	0/1:158,0,88	0/0:0,18,159	0/0:0,255,255	0/1:163,0,116	0/1:255,0,255	0/0:0,255,255	0/0:0,169,255	0/0:0,193,255	0/0:0,160,255	0/0:0,205,255	0/0:0,187,255	0/0:0,166,255	0/0:0,163,255	1/1:255,244,0	1/1:255,217,0	0/1:255,0,255	0/1:255,0,255	0/0:0,255,255	0/0:0,255,255	0/1:255,0,255	0/1:255,0,255	0/1:255,0,250	0/1:255,0,255	0/0:0,166,255	0/0:0,69,255	0/1:255,0,255	0/1:255,0,255	0/1:255,0,255	0/1:255,0,255	0/1:255,0,255	0/1:184,0,255	0/0:0,205,255	0/0:0,121,255	0/1:255,0,255	0/1:232,0,255	0/0:0,184,255	0/0:0,154,255	0/0:0,217,255	0/0:0,193,255	1/1:255,166,0	1/1:255,235,0	0/1:255,0,255	0/1:255,0,255	1/1:255,112,0	1/1:255,160,0	0/0:0,120,255	0/0:0,60,255	1/1:255,56,0	1/1:255,120,0	0/0:0,26,255	0/0:0,135,255	0/0:0,160,255	0/0:0,154,255	0/1:169,0,255	0/0:0,90,255	1/1:255,255,0	1/1:255,255,0	0/1:255,0,255	0/1:170,0,255	0/0:0,24,244	0/0:0,66,255	0/0:0,244,255	0/0:0,255,255	0/0:0,255,255	0/0:0,255,255	0/1:255,0,255
OAR1	139165563	.	G	A	2425.87	PASS	DP=3052;VDB=1.8976e-11;SGB=172.946;RPBZ=1.09237;MQBZ=-1.5404;MQSBZ=0.851359;BQBZ=-0.286055;SCBZ=0;FS=0;MQ0F=0;AC=15;AN=144;DP4=914,822,84,83;MQ=38	GT:PL	./.:0,0,0	0/0:0,90,255	0/0:0,18,181	0/0:0,144,255	0/0:0,54,255	0/0:0,9,113	0/0:0,126,255	0/0:0,39,255	0/0:0,3,42	0/0:0,202,255	0/0:0,12,122	0/0:0,255,255	0/0:0,75,255	0/0:0,57,255	0/1:225,0,255	0/1:188,0,253	0/0:0,60,255	0/0:0,120,255	0/1:251,0,185	0/1:255,0,230	0/0:0,99,255	0/0:0,72,255	0/1:255,0,97	0/1:221,0,255	0/0:0,87,255	0/0:0,84,255	0/0:0,99,255	0/0:0,72,255	0/0:0,45,255	0/0:0,51,255	0/0:0,54,255	0/0:0,15,160	0/0:0,48,255	0/0:0,60,255	0/0:0,105,255	0/0:0,60,255	0/0:0,54,255	0/0:0,36,255	0/0:0,60,255	0/0:0,18,255	0/0:0,81,255	0/0:0,21,164	0/0:0,87,255	0/0:0,105,255	0/0:0,48,255	0/0:0,78,255	1/1:255,57,0	1/1:255,69,0	0/0:0,45,255	0/0:0,18,255	1/1:255,72,0	0/1:255,3,0	0/0:0,27,255	0/0:0,3,42	0/1:150,0,185	0/1:66,0,247	0/0:24,39,195	0/0:0,57,255	0/0:0,51,255	0/0:0,66,255	0/0:0,45,255	0/0:0,27,255	0/0:0,255,255	0/0:0,255,255	0/0:0,114,255	0/0:0,21,222	./.:0,0,0	0/0:0,135,255	0/0:0,163,255	0/0:0,220,255	0/0:0,132,255	0/0:0,157,255	0/0:0,126,255
OAR1	139406736	.	G	A	4773.92	PASS	DP=3057;VDB=1.6056e-09;SGB=303.157;RPBZ=-3.75335;MQBZ=-2.26887;MQSBZ=3.07929;BQBZ=-2.52386;SCBZ=0;FS=0;MQ0F=0.000327118;AC=30;AN=150;DP4=696,754,214,191;MQ=36	GT:PL	0/0:0,9,102	0/0:0,178,255	./.:0,0,0	1/1:255,28,0	0/1:45,0,38	0/0:0,18,195	0/0:0,69,255	0/1:84,6,0	./.:0,0,0	0/1:255,0,255	0/1:99,0,104	0/1:255,0,255	0/0:0,114,255	0/0:0,54,255	0/0:0,69,255	0/0:0,75,255	0/1:255,0,255	0/1:240,0,255	0/0:0,54,255	0/0:0,78,255	0/0:0,117,255	0/0:0,104,255	0/0:0,96,255	0/0:0,42,255	0/0:0,105,255	0/0:0,66,255	0/0:0,105,255	0/0:0,96,255	0/0:0,63,255	0/0:0,81,255	0/0:0,81,255	0/0:0,36,255	0/1:247,0,223	0/1:187,0,217	0/0:0,96,255	0/0:0,75,255	0/0:0,66,255	0/0:0,63,255	1/1:255,48,0	1/1:255,96,0	0/0:0,108,255	0/0:0,51,255	0/1:255,0,255	0/1:255,0,239	0/1:169,0,255	0/1:255,0,255	0/0:0,66,255	0/0:0,69,255	0/1:251,0,194	0/1:36,0,247	0/0:0,69,255	0/0:0,54,255	0/1:148,0,226	0/1:219,0,92	0/0:0,72,255	0/0:0,63,255	0/1:164,0,209	0/1:238,0,228	0/0:0,114,255	0/0:0,66,255	0/0:0,11,255	0/0:0,12,153	0/0:0,84,255	0/0:0,138,255	0/0:0,27,255	0/0:0,6,66	1/1:130,18,0	0/0:0,6,72	0/0:0,166,255	0/0:0,75,255	0/1:255,0,255	0/1:142,0,255	0/1:105,0,152
OAR1	139614625	.	T	C	1379.34	PASS	DP=721;VDB=1.94168e-25;SGB=25.0112;RPBZ=2.52928;MQBZ=-2.07493;BQBZ=0.859497;FS=0;MQ0F=0;AC=25;AN=134;DP4=625,0,90,0;MQ=36	GT:PL	0/0:0,3,36	0/0:0,54,189	0/0:0,9,71	0/0:0,102,193	0/0:0,18,130	./.:0,0,0	0/0:0,102,190	./.:0,0,0	0/0:0,6,66	0/0:0,181,195	./.:0,0,0	0/0:0,63,187	1/1:134,18,0	1/1:120,18,0	0/0:0,33,162	0/0:0,18,118	0/1:84,0,123	0/1:55,0,136	0/1:52,0,65	0/1:63,0,93	0/1:45,0,125	0/1:79,0,38	0/0:0,39,179	0/0:0,30,170	0/1:96,0,114	0/1:63,0,129	1/1:139,18,0	1/1:152,27,0	0/1:54,0,124	0/1:58,0,41	0/1:15,0,116	0/0:0,6,62	0/0:0,15,120	0/0:0,12,82	0/1:75,0,92	0/1:12,0,118	0/0:0,42,173	0/0:0,12,110	0/0:0,27,158	0/0:0,39,176	0/0:0,24,153	0/0:0,6,62	0/0:0,36,153	0/0:0,27,153	0/1:100,0,81	0/1:77,0,25	0/0:0,30,163	0/0:0,30,165	0/0:0,12,102	0/0:0,12,94	0/0:0,4,116	0/0:0,15,120	0/0:0,9,81	0/0:0,3,36	0/0:0,21,143	0/0:0,9,81	0/1:66,6,0	0/1:87,0,38	0/0:0,15,121	0/0:0,27,123	./.:0,0,0	0/0:0,12,110	0/0:0,78,191	0/0:0,57,174	0/0:0,39,173	./.:0,0,0	./.:0,0,0	./.:0,0,0	0/0:0,51,152	0/0:0,90,187	0/0:0,51,172	0/0:0,84,191	0/0:0,45,174
OAR1	139614733	.	C	T	3351.37	PASS	DP=3728;VDB=4.4125e-11;SGB=302.225;RPBZ=11.0194;MQBZ=-0.160737;MQSBZ=-2.86115;BQBZ=6.97169;SCBZ=0;FS=0;MQ0F=0;AC=21;AN=150;DP4=1120,733,133,141;MQ=39	GT:PL	0/0:0,15,164	0/0:0,220,255	0/1:79,9,0	0/1:255,0,182	0/1:182,0,255	0/0:0,9,119	0/0:0,235,255	0/0:0,42,255	0/0:0,6,77	0/1:255,0,147	0/0:0,12,108	0/1:255,0,255	0/0:0,81,255	0/0:0,66,255	0/0:0,66,255	0/0:0,63,255	0/0:0,90,255	0/0:0,90,255	0/0:0,81,255	0/0:0,117,255	0/0:0,111,255	0/0:0,90,255	0/0:0,99,255	0/0:0,66,255	0/0:0,135,255	0/0:0,114,255	0/0:0,36,255	0/0:0,87,255	0/0:0,102,255	0/0:0,57,255	0/0:0,57,255	0/0:0,60,255	0/0:0,72,255	0/0:0,60,255	0/0:0,96,255	0/0:0,51,255	0/0:0,120,255	0/0:0,69,255	0/0:0,69,255	0/0:0,75,255	0/0:0,57,255	0/0:0,42,255	0/0:0,111,255	0/0:0,108,255	0/1:183,0,255	0/1:138,0,255	0/0:0,93,255	0/0:0,90,255	0/1:255,3,0	0/1:219,0,79	0/0:0,87,255	0/0:0,69,255	1/1:223,21,0	0/1:104,0,69	0/0:0,78,255	0/0:0,30,194	0/0:0,18,201	0/0:0,54,255	1/1:255,36,0	0/1:249,0,22	0/0:0,15,181	0/0:0,63,255	0/0:0,255,255	0/0:0,255,255	0/1:83,0,255	1/1:128,12,0	0/0:0,12,146	0/0:0,60,255	0/0:0,114,255	0/0:0,205,255	0/1:225,0,255	0/1:255,0,255	0/1:254,0,255
OAR1	139614755	.	A	C	2025.82	PASS	DP=3604;VDB=0.00107234;SGB=69.8347;RPBZ=-1.49469;MQBZ=-1.44547;MQSBZ=-5.63411;BQBZ=-0.383255;SCBZ=0;FS=0;MQ0F=0;AC=10;AN=152;DP4=899,1124,50,60;MQ=39	GT:PL	0/0:0,15,161	0/0:0,220,255	0/0:0,9,70	0/0:0,154,255	0/0:0,54,255	0/0:0,9,119	0/0:0,235,255	0/1:207,0,171	0/0:0,6,77	0/0:0,196,255	0/0:0,12,94	0/0:0,255,255	0/0:0,81,255	0/0:0,63,255	0/0:0,66,255	0/0:0,63,255	0/0:0,90,255	0/0:0,90,255	0/0:0,81,255	0/0:0,117,255	0/0:0,111,255	0/0:0,90,255	0/0:0,99,255	0/0:0,66,255	0/0:0,135,255	0/0:0,114,255	0/0:0,36,255	0/0:0,87,255	0/1:255,0,255	0/1:230,0,170	0/0:0,54,255	0/0:0,60,255	0/0:0,75,255	0/0:0,57,255	0/1:255,0,255	0/1:227,0,255	0/0:0,120,255	0/0:0,69,255	0/0:0,72,255	0/0:0,75,255	0/0:0,57,255	0/0:0,45,255	0/0:0,111,255	0/0:0,108,255	0/1:255,0,252	0/1:255,0,221	0/0:0,93,255	0/0:0,90,255	0/0:0,39,255	0/0:0,36,255	0/0:0,84,255	0/0:0,69,255	0/0:0,21,211	0/0:0,15,181	0/0:0,78,255	0/0:0,30,245	0/1:137,0,66	0/1:220,0,139	0/0:0,33,255	0/0:0,48,255	0/0:0,21,233	0/0:0,63,255	0/0:0,255,255	0/0:0,255,255	0/0:0,78,255	0/0:0,12,128	0/0:0,12,146	0/0:0,60,255	0/0:0,117,255	0/0:0,205,255	0/0:0,199,255	0/0:0,202,255	0/0:0,99,255
OAR1	139956515	.	T	A	4336.09	PASS	DP=3026;VDB=3.96554e-26;SGB=306.248;RPBZ=4.32983;MQBZ=0.0523137;MQSBZ=-0.459535;BQBZ=1.13271;SCBZ=0;FS=0;MQ0F=0;AC=28;AN=150;DP4=745,755,156,181;MQ=37	GT:PL	0/0:0,9,117	0/1:255,0,255	0/0:0,15,166	0/1:255,0,255	0/0:0,63,255	0/1:116,0,109	0/1:255,0,255	0/0:0,24,255	./.:0,0,0	0/1:197,0,255	0/0:0,9,113	0/0:0,129,255	0/0:0,78,255	0/0:0,78,255	0/0:0,75,255	0/0:0,54,255	0/0:0,93,255	0/0:0,57,255	0/0:0,90,255	0/0:0,60,255	0/1:255,0,166	0/1:192,0,255	0/0:0,60,255	0/0:0,84,255	0/0:0,138,255	0/0:0,57,255	0/0:0,78,255	0/0:0,66,255	0/1:181,0,193	0/1:193,0,246	0/0:0,48,255	0/0:0,30,255	0/0:0,69,255	0/0:0,45,255	0/1:184,0,255	0/1:227,0,125	0/0:0,45,255	0/0:0,54,255	0/1:209,0,172	0/1:197,0,255	0/0:0,66,255	0/0:0,15,158	0/0:0,90,255	0/0:0,78,255	0/0:0,63,255	0/0:0,63,255	0/0:0,54,255	0/0:0,54,255	0/0:0,60,255	0/0:0,39,255	0/0:0,84,255	0/0:0,36,246	1/1:255,54,0	1/1:224,24,0	0/0:0,36,255	0/0:0,36,255	0/0:0,9,105	0/0:0,33,255	0/1:153,0,255	0/1:132,0,255	0/0:0,36,255	0/0:0,33,176	0/0:0,214,255	0/0:0,226,255	0/1:102,0,102	1/1:207,18,0	0/0:0,3,42	0/0:0,48,228	0/0:0,205,255	0/0:0,93,255	0/1:203,0,255	0/1:174,0,255	1/1:255,72,0
OAR1	140175242	.	T	A	1805.65	PASS	DP=621;VDB=6.13205e-25;SGB=88.2776;RPBZ=-0.891977;MQBZ=1.26381;MQSBZ=8.28398;BQBZ=0.528224;FS=0;MQ0F=0;AC=24;AN=134;DP4=228,87,59,25;MQ=37	GT:PL	./.:0,0,0	0/0:0,18,204	0/0:0,6,66	0/0:0,33,255	0/0:0,6,72	./.:0,0,0	0/0:0,36,255	0/0:0,9,93	./.:0,0,0	./.:0,0,0	1/1:60,9,0	1/1:255,39,0	0/0:0,27,242	0/0:0,9,118	0/0:0,18,175	0/0:0,18,149	0/0:0,33,241	0/0:0,15,172	0/0:0,12,111	0/0:0,24,237	0/0:0,30,255	0/0:0,18,193	0/0:0,9,118	0/0:0,24,171	0/0:0,48,255	0/0:0,12,121	0/0:0,15,181	0/0:0,15,167	0/0:0,3,36	0/0:0,9,97	0/1:30,0,107	0/1:107,0,24	0/0:0,21,185	0/0:0,21,189	0/0:0,9,70	0/0:0,12,138	0/1:63,0,33	0/0:0,3,23	0/0:0,18,171	0/0:0,18,150	0/1:102,0,66	0/1:42,3,0	1/1:233,21,0	1/1:113,9,0	0/1:159,0,97	0/1:87,0,96	0/0:0,18,204	0/0:0,6,84	0/0:0,6,72	0/0:0,15,125	0/0:0,39,255	0/0:0,18,202	0/0:0,12,129	0/0:0,6,72	0/0:0,18,111	0/0:0,21,205	0/1:65,0,65	0/0:0,6,77	0/0:0,15,124	0/0:0,15,135	0/1:77,6,0	1/1:90,18,0	0/0:0,36,205	0/1:255,0,137	0/0:0,6,48	./.:0,0,0	./.:0,0,0	1/1:202,18,0	0/0:0,9,70	0/0:0,6,77	0/0:0,42,214	0/0:0,30,213	1/1:119,9,0
OAR1	140175243	.	T	C	586.478	PASS	DP=626;VDB=3.2234e-10;SGB=23.3117;RPBZ=0.268377;MQBZ=1.99835;MQSBZ=8.55155;BQBZ=0.440818;FS=0;MQ0F=0;AC=10;AN=134;DP4=260,112,22,5;MQ=37	GT:PL	./.:0,0,0	0/1:153,0,24	0/1:66,6,0	0/1:115,0,132	0/0:0,6,72	./.:0,0,0	0/0:0,36,255	0/1:89,9,0	./.:0,0,0	./.:0,0,0	0/0:0,9,45	0/0:0,39,255	0/0:0,27,255	0/0:0,9,118	0/0:0,18,170	0/0:0,18,164	0/0:0,33,239	0/0:0,15,168	0/0:0,12,117	0/0:0,24,237	0/0:0,30,255	0/0:0,18,193	0/0:0,9,118	0/0:0,24,171	0/0:0,48,255	0/0:0,12,114	0/0:0,15,181	0/0:0,15,178	0/0:0,3,36	0/0:0,9,97	0/0:0,12,146	0/0:0,12,148	0/1:73,0,112	0/1:74,0,99	0/0:0,9,67	0/0:0,12,138	0/0:0,9,119	0/0:0,3,23	0/0:0,18,193	0/0:0,18,150	0/0:0,18,180	0/0:0,3,42	0/0:0,21,233	0/0:0,9,113	0/0:0,33,247	0/0:0,27,156	0/0:0,18,204	0/0:0,6,84	0/0:0,6,72	0/0:0,15,123	0/0:0,39,255	0/0:0,18,202	0/1:12,0,102	0/1:36,0,30	0/0:0,18,111	0/0:0,21,205	0/0:0,12,153	0/0:0,6,77	0/1:88,0,30	0/1:35,0,82	0/0:0,6,77	0/0:0,18,90	0/0:0,36,203	0/0:0,66,255	0/0:0,6,48	./.:0,0,0	./.:0,0,0	0/0:0,18,199	0/0:0,9,50	0/0:0,6,77	0/0:0,42,217	0/0:0,30,213	0/0:0,9,119
OAR1	140490910	.	A	G	12117.4	PASS	DP=6833;VDB=9.92247e-24;SGB=260.152;RPBZ=-1.2038;MQBZ=-0.121791;MQSBZ=4.00528;BQBZ=0.057313;SCBZ=0;FS=0;MQ0F=0.00117079;AC=76;AN=158;DP4=1322,1028,1090,866;MQ=37	GT:PL	0/0:0,6,77	0/1:255,0,255	0/1:35,0,99	0/1:255,0,255	0/1:255,0,255	1/1:149,15,0	0/1:255,0,255	0/1:255,0,255	./.:0,0,0	0/0:0,96,255	0/1:117,0,140	0/1:255,0,255	1/1:255,229,0	1/1:255,67,0	0/0:0,114,255	0/0:0,129,255	0/0:0,178,255	0/0:0,160,255	0/0:0,181,255	0/0:0,175,255	0/0:0,217,255	0/0:0,223,255	0/0:0,126,255	0/0:0,178,255	0/1:255,0,255	0/1:255,0,255	0/0:0,141,255	0/0:0,172,255	1/1:255,105,0	1/1:255,120,0	1/1:255,211,0	1/1:255,129,0	0/1:255,0,255	0/1:255,0,180	1/1:255,126,0	1/1:255,102,0	1/1:255,144,0	1/1:255,157,0	0/1:255,0,255	0/1:255,0,255	1/1:255,83,0	1/1:255,58,0	1/1:255,202,0	1/1:255,132,0	0/1:255,0,255	0/1:255,0,255	0/0:0,124,255	0/0:0,199,255	0/1:255,0,255	0/1:255,0,255	0/0:0,154,255	0/0:0,154,255	0/1:255,0,169	0/1:241,0,255	0/0:0,102,255	0/0:0,129,255	0/1:207,0,255	0/1:255,0,255	1/1:255,117,0	1/1:255,144,0	1/1:255,93,0	1/1:204,18,0	0/1:255,0,255	0/1:255,0,255	0/1:255,0,255	0/1:175,0,222	1/1:255,54,0	0/1:107,0,30	0/0:0,255,255	0/0:0,255,255	0/1:255,0,255	0/1:255,0,255	1/1:255,145,0
OAR1	140698936	.	G	A	9739.59	PASS	DP=2729;VDB=1.29362e-31;SGB=271.823;RPBZ=-0.626242;MQBZ=-2.41325;MQSBZ=-2.94315;BQBZ=-0.971425;SCBZ=0;FS=0;MQ0F=0.000366435;AC=68;AN=154;DP4=432,513,414,368;MQ=36	GT:PL	1/1:66,6,0	0/1:255,0,255	0/0:0,15,169	0/0:0,135,255	0/0:0,21,97	0/1:75,0,33	0/1:255,0,255	0/0:0,72,181	0/1:33,0,63	0/1:255,0,245	0/1:161,0,52	0/1:255,0,255	0/0:0,51,255	0/0:0,54,255	0/1:255,0,232	0/1:208,0,255	0/0:0,57,255	0/0:0,93,255	0/0:0,48,255	0/0:0,75,255	0/0:0,48,255	0/0:0,75,255	0/1:202,0,255	0/1:189,0,236	0/0:0,129,255	0/0:0,117,255	0/0:0,51,255	0/0:0,84,255	1/1:255,54,0	1/1:255,66,0	0/1:252,0,147	0/1:77,0,148	1/1:255,72,0	1/1:255,72,0	1/1:255,78,0	1/1:255,48,0	0/1:195,0,176	0/1:237,0,221	1/1:255,72,0	1/1:255,63,0	0/1:221,0,161	0/1:174,0,145	0/1:146,0,255	0/1:156,0,253	0/1:180,0,166	0/1:214,0,157	0/0:0,72,255	0/0:0,42,255	0/1:141,0,255	0/1:178,0,221	0/0:0,81,255	0/0:0,51,255	0/1:236,0,73	0/1:143,0,93	0/0:0,45,255	0/0:0,30,200	0/1:30,0,92	0/1:141,0,215	0/1:255,0,204	0/1:140,0,169	0/0:0,24,244	0/0:0,12,146	0/1:255,0,255	0/1:176,0,255	1/1:243,39,0	1/1:255,30,0	1/1:206,18,0	0/1:40,3,0	1/1:255,172,0	1/1:255,121,0	0/1:195,0,188	0/1:255,0,216	1/1:255,54,0
OAR1	140913646	.	T	G	3036.79	PASS	DP=1827;VDB=3.48311e-25;SGB=118.06;RPBZ=2.14233;MQBZ=-1.19015;MQSBZ=-0.929709;BQBZ=-3.13888;FS=0;MQ0F=0;AC=31;AN=146;DP4=461,448,83,132;MQ=38	GT:PL	0/0:0,18,206	0/0:0,187,255	0/1:23,3,0	0/1:255,0,62	./.:0,0,0	0/0:0,3,42	0/0:0,163,255	0/0:0,3,42	0/0:0,18,172	0/0:0,63,255	0/1:42,3,0	1/1:255,163,0	1/1:255,33,0	1/1:255,51,0	0/0:0,48,255	0/0:0,54,255	0/0:0,39,255	0/0:0,39,247	0/0:0,21,224	0/0:0,48,255	0/0:0,27,246	0/0:0,30,255	0/0:0,42,255	0/0:0,51,255	0/1:200,0,255	0/1:84,0,255	0/0:0,36,255	0/0:0,45,255	0/0:0,30,255	0/0:0,24,214	0/0:0,21,225	0/0:0,27,255	0/1:74,0,220	0/1:60,0,183	0/0:0,39,255	0/0:0,42,255	0/0:0,30,255	0/0:0,42,255	0/1:107,0,171	0/1:44,0,30	0/0:0,60,255	0/0:0,24,245	0/1:121,0,254	0/1:113,0,151	0/1:103,0,104	0/1:60,0,116	0/0:0,48,255	0/0:0,42,255	0/0:0,63,255	0/0:0,27,254	0/0:0,42,255	0/0:0,15,176	0/1:44,0,121	0/1:170,0,21	0/1:158,0,203	0/0:0,4,187	0/1:44,0,123	0/1:86,0,63	0/1:126,0,189	0/1:154,0,149	1/1:255,48,0	0/0:0,6,77	0/0:0,102,255	0/0:0,154,255	0/0:0,12,125	0/0:0,69,237	0/1:42,3,0	1/1:195,24,0	0/0:0,154,255	0/0:0,166,255	0/0:0,93,255	0/0:0,21,233	0/0:0,60,255
OAR1	141130662	.	G	A	5092.31	PASS	DP=1949;VDB=1.67128e-18;SGB=321.104;RPBZ=1.80041;MQBZ=-3.67536;MQSBZ=1.52347;BQBZ=-1.50262;FS=0;MQ0F=0.000513084;AC=35;AN=146;DP4=593,336,213,136;MQ=36	GT:PL	./.:0,0,0	0/0:0,126,255	0/0:0,6,53	0/0:0,57,255	0/0:0,33,111	1/1:62,12,0	0/1:255,0,255	0/0:0,33,111	./.:0,0,0	0/1:231,0,255	0/0:0,12,119	0/0:0,105,255	0/0:0,63,255	0/0:0,60,255	1/1:255,57,0	1/1:255,72,0	0/1:159,0,216	0/1:182,0,226	0/1:184,0,245	0/1:159,0,178	0/1:223,0,221	0/1:209,0,255	1/1:255,72,0	1/1:255,54,0	0/1:255,0,255	0/1:255,0,168	0/1:189,0,57	0/1:140,0,255	0/0:0,39,255	0/0:0,42,255	0/0:0,60,255	0/0:0,60,255	0/0:0,36,228	0/0:0,57,255	0/0:0,51,255	0/0:0,45,255	0/0:0,48,255	0/0:0,51,255	0/0:0,75,255	0/0:0,63,255	0/0:0,66,255	0/0:0,42,255	0/0:0,45,255	0/0:0,72,255	0/0:0,45,255	0/0:0,30,255	1/1:255,66,0	1/1:255,72,0	0/0:0,60,255	0/0:0,36,255	1/1:255,45,0	1/1:255,36,0	0/0:0,33,255	0/0:0,18,180	0/1:214,0,143	0/1:146,0,194	0/0:0,21,181	0/0:0,45,255	0/0:0,63,255	0/0:0,54,255	0/1:28,0,107	./.:0,0,0	0/1:255,0,48	0/1:223,0,132	0/0:0,9,119	0/0:0,12,151	0/0:0,12,146	0/0:0,18,160	0/0:0,54,255	0/0:0,78,255	0/0:0,102,255	0/0:0,51,255	0/0:0,12,146
OAR1	141374059	.	T	A	3183.64	PASS	DP=5392;VDB=1.34709e-27;SGB=286.943;RPBZ=-1.17716;MQBZ=-3.52881;MQSBZ=2.71057;BQBZ=-3.28789;SCBZ=0;FS=0;MQ0F=0.00037092;AC=17;AN=156;DP4=1656,1329,224,170;MQ=38	GT:PL	0/1:72,0,48	0/1:255,0,255	0/0:0,6,84	0/0:0,163,255	0/0:0,54,255	0/0:0,27,230	0/0:0,255,255	0/0:0,24,237	0/0:0,9,119	0/0:0,255,255	0/0:0,18,196	0/0:0,255,255	0/0:0,151,255	0/0:0,69,255	0/1:255,0,255	0/1:255,0,255	0/1:255,0,255	0/1:255,0,255	0/1:250,0,255	0/1:255,0,255	0/1:234,0,255	0/1:255,0,255	1/1:255,117,0	1/1:255,141,0	0/0:0,172,255	0/0:0,163,255	0/1:255,0,255	0/1:255,0,255	0/0:0,99,255	0/0:0,66,255	0/0:0,129,255	0/0:0,105,255	0/0:0,48,255	0/0:0,135,255	0/0:0,157,255	0/0:0,90,255	0/0:0,123,255	0/0:0,129,255	0/0:0,141,255	0/0:0,123,255	0/0:0,108,255	0/0:0,69,255	0/0:0,175,255	0/0:0,105,255	0/0:0,132,255	0/0:0,120,255	0/0:0,99,255	0/0:0,120,255	0/0:0,123,255	0/0:0,63,255	0/0:0,111,255	0/0:0,105,255	0/0:0,63,255	0/0:0,69,255	0/0:0,120,255	0/0:0,99,255	0/0:0,54,255	0/0:0,87,255	0/0:0,78,255	0/0:0,111,255	0/0:0,69,255	0/0:0,24,252	0/0:0,255,255	0/0:0,255,255	0/0:0,33,255	0/0:0,54,235	0/0:0,90,255	0/0:0,126,255	0/0:0,255,255	0/0:0,255,255	0/0:0,247,255	0/0:0,255,255	0/0:0,172,255
OAR1	141669960	.	C	T	12521.8	PASS	DP=3587;VDB=3.16326e-22;SGB=196.806;RPBZ=-0.358962;MQBZ=-1.7678;MQSBZ=-0.312182;BQBZ=-0.584585;SCBZ=0;FS=0;MQ0F=0.00473934;AC=88;AN=156;DP4=454,557,552,622;MQ=37	GT:PL	0/1:42,0,122	0/1:255,0,255	./.:0,0,0	0/1:255,0,255	0/0:0,30,255	1/1:72,6,0	1/1:255,214,0	0/1:39,0,202	0/1:77,0,47	0/1:255,0,255	0/0:0,18,145	0/0:0,220,255	0/0:0,96,255	0/0:0,90,255	0/0:0,72,255	0/0:0,96,255	0/1:255,0,255	0/1:255,0,194	0/1:141,0,255	0/1:255,0,209	0/0:0,90,255	0/0:0,141,255	0/1:187,0,255	0/1:179,0,157	0/1:255,0,255	0/1:255,0,255	0/0:0,96,255	0/0:0,120,255	1/1:255,78,0	1/1:255,59,0	0/1:238,0,255	0/1:191,0,255	0/1:240,0,255	0/1:205,0,248	0/1:255,0,255	0/1:255,0,246	1/1:255,78,0	1/1:255,57,0	0/0:0,69,255	0/0:0,75,255	1/1:255,78,0	1/1:255,32,0	0/1:255,0,255	0/1:255,0,234	0/1:255,0,153	0/1:255,0,202	1/1:255,53,0	1/1:255,96,0	1/1:255,66,0	1/1:255,75,0	1/1:255,81,0	1/1:255,42,0	1/1:255,51,0	1/1:255,28,0	1/1:255,21,0	1/1:255,72,0	0/0:0,42,255	0/0:0,64,255	1/1:255,99,0	1/1:255,61,0	0/1:226,0,254	0/1:36,0,36	0/1:255,0,255	0/1:255,0,255	0/0:0,66,245	0/1:0,3,42	0/0:0,18,211	1/1:183,42,0	1/1:255,138,0	1/1:255,126,0	0/1:255,0,234	0/1:255,0,154	0/1:255,0,65
OAR1	141888165	.	A	C	8315.42	PASS	DP=1983;VDB=1.98074e-15;SGB=238.422;RPBZ=3.16542;MQBZ=-1.00213;MQSBZ=-3.93015;BQBZ=0.88367;FS=0;MQ0F=0.00100857;AC=61;AN=148;DP4=332,391,243,296;MQ=37	GT:PL	0/0:0,3,42	0/0:0,181,255	0/0:0,3,42	0/0:0,63,255	1/1:174,57,0	./.:0,0,0	0/0:0,148,255	0/0:0,12,145	./.:0,0,0	1/1:255,53,0	0/1:42,3,0	0/1:254,0,255	0/1:223,0,71	0/1:251,0,136	0/0:0,36,255	0/0:0,60,255	0/0:0,57,255	0/0:0,36,255	0/1:1,0,147	0/1:169,0,255	0/0:0,99,255	0/0:0,54,255	0/0:0,18,189	0/0:0,33,255	0/0:0,75,255	0/0:0,42,255	0/0:0,12,255	0/0:0,48,255	1/1:255,30,0	1/1:255,57,0	0/1:191,0,240	0/1:203,0,175	0/1:141,0,176	0/1:252,0,88	0/1:255,0,114	0/1:138,0,71	1/1:227,24,0	1/1:255,60,0	0/0:0,36,255	0/0:0,48,255	1/1:255,54,0	1/1:255,36,0	1/1:255,48,0	1/1:240,24,0	0/1:255,0,136	0/1:175,0,174	0/0:0,30,239	0/0:0,24,204	0/1:166,0,112	0/1:201,0,97	0/0:0,36,255	0/0:0,51,255	0/0:0,51,255	0/0:0,42,237	0/0:0,42,255	0/0:0,21,162	0/1:166,0,18	0/1:255,0,103	1/1:255,36,0	1/1:255,27,0	1/1:255,42,0	./.:0,0,0	0/1:255,0,221	0/1:255,0,231	0/0:0,36,181	0/0:0,24,240	0/0:0,21,148	0/1:33,0,68	0/1:183,0,229	0/1:255,0,180	1/1:255,72,0	1/1:255,60,0	1/1:244,54,0
OAR1	142339457	.	C	G	5531.72	PASS	DP=1598;VDB=2.62687e-40;SGB=179.59;RPBZ=-0.156952;MQBZ=-6.20392;MQSBZ=-10.896;BQBZ=0.368916;FS=0;MQ0F=0;AC=49;AN=140;DP4=218,437,108,219;MQ=36	GT:PL	./.:0,0,0	0/1:255,0,255	0/0:0,3,42	0/1:255,0,27	./.:0,0,0	0/0:0,15,138	0/0:0,117,255	0/0:0,57,255	0/0:0,3,36	0/1:64,0,84	0/0:0,21,212	0/0:0,129,255	0/1:205,0,140	0/1:92,0,143	0/0:0,12,148	0/0:0,30,255	0/0:0,36,255	0/0:0,24,236	0/1:149,0,150	0/1:182,0,255	0/0:0,48,255	0/0:0,63,255	0/0:0,45,255	0/0:0,51,255	0/0:0,54,255	0/0:0,42,255	0/0:0,15,229	0/0:0,36,255	1/1:131,12,0	1/1:255,27,0	0/1:171,0,150	0/1:124,0,112	0/1:22,0,166	0/1:41,0,160	0/0:0,39,255	0/0:0,24,219	1/1:255,42,0	1/1:82,18,0	0/0:0,27,217	0/0:0,27,238	1/1:190,24,0	1/1:117,12,0	1/1:255,42,0	1/1:255,57,0	0/1:191,0,213	0/1:180,0,64	0/0:0,24,218	0/0:0,30,234	0/0:0,36,255	0/0:0,30,246	0/0:0,36,252	0/0:0,51,255	1/1:255,30,0	1/1:110,15,0	0/1:181,0,94	0/1:203,0,109	0/1:41,0,109	0/1:97,0,66	0/1:72,0,127	0/1:133,0,255	./.:0,0,0	0/0:0,12,148	0/0:0,66,255	0/0:0,117,255	0/0:0,6,72	0/0:0,3,40	1/1:80,6,0	1/1:145,12,0	0/1:224,0,255	0/1:184,0,196	0/1:225,0,117	0/1:188,0,74	1/1:255,51,0
OAR1	14241272	.	C	T	13492.8	PASS	DP=7581;VDB=1.45428e-26;SGB=313.635;RPBZ=-1.70842;MQBZ=-0.0639741;MQSBZ=4.112;BQBZ=1.21339;SCBZ=0;FS=0;MQ0F=0.000923361;AC=86;AN=156;DP4=1211,942,1286,1056;MQ=38	GT:PL	1/1:235,21,0	1/1:255,255,0	1/1:183,15,0	0/1:255,0,255	0/1:176,0,255	0/1:154,0,12	0/1:255,0,255	1/1:255,57,0	1/1:179,18,0	1/1:255,255,0	0/1:187,0,160	0/1:255,0,255	1/1:255,187,0	1/1:255,32,0	0/1:255,0,255	0/1:255,0,255	0/1:255,0,255	0/1:255,0,255	1/1:255,166,0	1/1:255,151,0	0/1:255,0,255	0/1:255,0,255	1/1:255,199,0	1/1:255,175,0	0/1:255,0,255	0/1:255,0,255	0/0:0,142,255	0/0:0,255,255	0/0:0,123,255	0/0:0,120,255	0/1:255,0,255	0/1:255,0,255	0/0:0,141,255	0/0:0,175,255	0/1:255,0,255	0/1:255,0,255	0/0:0,190,255	0/0:0,151,255	0/1:255,0,255	0/1:255,0,255	0/0:0,190,255	0/0:0,87,255	0/0:0,255,255	0/0:0,166,255	1/1:255,178,0	1/1:255,181,0	1/1:255,214,0	1/1:255,154,0	1/1:255,202,0	1/1:255,132,0	0/1:255,0,255	0/1:255,0,255	1/1:255,105,0	1/1:255,99,0	1/1:255,172,0	1/1:255,120,0	0/1:255,0,255	0/1:255,0,255	0/1:255,0,255	0/1:255,0,255	0/1:177,0,95	0/0:0,63,255	0/0:0,255,255	0/0:0,255,255	0/0:0,148,255	0/0:0,36,255	0/1:73,0,249	0/1:143,0,255	0/1:255,0,255	0/1:255,0,255	0/1:255,0,255	0/1:255,0,255	0/1:255,0,255
OAR1	142551564	.	T	C	3436.96	PASS	DP=4936;VDB=1.67936e-29;SGB=615.822;RPBZ=-1.66499;MQBZ=-4.67316;MQSBZ=-3.88416;BQBZ=-4.93765;SCBZ=0;FS=0;MQ0F=0.000405186;AC=19;AN=154;DP4=972,1398,216,386;MQ=38	GT:PL	0/1:82,0,89	0/1:255,0,255	0/0:0,15,145	0/0:0,244,255	0/0:0,30,255	0/1:131,0,114	0/1:255,0,255	0/0:0,42,255	0/0:0,15,166	0/0:0,163,255	0/0:0,12,137	0/0:0,247,255	0/0:0,111,255	0/0:0,93,255	0/0:0,117,255	0/0:0,81,255	0/0:0,148,255	0/0:0,111,255	0/0:0,123,255	0/0:0,135,255	0/1:255,0,255	0/1:255,0,255	0/0:0,105,255	0/0:0,120,255	0/0:0,178,255	0/0:0,129,255	0/1:255,0,255	0/1:255,0,255	0/0:0,87,255	0/0:0,93,255	0/0:0,102,255	0/0:0,102,255	0/0:0,96,255	0/0:0,90,255	0/0:0,142,255	0/0:0,69,255	0/0:0,57,255	0/0:0,96,255	0/0:0,84,255	0/0:0,84,255	0/0:0,135,255	0/0:0,57,255	0/0:0,43,255	0/0:0,84,255	0/1:214,0,255	0/1:235,0,255	0/0:0,96,255	0/0:0,105,255	0/0:0,120,255	0/0:0,69,255	0/0:0,105,255	0/0:0,114,255	0/0:0,66,255	0/0:0,57,255	0/0:0,42,255	0/0:0,54,255	0/1:174,0,135	0/1:255,0,200	0/0:0,66,255	0/0:0,84,255	0/0:0,114,255	0/0:0,84,255	0/1:255,0,255	0/1:255,0,255	0/0:0,60,255	0/0:0,0,255	0/1:21,0,170	0/0:0,45,255	1/1:255,255,0	1/1:255,255,0	0/0:0,255,255	0/0:0,135,255	0/0:0,114,255
OAR1	142752664	.	G	A	4808.16	PASS	DP=4203;VDB=8.89737e-08;SGB=580.878;RPBZ=-0.117366;MQBZ=-3.06281;MQSBZ=4.95114;BQBZ=-2.64249;SCBZ=0;FS=0;MQ0F=0.000237925;AC=30;AN=154;DP4=1040,981,368,220;MQ=37	GT:PL	0/0:0,9,81	0/0:0,220,255	0/0:0,3,42	0/0:0,199,255	0/0:0,81,255	0/0:0,12,146	0/0:0,199,255	0/0:0,9,9	0/1:60,0,65	0/1:255,0,210	0/0:0,15,162	0/0:0,255,255	0/0:0,123,255	0/0:0,117,255	0/0:0,96,255	0/0:0,96,255	0/0:0,69,255	0/0:0,102,255	0/0:0,93,255	0/0:0,102,255	0/0:0,141,255	0/0:0,184,255	0/0:0,99,255	0/0:0,135,255	0/0:0,190,255	0/0:0,126,255	0/0:0,90,255	0/0:0,129,255	0/1:255,0,255	0/1:255,0,253	0/1:255,0,255	0/1:132,0,255	0/1:200,0,255	0/1:255,0,229	0/0:0,148,255	0/0:0,135,255	0/0:0,120,255	0/0:0,81,255	0/0:0,151,255	0/0:0,78,255	0/0:0,99,255	0/0:0,48,255	0/1:255,0,255	0/1:255,0,255	0/1:255,0,255	0/1:251,0,255	0/0:0,102,255	0/0:0,93,255	0/0:0,75,255	0/0:0,78,255	0/0:0,151,255	0/0:0,96,255	0/0:0,78,255	0/0:0,36,255	0/0:0,82,255	0/0:0,81,255	0/1:144,0,196	0/1:227,0,138	0/0:0,99,255	0/0:0,63,255	0/0:0,30,255	0/0:0,15,183	1/1:255,181,0	1/1:255,187,0	0/0:0,60,255	0/0:0,18,207	0/0:0,90,255	0/0:0,6,84	1/1:255,238,0	1/1:255,238,0	0/1:255,0,161	0/1:238,0,255	1/1:255,51,0
OAR1	143016120	.	C	T	10092.4	PASS	DP=4219;VDB=6.15968e-13;SGB=204.557;RPBZ=-1.56391;MQBZ=-1.90594;MQSBZ=-1.2762;BQBZ=-1.54049;SCBZ=0;FS=0;MQ0F=0;AC=58;AN=160;DP4=797,910,430,472;MQ=38	GT:PL	1/1:142,12,0	0/1:255,0,255	0/0:0,15,177	0/1:255,0,255	0/1:255,0,206	0/0:0,6,84	0/1:255,0,255	0/1:220,0,210	0/1:36,0,36	0/1:255,0,162	1/1:96,9,0	1/1:255,255,0	0/1:255,0,255	0/1:255,0,255	0/1:255,0,255	0/1:239,0,255	0/0:0,108,255	0/0:0,75,255	0/1:255,0,226	0/1:255,0,255	0/0:0,141,255	0/0:0,148,255	0/0:0,111,255	0/0:0,69,255	0/1:255,0,255	0/1:255,0,255	0/0:0,84,255	0/0:0,135,255	0/0:0,78,255	0/0:0,30,255	0/1:255,0,255	0/1:188,0,255	0/1:245,0,230	0/1:231,0,179	0/1:255,0,255	0/1:234,0,229	0/0:0,105,255	0/0:0,31,255	0/1:255,0,255	0/1:244,0,255	0/0:0,99,255	0/0:0,51,255	0/0:0,123,255	0/0:0,99,255	0/1:255,0,255	0/1:255,0,179	1/1:255,69,0	1/1:255,54,0	0/1:255,0,222	0/1:220,0,52	1/1:255,72,0	1/1:255,69,0	1/1:255,81,0	1/1:246,27,0	0/1:255,0,255	0/1:113,0,129	0/0:0,30,182	0/0:0,72,255	0/1:246,0,207	0/1:255,0,189	1/1:249,27,0	1/1:144,21,0	0/0:0,255,255	0/0:0,220,255	0/1:236,0,134	0/1:246,0,117	0/1:125,0,171	0/1:90,0,210	0/0:0,255,255	0/0:0,255,255	0/0:0,132,255	0/0:0,126,255	0/0:0,30,255
OAR1	143016227	.	G	A	488.525	PASS	DP=811;VDB=2.31271e-09;SGB=29.0662;RPBZ=-0.687702;MQBZ=-1.24433;BQBZ=-0.834744;FS=0;MQ0F=0;AC=7;AN=140;DP4=0,768,0,42;MQ=37	GT:PL	0/0:0,6,66	0/0:0,105,190	0/0:0,9,87	0/0:0,172,192	0/0:0,42,183	./.:0,0,0	0/0:0,126,186	0/0:0,27,159	0/0:0,6,66	0/0:0,36,171	0/0:0,3,23	0/0:0,117,193	0/0:0,42,173	0/0:0,48,182	0/0:0,30,147	0/0:0,15,126	0/0:0,4,100	0/1:86,0,113	0/1:56,0,137	0/1:101,0,107	0/0:0,36,173	0/0:0,45,175	0/1:54,0,54	0/1:101,0,83	0/1:119,0,143	0/1:92,0,114	0/0:0,21,149	0/0:0,27,148	0/0:0,33,172	0/0:0,21,141	0/0:0,30,160	0/0:0,21,125	0/0:0,30,152	0/0:0,12,93	0/0:0,21,132	0/0:0,18,137	0/0:0,24,155	0/0:0,21,145	0/0:0,24,140	0/0:0,27,158	0/0:0,27,154	0/0:0,18,129	0/0:0,39,170	0/0:0,30,165	0/0:0,27,154	0/0:0,12,102	0/0:0,21,123	0/0:0,6,55	0/0:0,21,134	0/0:0,15,95	0/0:0,18,127	0/0:0,15,103	0/0:0,27,153	0/0:0,6,66	0/0:0,45,181	0/0:0,9,70	0/0:0,12,110	0/0:0,18,133	0/0:0,21,128	0/0:0,21,141	0/0:0,18,137	./.:0,0,0	0/0:0,69,181	0/0:0,93,188	0/0:0,27,165	0/0:0,27,158	./.:0,0,0	./.:0,0,0	0/0:0,57,184	0/0:0,172,201	0/0:0,9,90	0/0:0,33,131	./.:0,0,0
OAR1	143220948	.	G	T	10070.1	PASS	DP=2433;VDB=0;SGB=192.548;RPBZ=-0.378645;MQBZ=-3.44189;MQSBZ=13.8533;BQBZ=-0.281679;SCBZ=0;FS=0;MQ0F=0.00287711;AC=76;AN=148;DP4=495,278,474,235;MQ=37	GT:PL	1/1:42,3,0	1/1:255,199,0	0/1:21,0,132	1/1:255,81,0	./.:0,0,0	1/1:125,12,0	0/1:255,0,255	0/1:21,0,191	1/1:84,6,0	1/1:255,60,0	0/0:0,15,161	0/0:0,157,255	0/1:246,0,255	0/1:185,0,240	0/1:99,0,255	0/1:255,0,108	0/1:210,0,130	0/1:255,0,255	0/0:0,15,255	0/0:0,54,255	0/1:236,0,255	0/1:222,0,255	0/0:0,48,255	0/0:0,75,255	0/1:255,0,255	0/1:182,0,234	0/1:255,0,255	0/1:214,0,255	1/1:255,48,0	1/1:255,42,0	0/1:90,0,198	0/1:198,0,154	1/1:255,6,0	1/1:255,51,0	0/1:217,0,207	0/1:255,0,255	0/1:161,0,174	0/1:203,0,129	0/1:181,0,173	0/1:235,0,62	1/1:255,84,0	1/1:223,33,0	0/0:0,66,255	0/0:0,48,255	0/1:171,0,59	0/1:238,0,230	0/0:0,60,255	0/0:0,57,255	0/1:224,0,167	0/1:140,0,146	0/0:0,63,255	0/0:0,45,255	0/1:233,0,153	0/1:203,0,51	0/0:0,30,227	0/0:0,33,255	0/1:105,0,63	0/1:255,0,154	1/1:255,81,0	1/1:255,51,0	1/1:82,15,0	0/0:0,72,255	0/0:0,81,255	0/0:0,114,255	1/1:255,39,0	./.:0,0,0	1/1:208,21,0	0/1:0,3,42	0/0:0,160,255	0/0:0,120,255	1/1:255,114,0	1/1:255,129,0	0/1:54,0,183
OAR1	143454798	.	A	C	5511.13	PASS	DP=3563;VDB=1.56655e-11;SGB=308.685;RPBZ=1.51675;MQBZ=-1.83445;MQSBZ=-0.245325;BQBZ=1.76318;SCBZ=0;FS=0;MQ0F=0;AC=32;AN=150;DP4=920,776,228,226;MQ=38	GT:PL	0/0:0,15,166	0/1:226,0,255	0/1:42,3,0	1/1:255,111,0	0/0:0,87,255	0/1:116,0,45	0/1:255,0,255	0/0:0,30,255	0/1:33,0,58	0/1:255,0,209	0/0:0,9,107	0/0:0,181,255	0/0:0,123,255	0/0:0,105,255	0/0:0,81,255	0/0:0,126,255	0/0:0,129,255	0/0:0,99,255	0/0:0,111,255	0/0:0,90,255	0/0:0,169,255	0/0:0,141,255	0/0:0,96,255	0/0:0,66,255	0/0:0,190,255	0/0:0,169,255	0/0:0,96,255	0/0:0,126,255	0/0:0,87,255	0/0:0,66,255	0/1:255,0,255	0/1:132,0,255	0/1:255,0,255	0/1:255,0,140	0/1:234,0,255	0/1:201,0,255	0/0:0,96,255	0/0:0,96,255	0/1:157,0,255	0/1:255,0,255	0/0:0,102,255	0/0:0,42,255	0/1:255,0,255	0/1:234,0,229	0/1:220,0,255	0/1:227,0,255	0/0:0,66,255	0/0:0,120,255	0/0:0,84,255	0/0:0,69,255	0/0:0,84,255	0/0:0,63,255	0/1:180,0,190	0/1:135,0,64	0/0:0,99,255	0/0:0,75,255	0/1:133,0,193	0/1:255,0,255	0/0:0,57,255	0/0:0,84,255	0/0:0,39,157	./.:0,0,0	0/1:255,0,255	0/1:252,0,255	0/0:0,9,119	0/0:0,21,223	./.:0,0,0	0/0:0,57,255	1/1:255,172,0	1/1:255,93,0	0/0:0,202,255	0/0:0,78,255	0/1:169,0,255
OAR1	143454938	.	C	A	1441.1	PASS	DP=545;VDB=0;SGB=109.371;RPBZ=0.278126;MQBZ=0.0647919;BQBZ=0.288406;FS=0;MQ0F=0.00183486;AC=23;AN=132;DP4=0,434,0,106;MQ=34	GT:PL	./.:0,0,0	0/0:0,36,176	./.:0,0,0	0/0:0,33,103	0/0:0,75,181	0/0:0,6,44	0/0:0,63,187	0/0:0,18,137	0/0:0,3,36	0/0:0,15,126	0/1:66,6,0	0/0:0,51,141	1/1:147,27,0	1/1:144,24,0	1/1:107,18,0	1/1:156,42,0	0/0:0,21,127	0/0:0,21,107	0/0:0,30,152	0/0:0,21,141	0/1:134,0,73	0/1:61,0,106	0/1:129,0,30	0/1:59,0,90	0/1:99,0,137	0/1:90,0,137	0/1:118,0,54	0/1:106,0,79	0/0:0,24,136	0/0:0,18,125	0/1:61,0,45	0/1:64,0,16	0/0:0,15,104	0/0:0,30,160	0/1:30,0,26	0/1:66,0,49	0/0:0,27,141	0/0:0,18,132	0/0:0,18,129	0/0:0,27,124	0/0:0,9,66	0/0:0,3,32	0/0:0,9,81	0/0:0,24,126	0/0:0,24,130	0/0:0,27,138	0/0:0,21,121	0/0:0,27,120	0/1:36,3,0	0/1:11,0,108	0/0:0,24,121	0/0:0,27,152	0/0:0,12,80	0/0:0,3,24	0/0:0,21,123	0/0:0,24,123	0/0:0,12,93	0/0:0,24,136	0/0:0,15,112	0/0:0,15,98	0/0:0,39,157	./.:0,0,0	0/0:0,18,118	./.:0,0,0	./.:0,0,0	0/0:0,12,97	./.:0,0,0	./.:0,0,0	0/0:0,36,173	0/0:0,24,139	0/0:0,57,187	0/0:0,21,145	0/0:0,30,112
OAR1	143674282	.	C	T	1285.59	PASS	DP=3142;VDB=7.42407e-09;SGB=74.1448;RPBZ=0.21784;MQBZ=-2.75049;MQSBZ=2.08544;BQBZ=-1.63748;SCBZ=0;FS=0;MQ0F=0;AC=11;AN=150;DP4=936,901,45,44;MQ=37	GT:PL	0/0:0,15,172	0/0:0,63,255	./.:0,0,0	0/0:0,144,255	0/0:0,51,255	0/0:0,12,146	0/0:0,244,255	0/1:105,9,0	0/0:0,9,113	0/0:0,126,255	0/0:0,6,75	0/0:0,255,255	0/0:0,93,255	0/0:0,96,255	0/0:0,72,255	0/0:0,108,255	0/0:0,105,255	0/0:0,87,255	0/0:0,87,255	0/0:0,87,255	0/0:0,114,255	0/0:0,120,255	0/0:0,81,255	0/0:0,105,255	0/0:0,163,255	0/0:0,114,255	0/0:0,69,255	0/0:0,111,255	0/0:0,75,255	0/0:0,72,255	0/1:255,0,255	0/1:219,0,255	0/0:0,81,255	0/0:0,69,255	0/1:255,0,245	0/1:94,0,255	0/0:0,72,255	0/0:0,66,255	0/0:0,93,255	0/0:0,60,255	0/0:0,69,255	0/0:0,39,255	0/0:0,117,255	0/0:0,111,255	0/0:0,66,255	0/0:0,90,255	0/0:0,78,255	0/0:0,81,255	0/0:0,60,255	0/0:0,69,255	0/0:0,51,255	0/0:0,60,255	0/0:0,69,255	0/0:0,45,255	0/0:0,66,255	0/0:0,45,255	0/0:0,33,207	0/0:0,39,255	0/1:193,0,255	0/1:195,0,183	1/1:27,24,0	0/1:77,6,0	0/0:0,117,255	0/0:0,169,255	0/0:0,27,255	0/1:42,0,80	0/0:0,15,173	0/0:0,12,143	0/0:0,166,255	0/0:0,117,255	0/0:0,111,255	0/0:0,72,255	0/0:0,36,197
OAR1	143921628	.	A	G	10146.1	PASS	DP=4406;VDB=3.22882e-38;SGB=688.171;RPBZ=-1.8137;MQBZ=-1.19379;MQSBZ=8.63557;BQBZ=0.250359;SCBZ=0;FS=0;MQ0F=0.000453926;AC=62;AN=156;DP4=867,591,772,493;MQ=37	GT:PL	0/1:30,0,36	0/1:255,0,255	0/0:0,12,142	0/0:0,255,255	0/0:0,3,42	0/1:69,0,105	0/1:255,0,253	0/0:0,9,105	0/0:0,6,84	0/0:0,72,255	0/1:68,0,33	0/1:255,0,255	0/1:255,0,16	1/1:255,78,0	1/1:255,114,0	1/1:255,93,0	0/0:0,120,255	0/0:0,126,255	0/1:255,0,255	0/1:237,0,255	0/0:0,87,255	0/0:0,141,255	0/1:255,0,255	0/1:255,0,255	0/1:255,0,255	0/1:255,0,255	0/0:0,135,255	0/0:0,93,255	0/0:0,75,255	0/0:0,90,255	0/0:0,123,255	0/0:0,72,255	0/1:255,0,255	0/1:255,0,220	0/0:0,141,255	0/0:0,93,255	1/1:255,114,0	1/1:255,123,0	0/0:0,108,255	0/0:0,105,255	1/1:255,66,0	1/1:255,51,0	0/1:255,0,255	0/1:255,0,255	0/1:255,0,255	0/1:216,0,255	1/1:255,87,0	1/1:255,108,0	1/1:255,81,0	1/1:255,66,0	1/1:255,129,0	1/1:255,117,0	0/0:0,57,255	0/0:0,42,255	0/1:245,0,255	0/1:238,0,225	0/0:0,84,255	0/0:0,90,255	0/0:0,84,255	0/0:0,81,255	0/0:0,39,255	0/0:0,57,255	0/1:255,0,234	0/1:255,0,255	1/1:255,63,0	0/0:0,42,183	1/1:255,42,0	1/1:255,48,0	0/1:255,0,127	0/1:252,0,255	1/1:255,90,0	1/1:255,255,0	0/1:255,0,188
OAR1	144248195	.	C	T	4986.93	PASS	DP=6750;VDB=2.98563e-21;SGB=314.89;RPBZ=0.527489;MQBZ=0.265993;MQSBZ=1.19972;BQBZ=-0.00773238;SCBZ=0;FS=0;MQ0F=0.000444444;AC=25;AN=158;DP4=2225,1272,397,246;MQ=39	GT:PL	0/1:91,0,87	0/1:255,0,255	0/1:75,0,156	0/1:255,0,255	0/0:0,86,255	0/1:131,0,87	0/1:255,0,255	1/1:148,12,0	0/1:72,0,72	0/1:255,0,255	0/0:0,48,255	0/0:0,255,255	0/0:0,235,255	0/0:0,202,255	0/0:0,175,255	0/0:0,132,255	0/0:0,214,255	0/0:0,178,255	0/0:0,172,255	0/0:0,147,255	0/0:0,202,255	0/0:0,235,255	0/0:0,172,255	0/0:0,126,255	0/0:0,255,255	0/0:0,229,255	0/0:0,178,255	0/0:0,142,255	0/0:0,120,255	0/0:0,102,255	0/1:255,0,255	0/1:255,0,228	0/0:0,157,255	0/0:0,111,255	0/1:255,0,255	0/1:255,0,240	0/0:0,111,255	0/0:0,141,255	0/0:0,151,255	0/0:0,175,255	0/0:0,148,255	0/0:0,87,255	0/0:0,126,255	0/0:0,169,255	0/1:255,0,255	0/1:255,0,255	0/0:0,129,255	0/0:0,163,255	0/1:255,0,255	0/1:255,0,255	0/0:0,211,255	0/0:0,148,255	0/0:0,48,255	0/0:0,75,255	0/0:0,126,255	0/0:0,102,255	0/1:240,0,239	0/1:244,0,255	0/0:0,175,255	0/0:0,169,255	0/1:158,0,255	0/1:251,0,171	0/1:255,0,255	0/1:255,0,255	0/0:0,87,255	0/0:0,75,255	0/0:0,36,255	0/0:0,72,255	0/0:0,157,255	0/0:0,255,255	0/0:0,255,255	0/0:0,255,255	0/0:0,151,255
OAR1	144248209	.	A	G	7619.56	PASS	DP=6737;VDB=1.8937e-24;SGB=519.838;RPBZ=0.838979;MQBZ=1.09912;MQSBZ=-0.411744;BQBZ=-0.862881;SCBZ=0;FS=0;MQ0F=0.000445302;AC=38;AN=158;DP4=1708,1309,600,500;MQ=39	GT:PL	0/1:87,0,108	0/1:255,0,255	0/1:156,0,75	0/1:255,0,255	0/0:0,114,255	0/1:87,0,117	0/1:255,0,255	0/0:0,12,148	0/0:0,12,153	0/0:0,236,255	0/1:181,0,201	0/1:255,0,255	0/0:0,229,255	0/0:0,196,255	0/0:0,175,255	0/0:0,132,255	0/0:0,214,255	0/0:0,178,255	0/0:0,172,255	0/0:0,172,255	0/0:0,202,255	0/0:0,235,255	0/0:0,172,255	0/0:0,129,255	0/0:0,255,255	0/0:0,204,255	0/0:0,178,255	0/0:0,181,255	0/0:0,78,255	0/0:0,102,255	0/0:0,190,255	0/0:0,90,255	0/0:0,157,255	0/0:0,108,255	0/1:255,0,255	0/1:209,0,255	0/0:0,108,255	0/0:0,138,255	0/0:0,151,255	0/0:0,175,255	0/0:0,148,255	0/0:0,81,255	1/1:255,123,0	1/1:255,133,0	0/1:255,0,255	0/1:255,0,255	0/0:0,123,255	0/0:0,160,255	0/1:255,0,255	0/1:255,0,255	0/0:0,211,255	0/0:0,148,255	0/1:233,0,255	0/1:208,0,255	0/1:255,0,255	0/1:255,0,230	0/1:244,0,213	0/1:255,0,255	0/0:0,133,255	0/0:0,169,255	0/0:0,63,255	0/0:0,120,255	0/1:255,0,255	0/1:255,0,255	0/1:255,0,102	0/1:255,0,46	1/1:255,36,0	1/1:255,72,0	0/1:255,0,255	0/1:255,0,255	0/1:255,0,255	0/1:255,0,255	0/1:241,0,255
OAR1	144515845	.	A	G	4938.79	PASS	DP=3229;VDB=2.92175e-34;SGB=173.15;RPBZ=-0.840519;MQBZ=-1.17695;MQSBZ=5.30721;BQBZ=-3.74829;SCBZ=0;FS=0;MQ0F=0;AC=30;AN=152;DP4=910,628,247,142;MQ=39	GT:PL	0/1:36,0,36	0/1:255,0,255	0/1:80,0,74	0/1:255,0,255	0/0:0,36,255	0/1:156,0,21	0/1:255,0,255	0/0:0,39,255	0/0:0,12,110	0/0:0,108,255	0/1:63,0,144	0/1:255,0,255	0/0:0,84,255	0/0:0,81,255	0/0:0,96,255	0/0:0,99,255	0/0:0,81,255	0/0:0,69,255	0/0:0,75,255	0/0:0,78,255	0/0:0,96,255	0/0:0,135,255	0/0:0,102,255	0/0:0,74,255	0/0:0,123,255	0/0:0,135,255	0/0:0,60,255	0/0:0,108,255	0/0:0,63,255	0/0:0,54,255	0/0:0,63,255	0/0:0,6,255	0/0:0,87,255	0/0:0,90,255	0/0:0,78,255	0/0:0,99,255	0/0:0,75,255	0/0:0,60,255	0/0:0,60,255	0/0:0,93,255	0/0:0,39,255	0/0:0,39,255	0/1:255,0,235	0/1:164,0,194	1/1:255,105,0	1/1:255,84,0	0/0:0,114,255	0/0:0,72,255	0/1:255,0,255	0/1:212,0,191	0/0:0,111,255	0/0:0,75,255	0/1:148,0,255	0/1:98,0,101	0/1:255,0,206	0/1:233,0,255	0/1:202,0,208	0/1:232,0,184	0/0:0,57,255	0/0:0,63,255	0/1:138,0,146	./.:0,0,0	0/0:0,93,255	0/0:0,169,255	0/1:122,0,147	0/1:139,0,27	0/0:0,3,42	0/0:0,9,119	0/1:255,0,155	0/1:255,0,255	0/1:161,0,255	0/1:70,0,255	0/1:148,0,255
OAR1	144515852	.	G	A	5218.34	PASS	DP=3304;VDB=1.11257e-18;SGB=418.351;RPBZ=-1.4409;MQBZ=0.867888;MQSBZ=5.8422;BQBZ=0.236087;SCBZ=0;FS=0;MQ0F=0;AC=31;AN=152;DP4=856,653,228,186;MQ=39	GT:PL	0/0:0,6,84	0/0:0,166,255	0/0:0,18,154	0/0:0,151,255	0/1:208,0,123	0/0:0,21,202	0/0:0,120,255	1/1:255,39,0	0/0:0,12,110	0/0:0,108,255	0/0:0,21,216	0/0:0,172,255	0/1:247,0,255	0/1:255,0,249	0/0:0,96,255	0/0:0,99,255	0/1:247,0,255	0/1:252,0,246	1/1:255,75,0	1/1:255,78,0	0/0:0,96,255	0/0:0,132,255	0/1:255,0,255	0/1:255,0,215	0/1:255,0,255	0/1:255,0,255	0/0:0,60,255	0/0:0,108,255	0/0:0,63,255	0/0:0,54,255	1/1:255,63,0	0/1:255,6,0	0/0:0,87,255	0/0:0,90,255	1/1:255,78,0	1/1:255,57,0	0/0:0,75,255	0/0:0,60,255	0/0:0,60,255	0/0:0,93,255	0/0:0,81,255	0/0:0,39,255	0/1:241,0,255	0/1:194,0,164	0/0:0,105,255	0/0:0,84,255	0/0:0,111,255	0/0:0,72,255	0/0:0,87,255	0/0:0,48,255	0/0:0,111,255	0/0:0,78,255	0/0:0,63,255	0/0:0,21,205	0/0:0,63,255	0/0:0,75,255	0/0:0,48,255	0/0:0,60,255	0/0:0,57,255	0/0:0,63,255	0/0:0,54,240	./.:0,0,0	0/0:0,93,255	0/0:0,169,255	0/0:0,27,249	0/0:0,15,181	0/0:0,3,42	0/0:0,9,119	0/0:0,172,255	0/0:0,220,255	0/1:255,0,133	0/1:255,0,70	0/1:255,0,190
OAR1	14475194	.	C	T	8499.34	PASS	DP=2578;VDB=1.54259e-40;SGB=361.225;RPBZ=0.20175;MQBZ=-0.0424861;MQSBZ=-9.50206;BQBZ=1.32638;SCBZ=0;FS=0;MQ0F=0.000775795;AC=71;AN=152;DP4=320,527,291,444;MQ=38	GT:PL	0/1:36,3,0	1/1:255,141,0	0/1:42,3,0	1/1:255,120,0	0/1:241,0,211	0/0:0,6,77	0/1:255,0,255	1/1:84,6,0	1/1:84,6,0	1/1:255,82,0	1/1:210,24,0	1/1:255,89,0	0/1:150,0,222	0/1:192,0,200	0/1:255,0,217	0/1:169,0,255	0/1:204,0,255	0/1:219,0,214	0/0:0,75,255	0/0:0,60,255	0/0:0,81,255	0/0:0,126,255	0/0:0,69,255	0/0:0,48,255	0/0:0,102,255	0/0:0,81,255	1/1:255,54,0	1/1:255,81,0	1/1:244,36,0	1/1:199,24,0	0/1:161,0,241	0/1:181,0,239	1/1:255,57,0	1/1:255,60,0	0/0:0,60,255	0/0:0,57,255	1/1:255,54,0	1/1:255,30,0	0/1:148,0,215	0/1:115,0,197	0/0:0,66,255	0/0:0,24,218	0/0:0,90,255	0/0:0,51,255	1/1:255,60,0	1/1:255,36,0	0/1:241,0,81	0/1:226,0,118	0/0:0,51,255	0/0:0,9,255	0/1:95,0,233	0/1:135,0,255	0/1:166,0,90	0/1:163,0,97	0/0:0,63,255	0/0:0,36,255	0/0:0,21,212	0/0:0,75,255	0/0:0,51,255	0/0:0,51,255	0/1:15,0,234	0/1:18,0,36	0/0:0,196,255	0/0:0,120,255	0/1:32,0,255	0/1:144,0,246	1/1:235,21,0	1/1:153,12,0	1/1:255,90,0	1/1:255,45,0	1/1:255,181,0	1/1:255,84,0	0/0:0,18,204
OAR1	144931779	.	G	T	750.682	PASS	DP=2669;VDB=3.69561e-13;SGB=140.226;RPBZ=-0.97251;MQBZ=-0.332091;MQSBZ=6.16109;BQBZ=3.78676;SCBZ=0;FS=0;MQ0F=0;AC=9;AN=148;DP4=874,679,64,33;MQ=38	GT:PL	0/0:0,18,178	0/0:0,255,255	0/0:0,9,105	0/0:0,60,255	0/0:0,27,255	0/0:0,9,95	0/0:0,181,255	./.:0,0,0	0/1:42,3,0	0/0:0,4,255	1/1:183,18,0	1/1:255,202,0	0/0:0,72,255	0/0:0,72,255	0/0:0,69,255	0/0:0,69,255	0/0:0,93,255	0/0:0,57,255	0/0:0,81,255	0/0:0,60,255	0/0:0,93,255	0/0:0,54,255	0/0:0,60,255	0/0:0,57,255	0/0:0,87,255	0/0:0,96,255	0/0:0,72,255	0/0:0,63,255	0/1:46,0,177	0/1:203,0,215	0/0:0,90,255	0/0:0,45,255	0/0:0,45,255	0/0:0,66,255	0/0:0,111,255	0/0:0,72,255	0/0:0,42,255	0/0:0,63,255	0/0:0,51,255	0/0:0,69,255	0/0:0,54,255	0/0:0,54,255	0/0:0,87,255	0/0:0,51,255	0/0:0,60,255	0/0:0,81,255	0/0:0,66,255	0/0:0,63,255	0/0:0,66,255	0/0:0,48,255	0/0:0,69,255	0/0:0,63,255	0/0:0,51,255	0/0:0,15,127	0/0:0,39,255	0/0:0,75,255	0/0:0,45,255	0/0:0,51,255	0/0:0,54,255	0/0:0,36,255	./.:0,0,0	./.:0,0,0	0/0:0,144,255	0/0:0,123,255	0/0:0,18,211	0/0:0,9,118	0/1:42,3,0	0/1:148,12,0	0/0:0,181,255	0/0:0,205,255	0/0:0,96,255	0/0:0,87,255	0/0:0,60,255
OAR1	145152787	.	C	T	4594.62	PASS	DP=5217;VDB=1.4904e-25;SGB=84.093;RPBZ=-0.689862;MQBZ=-1.52493;MQSBZ=-2.63178;BQBZ=0.182216;SCBZ=0;FS=0;MQ0F=0.000766724;AC=21;AN=158;DP4=1215,1639,149,211;MQ=38	GT:PL	0/0:0,12,146	0/0:0,144,255	0/1:27,0,139	0/1:255,0,255	0/0:0,39,255	0/0:0,9,104	0/0:0,255,255	0/0:0,33,205	0/0:0,6,72	0/0:0,241,255	0/0:0,27,233	0/0:0,255,255	0/0:0,99,255	0/0:0,157,255	0/0:0,117,255	0/0:0,87,255	0/0:0,154,255	0/0:0,117,255	0/0:0,154,255	0/0:0,141,255	0/1:255,0,255	0/1:255,0,255	0/0:0,114,255	0/0:0,117,255	0/0:0,187,255	0/0:0,160,255	0/1:255,0,221	0/1:255,0,255	0/1:255,0,145	0/1:248,0,255	0/0:0,160,255	0/0:0,102,255	0/0:0,96,255	0/0:0,108,255	0/0:0,138,255	0/0:0,111,255	0/0:0,126,255	0/0:0,96,255	0/0:0,148,255	0/0:0,81,255	0/0:0,99,255	0/0:0,30,255	0/0:0,102,255	0/0:0,123,255	0/1:255,0,255	0/1:255,0,255	0/0:0,141,255	0/0:0,102,255	0/0:0,129,255	0/0:0,66,255	0/0:0,123,255	0/0:0,96,255	0/1:255,0,255	0/1:192,0,255	0/1:255,0,252	0/1:230,0,255	0/1:255,0,151	0/1:255,0,255	0/1:255,0,255	0/1:255,0,144	0/0:0,69,255	0/0:0,66,255	0/0:0,255,255	0/0:0,255,255	0/0:0,39,255	0/0:0,108,255	0/0:0,21,224	0/0:0,72,255	0/0:0,255,255	0/0:0,172,255	0/0:0,255,255	0/0:0,199,255	0/0:0,151,255
OAR1	145152893	.	C	T	2035.63	PASS	DP=614;VDB=1.19511e-23;SGB=54.0232;RPBZ=0.115508;MQBZ=-1.11536;BQBZ=1.22998;FS=0;MQ0F=0;AC=32;AN=134;DP4=0,485,0,128;MQ=35	GT:PL	0/0:0,3,36	0/0:0,63,186	0/0:0,3,36	0/0:0,24,158	0/0:0,6,42	0/0:0,3,36	0/0:0,99,187	./.:0,0,0	./.:0,0,0	0/0:0,54,171	0/0:0,9,57	0/0:0,51,176	0/1:32,3,0	0/1:107,0,119	0/0:0,12,99	0/1:48,0,77	0/1:99,0,75	0/1:30,0,30	0/0:0,45,176	0/0:0,24,145	0/1:54,0,65	0/1:86,0,63	0/0:0,24,127	0/0:0,30,153	0/0:0,48,179	0/0:0,24,142	0/1:88,0,35	0/1:113,0,24	0/1:57,0,14	0/1:68,0,52	0/1:99,0,119	0/1:11,0,35	0/0:0,24,147	0/0:0,18,133	0/0:0,18,132	0/0:0,12,84	0/1:85,0,133	0/1:52,0,68	0/0:0,30,167	0/0:0,15,112	1/1:133,21,0	1/1:82,12,0	0/0:0,15,119	0/1:15,0,116	0/1:130,0,49	0/1:78,0,85	0/0:0,27,150	0/0:0,15,126	0/0:0,15,117	0/0:0,6,66	0/0:0,27,160	0/0:0,15,119	0/1:66,0,108	0/1:65,0,74	./.:0,0,0	0/1:74,0,83	0/1:89,0,8	0/1:89,0,86	0/1:95,0,43	0/1:66,6,0	./.:0,0,0	0/0:0,39,114	0/1:140,6,0	0/0:0,48,187	./.:0,0,0	0/0:0,30,144	./.:0,0,0	0/0:0,27,165	0/0:0,126,191	0/0:0,45,175	0/0:0,69,175	0/0:0,33,173	./.:0,0,0
OAR1	145408411	.	T	C	2123.59	PASS	DP=4039;VDB=2.68939e-13;SGB=413.882;RPBZ=2.84833;MQBZ=-3.63442;MQSBZ=3.47024;BQBZ=-1.83458;SCBZ=0;FS=0;MQ0F=0.00123793;AC=11;AN=156;DP4=1239,1124,142,114;MQ=37	GT:PL	0/1:75,0,33	0/1:255,0,255	0/0:0,18,168	0/0:0,117,255	0/0:0,90,255	0/0:0,3,36	0/0:0,255,255	0/0:0,15,169	0/0:0,9,77	0/0:0,126,255	0/1:93,0,153	0/1:255,0,255	0/0:0,66,255	0/0:0,123,255	0/0:0,72,255	0/0:0,126,255	0/0:0,120,255	0/0:0,99,255	0/0:0,120,255	0/0:0,117,255	0/0:0,135,255	0/0:0,114,255	0/0:0,69,255	0/0:0,99,255	0/0:0,187,255	0/0:0,111,255	0/0:0,84,255	0/0:0,105,255	0/0:0,51,255	0/0:0,60,255	0/0:0,114,255	0/0:0,75,255	0/0:0,60,255	0/0:0,81,255	0/0:0,138,255	0/0:0,75,255	0/0:0,90,255	0/0:0,93,255	0/0:0,96,255	0/0:0,66,255	0/0:0,58,255	0/0:0,51,255	0/0:0,208,255	0/0:0,99,255	0/0:0,99,255	0/0:0,96,255	0/0:0,102,255	0/0:0,99,255	0/0:0,78,255	0/0:0,78,255	0/0:0,102,255	0/0:0,57,255	0/0:0,57,255	0/0:0,57,255	0/0:0,69,255	0/0:0,84,255	0/1:154,0,135	0/1:224,0,232	0/0:0,90,255	0/0:0,81,255	0/1:255,0,238	0/0:0,48,255	0/0:0,250,255	0/0:0,255,255	0/0:0,18,204	0/0:0,48,255	0/0:0,27,242	0/1:255,0,255	0/0:0,255,255	0/0:0,169,255	0/1:255,0,255	0/1:255,0,255	0/1:208,0,255
OAR1	145408480	.	T	C	1551.73	PASS	DP=2480;VDB=6.38951e-05;SGB=30.6349;RPBZ=1.28288;MQBZ=1.83924;MQSBZ=-0.0517388;BQBZ=-0.621949;FS=0;MQ0F=0.000403226;AC=10;AN=148;DP4=590,578,44,40;MQ=35	GT:PL	0/0:0,3,42	0/0:0,135,255	0/0:0,15,153	0/0:0,33,240	0/0:0,48,255	0/0:0,3,42	0/0:0,208,255	0/0:0,3,42	0/1:84,9,0	0/1:255,0,235	0/0:0,12,120	0/0:0,205,255	0/0:0,27,199	0/0:0,57,255	0/0:0,33,255	0/0:0,69,255	0/0:0,51,255	0/0:0,66,255	0/0:0,69,255	0/0:0,69,255	0/0:0,72,255	0/0:0,54,255	0/0:0,36,255	0/0:0,42,255	0/0:0,99,255	0/0:0,6,255	0/0:0,36,255	0/0:0,24,255	0/0:0,30,255	0/0:0,30,255	0/0:0,39,255	0/0:0,30,255	0/0:0,33,255	0/0:0,36,255	0/0:0,78,255	0/0:0,42,255	0/0:0,30,255	0/0:0,39,255	0/1:147,0,149	0/1:112,0,99	0/0:0,48,255	0/0:0,24,218	0/0:0,93,255	0/0:0,45,255	0/1:195,0,231	0/1:205,0,251	0/0:0,54,255	0/0:0,42,255	0/1:195,0,110	0/1:128,0,118	0/0:0,39,255	0/0:0,51,255	0/0:0,24,220	0/0:0,27,255	0/0:0,24,234	0/0:0,6,255	0/0:0,27,243	0/0:0,18,159	0/0:0,9,255	0/0:0,39,255	./.:0,0,0	0/0:0,15,152	0/0:0,148,255	0/0:0,148,255	0/0:0,9,118	0/0:0,27,191	0/0:0,12,150	0/0:0,27,255	0/1:215,0,255	0/1:173,0,127	0/0:0,87,255	0/0:0,114,255	0/0:0,55,255
OAR1	145614691	.	T	C	9897.39	PASS	DP=3290;VDB=4.75903e-11;SGB=236.404;RPBZ=-1.41372;MQBZ=-2.15537;MQSBZ=-5.03174;BQBZ=-1.73889;SCBZ=0;FS=0;MQ0F=0;AC=62;AN=152;DP4=473,635,370,496;MQ=36	GT:PL	1/1:133,12,0	0/1:255,0,163	0/0:0,6,42	0/0:0,123,255	0/0:0,24,255	1/1:78,6,0	0/1:255,0,128	0/0:0,42,255	0/1:8,3,0	0/1:127,0,173	0/1:35,0,92	0/1:255,0,255	1/1:255,93,0	1/1:255,102,0	0/0:0,42,255	0/0:0,87,255	1/1:255,114,0	1/1:255,123,0	1/1:255,78,0	1/1:255,111,0	0/1:255,0,255	0/1:255,0,253	0/1:255,0,147	0/1:79,0,255	0/1:255,0,255	0/1:255,0,255	0/1:253,0,183	0/1:255,0,222	0/0:0,117,255	0/0:0,45,255	0/0:0,67,255	0/0:0,78,255	0/1:203,0,255	0/1:228,0,183	0/0:0,71,255	0/0:0,93,255	0/1:255,0,255	0/1:255,0,175	0/1:255,0,155	0/1:254,0,215	0/1:255,0,255	0/1:245,0,177	0/1:255,0,255	0/1:131,0,255	0/0:0,51,255	0/0:0,84,255	0/1:141,0,255	0/1:164,0,255	0/0:0,75,255	0/0:0,84,255	1/1:255,60,0	1/1:255,69,0	0/0:0,54,255	0/0:0,39,255	0/1:255,0,216	0/1:185,0,226	0/0:0,45,255	0/0:0,27,255	0/1:108,0,251	0/1:234,0,196	1/1:177,45,0	1/1:160,18,0	0/0:0,160,255	0/0:0,154,255	1/1:123,18,0	0/1:42,3,0	0/0:0,27,255	0/0:0,9,105	0/1:255,0,255	0/1:255,0,255	0/1:255,0,41	0/1:255,0,255	0/1:255,0,255
OAR1	145926800	.	A	G	13463.7	PASS	DP=1936;VDB=1.19552e-19;SGB=207.34;RPBZ=0.730797;MQBZ=-1.06405;MQSBZ=0.577272;BQBZ=-1.26869;SCBZ=0;FS=0;MQ0F=0.00516529;AC=115;AN=146;DP4=123,200,424,610;MQ=35	GT:PL	./.:0,0,0	0/0:0,157,255	0/1:0,6,44	0/0:0,90,255	1/1:152,15,0	1/1:90,9,0	1/1:255,114,0	./.:0,0,0	./.:0,0,0	0/1:212,0,178	1/1:96,9,0	1/1:255,193,0	0/1:255,0,116	0/1:214,0,137	1/1:158,18,0	1/1:255,48,0	1/1:255,81,0	1/1:255,87,0	1/1:215,42,0	1/1:255,54,0	1/1:255,93,0	1/1:255,87,0	0/1:167,0,170	0/1:183,0,182	1/1:255,108,0	1/1:255,60,0	1/1:255,45,0	1/1:255,48,0	1/1:255,60,0	1/1:255,51,0	0/1:164,0,254	0/1:102,0,158	1/1:255,45,0	1/1:255,51,0	1/1:255,63,0	1/1:255,36,0	1/1:205,36,0	1/1:255,48,0	1/1:255,15,0	1/1:255,45,0	1/1:255,39,0	1/1:184,21,0	1/1:255,81,0	1/1:255,36,0	0/1:188,0,236	0/1:216,0,189	0/1:183,0,211	0/1:207,0,156	0/1:123,0,75	0/1:131,0,159	0/0:0,39,255	0/0:0,39,255	1/1:255,42,0	1/1:186,24,0	0/1:149,0,236	0/1:161,0,97	0/1:26,0,184	0/1:140,0,147	1/1:255,60,0	1/1:255,48,0	1/1:211,45,0	1/1:171,18,0	1/1:255,90,0	1/1:255,81,0	1/1:134,15,0	1/1:178,15,0	1/1:255,45,0	1/1:202,33,0	1/1:255,105,0	1/1:255,135,0	0/1:206,0,177	0/0:0,120,255	0/1:173,0,37
OAR1	145926911	.	C	A	4507.46	PASS	DP=521;VDB=2.83202e-42;SGB=85.3934;RPBZ=-1.014;MQBZ=-1.20397;BQBZ=2.5699;FS=0;MQ0F=0;AC=80;AN=134;DP4=0,236,0,271;MQ=37	GT:PL	./.:0,0,0	0/0:0,63,189	0/1:0,3,36	0/0:0,60,186	1/1:42,6,0	1/1:36,3,0	0/0:0,30,169	./.:0,0,0	./.:0,0,0	0/0:0,60,185	0/0:0,6,55	0/1:54,0,115	0/1:103,0,23	0/1:66,0,74	1/1:94,12,0	1/1:100,33,24	0/1:116,0,65	0/1:128,0,67	0/1:28,0,57	0/1:108,0,69	1/1:162,27,0	1/1:184,51,0	0/1:24,0,79	0/1:77,0,52	1/1:128,24,0	1/1:149,21,0	1/1:134,21,0	1/1:124,15,0	1/1:158,24,0	1/1:110,12,0	0/1:74,0,80	0/1:31,0,54	1/1:149,21,0	1/1:36,3,0	1/1:130,24,0	1/1:119,15,0	./.:0,0,0	1/1:113,18,0	1/1:131,18,0	1/1:148,24,0	1/1:110,12,0	1/1:36,3,0	1/1:167,33,0	1/1:120,15,0	0/0:0,27,156	0/0:0,39,175	0/0:0,9,81	0/0:0,18,134	1/1:90,9,0	0/1:24,0,71	0/0:0,21,135	0/0:0,18,127	0/0:0,6,66	0/0:0,6,62	0/0:0,24,152	0/0:0,9,90	0/0:0,12,102	0/0:0,18,104	0/1:80,0,99	0/1:96,0,21	./.:0,0,0	./.:0,0,0	1/1:126,15,0	1/1:149,21,0	./.:0,0,0	1/1:90,9,0	1/1:183,42,0	1/1:145,24,0	0/1:84,0,151	0/1:154,0,84	0/1:26,0,30	0/0:0,42,183	1/1:69,12,0
OAR1	146466983	.	T	C	7369.62	PASS	DP=1804;VDB=0;SGB=164.041;RPBZ=0.817911;MQBZ=-1.62932;MQSBZ=-9.7361;BQBZ=-4.24348;FS=0;MQ0F=0.000554324;AC=59;AN=148;DP4=240,409,140,285;MQ=39	GT:PL	0/0:0,9,87	0/0:0,87,255	./.:0,0,0	0/0:0,87,255	1/1:255,33,0	1/1:177,15,0	0/1:76,0,151	0/1:74,0,80	./.:0,0,0	0/0:0,24,235	0/0:0,9,102	0/1:255,0,255	0/1:255,0,219	0/1:42,0,255	1/1:255,42,0	1/1:214,24,0	1/1:255,57,0	1/1:255,48,0	1/1:255,45,0	1/1:255,6,0	0/0:0,39,255	0/0:0,54,255	0/0:0,36,255	0/0:0,51,255	0/0:0,78,255	0/0:0,48,255	0/0:0,51,255	0/0:0,66,255	0/1:195,0,40	0/1:98,0,233	0/1:107,0,237	0/1:130,0,24	0/0:0,57,255	0/0:0,39,255	0/0:0,18,192	0/0:0,42,255	0/0:0,42,255	0/0:0,18,169	0/1:148,0,140	0/1:173,0,151	0/0:0,60,255	0/0:0,21,224	0/1:202,0,255	0/1:157,0,255	0/1:123,0,213	0/1:98,0,249	0/1:240,0,176	0/1:140,0,21	0/1:165,0,201	0/1:138,0,168	0/0:0,51,255	0/0:0,39,255	1/1:255,39,0	1/1:183,15,0	0/1:255,0,82	0/1:129,0,27	0/1:91,0,57	0/1:100,0,227	1/1:255,6,0	1/1:252,33,0	0/1:255,0,255	./.:0,0,0	0/1:210,0,255	0/1:255,0,215	0/1:21,0,188	1/1:77,6,0	./.:0,0,0	./.:0,0,0	0/1:81,0,112	0/1:255,0,255	0/0:0,60,255	0/0:0,69,255	1/1:242,66,0
OAR1	146670105	.	G	C	10782.2	PASS	DP=2795;VDB=0;SGB=-289.215;RPBZ=-0.15461;MQBZ=-0.372913;MQSBZ=7.802;BQBZ=0.276857;SCBZ=0;FS=0;MQ0F=0;AC=72;AN=146;DP4=751,328,466,193;MQ=38	GT:PL	0/0:0,12,116	0/1:113,0,255	0/1:24,0,59	0/1:115,0,255	1/1:148,12,0	./.:0,0,0	0/1:208,0,255	1/1:84,6,0	0/1:42,3,0	0/1:255,0,250	0/1:30,0,102	0/1:164,0,255	0/1:223,0,250	0/1:198,0,249	0/1:168,0,255	0/1:214,0,161	0/1:246,0,189	0/1:200,0,172	0/1:245,0,248	0/1:95,0,255	0/1:255,0,255	0/1:187,0,247	0/1:213,0,255	0/1:104,0,255	0/1:244,0,255	0/1:255,0,255	0/1:250,0,255	0/1:204,0,255	0/1:245,0,179	0/1:92,0,255	0/1:183,0,255	0/1:101,0,242	0/1:155,0,255	0/1:180,0,255	0/1:209,0,218	0/1:145,0,170	0/1:104,0,255	0/1:127,0,187	0/1:178,0,255	0/1:189,0,191	0/1:182,0,199	0/1:109,0,217	0/1:174,0,255	0/1:251,0,92	0/1:89,0,255	0/1:172,0,255	0/1:132,0,167	0/1:194,0,255	0/1:155,0,246	0/1:217,0,183	0/1:148,0,198	0/1:173,0,215	0/1:139,0,255	0/1:21,0,163	0/1:93,0,144	0/1:147,0,247	0/1:51,0,180	0/1:62,0,255	0/1:156,0,243	0/1:171,0,175	0/0:0,18,97	0/0:0,15,147	0/1:165,0,255	0/1:249,0,255	0/1:42,3,0	1/1:153,12,0	./.:0,0,0	0/0:0,36,104	0/1:255,0,112	0/1:16,0,255	0/1:255,0,212	0/1:253,0,255	0/1:255,0,255
OAR1	146670108	.	A	G	2865.52	PASS	DP=2860;VDB=0;SGB=-7.48124;RPBZ=0.137051;MQBZ=-1.73886;MQSBZ=7.6377;BQBZ=-1.12001;SCBZ=0;FS=0;MQ0F=0;AC=20;AN=146;DP4=1019,527,154,54;MQ=38	GT:PL	0/0:0,12,116	0/0:0,178,255	0/0:0,15,128	0/0:0,87,255	0/0:0,12,148	./.:0,0,0	0/1:255,0,255	0/0:0,6,84	0/0:0,3,42	0/1:174,0,255	0/0:0,12,148	0/0:0,178,255	0/0:0,72,255	0/0:0,78,255	0/0:0,84,255	0/0:0,45,255	0/0:0,60,255	0/0:0,57,255	0/0:0,93,255	0/0:0,105,255	0/0:0,111,255	0/0:0,78,255	0/0:0,69,255	0/0:0,60,255	0/0:0,57,255	0/0:0,89,255	0/0:0,81,255	0/0:0,87,255	0/1:47,0,255	0/1:208,0,255	0/1:122,0,255	0/1:92,0,251	0/0:0,60,255	0/0:0,60,255	0/0:0,57,255	0/0:0,28,255	0/0:0,57,255	0/0:0,42,255	0/0:0,63,255	0/0:0,60,255	0/0:0,51,255	0/0:0,45,255	0/1:187,0,255	0/1:44,0,255	0/1:173,0,214	0/1:190,0,255	0/1:25,0,225	0/1:180,0,255	0/0:0,54,255	0/0:0,63,255	0/0:0,48,255	0/0:0,45,255	0/1:255,0,139	0/1:163,0,21	0/1:99,0,176	0/1:105,0,255	0/1:180,0,51	0/1:255,0,65	0/0:0,51,255	0/0:0,66,255	0/0:0,39,104	0/0:0,15,147	0/0:0,61,255	0/1:255,0,255	0/0:0,3,42	0/0:0,12,153	./.:0,0,0	0/1:70,0,27	0/0:0,141,255	0/0:0,172,255	0/0:0,71,255	0/0:0,255,255	0/0:0,135,255
OAR1	146670140	.	T	C	11437.8	PASS	DP=3384;VDB=6.23921e-08;SGB=-242.706;RPBZ=0.808459;MQBZ=-0.593295;MQSBZ=-0.953323;BQBZ=-4.2078;SCBZ=0;FS=0;MQ0F=0;AC=71;AN=144;DP4=503,560,340,328;MQ=38	GT:PL	0/0:0,12,153	0/1:255,0,255	0/1:59,0,69	0/1:90,0,255	1/1:148,12,0	./.:0,0,0	0/1:208,0,255	1/1:84,6,0	0/1:42,3,0	0/1:255,0,255	0/1:30,0,107	0/1:163,0,255	0/1:223,0,250	0/1:239,0,255	0/1:158,0,255	0/1:218,0,164	0/1:246,0,157	0/1:213,0,176	0/1:255,0,216	0/1:89,0,255	0/1:255,0,255	0/1:222,0,255	0/1:225,0,255	0/1:121,0,255	0/1:234,0,255	0/1:255,0,255	0/1:230,0,255	0/1:223,0,255	0/1:255,0,197	0/1:92,0,255	0/1:216,0,255	0/1:107,0,255	0/1:179,0,255	0/1:182,0,255	0/1:212,0,229	0/1:145,0,207	0/1:113,0,255	0/1:156,0,175	0/1:194,0,255	0/1:230,0,219	0/1:209,0,218	0/1:127,0,195	0/1:163,0,255	0/1:238,0,141	0/1:90,0,255	0/1:165,0,255	0/1:153,0,171	0/1:229,0,255	0/1:155,0,255	0/1:227,0,255	0/1:151,0,218	0/1:161,0,223	0/1:226,0,255	0/1:21,0,184	0/1:63,0,192	0/1:142,0,255	0/1:57,0,176	0/1:64,0,255	0/1:166,0,239	0/1:198,0,237	0/0:0,18,156	0/0:0,15,147	0/1:255,0,255	0/1:255,0,255	./.:0,0,0	1/1:153,12,0	./.:0,0,0	0/0:0,36,157	0/1:255,0,119	0/1:17,0,255	0/1:255,0,209	0/1:255,0,255	0/1:255,0,255
OAR1	146670231	.	T	C	888.311	PASS	DP=1019;VDB=0;SGB=88.5031;RPBZ=-4.88499;MQBZ=-1.87394;BQBZ=-9.74924;FS=0;MQ0F=0;AC=79;AN=132;DP4=0,258,0,491;MQ=35	GT:PL	1/1:27,9,0	0/0:0,18,31	0/1:14,0,39	1/1:24,4,0	./.:0,0,0	./.:0,0,0	1/1:41,21,0	./.:0,0,0	0/1:0,3,36	0/0:0,24,64	1/1:20,6,0	0/1:16,0,18	0/1:19,0,39	0/1:19,0,15	1/1:22,2,0	0/1:9,0,30	1/1:32,12,0	1/1:26,8,0	0/1:18,0,8	1/1:30,10,0	0/1:17,0,29	0/1:19,0,45	0/1:19,0,37	0/1:16,0,78	1/1:24,7,0	0/1:21,1,0	0/1:17,0,3	1/1:29,10,0	0/1:19,0,15	1/1:43,33,0	1/1:23,2,0	0/1:19,0,23	0/1:0,3,55	0/0:0,9,71	0/1:14,0,16	0/0:0,10,67	1/1:26,6,0	0/1:13,0,25	0/0:0,8,78	0/1:2,0,69	0/1:5,0,52	1/1:31,10,0	1/1:28,9,0	0/1:16,0,9	0/1:11,0,11	1/1:22,2,0	0/1:16,0,17	0/1:17,0,35	0/1:18,0,15	0/1:21,0,24	0/1:18,0,30	0/1:13,0,23	1/1:29,13,0	0/1:16,0,9	1/1:39,18,0	0/1:19,0,7	0/1:16,0,8	1/1:30,12,0	0/1:18,0,45	1/1:43,30,0	1/1:37,20,0	./.:0,0,0	0/1:19,0,53	0/1:8,0,130	./.:0,0,0	./.:0,0,0	./.:0,0,0	1/1:22,3,0	0/0:0,58,123	0/0:0,10,38	0/0:0,15,67	0/0:0,7,77	0/1:4,0,76
OAR1	146670238	.	C	T	859.3	PASS	DP=873;VDB=0;SGB=75.4509;RPBZ=1.18163;MQBZ=0.0714949;BQBZ=-26.5699;FS=0;MQ0F=0;AC=69;AN=134;DP4=0,341,0,503;MQ=34	GT:PL	1/1:27,9,0	0/1:31,0,130	0/1:14,0,52	0/1:21,0,14	./.:0,0,0	./.:0,0,0	1/1:41,21,0	./.:0,0,0	0/0:0,3,36	0/0:0,30,168	1/1:20,6,0	1/1:24,21,0	0/1:19,0,55	0/1:12,0,116	0/1:20,0,67	0/1:6,0,57	0/1:16,0,42	0/1:10,0,83	0/1:9,0,119	0/1:20,0,65	0/1:18,0,99	0/1:20,0,82	0/1:19,0,37	0/1:15,0,87	0/1:18,0,39	0/1:19,0,56	0/1:14,0,69	0/1:12,0,131	0/1:8,0,136	1/1:26,12,0	0/1:18,0,120	0/1:20,0,18	0/1:0,1,79	0/0:0,3,92	0/1:16,0,24	0/1:11,0,23	0/1:17,0,78	0/1:6,0,94	0/1:0,0,86	0/1:4,0,100	0/1:8,0,102	0/1:18,0,49	0/1:21,0,24	0/1:14,0,52	0/1:11,0,65	0/1:20,0,49	0/1:16,0,90	0/1:7,0,123	0/1:18,0,55	0/1:42,0,31	0/1:19,0,15	0/1:13,0,25	0/1:14,0,135	1/1:27,9,0	0/1:21,0,7	0/1:20,0,67	0/1:18,0,21	0/1:14,0,52	0/1:18,0,63	0/1:18,0,89	1/1:36,18,0	./.:0,0,0	0/1:6,0,138	0/1:9,0,146	./.:0,0,0	./.:0,0,0	./.:0,0,0	1/1:41,27,0	0/1:53,0,101	0/1:31,0,37	0/0:0,36,171	0/0:0,7,123	0/1:26,0,117
OAR1	146878935	.	C	T	12761.1	PASS	DP=5811;VDB=3.54991e-22;SGB=546.463;RPBZ=-0.786469;MQBZ=-4.90559;MQSBZ=4.76766;BQBZ=-2.71606;SCBZ=0;FS=0;MQ0F=0;AC=88;AN=156;DP4=776,650,1133,934;MQ=37	GT:PL	0/1:126,0,60	0/1:255,0,255	0/1:91,0,21	0/1:255,0,255	1/1:255,114,0	0/1:90,0,135	0/1:255,0,255	0/1:109,0,177	0/1:47,0,96	0/1:255,0,255	0/1:158,0,110	0/1:255,0,255	0/1:255,0,255	0/1:255,0,255	1/1:255,123,0	1/1:255,129,0	1/1:255,123,0	1/1:255,148,0	0/1:255,0,255	0/1:255,0,250	1/1:255,199,0	1/1:255,208,0	1/1:255,166,0	1/1:255,144,0	1/1:255,172,0	1/1:255,148,0	1/1:255,135,0	1/1:255,157,0	0/0:0,108,255	0/0:0,123,255	0/0:0,223,255	0/0:0,141,255	0/1:249,0,255	0/1:255,0,196	0/1:255,0,255	0/1:255,0,255	0/0:0,151,255	0/0:0,114,255	0/1:255,0,255	0/1:255,0,255	0/0:0,60,255	0/0:0,57,255	0/0:0,141,255	0/0:0,120,255	0/1:255,0,255	0/1:255,0,223	0/1:255,0,255	0/1:253,0,255	1/1:255,132,0	1/1:255,78,0	1/1:255,117,0	1/1:255,26,0	0/0:0,69,255	0/0:0,36,255	0/0:0,84,255	0/0:0,93,255	0/0:0,48,255	0/0:0,109,255	1/1:255,30,0	1/1:255,93,0	0/0:0,21,222	0/1:170,0,218	1/1:255,255,0	1/1:255,255,0	0/1:218,0,42	0/1:186,0,242	1/1:255,33,0	1/1:255,96,0	1/1:255,255,0	1/1:255,255,0	0/0:0,255,255	0/0:0,255,255	0/1:249,0,255
OAR1	14696979	.	T	A	9770.96	PASS	DP=4930;VDB=0.00185493;SGB=353.412;RPBZ=-0.591883;MQBZ=-6.70712;MQSBZ=-1.36718;BQBZ=-1.48594;SCBZ=0;FS=0;MQ0F=0.000811359;AC=64;AN=154;DP4=926,988,607,648;MQ=35	GT:PL	0/1:21,0,141	0/1:255,0,255	1/1:117,12,0	1/1:255,255,0	0/1:255,0,164	1/1:22,6,0	0/1:255,0,255	1/1:230,24,0	0/1:36,0,36	0/1:255,0,255	1/1:154,15,0	1/1:255,255,0	0/1:255,0,255	0/1:255,0,255	0/1:255,0,255	0/1:255,0,255	0/0:0,78,255	0/0:0,144,255	0/0:0,160,255	0/0:0,135,255	0/0:0,166,255	0/0:0,139,255	0/0:0,117,255	0/0:0,108,255	0/0:0,148,255	0/0:0,148,255	0/1:255,0,255	0/1:202,0,236	0/0:0,75,255	0/0:0,87,255	1/1:255,99,0	1/1:255,78,0	0/1:255,0,227	0/1:255,0,255	0/0:0,166,255	0/0:0,111,255	0/0:0,105,255	0/0:0,6,255	0/0:0,148,255	0/0:0,123,255	0/1:127,0,255	0/1:255,0,255	0/1:255,0,255	0/1:230,0,255	0/1:255,0,255	0/1:255,0,255	0/1:255,0,255	0/1:185,0,255	1/1:255,123,0	1/1:255,102,0	0/0:0,132,255	0/0:0,108,255	0/1:255,0,204	0/1:24,0,204	1/1:255,51,0	1/1:255,129,0	0/1:135,0,195	0/1:249,0,255	0/1:255,0,252	0/1:255,0,242	0/0:0,99,255	0/0:0,51,255	0/0:0,255,255	0/0:0,255,255	0/0:0,15,172	0/0:0,75,255	0/0:0,39,255	0/0:0,90,255	1/1:255,255,0	1/1:255,255,0	0/1:237,0,255	0/1:218,0,255	0/1:255,0,220
OAR1	147116953	.	G	A	11255.6	PASS	DP=1934;VDB=9.3887e-44;SGB=106.813;RPBZ=2.63108;MQBZ=-1.64964;MQSBZ=-8.05774;BQBZ=0.0736413;FS=0;MQ0F=0.000517063;AC=89;AN=146;DP4=168,337,245,422;MQ=37	GT:PL	0/0:0,6,72	0/1:255,0,152	1/1:19,3,0	1/1:245,87,0	0/1:107,0,255	1/1:72,6,0	1/1:255,90,0	./.:0,0,0	./.:0,0,0	0/0:0,45,243	1/1:103,9,0	1/1:255,66,0	0/1:255,0,21	1/1:255,36,0	1/1:255,27,0	1/1:255,42,0	1/1:255,51,0	1/1:255,42,0	1/1:209,33,0	1/1:255,27,0	0/1:250,0,255	0/1:136,0,163	0/1:85,0,255	0/1:236,0,121	0/1:236,0,255	0/1:225,0,255	0/1:73,0,205	0/1:235,0,122	0/1:126,0,81	0/1:21,0,169	0/0:0,66,255	0/0:0,42,255	1/1:255,51,0	1/1:255,63,0	0/0:0,57,255	0/0:0,66,255	0/0:0,48,255	0/0:0,24,234	1/1:255,51,0	1/1:255,48,0	0/1:207,0,197	0/1:102,0,147	1/1:229,24,0	1/1:255,66,0	0/1:114,0,158	0/1:115,0,205	0/1:230,0,146	0/1:224,0,46	0/1:229,0,181	0/1:117,0,183	0/0:0,78,255	0/0:0,36,255	1/1:255,36,0	1/1:42,3,0	1/1:252,30,0	1/1:255,51,0	1/1:151,21,0	1/1:217,27,0	0/1:255,0,70	0/1:174,0,170	0/1:255,0,0	0/1:75,0,118	0/1:196,0,219	0/1:135,0,33	1/1:232,21,0	1/1:183,15,0	0/1:11,0,255	0/1:15,0,178	0/1:194,0,255	0/1:195,0,255	0/1:255,0,255	0/1:255,0,255	0/1:213,0,29
OAR1	147368014	.	G	A	3708.53	PASS	DP=5235;VDB=6.57118e-27;SGB=254.304;RPBZ=2.43088;MQBZ=-1.71554;MQSBZ=3.20818;BQBZ=-2.09687;SCBZ=0;FS=0;MQ0F=0.000191022;AC=21;AN=154;DP4=1570,1398,187,175;MQ=38	GT:PL	0/0:0,15,183	0/0:0,255,255	0/0:0,15,154	0/0:0,187,255	0/1:246,0,238	0/0:0,21,220	0/0:0,255,255	0/1:92,0,202	0/0:0,9,105	0/0:0,247,255	0/0:0,39,255	0/0:0,255,255	0/0:0,187,255	0/0:0,123,255	0/0:0,120,255	0/0:0,114,255	0/0:0,160,255	0/0:0,163,255	0/0:0,105,255	0/0:0,135,255	0/0:0,190,255	0/0:0,190,255	0/0:0,102,255	0/0:0,132,255	0/0:0,255,255	0/0:0,151,255	0/0:0,129,255	0/0:0,175,255	0/1:255,0,255	0/1:255,0,255	0/0:0,120,255	0/0:0,102,255	0/0:0,141,255	0/0:0,108,255	0/1:214,0,255	0/1:255,0,255	0/1:255,0,255	0/1:232,0,255	0/1:255,0,255	0/1:250,0,255	0/0:0,135,255	0/0:0,66,255	0/0:0,184,255	0/0:0,84,255	0/0:0,117,255	0/0:0,141,255	0/1:255,0,255	0/1:255,0,210	0/0:0,111,255	0/0:0,66,255	1/1:255,132,0	1/1:255,120,0	0/0:0,39,255	0/0:0,42,255	0/0:0,84,255	0/0:0,81,255	0/0:0,51,255	0/0:0,93,255	0/0:0,151,255	0/0:0,111,255	0/1:255,0,255	1/1:255,36,0	0/0:0,255,255	0/0:0,255,255	0/0:0,81,255	0/0:0,63,255	0/0:0,9,118	0/0:0,9,118	0/0:0,178,255	0/0:0,255,255	0/0:0,140,255	0/0:0,190,255	0/0:0,90,255
OAR1	147596703	.	G	A	7059.58	PASS	DP=3245;VDB=0.154432;SGB=582.969;RPBZ=4.85164;MQBZ=0.423256;MQSBZ=1.53691;BQBZ=-0.209739;SCBZ=0;FS=0;MQ0F=0.00123267;AC=41;AN=154;DP4=683,624,354,343;MQ=39	GT:PL	0/1:42,3,0	0/1:142,0,255	0/0:0,12,148	0/0:0,144,255	0/0:0,6,77	0/0:0,24,244	0/0:0,172,255	0/1:255,0,68	0/0:0,6,84	0/0:0,199,255	0/0:0,30,255	0/0:0,223,255	0/1:255,0,250	0/1:246,0,255	0/0:0,66,255	0/0:0,51,255	0/0:0,75,255	0/0:0,54,255	0/0:0,93,255	0/0:0,78,255	0/0:0,96,255	0/0:0,54,255	0/1:219,0,255	0/1:255,0,208	0/1:255,0,255	0/1:255,0,255	0/0:0,48,255	0/0:0,111,255	0/1:110,0,255	0/1:245,0,255	0/1:255,0,219	0/1:255,0,199	0/0:0,66,255	0/0:0,60,255	0/1:223,0,255	0/1:255,0,225	0/1:255,0,255	0/1:214,0,249	0/1:255,0,255	0/1:255,0,255	0/0:0,60,255	0/0:0,57,255	0/1:255,0,255	0/1:182,0,255	0/0:0,72,255	0/0:0,84,255	0/0:0,99,255	0/0:0,96,255	0/0:0,63,255	0/0:0,60,255	0/0:0,63,255	0/0:0,63,255	0/0:0,39,255	0/0:0,39,255	0/0:0,87,255	0/0:0,36,255	0/0:0,30,255	0/0:0,42,255	0/0:0,63,255	0/0:0,48,255	1/1:255,24,0	1/1:207,18,0	1/1:255,205,0	1/1:255,235,0	0/0:0,3,36	0/1:148,0,122	1/1:118,9,0	1/1:192,18,0	1/1:255,175,0	1/1:255,232,0	0/1:255,0,31	0/1:255,0,255	0/1:255,0,36
OAR1	147904825	.	T	A	1196.67	PASS	DP=1038;VDB=1.09709e-11;SGB=110.19;RPBZ=-1.27295;MQBZ=0.449367;BQBZ=-4.08498;FS=0;MQ0F=0.000963391;AC=16;AN=144;DP4=921,0,117,0;MQ=37	GT:PL	0/0:0,12,107	0/0:0,117,177	./.:0,0,0	0/1:141,0,37	./.:0,0,0	0/1:30,0,30	0/1:107,0,149	0/1:123,0,123	0/0:0,3,36	0/0:0,24,149	0/0:0,12,110	0/0:0,138,196	0/0:0,63,188	0/1:16,0,120	0/0:0,45,181	0/0:0,33,168	0/0:0,39,169	0/0:0,24,157	0/0:0,39,177	0/0:0,36,171	0/0:0,36,176	0/0:0,54,182	0/0:0,54,183	0/0:0,24,155	0/1:115,0,146	0/1:148,0,124	0/0:0,45,181	0/0:0,27,148	0/0:0,15,126	0/0:0,42,172	0/1:24,0,73	0/0:0,33,175	0/0:0,30,156	0/0:0,27,158	0/0:0,30,170	0/0:0,63,182	0/0:0,66,187	0/0:0,15,117	0/0:0,51,180	0/0:0,48,179	0/0:0,33,168	0/0:0,6,42	0/0:0,48,175	0/0:0,15,69	0/1:140,0,58	0/1:118,0,88	0/0:0,42,180	0/0:0,45,183	0/1:28,0,148	0/0:5,0,104	0/0:0,48,184	0/0:0,15,120	0/0:0,24,138	0/0:0,33,162	0/1:87,0,71	0/1:100,0,33	0/1:63,0,100	0/1:110,0,83	0/0:0,42,173	0/0:0,39,173	0/0:0,45,181	0/0:0,30,170	0/0:0,90,192	0/0:0,72,190	0/0:0,9,59	./.:0,0,0	0/0:0,51,186	./.:0,0,0	0/0:0,160,199	0/0:0,84,192	0/0:0,51,175	0/0:0,190,203	0/0:0,33,148
OAR1	147904932	.	C	T	11013.9	PASS	DP=4594;VDB=1.91109e-38;SGB=618.175;RPBZ=0.739761;MQBZ=-2.83755;MQSBZ=0.626618;BQBZ=-0.755728;SCBZ=0;FS=0;MQ0F=0.00043535;AC=83;AN=158;DP4=644,701,692,763;MQ=39	GT:PL	1/1:234,24,0	1/1:255,255,0	0/1:0,3,42	0/1:77,0,255	0/0:0,108,255	0/1:57,0,144	0/1:255,0,255	0/1:167,0,247	1/1:36,3,0	1/1:255,178,0	1/1:225,24,0	1/1:255,255,0	0/1:255,0,255	0/1:101,0,241	0/0:0,108,255	0/0:0,90,255	0/0:0,114,255	0/0:0,72,255	0/0:0,120,255	0/0:0,102,255	0/0:0,144,255	0/0:0,144,255	0/1:255,0,255	0/1:255,0,255	0/0:0,199,255	0/0:0,178,255	0/0:0,117,255	0/0:0,105,255	1/1:255,75,0	1/1:255,39,0	1/1:255,79,0	1/1:255,84,0	0/1:255,0,255	0/1:255,0,250	1/1:255,81,0	1/1:255,123,0	1/1:255,154,0	1/1:255,81,0	1/1:255,103,0	1/1:255,93,0	1/1:255,45,0	1/1:255,31,0	1/1:255,126,0	1/1:255,51,0	0/0:0,87,255	0/0:0,111,255	0/1:255,0,239	0/1:255,0,255	0/1:255,0,192	0/1:255,0,102	1/1:255,117,0	1/1:255,75,0	0/1:173,0,157	0/1:165,0,255	0/0:0,90,255	0/0:0,66,255	0/0:0,63,255	0/0:0,69,255	0/1:255,0,255	0/1:255,0,224	0/1:255,0,255	0/0:0,36,255	1/1:255,196,0	1/1:255,160,0	0/1:239,0,125	0/0:0,12,153	1/1:253,57,0	1/1:116,12,0	0/0:0,255,255	0/0:0,241,255	0/1:255,0,255	0/1:255,0,255	1/1:255,84,0
OAR1	148133321	.	C	T	6868.66	PASS	DP=5605;VDB=2.20566e-16;SGB=994.807;RPBZ=-0.89989;MQBZ=1.13798;MQSBZ=-3.45719;BQBZ=0.714751;SCBZ=0;FS=0;MQ0F=0;AC=41;AN=156;DP4=1094,1277,544,556;MQ=37	GT:PL	0/0:0,9,118	0/0:0,255,255	0/0:0,9,85	0/0:0,163,255	0/0:0,96,255	0/1:217,0,171	0/1:192,0,255	0/0:0,12,146	./.:0,0,0	1/1:255,255,0	0/1:27,0,139	0/1:255,0,255	0/1:79,0,255	0/0:0,111,255	1/1:255,141,0	1/1:255,154,0	0/1:255,0,255	0/1:255,0,255	0/1:255,0,255	0/1:255,0,255	0/1:255,0,255	0/1:255,0,255	0/1:255,0,255	0/1:255,0,212	1/1:255,244,0	1/1:255,139,0	1/1:255,123,0	1/1:255,132,0	0/0:0,90,255	0/0:0,90,255	0/0:0,114,255	0/0:0,99,255	0/0:0,166,255	0/0:0,120,255	0/0:0,178,255	0/0:0,160,255	0/1:255,0,255	0/1:232,0,255	0/1:255,0,255	0/1:255,0,255	0/0:0,87,255	0/0:0,99,255	0/0:0,190,255	0/0:0,141,255	0/0:0,138,255	0/0:0,114,255	0/0:0,87,255	0/0:0,157,255	0/0:0,105,255	0/0:0,81,255	0/0:0,141,255	0/0:0,105,255	0/0:0,51,255	0/0:0,51,255	0/0:0,102,255	0/0:0,96,255	0/0:0,72,255	0/0:0,102,255	0/0:0,93,255	0/0:0,141,255	0/0:0,81,255	0/1:93,0,145	0/0:0,255,255	0/0:0,255,255	0/0:0,72,255	0/0:0,72,255	0/0:0,72,255	0/0:0,45,255	0/1:255,0,255	0/1:255,0,255	1/1:255,255,0	1/1:255,138,0	0/1:255,0,255
OAR1	148473247	.	A	G	7157.68	PASS	DP=2354;VDB=0;SGB=306.683;RPBZ=0.370549;MQBZ=0.804962;MQSBZ=-5.74751;BQBZ=-1.51519;SCBZ=0;FS=0;MQ0F=0;AC=54;AN=144;DP4=289,561,224,335;MQ=39	GT:PL	1/1:84,6,0	1/1:255,187,0	./.:0,0,0	0/1:103,0,220	0/0:0,21,208	0/1:68,0,33	0/1:255,0,203	0/0:0,9,119	0/1:36,3,0	1/1:255,54,0	0/1:100,0,30	0/1:255,0,255	0/0:0,60,255	0/0:0,33,248	0/0:0,63,255	0/0:0,75,255	0/0:0,60,255	0/0:0,63,255	0/0:0,24,255	0/0:0,42,255	0/0:0,66,255	0/0:0,96,255	0/0:0,87,255	0/0:0,33,255	0/0:0,102,255	0/0:0,69,255	0/0:0,42,255	0/0:0,69,255	1/1:255,72,0	1/1:255,25,0	1/1:255,57,0	1/1:255,36,0	0/1:186,0,174	0/1:175,0,209	1/1:255,87,0	1/1:255,33,0	1/1:255,81,0	1/1:255,51,0	0/0:0,66,255	0/0:0,60,255	0/1:145,0,250	0/1:92,0,199	0/0:0,48,242	0/0:0,57,255	0/1:149,0,240	0/1:199,0,255	0/1:240,0,79	0/1:134,0,197	0/0:0,51,255	0/0:0,27,248	0/0:0,45,255	0/0:0,36,255	0/1:237,0,168	0/1:131,0,111	0/1:3,0,181	0/1:49,0,114	0/1:126,0,120	0/1:205,0,105	0/0:0,21,255	0/0:0,27,255	0/1:152,0,153	0/0:0,6,43	0/1:255,0,255	0/1:255,0,255	0/0:0,39,255	./.:0,0,0	./.:0,0,0	./.:0,0,0	0/1:218,0,255	0/1:255,0,255	0/1:255,0,255	0/1:222,0,255	1/1:255,96,0
OAR1	148709516	.	T	C	6445.36	PASS	DP=1670;VDB=1.28494e-17;SGB=163.922;RPBZ=2.52576;MQBZ=0.771571;MQSBZ=0.606328;BQBZ=1.04665;FS=0;MQ0F=0;AC=60;AN=136;DP4=351,347,169,195;MQ=37	GT:PL	0/0:0,15,172	0/0:0,111,255	1/1:142,12,0	1/1:255,33,0	0/0:0,69,255	0/0:0,9,76	0/0:0,208,255	./.:0,0,0	./.:0,0,0	0/0:0,60,255	0/0:0,9,113	0/0:0,132,255	1/1:255,60,0	1/1:255,33,0	1/1:65,6,0	1/1:220,27,0	1/1:255,63,0	1/1:255,39,0	1/1:255,36,0	1/1:255,36,0	1/1:255,69,0	1/1:255,66,0	1/1:255,39,0	0/1:153,0,21	1/1:255,45,0	1/1:255,63,0	1/1:255,36,0	1/1:172,15,0	0/0:0,39,255	0/0:0,45,255	0/0:0,48,255	0/0:0,45,255	0/1:39,0,246	0/0:0,21,205	0/0:0,39,255	0/0:0,24,231	0/0:0,27,233	0/0:0,45,255	0/0:0,16,222	0/1:63,0,198	0/0:0,33,255	0/0:0,30,255	0/1:0,0,255	0/0:0,36,255	0/0:0,33,255	0/0:0,39,255	0/1:90,0,176	0/1:163,0,2	0/1:79,0,110	0/1:207,0,115	1/1:229,27,0	1/1:255,39,0	0/0:0,24,239	0/0:0,21,196	0/1:201,0,130	0/1:60,0,180	0/1:98,0,94	0/1:9,0,251	1/1:255,42,0	1/1:168,18,0	./.:0,0,0	0/1:250,0,67	0/1:220,0,190	0/1:164,0,255	1/1:157,42,0	0/1:42,3,0	./.:0,0,0	./.:0,0,0	0/0:0,126,255	0/0:0,111,255	0/0:0,123,255	0/0:0,118,255	0/0:0,24,172
OAR1	148919104	.	A	G	6592.63	PASS	DP=5368;VDB=4.54583e-17;SGB=369.303;RPBZ=-1.56881;MQBZ=-3.34868;MQSBZ=-1.76864;BQBZ=-0.937145;SCBZ=0;FS=0;MQ0F=0;AC=38;AN=154;DP4=1284,1333,371,350;MQ=37	GT:PL	0/0:0,21,199	0/0:0,255,255	0/0:0,9,93	0/0:0,241,255	1/1:255,38,0	0/0:0,18,211	0/0:0,255,255	1/1:251,24,0	0/0:0,21,223	0/0:0,211,255	0/0:0,39,255	0/0:0,255,255	1/1:255,99,0	1/1:255,90,0	0/1:255,0,255	0/1:255,0,255	1/1:255,154,0	1/1:255,102,0	1/1:255,114,0	1/1:255,184,0	0/1:255,0,255	0/1:255,0,255	0/1:255,0,255	0/1:255,0,255	0/1:255,0,255	0/1:255,0,255	0/0:0,123,255	0/0:0,120,255	0/0:0,148,255	0/0:0,111,255	0/1:255,0,255	0/1:189,0,255	0/0:0,74,255	0/0:0,105,255	0/1:255,0,255	0/1:255,0,255	0/0:0,123,255	0/0:0,102,255	0/0:0,144,255	0/0:0,132,255	0/0:0,160,255	0/0:0,84,255	0/0:0,229,255	0/0:0,144,255	0/1:255,0,255	0/1:255,0,255	0/0:0,123,255	0/0:0,117,255	0/1:255,0,142	0/1:255,0,255	0/0:0,117,255	0/0:0,120,255	0/0:0,78,255	0/0:0,72,255	0/1:255,0,255	0/1:218,0,203	0/0:0,39,255	0/0:0,120,255	0/0:0,151,255	0/0:0,105,255	0/0:0,33,255	0/0:0,48,255	0/0:0,255,255	0/0:0,255,255	0/0:0,33,220	0/0:0,21,235	0/1:84,6,0	0/1:216,0,142	0/0:0,253,255	0/0:0,255,255	0/0:0,255,255	0/0:0,183,255	0/0:0,75,255
OAR1	149209392	.	G	A	2557.85	PASS	DP=745;VDB=0;SGB=255.743;RPBZ=0.0381725;MQBZ=0.23567;BQBZ=1.07232;FS=0;MQ0F=0;AC=35;AN=138;DP4=491,0,248,0;MQ=39	GT:PL	0/0:0,6,62	0/0:0,117,194	./.:0,0,0	0/0:0,69,172	0/0:0,3,143	0/1:27,0,57	0/0:0,66,188	0/0:0,24,157	./.:0,0,0	0/0:0,15,126	0/0:0,6,66	0/0:0,66,190	0/1:66,0,103	0/0:0,9,90	0/0:0,18,137	0/0:0,30,157	0/0:0,27,157	0/0:0,24,143	0/0:0,33,171	0/0:0,45,180	0/0:0,48,182	0/0:0,57,185	0/1:115,0,93	0/1:92,0,49	0/1:86,0,107	0/1:90,0,90	0/0:0,45,184	0/0:0,15,118	0/1:130,0,12	0/1:27,0,57	0/0:0,24,149	0/0:0,27,158	0/0:0,15,120	0/0:0,6,66	0/0:0,15,120	0/0:0,36,168	0/0:0,33,172	0/0:0,18,139	0/0:0,27,158	0/0:0,30,170	0/0:0,18,139	0/0:0,21,136	1/1:178,36,0	1/1:164,27,0	0/1:107,0,63	0/1:83,0,46	1/1:119,15,0	0/1:114,0,130	0/1:46,0,107	0/1:100,0,88	0/1:108,0,14	1/1:81,9,0	0/0:0,9,81	0/0:0,9,81	0/0:0,30,161	0/0:0,15,126	0/1:23,3,0	0/1:71,0,24	0/1:72,0,93	0/1:102,0,104	0/0:0,27,158	./.:0,0,0	1/1:187,96,0	1/1:188,54,0	./.:0,0,0	0/1:110,0,153	./.:0,0,0	./.:0,0,0	1/1:173,96,0	1/1:195,126,0	0/0:0,51,175	0/0:0,30,170	0/0:0,21,144
OAR1	149433424	.	T	C	1695.85	PASS	DP=826;VDB=3.98477e-34;SGB=118.717;RPBZ=-2.02837;MQBZ=2.29769;BQBZ=-1.62121;FS=0;MQ0F=0.00242131;AC=27;AN=144;DP4=677,0,148,0;MQ=37	GT:PL	0/1:57,0,27	1/1:165,33,0	0/0:0,3,8	0/0:0,60,112	0/0:0,15,25	0/1:36,3,0	0/1:44,0,118	0/0:0,9,90	0/1:66,6,0	0/1:73,0,133	0/0:0,3,32	0/1:32,0,122	0/0:0,45,179	0/0:0,27,164	0/0:0,21,143	0/0:0,57,186	0/0:0,42,182	0/0:0,45,173	0/0:0,3,148	0/0:0,27,156	0/0:0,69,187	0/0:0,27,158	0/0:0,51,174	0/0:0,27,142	0/0:0,24,146	0/0:0,27,165	0/0:0,57,186	0/0:0,24,147	0/0:0,18,121	0/0:0,18,131	0/1:77,0,132	0/1:108,0,54	0/0:0,15,95	0/0:0,30,164	0/1:148,0,52	0/0:0,9,81	0/1:116,0,87	0/1:84,0,69	0/0:0,48,182	0/0:0,27,154	0/1:17,0,30	0/1:58,0,75	0/0:0,33,172	0/0:0,39,175	0/0:0,18,125	0/0:0,27,162	0/0:0,33,174	0/0:0,15,112	0/0:0,48,185	0/0:0,21,140	0/0:0,21,128	0/0:0,27,161	0/0:0,6,62	0/0:0,9,90	0/0:0,27,159	0/0:0,24,158	0/0:0,3,36	0/0:0,18,132	0/0:0,21,145	0/0:0,33,173	./.:0,0,0	./.:0,0,0	0/1:158,0,115	0/1:96,0,142	0/0:0,12,110	0/0:0,30,170	0/1:40,0,130	./.:0,0,0	0/0:0,54,168	0/0:0,132,195	1/1:157,27,0	1/1:170,30,0	1/1:158,54,0
OAR1	149433540	.	T	C	2447.34	PASS	DP=2076;VDB=0;SGB=224.793;RPBZ=-1.82098;MQBZ=-3.13916;MQSBZ=-12.6241;BQBZ=-5.49794;FS=0;MQ0F=0.000481696;AC=28;AN=150;DP4=371,666,59,157;MQ=38	GT:PL	0/1:30,0,90	0/0:0,99,255	0/1:48,6,0	1/1:255,99,0	1/1:88,21,0	0/0:0,3,25	0/1:255,0,116	0/1:101,9,0	0/0:0,9,105	0/0:0,108,255	0/0:0,3,42	0/0:0,202,255	0/0:0,54,255	0/0:0,33,255	0/1:6,0,255	0/0:0,72,255	0/0:0,54,255	0/0:0,69,255	0/0:0,57,255	0/0:0,48,255	0/0:0,99,255	0/0:0,51,255	0/0:0,63,255	0/0:0,36,255	0/0:0,45,255	0/1:9,0,245	0/0:0,66,255	0/0:0,36,255	0/0:0,21,213	0/0:0,24,241	0/0:0,66,255	0/0:0,45,255	0/0:0,30,255	0/0:0,42,255	0/0:0,60,255	0/0:0,27,255	0/0:0,48,255	0/0:0,45,255	0/0:0,69,255	0/0:0,48,255	0/0:0,21,179	0/0:0,24,232	1/1:255,60,0	1/1:255,63,0	0/1:12,0,220	0/0:0,33,233	0/1:216,0,132	0/1:113,0,166	0/1:112,0,255	0/1:108,0,218	1/1:255,39,0	1/1:255,51,0	0/0:0,12,148	0/0:0,15,169	0/0:0,33,255	0/0:0,42,255	0/0:0,9,105	0/0:0,33,255	0/1:50,0,219	0/1:48,0,255	0/0:0,15,169	./.:0,0,0	0/0:0,144,255	0/0:0,138,255	0/0:0,12,153	0/0:0,30,255	0/1:51,0,212	1/1:222,21,0	0/0:0,17,255	0/0:0,151,255	0/0:0,69,255	0/0:0,84,255	0/0:0,96,255
OAR1	149642619	.	A	C	10237.1	PASS	DP=3459;VDB=3.33312e-20;SGB=151.947;RPBZ=2.40946;MQBZ=-1.21754;MQSBZ=3.21119;BQBZ=-2.19665;SCBZ=0;FS=0;MQ0F=0;AC=70;AN=152;DP4=695,577,450,372;MQ=38	GT:PL	0/0:0,3,42	0/0:0,172,255	0/0:0,15,172	0/0:0,232,255	0/0:0,81,255	0/0:0,15,134	0/0:0,160,255	0/0:0,48,255	0/1:15,0,69	0/1:255,0,255	0/1:15,0,186	0/1:255,0,255	0/1:255,0,3	1/1:255,48,0	1/1:255,21,0	1/1:255,90,0	1/1:255,81,0	1/1:255,114,0	1/1:255,90,0	1/1:255,69,0	0/1:185,0,255	0/1:255,0,255	0/1:166,0,255	0/1:178,0,239	0/1:255,0,255	0/1:255,0,255	0/0:0,75,255	0/0:0,93,255	1/1:255,33,0	1/1:255,63,0	0/1:249,0,255	0/1:176,0,233	1/1:255,60,0	1/1:255,48,0	0/1:232,0,255	0/1:233,0,183	0/1:217,0,255	0/1:237,0,238	1/1:255,69,0	1/1:255,57,0	0/1:234,0,255	0/1:124,0,83	0/0:0,108,255	0/0:0,90,255	1/1:255,51,0	1/1:255,66,0	0/1:152,0,229	0/1:220,0,255	0/1:255,0,255	0/1:170,0,194	0/0:0,90,255	0/0:0,81,255	1/1:255,51,0	1/1:111,9,0	0/1:184,0,255	0/1:135,0,146	0/1:77,0,135	0/1:179,0,229	0/0:0,93,255	0/0:0,78,255	0/1:54,0,188	0/0:0,39,255	0/1:73,0,255	0/1:255,0,255	0/1:123,0,131	1/1:157,18,0	0/1:79,0,255	./.:0,0,0	0/1:255,0,255	0/1:255,0,255	0/0:0,166,255	0/0:0,241,255	0/0:0,114,255
OAR1	149884420	.	A	G	1999.47	PASS	DP=3899;VDB=4.2039e-45;SGB=161.761;RPBZ=0.59345;MQBZ=-2.559;MQSBZ=-5.21213;BQBZ=-2.48131;SCBZ=0;FS=0;MQ0F=0.00230828;AC=14;AN=156;DP4=944,1131,99,109;MQ=38	GT:PL	0/0:0,15,180	0/0:0,255,255	0/0:0,6,66	0/0:0,108,255	0/0:0,57,255	0/1:40,0,33	0/1:255,0,255	0/0:0,36,255	0/0:0,21,190	0/0:0,120,255	0/0:0,33,255	0/0:0,255,255	0/0:0,114,255	0/0:0,57,255	0/0:0,75,255	0/0:0,96,255	0/0:0,96,255	0/0:0,57,255	0/0:0,93,255	0/0:0,99,255	0/0:0,135,255	0/0:0,99,255	0/0:0,96,255	0/0:0,105,255	0/0:0,151,255	0/0:0,93,255	0/0:0,87,255	0/0:0,65,255	0/0:0,72,255	0/0:0,39,255	0/0:0,96,255	0/0:0,48,255	0/0:0,75,255	0/0:0,36,255	0/0:0,42,255	0/0:0,54,255	0/0:0,78,255	0/0:0,60,255	0/0:0,102,255	0/0:0,27,255	0/0:0,57,255	0/0:0,66,255	1/1:255,40,0	1/1:255,75,0	0/0:0,96,255	0/0:0,102,255	0/1:255,0,161	0/1:229,0,255	0/0:0,57,255	0/0:0,72,255	1/1:255,75,0	1/1:255,78,0	0/0:0,69,255	0/0:0,51,255	0/0:0,66,255	0/0:0,72,255	0/0:0,54,255	0/0:0,70,255	0/1:153,0,232	0/1:255,0,143	0/0:0,27,255	0/0:0,6,77	0/0:0,217,255	0/0:0,208,255	0/0:0,81,255	0/0:0,30,252	0/0:0,24,255	0/0:0,39,255	0/0:0,196,255	0/0:0,154,255	0/0:0,211,255	0/0:0,184,255	0/0:0,102,255
OAR1	149884513	.	T	C	1678.06	PASS	DP=582;VDB=4.77807e-22;SGB=142.485;RPBZ=-0.166125;MQBZ=-0.421319;BQBZ=-0.785617;FS=0;MQ0F=0;AC=26;AN=142;DP4=0,436,0,144;MQ=37	GT:PL	0/1:66,6,0	1/1:178,51,0	./.:0,0,0	0/0:0,24,155	./.:0,0,0	0/0:0,3,36	0/1:128,7,0	0/0:0,27,165	0/1:20,0,27	0/1:108,0,143	0/1:69,0,49	0/1:151,0,145	0/0:0,18,134	0/0:0,9,71	0/0:0,15,126	0/0:0,30,167	0/0:0,18,133	0/0:0,18,133	0/0:0,12,94	0/0:0,27,158	0/0:0,33,165	0/0:0,18,132	0/0:0,45,182	0/0:0,6,56	0/0:0,45,178	0/0:0,18,124	0/0:0,21,137	0/0:0,18,139	0/0:0,18,119	0/0:0,9,87	0/1:54,0,71	0/1:41,0,77	0/0:0,12,102	0/0:0,21,143	0/1:30,0,30	0/1:45,0,79	0/1:80,0,21	0/1:52,0,74	0/0:0,27,149	0/0:0,18,131	0/1:68,0,24	0/1:54,0,54	0/0:0,42,170	0/0:0,24,130	0/0:0,27,154	0/0:0,24,155	0/0:0,18,133	0/0:0,18,137	0/0:0,18,133	0/0:0,21,143	0/0:0,18,120	0/0:0,30,147	0/0:0,33,171	0/0:0,24,130	0/0:0,9,90	0/0:0,15,117	0/0:0,12,102	0/0:0,18,130	0/0:0,24,145	0/0:0,30,168	1/1:126,15,0	./.:0,0,0	0/0:0,33,150	0/1:61,0,135	0/0:0,36,175	0/0:0,24,148	0/0:0,9,90	./.:0,0,0	0/0:0,48,177	0/0:0,9,134	1/1:179,66,0	0/1:92,0,104	1/1:158,24,0
OAR1	150178778	.	G	A	4563.1	PASS	DP=2686;VDB=1.40636e-07;SGB=272.948;RPBZ=0.591838;MQBZ=0.954055;MQSBZ=4.25522;BQBZ=0.201565;SCBZ=0;FS=0;MQ0F=0.0014892;AC=27;AN=152;DP4=715,641,200,174;MQ=37	GT:PL	0/0:5,3,0	0/1:255,0,255	0/0:0,9,118	0/0:0,129,255	0/0:0,12,146	0/0:0,3,42	0/1:252,0,255	0/0:0,108,255	0/1:70,6,0	0/1:199,0,255	0/0:0,9,118	0/1:255,0,255	0/0:0,72,255	0/0:0,69,255	0/0:0,45,255	0/0:0,72,255	0/0:0,66,255	0/0:0,66,255	0/0:0,72,255	0/0:0,51,255	0/0:0,63,255	0/0:0,105,255	0/0:0,54,255	0/0:0,60,255	0/0:0,87,255	0/0:0,75,255	0/0:0,60,255	0/0:0,33,255	0/1:255,0,37	0/1:92,0,182	0/1:255,0,144	0/1:54,0,151	0/0:0,54,255	0/0:0,36,255	0/1:229,0,255	0/1:185,0,108	0/1:241,0,148	0/1:110,0,163	0/0:0,57,255	0/0:0,48,255	0/1:255,0,225	0/1:79,0,248	0/0:0,66,255	0/0:0,75,255	0/0:0,75,255	0/0:0,57,255	0/0:0,42,255	0/0:0,54,255	0/0:0,105,255	0/0:0,39,255	0/0:0,9,255	0/0:0,48,255	0/1:112,0,255	0/1:63,0,129	0/1:141,0,233	0/1:53,0,195	0/0:0,12,140	0/0:0,51,255	0/0:0,48,255	0/0:0,63,255	0/0:0,24,240	0/0:0,24,158	0/1:124,0,255	0/1:255,0,255	0/0:0,36,203	0/0:0,21,212	0/0:0,12,153	0/0:0,36,255	0/1:255,0,255	0/1:218,0,255	0/1:255,0,255	0/1:255,0,255	0/1:255,0,194
OAR1	150556980	.	C	G	5795.07	PASS	DP=3539;VDB=3.98385e-12;SGB=415.316;RPBZ=-1.00435;MQBZ=-3.18199;MQSBZ=-4.81758;BQBZ=-2.61392;SCBZ=0;FS=0;MQ0F=0;AC=32;AN=150;DP4=712,1008,219,315;MQ=38	GT:PL	0/1:34,0,89	0/1:238,0,255	0/0:0,18,169	0/0:0,154,255	0/0:0,27,227	0/1:17,0,112	0/1:176,0,255	0/0:0,27,207	0/1:36,3,0	1/1:255,151,0	0/0:0,24,218	0/0:0,255,255	0/1:255,0,255	0/1:243,0,255	0/0:0,66,255	0/0:0,78,255	0/0:0,102,255	0/0:0,129,255	0/0:0,99,255	0/0:0,96,255	0/0:0,135,255	0/0:0,148,255	0/0:0,75,255	0/0:0,63,255	0/0:0,111,255	0/0:0,129,255	0/0:0,123,255	0/0:0,93,255	0/1:255,0,174	0/1:235,0,194	1/1:255,90,0	1/1:255,105,0	0/0:0,75,255	0/0:0,63,255	0/1:207,0,255	0/1:255,0,248	0/1:255,0,255	0/1:181,0,247	0/0:0,93,255	0/0:0,63,255	0/1:255,0,196	0/1:213,0,97	0/0:0,120,255	0/0:0,120,255	0/0:0,69,255	0/0:0,102,255	0/0:0,87,255	0/0:0,81,255	0/0:0,60,255	0/0:0,63,255	0/0:0,81,255	0/0:0,60,255	0/1:236,0,157	0/1:255,0,162	0/0:0,78,255	0/0:0,48,255	0/1:134,0,131	0/1:64,0,251	0/1:237,0,213	0/1:255,0,243	0/0:0,57,255	0/0:0,54,255	0/1:255,0,217	0/1:255,0,255	0/0:0,84,255	0/0:0,6,77	0/0:0,36,255	0/0:0,39,255	0/1:255,0,255	0/1:255,0,126	0/0:0,172,255	0/0:0,205,255	0/1:255,0,255
OAR1	150790167	.	C	A	2055.71	PASS	DP=1312;VDB=2.42285e-15;SGB=93.6816;RPBZ=2.54008;MQBZ=-0.0959567;MQSBZ=-3.79332;BQBZ=0.305591;FS=0;MQ0F=0;AC=22;AN=140;DP4=300,373,63,70;MQ=37	GT:PL	0/0:0,3,42	0/1:16,0,235	./.:0,0,0	0/0:0,30,255	0/0:0,12,146	0/0:0,6,72	0/0:0,96,255	./.:0,0,0	./.:0,0,0	0/0:0,6,77	0/0:0,6,14	0/0:0,63,255	0/0:0,39,246	0/0:0,27,255	0/0:0,69,255	0/0:0,39,255	0/0:0,42,255	0/0:0,48,255	0/0:0,39,255	0/0:0,33,255	0/1:131,0,162	0/1:126,0,131	0/1:114,0,187	0/1:51,0,195	0/0:0,38,255	0/0:0,48,255	0/1:81,0,207	0/1:142,0,45	0/1:27,0,121	0/1:37,0,185	0/1:76,0,134	0/1:138,0,143	0/0:0,21,208	0/0:0,42,255	0/1:129,0,160	0/1:63,0,92	0/0:0,15,140	0/0:0,36,255	0/0:0,27,229	0/0:0,15,148	0/0:0,21,217	0/0:0,27,248	0/0:0,33,255	0/0:0,27,229	0/0:0,57,255	0/0:0,27,255	0/0:0,42,255	0/0:0,36,255	0/0:0,48,255	0/0:0,24,210	0/0:0,39,255	0/0:0,24,233	0/1:50,0,104	0/1:33,0,57	0/0:0,33,222	0/0:0,15,155	0/1:30,0,102	0/0:0,6,78	0/1:120,0,102	0/1:151,0,136	0/0:0,9,105	./.:0,0,0	0/0:0,29,255	0/1:255,0,168	0/0:0,39,182	0/0:0,39,255	./.:0,0,0	0/0:0,3,42	1/1:255,51,0	0/1:255,0,255	0/0:0,69,255	0/0:0,39,255	0/0:0,30,255
OAR1	150997194	.	C	A	2006.1	PASS	DP=1981;VDB=2.33974e-35;SGB=120.208;RPBZ=0.158565;MQBZ=-0.395616;MQSBZ=-12.0747;BQBZ=0.0500572;FS=0;MQ0F=0;AC=15;AN=144;DP4=326,809,29,83;MQ=38	GT:PL	0/0:0,9,113	0/0:0,141,255	0/0:0,3,42	0/0:0,60,255	0/0:0,54,255	0/0:0,9,81	0/0:0,93,255	./.:0,0,0	./.:0,0,0	./.:0,0,0	0/0:0,9,101	0/1:235,0,240	0/0:0,45,255	0/0:0,30,213	0/0:0,45,255	0/0:0,39,255	0/0:0,45,255	0/0:0,63,255	0/0:0,90,255	0/0:0,24,253	0/0:0,75,255	0/0:0,96,255	0/0:0,69,255	0/0:0,63,255	0/0:0,63,255	0/0:0,57,255	0/0:0,30,255	0/0:0,48,255	0/0:0,45,255	0/0:0,51,255	0/0:0,48,216	0/0:0,20,250	0/0:0,57,255	0/0:0,30,229	0/0:0,57,255	0/0:0,27,176	0/0:0,45,255	0/0:0,63,255	0/0:0,66,255	0/0:0,48,255	0/0:0,27,255	0/0:0,12,118	0/1:190,0,255	0/1:65,0,198	0/1:255,0,211	0/1:175,0,181	0/1:159,0,221	0/1:208,0,165	0/0:0,48,253	0/0:0,39,255	0/0:0,33,255	0/0:0,42,243	0/1:118,0,183	0/1:123,0,156	1/1:255,39,0	1/1:255,39,0	0/1:104,0,47	0/1:61,0,169	0/0:0,33,255	0/0:0,30,255	./.:0,0,0	0/0:0,60,255	0/0:0,111,255	0/0:0,84,255	0/0:0,54,255	0/0:0,6,77	0/0:0,12,153	0/0:0,12,110	0/0:0,114,255	0/0:0,114,255	0/0:0,120,255	0/0:0,151,255	0/0:0,54,255
OAR1	151641388	.	C	A	4830.24	PASS	DP=4455;VDB=1.0282e-13;SGB=234.713;RPBZ=-0.0920774;MQBZ=-3.43436;MQSBZ=-7.97592;BQBZ=-0.608347;SCBZ=0;FS=0;MQ0F=0.000673401;AC=28;AN=154;DP4=1024,1340,165,238;MQ=36	GT:PL	0/0:0,15,126	0/0:0,255,255	0/0:0,18,173	0/0:0,255,255	0/0:0,81,255	0/0:0,12,106	0/0:0,255,255	./.:0,0,0	0/0:0,15,156	0/0:0,220,255	0/1:103,0,69	0/1:255,0,255	0/0:0,166,255	0/0:0,108,255	0/0:0,93,255	0/0:0,123,255	0/0:0,144,255	0/0:0,129,255	0/0:0,84,255	0/0:0,59,255	0/0:0,135,255	0/0:0,160,255	0/0:0,75,255	0/0:0,99,255	0/0:0,141,255	0/0:0,132,255	0/0:0,60,255	0/0:0,108,255	0/1:242,0,235	0/1:238,0,147	0/1:255,0,242	0/1:179,0,195	0/0:0,84,255	0/0:0,114,255	0/1:255,0,255	0/1:57,0,255	0/1:231,0,255	0/1:235,0,160	0/0:0,114,255	0/0:0,93,255	0/1:224,0,212	0/1:92,0,225	0/0:0,120,255	0/0:0,108,255	0/1:255,0,255	0/1:178,0,255	0/1:255,0,107	0/1:174,0,255	0/1:233,0,236	0/1:124,0,215	1/1:255,99,0	1/1:255,93,0	0/1:255,0,255	0/1:199,0,216	0/0:0,48,255	0/0:0,48,255	0/0:0,66,255	0/0:0,75,255	0/0:0,63,255	0/0:0,81,255	0/0:0,78,255	0/0:0,60,255	0/0:0,151,255	0/0:0,255,255	0/0:0,84,255	0/0:0,108,255	0/0:0,51,227	0/0:0,21,225	0/0:0,255,255	0/0:0,255,255	0/1:255,0,255	0/1:235,0,255	0/0:0,141,255
OAR1	151873221	.	C	A	5068.16	PASS	DP=6689;VDB=2.12257e-26;SGB=529.375;RPBZ=5.25712;MQBZ=-1.25747;MQSBZ=-4.16825;BQBZ=-1.60207;SCBZ=0;FS=0;MQ0F=0;AC=27;AN=158;DP4=1567,1555,378,430;MQ=39	GT:PL	0/0:0,27,255	0/0:0,255,255	0/0:0,21,233	0/0:0,255,255	0/0:0,45,255	0/0:0,39,255	0/0:0,255,255	0/0:0,39,255	0/0:0,21,224	0/0:0,255,255	0/0:0,33,255	0/0:0,255,255	0/0:0,141,255	0/0:0,132,255	0/1:255,0,255	0/1:255,0,255	0/0:0,129,255	0/0:0,175,255	0/0:0,144,255	0/0:0,132,255	0/0:0,196,255	0/0:0,232,255	0/1:255,0,255	0/1:255,0,255	0/0:0,255,255	0/0:0,190,255	0/0:0,120,255	0/0:0,144,255	0/0:0,93,255	0/0:0,111,255	0/0:0,151,255	0/0:0,73,255	0/1:255,0,255	0/1:255,0,255	0/0:0,154,255	0/0:0,132,255	0/0:0,120,255	0/0:0,123,255	0/1:255,0,255	0/1:255,0,255	0/0:0,114,255	0/0:0,51,255	0/1:255,0,255	0/1:255,0,255	0/0:0,141,255	0/0:0,144,255	0/1:255,0,255	0/1:255,0,255	0/0:0,154,255	0/0:0,51,255	1/1:255,141,0	1/1:255,93,0	0/0:0,78,255	0/0:0,75,255	0/1:255,0,192	0/1:255,0,255	0/0:0,42,255	0/0:0,78,255	0/0:0,151,255	0/0:0,175,255	0/0:0,123,255	0/0:0,48,255	0/1:255,0,255	0/1:255,0,255	0/0:0,72,255	0/0:0,6,84	0/1:85,0,129	0/1:139,0,255	1/1:255,255,0	1/1:255,255,0	0/0:0,255,255	0/0:0,255,255	0/0:0,166,255
OAR1	152078379	.	T	A	2284	PASS	DP=5070;VDB=7.29851e-12;SGB=320.379;RPBZ=1.17447;MQBZ=-2.90204;MQSBZ=0.953198;BQBZ=-0.279401;SCBZ=0;FS=0;MQ0F=0;AC=12;AN=160;DP4=1831,1141,170,111;MQ=37	GT:PL	0/0:0,21,231	0/0:0,255,255	0/0:0,15,134	0/0:0,87,255	0/0:0,154,255	0/0:0,33,215	0/0:0,255,255	0/0:0,45,255	0/0:0,3,36	0/0:0,226,255	0/0:0,24,220	0/0:0,255,255	0/0:0,132,255	0/0:0,96,255	0/0:0,175,255	0/0:0,120,255	0/0:0,190,255	0/0:0,163,255	0/0:0,120,255	0/0:0,123,255	0/0:0,172,255	0/0:0,184,255	0/0:0,135,255	0/0:0,93,255	0/0:0,166,255	0/0:0,135,255	0/0:0,144,255	0/0:0,144,255	1/1:255,99,0	1/1:255,75,0	0/0:0,138,255	0/0:0,99,255	0/0:0,123,255	0/0:0,75,255	0/0:0,114,255	0/0:0,75,255	0/1:255,0,213	0/1:255,0,255	0/0:0,141,255	0/0:0,90,255	0/1:255,0,255	0/1:171,0,202	0/1:255,0,237	0/1:255,0,255	0/0:0,148,255	0/0:0,120,255	0/0:0,102,255	0/0:0,154,255	0/0:0,105,255	0/0:0,78,255	0/0:0,132,255	0/0:0,87,255	0/0:0,54,255	0/0:0,54,255	0/0:0,99,255	0/0:0,84,255	0/0:0,36,255	0/0:0,66,255	0/0:0,126,255	0/0:0,114,255	0/0:0,60,255	0/0:0,87,255	0/0:0,255,255	0/0:0,255,255	0/0:0,33,200	0/0:0,27,171	0/0:0,18,123	0/0:0,81,255	0/1:255,0,255	0/1:255,0,255	0/0:0,255,255	0/0:0,255,255	0/0:0,123,255
OAR1	152078381	.	C	T	5428.39	PASS	DP=5089;VDB=3.49088e-14;SGB=736.929;RPBZ=3.2001;MQBZ=-5.22552;MQSBZ=1.29011;BQBZ=-3.71091;SCBZ=0;FS=0;MQ0F=0;AC=30;AN=160;DP4=1558,994,429,280;MQ=37	GT:PL	0/0:0,21,231	0/0:0,255,255	0/0:0,15,149	0/0:0,87,255	0/0:0,154,255	0/0:0,33,223	0/0:0,255,255	0/0:0,45,255	0/0:0,3,36	0/0:0,229,255	0/0:0,24,220	0/0:0,255,255	1/1:255,129,0	1/1:255,96,0	0/0:0,175,255	0/0:0,120,255	0/1:255,0,255	0/1:255,0,255	0/0:0,120,255	0/0:0,123,255	0/0:0,169,255	0/0:0,184,255	0/1:230,0,255	0/1:255,0,255	1/1:255,166,0	1/1:255,135,0	0/1:255,0,255	0/1:255,0,255	0/0:0,108,255	0/0:0,78,255	0/1:255,0,255	0/1:255,0,255	0/0:0,123,255	0/0:0,75,255	0/0:0,114,255	0/0:0,75,255	0/0:0,163,255	0/0:0,135,255	0/0:0,144,255	0/0:0,90,255	0/0:0,120,255	0/0:0,60,255	0/0:0,117,255	0/0:0,148,255	1/1:255,148,0	1/1:255,120,0	0/0:0,102,255	0/0:0,154,255	0/1:255,0,255	0/1:244,0,192	0/0:0,132,255	0/0:0,87,255	0/0:0,57,255	0/0:0,54,255	0/1:255,0,255	0/1:224,0,255	0/1:86,0,187	0/1:189,0,244	0/0:0,126,255	0/0:0,114,255	0/0:0,60,255	0/0:0,87,255	0/1:255,0,255	0/1:255,0,255	0/0:0,33,211	0/0:0,27,171	0/0:0,18,134	0/0:0,81,255	0/1:255,0,255	0/1:166,0,255	0/0:0,255,255	0/0:0,255,255	0/0:0,123,255
OAR1	152283766	.	C	T	3008.85	PASS	DP=2417;VDB=0;SGB=126.831;RPBZ=0.386779;MQBZ=1.03553;MQSBZ=-15.235;BQBZ=0.514153;SCBZ=0;FS=0;MQ0F=0.000413736;AC=23;AN=148;DP4=397,845,74,130;MQ=36	GT:PL	0/0:0,3,24	0/0:0,175,255	0/0:0,9,83	0/0:0,99,255	0/1:21,0,255	0/1:72,6,0	1/1:255,72,0	0/0:0,24,255	./.:0,0,0	0/1:255,0,255	./.:0,0,0	0/0:0,175,255	0/0:1,0,255	0/0:0,24,255	0/1:126,0,195	0/1:249,0,109	0/0:0,42,255	0/0:0,18,255	1/1:255,51,0	1/1:255,24,0	0/1:143,0,222	0/1:255,0,188	0/1:212,0,117	0/1:125,0,244	1/1:255,54,0	1/1:255,63,0	0/1:248,0,170	0/1:144,0,230	0/0:0,45,255	0/0:0,63,255	0/0:0,48,255	0/0:0,39,255	0/0:0,45,255	0/0:0,42,255	0/0:0,57,255	0/0:0,60,255	0/0:0,66,255	0/0:0,48,255	0/0:0,45,255	0/0:0,48,255	0/0:0,24,205	0/0:0,54,255	0/0:0,69,255	0/0:0,63,255	0/0:0,48,255	0/0:0,63,255	0/0:0,57,255	0/0:0,36,255	0/0:0,54,255	0/0:0,45,250	0/0:0,11,255	0/0:0,60,255	0/0:0,39,255	0/0:0,33,201	0/0:0,45,255	0/0:0,27,243	0/1:58,0,96	0/1:86,0,255	0/0:0,57,255	0/0:0,39,255	0/0:0,15,181	0/0:0,3,42	0/0:0,187,255	0/0:0,144,255	0/0:0,21,235	0/0:0,27,185	0/0:0,66,255	0/0:0,12,125	0/0:0,163,255	0/0:0,184,255	0/0:0,163,255	0/0:0,54,255	0/0:0,33,128
OAR1	152506514	.	G	A	6725.24	PASS	DP=2881;VDB=3.18259e-34;SGB=186.305;RPBZ=2.0334;MQBZ=1.11758;MQSBZ=7.31303;BQBZ=1.83774;SCBZ=0;FS=0;MQ0F=0;AC=40;AN=154;DP4=908,470,287,181;MQ=37	GT:PL	0/0:0,15,173	0/0:0,166,255	0/0:0,6,72	0/0:0,48,255	0/0:0,90,255	0/1:72,6,0	0/1:255,0,255	0/0:0,30,168	0/1:30,0,36	0/1:255,0,255	0/1:101,0,30	0/1:255,0,255	0/0:0,54,255	0/0:0,48,255	0/0:0,75,255	0/0:0,36,255	0/1:246,0,255	0/1:154,0,255	0/0:0,51,255	0/0:0,6,255	0/1:207,0,209	0/1:255,0,255	0/1:205,0,155	0/1:231,0,72	0/0:0,93,255	0/0:0,51,255	0/1:160,0,203	0/1:223,0,255	0/0:0,15,172	0/0:0,36,181	0/0:0,48,255	0/0:0,54,255	0/0:0,66,255	0/0:0,51,255	0/0:0,81,255	0/0:0,69,255	0/0:0,60,255	0/0:0,81,255	0/0:0,57,255	0/0:0,39,255	0/0:0,60,255	0/0:0,30,251	0/0:0,63,255	0/0:0,60,255	0/1:217,0,255	0/1:255,0,167	0/1:211,0,187	0/1:234,0,234	0/1:255,0,177	0/1:253,0,124	1/1:255,66,0	1/1:255,48,0	0/1:122,0,5	0/1:95,0,151	0/1:155,0,55	0/1:179,0,60	0/1:90,0,90	0/1:206,0,68	0/0:0,66,255	0/0:0,42,255	1/1:255,51,0	0/1:42,3,0	0/1:255,0,255	0/1:255,0,255	0/1:255,0,101	0/1:134,0,99	0/0:0,30,237	0/0:0,6,82	0/0:0,253,255	0/0:0,255,255	0/0:0,117,255	0/0:0,238,255	0/1:255,0,69
OAR1	152736744	.	C	A	10786.4	PASS	DP=3869;VDB=5.11164e-30;SGB=514.843;RPBZ=1.06329;MQBZ=-0.0732907;MQSBZ=-7.57872;BQBZ=-0.363922;SCBZ=0;FS=0;MQ0F=0;AC=65;AN=154;DP4=487,695,482,636;MQ=38	GT:PL	0/0:0,12,153	0/1:255,0,255	0/1:27,0,128	0/1:255,0,255	0/0:0,93,255	1/1:148,12,0	1/1:255,202,0	0/0:0,24,156	1/1:160,18,0	1/1:255,102,0	0/0:0,12,142	0/1:255,0,255	0/1:255,0,255	0/1:178,0,255	0/1:255,0,255	0/1:162,0,203	1/1:255,93,0	1/1:255,81,0	0/1:253,0,255	0/1:220,0,255	0/1:255,0,255	0/1:202,0,255	0/1:255,0,255	0/1:255,0,255	0/1:255,0,255	0/1:255,0,185	0/0:0,114,255	0/0:0,108,255	0/0:0,63,255	0/0:0,51,255	1/1:255,93,0	1/1:255,51,0	0/1:255,0,255	0/1:117,0,249	0/1:255,0,255	0/1:249,0,255	0/1:255,0,252	0/1:200,0,255	0/1:255,0,255	0/1:200,0,255	0/1:255,0,246	0/1:158,0,229	0/0:0,117,255	0/0:0,90,255	0/1:255,0,240	0/1:255,0,255	0/1:255,0,246	0/1:221,0,255	0/1:157,0,255	0/1:199,0,218	0/0:0,81,255	0/0:0,60,255	1/1:255,48,0	1/1:255,45,0	0/0:0,66,255	0/0:0,78,255	0/0:0,42,255	0/0:0,66,255	0/1:255,0,255	0/1:255,0,255	0/1:18,0,205	0/0:0,30,170	1/1:255,255,0	1/1:255,255,0	0/0:0,36,255	0/0:0,57,255	0/0:0,48,255	0/0:0,6,63	0/1:255,0,255	0/1:213,0,217	0/0:0,217,255	0/0:0,117,255	0/1:42,0,250
OAR1	152977910	.	T	C	3713.68	PASS	DP=3194;VDB=0;SGB=661.625;RPBZ=-0.741364;MQBZ=-4.15742;MQSBZ=13.6751;BQBZ=-1.9983;SCBZ=0;FS=0;MQ0F=0;AC=27;AN=150;DP4=1000,466,374,168;MQ=36	GT:PL	0/1:91,0,8	0/1:255,0,255	0/1:33,0,75	0/1:255,0,255	0/0:0,78,255	0/0:0,33,232	0/0:0,255,255	0/0:0,6,84	./.:0,0,0	0/0:0,102,255	0/0:0,21,195	0/0:0,78,255	0/0:0,45,255	0/0:0,57,255	0/1:112,0,255	0/1:255,0,195	0/0:0,45,255	0/0:0,78,255	0/1:219,0,161	0/1:255,0,210	0/0:0,72,255	0/0:0,102,255	0/0:0,51,255	0/0:0,48,255	0/0:0,148,255	0/0:0,75,255	0/0:0,48,255	0/0:0,108,255	0/0:0,63,255	0/0:0,18,184	0/0:0,78,255	0/0:0,48,255	0/0:0,63,255	0/0:0,33,255	0/0:0,96,255	0/0:0,63,255	0/0:0,51,255	0/0:0,39,255	0/0:0,75,255	0/0:0,96,255	0/0:0,30,255	0/0:0,24,242	0/0:0,78,255	0/0:0,69,255	0/0:0,78,255	0/0:0,81,255	0/1:126,0,220	0/1:166,0,191	0/0:0,45,255	0/0:0,27,230	1/1:255,27,0	1/1:255,60,0	0/0:0,27,243	0/0:0,33,255	0/0:0,42,255	0/0:0,42,255	0/1:180,0,175	0/1:122,0,229	0/0:0,72,255	0/0:0,45,255	0/1:247,0,255	0/1:7,0,15	1/1:255,187,0	1/1:255,255,0	0/0:0,93,255	./.:0,0,0	0/0:0,12,244	0/0:0,30,243	1/1:255,199,0	1/1:255,205,0	0/0:0,255,255	0/0:0,223,255	0/1:141,0,255
OAR1	152978015	.	G	A	676.846	PASS	DP=1384;VDB=2.27126e-13;SGB=49.2303;RPBZ=-0.365292;MQBZ=-2.11159;BQBZ=0.733057;SCBZ=0;FS=0;MQ0F=0;AC=11;AN=144;DP4=0,1308,0,69;MQ=34	GT:PL	0/0:0,15,92	0/0:0,99,184	0/1:36,3,0	0/1:105,0,158	0/0:0,51,181	0/0:0,21,149	0/0:0,187,194	./.:0,0,0	./.:0,0,0	0/0:0,93,173	0/0:0,15,120	0/0:0,190,192	0/0:0,30,168	0/0:0,36,160	0/0:0,30,154	0/0:0,66,183	0/0:0,24,130	0/0:0,60,184	0/0:0,42,156	0/0:0,90,186	0/0:0,51,178	0/0:0,84,188	0/0:0,16,149	0/0:0,27,161	0/0:0,99,189	0/0:0,60,188	0/0:0,30,164	0/0:0,84,189	0/0:0,51,182	0/0:0,18,129	0/0:0,51,176	0/0:0,33,161	0/0:0,45,173	0/0:0,48,177	0/0:0,51,186	0/0:0,51,181	0/0:0,33,169	0/0:0,21,140	0/0:0,51,186	0/0:0,63,185	0/0:0,48,184	0/0:0,9,90	0/0:0,63,184	0/0:0,39,174	0/0:0,57,184	0/0:0,75,188	0/1:71,0,136	0/1:91,0,107	0/0:0,30,163	0/0:0,24,135	1/1:181,57,0	1/1:161,42,0	0/0:0,18,128	0/0:0,21,140	0/0:0,30,142	0/0:0,30,153	0/1:78,0,101	0/1:73,0,129	0/0:0,51,171	0/0:0,30,164	0/0:0,66,188	0/0:0,24,29	0/0:0,96,170	0/0:0,255,208	0/0:0,45,157	./.:0,0,0	0/0:0,27,165	0/1:53,0,93	0/0:0,135,170	0/0:0,102,187	0/0:0,184,200	0/0:0,144,185	0/0:0,60,186
OAR1	153461174	.	C	A	7012.3	PASS	DP=1146;VDB=0;SGB=204.348;RPBZ=-2.50921;MQBZ=-2.22563;BQBZ=1.85679;FS=0;MQ0F=0.0008726;AC=96;AN=140;DP4=372,0,754,0;MQ=32	GT:PL	0/0:0,6,66	0/0:0,29,137	0/1:0,3,24	1/1:122,21,0	0/0:0,24,126	./.:0,0,0	0/1:86,0,109	./.:0,0,0	1/1:36,3,0	0/0:0,21,97	0/1:14,0,50	0/0:0,18,104	0/1:83,0,147	0/1:115,0,74	1/1:180,42,0	1/1:175,60,0	0/1:84,0,110	0/1:126,0,99	1/1:162,36,0	1/1:162,36,0	1/1:176,54,0	1/1:172,66,0	1/1:170,42,0	1/1:97,18,0	1/1:184,57,0	1/1:167,66,0	1/1:163,36,0	1/1:172,36,0	1/1:162,60,0	1/1:164,36,0	1/1:167,48,0	1/1:158,36,0	1/1:158,45,0	1/1:165,30,0	1/1:167,48,0	1/1:161,39,0	1/1:73,12,0	1/1:140,24,0	1/1:174,60,0	1/1:165,39,0	0/1:89,0,78	0/1:74,0,55	0/1:98,0,132	0/1:12,0,127	0/1:120,0,137	0/1:82,0,117	0/1:142,0,63	0/1:99,0,81	0/1:66,0,61	0/1:75,0,121	1/1:171,63,0	1/1:147,39,0	0/0:0,33,139	0/0:0,18,118	1/1:154,27,0	1/1:112,27,0	1/1:160,30,0	1/1:141,33,0	0/1:35,0,103	0/1:55,0,122	./.:0,0,0	1/1:139,18,0	0/1:154,0,97	0/1:91,0,137	0/0:0,36,175	0/0:0,27,165	1/1:126,15,0	./.:0,0,0	0/0:0,129,183	0/0:0,135,180	1/1:217,255,0	1/1:155,141,0	./.:0,0,0
OAR1	153461175	.	A	G	7009.91	PASS	DP=1170;VDB=0;SGB=204.479;RPBZ=-0.332237;MQBZ=-1.22825;BQBZ=6.3641;FS=0;MQ0F=0.000854701;AC=97;AN=140;DP4=399,0,735,0;MQ=32	GT:PL	0/0:0,6,66	0/1:27,0,132	0/1:0,3,24	1/1:127,21,0	0/0:0,24,126	./.:0,0,0	0/1:84,0,137	./.:0,0,0	1/1:36,3,0	0/0:0,21,97	0/1:14,0,50	0/0:0,18,104	0/1:83,0,147	0/1:115,0,74	1/1:180,42,0	1/1:175,60,0	0/1:84,0,107	0/1:126,0,99	1/1:162,36,0	1/1:162,36,0	1/1:176,54,0	1/1:172,66,0	1/1:173,42,0	1/1:97,18,0	1/1:184,57,0	1/1:167,66,0	1/1:159,36,0	1/1:172,36,0	1/1:165,60,0	1/1:164,36,0	1/1:170,51,0	1/1:158,36,0	1/1:158,45,0	1/1:165,30,0	1/1:167,48,0	1/1:161,39,0	1/1:73,12,0	1/1:140,24,0	1/1:174,60,0	1/1:159,39,0	0/1:89,0,82	0/1:74,0,55	0/1:98,0,130	0/1:9,0,132	0/1:126,0,131	0/1:82,0,117	0/1:143,0,63	0/1:99,0,81	0/1:64,0,78	0/1:75,0,117	1/1:170,63,0	1/1:147,39,0	0/0:0,33,139	0/0:0,18,120	1/1:154,27,0	1/1:112,27,0	1/1:160,30,0	1/1:141,33,0	0/1:32,0,106	0/1:55,0,122	./.:0,0,0	1/1:132,18,0	0/1:154,0,84	0/1:91,0,137	0/0:0,36,178	0/0:0,27,165	1/1:123,18,0	./.:0,0,0	0/0:0,160,189	0/0:0,135,181	1/1:218,255,0	1/1:129,26,0	./.:0,0,0
OAR1	153461300	.	C	T	13856.7	PASS	DP=3524;VDB=1.02487e-40;SGB=333.801;RPBZ=1.15564;MQBZ=-0.796802;MQSBZ=-10.0634;BQBZ=-0.727007;SCBZ=0;FS=0;MQ0F=0.00198638;AC=101;AN=152;DP4=248,512,498,981;MQ=36	GT:PL	0/0:0,18,188	0/1:255,0,255	0/1:24,0,141	0/1:255,0,172	0/0:0,72,255	0/1:30,0,98	0/1:238,0,255	0/0:0,9,119	0/1:0,3,38	0/0:0,57,255	0/1:195,0,117	0/1:242,0,225	0/1:188,0,255	0/1:241,0,135	1/1:255,87,0	1/1:255,96,0	0/1:199,0,255	0/1:255,0,233	1/1:255,81,0	1/1:255,87,0	1/1:255,100,0	1/1:255,111,0	1/1:255,96,0	1/1:255,81,0	1/1:255,178,0	1/1:255,132,0	1/1:255,75,0	1/1:255,78,0	1/1:255,96,0	1/1:255,60,0	1/1:255,84,0	1/1:255,63,0	1/1:255,84,0	1/1:255,66,0	1/1:255,108,0	1/1:255,87,0	1/1:255,60,0	1/1:255,63,0	1/1:255,120,0	1/1:255,63,0	0/1:221,0,255	0/1:105,0,113	0/1:255,0,255	0/1:197,0,255	0/1:255,0,255	0/1:244,0,170	0/1:245,0,228	0/1:223,0,255	0/1:182,0,197	0/1:209,0,223	1/1:255,102,0	1/1:255,78,0	0/0:0,63,255	0/0:0,30,255	1/1:255,54,0	1/1:255,54,0	1/1:255,48,0	1/1:255,60,0	0/1:220,0,255	0/1:128,0,203	1/1:105,9,0	1/1:255,45,0	0/1:255,0,255	0/1:255,0,255	0/0:0,75,255	0/0:0,30,204	0/1:194,0,42	0/1:0,3,42	0/0:0,255,255	0/0:0,255,255	1/1:255,255,0	1/1:255,187,0	1/1:16,15,0
OAR1	153717084	.	T	G	17440.7	PASS	DP=5830;VDB=4.56333e-30;SGB=414.354;RPBZ=1.81161;MQBZ=-1.19234;MQSBZ=0.691505;BQBZ=-1.07613;SCBZ=0;FS=0;MQ0F=0.000686106;AC=136;AN=156;DP4=291,247,1578,1433;MQ=38	GT:PL	1/1:202,21,0	1/1:255,205,0	0/1:49,0,72	0/1:255,0,255	1/1:255,81,0	1/1:128,12,0	1/1:255,255,0	1/1:211,18,0	1/1:199,18,0	1/1:255,151,0	1/1:255,42,0	1/1:255,255,0	0/1:255,0,255	0/1:255,0,255	0/0:0,132,255	0/0:0,148,255	1/1:255,157,0	1/1:255,151,0	0/1:255,0,255	0/1:255,0,255	1/1:255,226,0	1/1:255,157,0	0/1:255,0,255	0/1:250,0,255	0/0:0,255,255	0/0:0,199,255	0/1:171,0,255	0/1:255,0,255	1/1:255,132,0	1/1:255,135,0	1/1:255,166,0	1/1:255,102,0	1/1:255,151,0	1/1:255,141,0	1/1:255,133,0	1/1:255,111,0	1/1:255,157,0	1/1:255,114,0	0/1:255,0,255	0/1:255,0,255	1/1:255,148,0	1/1:255,96,0	1/1:255,229,0	1/1:255,111,0	1/1:255,138,0	1/1:255,157,0	1/1:255,166,0	1/1:255,144,0	1/1:255,141,0	1/1:255,105,0	1/1:255,172,0	1/1:255,114,0	1/1:255,105,0	1/1:255,69,0	1/1:255,78,0	1/1:255,81,0	1/1:255,39,0	1/1:255,81,0	1/1:255,181,0	1/1:255,135,0	1/1:255,66,0	1/1:255,93,0	1/1:255,255,0	1/1:255,255,0	1/1:255,93,0	1/1:146,12,0	1/1:249,33,0	1/1:255,63,0	1/1:255,250,0	1/1:255,255,0	1/1:255,232,0	1/1:255,181,0	1/1:255,48,0
OAR1	154158109	.	G	A	6599.17	PASS	DP=2282;VDB=0;SGB=240.949;RPBZ=-1.9242;MQBZ=-3.16929;MQSBZ=9.61259;BQBZ=-1.24274;SCBZ=0;FS=0;MQ0F=0.0131464;AC=47;AN=154;DP4=693,277,347,144;MQ=36	GT:PL	1/1:117,9,0	1/1:255,132,0	0/0:0,6,84	0/0:0,99,255	0/0:0,42,255	0/0:0,15,159	0/0:0,78,255	./.:0,0,0	0/0:0,3,42	0/1:189,0,193	0/0:0,27,228	0/0:0,163,255	0/1:255,0,20	1/1:255,54,0	0/1:137,0,114	0/1:72,0,242	0/0:0,54,255	0/0:0,63,239	0/1:250,0,170	0/1:140,0,164	0/0:0,78,255	0/0:0,78,255	0/1:238,0,126	0/1:131,0,105	0/1:244,0,251	0/1:245,0,154	0/1:192,0,181	0/1:197,0,209	0/1:68,0,232	0/1:178,0,48	0/0:0,51,255	0/0:0,39,255	0/0:0,36,255	0/0:0,36,255	0/0:0,57,255	0/0:0,48,255	0/1:255,0,107	0/1:199,0,144	0/0:0,90,255	0/0:0,54,255	1/1:255,48,0	1/1:255,48,0	0/1:255,0,176	0/1:187,0,139	0/1:145,0,149	0/1:196,0,158	0/0:0,75,255	0/0:0,69,255	0/0:0,51,255	0/0:0,21,175	0/0:0,60,255	0/0:0,42,255	0/1:128,0,81	0/1:52,0,33	0/1:171,0,108	0/1:131,0,169	0/1:63,0,177	0/1:195,0,136	0/0:0,36,255	0/0:0,60,255	0/1:2,0,163	0/0:0,6,42	0/0:0,144,255	0/0:0,160,255	1/1:255,36,0	0/1:63,0,103	0/1:42,3,0	0/1:7,6,0	0/1:255,0,255	0/1:255,0,255	0/1:128,0,255	0/1:255,0,243	0/1:3,0,231
OAR1	15423414	.	C	A	4922.24	PASS	DP=2203;VDB=3.84175e-18;SGB=224.859;RPBZ=1.40776;MQBZ=-5.42256;MQSBZ=6.69529;BQBZ=-7.11332;SCBZ=0;FS=0;MQ0F=0.00181571;AC=32;AN=150;DP4=519,454,171,148;MQ=36	GT:PL	0/1:75,0,33	0/1:222,0,255	0/1:77,6,0	0/1:254,0,162	0/0:0,6,255	0/0:0,18,173	0/0:0,232,255	0/0:0,3,42	0/0:0,3,42	0/0:0,39,232	1/1:104,9,0	0/1:255,0,242	0/0:0,84,255	0/0:0,39,255	0/1:160,0,91	0/1:255,0,212	0/1:241,0,186	0/1:168,0,205	0/1:255,0,255	0/1:116,0,255	0/1:247,0,129	0/1:255,0,145	0/1:204,0,87	0/1:136,0,185	0/1:255,0,157	0/1:136,0,120	0/0:0,66,255	0/0:0,90,255	0/0:0,36,255	0/0:0,21,187	0/1:147,0,191	0/1:255,0,176	0/0:0,39,255	0/0:0,36,255	0/0:0,57,255	0/0:0,33,255	0/0:0,33,255	0/0:0,60,255	0/0:0,51,255	0/0:0,57,255	0/0:0,63,255	0/0:0,36,255	0/0:0,54,255	0/0:0,75,255	0/1:239,0,217	0/1:167,0,255	0/1:160,0,211	0/1:100,0,220	0/0:0,66,255	0/0:0,18,180	0/1:147,0,255	0/1:255,0,132	0/1:82,0,158	0/1:29,0,76	0/0:0,30,255	0/0:0,39,255	0/0:0,27,236	0/0:0,39,255	0/0:0,27,247	0/0:0,24,212	0/0:0,51,255	0/0:0,39,178	0/0:0,15,168	0/0:0,99,255	1/1:82,15,0	./.:0,0,0	0/0:0,54,255	0/0:0,3,40	0/0:0,78,255	0/0:0,144,255	0/0:0,18,192	0/0:0,42,255	0/0:0,42,156
OAR1	154499331	.	C	T	14363	PASS	DP=5927;VDB=5.00027e-17;SGB=305.238;RPBZ=-0.531394;MQBZ=-3.09283;MQSBZ=11.527;BQBZ=-0.52275;SCBZ=0;FS=0;MQ0F=0;AC=84;AN=158;DP4=1047,706,1192,771;MQ=37	GT:PL	0/1:0,3,79	0/1:255,0,255	0/1:33,0,69	0/1:255,0,255	0/1:255,0,33	0/1:199,0,76	0/1:255,0,255	0/1:225,0,208	0/0:0,21,217	0/0:0,255,255	0/1:122,0,105	0/1:255,0,255	0/0:0,163,255	0/0:0,126,255	0/0:0,96,255	0/0:0,175,255	0/1:255,0,255	0/1:255,0,255	0/1:255,0,255	0/1:255,0,255	0/1:255,0,255	0/1:255,0,255	0/1:255,0,255	0/1:255,0,255	0/0:0,223,255	0/0:0,169,255	0/0:0,144,255	0/0:0,172,255	1/1:255,84,0	1/1:255,99,0	0/1:255,0,255	0/1:224,0,239	0/1:255,0,238	0/1:255,0,255	0/1:255,0,242	0/1:223,0,255	0/1:255,0,255	0/1:212,0,250	0/0:0,135,255	0/0:0,169,255	1/1:255,132,0	1/1:255,63,0	1/1:255,148,0	1/1:255,108,0	0/1:255,0,255	0/1:255,0,255	0/1:255,0,253	0/1:255,0,255	1/1:255,190,0	1/1:255,117,0	1/1:255,105,0	1/1:255,84,0	0/1:190,0,215	0/1:255,0,100	0/0:0,96,255	0/0:0,120,255	0/1:227,0,150	0/1:227,0,255	1/1:255,123,0	1/1:255,96,0	0/1:255,0,255	0/1:160,0,216	0/1:255,0,255	0/1:255,0,255	1/1:255,90,0	1/1:255,51,0	0/1:230,0,255	0/1:255,0,255	1/1:255,255,0	1/1:255,255,0	1/1:255,255,0	1/1:255,178,0	0/1:255,0,255
OAR1	154702392	.	A	G	10650	PASS	DP=4679;VDB=7.51785e-17;SGB=560.111;RPBZ=2.6863;MQBZ=-0.139855;MQSBZ=2.62903;BQBZ=-0.0593656;SCBZ=0;FS=0;MQ0F=0;AC=83;AN=156;DP4=763,570,792,750;MQ=38	GT:PL	0/0:0,6,72	0/0:0,235,255	1/1:74,9,0	1/1:255,190,0	0/1:254,0,124	0/1:33,0,68	0/1:255,0,255	0/1:212,0,51	0/1:61,0,249	0/1:255,0,255	1/1:255,30,0	1/1:255,255,0	0/0:0,120,255	0/0:0,123,255	0/0:0,126,255	0/0:0,126,255	0/0:0,135,255	0/0:0,141,255	0/0:0,135,255	0/0:0,144,255	0/0:0,115,255	0/0:0,138,255	0/0:0,105,255	0/0:0,84,255	0/0:0,178,255	0/0:0,157,255	0/0:0,105,255	0/0:0,96,255	1/1:255,105,0	1/1:255,78,0	1/1:255,144,0	1/1:255,84,0	1/1:255,135,0	1/1:255,90,0	0/1:255,0,255	0/1:255,0,67	1/1:255,75,0	1/1:255,84,0	1/1:255,120,0	1/1:255,90,0	1/1:255,126,0	1/1:255,57,0	1/1:255,84,0	1/1:255,120,0	1/1:255,111,0	1/1:255,117,0	0/0:0,78,255	0/0:0,135,255	1/1:255,96,0	1/1:255,75,0	0/0:0,39,255	0/0:0,111,255	0/0:0,42,255	0/0:0,51,255	0/1:33,0,255	0/1:125,0,191	0/1:255,0,233	0/1:255,0,255	1/1:255,111,0	1/1:255,102,0	0/1:243,0,255	0/1:209,0,151	1/1:255,255,0	1/1:255,255,0	0/1:161,0,255	0/1:86,0,222	0/1:64,0,86	0/0:0,12,153	1/1:255,232,0	1/1:255,211,0	0/1:255,0,255	0/1:255,0,255	0/1:155,0,255
OAR1	155048253	.	G	T	9093.47	PASS	DP=3297;VDB=2.36819e-43;SGB=619.782;RPBZ=1.38054;MQBZ=-2.70345;MQSBZ=11.737;BQBZ=-2.66806;SCBZ=0;FS=0;MQ0F=0;AC=66;AN=150;DP4=617,342,718,316;MQ=38	GT:PL	0/1:24,0,155	0/1:255,0,255	0/0:0,3,42	0/1:255,0,255	0/1:188,0,11	1/1:141,15,0	1/1:255,255,0	0/0:0,12,153	./.:0,0,0	0/0:0,21,235	0/0:0,9,118	0/0:0,129,255	0/0:0,105,255	0/0:0,108,255	0/1:210,0,255	0/1:255,0,248	0/0:0,81,255	0/0:0,111,255	0/0:0,108,255	0/0:0,69,255	0/0:0,96,255	0/0:0,93,255	0/0:0,72,255	0/0:0,81,255	0/0:0,105,255	0/0:0,129,255	0/0:0,51,255	0/0:0,87,255	1/1:255,48,0	1/1:255,42,0	0/1:247,0,199	0/1:255,0,133	1/1:255,72,0	1/1:255,84,0	0/0:0,24,255	0/0:0,60,255	1/1:255,60,0	1/1:255,69,0	0/1:247,0,255	0/1:164,0,165	1/1:255,90,0	1/1:255,54,0	0/1:255,0,255	0/1:223,0,255	0/0:0,87,255	0/0:0,105,255	0/1:255,0,228	0/1:217,0,99	0/1:86,0,188	0/1:142,0,130	1/1:255,81,0	1/1:255,66,0	0/1:251,0,96	0/1:97,0,93	0/0:0,42,255	0/0:0,57,255	0/0:0,36,255	0/0:0,66,255	1/1:255,54,0	1/1:255,72,0	0/1:107,0,18	0/1:199,0,124	1/1:255,244,0	1/1:255,141,0	0/1:255,0,166	0/1:42,3,0	1/1:113,9,0	1/1:119,9,0	1/1:255,241,0	1/1:255,255,0	0/1:255,0,255	0/1:207,0,227	0/0:0,6,77
OAR1	155277070	.	G	A	13713.7	PASS	DP=7246;VDB=1.67199e-14;SGB=421.04;RPBZ=-1.19489;MQBZ=-7.20221;MQSBZ=1.50336;BQBZ=-2.48392;SCBZ=0;FS=0;MQ0F=0;AC=94;AN=156;DP4=973,911,1394,1292;MQ=35	GT:PL	1/1:255,33,0	1/1:255,255,0	1/1:167,18,0	1/1:255,255,0	1/1:255,138,0	1/1:211,24,0	1/1:255,255,0	1/1:255,84,0	1/1:125,15,0	1/1:255,255,0	0/1:155,0,121	0/1:255,0,255	0/0:0,178,255	0/0:0,160,255	1/1:255,187,0	1/1:255,187,0	1/1:255,160,0	1/1:255,172,0	1/1:255,196,0	1/1:255,200,0	1/1:255,255,0	1/1:255,220,0	0/1:255,0,255	0/1:255,0,255	0/1:255,0,255	0/1:255,0,255	1/1:255,157,0	1/1:255,223,0	0/1:255,0,255	0/1:255,0,255	0/0:0,241,255	0/0:0,145,255	0/0:0,223,255	0/0:0,172,255	0/0:0,184,255	0/0:0,126,255	0/1:255,0,255	0/1:255,0,255	0/1:255,0,255	0/1:255,0,255	0/1:255,0,255	0/1:255,0,255	0/1:255,0,255	0/1:255,0,255	1/1:255,205,0	1/1:255,172,0	1/1:255,144,0	1/1:255,214,0	0/0:0,148,255	0/0:0,178,255	1/1:255,123,0	1/1:255,141,0	1/1:255,129,0	0/1:255,0,19	0/0:0,135,255	0/0:0,90,255	1/1:255,36,0	1/1:255,111,0	0/0:0,169,255	0/0:0,136,255	0/1:255,0,10	0/1:229,0,150	0/1:255,0,255	0/1:255,0,255	1/1:223,45,0	0/1:255,0,131	1/1:255,66,0	1/1:255,67,0	0/1:255,0,255	0/1:180,0,255	0/0:0,255,255	0/0:0,238,255	0/1:111,0,192
OAR1	155527345	.	A	C	4768.17	PASS	DP=6264;VDB=7.32497e-23;SGB=252.662;RPBZ=1.33333;MQBZ=-2.07236;MQSBZ=-5.64506;BQBZ=-3.22624;SCBZ=0;FS=0;MQ0F=0.00063857;AC=27;AN=158;DP4=1450,1683,309,358;MQ=37	GT:PL	0/1:47,0,214	0/1:255,0,255	0/0:0,21,219	0/0:0,255,255	0/1:160,0,255	0/0:0,30,255	0/0:0,255,255	1/1:255,51,0	0/0:0,15,183	0/0:0,255,255	0/0:0,33,255	0/0:0,255,255	1/1:255,82,0	1/1:255,151,0	0/1:255,0,255	0/1:255,0,255	0/0:0,160,255	0/0:0,181,255	0/0:0,211,255	0/0:0,178,255	0/1:255,0,255	0/1:255,0,255	0/1:255,0,255	0/1:255,0,255	0/1:255,0,255	0/1:255,0,255	0/0:0,145,255	0/0:0,151,255	0/0:0,57,255	0/0:0,93,255	0/0:0,154,255	0/0:0,114,255	0/0:0,169,255	0/0:0,90,255	0/0:0,163,255	0/0:0,93,255	0/0:0,163,255	0/0:0,108,255	0/0:0,169,255	0/0:0,169,255	0/0:0,141,255	0/0:0,84,255	0/0:0,196,255	0/0:0,108,255	0/0:0,175,255	0/0:0,169,255	0/1:255,0,255	0/1:255,0,255	0/0:0,102,255	0/0:0,132,255	1/1:255,135,0	1/1:255,96,0	0/1:255,0,255	0/1:200,0,255	0/0:0,120,255	0/0:0,108,255	0/0:0,33,238	0/0:0,126,255	0/0:0,135,255	0/0:0,108,255	0/0:0,99,255	0/0:0,36,255	0/0:0,255,255	0/0:0,255,255	0/0:0,54,255	0/0:0,96,255	0/0:0,9,118	0/0:0,30,255	0/0:0,255,255	0/0:0,132,255	0/0:0,255,255	0/0:0,178,255	0/0:0,154,255
OAR1	155977690	.	G	A	6997.19	PASS	DP=1848;VDB=0;SGB=190.629;RPBZ=-0.218015;MQBZ=-4.05939;MQSBZ=12.1243;BQBZ=-3.76761;FS=0;MQ0F=0;AC=55;AN=144;DP4=562,210,341,109;MQ=37	GT:PL	0/0:0,3,42	0/0:0,151,255	0/0:0,3,42	0/1:203,0,176	0/0:0,30,188	0/1:24,0,102	1/1:255,69,0	./.:0,0,0	0/0:0,3,42	0/1:246,0,116	0/1:25,0,80	0/1:160,0,255	0/1:132,0,228	0/1:128,0,255	0/0:0,57,255	0/0:0,27,206	0/0:0,42,255	0/0:0,51,255	0/1:211,0,128	0/1:145,0,140	0/1:189,0,223	0/1:192,0,227	0/0:0,48,255	0/0:0,48,255	0/0:0,51,255	0/0:0,57,255	0/0:0,63,255	0/0:0,12,255	1/1:250,30,0	1/1:255,42,0	0/1:230,0,159	0/1:38,0,134	0/1:220,0,82	0/1:106,0,255	1/1:255,42,0	1/1:242,30,0	0/0:0,33,255	0/0:0,36,255	0/1:82,0,167	0/1:255,0,135	0/0:0,27,255	0/0:0,30,244	1/1:255,60,0	1/1:255,66,0	0/0:0,72,255	0/0:0,57,255	0/1:199,0,194	0/1:208,0,209	0/1:136,0,174	0/1:217,0,45	0/0:0,75,255	0/0:0,60,255	1/1:255,39,0	1/1:92,9,0	1/1:238,33,0	1/1:246,27,0	0/1:94,0,80	0/1:101,0,96	0/0:0,36,234	0/0:0,27,255	0/1:128,0,15	1/1:244,30,0	0/1:160,0,255	0/1:59,0,255	./.:0,0,0	0/0:0,18,90	./.:0,0,0	1/1:231,24,0	0/1:132,0,255	0/1:116,0,255	0/0:0,60,255	0/0:0,102,255	0/1:128,0,255
OAR1	156200967	.	C	A	1529.57	PASS	DP=811;VDB=1.49519e-42;SGB=225.745;RPBZ=5.2437;MQBZ=2.16526;BQBZ=-7.09361;FS=0;MQ0F=0;AC=24;AN=138;DP4=0,622,0,185;MQ=34	GT:PL	0/0:0,3,36	0/0:0,21,92	./.:0,0,0	0/0:0,69,182	0/0:0,57,189	./.:0,0,0	0/0:0,117,187	0/0:0,9,90	0/0:0,3,36	./.:0,0,0	0/1:39,0,90	0/1:118,0,152	0/0:0,39,158	0/0:0,18,128	0/0:0,21,137	0/0:0,18,122	0/0:0,51,176	0/0:0,30,111	0/0:0,12,83	0/1:55,0,104	0/0:0,66,183	0/0:0,57,176	0/0:0,48,167	0/0:0,18,133	0/0:0,78,175	0/0:0,27,150	0/1:25,0,136	0/1:78,0,127	0/1:12,0,79	0/1:61,0,122	0/1:25,0,78	1/1:94,12,0	0/0:0,27,149	0/0:0,30,152	0/1:95,0,50	0/1:115,0,58	0/0:0,27,152	0/0:0,36,168	0/0:0,24,142	0/0:0,18,122	0/0:0,21,120	0/0:0,3,24	1/1:143,24,0	1/1:126,24,0	0/0:0,21,139	0/0:0,12,104	0/0:0,27,134	0/0:0,36,165	0/0:0,21,145	0/0:0,18,117	0/0:0,12,62	0/0:0,24,145	0/0:0,24,121	0/0:0,21,135	0/0:0,24,144	0/0:0,12,94	0/0:0,9,77	0/0:0,21,120	0/0:0,27,145	0/0:0,12,102	0/0:0,24,158	./.:0,0,0	0/1:103,0,150	0/1:135,0,16	0/0:0,24,150	./.:0,0,0	1/1:108,42,0	./.:0,0,0	0/1:143,0,79	0/1:118,0,127	0/0:0,66,181	0/0:0,36,156	1/1:187,48,0
OAR1	15659962	.	G	C	8529.11	PASS	DP=3378;VDB=1.56839e-05;SGB=465.449;RPBZ=-0.864831;MQBZ=-4.52425;MQSBZ=0.571549;BQBZ=-0.825549;SCBZ=0;FS=0;MQ0F=0.000296033;AC=57;AN=150;DP4=649,553,510,397;MQ=36	GT:PL	0/1:73,0,15	0/1:255,0,255	./.:0,0,0	0/0:0,105,255	0/0:0,51,255	1/1:62,6,0	1/1:255,255,0	./.:0,0,0	1/1:82,6,0	1/1:255,30,0	0/1:30,0,94	0/1:255,0,218	0/1:255,0,255	0/1:255,0,255	1/1:255,96,0	1/1:255,93,0	0/0:0,102,255	0/0:0,72,255	0/1:214,0,255	0/1:255,0,255	0/0:0,129,255	0/0:0,151,255	1/1:255,96,0	1/1:255,96,0	1/1:255,90,0	1/1:255,90,0	1/1:255,90,0	1/1:255,111,0	0/1:157,0,255	0/1:133,0,255	0/0:0,120,255	0/0:0,39,255	0/1:255,0,159	0/1:196,0,255	0/0:0,129,255	0/0:0,69,255	0/1:255,0,255	0/1:194,0,104	0/0:0,70,255	0/0:0,111,255	0/0:0,78,255	0/0:0,75,255	0/0:0,93,255	0/0:0,102,255	0/1:214,0,255	0/1:194,0,255	0/1:255,0,209	0/1:255,0,255	0/0:0,63,255	0/0:0,75,255	1/1:255,96,0	1/1:255,78,0	0/1:215,0,146	0/1:132,0,60	0/0:0,39,255	0/0:0,51,255	0/0:0,45,255	0/0:0,93,255	0/1:251,0,255	0/1:213,0,255	0/0:0,6,82	0/0:0,24,187	0/0:0,111,255	0/0:0,250,255	0/0:0,45,255	0/0:0,12,145	0/1:163,0,143	0/0:0,3,255	1/1:255,114,0	1/1:255,151,0	0/1:255,0,255	0/1:253,0,255	0/0:0,77,255
OAR1	156622648	.	C	T	4354.75	PASS	DP=2362;VDB=0;SGB=273.102;RPBZ=0.813529;MQBZ=-1.43802;MQSBZ=13.5302;BQBZ=1.44981;SCBZ=0;FS=0;MQ0F=0;AC=32;AN=140;DP4=906,328,237,84;MQ=37	GT:PL	0/0:0,3,42	0/0:0,178,255	0/0:0,3,42	0/0:0,69,255	0/0:0,15,96	0/0:0,9,118	0/0:0,138,255	./.:0,0,0	0/0:0,12,110	0/0:0,169,255	0/0:0,3,42	0/0:0,178,255	0/1:199,0,232	0/1:217,0,253	0/1:140,0,242	0/1:162,0,198	0/1:255,0,194	0/1:250,0,253	0/0:0,90,223	0/0:0,84,255	0/0:0,60,255	0/0:0,60,255	0/1:173,0,165	0/1:230,0,129	1/1:255,96,0	1/1:255,81,0	0/0:0,84,255	0/0:0,57,255	0/0:0,69,255	0/0:0,27,247	0/0:0,63,255	0/0:0,63,255	0/0:0,78,255	0/0:0,66,255	0/0:0,63,255	0/0:0,42,255	0/0:0,63,255	0/0:0,57,255	0/0:0,72,255	0/0:0,75,255	0/0:0,63,255	0/0:0,48,255	0/0:0,66,255	0/0:0,48,199	1/1:255,87,0	1/1:255,60,0	0/1:172,0,255	0/1:148,0,206	0/1:63,0,185	0/1:165,0,183	0/0:0,72,255	0/0:0,54,255	0/1:201,0,107	0/1:92,0,201	0/0:0,27,254	0/0:0,39,255	0/1:65,0,114	0/1:145,0,234	1/1:221,36,0	1/1:255,69,0	0/0:0,18,204	./.:0,0,0	0/0:0,126,255	0/0:0,163,255	0/0:0,33,255	./.:0,0,0	./.:0,0,0	./.:0,0,0	0/0:0,181,255	0/0:0,129,255	1/1:255,30,0	0/1:163,0,255	0/1:55,0,228
OAR1	157153231	.	T	C	16895.9	PASS	DP=4318;VDB=3.5401e-41;SGB=128.818;RPBZ=0.613089;MQBZ=-3.90192;MQSBZ=-13.7783;BQBZ=1.91299;SCBZ=0;FS=0;MQ0F=0;AC=122;AN=154;DP4=201,419,654,1375;MQ=37	GT:PL	1/1:97,9,0	1/1:255,255,0	0/1:98,0,24	0/1:255,0,255	0/1:255,0,75	1/1:177,15,0	1/1:255,211,0	1/1:130,18,0	1/1:153,12,0	1/1:255,144,0	1/1:240,24,0	1/1:255,247,0	1/1:255,154,0	1/1:255,66,0	0/1:224,0,194	0/1:255,0,225	0/1:255,0,252	0/1:255,0,255	0/1:255,0,255	0/1:255,0,255	0/1:255,0,255	0/1:255,0,255	0/1:255,0,169	0/1:255,0,255	1/1:255,148,0	1/1:255,111,0	0/1:207,0,255	0/1:255,0,255	1/1:255,78,0	1/1:255,69,0	1/1:255,111,0	1/1:255,51,0	0/1:255,0,255	0/1:181,0,242	1/1:255,135,0	1/1:255,75,0	1/1:255,108,0	1/1:255,66,0	0/1:255,0,255	0/1:105,0,255	1/1:255,96,0	1/1:250,0,0	1/1:255,151,0	1/1:255,99,0	1/1:255,138,0	1/1:255,102,0	1/1:255,78,0	1/1:255,138,0	1/1:255,111,0	1/1:255,87,0	1/1:255,129,0	1/1:255,84,0	1/1:255,57,0	1/1:255,39,0	0/1:255,0,236	0/1:151,0,237	1/1:255,42,0	1/1:255,75,0	1/1:255,69,0	1/1:255,81,0	./.:0,0,0	1/1:211,18,0	0/1:255,0,255	0/1:255,0,255	0/1:66,0,255	0/0:0,21,225	1/1:84,6,0	1/1:105,9,0	0/1:255,0,255	0/1:255,0,255	0/1:255,0,255	0/1:255,0,214	1/1:255,51,0
OAR1	1577642	.	G	A	2762.74	PASS	DP=1738;VDB=9.48852e-21;SGB=215.294;RPBZ=-1.35182;MQBZ=0.345989;MQSBZ=-3.4509;BQBZ=1.77861;FS=0;MQ0F=0;AC=18;AN=144;DP4=386,512,71,91;MQ=37	GT:PL	0/0:0,6,78	0/0:0,81,255	./.:0,0,0	0/0:0,21,201	0/0:0,6,82	0/0:0,6,68	0/0:0,148,255	0/0:0,27,248	0/0:0,3,42	0/0:0,39,255	0/0:0,6,75	0/0:0,84,255	0/0:0,45,255	0/0:0,36,255	0/0:0,63,255	0/0:0,48,255	0/0:0,48,255	0/0:0,48,255	0/0:0,51,255	0/0:0,57,255	0/0:0,93,255	0/0:0,72,255	0/0:0,36,255	0/0:0,63,255	0/0:0,78,255	0/0:0,30,255	0/0:0,45,255	0/0:0,60,255	0/1:218,0,138	0/1:121,0,27	0/0:0,48,255	0/0:0,42,255	0/0:0,60,255	0/0:0,48,255	0/0:0,33,255	0/0:0,27,246	0/1:124,0,94	0/1:178,0,238	0/1:154,0,255	0/1:145,0,114	0/1:145,0,42	0/1:113,0,55	0/0:0,57,255	0/0:0,45,255	0/0:0,27,210	0/0:0,33,255	1/1:254,30,0	1/1:255,39,0	0/0:0,24,232	0/0:0,30,255	0/0:0,33,255	0/0:0,33,255	0/0:0,12,152	0/0:0,36,255	0/0:0,51,255	0/0:0,48,255	0/0:0,18,198	0/0:0,27,238	0/0:0,60,255	0/0:0,24,212	./.:0,0,0	0/0:0,36,217	0/0:0,72,255	0/0:0,120,255	0/0:0,21,228	0/0:0,54,255	./.:0,0,0	1/1:255,36,0	0/1:255,0,255	0/1:255,0,104	0/1:255,0,217	0/1:255,0,13	0/0:0,6,65
OAR1	158124367	.	G	A	17129.5	PASS	DP=7113;VDB=2.60098e-29;SGB=211.185;RPBZ=0.893785;MQBZ=-3.24347;MQSBZ=0.2976;BQBZ=-0.83851;SCBZ=0;FS=0;MQ0F=0.000421763;AC=119;AN=158;DP4=518,563,1571,1660;MQ=37	GT:PL	0/1:54,0,184	0/1:255,0,255	1/1:255,36,0	1/1:255,255,0	1/1:255,208,0	1/1:204,4,0	1/1:255,255,0	1/1:255,102,0	0/1:195,0,90	0/1:255,0,255	1/1:255,42,0	1/1:255,255,0	0/1:255,0,255	0/1:255,0,255	0/1:255,0,255	0/1:255,0,255	0/0:0,229,255	0/0:0,150,255	0/1:255,0,255	0/1:255,0,255	0/1:255,0,255	0/1:255,0,255	0/1:255,0,255	0/1:255,0,255	0/1:255,0,255	0/1:255,0,255	0/0:0,139,255	0/0:0,133,255	1/1:255,50,0	1/1:255,126,0	1/1:255,190,0	1/1:255,111,0	0/1:255,0,215	0/1:255,0,255	1/1:255,175,0	1/1:255,190,0	1/1:255,102,0	1/1:255,120,0	0/1:255,0,255	0/1:255,0,255	1/1:255,138,0	1/1:255,105,0	1/1:255,187,0	1/1:255,78,0	1/1:255,166,0	1/1:255,178,0	1/1:255,154,0	1/1:255,178,0	0/1:255,0,255	0/1:255,0,255	1/1:255,154,0	1/1:255,148,0	0/1:229,0,255	0/1:255,0,255	0/1:255,0,255	0/1:255,0,255	0/1:206,0,255	0/1:255,0,255	1/1:255,126,0	1/1:255,129,0	0/1:255,0,242	0/1:86,0,255	1/1:255,255,0	1/1:255,255,0	1/1:255,87,0	1/1:255,39,0	1/1:84,6,0	1/1:255,60,0	1/1:255,255,0	1/1:255,255,0	1/1:255,193,0	1/1:255,255,0	1/1:255,241,0
OAR1	158344564	.	T	C	2709.48	PASS	DP=1371;VDB=1.31289e-24;SGB=141.056;RPBZ=-1.19015;MQBZ=-0.235682;MQSBZ=11.0779;BQBZ=0.304568;FS=0;MQ0F=0;AC=21;AN=140;DP4=519,198,97,46;MQ=37	GT:PL	0/0:0,3,23	0/0:0,69,255	0/0:0,12,70	0/0:0,36,255	0/0:0,27,200	./.:0,0,0	0/0:0,75,255	./.:0,0,0	0/0:0,3,23	0/0:0,69,255	0/0:0,3,6	0/1:135,0,187	0/1:181,0,237	0/1:202,0,191	0/1:9,0,201	0/0:0,27,255	1/1:181,21,0	0/1:225,0,255	0/1:114,0,240	0/1:180,0,52	0/1:134,0,225	0/1:219,0,140	0/1:184,0,141	0/1:158,0,77	0/1:255,0,35	0/1:255,0,121	0/0:0,27,234	0/0:0,27,255	0/0:0,57,255	0/0:0,24,227	0/0:0,51,255	0/0:0,27,180	0/1:24,0,145	0/1:12,0,145	0/0:0,30,226	0/0:0,21,162	0/0:0,24,211	0/0:0,33,255	0/1:139,0,189	0/1:220,0,106	0/0:0,21,186	0/0:0,24,216	0/0:0,54,255	0/0:0,33,255	0/1:12,0,194	0/0:0,27,239	0/0:0,18,198	0/0:0,30,255	0/0:0,42,255	0/0:0,24,232	0/0:0,45,255	0/0:0,30,255	0/0:0,15,166	0/0:0,12,133	0/0:0,9,87	0/0:0,18,155	0/0:0,12,108	0/0:0,39,255	0/0:0,33,255	0/0:0,21,151	0/1:86,0,255	./.:0,0,0	0/0:0,36,255	0/0:0,21,235	0/0:0,45,198	./.:0,0,0	./.:0,0,0	0/0:0,9,118	0/0:0,114,255	0/0:0,96,255	0/0:0,48,255	0/0:0,33,235	0/0:0,96,255
OAR1	158556838	.	A	T	1537.48	PASS	DP=3695;VDB=5.99314e-07;SGB=95.6353;RPBZ=-0.364676;MQBZ=-2.10471;MQSBZ=2.62898;BQBZ=-0.101229;SCBZ=0;FS=0;MQ0F=0;AC=8;AN=148;DP4=813,1349,64,79;MQ=37	GT:PL	0/1:61,0,148	0/1:255,0,196	0/0:0,6,65	0/0:0,235,255	0/0:0,48,255	0/0:0,21,184	0/0:0,253,255	./.:0,0,0	./.:0,0,0	0/0:0,166,255	0/0:0,12,129	0/0:0,255,255	0/1:255,0,255	0/1:196,0,255	0/0:0,66,255	0/0:0,90,255	0/0:0,93,255	0/0:0,81,255	0/0:0,93,255	0/0:0,108,255	0/1:225,0,255	0/1:255,0,255	0/0:0,117,255	0/0:0,90,255	0/0:0,138,255	0/0:0,108,255	0/0:0,60,255	0/0:0,138,255	0/0:0,90,255	0/0:0,63,255	0/0:0,99,255	0/0:0,66,255	0/0:0,84,255	0/0:0,90,255	0/0:0,93,255	0/0:0,57,255	0/0:0,84,255	0/0:0,48,255	0/0:0,132,255	0/0:0,54,255	0/0:0,78,255	0/0:0,36,238	0/0:0,129,255	0/0:0,75,255	0/0:0,78,255	0/0:0,66,255	0/0:0,84,255	0/0:0,48,255	0/0:0,90,255	0/0:0,99,255	0/0:0,81,255	0/0:0,75,255	0/0:0,63,255	0/0:0,36,255	0/0:0,60,255	0/0:0,78,255	0/1:190,0,125	0/1:233,0,255	0/0:0,60,255	0/0:0,93,255	0/0:0,166,255	0/0:0,42,255	0/0:0,141,255	0/0:0,255,255	0/0:0,78,255	0/0:0,69,255	0/0:0,30,176	./.:0,0,0	0/0:0,111,255	0/0:0,135,255	0/0:0,229,255	0/0:0,166,255	0/0:0,90,255
OAR1	158556873	.	G	A	3687.68	PASS	DP=3530;VDB=1.01654e-10;SGB=-167.307;RPBZ=-15.2993;MQBZ=-3.46697;MQSBZ=0.472355;BQBZ=14.2661;SCBZ=0;FS=0;MQ0F=0.000566572;AC=26;AN=148;DP4=501,1516,132,144;MQ=37	GT:PL	0/0:0,27,218	0/0:0,157,255	0/0:0,6,65	0/1:166,0,255	0/0:0,48,255	0/0:0,3,107	0/0:0,139,255	./.:0,0,0	./.:0,0,0	0/0:0,169,255	1/1:117,12,0	0/1:255,0,255	0/0:0,123,255	0/0:0,81,255	0/0:0,108,255	0/0:0,90,255	0/0:0,93,255	0/0:0,78,255	0/0:0,93,255	0/0:0,105,255	0/0:0,120,255	0/0:0,96,255	0/0:0,114,255	0/0:0,90,255	0/0:0,138,255	0/0:0,108,255	0/0:0,57,255	0/0:0,138,255	0/1:94,0,255	0/1:165,0,189	0/1:204,0,255	0/1:153,0,205	0/0:0,84,255	0/0:0,57,255	0/1:255,0,247	0/1:207,0,100	0/1:251,0,126	0/1:193,0,176	0/0:0,129,255	0/0:0,51,255	0/1:225,0,180	0/1:50,0,147	0/1:225,0,255	0/1:145,0,255	0/0:0,81,255	0/0:0,63,255	0/1:94,0,255	0/1:93,0,243	0/0:0,90,255	0/0:0,60,255	0/1:193,0,189	0/1:194,0,154	0/0:0,63,255	0/0:0,36,255	0/0:0,60,255	0/0:0,75,255	0/0:0,45,255	0/0:0,81,255	0/1:42,0,255	0/1:13,0,255	0/0:0,166,255	0/0:0,42,255	0/0:0,141,255	0/0:0,69,255	0/1:255,0,170	0/0:0,29,255	0/1:12,0,140	./.:0,0,0	0/1:255,0,255	0/0:0,10,255	0/0:0,229,255	0/0:0,166,255	0/1:79,0,149
OAR1	15865313	.	C	T	1342.97	PASS	DP=2435;VDB=1.32097e-11;SGB=137.945;RPBZ=-1.48043;MQBZ=-2.13783;MQSBZ=1.94941;BQBZ=-1.34499;SCBZ=0;FS=0;MQ0F=0.000410678;AC=8;AN=152;DP4=740,634,43,42;MQ=38	GT:PL	0/0:0,9,107	0/0:0,154,255	0/0:0,15,183	0/0:0,63,255	0/0:0,90,255	0/0:0,6,72	0/0:0,108,255	0/0:0,15,181	0/0:0,3,36	0/0:0,126,255	0/0:0,6,84	0/0:0,114,255	0/0:0,51,255	0/0:0,66,255	0/1:219,0,157	0/1:125,0,255	0/0:0,72,255	0/0:0,87,255	0/1:158,0,191	0/1:165,0,218	0/0:0,39,255	0/0:0,108,255	0/1:126,0,255	0/1:205,0,191	0/1:255,0,243	0/1:223,0,255	0/0:0,57,255	0/0:0,90,255	0/0:0,42,255	0/0:0,36,255	0/0:0,66,255	0/0:0,24,217	0/0:0,66,255	0/0:0,57,255	0/0:0,63,255	0/0:0,69,255	0/0:0,63,255	0/0:0,48,255	0/0:0,78,255	0/0:0,66,255	0/0:0,33,255	0/0:0,30,248	0/0:0,66,255	0/0:0,66,255	0/0:0,90,255	0/0:0,75,255	0/0:0,75,255	0/0:0,54,255	0/0:0,57,255	0/0:0,27,246	0/0:0,51,255	0/0:0,66,255	0/0:0,45,255	0/0:0,21,212	0/0:0,60,255	0/0:0,48,255	0/0:0,27,245	0/0:0,75,255	0/0:0,66,255	0/0:0,48,255	0/0:0,39,255	0/0:0,9,119	0/0:0,120,255	0/0:0,69,255	0/0:0,18,188	0/0:0,3,42	0/0:0,24,243	0/0:0,6,84	0/0:0,108,255	0/0:0,181,255	0/0:0,3,42	0/0:0,129,255	0/0:0,42,255
OAR1	158787959	.	C	T	2318.77	PASS	DP=2050;VDB=1.30483e-06;SGB=87.766;RPBZ=-2.91835;MQBZ=-1.1246;MQSBZ=-1.43855;BQBZ=-1.92171;FS=0;MQ0F=0;AC=18;AN=144;DP4=541,613,54,60;MQ=37	GT:PL	0/0:0,12,103	0/0:0,90,255	0/0:0,6,62	0/0:0,42,255	0/0:0,15,172	0/0:0,15,183	0/0:0,90,255	0/0:0,36,189	0/0:0,3,42	0/0:0,99,255	0/0:0,6,61	0/0:0,247,255	0/0:0,60,255	0/0:0,21,179	0/0:0,42,255	0/0:0,30,255	0/1:17,0,225	0/1:191,0,218	0/0:0,51,255	0/0:0,27,255	0/0:0,51,255	0/0:0,96,255	0/0:0,48,255	0/0:0,39,255	0/0:0,96,255	0/0:0,45,255	0/0:0,51,255	0/0:0,60,255	0/0:0,42,255	0/0:0,36,255	0/0:0,39,255	0/0:0,39,255	0/1:146,0,229	0/1:163,0,157	0/0:0,60,255	0/0:0,54,255	0/0:0,48,255	0/0:0,45,255	0/1:161,0,165	0/1:152,0,198	0/0:0,60,255	0/0:0,30,232	0/0:0,60,255	0/0:0,36,255	1/1:233,39,0	1/1:230,30,0	0/1:194,0,104	0/1:109,0,232	0/0:0,54,255	0/0:0,39,255	0/0:0,63,255	0/0:0,36,255	0/1:204,0,42	0/1:96,9,0	0/1:202,0,77	0/1:90,0,155	0/1:130,0,25	0/1:221,0,101	0/0:0,48,255	0/0:0,66,255	0/0:0,39,255	./.:0,0,0	0/0:0,232,255	0/0:0,129,255	0/0:0,45,185	0/0:0,57,244	./.:0,0,0	0/0:0,36,169	0/0:0,96,255	0/0:0,87,255	0/0:0,117,255	0/0:0,57,255	0/0:0,69,255
OAR1	159526781	.	A	C	981.246	PASS	DP=586;VDB=1.33314e-21;SGB=88.5215;RPBZ=1.93328;MQBZ=-4.40659;BQBZ=1.66953;FS=0;MQ0F=0;AC=15;AN=136;DP4=486,0,96,0;MQ=35	GT:PL	0/0:8,3,0	0/1:142,0,10	0/0:0,3,36	0/0:0,72,184	0/0:0,21,145	0/0:26,29,59	0/1:106,0,148	./.:0,0,0	./.:0,0,0	0/1:150,0,81	0/0:0,3,32	0/0:0,60,187	0/1:75,0,80	0/1:57,0,27	0/0:0,12,93	0/0:0,21,133	0/0:0,15,126	0/0:0,18,127	0/0:0,27,143	0/0:0,21,149	0/1:55,0,128	0/1:21,0,102	0/0:0,27,126	./.:0,0,0	0/0:0,42,162	0/0:0,39,159	0/0:0,18,134	0/0:0,21,117	0/0:0,9,83	0/0:0,15,117	0/0:0,30,155	0/0:0,12,102	0/0:0,27,150	0/0:0,33,168	0/0:0,12,102	0/0:0,33,170	0/0:0,24,145	0/0:0,27,136	0/0:0,18,127	0/0:0,12,101	0/0:0,27,165	0/0:0,12,97	0/1:38,0,78	0/1:46,0,94	0/0:0,48,180	0/0:0,15,117	0/0:0,18,129	0/0:0,12,102	0/0:0,24,137	0/0:0,15,95	0/0:0,15,107	0/0:0,9,90	0/1:24,0,79	0/0:0,3,24	0/0:0,24,154	0/0:0,18,96	0/0:0,9,70	0/0:0,30,168	0/0:0,27,158	0/0:0,21,145	0/0:0,6,42	./.:0,0,0	0/1:86,0,79	0/1:109,0,153	0/1:24,0,61	./.:0,0,0	./.:0,0,0	0/0:0,9,80	0/1:134,0,94	0/1:89,0,143	0/0:0,6,58	0/0:0,51,186	0/0:0,39,178
OAR1	159526893	.	T	A	1905.98	PASS	DP=1287;VDB=0;SGB=128.049;RPBZ=0.111686;MQBZ=-4.73647;MQSBZ=-12.5233;BQBZ=-3.35059;FS=0;MQ0F=0;AC=17;AN=144;DP4=227,454,33,95;MQ=37	GT:PL	0/0:2,0,36	0/1:212,0,6	0/0:0,3,36	0/0:0,78,251	0/0:0,51,255	0/1:27,0,134	0/1:168,0,255	0/0:0,15,181	./.:0,0,0	0/1:165,0,76	0/0:0,6,77	0/0:0,117,255	0/1:163,0,211	0/1:52,0,99	0/0:0,30,255	0/0:0,27,172	0/0:0,24,232	0/0:0,18,157	0/0:0,36,242	0/0:0,24,213	0/1:154,0,188	0/1:54,0,181	0/0:0,30,203	0/0:0,6,77	0/0:0,66,255	0/0:0,51,255	0/0:0,27,255	0/0:0,30,172	0/0:0,12,125	0/0:0,21,220	0/0:0,42,255	0/0:0,15,159	0/0:0,36,190	0/0:0,45,255	0/0:0,27,252	0/0:0,45,255	0/0:0,33,255	0/0:0,33,236	0/0:0,21,178	0/0:0,15,177	0/0:0,36,255	0/0:0,18,183	0/1:229,0,175	0/1:151,0,103	0/0:0,48,255	0/0:0,15,166	0/0:0,18,172	0/0:0,24,239	0/0:0,27,233	0/0:0,24,184	0/0:0,21,205	0/0:0,12,153	0/1:30,0,85	0/1:33,0,57	0/0:0,24,235	0/0:0,27,211	0/0:0,15,146	0/0:0,42,255	0/0:0,27,165	0/0:0,30,255	0/0:0,9,83	./.:0,0,0	0/1:255,0,255	0/1:109,0,255	0/1:30,0,61	./.:0,0,0	0/0:0,3,42	0/0:0,12,146	0/1:124,0,255	0/1:145,0,255	0/0:0,21,222	0/0:0,63,255	0/0:0,51,255
OAR1	159742263	.	T	C	1506.95	PASS	DP=1066;VDB=1.08996e-24;SGB=153.006;RPBZ=1.6522;MQBZ=-2.02429;BQBZ=1.14649;FS=0;MQ0F=0;AC=19;AN=142;DP4=918,0,142,0;MQ=38	GT:PL	./.:0,0,0	0/0:0,144,199	./.:0,0,0	0/0:0,75,191	0/0:0,3,36	0/0:0,12,94	0/0:0,33,164	0/0:0,57,189	./.:0,0,0	0/0:0,45,185	0/0:0,15,126	0/0:0,154,200	0/1:95,0,138	0/1:141,0,40	0/1:117,0,154	0/1:88,0,154	0/0:0,69,189	0/0:0,48,181	0/1:134,0,118	0/1:123,0,76	0/0:0,45,181	0/0:0,36,176	0/1:103,0,137	0/1:101,0,104	1/1:192,102,0	1/1:184,60,0	0/1:72,0,93	1/1:161,27,0	0/0:0,12,102	0/0:0,24,154	0/0:0,54,186	0/0:0,30,168	0/0:0,18,135	0/0:0,30,156	0/0:0,45,182	0/0:0,6,142	0/0:0,48,180	0/0:0,21,143	0/0:0,36,164	0/0:0,27,154	0/0:0,42,180	0/0:0,12,110	0/0:0,57,179	0/0:0,21,140	0/0:0,60,188	0/0:0,48,179	0/0:0,24,151	0/0:0,33,173	0/1:49,0,108	0/1:46,0,109	0/0:0,36,174	0/0:0,39,181	0/0:0,15,120	0/0:0,15,126	0/1:109,0,95	0/1:15,0,103	0/0:0,6,66	0/0:0,24,158	0/0:0,15,112	0/0:0,18,118	0/0:0,30,170	0/0:0,90,192	0/0:0,105,181	0/0:0,81,186	./.:0,0,0	0/0:0,27,105	0/0:0,39,175	./.:0,0,0	0/0:0,154,200	0/0:0,154,192	0/0:0,93,192	0/0:0,21,148	0/0:0,21,149
OAR1	159742356	.	A	G	9063.69	PASS	DP=3883;VDB=4.97687e-12;SGB=669.321;RPBZ=1.39218;MQBZ=-1.31646;MQSBZ=3.26273;BQBZ=-0.0184405;SCBZ=0;FS=0;MQ0F=0.000515066;AC=67;AN=154;DP4=623,594,584,520;MQ=38	GT:PL	0/0:0,6,84	0/0:0,255,255	./.:0,0,0	0/1:255,0,255	1/1:118,9,0	0/1:30,0,73	0/1:255,0,255	1/1:255,54,0	0/1:43,0,54	0/1:255,0,255	1/1:255,30,0	1/1:255,255,0	0/0:0,132,255	0/0:0,102,255	0/1:255,0,255	0/1:255,0,255	0/0:0,102,255	0/0:0,102,255	0/0:0,111,255	0/0:0,69,255	0/0:0,126,255	0/0:0,84,255	0/0:0,81,255	0/0:0,66,255	0/0:0,223,255	0/0:0,114,255	0/1:255,0,237	0/1:225,0,255	1/1:255,33,0	1/1:255,63,0	1/1:255,84,0	1/1:255,72,0	0/0:0,72,255	0/0:0,84,255	0/1:255,0,255	0/1:200,0,255	0/1:255,0,203	0/1:129,0,195	0/0:0,81,255	0/0:0,63,255	0/0:0,72,255	0/0:0,51,255	0/1:223,0,255	0/1:217,0,255	1/1:255,102,0	1/1:255,111,0	0/0:0,60,255	0/0:0,60,255	0/1:222,0,205	0/1:255,0,161	0/0:0,84,255	0/0:0,84,255	0/0:0,42,255	0/0:0,36,255	0/0:0,78,255	0/0:0,45,255	0/1:112,0,60	0/1:210,0,167	0/1:157,0,211	0/1:178,0,202	0/1:131,0,241	0/1:104,0,255	1/1:255,184,0	1/1:255,255,0	0/1:63,0,255	0/1:117,0,81	0/0:0,48,255	0/0:0,3,42	1/1:255,255,0	1/1:255,220,0	1/1:255,214,0	1/1:255,129,0	1/1:255,96,0
OAR1	159948047	.	G	A	8837.73	PASS	DP=3727;VDB=3.78676e-09;SGB=515.893;RPBZ=1.0913;MQBZ=-1.96141;MQSBZ=-0.149405;BQBZ=0.379591;SCBZ=0;FS=0;MQ0F=0.000536625;AC=71;AN=156;DP4=653,593,507,516;MQ=38	GT:PL	0/1:170,0,93	0/1:255,0,198	0/1:33,0,20	0/1:255,0,255	0/1:15,0,151	0/1:39,0,14	0/1:155,0,255	0/1:71,3,0	0/0:0,3,42	0/1:163,0,255	0/1:123,0,158	0/1:255,0,255	0/0:0,108,255	0/0:0,78,255	0/0:0,75,255	0/0:0,87,255	0/0:0,96,255	0/0:0,141,255	0/0:0,75,255	0/0:0,114,255	0/0:0,114,255	0/0:0,99,255	0/0:0,93,255	0/0:0,72,255	0/0:0,117,255	0/0:0,114,255	0/0:0,117,255	0/0:0,135,255	1/1:255,84,0	1/1:255,42,0	1/1:255,87,0	1/1:255,42,0	1/1:255,78,0	1/1:255,75,0	1/1:255,66,0	1/1:255,87,0	1/1:255,105,0	1/1:255,90,0	1/1:255,90,0	1/1:255,66,0	1/1:255,42,0	1/1:255,69,0	1/1:255,120,0	1/1:255,81,0	0/0:0,99,255	0/0:0,96,255	0/0:0,36,255	0/0:0,108,255	1/1:255,75,0	1/1:255,60,0	0/0:0,105,255	0/0:0,81,255	0/0:0,87,255	0/0:0,27,230	0/1:251,0,151	0/1:234,0,122	0/1:61,0,255	0/1:197,0,219	0/1:174,0,244	0/1:178,0,255	1/1:255,78,0	1/1:211,18,0	1/1:255,214,0	1/1:255,223,0	0/0:0,12,146	0/0:0,15,169	0/1:191,0,186	0/1:42,3,0	1/1:255,208,0	1/1:255,232,0	0/0:0,120,255	0/0:0,178,255	0/0:0,81,255
OAR1	160271842	.	G	A	1806.34	PASS	DP=1218;VDB=7.75529e-11;SGB=76.9754;RPBZ=-0.884531;MQBZ=-2.21508;MQSBZ=8.20562;BQBZ=-2.00833;FS=0;MQ0F=0;AC=17;AN=142;DP4=375,236,51,33;MQ=38	GT:PL	0/0:0,3,42	0/0:0,69,255	0/0:0,3,42	0/0:0,39,255	0/0:0,18,211	0/0:0,6,84	0/0:0,102,255	./.:0,0,0	./.:0,0,0	0/0:0,39,255	0/0:0,9,119	0/0:0,60,255	0/0:0,30,255	0/1:15,0,209	0/1:159,0,140	0/1:83,0,109	0/1:165,0,128	0/1:180,0,112	0/0:0,39,255	0/0:0,21,201	0/1:202,0,183	0/1:152,0,183	0/1:102,0,89	0/1:21,0,149	0/1:100,0,91	0/1:185,0,252	0/1:85,0,153	0/1:170,0,18	0/0:0,21,209	0/0:0,24,243	0/0:0,39,255	0/0:0,24,248	0/0:0,15,154	0/0:0,21,190	0/0:0,27,236	0/0:0,27,177	0/0:0,27,234	0/0:0,18,204	0/0:0,27,214	0/0:0,15,160	0/0:0,15,152	0/0:0,9,113	0/0:0,30,255	0/0:0,24,228	0/0:0,33,255	0/0:0,27,244	0/1:159,0,97	0/1:63,0,130	0/0:0,15,183	0/0:0,33,211	0/0:0,9,113	0/0:0,24,225	0/0:0,9,119	0/0:0,18,201	0/1:67,0,25	0/1:91,0,101	0/0:0,12,106	0/0:0,15,137	0/0:0,9,103	0/0:0,15,149	0/0:0,21,215	./.:0,0,0	0/0:0,108,255	0/0:0,90,255	./.:0,0,0	0/0:0,42,201	./.:0,0,0	./.:0,0,0	0/0:0,81,255	0/0:0,27,255	0/0:0,39,255	0/0:0,57,255	0/0:0,6,77
OAR1	160474196	.	C	T	4731.79	PASS	DP=4716;VDB=1.85511e-22;SGB=495.324;RPBZ=3.9585;MQBZ=-0.796752;MQSBZ=-2.90702;BQBZ=-0.612073;SCBZ=0;FS=0;MQ0F=0.000424088;AC=28;AN=154;DP4=1046,1227,248,312;MQ=39	GT:PL	0/0:2,0,164	0/0:0,208,255	0/0:0,15,166	0/0:0,255,255	0/0:0,172,255	0/0:0,21,186	0/0:0,255,255	0/0:0,9,118	./.:0,0,0	0/1:255,0,255	0/0:0,12,116	0/0:0,255,255	0/1:255,0,255	0/1:255,0,255	0/0:0,129,255	0/0:0,129,255	0/0:0,78,255	0/0:0,123,255	0/0:0,108,255	0/0:0,117,255	0/0:0,138,255	0/0:0,148,255	0/0:0,120,255	0/0:0,54,255	0/0:0,172,255	0/0:0,120,255	0/0:0,102,255	0/0:0,160,255	0/0:0,72,255	0/0:0,69,255	0/0:0,129,255	0/0:0,75,255	0/0:0,51,255	0/0:0,72,255	0/0:0,154,255	0/0:0,96,255	0/0:0,78,255	0/0:0,63,255	0/0:0,108,255	0/0:0,105,255	0/0:0,72,255	0/0:0,60,255	0/1:255,0,255	0/1:194,0,255	1/1:255,111,0	1/1:255,96,0	1/1:255,123,0	1/1:255,108,0	0/0:0,111,255	0/0:0,63,255	1/1:255,96,0	1/1:255,90,0	0/0:0,54,255	0/0:0,30,255	0/1:255,0,250	0/1:255,0,209	0/1:203,0,137	0/1:255,0,199	0/1:255,0,255	0/1:218,0,216	0/0:0,45,255	0/0:0,36,221	0/0:0,255,255	0/0:0,255,255	0/0:0,84,255	0/0:0,30,255	0/0:0,33,255	0/0:0,18,139	0/0:0,255,255	0/0:0,196,255	0/1:255,0,255	0/1:255,0,255	1/1:255,111,0
OAR1	160679262	.	G	A	14414.8	PASS	DP=4331;VDB=4.75219e-08;SGB=150.329;RPBZ=-1.27076;MQBZ=-1.02065;MQSBZ=-5.11039;BQBZ=1.32321;SCBZ=0;FS=0;MQ0F=0;AC=90;AN=158;DP4=591,662,737,803;MQ=37	GT:PL	0/1:65,0,49	0/1:255,0,255	0/1:92,0,41	0/1:255,0,255	0/1:255,0,48	0/1:105,0,98	0/1:255,0,255	0/0:0,57,255	0/1:0,3,36	0/0:0,41,255	1/1:128,12,0	1/1:255,255,0	0/1:255,0,255	0/1:255,0,225	0/0:0,96,255	0/0:0,54,255	0/1:255,0,255	0/1:202,0,255	0/1:255,0,255	0/1:255,0,255	0/0:0,114,255	0/0:0,135,255	0/1:255,0,255	0/1:255,0,255	0/1:255,0,255	0/1:255,0,255	0/0:0,123,255	0/0:0,99,255	0/1:255,0,216	0/1:255,0,237	1/1:255,93,0	1/1:255,42,0	0/1:226,0,255	0/1:255,0,255	0/1:255,0,255	0/1:255,0,255	0/1:255,0,255	0/1:149,0,222	0/1:255,0,255	0/1:255,0,255	0/1:255,0,255	0/1:255,0,211	0/1:255,0,255	0/1:255,0,249	0/0:0,181,255	0/0:0,129,255	1/1:255,141,0	1/1:255,123,0	0/1:255,0,224	0/1:251,0,232	1/1:255,75,0	1/1:255,105,0	0/1:255,0,117	0/1:200,0,193	0/1:255,0,227	0/1:255,0,239	0/1:110,0,193	0/1:226,0,246	1/1:255,114,0	1/1:255,108,0	1/1:255,51,0	1/1:145,12,0	1/1:255,87,0	1/1:255,255,0	1/1:255,48,0	1/1:183,15,0	0/1:60,0,131	0/1:117,0,147	0/1:229,0,255	0/1:255,0,255	1/1:255,114,0	1/1:255,166,0	0/1:250,0,255
OAR1	160967265	.	A	G	8929.89	PASS	DP=6648;VDB=3.97599e-17;SGB=502.544;RPBZ=-0.72207;MQBZ=-0.708175;MQSBZ=-4.66536;BQBZ=-0.633275;SCBZ=0;FS=0;MQ0F=0.00135379;AC=45;AN=156;DP4=1499,1380,632,627;MQ=38	GT:PL	0/0:0,24,227	0/0:0,255,255	0/0:0,27,255	0/0:0,255,255	0/1:255,0,130	0/0:0,27,232	0/0:0,255,255	0/0:0,60,255	0/0:0,24,222	0/0:0,223,255	0/1:121,0,181	0/1:255,0,255	0/1:255,0,255	0/1:255,0,255	0/1:255,0,255	0/1:255,0,255	1/1:255,169,0	1/1:255,208,0	1/1:255,148,0	1/1:255,115,0	0/1:255,0,255	0/1:255,0,255	0/1:255,0,255	0/1:255,0,255	0/1:255,0,255	0/1:255,0,255	0/1:255,0,255	0/1:255,0,255	0/1:255,0,255	0/1:223,0,255	0/0:0,166,255	0/0:0,96,255	0/1:255,0,255	0/1:255,0,255	0/1:255,0,255	0/1:255,0,196	0/1:255,0,255	0/1:255,0,255	1/1:255,178,0	1/1:255,144,0	0/1:255,0,255	0/1:255,0,202	0/1:255,0,255	0/1:255,0,255	1/1:255,138,0	1/1:255,102,0	0/0:0,126,255	0/0:0,129,255	0/0:0,151,255	0/0:0,79,255	0/0:0,148,255	0/0:0,141,255	0/0:0,75,255	0/0:0,51,255	0/0:0,129,255	0/0:0,141,255	0/1:255,0,255	0/1:255,0,255	0/0:0,148,255	0/0:0,87,255	0/0:0,148,255	0/0:0,18,86	0/0:0,255,255	0/0:0,255,255	0/0:0,126,255	0/0:0,126,255	0/0:0,18,204	0/0:0,87,255	0/0:0,255,255	0/0:0,255,255	0/0:0,250,255	0/0:0,255,255	0/0:0,78,255
OAR1	16099547	.	C	T	10185.6	PASS	DP=2823;VDB=1.93681e-10;SGB=368.092;RPBZ=-0.0933276;MQBZ=-4.5702;MQSBZ=-5.58649;BQBZ=-3.77851;SCBZ=0;FS=0;MQ0F=0.000708466;AC=79;AN=150;DP4=340,441,433,488;MQ=36	GT:PL	./.:0,0,0	0/1:254,0,167	0/0:0,9,96	0/0:0,126,255	0/1:233,0,231	1/1:228,24,0	1/1:255,66,0	1/1:228,21,0	1/1:50,12,0	1/1:148,3,0	0/1:34,0,36	0/1:255,0,177	1/1:255,60,0	1/1:255,87,0	0/1:186,0,201	0/1:250,0,255	1/1:255,114,0	1/1:255,72,0	1/1:255,93,0	1/1:255,102,0	1/1:255,93,0	1/1:255,126,0	1/1:255,70,0	1/1:255,66,0	1/1:255,87,0	1/1:255,99,0	1/1:255,87,0	1/1:255,117,0	0/1:168,0,56	0/1:225,0,182	0/0:0,45,255	0/0:0,18,255	0/0:0,117,255	0/0:0,57,255	1/1:255,54,0	1/1:255,72,0	0/1:255,0,204	0/1:247,0,225	0/0:0,90,255	0/0:0,63,255	0/1:131,0,255	0/1:170,0,39	1/1:255,78,0	1/1:255,72,0	0/1:241,0,81	0/1:255,0,234	0/0:0,57,255	0/0:0,117,255	0/0:0,96,255	0/0:0,60,255	0/1:237,0,208	0/1:160,0,187	0/1:172,0,195	0/1:191,0,167	0/0:0,48,255	0/0:0,54,255	0/1:172,0,54	0/1:242,0,240	0/0:0,60,255	0/0:0,66,255	0/0:0,21,143	0/0:0,15,161	0/0:0,99,255	0/0:0,114,255	1/1:126,15,0	1/1:255,51,0	0/0:0,63,255	0/0:0,33,131	1/1:255,119,0	1/1:255,75,0	0/0:0,196,255	0/0:0,51,255	0/1:0,2,255
OAR1	161267664	.	G	T	6598.99	PASS	DP=2157;VDB=0;SGB=286.624;RPBZ=-0.304669;MQBZ=-1.06737;MQSBZ=13.7646;BQBZ=1.50432;SCBZ=0;FS=0;MQ0F=0;AC=49;AN=150;DP4=631,273,320,131;MQ=37	GT:PL	0/0:0,3,42	0/0:0,193,255	0/0:0,6,77	0/0:0,144,255	0/1:86,0,255	0/0:0,12,146	0/0:0,193,255	0/0:0,6,77	0/0:0,6,77	0/0:0,96,255	0/1:160,0,84	0/1:255,0,216	0/1:97,0,253	0/1:150,0,255	0/0:0,60,255	0/0:0,54,255	0/0:0,60,255	0/0:0,66,255	0/1:165,0,155	0/1:192,0,160	0/0:0,42,255	0/0:0,75,255	0/1:195,0,178	1/1:255,12,0	0/1:214,0,253	0/1:232,0,83	0/0:0,33,255	0/0:0,36,255	0/1:122,0,163	0/1:152,0,162	0/0:0,48,255	0/0:0,27,255	1/1:255,39,0	1/1:252,27,0	0/1:255,0,233	0/1:162,0,174	0/0:0,54,255	0/0:0,57,255	0/1:255,0,107	0/1:217,0,63	0/1:172,0,219	0/1:99,0,69	0/1:227,0,142	0/1:171,0,117	0/0:0,39,255	0/0:0,54,255	0/0:0,57,255	0/0:0,48,255	0/1:130,0,236	0/1:56,0,172	0/0:0,51,255	0/0:0,63,255	0/0:0,30,241	0/0:0,12,130	0/1:66,0,208	0/1:152,0,154	1/1:167,39,27	0/1:164,0,230	0/0:0,24,248	0/0:0,48,255	1/1:249,27,0	1/1:192,18,0	1/1:255,154,0	1/1:255,126,0	1/1:169,30,0	1/1:167,39,0	./.:0,0,0	1/1:137,24,0	0/1:255,0,197	0/1:214,0,156	0/0:0,6,84	0/0:0,105,255	0/0:0,33,255
OAR1	161469778	.	A	T	3767.66	PASS	DP=3212;VDB=8.13581e-32;SGB=417.361;RPBZ=-0.683091;MQBZ=-2.18208;MQSBZ=-2.31886;BQBZ=0.599194;SCBZ=0;FS=0;MQ0F=0.000311332;AC=21;AN=152;DP4=754,912,147,158;MQ=37	GT:PL	./.:0,0,0	0/0:0,190,255	0/0:0,24,219	0/0:0,78,255	0/0:0,42,255	0/0:0,3,36	0/1:255,0,255	0/0:0,9,113	0/0:0,15,130	0/0:0,175,255	0/0:0,9,105	0/0:0,255,255	0/1:255,0,255	0/1:221,0,255	0/1:255,0,229	0/1:255,0,135	1/1:255,81,0	1/1:255,84,0	0/0:0,75,255	0/0:0,84,255	0/1:255,0,255	0/1:255,0,255	0/0:0,90,255	0/0:0,90,255	0/0:0,138,255	0/0:0,105,255	1/1:255,63,0	1/1:255,90,0	0/0:0,54,255	0/0:0,54,255	0/0:0,96,255	0/0:0,63,255	0/1:255,0,237	0/1:255,0,167	0/0:0,81,255	0/0:0,81,255	0/0:0,84,255	0/0:0,81,255	0/1:104,0,255	0/1:157,0,187	0/0:0,84,255	0/0:0,54,255	0/0:0,105,255	0/0:0,81,255	0/0:0,87,255	0/0:0,87,255	0/0:0,66,255	0/0:0,63,255	0/0:0,87,255	0/0:0,60,255	0/0:0,93,255	0/0:0,60,255	0/0:0,57,255	0/0:0,24,200	0/0:0,69,255	0/0:0,78,255	0/1:216,0,162	0/1:255,0,241	0/0:0,51,255	0/0:0,54,255	0/0:0,36,255	0/0:0,24,255	0/0:0,90,255	0/0:0,132,255	0/0:0,57,255	0/0:0,3,42	0/0:0,6,82	0/0:0,9,119	0/0:0,160,255	0/0:0,211,255	0/0:0,138,255	0/0:0,154,255	0/0:0,39,255
OAR1	161791670	.	C	T	4963.81	PASS	DP=2518;VDB=0;SGB=376.333;RPBZ=0.784632;MQBZ=-5.25108;MQSBZ=10.4787;BQBZ=-3.12062;SCBZ=0;FS=0;MQ0F=0;AC=42;AN=150;DP4=710,395,292,133;MQ=37	GT:PL	0/0:0,3,23	0/0:0,181,255	0/1:42,3,0	1/1:255,57,0	1/1:246,57,0	1/1:181,15,0	1/1:255,250,0	1/1:255,60,0	0/1:23,3,0	0/1:156,0,255	0/1:36,0,36	0/1:255,0,255	0/0:0,99,255	0/0:0,39,255	0/0:0,60,255	0/0:0,57,255	0/0:0,60,255	0/0:0,60,255	0/0:0,81,255	0/0:0,63,255	0/0:0,87,255	0/0:0,84,255	0/0:0,60,255	0/0:0,42,255	0/0:0,81,255	0/0:0,28,255	0/0:0,111,255	0/0:0,63,255	0/0:0,57,255	0/0:0,51,255	0/0:0,36,243	0/0:0,45,255	0/0:0,42,255	0/0:0,51,255	0/0:0,69,255	0/0:0,48,255	0/0:0,54,255	0/0:0,60,255	0/0:0,57,255	0/0:0,24,252	0/1:140,0,141	0/1:169,0,133	0/0:0,78,255	0/0:0,57,255	1/1:255,60,0	1/1:255,63,0	0/0:0,57,255	0/0:0,57,255	1/1:255,51,0	1/1:255,30,0	0/0:0,57,255	0/0:0,63,255	0/1:32,0,50	0/1:67,0,101	0/1:162,0,65	0/1:80,0,126	1/1:203,21,0	1/1:203,21,0	1/1:255,15,0	1/1:255,42,0	0/0:0,30,255	./.:0,0,0	0/0:0,187,255	0/0:0,238,255	0/0:0,21,222	0/0:0,42,202	0/0:0,6,77	0/0:0,6,84	0/1:255,0,154	0/1:255,0,212	0/1:233,0,255	0/1:255,1,0	0/0:0,21,233
OAR1	162014414	.	C	G	6646.99	PASS	DP=2491;VDB=3.79694e-19;SGB=257.788;RPBZ=2.01194;MQBZ=-3.12942;MQSBZ=-3.31833;BQBZ=1.65175;SCBZ=0;FS=0;MQ0F=0;AC=46;AN=150;DP4=442,607,231,239;MQ=37	GT:PL	0/0:0,6,42	0/0:0,138,255	0/1:105,0,30	0/1:255,0,255	0/0:0,18,204	0/0:0,3,42	0/1:255,0,255	0/1:79,0,30	0/0:0,12,134	0/0:0,69,255	0/1:111,0,69	0/1:64,0,255	0/0:0,51,255	0/0:0,15,255	0/1:165,0,183	0/1:201,0,170	0/1:161,0,215	0/1:125,0,255	0/1:184,0,94	0/1:178,0,255	0/0:0,72,255	0/0:0,105,255	1/1:255,63,0	1/1:255,51,0	0/1:253,0,255	0/1:228,0,240	0/1:235,0,230	0/1:85,0,255	0/1:26,0,245	0/1:238,0,160	0/0:0,81,255	0/0:0,57,255	0/0:0,57,255	0/0:0,57,255	0/0:0,84,255	0/0:0,54,255	0/0:0,63,255	0/0:0,42,255	0/0:0,78,255	0/0:0,60,255	0/0:0,60,255	0/0:0,39,255	0/1:255,0,255	0/1:157,0,170	0/0:0,24,220	0/0:0,111,255	1/1:255,69,0	1/1:255,66,0	0/1:192,0,203	0/1:159,0,129	1/1:255,55,0	1/1:255,36,0	1/1:255,42,0	0/1:179,0,15	0/1:255,0,3	1/1:236,27,0	0/0:0,33,224	0/0:0,36,255	0/0:0,39,255	0/0:0,57,255	0/0:0,6,77	0/0:0,3,42	0/0:0,96,255	0/0:0,141,255	./.:0,0,0	0/0:0,27,255	0/0:0,6,84	0/0:0,21,233	0/0:0,135,255	0/0:0,108,255	0/1:255,0,237	0/1:255,0,255	0/0:0,18,211
OAR1	162298475	.	T	C	9336	PASS	DP=5462;VDB=5.14661e-05;SGB=264.736;RPBZ=0.139346;MQBZ=-1.90221;MQSBZ=0.0547967;BQBZ=0.669374;SCBZ=0;FS=0;MQ0F=0;AC=52;AN=156;DP4=1100,1215,490,532;MQ=38	GT:PL	0/0:0,6,84	0/0:0,255,255	0/0:0,9,101	0/1:255,0,255	0/1:255,0,32	0/1:115,0,189	0/1:255,0,255	0/1:42,3,0	0/1:36,0,36	0/0:0,148,255	0/1:120,0,97	0/1:255,0,255	0/1:255,0,255	0/1:210,0,255	0/1:255,0,255	0/1:255,0,255	1/1:255,157,0	1/1:255,109,0	0/0:0,163,255	0/0:0,157,255	0/1:255,0,255	0/1:255,0,255	0/0:0,117,255	0/0:0,114,255	0/0:0,175,255	0/0:0,220,255	0/1:252,0,255	0/1:252,0,255	0/0:0,123,255	0/0:0,105,255	1/1:255,163,0	1/1:255,120,0	1/1:255,105,0	1/1:255,96,0	0/1:255,0,255	0/1:255,0,255	0/0:0,138,255	0/0:0,108,255	0/1:255,0,255	0/1:255,0,255	0/1:255,0,255	0/1:255,0,239	0/0:0,169,255	0/0:0,126,255	0/0:0,154,255	0/0:0,187,255	0/1:255,0,255	0/1:255,0,255	0/0:0,154,255	0/0:0,78,255	0/0:0,118,255	0/0:0,172,255	0/1:255,0,187	0/1:157,0,255	0/1:255,0,255	0/1:237,0,255	0/1:240,0,167	0/1:233,0,255	0/0:0,135,255	0/0:0,72,255	0/0:0,63,255	0/0:0,21,199	0/0:0,135,255	0/0:0,255,255	0/0:0,33,255	0/0:0,36,255	0/1:170,0,149	0/1:65,0,72	0/0:0,178,255	0/0:0,255,255	0/1:255,0,255	0/1:255,0,255	0/1:255,0,255
OAR1	162298514	.	T	C	2646.84	PASS	DP=5306;VDB=4.18358e-10;SGB=-36.6902;RPBZ=-13.9545;MQBZ=-1.70471;MQSBZ=-3.48159;BQBZ=9.78465;SCBZ=0;FS=0;MQ0F=0;AC=16;AN=154;DP4=872,2177,128,127;MQ=38	GT:PL	./.:0,0,0	0/0:0,255,255	0/0:0,9,101	0/0:0,199,255	0/0:0,69,255	0/0:0,12,221	0/0:0,255,255	0/0:0,3,42	0/0:0,6,78	0/0:0,148,255	0/1:57,0,131	0/1:255,0,255	0/0:0,53,255	0/0:0,90,255	0/1:101,0,255	0/1:114,0,255	0/0:0,154,255	0/0:0,144,255	0/1:242,0,255	0/1:175,0,255	0/0:0,172,255	0/0:0,232,255	0/0:0,117,255	0/0:0,111,255	0/1:255,0,255	0/1:255,0,255	0/0:0,99,255	0/0:0,175,255	0/0:0,123,255	0/0:0,96,255	0/0:0,163,255	0/0:0,81,255	0/0:0,99,255	0/0:0,96,255	0/0:0,205,255	0/0:0,93,255	0/1:255,0,224	0/1:255,0,188	0/0:0,148,255	0/0:0,114,255	0/1:153,0,255	0/1:89,0,255	0/1:226,0,255	0/1:194,0,255	0/0:0,154,255	0/0:0,187,255	0/0:0,120,255	0/0:0,163,255	0/0:0,154,255	0/0:0,75,255	0/0:0,157,255	0/0:0,169,255	0/0:0,84,255	0/0:0,57,255	0/0:0,87,255	0/0:0,93,255	0/0:0,48,255	0/0:0,102,255	0/0:0,135,255	0/0:0,114,255	0/0:0,63,255	0/0:0,21,199	0/0:0,135,255	0/0:0,255,255	0/0:0,33,255	0/0:0,36,255	0/0:0,81,187	0/0:0,12,148	0/1:131,0,255	0/1:94,0,255	0/0:0,163,255	0/0:0,255,255	0/0:0,132,255
OAR1	162298593	.	A	T	7187.33	PASS	DP=1011;VDB=0;SGB=203.927;RPBZ=-0.045724;MQBZ=2.5125;BQBZ=1.66718;FS=0;MQ0F=0;AC=88;AN=134;DP4=0,324,0,673;MQ=36	GT:PL	./.:0,0,0	1/1:195,157,0	1/1:36,3,0	0/1:6,0,135	0/0:0,25,167	0/1:68,0,48	0/1:67,0,153	./.:0,0,0	0/1:0,3,36	0/0:0,57,172	1/1:44,6,0	1/1:124,9,0	0/1:140,0,143	0/1:117,0,52	0/1:75,0,144	0/1:117,0,85	0/0:0,51,175	0/0:0,45,177	1/1:185,63,0	1/1:182,51,0	0/1:61,0,130	0/1:141,0,123	1/1:140,24,0	1/1:178,42,0	1/1:185,54,0	1/1:183,63,0	0/1:128,0,80	0/1:152,0,86	1/1:170,39,0	1/1:168,36,0	0/0:0,45,180	0/0:0,24,154	0/0:0,24,143	0/0:0,33,156	0/1:116,0,144	0/1:93,0,72	1/1:185,48,0	1/1:145,42,0	0/1:150,0,95	0/1:105,0,68	0/1:78,0,90	0/1:98,0,137	1/1:181,51,0	1/1:175,39,0	1/1:165,45,0	1/1:189,81,0	0/1:100,0,105	0/1:102,0,146	1/1:182,51,0	1/1:139,21,0	1/1:165,30,0	1/1:185,57,0	0/1:89,0,21	0/1:68,0,29	0/1:109,0,88	0/1:121,0,67	0/1:94,0,21	0/1:112,0,83	1/1:183,57,0	1/1:154,24,0	1/1:174,33,0	./.:0,0,0	1/1:124,15,0	1/1:185,66,0	./.:0,0,0	./.:0,0,0	./.:0,0,0	./.:0,0,0	1/1:181,81,0	1/1:184,72,0	0/1:92,0,126	0/1:68,0,144	1/1:143,27,0
OAR1	162531921	.	C	G	964.243	PASS	DP=4271;VDB=4.17463e-05;SGB=289.963;RPBZ=-1.46;MQBZ=-0.74109;MQSBZ=1.94293;BQBZ=-0.169748;SCBZ=0;FS=0;MQ0F=0;AC=9;AN=150;DP4=1242,1112,68,69;MQ=39	GT:PL	./.:0,0,0	1/1:255,199,0	0/1:77,6,0	0/1:255,0,255	0/0:0,3,42	0/1:36,0,36	0/1:255,0,255	1/1:206,18,0	0/0:0,12,152	0/0:0,178,255	0/0:0,6,48	0/0:0,205,255	0/0:0,187,255	0/0:0,123,255	0/0:0,102,255	0/0:0,108,255	0/0:0,108,255	0/0:0,120,255	0/0:0,117,255	0/0:0,129,255	0/0:0,117,255	0/0:0,199,255	0/0:0,102,255	0/0:0,117,255	0/0:0,135,255	0/0:0,132,255	0/0:0,102,255	0/0:0,120,255	0/0:0,60,255	0/0:0,96,255	0/0:0,151,255	0/0:0,102,255	0/0:0,75,255	0/0:0,84,255	0/0:0,126,255	0/0:0,123,255	0/0:0,120,255	0/0:0,75,255	0/0:0,148,255	0/0:0,114,255	0/0:0,105,255	0/0:0,60,255	0/0:0,120,255	0/0:0,102,255	0/0:0,84,255	0/0:0,84,255	0/0:0,96,255	0/0:0,93,255	0/0:0,93,255	0/0:0,84,255	0/0:0,117,255	0/0:0,75,255	0/0:0,51,255	0/0:0,24,208	0/0:0,78,255	0/0:0,84,255	0/0:0,57,255	0/0:0,75,255	0/0:0,105,255	0/0:0,93,255	0/0:0,33,255	0/0:0,21,233	0/0:0,250,255	0/0:0,205,255	0/0:0,129,255	0/0:0,6,84	0/0:0,18,206	0/0:0,60,255	0/0:0,199,255	0/0:0,175,255	0/0:0,123,255	0/0:0,135,255	0/0:0,108,255
OAR1	162749562	.	A	G	12207.5	PASS	DP=2119;VDB=3.4155e-23;SGB=248.363;RPBZ=0.567189;MQBZ=-3.28315;MQSBZ=4.23376;BQBZ=-2.32962;SCBZ=0;FS=0;MQ0F=0;AC=107;AN=148;DP4=179,134,618,366;MQ=36	GT:PL	./.:0,0,0	1/1:255,102,0	0/0:0,9,113	0/1:62,0,255	0/0:0,24,255	1/1:8,3,0	1/1:255,184,0	./.:0,0,0	1/1:66,6,0	1/1:255,42,0	1/1:103,9,0	1/1:255,157,0	1/1:255,54,0	1/1:255,69,0	0/0:0,42,255	0/0:0,54,255	1/1:249,30,0	1/1:255,45,0	0/1:190,0,199	0/1:168,0,222	0/1:230,0,182	0/1:184,0,150	0/0:0,48,255	0/0:0,51,255	0/1:255,0,187	0/1:255,0,151	0/1:109,0,192	0/1:166,0,246	0/1:189,0,227	0/1:99,0,118	1/1:255,42,0	1/1:255,54,0	1/1:255,48,0	1/1:255,33,0	0/1:233,0,244	0/1:156,0,21	1/1:255,36,0	1/1:180,18,0	1/1:255,66,0	1/1:255,48,0	0/1:207,0,63	0/1:116,0,44	0/1:163,0,255	0/1:132,0,116	0/0:0,48,255	0/0:0,33,255	1/1:255,39,0	1/1:255,39,0	0/1:162,0,48	0/1:119,0,255	1/1:255,42,0	1/1:184,27,0	0/1:164,0,88	0/1:18,0,169	0/1:15,0,189	0/1:192,0,175	0/1:121,0,66	0/1:228,0,111	1/1:253,33,0	1/1:255,69,0	1/1:255,81,0	1/1:212,45,0	1/1:255,99,0	1/1:255,181,0	1/1:230,33,0	1/1:228,21,0	./.:0,0,0	1/1:84,6,0	1/1:255,81,0	1/1:255,105,0	1/1:255,117,0	1/1:255,157,0	1/1:255,54,0
OAR1	163164807	.	T	C	1855.33	PASS	DP=4367;VDB=0.980014;SGB=-86.0771;RPBZ=1.66384;MQBZ=1.08636;MQSBZ=5.9056;BQBZ=5.60028;SCBZ=0;FS=0;MQ0F=0.00022899;AC=12;AN=152;DP4=1787,822,62,62;MQ=37	GT:PL	0/0:0,12,111	0/0:0,255,255	./.:0,0,0	0/0:0,255,255	0/0:0,114,255	0/1:15,0,149	0/0:0,255,255	0/0:0,51,255	0/0:0,12,148	0/1:255,0,242	0/0:0,15,183	0/0:0,255,255	0/0:0,114,255	0/0:0,129,255	0/0:0,111,255	0/0:0,123,255	0/1:132,0,255	0/1:136,0,255	0/0:0,115,255	0/0:0,108,255	0/1:187,0,255	0/1:212,0,255	0/0:0,178,255	0/0:0,93,255	0/0:0,166,255	0/0:0,123,255	0/0:0,72,255	0/0:0,102,255	0/0:0,66,255	0/0:0,60,255	0/0:0,114,255	0/0:0,96,255	0/0:0,90,255	0/0:0,72,255	0/1:209,0,255	0/0:0,0,240	0/0:0,120,255	0/0:0,93,255	0/0:0,78,255	0/0:0,66,255	0/0:0,99,255	0/0:0,45,255	0/0:0,96,255	0/0:0,96,255	0/0:0,138,255	0/0:0,114,255	0/0:0,6,225	0/0:0,42,210	0/1:185,0,255	0/1:92,0,200	0/0:0,78,255	0/0:0,63,255	0/0:0,51,255	0/0:0,45,255	0/0:0,45,255	0/0:0,42,255	0/0:0,39,254	0/0:0,72,255	0/1:255,0,136	0/1:255,0,84	0/0:0,54,255	0/0:0,6,77	0/0:0,255,255	0/0:0,255,255	0/0:0,111,255	0/0:0,27,171	0/0:0,9,111	0/0:0,33,188	0/0:0,229,255	0/0:0,255,255	0/0:0,169,255	0/0:0,255,255	0/1:90,0,255
OAR1	163164829	.	G	A	4130.94	PASS	DP=4534;VDB=7.35819e-39;SGB=411.621;RPBZ=1.1507;MQBZ=-2.24813;MQSBZ=5.61147;BQBZ=-1.23325;SCBZ=0;FS=0;MQ0F=0;AC=25;AN=152;DP4=1342,1016,228,175;MQ=37	GT:PL	0/0:0,12,138	0/0:0,255,255	./.:0,0,0	0/0:0,255,255	0/0:0,111,255	0/0:0,27,231	0/0:0,108,255	0/0:0,51,255	0/0:0,12,143	0/0:0,96,255	0/0:0,15,183	0/0:0,255,255	0/1:255,0,236	0/1:255,0,255	0/1:120,0,255	0/1:255,0,166	0/0:0,111,255	0/0:0,96,255	0/1:255,0,255	0/1:255,0,235	0/1:253,0,255	0/1:255,0,255	0/0:0,178,255	0/0:0,93,255	0/0:0,166,255	0/0:0,123,255	1/1:255,78,0	1/1:255,60,0	0/0:0,66,255	0/0:0,60,255	0/0:0,117,255	0/0:0,102,255	0/0:0,90,255	0/0:0,72,255	0/0:0,72,255	0/0:0,42,255	0/0:0,120,255	0/0:0,99,255	0/0:0,78,255	0/0:0,66,255	0/0:0,99,255	0/0:0,45,255	0/0:0,96,255	0/0:0,96,255	1/1:255,138,0	1/1:255,117,0	0/0:0,45,255	0/0:0,42,241	0/1:229,0,255	0/1:212,0,160	0/0:0,78,255	0/0:0,63,255	0/1:210,0,117	0/1:255,9,0	0/0:0,45,255	0/0:0,42,255	1/1:255,42,0	1/1:255,72,0	0/0:0,102,255	0/0:0,48,255	0/0:0,54,255	0/0:0,6,77	0/0:0,255,255	0/0:0,255,255	0/0:0,111,255	0/0:0,27,255	0/0:0,9,118	0/0:0,33,238	0/0:0,229,255	0/0:0,255,255	0/0:0,169,255	0/0:0,255,255	0/0:0,63,255
OAR1	163164860	.	T	A	6543.41	PASS	DP=4828;VDB=8.7528e-39;SGB=868.057;RPBZ=1.7495;MQBZ=-0.315726;MQSBZ=-0.621995;BQBZ=-0.445921;SCBZ=0;FS=0;MQ0F=0.000207125;AC=46;AN=152;DP4=660,1047,380,631;MQ=38	GT:PL	0/1:30,0,89	0/1:255,0,255	./.:0,0,0	0/1:255,0,255	0/1:200,0,255	0/1:137,0,54	0/1:255,0,255	0/1:114,0,142	1/1:116,12,0	0/1:253,0,255	0/0:0,12,153	0/0:0,255,255	0/0:0,69,255	0/0:0,129,255	0/1:255,0,162	0/1:199,0,255	0/0:0,111,255	0/0:0,96,255	0/1:255,0,255	0/1:239,0,255	0/0:0,111,255	0/0:0,181,255	1/1:255,154,0	1/1:255,96,0	0/1:255,0,255	0/1:255,0,255	0/0:0,78,255	0/0:0,96,255	0/0:0,66,255	0/0:0,60,255	0/0:0,117,255	0/0:0,102,255	0/0:0,90,255	0/0:0,72,255	0/0:0,72,255	0/0:0,42,255	0/0:0,117,255	0/0:0,99,255	0/0:0,81,255	0/0:0,63,255	0/1:255,0,255	0/1:126,0,124	0/0:0,96,255	0/0:0,96,255	0/0:0,138,255	0/0:0,114,255	0/0:0,45,255	0/0:0,42,255	0/0:0,90,255	0/0:0,45,255	0/0:0,78,255	0/0:0,60,255	0/0:0,54,255	0/0:0,45,255	0/0:0,45,255	0/0:0,42,255	0/0:0,48,255	0/0:0,72,255	0/0:0,99,255	0/0:0,48,255	1/1:255,48,0	0/1:77,6,0	1/1:255,255,0	1/1:255,255,0	1/1:255,111,0	1/1:255,27,0	1/1:118,9,0	0/1:23,0,187	1/1:255,229,0	1/1:255,255,0	0/1:255,0,255	0/1:255,0,255	0/1:189,0,212
OAR1	163164903	.	T	C	1354.17	PASS	DP=4376;VDB=3.83179e-07;SGB=-87.4398;RPBZ=-0.00120552;MQBZ=-2.5029;MQSBZ=0.77086;BQBZ=5.73972;SCBZ=0;FS=0;MQ0F=0.000457038;AC=13;AN=150;DP4=779,1830,53,48;MQ=37	GT:PL	0/0:0,12,138	0/0:0,255,255	./.:0,0,0	0/0:0,255,255	0/0:0,111,255	0/0:0,24,190	0/0:0,255,255	0/0:0,51,188	0/0:0,12,116	0/0:0,96,255	0/0:0,12,153	0/0:0,255,255	0/0:0,111,255	0/0:0,120,255	0/0:0,111,255	0/0:0,123,255	0/0:0,108,255	0/0:0,96,255	0/0:0,132,255	0/0:0,105,255	0/0:0,114,255	0/0:0,178,255	0/0:0,175,255	0/0:0,93,255	0/0:0,166,255	0/0:0,114,255	0/0:0,78,255	0/0:0,96,255	0/1:22,0,255	0/1:76,0,255	0/0:0,108,255	0/0:0,102,255	0/0:0,90,255	0/0:0,69,255	0/1:153,0,179	0/1:196,0,158	0/0:0,114,255	0/0:0,99,255	0/0:0,81,255	0/0:0,63,255	0/0:0,99,255	0/0:0,45,250	0/0:0,90,255	0/0:0,90,255	0/0:0,132,255	0/0:0,94,255	1/1:255,42,0	0/1:199,0,6	0/0:0,87,255	0/0:0,45,255	1/1:255,39,0	1/1:255,60,0	0/0:0,12,255	0/0:0,42,255	0/1:81,0,245	0/1:55,0,210	0/0:0,48,255	0/0:0,72,255	0/0:0,102,255	0/0:0,48,255	0/0:0,54,255	./.:0,0,0	0/0:0,255,255	0/0:0,255,255	0/0:0,99,255	0/0:0,27,255	0/0:0,9,118	0/0:0,33,246	0/0:0,223,255	0/0:0,255,255	0/0:0,166,255	0/0:0,255,255	0/0:0,66,255
OAR1	163387261	.	A	C	2760.52	PASS	DP=5997;VDB=1.81123e-10;SGB=-116.977;RPBZ=-0.382029;MQBZ=-1.39291;MQSBZ=7.0288;BQBZ=0.252056;SCBZ=0;FS=0;MQ0F=0;AC=13;AN=156;DP4=2118,1443,143,108;MQ=38	GT:PL	0/0:0,63,255	0/0:0,255,255	0/0:0,27,248	0/0:0,232,255	0/0:0,144,255	0/0:0,36,255	0/0:0,255,255	0/0:0,33,223	0/0:0,21,221	0/0:0,255,255	0/0:0,33,255	0/0:0,255,255	0/1:255,0,255	0/1:255,0,255	0/0:0,144,255	0/0:0,166,255	0/0:0,151,255	0/0:0,160,255	0/0:0,157,255	0/0:0,144,255	0/0:0,187,255	0/0:0,229,255	0/0:0,151,255	0/0:0,151,255	0/0:0,217,255	0/0:0,187,255	0/1:255,0,255	0/1:255,0,255	0/0:0,120,255	0/0:0,87,255	0/1:255,0,255	0/1:255,0,255	0/0:0,108,255	0/0:0,138,255	0/0:0,178,255	0/0:0,132,255	0/0:0,129,255	0/0:0,135,255	0/0:0,169,255	0/0:0,144,255	0/0:0,138,255	0/0:0,99,255	0/0:0,184,255	0/0:0,172,255	0/0:0,199,255	0/0:0,175,255	0/0:0,129,255	0/0:0,114,255	0/0:0,166,255	0/0:0,114,255	0/0:0,190,255	0/0:0,117,255	0/0:0,96,255	0/0:0,66,255	0/1:255,0,255	0/1:254,0,255	0/1:159,0,255	0/1:250,0,255	0/0:0,169,255	0/0:0,99,255	0/1:242,0,109	0/1:223,0,73	0/0:0,255,255	0/0:0,241,255	0/0:0,81,255	0/0:0,75,255	0/0:0,36,255	0/0:0,51,255	0/0:0,255,255	0/0:0,255,255	0/0:0,205,255	0/0:0,232,255	0/0:0,255,255
OAR1	163900468	.	C	G	5195.57	PASS	DP=2381;VDB=0.000623521;SGB=318.066;RPBZ=1.4413;MQBZ=-1.92008;MQSBZ=5.21971;BQBZ=-0.879729;SCBZ=0;FS=0;MQ0F=0;AC=39;AN=148;DP4=668,480,225,135;MQ=38	GT:PL	0/0:0,9,110	0/0:0,66,255	0/1:69,0,99	0/1:255,0,253	0/1:144,0,236	0/0:0,3,42	0/0:0,90,255	./.:0,0,0	./.:0,0,0	0/1:214,0,129	0/0:0,12,129	0/0:0,235,255	0/1:214,0,251	0/1:255,0,158	1/1:255,60,0	1/1:255,54,0	0/1:222,0,238	0/1:116,0,204	1/1:255,66,0	1/1:255,54,0	1/1:255,75,0	1/1:255,69,0	1/1:255,45,0	1/1:255,39,0	0/1:144,0,255	0/1:165,0,204	1/1:255,60,0	1/1:255,81,0	0/0:0,30,255	0/0:0,42,255	0/0:0,84,255	0/0:0,72,255	0/1:201,0,228	0/1:223,0,233	0/0:0,57,255	0/0:0,51,255	0/0:0,42,255	0/0:0,36,255	0/0:0,54,255	0/0:0,81,255	0/1:216,0,204	0/1:145,0,248	0/0:0,63,255	0/0:0,69,255	0/0:0,69,255	0/0:0,84,255	0/0:0,45,255	0/0:0,39,255	0/0:0,54,255	0/0:0,36,244	0/0:0,78,255	0/0:0,60,255	0/0:0,42,255	0/0:0,24,233	0/0:0,60,255	0/0:0,45,255	0/0:0,24,238	0/0:0,45,255	0/0:0,63,255	0/0:0,66,255	./.:0,0,0	./.:0,0,0	0/0:0,178,255	0/0:0,166,255	0/0:0,6,84	0/0:0,9,118	0/1:108,0,255	./.:0,0,0	0/0:0,247,255	0/0:0,244,255	0/0:0,39,255	0/0:0,96,255	0/0:0,57,255
OAR1	164201872	.	G	A	3103.31	PASS	DP=3266;VDB=0.00183146;SGB=280.98;RPBZ=0.729525;MQBZ=-0.392647;MQSBZ=-1.01161;BQBZ=1.4972;SCBZ=0;FS=0;MQ0F=0.000306185;AC=19;AN=152;DP4=849,910,115,141;MQ=38	GT:PL	0/1:155,0,12	0/1:255,0,255	0/0:0,12,105	0/0:0,235,255	0/0:0,54,255	0/0:0,12,148	0/1:255,0,255	0/0:0,24,255	0/0:0,3,42	1/1:209,33,0	0/1:146,0,121	0/1:255,0,255	0/0:0,84,255	0/0:0,60,255	0/0:0,66,255	0/0:0,99,255	0/0:0,66,255	0/0:0,78,255	0/0:0,81,255	0/0:0,117,255	0/0:0,108,255	0/0:0,132,255	0/0:0,57,255	0/0:0,57,255	0/0:0,102,255	0/0:0,123,255	0/0:0,39,255	0/0:0,93,255	0/0:0,54,255	0/0:0,75,255	0/1:255,0,255	0/1:255,0,187	0/0:0,63,255	0/0:0,57,255	0/0:0,69,255	0/0:0,39,255	0/0:0,72,255	0/0:0,75,255	0/0:0,96,255	0/0:0,60,255	0/0:0,93,255	0/0:0,30,255	0/0:0,72,255	0/0:0,84,255	1/1:255,66,0	1/1:255,93,0	0/0:0,48,255	0/0:0,69,255	0/1:195,0,214	0/1:255,0,117	0/0:0,75,255	0/0:0,57,255	0/1:72,0,125	0/1:170,0,140	0/0:0,57,255	0/0:0,69,255	0/1:123,0,138	0/1:223,0,249	0/0:0,60,255	0/0:0,99,255	0/0:0,15,183	0/0:0,78,255	0/0:0,132,255	0/0:0,214,255	0/0:0,78,255	0/0:0,60,255	0/0:0,21,208	0/0:0,21,160	0/0:0,114,255	0/0:0,226,255	0/0:0,102,255	0/0:0,154,255	0/0:0,123,255
OAR1	164410466	.	A	C	2298.01	PASS	DP=2337;VDB=8.35095e-15;SGB=-20.4711;RPBZ=-1.31269;MQBZ=-2.87058;MQSBZ=-7.37906;BQBZ=-1.71168;SCBZ=0;FS=0;MQ0F=0;AC=20;AN=148;DP4=669,655,68,66;MQ=37	GT:PL	0/0:0,3,24	0/0:0,126,255	0/0:0,3,42	0/0:0,51,255	0/0:0,57,255	0/0:0,3,42	0/0:0,93,255	0/0:0,3,40	0/0:0,3,42	0/0:0,69,255	0/0:0,15,145	0/0:0,190,255	0/0:0,72,255	0/0:0,66,255	0/0:0,54,255	0/0:0,54,255	0/0:0,60,255	0/0:0,36,255	0/0:0,75,255	0/0:0,60,255	0/0:0,69,255	0/0:0,72,255	0/0:0,84,255	0/0:0,75,255	0/0:0,84,255	0/0:0,108,255	0/0:0,63,255	0/0:0,54,255	0/0:0,51,255	0/0:0,16,255	0/0:0,75,255	0/0:0,36,255	0/1:204,0,180	0/1:156,0,26	0/0:0,39,255	0/0:0,45,255	0/0:0,42,255	0/0:0,69,255	0/0:0,48,255	0/0:0,51,255	0/1:82,0,181	0/1:144,0,137	0/0:0,72,255	0/0:0,45,255	1/1:255,48,0	1/1:255,63,0	0/1:179,0,149	0/1:210,0,132	0/1:200,0,200	0/1:75,0,237	0/1:158,0,255	0/1:215,0,104	0/0:0,39,255	0/0:0,30,235	0/1:135,0,211	0/1:105,0,255	0/0:0,30,246	0/1:58,0,237	0/0:0,51,255	0/0:0,33,255	0/0:0,42,255	./.:0,0,0	0/0:0,154,255	0/0:0,114,255	0/0:0,90,255	./.:0,0,0	0/0:0,54,255	./.:0,0,0	0/0:0,135,255	0/0:0,99,255	0/0:0,175,255	0/0:0,175,255	0/0:0,39,255
OAR1	164672853	.	A	C	10223.7	PASS	DP=3772;VDB=8.37203e-29;SGB=687.642;RPBZ=-0.956235;MQBZ=-0.424388;MQSBZ=-12.8084;BQBZ=-2.61458;SCBZ=0;FS=0;MQ0F=0;AC=80;AN=156;DP4=393,598,470,741;MQ=39	GT:PL	1/1:113,9,0	1/1:255,89,0	0/1:33,0,68	0/1:255,0,78	0/1:255,0,255	0/0:0,24,173	0/0:0,208,255	0/0:0,12,148	1/1:77,6,0	0/1:255,0,255	0/1:12,0,102	0/1:255,0,255	0/0:0,123,255	0/0:0,60,255	0/0:0,78,255	0/0:0,114,255	0/0:0,123,255	0/0:0,96,255	0/0:0,93,255	0/0:0,120,255	0/0:0,175,255	0/0:0,123,255	0/0:0,23,255	0/0:0,87,255	0/0:0,160,255	0/0:0,96,255	0/0:0,66,255	0/0:0,111,255	1/1:255,63,0	1/1:255,48,0	0/1:216,0,226	0/1:217,0,207	0/1:233,0,222	0/1:201,0,114	1/1:255,72,0	1/1:255,19,0	1/1:255,69,0	1/1:255,87,0	1/1:255,105,0	1/1:255,72,0	1/1:255,99,0	1/1:255,81,0	1/1:255,123,0	1/1:255,84,0	1/1:255,87,0	1/1:255,84,0	0/0:0,33,255	0/0:0,18,190	1/1:255,18,0	1/1:255,30,0	0/0:0,12,95	0/0:0,24,219	0/1:255,0,107	0/1:176,0,87	0/0:0,15,183	0/0:0,30,255	0/1:241,0,163	0/1:250,0,255	0/0:0,30,255	0/0:0,15,169	1/1:255,63,0	1/1:255,39,0	1/1:255,255,0	1/1:255,253,0	1/1:255,33,0	1/1:207,18,0	1/1:255,45,0	1/1:139,18,0	1/1:255,255,0	1/1:255,255,0	0/1:255,0,255	0/1:255,0,199	0/1:255,0,207
OAR1	164876692	.	A	G	9186.37	PASS	DP=3809;VDB=6.75277e-06;SGB=345.055;RPBZ=1.60344;MQBZ=-3.48168;MQSBZ=-3.0542;BQBZ=-1.3785;SCBZ=0;FS=0;MQ0F=0;AC=62;AN=154;DP4=702,691,467,492;MQ=36	GT:PL	1/1:50,6,0	1/1:255,255,0	0/1:68,0,33	0/1:220,0,255	0/1:255,0,255	1/1:75,6,0	1/1:255,208,0	1/1:117,18,0	0/0:0,3,42	0/0:0,178,255	1/1:181,18,0	1/1:255,247,0	0/0:0,126,255	0/0:0,114,255	0/1:207,0,255	0/1:246,0,241	0/1:147,0,255	0/1:195,0,195	0/0:0,99,255	0/0:0,102,255	0/0:0,175,255	0/0:0,135,255	0/0:0,96,255	0/0:0,84,255	0/0:0,144,255	0/0:0,93,255	0/0:0,96,255	0/0:0,87,255	0/1:207,0,228	0/1:255,0,159	0/1:171,0,255	0/1:255,0,173	0/1:237,0,255	0/1:255,0,255	0/1:171,0,255	0/1:218,0,179	1/1:255,72,0	1/1:255,84,0	1/1:255,114,0	1/1:255,90,0	0/1:123,0,237	0/1:152,0,229	0/0:0,96,255	0/0:0,99,255	0/0:0,81,255	0/0:0,72,255	0/1:255,0,254	0/1:174,0,255	0/1:224,0,242	0/1:255,0,242	0/1:223,0,254	0/1:131,0,218	0/1:205,0,180	0/1:134,0,123	0/1:153,0,255	0/1:150,0,238	0/1:79,0,133	0/1:215,0,242	0/1:182,0,243	0/1:131,0,255	0/0:0,60,255	0/0:0,78,255	0/0:0,255,255	0/0:0,187,255	0/0:0,33,255	0/0:0,18,145	0/1:131,0,123	0/0:0,54,255	0/1:255,0,255	0/1:255,0,255	1/1:255,196,0	1/1:255,255,0	0/1:255,0,56
OAR1	164876809	.	C	T	692.494	PASS	DP=835;VDB=1.38673e-18;SGB=74.8008;RPBZ=0.951791;MQBZ=0.203627;BQBZ=-2.47877;FS=0;MQ0F=0;AC=11;AN=144;DP4=0,781,0,53;MQ=36	GT:PL	0/0:0,3,36	0/0:0,81,188	0/0:0,3,36	0/0:0,54,182	0/0:0,66,187	./.:0,0,0	0/0:0,102,191	./.:0,0,0	./.:0,0,0	0/1:97,0,119	0/0:0,3,36	0/0:0,63,187	0/0:0,48,165	0/0:0,48,174	0/0:0,21,136	0/0:0,30,152	0/0:0,33,157	0/0:0,15,112	0/0:0,36,165	0/0:0,39,170	0/0:0,60,184	0/0:0,48,182	0/0:0,51,174	0/0:0,30,157	0/0:0,54,185	0/0:0,48,180	0/0:0,33,163	0/0:0,36,173	0/0:0,27,154	0/0:0,15,115	0/1:97,0,118	0/1:51,0,120	0/0:0,54,182	0/0:0,24,145	0/0:0,36,169	0/0:0,15,105	0/0:0,30,156	0/0:0,27,133	0/0:0,45,171	0/0:0,36,175	0/0:0,21,143	0/0:0,24,158	0/0:0,45,172	0/0:0,51,174	1/1:167,30,0	1/1:152,24,0	0/0:0,45,174	0/0:0,39,169	0/1:51,0,94	0/1:88,0,65	0/0:0,15,112	0/0:0,12,93	0/0:0,21,118	0/0:0,15,115	0/0:0,24,145	0/0:0,27,132	0/1:52,6,0	0/1:110,0,93	0/0:0,24,127	0/0:0,24,140	./.:0,0,0	0/0:0,24,126	0/0:0,84,184	0/0:0,54,184	0/0:0,21,146	0/0:0,15,126	0/0:0,15,82	0/0:0,36,178	0/0:0,78,187	0/0:0,57,187	0/0:0,51,113	0/0:0,54,172	0/0:0,21,149
OAR1	16492768	.	G	A	12816.3	PASS	DP=4024;VDB=4.22076e-13;SGB=456.916;RPBZ=2.71998;MQBZ=-1.76354;MQSBZ=-3.82989;BQBZ=-0.588192;SCBZ=0;FS=0;MQ0F=0.000248509;AC=83;AN=152;DP4=451,573,584,898;MQ=37	GT:PL	1/1:128,12,0	1/1:255,255,0	1/1:61,6,0	1/1:255,187,0	1/1:255,144,0	0/0:0,18,197	0/0:0,255,255	0/0:0,42,223	0/0:0,18,189	0/0:0,255,255	0/1:155,0,88	0/1:255,0,255	0/1:212,0,250	0/1:253,0,255	0/1:255,0,255	0/1:239,0,255	0/1:255,0,255	0/1:203,0,255	1/1:255,70,0	1/1:255,93,0	0/1:255,0,255	0/1:255,0,255	1/1:255,75,0	1/1:255,75,0	1/1:255,178,0	1/1:255,96,0	0/1:186,0,255	0/1:255,0,255	0/1:201,0,161	0/1:186,0,200	0/1:255,0,255	0/1:171,0,255	0/0:0,81,255	0/0:0,63,255	0/1:228,0,255	0/1:255,0,234	0/1:255,0,201	0/1:226,0,183	0/1:215,0,255	0/1:192,0,188	0/0:0,66,255	0/0:0,30,250	0/0:0,108,255	0/0:0,54,255	0/1:255,0,191	0/1:230,0,224	0/0:0,72,255	0/0:0,75,255	0/1:255,0,184	0/1:199,0,218	0/0:0,81,255	0/0:0,93,255	0/1:196,0,222	0/1:126,0,70	0/0:0,75,255	0/0:0,57,255	1/1:255,39,0	1/1:255,93,0	0/1:165,0,255	0/1:255,0,255	1/1:255,87,0	1/1:255,90,0	1/1:255,255,0	1/1:255,255,0	1/1:255,117,0	1/1:255,42,0	0/1:130,0,183	0/1:249,0,142	1/1:255,148,0	1/1:255,202,0	1/1:255,87,0	1/1:255,126,0	0/1:255,0,255
OAR1	165109931	.	G	T	1166.98	PASS	DP=1802;VDB=3.02896e-14;SGB=86.6359;RPBZ=-1.79937;MQBZ=0.931333;MQSBZ=2.80711;BQBZ=1.20868;FS=0;MQ0F=0;AC=9;AN=148;DP4=529,527,29,30;MQ=37	GT:PL	./.:0,0,0	0/0:0,108,255	0/0:0,6,77	0/0:0,84,255	0/0:0,21,233	0/0:0,18,167	0/0:0,84,255	./.:0,0,0	0/0:0,6,84	0/0:0,48,255	0/0:0,15,124	0/0:0,135,255	0/0:0,57,255	0/0:0,12,138	0/0:0,63,255	0/0:0,75,255	0/0:0,51,255	0/0:0,66,255	0/0:0,30,251	0/0:0,51,255	0/0:0,87,255	0/0:0,51,255	0/0:0,21,183	0/0:0,33,255	0/1:129,0,208	0/1:233,0,255	0/1:192,0,134	0/1:26,0,163	0/0:0,36,213	0/0:0,42,255	0/0:0,42,255	0/0:0,45,255	0/0:0,45,255	0/0:0,45,255	0/1:172,0,153	0/1:66,0,248	0/0:0,33,255	0/0:0,48,255	0/0:0,78,255	0/0:0,27,255	0/0:0,42,255	0/0:0,15,126	0/0:0,36,255	0/0:0,42,255	0/0:0,69,255	0/0:0,27,255	0/0:0,39,255	0/0:0,63,255	0/0:0,48,255	0/0:0,21,204	0/0:0,39,255	0/0:0,33,255	0/0:0,36,255	0/0:0,21,209	0/0:0,27,247	0/0:0,36,255	0/0:0,9,113	0/0:0,39,255	0/0:0,39,255	0/0:0,36,255	0/0:0,57,255	0/0:0,3,36	0/0:0,99,255	0/0:0,90,255	0/0:0,12,148	0/0:0,24,255	./.:0,0,0	0/0:0,42,231	0/0:0,117,255	0/0:0,84,255	0/1:160,0,255	0/1:195,0,255	0/1:136,0,43
OAR1	165330012	.	G	C	9653.1	PASS	DP=1763;VDB=2.59301e-09;SGB=170.581;RPBZ=-4.72387;MQBZ=-5.43737;MQSBZ=2.93467;BQBZ=-3.00523;FS=0;MQ0F=0;AC=90;AN=152;DP4=213,235,398,286;MQ=38	GT:PL	0/0:0,6,66	0/0:0,51,255	1/1:42,3,0	1/1:255,90,0	0/1:255,0,12	0/1:30,0,18	0/1:83,0,255	1/1:128,12,0	0/1:0,3,42	0/0:0,21,255	1/1:122,12,0	1/1:255,247,0	0/1:252,0,3	1/1:165,15,0	1/1:255,54,0	1/1:255,75,0	1/1:255,36,0	1/1:101,9,0	0/1:179,0,123	0/1:209,0,58	0/1:94,0,242	0/1:155,0,219	0/1:194,0,228	0/1:174,0,186	0/1:208,0,255	0/1:185,0,255	0/0:0,24,199	0/0:0,69,255	0/1:216,0,177	0/1:142,0,190	0/1:255,0,113	0/1:210,0,62	0/1:10,0,225	0/1:55,0,219	0/1:142,0,248	0/1:105,0,208	0/0:0,57,255	0/0:0,27,254	0/1:0,3,255	0/0:0,51,255	0/0:0,33,255	0/0:0,24,229	1/1:255,75,0	1/1:255,48,0	1/1:255,42,0	1/1:255,39,0	0/1:255,0,135	0/1:157,0,120	1/1:255,39,0	1/1:255,39,0	0/1:67,0,255	0/1:69,0,235	1/1:175,18,0	1/1:174,18,0	0/0:0,27,242	0/0:0,42,255	0/1:112,0,121	0/1:170,0,127	0/1:181,0,222	0/1:43,0,197	1/1:119,9,0	1/1:109,12,0	1/1:255,69,0	1/1:255,96,0	1/1:42,3,0	1/1:220,33,0	1/1:117,9,0	./.:0,0,0	0/0:0,15,255	0/0:0,30,255	1/1:255,169,0	1/1:255,66,0	1/1:255,42,0
OAR1	165330039	.	T	C	1860.37	PASS	DP=1920;VDB=2.92759e-13;SGB=37.4993;RPBZ=-9.36475;MQBZ=-2.79148;MQSBZ=-0.279679;BQBZ=7.42774;FS=0;MQ0F=0.000520833;AC=22;AN=152;DP4=344,665,69,50;MQ=38	GT:PL	0/0:0,6,62	0/0:0,51,255	0/0:0,3,25	0/0:0,90,255	0/1:255,0,255	0/0:0,6,66	0/0:0,132,255	0/0:0,12,110	0/0:0,3,42	0/0:0,24,255	0/0:0,12,122	0/0:0,247,255	0/1:63,0,220	0/1:131,0,9	0/0:0,54,255	0/0:0,75,255	0/1:103,0,140	0/0:0,9,105	0/0:0,42,255	0/0:0,36,255	0/1:102,0,225	0/1:193,0,210	0/0:0,63,255	0/0:0,42,255	0/0:0,69,255	0/0:0,69,255	0/0:0,24,215	0/0:0,69,255	0/0:0,48,255	0/0:0,45,255	0/0:0,54,255	0/0:0,33,255	0/1:10,0,231	0/1:69,0,172	0/0:0,51,255	0/0:0,39,255	0/0:0,57,255	0/0:0,27,253	0/0:0,45,255	0/0:0,51,255	0/0:0,30,255	0/1:18,0,158	0/0:0,72,255	0/0:0,51,255	0/0:0,39,255	0/0:0,39,255	0/0:0,54,255	0/0:0,36,254	0/0:0,42,255	0/0:0,45,255	0/0:0,48,255	0/0:0,45,255	0/0:0,18,180	0/0:0,18,177	0/0:0,27,251	0/0:0,42,255	0/0:0,27,218	0/0:0,36,255	0/0:0,51,255	0/0:0,39,246	0/1:33,0,68	0/1:65,0,65	1/1:255,45,0	1/1:255,96,0	0/1:42,3,0	1/1:245,33,0	0/1:31,0,75	./.:0,0,0	0/0:0,19,255	0/0:0,30,255	0/0:0,172,255	0/0:0,69,255	0/0:0,42,255
OAR1	165596362	.	A	G	8538.54	PASS	DP=3620;VDB=2.43794e-40;SGB=401.292;RPBZ=-3.36484;MQBZ=-0.840376;MQSBZ=11.8497;BQBZ=-0.851182;SCBZ=0;FS=0;MQ0F=0;AC=57;AN=154;DP4=933,457,583,277;MQ=38	GT:PL	0/0:0,15,164	0/1:255,0,255	0/0:0,9,118	0/0:0,184,255	0/1:211,0,194	0/1:121,0,120	0/1:255,0,255	0/1:210,0,42	0/1:32,3,0	0/1:255,0,255	0/1:39,0,132	0/0:0,255,255	0/0:0,126,255	0/0:0,63,255	0/0:0,57,255	0/0:0,63,255	0/0:0,63,255	0/0:0,99,255	0/0:0,105,255	0/0:0,99,255	0/1:255,0,139	0/1:255,0,255	0/1:255,0,255	0/1:190,0,252	0/0:0,163,255	0/0:0,126,255	0/1:151,0,255	0/1:217,0,255	0/0:0,93,255	0/0:0,54,255	0/1:255,0,255	0/1:241,0,254	0/0:0,48,255	0/0:0,78,255	0/0:0,84,255	0/0:0,48,255	0/0:0,129,255	0/0:0,75,255	0/0:0,99,255	0/0:0,63,255	0/0:0,51,255	0/0:0,48,255	0/0:0,93,255	0/0:0,78,255	0/0:0,90,255	0/0:0,51,255	1/1:255,84,0	1/1:255,90,0	0/0:0,84,255	0/0:0,48,255	1/1:255,81,0	1/1:255,75,0	0/1:148,0,57	0/1:98,0,24	1/1:255,66,0	1/1:255,36,0	0/1:54,0,138	0/1:183,0,242	0/1:255,0,255	0/1:167,0,241	1/1:255,69,0	1/1:255,42,0	1/1:255,255,0	1/1:255,255,0	1/1:255,36,0	1/1:255,54,0	0/0:0,9,118	0/1:255,0,42	0/1:255,0,255	0/1:255,0,255	0/1:255,0,255	0/1:135,0,255	0/1:255,0,219
OAR1	166079699	.	T	C	10104.7	PASS	DP=4343;VDB=6.59605e-12;SGB=311.137;RPBZ=1.47799;MQBZ=-1.24694;MQSBZ=-2.75791;BQBZ=4.47974;SCBZ=0;FS=0;MQ0F=0.000230256;AC=65;AN=150;DP4=766,836,496,582;MQ=38	GT:PL	1/1:228,24,0	1/1:255,211,0	0/1:31,0,63	0/1:255,0,255	0/1:26,0,33	0/1:27,0,134	0/1:255,0,255	0/1:218,0,179	0/0:0,6,77	0/1:255,0,255	0/0:0,9,118	0/0:0,81,255	0/1:255,0,255	0/1:190,0,255	1/1:255,93,0	1/1:255,114,0	1/1:255,123,0	1/1:255,126,0	0/1:255,0,247	0/1:255,0,190	0/1:255,0,255	0/1:255,0,255	0/1:248,0,249	0/1:255,0,255	0/0:0,144,255	0/0:0,172,255	0/0:0,120,255	0/0:0,96,255	0/0:0,57,255	0/0:0,90,255	0/0:0,126,255	0/0:0,78,255	0/1:255,0,255	0/1:255,0,255	1/1:255,117,0	1/1:255,81,0	0/0:0,105,255	0/0:0,93,255	0/1:132,0,255	0/1:255,0,255	0/0:0,99,255	0/0:0,72,255	0/0:0,129,255	0/0:0,51,255	0/0:0,105,255	0/0:0,81,255	1/1:255,108,0	1/1:255,96,0	0/1:255,0,208	0/1:255,0,255	1/1:255,68,0	1/1:255,66,0	1/1:255,78,0	1/1:255,57,0	0/1:255,0,27	1/1:255,69,0	0/1:142,0,160	0/1:255,0,233	1/1:255,154,0	1/1:255,81,0	0/0:0,111,255	./.:0,0,0	0/0:0,255,255	0/0:0,255,255	0/0:0,27,255	0/0:0,48,255	1/1:77,6,0	./.:0,0,0	0/1:255,0,255	0/1:255,0,255	0/0:0,255,255	0/0:0,255,255	0/1:255,0,255
OAR1	166281576	.	T	C	931.554	PASS	DP=769;VDB=5.23479e-37;SGB=146.093;RPBZ=1.23476;MQBZ=-2.10737;BQBZ=0.00192343;FS=0;MQ0F=0;AC=20;AN=138;DP4=651,0,118,0;MQ=35	GT:PL	./.:0,0,0	0/0:0,111,189	./.:0,0,0	0/0:0,12,110	0/0:0,36,164	0/0:0,6,66	0/0:0,208,204	./.:0,0,0	./.:0,0,0	0/0:0,60,174	0/0:0,3,36	0/0:0,178,197	0/0:0,33,166	0/0:0,33,167	0/0:0,54,184	0/0:0,33,170	0/0:0,15,112	0/0:0,39,179	0/0:0,33,172	0/0:0,30,158	0/0:0,42,171	0/0:0,45,170	0/0:0,24,145	0/0:0,27,154	0/0:0,51,180	0/0:0,36,164	0/0:0,21,140	0/0:0,30,157	0/1:9,0,126	0/0:0,15,119	0/0:0,51,172	0/0:0,30,167	0/1:9,0,83	0/1:18,0,97	0/0:0,54,173	0/0:0,24,149	0/0:0,12,110	0/0:0,24,143	0/0:0,22,165	0/0:0,11,143	0/0:0,24,154	0/0:0,6,66	0/0:0,18,113	0/0:0,9,90	0/0:0,42,171	0/0:0,39,171	0/0:0,24,154	0/0:0,18,125	0/0:0,18,132	0/0:0,12,107	0/0:0,6,56	0/0:0,3,24	0/0:0,9,81	0/1:5,0,78	0/0:0,15,112	0/0:0,3,36	0/0:0,6,66	0/1:36,3,0	0/0:0,12,91	0/0:0,33,172	./.:0,0,0	./.:0,0,0	1/1:108,27,0	1/1:113,96,0	1/1:110,12,0	1/1:73,30,0	./.:0,0,0	0/0:0,6,66	1/1:149,21,0	0/1:124,0,16	0/1:155,0,28	0/1:155,0,143	0/1:73,0,137
OAR1	166281688	.	A	T	828.426	PASS	DP=2648;VDB=1.95903e-13;SGB=-91.408;RPBZ=-4.57063;MQBZ=-3.46507;MQSBZ=-7.78145;BQBZ=-1.18244;SCBZ=0;FS=0;MQ0F=0.000377644;AC=13;AN=152;DP4=664,895,31,24;MQ=37	GT:PL	0/0:0,6,77	0/0:0,226,255	0/0:0,9,85	0/0:0,93,255	0/0:0,45,255	0/0:0,12,153	0/0:0,255,255	0/0:0,9,118	./.:0,0,0	0/0:0,129,255	0/0:0,6,84	0/0:0,255,255	0/0:0,63,255	0/0:0,57,255	0/0:0,90,255	0/0:0,66,255	0/0:0,78,255	0/0:0,75,255	0/0:0,69,255	0/0:0,60,255	0/0:0,78,255	0/0:0,111,255	0/0:0,51,255	0/0:0,63,255	0/0:0,135,255	0/0:0,72,255	0/0:0,69,255	0/0:0,51,255	0/0:0,33,255	0/0:0,27,247	0/0:0,75,255	0/0:0,54,255	0/1:78,0,255	0/1:64,0,156	0/0:0,114,255	0/0:0,54,255	0/0:0,48,255	0/0:0,48,255	0/1:37,0,255	0/1:126,0,255	0/0:0,48,255	0/0:0,36,255	0/0:0,39,255	0/0:0,39,255	0/0:0,75,255	0/0:0,78,255	0/1:55,0,242	0/0:0,42,255	0/0:0,57,255	0/0:0,21,224	0/1:135,0,255	0/1:24,0,125	0/1:109,0,174	0/1:12,0,136	0/1:118,0,219	0/0:0,33,255	0/1:42,0,158	0/1:145,12,0	0/0:0,30,244	0/1:72,0,224	0/0:0,6,77	0/0:0,12,153	0/0:0,45,255	0/0:0,154,255	0/0:0,24,255	0/0:0,30,67	./.:0,0,0	0/0:0,27,233	0/0:0,105,255	0/0:0,141,255	0/0:0,141,255	0/0:0,135,255	0/0:0,123,255
OAR1	166281736	.	C	T	1443.37	PASS	DP=2354;VDB=4.77337e-06;SGB=-139.074;RPBZ=-11.4728;MQBZ=-5.73411;MQSBZ=-5.44151;BQBZ=9.06404;SCBZ=0;FS=0;MQ0F=0.000849618;AC=19;AN=152;DP4=310,1181,56,64;MQ=37	GT:PL	0/0:0,6,72	0/0:0,229,255	0/0:0,9,85	0/0:0,93,255	0/0:0,45,222	0/0:0,12,137	0/0:0,255,255	0/0:0,9,112	./.:0,0,0	0/0:0,129,255	0/0:0,6,72	0/0:0,255,255	0/0:0,66,255	0/0:0,57,255	0/0:0,90,255	0/0:0,66,255	0/0:0,78,255	0/0:0,75,255	0/0:0,63,255	0/0:0,60,255	0/0:0,75,255	0/0:0,108,255	0/0:0,51,255	0/0:0,63,255	0/0:0,132,255	0/0:0,61,255	0/0:0,69,255	0/0:0,51,255	0/0:0,33,209	0/0:0,4,166	0/0:0,72,255	0/0:0,57,255	0/0:0,3,234	0/1:58,0,161	0/0:0,114,255	0/0:0,54,255	0/0:0,48,255	0/0:0,48,255	0/1:18,0,154	0/1:80,0,193	0/0:0,48,255	0/0:0,36,255	0/1:26,0,222	0/1:111,0,182	0/0:0,75,255	0/0:0,81,255	0/1:71,0,237	0/0:0,42,255	0/0:0,57,255	0/0:0,21,215	0/1:125,0,255	0/1:27,0,102	0/1:124,0,183	0/0:0,24,163	0/1:121,0,147	0/0:0,33,255	0/1:39,0,153	0/1:64,0,54	0/0:0,30,233	0/1:33,0,160	0/0:0,6,77	0/0:0,12,153	0/0:0,6,230	0/1:255,0,216	0/0:0,24,224	0/0:0,30,71	./.:0,0,0	0/0:0,27,225	0/1:10,0,255	0/1:161,0,255	0/0:0,20,255	0/1:205,0,255	0/1:28,0,144
OAR1	166502000	.	A	G	8250.2	PASS	DP=1564;VDB=0;SGB=180.501;RPBZ=0.378036;MQBZ=-0.285343;MQSBZ=-11.4263;BQBZ=-0.0297097;FS=0;MQ0F=0;AC=73;AN=142;DP4=144,344,146,337;MQ=37	GT:PL	1/1:42,3,0	1/1:255,30,0	./.:0,0,0	1/1:255,75,0	1/1:161,15,0	1/1:105,9,0	1/1:255,117,0	./.:0,0,0	./.:0,0,0	0/1:241,0,255	1/1:172,15,0	1/1:255,108,0	0/0:0,45,255	0/0:0,12,125	0/0:0,36,219	0/1:0,0,255	0/0:0,42,255	0/0:0,42,240	0/0:0,30,255	0/0:0,36,255	0/1:242,0,136	0/1:119,0,255	0/1:124,0,174	0/1:147,0,175	0/1:79,0,205	0/1:168,0,114	1/1:166,18,0	1/1:255,81,0	0/1:170,0,145	0/1:60,0,77	1/1:255,48,0	1/1:239,24,0	0/1:127,0,251	0/1:80,0,136	0/1:240,0,226	0/1:169,0,210	1/1:255,33,0	1/1:255,42,0	0/1:218,0,176	0/1:183,0,40	1/1:192,27,0	1/1:247,27,0	0/1:142,0,139	0/1:67,0,107	1/1:255,39,0	1/1:194,21,0	0/0:0,54,255	0/0:0,30,255	1/1:226,24,0	1/1:220,27,0	0/0:0,27,210	0/0:0,36,255	0/1:36,0,18	0/1:155,0,149	0/1:103,0,55	0/1:107,0,57	0/1:72,0,32	0/1:95,0,160	0/1:161,0,54	0/1:134,0,206	1/1:105,9,0	0/0:0,24,252	0/0:0,75,255	0/0:0,108,255	0/0:0,18,145	0/0:0,6,77	0/0:0,18,207	0/1:0,3,42	0/1:255,0,197	0/1:255,0,211	0/0:0,69,240	0/0:0,72,255	0/1:97,0,255
OAR1	166712866	.	T	C	3584.56	PASS	DP=5201;VDB=1.99722e-27;SGB=164.691;RPBZ=-0.0811653;MQBZ=0.112822;MQSBZ=-8.6386;BQBZ=0.450314;SCBZ=0;FS=0;MQ0F=0.000192271;AC=16;AN=154;DP4=1066,1751,152,224;MQ=38	GT:PL	0/0:0,18,171	0/0:0,199,255	0/0:0,6,61	0/0:0,255,255	0/0:0,78,255	0/0:0,15,181	0/0:0,255,255	0/1:128,0,233	0/0:0,21,189	0/0:0,241,255	0/0:0,6,77	0/0:0,255,255	0/0:0,148,255	0/0:0,148,255	0/1:255,0,255	0/1:255,0,255	0/1:255,0,255	0/1:255,0,255	0/0:0,94,255	0/0:0,132,255	0/0:0,178,255	0/0:0,154,255	0/0:0,163,255	0/0:0,132,255	0/0:0,247,255	0/0:0,187,255	0/0:0,120,255	0/0:0,135,255	0/0:0,114,255	0/0:0,54,255	0/0:0,141,255	0/0:0,73,255	0/0:0,117,255	0/0:0,102,255	0/0:0,126,255	0/0:0,84,255	0/0:0,87,255	0/0:0,105,255	0/0:0,148,255	0/0:0,126,255	0/0:0,111,255	0/0:0,111,255	0/0:0,166,255	0/0:0,111,255	0/0:0,166,255	0/0:0,129,255	0/1:255,0,255	0/1:255,0,255	0/0:0,96,255	0/0:0,93,255	0/1:255,0,255	0/1:246,0,238	0/1:255,0,155	0/1:116,0,109	0/0:0,84,255	0/0:0,84,255	0/1:230,0,234	0/1:255,0,255	0/0:0,93,255	0/0:0,123,255	0/0:0,69,131	0/0:0,6,84	0/0:0,241,255	0/0:0,255,255	0/0:0,54,230	0/0:0,51,255	0/0:0,21,101	0/0:0,6,84	0/0:0,172,255	0/0:0,214,255	0/1:255,0,255	0/1:255,0,89	0/1:255,0,206
OAR1	166931589	.	A	G	5563.74	PASS	DP=909;VDB=0;SGB=153.587;RPBZ=2.67024;MQBZ=-4.85894;MQSBZ=6.5626;BQBZ=0.549386;FS=0;MQ0F=0;AC=64;AN=140;DP4=199,91,175,98;MQ=39	GT:PL	./.:0,0,0	1/1:114,24,0	0/0:0,3,42	1/1:255,12,0	1/1:204,18,0	1/1:148,12,0	1/1:255,69,0	1/1:177,15,0	./.:0,0,0	1/1:206,18,0	0/0:0,3,42	0/0:0,18,225	0/0:0,30,248	0/0:0,21,213	0/0:0,30,255	0/0:0,18,173	0/0:0,27,255	0/0:0,18,171	0/0:0,30,255	0/0:0,6,66	0/0:0,39,255	0/0:0,12,146	0/0:0,18,169	0/0:0,12,148	0/0:0,27,255	0/0:0,9,118	0/0:0,21,164	0/0:0,30,255	1/1:78,6,0	1/1:225,24,0	0/0:0,18,192	0/0:0,15,153	1/1:177,24,0	1/1:219,24,0	0/1:117,0,60	0/1:30,0,107	0/0:0,24,204	0/0:0,6,62	1/1:84,6,0	1/1:255,39,0	0/1:27,0,75	1/1:113,9,0	1/1:255,36,0	1/1:255,30,0	1/1:151,18,0	1/1:113,9,0	0/0:0,12,137	0/0:0,12,138	1/1:172,21,0	1/1:234,24,0	0/0:0,12,121	0/0:0,30,255	0/1:121,0,49	0/1:33,0,63	0/0:0,24,223	0/0:0,21,185	0/1:24,0,82	0/1:72,0,65	0/1:66,0,101	0/1:24,0,107	0/1:115,0,226	0/1:187,0,87	1/1:193,18,0	1/1:255,90,0	1/1:233,21,0	./.:0,0,0	./.:0,0,0	1/1:104,9,0	0/1:255,0,203	0/1:3,0,160	0/0:0,45,255	0/1:224,0,248	1/1:164,21,0
OAR1	167155485	.	G	C	6713.15	PASS	DP=2871;VDB=6.75544e-34;SGB=356.291;RPBZ=-3.92843;MQBZ=-1.37024;MQSBZ=3.26315;BQBZ=-1.13355;SCBZ=0;FS=0;MQ0F=0.000348311;AC=53;AN=152;DP4=722,465,360,246;MQ=38	GT:PL	0/1:92,0,63	0/1:248,0,255	0/0:0,12,143	0/0:0,217,255	0/1:9,0,255	1/1:72,6,0	1/1:255,187,0	0/0:0,6,84	0/0:0,3,42	1/1:255,6,0	0/1:27,0,128	0/1:255,0,255	0/0:0,93,255	0/0:0,51,255	0/0:0,60,255	0/0:0,75,255	0/0:0,81,255	0/0:0,78,255	0/0:0,90,255	0/0:0,93,255	0/0:0,99,255	0/0:0,117,255	0/0:0,102,255	0/0:0,75,255	0/0:0,93,255	0/0:0,75,255	0/0:0,51,255	0/0:0,72,255	0/1:160,0,143	0/1:71,0,222	0/0:0,48,255	0/0:0,39,255	0/0:0,51,255	0/0:0,75,255	0/1:255,0,218	0/1:186,0,189	0/0:0,45,255	0/0:0,48,255	0/1:170,0,76	0/1:153,0,254	0/0:0,39,255	0/0:0,33,255	0/1:255,0,198	0/1:141,0,201	1/1:255,81,0	1/1:255,60,0	0/0:0,78,255	0/0:0,45,255	1/1:255,84,0	1/1:255,39,0	0/0:0,51,255	0/0:0,54,255	0/1:140,0,152	0/1:78,0,143	0/0:0,66,255	0/0:0,60,255	0/1:156,0,93	0/1:227,0,147	0/1:231,0,212	0/1:155,0,237	0/1:129,0,246	0/1:255,0,127	1/1:255,114,0	1/1:255,138,0	1/1:84,6,0	1/1:255,42,0	1/1:255,33,0	./.:0,0,0	0/1:255,0,255	0/1:255,0,255	0/0:0,120,255	0/0:0,81,255	0/1:152,0,76
OAR1	167528441	.	T	A	6840.02	PASS	DP=3748;VDB=7.81626e-34;SGB=304.403;RPBZ=-0.755758;MQBZ=-3.56987;MQSBZ=2.44902;BQBZ=-1.46464;SCBZ=0;FS=0;MQ0F=0.000266809;AC=42;AN=150;DP4=955,668,379,255;MQ=38	GT:PL	0/0:0,21,181	0/0:0,255,255	0/0:0,15,172	0/0:0,114,255	0/0:0,42,248	./.:0,0,0	0/1:255,0,255	./.:0,0,0	0/0:0,3,42	0/0:0,93,255	0/0:0,12,142	0/1:255,0,255	0/0:0,126,255	0/0:0,24,255	0/1:182,0,255	0/1:190,0,255	0/1:255,0,255	0/1:155,0,161	0/0:0,105,255	0/0:0,99,255	0/0:0,120,255	0/0:0,129,255	0/1:216,0,255	0/1:151,0,188	0/1:139,0,255	0/1:255,0,255	1/1:255,75,0	1/1:255,120,0	0/0:0,54,255	0/0:0,72,255	0/1:241,0,255	0/1:142,0,182	1/1:255,69,0	1/1:255,60,0	0/1:255,0,255	0/1:171,0,255	1/1:255,33,0	1/1:255,84,0	0/1:255,0,255	0/1:255,0,157	0/1:233,0,255	0/1:141,0,157	0/0:0,99,255	0/0:0,81,255	1/1:255,96,0	1/1:255,108,0	0/0:0,87,255	0/0:0,84,255	1/1:255,60,0	0/1:255,5,0	0/0:0,72,255	0/0:0,66,255	0/0:0,57,255	0/0:0,39,255	0/0:0,81,255	0/0:0,48,255	0/1:81,0,234	0/1:138,0,255	0/1:255,0,253	0/1:255,0,203	0/0:0,87,255	0/0:0,27,223	0/0:0,214,255	0/0:0,169,255	0/0:0,39,255	0/0:0,18,192	0/0:0,48,255	0/0:0,27,255	0/0:0,229,255	0/0:0,255,255	0/0:0,132,255	0/0:0,255,255	0/0:0,42,255
OAR1	167752370	.	T	G	4748.77	PASS	DP=3830;VDB=0;SGB=289.493;RPBZ=0.452093;MQBZ=-5.31984;MQSBZ=9.14497;BQBZ=-4.38466;SCBZ=0;FS=0;MQ0F=0;AC=31;AN=154;DP4=1249,651,319,123;MQ=38	GT:PL	0/0:0,30,255	0/0:0,255,255	0/0:0,9,101	0/0:0,193,255	0/0:0,24,116	0/0:0,12,138	0/1:235,0,255	0/0:0,12,128	0/1:33,0,68	0/1:255,0,82	0/1:75,0,71	0/1:255,0,255	0/0:0,99,255	0/0:0,81,255	0/0:0,75,255	0/0:0,93,255	0/0:0,117,255	0/0:0,129,255	0/0:0,75,255	0/0:0,108,255	0/0:0,102,255	0/0:0,148,255	0/0:0,96,255	0/0:0,72,255	0/0:0,105,255	0/0:0,93,255	0/0:0,87,255	0/0:0,123,255	0/0:0,81,255	0/0:0,90,255	1/1:255,105,0	1/1:255,57,0	0/0:0,75,255	0/0:0,63,255	0/1:252,0,255	0/1:255,0,255	1/1:255,69,0	1/1:255,78,0	0/0:0,72,255	0/0:0,60,255	0/1:255,0,255	0/1:84,0,203	0/0:0,90,255	0/0:0,57,255	0/0:0,102,255	0/0:0,87,255	0/0:0,81,255	0/0:0,75,255	0/1:209,0,231	0/1:234,0,131	0/0:0,81,255	0/0:0,84,255	0/1:161,0,246	0/1:186,0,135	0/1:217,0,255	0/1:235,0,168	0/1:142,0,201	0/1:255,0,126	0/1:207,0,255	0/1:255,0,117	0/0:0,45,255	0/0:0,6,77	0/0:0,255,255	0/0:0,255,255	0/0:0,15,147	0/0:0,54,255	0/1:57,0,73	0/1:52,0,66	0/0:0,108,255	0/0:0,255,255	0/0:0,255,255	0/0:0,135,255	0/0:0,60,255
OAR1	167956576	.	A	T	18128.6	PASS	DP=5856;VDB=6.70817e-33;SGB=221.168;RPBZ=-1.12831;MQBZ=-0.78196;MQSBZ=4.79031;BQBZ=1.89781;SCBZ=0;FS=0;MQ0F=0.000512295;AC=140;AN=156;DP4=241,176,1811,1272;MQ=38	GT:PL	0/1:60,0,158	0/1:255,0,255	0/1:33,0,75	0/1:255,0,235	1/1:255,90,0	1/1:237,30,0	1/1:255,255,0	1/1:255,117,0	1/1:143,12,0	1/1:255,199,0	0/1:21,0,174	0/1:255,0,255	0/1:255,0,255	0/1:255,0,255	0/1:255,0,255	0/1:255,0,255	0/1:255,0,255	0/1:255,0,255	1/1:255,211,0	1/1:255,151,0	1/1:255,172,0	1/1:255,202,0	0/1:255,0,255	0/1:255,0,255	1/1:255,175,0	1/1:255,154,0	0/1:255,0,255	0/1:240,0,255	1/1:255,108,0	1/1:255,126,0	1/1:255,163,0	1/1:255,111,0	1/1:255,105,0	1/1:255,114,0	1/1:255,175,0	1/1:255,117,0	1/1:255,163,0	1/1:255,121,0	1/1:255,114,0	1/1:255,108,0	1/1:255,120,0	1/1:255,96,0	1/1:255,166,0	1/1:255,108,0	1/1:255,138,0	1/1:255,141,0	1/1:255,123,0	1/1:255,148,0	1/1:255,129,0	1/1:255,72,0	1/1:255,151,0	1/1:255,102,0	1/1:255,90,0	1/1:255,69,0	1/1:255,96,0	1/1:255,108,0	1/1:255,45,0	1/1:255,138,0	1/1:255,141,0	1/1:255,135,0	1/1:255,81,0	1/1:255,36,0	1/1:255,241,0	1/1:255,255,0	1/1:255,51,0	1/1:255,54,0	1/1:255,54,0	1/1:255,78,0	1/1:255,255,0	1/1:255,255,0	1/1:255,255,0	1/1:255,123,0	1/1:255,141,0
OAR1	168613305	.	A	T	7913.63	PASS	DP=3075;VDB=6.27889e-14;SGB=329.919;RPBZ=2.73798;MQBZ=-5.50879;MQSBZ=12.4585;BQBZ=-3.09165;SCBZ=0;FS=0;MQ0F=0.000325203;AC=61;AN=152;DP4=705,474,486,247;MQ=35	GT:PL	0/1:42,3,0	1/1:255,202,0	./.:0,0,0	0/1:255,0,255	1/1:249,36,0	0/1:42,3,0	0/1:255,0,255	1/1:212,39,0	0/0:0,3,23	0/0:0,141,255	0/0:0,24,225	0/0:0,135,255	0/1:255,0,235	0/1:255,0,217	0/1:71,0,237	0/1:172,0,166	0/1:247,0,217	0/1:205,0,233	1/1:255,87,0	1/1:255,84,0	0/1:232,0,247	0/1:151,0,255	0/1:179,0,232	0/1:185,0,212	0/1:255,0,255	0/1:255,0,255	0/0:0,72,255	0/0:0,63,255	0/0:0,21,190	0/0:0,48,255	0/0:0,66,255	0/0:0,48,255	0/0:0,72,255	0/0:0,78,255	0/0:0,96,255	0/0:0,60,255	0/0:0,63,255	0/0:0,60,255	0/0:0,72,255	0/0:0,84,255	0/0:0,33,248	0/0:0,27,250	0/0:0,75,255	0/0:0,81,255	1/1:255,60,0	1/1:255,69,0	1/1:255,69,0	1/1:255,63,0	0/1:100,0,255	0/1:63,0,236	1/1:255,21,0	1/1:255,54,0	0/1:126,0,156	0/1:58,0,77	1/1:255,51,0	1/1:241,45,0	1/1:255,42,0	1/1:255,57,0	0/1:255,0,236	0/1:95,0,255	1/1:169,33,0	0/0:0,21,97	0/0:0,244,255	0/0:0,196,255	0/0:0,57,255	0/0:0,18,204	0/0:0,18,183	0/0:0,21,204	0/1:255,0,255	0/1:63,0,255	0/0:0,157,255	0/0:0,148,255	0/1:1,0,244
OAR1	168613326	.	G	A	1899.7	PASS	DP=3306;VDB=1.39781e-26;SGB=102.345;RPBZ=-5.33266;MQBZ=-1.1162;MQSBZ=11.1212;BQBZ=2.12511;SCBZ=0;FS=0;MQ0F=0.00030248;AC=17;AN=152;DP4=869,942,73,49;MQ=35	GT:PL	0/0:0,3,42	0/0:0,217,255	./.:0,0,0	0/0:0,226,255	0/0:0,36,240	0/0:0,3,42	0/0:0,138,255	0/0:0,39,212	0/1:23,3,0	0/1:255,0,255	0/0:0,24,235	0/0:0,135,255	0/0:0,78,255	0/0:0,78,255	0/0:0,63,255	0/0:0,75,255	0/0:0,87,255	0/0:0,63,255	0/0:0,90,255	0/0:0,84,255	0/0:0,69,255	0/0:0,102,255	0/0:0,60,255	0/0:0,78,255	0/0:0,184,255	0/0:0,135,255	0/0:0,72,255	0/0:0,63,255	0/0:0,21,164	0/0:0,48,255	0/1:163,0,245	0/1:158,0,228	0/0:0,75,255	0/0:0,78,255	0/1:169,0,255	0/1:128,0,206	1/1:255,24,0	1/1:255,54,0	0/0:0,72,255	0/0:0,84,255	1/1:255,33,0	1/1:255,27,0	0/0:0,78,255	0/0:0,81,255	0/0:0,60,255	0/0:0,69,255	0/0:0,72,255	0/0:0,63,255	0/0:0,78,255	0/0:0,51,255	0/0:0,63,255	0/0:0,60,255	0/0:0,33,255	0/1:9,0,175	0/0:0,57,255	0/0:0,45,255	0/0:0,42,255	0/0:0,60,255	0/0:0,96,255	0/0:0,27,255	0/0:0,33,255	0/0:0,21,134	0/0:0,244,255	0/0:0,196,255	0/0:0,57,255	0/0:0,18,139	1/1:204,18,0	0/0:0,21,222	0/0:0,255,255	0/0:0,217,255	0/0:0,157,255	0/0:0,148,255	0/0:0,39,255
OAR1	168862633	.	A	C	5789.43	PASS	DP=3669;VDB=3.54715e-35;SGB=271.824;RPBZ=0.36773;MQBZ=-3.18803;MQSBZ=-3.9907;BQBZ=-1.83359;SCBZ=0;FS=0;MQ0F=0;AC=36;AN=146;DP4=841,864,207,273;MQ=38	GT:PL	0/0:0,12,146	0/0:0,160,255	0/0:0,3,36	0/0:0,132,255	0/0:0,151,255	0/1:129,0,88	0/1:255,0,255	0/0:0,36,255	0/1:84,6,0	1/1:255,99,0	0/1:189,0,71	0/1:224,0,255	0/0:0,99,255	0/0:0,54,255	0/0:0,84,255	0/0:0,84,255	0/0:0,117,255	0/0:0,102,255	0/0:0,129,255	0/0:0,117,255	0/0:0,98,255	0/0:0,144,255	0/0:0,63,255	0/0:0,90,255	0/0:0,160,255	0/0:0,120,255	0/0:0,87,255	0/0:0,117,255	0/0:0,39,255	0/0:0,87,255	0/1:226,0,255	0/1:252,0,120	0/1:225,0,249	0/1:176,0,255	0/1:255,0,139	0/1:146,0,224	1/1:255,81,0	1/1:255,54,0	0/1:211,0,255	0/1:255,0,255	0/1:255,0,255	0/1:149,0,163	0/1:255,0,255	0/1:255,0,255	0/0:0,111,255	0/0:0,60,255	0/0:0,132,255	0/0:0,63,255	0/0:0,72,255	0/0:0,69,255	0/0:0,99,255	0/0:0,69,255	0/1:130,0,220	0/1:133,0,132	0/1:255,0,212	0/1:182,0,255	0/1:185,0,153	0/1:123,0,255	0/0:0,99,255	0/0:0,43,255	0/0:0,69,255	0/0:0,3,42	0/0:0,169,255	0/0:0,223,255	0/0:0,102,255	./.:0,0,0	./.:0,0,0	0/1:15,0,234	0/0:0,217,255	0/0:0,223,255	1/1:255,141,0	1/1:255,202,0	1/1:255,81,0
OAR1	169081866	.	C	T	8250.42	PASS	DP=2378;VDB=5.7268e-17;SGB=362.026;RPBZ=0.197348;MQBZ=-1.1866;MQSBZ=-2.35961;BQBZ=-1.87363;SCBZ=0;FS=0;MQ0F=0;AC=62;AN=148;DP4=353,419,340,345;MQ=38	GT:PL	0/1:63,0,86	0/1:255,0,170	0/0:0,3,42	0/0:0,105,255	0/1:85,0,27	0/1:99,0,115	0/1:255,0,255	0/1:234,0,215	0/1:36,0,36	0/1:255,0,255	0/1:59,0,144	0/1:255,0,248	0/0:0,69,255	0/0:0,33,255	0/0:0,63,255	0/0:0,66,255	0/0:0,96,255	0/0:0,69,255	0/0:0,69,255	0/0:0,75,255	0/0:0,84,255	0/0:0,69,255	0/0:0,78,255	0/0:0,48,255	0/0:0,87,255	0/0:0,66,255	0/0:0,45,255	0/0:0,63,255	0/0:0,18,177	0/0:0,33,255	0/1:135,0,225	0/1:74,0,218	1/1:255,72,0	1/1:255,28,0	0/1:207,0,255	0/1:254,0,44	0/1:255,0,255	0/1:255,0,137	1/1:255,66,0	1/1:255,60,0	1/1:255,54,0	1/1:255,48,0	0/0:0,57,255	0/0:0,27,237	0/1:237,0,208	0/1:238,0,185	1/1:255,18,0	1/1:255,69,0	0/0:0,51,255	0/0:0,36,255	0/1:92,0,159	0/1:213,0,179	0/1:40,0,221	0/1:18,0,155	0/0:0,63,255	0/0:0,21,206	1/1:142,15,0	0/1:210,0,147	0/1:138,0,148	0/1:227,0,130	1/1:255,66,0	./.:0,0,0	1/1:255,208,0	1/1:255,51,0	1/1:255,69,0	1/1:47,6,0	0/1:105,0,255	./.:0,0,0	1/1:255,126,0	1/1:255,126,0	0/1:170,0,209	0/1:255,0,255	0/1:24,0,107
OAR1	169310535	.	T	C	2102.76	PASS	DP=3145;VDB=1.44709e-08;SGB=-60.6918;RPBZ=1.51638;MQBZ=-0.187914;MQSBZ=-4.73357;BQBZ=-0.269497;SCBZ=0;FS=0;MQ0F=0.000317965;AC=12;AN=152;DP4=753,1114,60,69;MQ=37	GT:PL	0/0:0,21,184	0/0:0,163,255	0/0:0,9,118	0/0:0,138,255	0/0:0,63,255	0/0:0,9,119	0/0:0,102,255	./.:0,0,0	0/0:0,24,215	0/0:0,120,255	0/0:0,9,101	0/0:0,182,255	0/0:0,93,255	0/0:0,87,255	0/0:0,84,255	0/0:0,81,255	0/0:0,108,255	0/0:0,93,255	0/1:243,0,242	0/1:255,0,134	0/0:0,111,255	0/0:0,111,255	0/0:0,96,255	0/0:0,60,255	0/0:0,120,255	0/0:0,111,255	0/1:255,0,220	0/1:223,0,255	0/0:0,48,255	0/0:0,60,255	0/0:0,84,255	0/0:0,45,255	0/1:77,0,255	0/1:245,0,231	0/0:0,87,255	0/0:0,39,255	0/0:0,78,255	0/0:0,81,255	0/1:198,0,182	0/1:236,0,255	0/0:0,33,240	0/0:0,54,255	0/0:0,78,255	0/0:0,111,255	0/0:0,69,255	0/0:0,57,255	0/0:0,63,255	0/0:0,60,255	0/0:0,46,255	0/0:0,51,255	0/0:0,72,255	0/0:0,48,255	0/1:187,0,114	0/1:42,0,66	0/0:0,60,255	0/0:0,63,255	0/1:99,0,166	0/1:210,0,228	0/0:0,87,255	0/0:0,54,255	0/0:0,111,255	0/0:0,12,153	0/0:0,255,255	0/0:0,184,255	0/0:0,57,255	0/0:0,19,145	./.:0,0,0	0/0:0,36,210	0/0:0,157,255	0/0:0,141,255	0/0:0,102,255	0/0:0,108,255	0/0:0,141,255
OAR1	169581616	.	A	C	964.454	PASS	DP=2781;VDB=0.0343944;SGB=-144.286;RPBZ=7.1733;MQBZ=-0.198743;MQSBZ=3.24526;BQBZ=4.64774;SCBZ=0;FS=0;MQ0F=0;AC=12;AN=150;DP4=1195,518,35,27;MQ=38	GT:PL	0/0:0,33,220	0/0:0,172,255	0/1:66,6,0	0/0:0,114,255	0/1:46,0,213	0/0:0,18,171	0/0:0,196,255	0/1:200,0,121	0/0:0,12,92	0/0:0,69,255	0/0:0,21,205	0/0:0,123,255	0/0:0,72,255	0/0:0,78,255	0/0:0,90,255	0/0:0,99,255	0/0:0,78,255	0/0:0,123,255	0/0:0,69,255	0/0:0,99,255	0/0:0,93,255	0/0:0,87,255	0/0:0,63,255	0/0:0,51,255	0/0:0,111,255	0/0:0,66,255	0/0:0,48,255	0/0:0,105,255	0/1:63,0,241	0/0:3,0,232	0/0:0,54,255	0/0:0,42,255	0/0:0,54,255	0/0:0,51,255	0/0:0,75,255	0/0:0,42,255	0/0:0,63,255	0/0:0,69,255	0/0:0,66,255	0/0:0,63,255	0/0:0,45,255	0/0:0,57,255	0/1:207,0,255	0/1:114,0,255	0/1:117,0,255	0/1:69,0,194	0/0:0,54,255	0/0:0,57,255	0/0:3,0,215	0/1:81,0,202	0/0:0,63,255	0/0:0,42,255	0/0:0,39,252	0/1:32,0,168	0/0:0,57,234	0/0:0,51,255	0/0:5,0,126	0/1:104,0,189	0/0:0,63,255	0/0:0,60,255	0/0:0,72,255	0/0:0,21,203	0/0:0,255,255	0/0:0,205,255	0/0:0,48,255	0/0:0,33,255	0/0:0,33,255	0/0:0,3,42	0/0:0,193,255	0/0:0,181,255	0/0:0,87,255	0/0:0,105,255	0/0:0,69,255
OAR1	169581649	.	T	G	8946.99	PASS	DP=2915;VDB=7.64234e-15;SGB=406.56;RPBZ=-0.477;MQBZ=-0.499589;MQSBZ=1.83649;BQBZ=-0.545033;SCBZ=0;FS=0;MQ0F=0;AC=63;AN=150;DP4=524,443,431,385;MQ=38	GT:PL	1/1:231,33,0	1/1:255,172,0	0/0:0,6,77	0/0:0,75,255	0/1:255,0,46	1/1:173,18,0	1/1:255,196,0	0/1:96,0,224	0/1:65,0,54	0/1:255,0,41	1/1:235,21,0	1/1:255,126,0	0/0:0,69,255	0/0:0,75,255	0/0:0,90,255	0/0:0,102,255	0/0:0,81,255	0/0:0,126,255	0/0:0,69,255	0/0:0,99,255	0/0:0,90,255	0/0:0,90,255	0/0:0,63,255	0/0:0,51,255	0/0:0,111,255	0/0:0,66,255	0/0:0,51,255	0/0:0,105,255	0/0:0,48,255	0/0:0,39,255	0/1:107,0,255	0/1:109,0,227	0/1:221,0,188	0/1:221,0,180	0/1:255,0,255	0/1:242,0,67	0/1:227,0,206	0/1:228,0,255	0/1:221,0,201	0/1:168,0,255	0/0:0,45,255	0/0:0,60,255	0/0:0,90,255	0/0:0,81,255	0/0:0,78,255	0/0:0,33,255	0/1:188,0,193	0/1:116,0,228	0/1:207,0,255	0/1:178,0,159	1/1:255,66,0	1/1:255,42,0	0/1:201,0,96	0/1:125,0,127	1/1:255,57,0	1/1:255,51,0	0/1:106,0,41	0/1:215,0,198	0/1:140,0,255	0/1:169,0,226	1/1:255,72,0	1/1:203,21,0	1/1:255,255,0	1/1:255,196,0	1/1:255,48,0	1/1:255,33,0	0/0:0,33,255	0/1:42,3,0	0/1:255,0,255	0/1:255,0,255	0/1:210,0,255	0/1:255,0,194	0/1:10,0,255
OAR1	169816897	.	A	G	8941.54	PASS	DP=2796;VDB=0;SGB=175.248;RPBZ=-0.802351;MQBZ=-3.71627;MQSBZ=16.3694;BQBZ=-0.576131;SCBZ=0;FS=0;MQ0F=0;AC=65;AN=156;DP4=732,303,522,204;MQ=37	GT:PL	0/1:24,0,165	0/1:255,0,255	0/0:0,6,77	0/0:0,75,255	0/1:251,0,143	0/1:65,0,51	0/1:255,0,255	0/1:210,0,57	0/1:30,0,36	0/1:255,0,255	0/1:105,0,58	0/1:255,0,255	0/0:0,57,255	0/0:0,39,255	0/0:0,57,255	0/0:0,36,255	0/0:0,48,255	0/0:0,75,255	0/0:0,63,255	0/0:0,48,255	0/1:238,0,255	0/1:245,0,255	0/0:0,51,255	0/0:0,57,255	0/0:0,84,255	0/0:0,123,255	0/0:0,45,255	0/0:0,60,255	0/0:0,51,255	0/0:0,39,255	0/1:86,0,184	0/1:130,0,105	0/1:240,0,226	0/1:222,0,209	1/1:255,69,0	1/1:255,12,0	1/1:255,12,0	1/1:255,48,0	0/1:215,0,227	0/1:140,0,238	1/1:255,51,0	1/1:255,45,0	1/1:255,78,0	1/1:255,72,0	0/1:165,0,246	0/1:146,0,182	1/1:255,39,0	1/1:187,36,0	0/0:0,72,255	0/0:0,21,189	0/1:212,0,162	0/1:146,0,152	1/1:255,42,0	1/1:213,30,0	0/0:0,81,255	0/0:0,41,255	0/1:177,0,62	0/1:140,0,165	0/1:147,0,177	0/1:216,0,134	0/0:0,12,72	0/1:189,0,54	0/0:0,229,255	0/0:0,151,255	0/1:101,0,42	0/1:58,0,160	0/1:35,0,213	1/1:84,9,0	0/1:255,0,255	0/1:255,0,255	0/0:0,23,255	0/1:255,0,255	0/0:0,66,255
OAR1	170627921	.	T	C	2280.72	PASS	DP=1390;VDB=4.58936e-34;SGB=102.595;RPBZ=-2.56144;MQBZ=-0.458906;MQSBZ=-11.2114;BQBZ=-0.140195;FS=0;MQ0F=0.000719424;AC=21;AN=140;DP4=273,440,31,79;MQ=39	GT:PL	0/0:0,9,97	0/0:0,30,255	./.:0,0,0	0/0:0,9,237	1/1:255,45,0	0/1:42,3,0	1/1:255,33,0	1/1:172,15,0	0/0:0,6,65	0/0:0,57,255	0/0:0,3,42	0/1:197,0,255	0/0:0,75,255	0/0:0,33,255	0/0:0,27,255	0/0:0,21,220	0/0:0,42,255	0/0:0,18,211	0/0:0,21,193	0/0:0,33,255	0/0:0,48,255	0/0:0,45,255	0/0:0,24,225	0/0:0,66,255	0/0:0,66,255	0/0:0,30,255	0/0:0,45,255	0/0:0,69,255	0/1:154,0,45	0/1:161,0,63	0/0:0,42,255	0/0:0,39,255	0/0:0,30,255	0/0:0,42,255	0/0:0,60,255	0/0:0,12,121	0/0:0,21,229	0/0:0,36,255	0/1:180,0,99	0/1:89,0,75	0/0:0,39,255	0/0:0,21,229	0/0:0,48,255	0/0:0,27,255	0/0:0,27,255	0/0:0,36,255	0/0:0,36,255	0/0:0,48,255	0/0:0,60,255	0/0:0,30,253	0/0:0,39,255	0/0:0,15,166	0/1:87,9,0	1/1:138,18,0	0/1:150,0,201	0/0:0,3,42	0/1:75,0,33	0/1:93,0,181	0/0:0,18,165	0/0:0,21,206	./.:0,0,0	0/0:0,15,183	0/0:0,90,255	0/0:0,45,255	0/0:0,18,187	./.:0,0,0	./.:0,0,0	./.:0,0,0	0/0:0,102,255	0/0:0,66,255	0/1:255,0,30	0/1:110,0,224	0/1:118,9,0
OAR1	170842033	.	T	C	4247.39	PASS	DP=4175;VDB=8.72405e-27;SGB=92.1677;RPBZ=-1.96106;MQBZ=-1.33799;MQSBZ=-2.40485;BQBZ=0.405399;SCBZ=0;FS=0;MQ0F=0.000239521;AC=23;AN=160;DP4=1053,1192,144,179;MQ=38	GT:PL	0/1:33,0,69	0/1:255,0,255	0/1:33,0,41	0/1:255,0,255	0/0:0,120,255	0/0:0,30,255	0/0:0,255,255	0/0:0,57,255	0/0:0,15,157	0/0:0,132,255	0/0:0,30,255	0/0:0,178,255	0/1:255,0,255	0/1:248,0,255	0/1:223,0,255	0/1:255,0,255	0/0:0,102,255	0/0:0,135,255	0/1:244,0,255	0/1:255,0,255	0/0:0,93,255	0/0:0,175,255	0/1:137,0,255	0/1:255,0,255	0/0:0,244,255	0/0:0,135,255	0/0:0,93,255	0/0:0,117,255	0/0:0,60,255	0/0:0,69,255	0/1:189,0,255	0/1:144,0,248	0/0:0,78,255	0/0:0,87,255	0/1:208,0,255	0/1:255,0,255	0/1:255,0,255	0/1:255,0,255	0/1:77,0,255	0/1:255,0,255	0/0:0,105,255	0/0:0,75,255	0/0:0,148,255	0/0:0,81,255	0/0:0,117,255	0/0:0,117,255	0/0:0,69,255	0/0:0,111,255	0/0:0,105,255	0/0:0,51,255	0/0:0,63,255	0/0:0,60,255	0/1:254,0,182	0/1:118,0,255	0/0:0,78,255	0/0:0,48,255	0/0:0,36,255	0/0:0,81,255	0/0:0,108,255	0/0:0,120,255	0/0:0,42,181	0/0:0,0,255	0/0:0,226,255	0/0:0,255,255	0/0:0,63,255	0/1:27,0,132	0/0:0,24,236	0/0:0,27,196	0/0:0,255,255	0/0:0,255,255	0/0:0,120,255	0/0:0,57,255	0/0:0,81,255
OAR1	171063148	.	G	A	10325.4	PASS	DP=3023;VDB=4.50296e-15;SGB=270.23;RPBZ=-0.935083;MQBZ=-0.795657;MQSBZ=3.91468;BQBZ=1.40317;SCBZ=0;FS=0;MQ0F=0;AC=75;AN=150;DP4=518,429,473,399;MQ=38	GT:PL	./.:0,0,0	0/1:255,0,255	0/0:0,9,102	0/0:0,166,255	1/1:255,102,0	0/1:113,0,5	0/1:255,0,255	0/1:105,0,54	1/1:77,6,0	0/1:255,0,255	1/1:50,6,0	0/1:255,0,255	0/0:0,120,255	0/0:0,81,255	0/1:194,0,183	0/1:172,0,255	0/1:192,0,199	0/1:147,0,255	0/0:0,99,255	0/0:0,75,255	1/1:255,81,0	1/1:255,66,0	0/1:255,0,246	0/1:223,0,255	0/0:0,108,255	0/0:0,117,255	0/0:0,39,255	0/0:0,111,255	0/0:0,75,255	0/0:0,45,255	0/1:245,0,255	0/1:255,0,174	0/0:0,48,255	0/0:0,48,255	0/0:0,81,255	0/0:0,39,255	0/0:0,66,255	0/0:0,42,255	0/0:0,96,255	0/0:0,42,255	0/1:236,0,79	0/1:169,0,255	0/1:255,0,223	0/1:197,0,99	0/1:255,0,129	0/1:255,0,177	1/1:255,69,0	1/1:255,48,0	0/1:239,0,201	0/1:245,0,152	1/1:255,99,0	1/1:255,60,0	0/1:209,0,240	0/1:15,0,230	1/1:255,63,0	1/1:255,54,0	0/0:0,45,255	0/0:0,57,255	1/1:255,69,0	1/1:255,99,0	1/1:42,3,0	0/1:126,0,126	1/1:255,181,0	1/1:255,151,0	1/1:153,12,0	1/1:113,18,0	1/1:126,15,0	1/1:255,15,0	0/1:255,0,255	0/1:255,0,255	0/1:255,0,140	0/1:255,0,255	1/1:255,3,0
OAR1	171333554	.	T	C	749.843	PASS	DP=2397;VDB=4.37917e-08;SGB=-5.97094;RPBZ=-0.110343;MQBZ=0.13964;MQSBZ=3.73347;BQBZ=0.613317;SCBZ=0;FS=0;MQ0F=0;AC=8;AN=150;DP4=846,607,40,40;MQ=37	GT:PL	0/0:0,15,144	0/0:0,132,255	0/1:49,0,126	0/0:0,87,255	0/0:0,72,255	0/1:33,0,75	0/0:0,57,255	0/0:0,78,255	0/0:0,6,65	0/0:0,33,255	0/0:0,18,191	0/0:0,232,255	0/0:0,38,255	0/0:0,45,255	0/0:0,66,255	0/0:0,57,255	0/0:0,54,255	0/0:0,63,255	0/0:0,66,255	0/0:0,15,255	0/1:48,0,255	0/1:255,0,255	0/0:0,21,255	0/0:0,42,255	1/1:255,84,0	1/1:255,63,0	0/0:0,45,255	0/0:0,60,255	0/0:0,39,255	0/0:0,39,255	0/0:0,27,244	0/0:0,48,255	0/0:0,54,255	0/0:0,75,255	0/0:0,96,255	0/0:0,48,255	0/0:0,57,255	0/0:0,66,255	0/0:0,57,255	0/0:0,36,255	0/0:0,39,255	0/0:0,21,208	0/0:0,111,255	0/0:0,75,255	0/0:0,57,255	0/0:0,69,255	0/0:0,57,255	0/0:0,45,255	0/0:0,78,255	0/0:0,42,255	0/0:0,51,255	0/0:0,51,255	0/0:0,33,255	0/0:0,36,255	0/0:0,51,255	0/0:0,45,255	0/0:0,27,228	0/0:0,39,255	0/0:0,75,255	0/0:0,51,255	0/0:0,63,255	0/0:0,21,229	0/0:0,99,255	0/0:0,157,255	0/0:0,33,248	0/0:0,12,114	0/0:0,81,255	0/0:0,3,24	0/0:0,166,255	0/0:0,114,255	0/0:0,81,255	0/0:0,105,255	0/0:0,57,255
OAR1	171589474	.	T	C	17230.1	PASS	DP=3760;VDB=6.1067e-09;SGB=225.107;RPBZ=-3.77003;MQBZ=-2.78085;MQSBZ=-2.16445;BQBZ=-3.51036;SCBZ=0;FS=0;MQ0F=0.000531915;AC=136;AN=152;DP4=111,117,1082,943;MQ=37	GT:PL	1/1:77,6,0	1/1:255,136,0	1/1:107,9,0	1/1:255,90,0	1/1:255,33,0	0/0:0,24,221	0/0:0,129,255	1/1:255,36,0	./.:0,0,0	1/1:255,193,0	1/1:185,18,0	0/1:255,0,177	1/1:255,93,0	1/1:255,87,0	0/1:255,0,248	0/1:255,0,142	1/1:255,111,0	1/1:255,120,0	1/1:255,141,0	1/1:255,81,0	1/1:255,154,0	1/1:255,93,0	0/1:255,0,255	0/1:216,0,255	1/1:255,111,0	1/1:255,102,0	1/1:255,102,0	1/1:255,132,0	1/1:255,67,0	1/1:255,72,0	1/1:255,105,0	1/1:255,51,0	1/1:255,120,0	1/1:255,63,0	1/1:255,66,0	1/1:255,75,0	1/1:255,120,0	1/1:255,69,0	1/1:255,87,0	1/1:255,63,0	1/1:255,114,0	1/1:255,63,0	1/1:255,166,0	1/1:255,84,0	1/1:255,99,0	1/1:255,84,0	1/1:255,78,0	1/1:255,84,0	1/1:255,69,0	1/1:255,54,0	1/1:255,96,0	1/1:255,81,0	0/1:159,0,223	0/1:168,0,206	1/1:255,54,0	1/1:255,72,0	0/1:185,0,87	0/1:255,0,255	1/1:255,96,0	1/1:255,75,0	1/1:255,39,0	0/1:255,0,48	1/1:255,178,0	1/1:255,229,0	1/1:255,45,0	1/1:255,66,0	1/1:255,39,0	1/1:203,21,0	1/1:255,211,0	1/1:255,163,0	0/1:255,0,255	0/1:255,0,255	1/1:255,132,0
OAR1	171804653	.	A	G	2153.17	PASS	DP=4154;VDB=1.86233e-34;SGB=312.305;RPBZ=0.165953;MQBZ=-3.84913;MQSBZ=-0.404709;BQBZ=-1.86738;SCBZ=0;FS=0;MQ0F=0.00120366;AC=13;AN=154;DP4=1196,1121,126,131;MQ=37	GT:PL	0/1:116,0,72	0/1:255,0,255	0/1:42,3,0	0/1:255,0,255	0/0:0,69,255	0/0:0,6,77	0/0:0,240,255	0/0:0,9,118	0/0:0,18,199	0/0:0,123,255	0/1:72,0,60	0/1:255,0,255	0/0:0,111,255	0/0:0,102,255	0/1:255,0,4	1/1:255,54,0	0/1:255,0,255	0/1:160,0,255	0/0:0,36,255	0/0:0,54,255	0/0:0,109,255	0/0:0,111,255	0/1:245,0,100	0/1:173,0,97	0/0:0,135,255	0/0:0,154,255	0/0:0,108,255	0/0:0,102,255	0/0:0,96,255	0/0:0,90,255	0/0:0,96,255	0/0:0,102,255	0/0:0,90,255	0/0:0,129,255	0/0:0,123,255	0/0:0,105,255	0/0:0,105,255	0/0:0,90,255	0/0:0,108,255	0/0:0,105,255	0/0:0,87,255	0/0:0,57,255	0/0:0,151,255	0/0:0,117,255	0/0:0,135,255	0/0:0,108,255	0/0:0,111,255	0/0:0,78,255	0/0:0,90,255	0/0:0,84,255	0/0:0,135,255	0/0:0,114,255	0/0:0,75,255	0/0:0,60,255	0/0:0,81,255	0/0:0,78,255	0/0:0,42,255	0/0:0,105,255	0/0:0,84,255	0/0:0,99,255	0/0:0,33,255	0/0:0,15,181	0/0:0,151,255	0/0:0,205,255	0/0:0,54,255	0/0:0,42,255	./.:0,0,0	0/0:0,75,255	0/0:0,187,255	0/0:0,255,255	0/0:0,235,255	0/0:0,166,255	0/0:0,118,255
[truncated: 11,400,928 more chars]
