# Supplementary material for: Development of a high-density sub-species-specific targeted SNP assay for Rocky Mountain bighorn sheep (Ovis canadensis canadensis)
Source: PeerJ. 2024 Feb 26;12:e16946. doi: 10.7717/peerj.16946 (PMC10903336; doi:10.7717/peerj.16946)
Supplement: Supplemental Information 3 [file peerj-12-16946-s003.zip]

Archive with 2 entries (2 files):
- Dall_10K_SNPs.vcf
- __MACOSX/._Dall_10K_SNPs.vcf
