# Supplementary material for: Development of a high-density sub-species-specific targeted SNP assay for Rocky Mountain bighorn sheep (Ovis canadensis canadensis)
Source: PeerJ. 2024 Feb 26;12:e16946. doi: 10.7717/peerj.16946 (PMC10903336; doi:10.7717/peerj.16946)
Supplement: Supplemental Information 3 [file peerj-12-16946-s003.zip › Dall_10K_SNPs.vcf]

##fileformat=VCFv4.2
##FILTER=<ID=PASS,Description="All filters passed">
##bcftoolsVersion=1.13+htslib-1.13
##bcftoolsCommand=mpileup -f OAR3.1_50Kregions.fa -b Dall_10K.txt
##reference=file://OAR3.1_50Kregions.fa
##contig=<ID=OAR1,length=275612895>
##contig=<ID=OAR2,length=248993846>
##contig=<ID=OAR3,length=224283230>
##contig=<ID=OAR4,length=119255633>
##contig=<ID=OAR5,length=107901688>
##contig=<ID=OAR6,length=117031472>
##contig=<ID=OAR7,length=100079507>
##contig=<ID=OAR8,length=90695168>
##contig=<ID=OAR9,length=94726778>
##contig=<ID=OAR10,length=86447213>
##contig=<ID=OAR11,length=62248096>
##contig=<ID=OAR12,length=79100223>
##contig=<ID=OAR13,length=83079144>
##contig=<ID=OAR14,length=62722625>
##contig=<ID=OAR15,length=80923592>
##contig=<ID=OAR16,length=71719816>
##contig=<ID=OAR17,length=72286588>
##contig=<ID=OAR18,length=68604602>
##contig=<ID=OAR19,length=60464314>
##contig=<ID=OAR20,length=51176841>
##contig=<ID=OAR21,length=50073674>
##contig=<ID=OAR22,length=50832532>
##contig=<ID=OAR23,length=62330649>
##contig=<ID=OAR24,length=42034648>
##contig=<ID=OAR25,length=45367442>
##contig=<ID=OAR26,length=44077779>
##contig=<ID=OARX,length=135437088>
##ALT=<ID=*,Description="Represents allele(s) other than observed.">
##INFO=<ID=INDEL,Number=0,Type=Flag,Description="Indicates that the variant is an INDEL.">
##INFO=<ID=IDV,Number=1,Type=Integer,Description="Maximum number of raw reads supporting an indel">
##INFO=<ID=IMF,Number=1,Type=Float,Description="Maximum fraction of raw reads supporting an indel">
##INFO=<ID=DP,Number=1,Type=Integer,Description="Raw read depth">
##INFO=<ID=VDB,Number=1,Type=Float,Description="Variant Distance Bias for filtering splice-site artefacts in RNA-seq data (bigger is better)",Version="3">
##INFO=<ID=RPBZ,Number=1,Type=Float,Description="Mann-Whitney U-z test of Read Position Bias (closer to 0 is better)">
##INFO=<ID=MQBZ,Number=1,Type=Float,Description="Mann-Whitney U-z test of Mapping Quality Bias (closer to 0 is better)">
##INFO=<ID=BQBZ,Number=1,Type=Float,Description="Mann-Whitney U-z test of Base Quality Bias (closer to 0 is better)">
##INFO=<ID=MQSBZ,Number=1,Type=Float,Description="Mann-Whitney U-z test of Mapping Quality vs Strand Bias (closer to 0 is better)">
##INFO=<ID=SCBZ,Number=1,Type=Float,Description="Mann-Whitney U-z test of Soft-Clip Length Bias (closer to 0 is better)">
##INFO=<ID=FS,Number=1,Type=Float,Description="Phred-scaled p-value using Fisher's exact test to detect strand bias">
##INFO=<ID=SGB,Number=1,Type=Float,Description="Segregation based metric.">
##INFO=<ID=MQ0F,Number=1,Type=Float,Description="Fraction of MQ0 reads (smaller is better)">
##FORMAT=<ID=PL,Number=G,Type=Integer,Description="List of Phred-scaled genotype likelihoods">
##FORMAT=<ID=GT,Number=1,Type=String,Description="Genotype">
##INFO=<ID=AC,Number=A,Type=Integer,Description="Allele count in genotypes for each ALT allele, in the same order as listed">
##INFO=<ID=AN,Number=1,Type=Integer,Description="Total number of alleles in called genotypes">
##INFO=<ID=DP4,Number=4,Type=Integer,Description="Number of high-quality ref-forward , ref-reverse, alt-forward and alt-reverse bases">
##INFO=<ID=MQ,Number=1,Type=Integer,Description="Average mapping quality">
##bcftools_callVersion=1.13+htslib-1.13
##bcftools_callCommand=call -mv -Ov -o Dall_10K.vcf; Date=Thu Oct 27 09:36:27 2022
##bcftools_filterVersion=1.10.2+htslib-1.10.2
##bcftools_filterCommand=filter -e 'QUAL <30' -o Dall_10K_SNPs_QUAL30.vcf Dall_10K_SNPs.recode.vcf; Date=Thu Oct 27 12:10:57 2022
##bcftools_filterCommand=filter -e 'INFO/DP <6' -o Dall_10K_SNPs_QUAL30_DP6.vcf Dall_10K_SNPs_QUAL30.vcf; Date=Thu Oct 27 12:14:38 2022
#CHROM	POS	ID	REF	ALT	QUAL	FILTER	INFO	FORMAT	Dall_122634_10Krun	Dall_125146_10Krun	Dall_125216_10Krun	Dall_125553_10Krun
OAR1	100692221	.	G	A	68.9346	PASS	DP=16;VDB=0.0044139;SGB=-2.21267;RPBZ=0.0592973;MQBZ=-0.181029;BQBZ=-1.00868;FS=0;MQ0F=0;AC=5;AN=8;DP4=9,0,6,0;MQ=29	GT:PL	0/0:0,24,130	1/1:51,9,0	1/1:18,3,0	0/1:43,0,23
OAR1	100692392	.	C	T	506.459	PASS	DP=331;VDB=9.33891e-07;SGB=-30.6022;RPBZ=-4.80509;MQBZ=-3.04917;MQSBZ=1.82875;BQBZ=-0.77424;FS=0;MQ0F=0;AC=3;AN=8;DP4=65,87,32,10;MQ=37	GT:PL	0/1:92,0,255	0/1:201,0,255	0/1:255,0,255	0/0:0,196,255
OAR1	101531098	.	G	A	464.585	PASS	DP=470;VDB=3.07127e-07;SGB=-64.356;RPBZ=-0.135349;MQBZ=-2.32696;MQSBZ=1.29845;BQBZ=-0.0583176;FS=0;MQ0F=0;AC=3;AN=8;DP4=106,77,53,44;MQ=39	GT:PL	0/0:0,184,255	0/0:0,181,255	1/1:255,166,0	0/1:255,0,255
OAR1	104058027	.	C	A	471.051	PASS	DP=364;VDB=1.37189e-09;SGB=-53.3093;RPBZ=0.135346;MQBZ=-1.78736;MQSBZ=-0.823383;BQBZ=-1.01872;FS=0;MQ0F=0;AC=2;AN=8;DP4=73,72,39,40;MQ=36	GT:PL	0/0:0,78,255	0/0:0,163,255	0/1:255,0,255	0/1:255,0,255
OAR1	104939117	.	C	G	464.524	PASS	DP=259;VDB=3.88897e-05;SGB=49.8096;RPBZ=1.15893;MQBZ=-0.66153;MQSBZ=1.36028;BQBZ=0.0391967;FS=0;MQ0F=0;AC=3;AN=8;DP4=43,37,41,33;MQ=37	GT:PL	0/0:0,117,255	0/0:0,93,255	0/1:255,0,209	1/1:255,175,0
OAR1	106015178	.	C	T	460.465	PASS	DP=270;VDB=2.00881e-11;SGB=39.8628;RPBZ=3.50871;MQBZ=3.13287;MQSBZ=0.530438;BQBZ=1.75385;FS=0;MQ0F=0.0666667;AC=4;AN=8;DP4=45,48,35,27;MQ=32	GT:PL	0/0:0,90,255	0/0:0,138,255	1/1:255,39,0	1/1:255,37,0
OAR1	107295709	.	G	A	687.594	PASS	DP=234;VDB=2.81731e-12;SGB=-22.3345;RPBZ=-0.439251;MQBZ=-2.16386;MQSBZ=-1.00128;BQBZ=0.0221718;FS=0;MQ0F=0;AC=3;AN=8;DP4=35,54,27,33;MQ=38	GT:PL	0/1:217,0,156	0/1:255,0,255	0/0:0,60,255	0/1:255,0,255
OAR1	107602636	.	C	T	673.809	PASS	DP=278;VDB=0.000859046;SGB=-30.6022;RPBZ=-2.05893;MQBZ=-1.0244;MQSBZ=-2.71866;BQBZ=0.394829;FS=0;MQ0F=0;AC=3;AN=8;DP4=62,62,20,22;MQ=39	GT:PL	0/1:208,0,255	0/1:255,0,255	0/1:251,0,255	0/0:0,169,255
OAR1	108539421	.	G	A	725.565	PASS	DP=532;VDB=6.30461e-16;SGB=19.4667;RPBZ=-0.486675;MQBZ=0.0469651;MQSBZ=-2.35771;BQBZ=1.82157;FS=0;MQ0F=0;AC=3;AN=8;DP4=79,113,55,64;MQ=38	GT:PL	0/0:0,178,255	0/1:255,0,255	0/1:255,0,255	0/1:255,0,255
OAR1	108755812	.	A	G	720.023	PASS	DP=136;VDB=6.45208e-12;SGB=15.0263;RPBZ=-1.3089;MQBZ=1.46641;MQSBZ=2.86567;BQBZ=1.24535;FS=0;MQ0F=0;AC=6;AN=8;DP4=18,4,40,23;MQ=37	GT:PL	1/1:255,57,0	1/1:255,45,0	0/0:0,66,255	1/1:255,87,0
OAR1	108755816	.	A	G	432.048	PASS	DP=138;VDB=0.00169345;SGB=4.5384;RPBZ=-2.39443;MQBZ=2.34873;MQSBZ=2.86567;BQBZ=2.2875;FS=0;MQ0F=0;AC=2;AN=8;DP4=48,16,10,11;MQ=37	GT:PL	0/0:0,57,255	0/1:216,0,142	0/0:0,66,255	0/1:255,0,255
OAR1	108755937	.	G	T	445.025	PASS	DP=55;VDB=2.70574e-10;SGB=8.41659;RPBZ=1.57472;MQBZ=1.09185;BQBZ=-1.06795;FS=0;MQ0F=0;AC=6;AN=8;DP4=0,14,0,40;MQ=36	GT:PL	1/1:151,36,0	1/1:158,30,0	0/0:0,42,172	1/1:181,54,0
OAR1	109004095	.	C	G	404.363	PASS	DP=71;VDB=0.31389;SGB=-0.604863;RPBZ=2.42487;MQBZ=-1.29665;MQSBZ=0.406105;BQBZ=2.17174;FS=0;MQ0F=0;AC=4;AN=8;DP4=10,12,8,7;MQ=39	GT:PL	1/1:223,21,0	0/1:76,0,119	0/1:149,0,29	0/0:0,45,255
OAR1	109240744	.	G	A	531.883	PASS	DP=60;VDB=7.01604e-11;SGB=-5.08341;RPBZ=-0.153965;MQBZ=-0.591313;BQBZ=-1.06015;FS=0;MQ0F=0;AC=6;AN=8;DP4=15,0,45,0;MQ=34	GT:PL	1/1:163,36,0	0/1:110,0,72	1/1:159,30,0	0/1:139,0,129
OAR1	110751158	.	C	A	268.962	PASS	DP=128;VDB=2.89148e-07;SGB=3.37953;RPBZ=-2.01142;MQBZ=-0.497169;MQSBZ=2.94846;BQBZ=-0.750468;FS=0;MQ0F=0;AC=2;AN=8;DP4=35,23,16,2;MQ=38	GT:PL	0/1:193,0,143	0/1:115,0,255	0/0:0,36,255	0/0:0,63,255
OAR1	111124871	.	G	C	470.795	PASS	DP=404;VDB=0.0550385;SGB=16.1272;RPBZ=7.95413;MQBZ=-2.79231;MQSBZ=2.48707;BQBZ=6.18444;FS=0;MQ0F=0;AC=2;AN=8;DP4=148,55,25,26;MQ=37	GT:PL	0/0:0,178,255	0/0:0,178,255	0/1:255,0,255	0/1:255,0,255
OAR1	11141702	.	C	T	204.109	PASS	DP=45;VDB=0.000176141;SGB=-13.4184;RPBZ=0.282467;MQBZ=-0.131934;BQBZ=0.184393;FS=0;MQ0F=0;AC=4;AN=8;DP4=0,31,0,14;MQ=36	GT:PL	0/1:101,0,139	1/1:125,18,0	0/1:22,0,77	0/0:0,48,174
OAR1	112570336	.	G	A	460.474	PASS	DP=360;VDB=1.40404e-06;SGB=88.383;RPBZ=-0.357894;MQBZ=-1.13338;MQSBZ=-0.732355;BQBZ=-0.93789;FS=0;MQ0F=0;AC=4;AN=8;DP4=54,36,68,64;MQ=37	GT:PL	0/0:0,123,255	0/0:0,144,255	1/1:255,160,0	1/1:255,199,0
OAR1	11377786	.	A	G	210.017	PASS	DP=287;VDB=0.0079497;SGB=60.0622;RPBZ=0.101445;MQBZ=-2.28842;MQSBZ=-0.914111;BQBZ=-1.63185;FS=0;MQ0F=0;AC=2;AN=8;DP4=68,60,25,20;MQ=38	GT:PL	0/0:0,120,255	1/1:255,135,0	0/0:0,84,255	0/0:0,181,255
OAR1	11377898	.	T	C	126.018	PASS	DP=60;VDB=6.11779e-05;SGB=19.8602;RPBZ=-1.82461;MQBZ=-2.02282;BQBZ=1.61076;FS=0;MQ0F=0;AC=2;AN=8;DP4=0,44,0,16;MQ=37	GT:PL	0/0:0,39,176	1/1:171,48,0	0/0:0,33,168	0/0:0,60,182
OAR1	113904373	.	T	C	453.484	PASS	DP=69;VDB=7.92121e-08;SGB=0.353446;RPBZ=0.380287;MQBZ=-1.46878;MQSBZ=1.95097;BQBZ=0.0138302;FS=0;MQ0F=0;AC=4;AN=8;DP4=14,9,14,6;MQ=37	GT:PL	0/1:161,0,122	0/0:0,45,255	0/1:88,0,93	1/1:248,30,0
OAR1	115672956	.	T	C	969.769	PASS	DP=402;VDB=0.0134198;SGB=-44.121;RPBZ=7.04584;MQBZ=-3.71656;MQSBZ=-2.09428;BQBZ=8.29764;FS=0;MQ0F=0;AC=4;AN=8;DP4=72,20,65,66;MQ=37	GT:PL	0/1:243,0,255	0/1:255,0,255	0/1:255,0,38	0/1:255,0,62
OAR1	115673020	.	G	A	471.039	PASS	DP=394;VDB=4.65651e-14;SGB=17.6724;RPBZ=0.264216;MQBZ=2.08919;MQSBZ=-4.58149;BQBZ=-0.042939;FS=0;MQ0F=0;AC=2;AN=8;DP4=67,116,23,32;MQ=37	GT:PL	0/1:255,0,255	0/1:255,0,255	0/0:0,175,255	0/0:0,205,255
OAR1	1187436	.	C	T	268.705	PASS	DP=70;VDB=0.0607873;SGB=1.06199;RPBZ=-0.363363;MQBZ=-0.171525;MQSBZ=0.149506;BQBZ=-3.80613;FS=0;MQ0F=0;AC=3;AN=8;DP4=9,16,4,8;MQ=35	GT:PL	0/0:0,9,92	0/0:0,42,255	1/1:103,9,0	0/1:209,0,208
OAR1	119468332	.	C	T	356.95	PASS	DP=181;VDB=0.113873;SGB=3.37952;RPBZ=0.215746;MQBZ=1.12586;MQSBZ=0.446272;BQBZ=-0.516844;FS=0;MQ0F=0;AC=2;AN=8;DP4=61,29,10,8;MQ=37	GT:PL	0/1:217,0,226	0/1:179,0,248	0/0:0,96,255	0/0:0,99,255
OAR1	119885735	.	G	A	613.495	PASS	DP=166;VDB=2.51633e-08;SGB=7.30234;RPBZ=-1.92565;MQBZ=-2.5748;MQSBZ=1.25685;BQBZ=-2.10845;FS=0;MQ0F=0;AC=4;AN=8;DP4=28,18,30,26;MQ=37	GT:PL	0/0:0,72,255	0/1:255,0,167	0/1:147,0,255	1/1:255,105,0
OAR1	120140968	.	A	G	873.521	PASS	DP=260;VDB=4.35715e-05;SGB=-27.551;RPBZ=1.64877;MQBZ=-2.07591;MQSBZ=3.32697;BQBZ=-0.35123;FS=0;MQ0F=0;AC=4;AN=8;DP4=41,29,48,29;MQ=39	GT:PL	0/1:255,0,255	0/1:146,0,255	0/1:255,0,255	0/1:255,0,255
OAR1	120141000	.	T	G	381.777	PASS	DP=255;VDB=0.0677017;SGB=4.9247;RPBZ=-3.13855;MQBZ=0.411067;MQSBZ=-0.697443;BQBZ=2.82703;FS=0;MQ0F=0;AC=2;AN=8;DP4=48,76,10,12;MQ=39	GT:PL	0/1:190,0,255	0/0:0,90,255	0/0:0,111,255	0/1:232,0,255
OAR1	121057311	.	G	A	725.358	PASS	DP=254;VDB=3.46303e-11;SGB=11.1613;RPBZ=-2.53038;MQBZ=-1.06994;MQSBZ=4.39798;BQBZ=-0.824648;FS=0;MQ0F=0;AC=3;AN=8;DP4=54,23,46,30;MQ=38	GT:PL	0/0:0,78,255	0/1:255,0,234	0/1:255,0,255	0/1:255,0,242
OAR1	121057430	.	C	G	288.492	PASS	DP=94;VDB=5.97374e-09;SGB=-25.6925;RPBZ=1.15845;MQBZ=0.707871;BQBZ=-0.474385;FS=0;MQ0F=0;AC=4;AN=8;DP4=0,59,0,34;MQ=36	GT:PL	1/1:186,57,0	0/1:38,0,142	0/0:0,63,185	0/1:109,0,145
OAR1	12112110	.	C	T	968.091	PASS	DP=217;VDB=2.93033e-06;SGB=-7.00238;RPBZ=7.47847;MQBZ=-2.95138;MQSBZ=-1.05878;BQBZ=2.13752;FS=0;MQ0F=0;AC=4;AN=8;DP4=23,13,45,42;MQ=38	GT:PL	0/1:255,0,130	0/1:255,0,224	0/1:243,0,183	0/1:255,0,181
OAR1	123245645	.	G	A	464.591	PASS	DP=400;VDB=1.01356e-12;SGB=65.5092;RPBZ=-0.534362;MQBZ=0.486929;MQSBZ=0.157756;BQBZ=2.32923;FS=0;MQ0F=0;AC=3;AN=8;DP4=81,60,54,45;MQ=38	GT:PL	0/0:0,148,255	1/1:255,135,0	0/0:0,132,255	0/1:255,0,255
OAR1	123245747	.	T	C	296.57	PASS	DP=120;VDB=1.09205e-10;SGB=28.7747;RPBZ=0.389048;MQBZ=0.234686;BQBZ=0.804389;FS=0;MQ0F=0;AC=3;AN=8;DP4=0,74,0,46;MQ=38	GT:PL	0/0:0,81,187	1/1:186,57,0	0/0:0,69,186	0/1:156,0,148
OAR1	123483732	.	T	C	460.544	PASS	DP=169;VDB=3.56478e-06;SGB=7.49157;RPBZ=1.83437;MQBZ=-2.06781;MQSBZ=-1.82531;BQBZ=-0.603714;FS=0;MQ0F=0;AC=4;AN=8;DP4=17,29,23,34;MQ=37	GT:PL	1/1:255,45,0	0/0:0,75,255	0/0:0,21,255	1/1:255,84,0
OAR1	12369256	.	C	G	210.013	PASS	DP=217;VDB=0.000137084;SGB=11.1054;RPBZ=1.77009;MQBZ=-1.9956;MQSBZ=1.01206;BQBZ=-0.060842;FS=0;MQ0F=0;AC=2;AN=8;DP4=53,45,21,17;MQ=37	GT:PL	0/0:0,57,255	1/1:255,111,0	0/0:0,57,255	0/0:0,160,255
OAR1	124050544	.	C	T	721.492	PASS	DP=334;VDB=0.00579022;SGB=-29.6989;RPBZ=-1.30353;MQBZ=-0.0976813;MQSBZ=-1.27246;BQBZ=0.353604;FS=0;MQ0F=0;AC=4;AN=8;DP4=49,34,43,41;MQ=37	GT:PL	0/0:0,112,255	0/1:255,0,255	0/1:255,0,247	1/1:255,141,0
OAR1	124480428	.	C	A	180.397	PASS	DP=156;VDB=0.0144118;SGB=-33.5123;RPBZ=-7.26303;MQBZ=-1.79889;MQSBZ=0.264083;BQBZ=6.17163;FS=0;MQ0F=0;AC=2;AN=8;DP4=6,102,12,5;MQ=37	GT:PL	0/1:124,0,134	0/1:96,0,161	0/0:0,26,234	0/0:0,47,252
OAR1	12605682	.	C	G	464.583	PASS	DP=207;VDB=2.7672e-23;SGB=34.3177;RPBZ=1.86234;MQBZ=-0.438382;MQSBZ=0.0795371;BQBZ=0.577482;FS=0;MQ0F=0;AC=3;AN=8;DP4=38,45,23,31;MQ=37	GT:PL	0/0:0,102,255	1/1:255,87,0	0/0:0,75,255	0/1:255,0,255
OAR1	127333972	.	C	T	714.506	PASS	DP=244;VDB=0.000491161;SGB=-35.5118;RPBZ=-1.46739;MQBZ=-0.62937;MQSBZ=-3.07812;BQBZ=0.51587;FS=0;MQ0F=0;AC=3;AN=8;DP4=31,79,20,30;MQ=36	GT:PL	0/1:255,0,255	0/1:244,0,255	0/0:0,151,255	0/1:255,0,241
OAR1	12816825	.	A	G	720.023	PASS	DP=136;VDB=5.53852e-05;SGB=13.7648;RPBZ=0.332808;MQBZ=1.0095;MQSBZ=1.18044;BQBZ=1.80504;FS=0;MQ0F=0;AC=6;AN=8;DP4=12,15,33,26;MQ=38	GT:PL	1/1:255,66,0	1/1:255,60,0	1/1:255,51,0	0/0:0,81,255
OAR1	128229303	.	T	G	210.444	PASS	DP=95;VDB=0.0015167;SGB=0.290035;RPBZ=-0.151255;MQBZ=0.494302;MQSBZ=-1.76569;BQBZ=-0.924982;FS=0;MQ0F=0;AC=2;AN=8;DP4=21,19,5,5;MQ=38	GT:PL	0/0:0,33,255	0/1:60,0,187	0/0:0,33,255	0/1:190,0,211
OAR1	128985158	.	G	A	719.557	PASS	DP=163;VDB=9.42955e-11;SGB=16.3637;RPBZ=1.23393;MQBZ=-2.85128;MQSBZ=0.47191;BQBZ=-2.27565;FS=0;MQ0F=0;AC=5;AN=8;DP4=20,14,39,29;MQ=36	GT:PL	0/1:255,0,216	0/0:0,75,255	1/1:255,84,0	1/1:255,78,0
OAR1	129855297	.	T	C	140.072	PASS	DP=26;VDB=0.0009308;SGB=3.91527;RPBZ=-1.42841;MQBZ=1.42824;BQBZ=1.14018;FS=0;MQ0F=0;AC=2;AN=8;DP4=16,0,10,0;MQ=30	GT:PL	0/1:61,0,21	0/0:0,18,112	0/0:0,18,96	0/1:119,0,37
OAR1	129855467	.	A	C	210.017	PASS	DP=145;VDB=0.0273165;SGB=24.0188;RPBZ=-0.0830469;MQBZ=-1.1559;MQSBZ=0.994341;BQBZ=0.844676;FS=0;MQ0F=0;AC=2;AN=8;DP4=26,28,8,11;MQ=39	GT:PL	0/0:0,42,255	0/0:0,63,255	1/1:255,57,0	0/0:0,57,255
OAR1	130263206	.	C	T	282.962	PASS	DP=92;VDB=9.48887e-07;SGB=2.99323;RPBZ=0.14126;MQBZ=-1.30447;MQSBZ=-1.23434;BQBZ=-0.767961;FS=0;MQ0F=0;AC=2;AN=8;DP4=20,18,3,14;MQ=39	GT:PL	0/1:156,0,45	0/0:0,27,255	0/0:0,36,255	0/1:166,0,255
OAR1	130263322	.	C	T	31.7869	PASS	DP=8;VDB=0.26;SGB=-2.68629;RPBZ=0.843435;MQBZ=1.1547;FS=0;MQ0F=0;AC=3;AN=8;DP4=0,6,0,2;MQ=39	GT:PL	0/1:36,3,0	0/1:0,3,36	0/0:0,15,120	0/1:36,3,0
OAR1	13044330	.	G	A	263.845	PASS	DP=465;VDB=0.556057;SGB=-24.4651;RPBZ=5.56842;MQBZ=1.28406;MQSBZ=0.923442;BQBZ=3.47044;FS=0;MQ0F=0;AC=2;AN=8;DP4=198,77,22,10;MQ=39	GT:PL	0/0:0,205,255	0/0:0,247,255	0/1:216,0,255	0/1:90,0,255
OAR1	130682796	.	T	C	210.017	PASS	DP=161;VDB=1.11745e-05;SGB=33.7227;RPBZ=-0.563806;MQBZ=0.870987;MQSBZ=-1.31634;BQBZ=-1.41759;FS=0;MQ0F=0;AC=2;AN=8;DP4=22,46,13,13;MQ=39	GT:PL	0/0:0,39,255	0/0:0,60,255	1/1:255,78,0	0/0:0,105,255
OAR1	130992647	.	G	A	210.017	PASS	DP=178;VDB=0.0089349;SGB=28.1775;RPBZ=-0.998616;MQBZ=0.855656;MQSBZ=1.02564;BQBZ=1.40181;FS=0;MQ0F=0;AC=2;AN=8;DP4=43,45,10,12;MQ=38	GT:PL	0/0:0,96,255	0/0:0,60,255	1/1:255,66,0	0/0:0,108,255
OAR1	132721075	.	G	A	297.037	PASS	DP=98;VDB=0.000454043;SGB=2.22065;RPBZ=0.835286;MQBZ=-0.627736;MQSBZ=2.74132;BQBZ=0.473523;FS=0;MQ0F=0;AC=2;AN=8;DP4=33,15,10,5;MQ=37	GT:PL	0/1:145,0,158	0/0:0,54,255	0/0:0,45,255	0/1:191,0,163
OAR1	132721115	.	A	G	386.635	PASS	DP=120;VDB=6.91988e-06;SGB=-17.7144;RPBZ=1.03568;MQBZ=1.37088;MQSBZ=0.788574;BQBZ=1.65457;FS=0;MQ0F=0;AC=2;AN=8;DP4=21,20,12,9;MQ=37	GT:PL	0/0:0,42,255	0/1:255,0,79	0/0:0,21,255	0/1:171,0,198
OAR1	132721141	.	C	T	388.86	PASS	DP=110;VDB=4.23324e-06;SGB=2.99323;RPBZ=2.18169;MQBZ=1.51691;MQSBZ=0.810526;FS=0;MQ0F=0;AC=2;AN=8;DP4=22,16,9,8;MQ=36	GT:PL	0/0:0,39,255	0/1:255,0,111	0/0:0,36,255	0/1:173,0,179
OAR1	133097472	.	T	G	381.541	PASS	DP=64;VDB=1.12724e-09;SGB=5.14547;RPBZ=0.315452;MQBZ=0.632341;MQSBZ=2.84136;BQBZ=1.03898;FS=0;MQ0F=0;AC=4;AN=8;DP4=13,3,14,9;MQ=35	GT:PL	0/1:12,0,65	0/0:0,21,192	1/1:255,45,0	0/1:158,0,124
OAR1	133300304	.	G	A	981.033	PASS	DP=363;VDB=2.04932e-10;SGB=-10.061;RPBZ=1.33702;MQBZ=-1.34215;MQSBZ=-2.24002;BQBZ=-0.413324;FS=0;MQ0F=0;AC=6;AN=8;DP4=30,30,72,82;MQ=38	GT:PL	1/1:255,129,0	0/1:255,0,255	1/1:255,132,0	0/1:255,0,255
OAR1	135588916	.	C	T	389.387	PASS	DP=169;VDB=0.00082344;SGB=8.01505;RPBZ=0.49263;MQBZ=-0.416545;MQSBZ=0.573437;BQBZ=0.0268001;FS=0;MQ0F=0;AC=3;AN=8;DP4=42,29,18,12;MQ=39	GT:PL	0/0:0,69,255	0/0:0,75,255	1/1:255,54,0	0/1:180,0,255
OAR1	135589040	.	C	A	150.749	PASS	DP=36;VDB=0.000594945;SGB=0.289633;RPBZ=0.461224;MQBZ=0.151985;BQBZ=1.10624;FS=0;MQ0F=0;AC=3;AN=8;DP4=0,26,0,10;MQ=36	GT:PL	0/0:0,9,81	0/0:0,42,171	1/1:90,9,0	0/1:104,0,130
OAR1	136058864	.	A	C	138.211	PASS	DP=19;VDB=2.0439e-06;SGB=5.06301;RPBZ=1.17385;MQBZ=-0.980436;BQBZ=-0.19979;FS=0;MQ0F=0;AC=3;AN=8;DP4=7,0,12,0;MQ=30	GT:PL	1/1:122,24,0	0/1:60,0,21	0/0:0,12,83	0/0:0,6,52
OAR1	137136442	.	A	G	910.928	PASS	DP=125;VDB=1.88105e-15;SGB=-5.6782;RPBZ=0.919422;MQBZ=-0.0849491;MQSBZ=-2.93888;BQBZ=0.767811;FS=0;MQ0F=0;AC=6;AN=8;DP4=6,12,27,31;MQ=34	GT:PL	0/1:185,0,159	1/1:255,51,0	1/1:255,48,0	0/1:255,0,195
OAR1	137432426	.	A	G	113.528	PASS	DP=24;VDB=0.000577132;SGB=10.0035;RPBZ=-1.38326;MQBZ=0.548757;BQBZ=-0.362531;FS=0;MQ0F=0;AC=2;AN=8;DP4=14,0,10,0;MQ=35	GT:PL	0/0:0,18,137	1/1:158,30,0	0/0:0,15,104	0/0:0,9,66
OAR1	137432547	.	G	A	622.496	PASS	DP=136;VDB=0.0103399;SGB=5.17401;RPBZ=-0.616978;MQBZ=-1.49358;MQSBZ=-0.243925;BQBZ=-0.419244;FS=0;MQ0F=0;AC=4;AN=8;DP4=25,10,27,18;MQ=37	GT:PL	0/0:0,45,255	1/1:255,69,0	0/1:160,0,207	0/1:251,0,170
OAR1	138251513	.	T	C	220.509	PASS	DP=179;VDB=0.0722541;SGB=-16.4869;RPBZ=5.08936;MQBZ=-3.134;MQSBZ=-1.34443;BQBZ=4.66538;FS=0;MQ0F=0;AC=3;AN=8;DP4=77,22,9,10;MQ=35	GT:PL	0/0:0,111,255	0/1:100,0,249	0/1:76,0,255	0/1:88,0,238
OAR1	140175243	.	T	C	264.256	PASS	DP=46;VDB=1.39204e-06;SGB=7.32061;RPBZ=-0.142525;MQBZ=-0.426711;MQSBZ=1.27297;BQBZ=1.00242;FS=0;MQ0F=0.0217391;AC=3;AN=8;DP4=15,2,11,4;MQ=32	GT:PL	0/0:0,27,218	0/1:166,0,15	0/0:0,21,128	1/1:144,21,0
OAR1	141669847	.	G	A	252.384	PASS	DP=41;VDB=5.03744e-05;SGB=-0.0196191;RPBZ=-0.920827;MQBZ=0.841567;BQBZ=-0.139628;FS=0;MQ0F=0;AC=4;AN=8;DP4=23,0,18,0;MQ=36	GT:PL	1/1:163,30,0	0/0:0,24,145	0/1:70,0,64	0/1:63,0,125
OAR1	141669960	.	C	T	441.455	PASS	DP=243;VDB=1.74807e-07;SGB=14.1958;RPBZ=-0.92553;MQBZ=-2.07205;MQSBZ=-0.346589;BQBZ=-1.12683;FS=0;MQ0F=0;AC=3;AN=8;DP4=38,58,24,22;MQ=38	GT:PL	0/0:0,69,255	1/1:255,54,0	0/1:232,0,255	0/0:0,151,255
OAR1	142123765	.	A	G	357.046	PASS	DP=170;VDB=3.79869e-09;SGB=-23.8514;RPBZ=0.185173;MQBZ=0.189747;MQSBZ=-1.78139;BQBZ=-0.476493;FS=0;MQ0F=0;AC=2;AN=8;DP4=33,34,13,18;MQ=37	GT:PL	0/0:0,48,255	0/0:0,24,255	0/1:141,0,255	0/1:255,0,255
OAR1	14241274	.	G	A	464.584	PASS	DP=500;VDB=7.87857e-09;SGB=-64.9697;RPBZ=-0.868612;MQBZ=-1.10395;MQSBZ=0.667257;BQBZ=1.88037;FS=0;MQ0F=0;AC=3;AN=8;DP4=105,95,54,44;MQ=38	GT:PL	0/0:0,202,255	1/1:255,205,0	0/1:255,0,255	0/0:0,255,255
OAR1	143454792	.	C	A	662.245	PASS	DP=218;VDB=0.000103841;SGB=7.49184;RPBZ=1.52953;MQBZ=-0.1721;MQSBZ=-0.912436;BQBZ=-0.79021;FS=0;MQ0F=0;AC=4;AN=8;DP4=46,36,32,25;MQ=38	GT:PL	0/1:255,0,255	1/1:255,96,0	0/1:196,0,255	0/0:0,126,255
OAR1	144931892	.	C	G	300.738	PASS	DP=61;VDB=3.64379e-06;SGB=2.10523;RPBZ=-0.807306;MQBZ=-2.21061;BQBZ=0.0180229;FS=0;MQ0F=0;AC=4;AN=8;DP4=0,28,0,29;MQ=37	GT:PL	0/1:34,0,119	0/0:0,63,187	0/1:128,0,9	1/1:182,54,0
OAR1	145152893	.	C	T	115.05	PASS	DP=24;VDB=0.021231;SGB=-0.866853;RPBZ=2.07132;MQBZ=1.61339;BQBZ=-0.72836;FS=0;MQ0F=0;AC=3;AN=8;DP4=0,17,0,7;MQ=37	GT:PL	0/0:0,21,140	1/1:126,15,0	0/1:34,0,68	0/0:0,21,139
OAR1	145408425	.	A	T	957.597	PASS	DP=254;VDB=1.17804e-06;SGB=-7.40494;RPBZ=-0.872755;MQBZ=-0.626354;MQSBZ=2.39742;BQBZ=0.468459;FS=0;MQ0F=0;AC=5;AN=8;DP4=25,34,48,48;MQ=37	GT:PL	0/1:255,0,255	1/1:255,123,0	0/1:232,0,236	0/1:255,0,255
OAR1	145614622	.	G	A	944.341	PASS	DP=134;VDB=1.25682e-09;SGB=-5.44968;RPBZ=-0.0456737;MQBZ=-0.0500454;MQSBZ=-1.57776;BQBZ=-0.400768;FS=0;MQ0F=0;AC=6;AN=8;DP4=10,5,25,28;MQ=35	GT:PL	0/1:255,0,168	1/1:255,39,0	1/1:255,42,0	0/1:219,0,114
OAR1	146129399	.	A	G	414.954	PASS	DP=56;VDB=0.0215171;SGB=8.70985;RPBZ=0.598074;MQBZ=0.558477;MQSBZ=-0.356631;BQBZ=-0.8044;FS=0;MQ0F=0;AC=4;AN=8;DP4=7,4,9,8;MQ=37	GT:PL	0/0:0,18,179	1/1:209,21,0	0/0:0,15,153	1/1:255,30,0
OAR1	146670105	.	G	C	806.389	PASS	DP=166;VDB=5.94573e-17;SGB=-18.3454;RPBZ=-0.0711468;MQBZ=-0.880557;MQSBZ=2.04658;BQBZ=-1.23065;FS=0;MQ0F=0;AC=4;AN=8;DP4=38,15,35,12;MQ=38	GT:PL	0/1:202,0,187	0/1:244,0,255	0/1:158,0,244	0/1:240,0,255
OAR1	146670140	.	T	C	772.232	PASS	DP=186;VDB=0.000155092;SGB=-17.4248;RPBZ=0.168493;MQBZ=-0.782757;MQSBZ=-0.593324;BQBZ=-3.11147;FS=0;MQ0F=0;AC=4;AN=8;DP4=28,24,28,16;MQ=38	GT:PL	0/1:195,0,198	0/1:230,0,255	0/1:130,0,250	0/1:255,0,255
OAR1	146670252	.	C	T	218.778	PASS	DP=27;VDB=9.85549e-08;SGB=-3.53793;RPBZ=1.10453;MQBZ=0.944579;BQBZ=-3.02917;FS=0;MQ0F=0;AC=5;AN=8;DP4=0,11,0,15;MQ=32	GT:PL	0/1:30,0,77	0/1:96,0,49	1/1:74,6,0	0/1:57,0,41
OAR1	147904825	.	T	A	267.571	PASS	DP=67;VDB=3.07087e-05;SGB=5.31099;RPBZ=-1.22237;MQBZ=1.16993;BQBZ=0.0799948;FS=0;MQ0F=0;AC=3;AN=8;DP4=44,0,23,0;MQ=39	GT:PL	1/1:181,45,0	0/0:0,54,188	0/1:132,0,117	0/0:0,57,178
OAR1	149433478	.	C	T	281.87	PASS	DP=117;VDB=0.00636204;SGB=1.06183;RPBZ=0.0951519;MQBZ=0.750059;MQSBZ=-1.46333;BQBZ=1.1695;FS=0;MQ0F=0;AC=2;AN=8;DP4=26,21,4,8;MQ=40	GT:PL	0/1:148,0,221	0/0:0,27,255	0/1:173,0,212	0/0:0,66,255
OAR1	149884513	.	T	C	222.514	PASS	DP=29;VDB=0.00259912;SGB=-0.52897;RPBZ=-1.48737;MQBZ=-0.563758;BQBZ=0.036402;FS=0;MQ0F=0;AC=4;AN=8;DP4=0,14,0,15;MQ=39	GT:PL	1/1:149,27,0	0/0:0,18,130	0/1:54,0,54	0/1:63,0,114
OAR1	152978035	.	A	G	405.095	PASS	DP=63;VDB=1.39592e-08;SGB=-14.661;RPBZ=1.301;MQBZ=1.36374;BQBZ=-0.165546;FS=0;MQ0F=0;AC=5;AN=8;DP4=0,27,0,35;MQ=35	GT:PL	0/1:119,0,102	1/1:181,57,0	0/1:83,0,134	0/1:62,0,136
OAR1	153717116	.	T	C	712.599	PASS	DP=366;VDB=0.000422255;SGB=-102.902;RPBZ=-3.6768;MQBZ=0.109669;MQSBZ=-1.32764;BQBZ=3.59261;FS=0;MQ0F=0;AC=3;AN=8;DP4=45,97,33,27;MQ=38	GT:PL	0/1:242,0,255	0/0:0,168,255	0/1:255,0,155	0/1:255,0,255
OAR1	154499331	.	C	T	719.536	PASS	DP=291;VDB=6.58568e-09;SGB=27.8639;RPBZ=-1.00619;MQBZ=-0.91793;MQSBZ=2.3786;BQBZ=-0.184677;FS=0;MQ0F=0;AC=5;AN=8;DP4=37,24,65,43;MQ=39	GT:PL	0/0:0,120,255	1/1:255,99,0	0/1:255,0,255	1/1:255,135,0
OAR1	154702391	.	A	G	210.017	PASS	DP=309;VDB=4.00434e-06;SGB=69.7663;RPBZ=1.40659;MQBZ=-0.983443;MQSBZ=-0.417018;BQBZ=-1.18836;FS=0;MQ0F=0;AC=2;AN=8;DP4=66,67,30,22;MQ=38	GT:PL	0/0:0,144,255	0/0:0,129,255	0/0:0,126,255	1/1:255,157,0
OAR1	155527202	.	G	A	90.1693	PASS	DP=67;VDB=4.16845e-08;SGB=2.22068;RPBZ=2.27979;MQBZ=-2.7191;BQBZ=-4.05593;FS=0;MQ0F=0.0149254;AC=3;AN=8;DP4=48,0,15,0;MQ=27	GT:PL	0/0:0,60,168	1/1:116,33,0	0/0:0,51,167	0/1:20,0,117
OAR1	15659962	.	G	C	719.523	PASS	DP=274;VDB=0.00196498;SGB=30.8768;RPBZ=1.08016;MQBZ=-2.07022;MQSBZ=0.955655;BQBZ=-0.545427;FS=0;MQ0F=0;AC=5;AN=8;DP4=28,28,59,50;MQ=37	GT:PL	1/1:255,78,0	0/1:255,0,255	0/0:0,126,255	1/1:255,172,0
OAR1	1577642	.	G	A	412.776	PASS	DP=113;VDB=0.000253676;SGB=4.15211;RPBZ=-0.684283;MQBZ=1.23034;MQSBZ=-1.03834;BQBZ=-0.266355;FS=0;MQ0F=0;AC=2;AN=8;DP4=21,27,7,13;MQ=37	GT:PL	0/1:222,0,142	0/1:230,0,158	0/0:0,45,255	0/0:0,60,255
OAR1	158124367	.	G	A	725.204	PASS	DP=426;VDB=2.31765e-09;SGB=-55.1504;RPBZ=0.793306;MQBZ=-1.96649;MQSBZ=0.535907;BQBZ=-0.151322;FS=0;MQ0F=0;AC=3;AN=8;DP4=77,100,50,32;MQ=37	GT:PL	0/1:255,0,255	0/0:0,193,255	0/1:255,0,255	0/1:255,0,255
OAR1	159947992	.	C	T	347.711	PASS	DP=202;VDB=1.36231e-05;SGB=7.62876;RPBZ=5.08576;MQBZ=-0.576006;MQSBZ=-2.5075;BQBZ=6.94541;FS=0;MQ0F=0;AC=2;AN=8;DP4=106,9,10,19;MQ=37	GT:PL	0/1:132,0,143	0/0:0,105,255	0/0:0,84,255	0/1:255,0,132
OAR1	161469639	.	G	A	61.464	PASS	DP=22;VDB=0.0119151;SGB=-9.12105;RPBZ=-0.460536;MQBZ=0.181478;BQBZ=-0.983572;FS=0;MQ0F=0;AC=3;AN=8;DP4=15,0,7,0;MQ=29	GT:PL	0/1:56,0,41	0/1:14,0,57	0/1:31,0,51	0/0:0,24,114
OAR1	161791681	.	G	A	900.543	PASS	DP=155;VDB=1.11081e-19;SGB=-5.72229;RPBZ=-0.390506;MQBZ=-0.0556557;MQSBZ=3.16414;BQBZ=0.0935206;FS=0;MQ0F=0;AC=5;AN=8;DP4=18,12,40,19;MQ=37	GT:PL	0/1:176,0,225	0/1:254,0,213	0/1:255,0,221	1/1:255,63,0
OAR1	162014414	.	C	G	889.034	PASS	DP=131;VDB=9.52509e-07;SGB=-5.582;RPBZ=-0.673075;MQBZ=-0.209898;MQSBZ=-2.94942;BQBZ=-0.837007;FS=0;MQ0F=0;AC=6;AN=8;DP4=8,12,20,36;MQ=38	GT:PL	1/1:255,63,0	1/1:255,51,0	0/1:237,0,215	0/1:181,0,240
OAR1	162531921	.	C	G	980.679	PASS	DP=293;VDB=5.09095e-11;SGB=-9.42099;RPBZ=2.3759;MQBZ=0.00316767;MQSBZ=0.250108;BQBZ=1.01941;FS=0;MQ0F=0;AC=6;AN=8;DP4=10,17,79,61;MQ=39	GT:PL	0/1:255,0,255	1/1:255,111,0	0/1:255,0,249	1/1:255,178,0
OAR1	162749562	.	A	G	121.167	PASS	DP=90;VDB=0.0143457;SGB=-0.867633;RPBZ=0.462057;MQBZ=-1.33851;MQSBZ=0.884204;BQBZ=-0.656477;FS=0;MQ0F=0;AC=2;AN=8;DP4=30,18,4,3;MQ=39	GT:PL	0/1:87,0,190	0/0:0,54,255	0/1:74,0,166	0/0:0,51,255
OAR1	163645980	.	T	C	136.176	PASS	DP=22;VDB=0.12166;SGB=-2.21267;RPBZ=0.174485;MQBZ=-0.677935;MQSBZ=-1.25529;BQBZ=-1.06157;FS=0;MQ0F=0;AC=5;AN=8;DP4=2,5,2,4;MQ=39	GT:PL	1/1:90,9,0	0/1:53,0,33	1/1:36,3,0	0/0:0,18,177
OAR1	163900468	.	C	G	566.331	PASS	DP=143;VDB=0.0749492;SGB=7.2984;RPBZ=1.22542;MQBZ=0.27199;MQSBZ=-0.190004;BQBZ=0.41166;FS=0;MQ0F=0;AC=5;AN=8;DP4=24,15,25,31;MQ=36	GT:PL	0/0:0,63,255	1/1:255,78,0	0/1:102,0,245	1/1:255,72,0
OAR1	163900535	.	C	T	537.46	PASS	DP=120;VDB=0.00793487;SGB=-12.5145;RPBZ=0.142746;MQBZ=0.300551;MQSBZ=-1.16229;BQBZ=1.44784;FS=0;MQ0F=0;AC=4;AN=8;DP4=16,18,11,17;MQ=38	GT:PL	0/0:0,9,255	0/1:219,0,139	0/1:106,0,255	1/1:255,36,0
OAR1	164672853	.	A	C	980.564	PASS	DP=226;VDB=5.36306e-13;SGB=-28.7784;RPBZ=1.32082;MQBZ=0.188154;MQSBZ=-5.18093;BQBZ=0.283142;FS=0;MQ0F=0;AC=5;AN=8;DP4=18,38,30,51;MQ=38	GT:PL	0/1:255,0,195	1/1:255,102,0	0/1:255,0,255	0/1:255,0,255
OAR1	16492767	.	C	A	470.913	PASS	DP=301;VDB=0.0220958;SGB=-34.2844;RPBZ=-0.196022;MQBZ=0.974996;MQSBZ=-1.32754;BQBZ=1.11399;FS=0;MQ0F=0;AC=2;AN=8;DP4=71,68,27,21;MQ=35	GT:PL	0/0:0,151,255	0/0:0,110,255	0/1:255,0,205	0/1:255,0,255
OAR1	16492768	.	G	A	930.925	PASS	DP=300;VDB=1.67969e-07;SGB=-9.42191;RPBZ=-0.0480722;MQBZ=-1.38842;MQSBZ=-1.1657;BQBZ=-1.88919;FS=0;MQ0F=0;AC=6;AN=8;DP4=24,22,72,68;MQ=35	GT:PL	1/1:255,148,0	1/1:255,157,0	0/1:205,0,255	0/1:255,0,255
OAR1	165109931	.	G	T	220.953	PASS	DP=93;VDB=2.28892e-06;SGB=0.675585;RPBZ=0.289577;MQBZ=-0.765691;MQSBZ=0.149753;BQBZ=0.453788;FS=0;MQ0F=0;AC=2;AN=8;DP4=18,24,7,4;MQ=39	GT:PL	0/1:109,0,255	0/0:0,45,255	0/1:151,0,120	0/0:0,36,255
OAR1	165330012	.	G	C	879.411	PASS	DP=154;VDB=0.00068164;SGB=-20.4934;RPBZ=-0.130693;MQBZ=-1.97769;MQSBZ=-0.320436;BQBZ=-2.00187;FS=0;MQ0F=0;AC=5;AN=8;DP4=25,16,29,25;MQ=37	GT:PL	0/1:236,0,255	0/1:225,0,255	1/1:255,63,0	0/1:203,0,255
OAR1	166281650	.	C	T	648.585	PASS	DP=128;VDB=0.0704226;SGB=4.01497;RPBZ=3.41719;MQBZ=-2.36324;MQSBZ=0.658833;BQBZ=3.87079;FS=0;MQ0F=0;AC=5;AN=8;DP4=22,8,19,20;MQ=39	GT:PL	1/1:255,51,0	1/1:255,36,0	0/0:0,63,255	0/1:184,0,201
OAR1	166501918	.	T	C	210.114	PASS	DP=68;VDB=0.223892;SGB=13.923;RPBZ=0.605464;MQBZ=0.666548;MQSBZ=-0.646513;BQBZ=1.37119;FS=0;MQ0F=0;AC=2;AN=8;DP4=12,10,7,6;MQ=38	GT:PL	0/0:0,30,255	0/0:0,18,150	0/0:0,18,185	1/1:255,39,0
OAR1	166931589	.	A	G	395.427	PASS	DP=43;VDB=9.73175e-09;SGB=2.83779;RPBZ=-0.675036;MQBZ=-1.76359;MQSBZ=2.24402;BQBZ=-1.81373;FS=0;MQ0F=0;AC=5;AN=8;DP4=2,7,12,5;MQ=39	GT:PL	1/1:255,33,0	0/1:72,0,89	1/1:113,9,0	0/0:0,18,202
OAR1	170286093	.	G	A	435.023	PASS	DP=130;VDB=0.0467232;SGB=5.69729;RPBZ=0.655016;MQBZ=-0.353637;MQSBZ=0.160487;BQBZ=0.615792;FS=0;MQ0F=0;AC=2;AN=8;DP4=23,37,15,9;MQ=38	GT:PL	0/1:230,0,204	0/0:0,39,255	0/0:0,60,255	0/1:244,0,255
OAR1	170286107	.	C	A	159.286	PASS	DP=133;VDB=6.18975e-05;SGB=-10.9635;RPBZ=-2.61638;MQBZ=0.475696;MQSBZ=0.156237;BQBZ=1.89469;FS=0;MQ0F=0;AC=3;AN=8;DP4=28,46,7,3;MQ=38	GT:PL	0/1:60,0,255	0/1:65,0,246	0/1:79,0,255	0/0:0,93,255
OAR1	17049164	.	G	A	464.582	PASS	DP=264;VDB=1.47177e-10;SGB=45.8374;RPBZ=0.294665;MQBZ=1.67282;MQSBZ=-0.752871;BQBZ=0.898823;FS=0;MQ0F=0.00378788;AC=3;AN=8;DP4=48,35,42,26;MQ=39	GT:PL	0/0:0,123,255	0/1:255,0,255	0/0:0,78,255	1/1:255,163,0
OAR1	170627921	.	T	C	210.018	PASS	DP=114;VDB=0.00632379;SGB=18.4741;RPBZ=1.17604;MQBZ=0.816313;MQSBZ=-2.99695;BQBZ=0;FS=0;MQ0F=0;AC=2;AN=8;DP4=17,35,6,9;MQ=39	GT:PL	1/1:255,45,0	0/0:0,36,255	0/0:0,57,255	0/0:0,63,255
OAR1	173428893	.	T	C	190.646	PASS	DP=84;VDB=0.0201996;SGB=0.676694;RPBZ=0.5464;MQBZ=-0.758396;MQSBZ=-0.339713;BQBZ=-0.537981;FS=0;MQ0F=0;AC=2;AN=8;DP4=15,21,3,8;MQ=39	GT:PL	0/0:0,27,255	0/0:0,39,255	0/1:3,0,255	0/1:224,0,26
OAR1	178705710	.	C	T	430.002	PASS	DP=418;VDB=0.00654156;SGB=12.2643;RPBZ=2.61928;MQBZ=-0.785328;MQSBZ=0.497606;BQBZ=2.51561;FS=0;MQ0F=0;AC=2;AN=8;DP4=120,70,20,21;MQ=37	GT:PL	0/0:0,178,255	0/1:215,0,255	0/0:0,135,255	0/1:255,0,255
OAR1	179133774	.	A	G	306.379	PASS	DP=65;VDB=2.12367e-08;SGB=-15.2704;RPBZ=-3.11872;MQBZ=1.88202;BQBZ=-0.861865;FS=0;MQ0F=0;AC=4;AN=8;DP4=28,0,37,0;MQ=36	GT:PL	0/0:0,30,159	0/1:137,0,110	1/1:186,66,0	0/1:27,0,123
OAR1	180244383	.	A	G	608.585	PASS	DP=149;VDB=5.51607e-27;SGB=15.0046;RPBZ=0.80603;MQBZ=-4.82108;MQSBZ=2.21342;BQBZ=0.888876;FS=0;MQ0F=0;AC=5;AN=8;DP4=15,10,42,19;MQ=30	GT:PL	0/0:0,48,255	0/1:166,0,215	1/1:233,60,0	1/1:255,93,0
OAR1	180244403	.	A	G	659.584	PASS	DP=152;VDB=9.31938e-19;SGB=15.1437;RPBZ=1.54805;MQBZ=-4.82502;MQSBZ=3.32275;BQBZ=1.16224;FS=0;MQ0F=0;AC=5;AN=8;DP4=12,13,39,23;MQ=30	GT:PL	0/0:0,48,255	0/1:195,0,210	1/1:255,63,0	1/1:255,93,0
OAR1	180244409	.	A	C	647.569	PASS	DP=159;VDB=2.6368e-15;SGB=14.5577;RPBZ=1.28677;MQBZ=-4.46147;MQSBZ=2.65565;BQBZ=1.01017;FS=0;MQ0F=0;AC=5;AN=8;DP4=11,15,37,23;MQ=31	GT:PL	0/0:0,48,255	0/1:202,0,210	1/1:236,40,0	1/1:255,90,0
OAR1	180244488	.	T	C	337.543	PASS	DP=59;VDB=0.000676714;SGB=8.41592;RPBZ=0.655401;MQBZ=-4.13321;BQBZ=-1.71706;FS=0;MQ0F=0;AC=5;AN=8;DP4=0,20,0,38;MQ=29	GT:PL	0/0:0,42,169	0/1:85,0,116	1/1:126,39,0	1/1:172,60,0
OAR1	181156125	.	C	G	136.962	PASS	DP=78;VDB=2.62464e-11;SGB=-9.13022;RPBZ=1.61399;MQBZ=3.20481;BQBZ=4.75835;FS=0;MQ0F=0;AC=6;AN=8;DP4=0,12,0,17;MQ=38	GT:PL	0/1:29,0,4	0/1:13,0,5	1/1:77,5,0	1/1:49,9,0
OAR1	181628893	.	A	G	439.879	PASS	DP=168;VDB=0.0155276;SGB=-20.7829;RPBZ=1.56278;MQBZ=1.08117;MQSBZ=-1.24626;BQBZ=-0.0752387;FS=0;MQ0F=0;AC=2;AN=8;DP4=29,29,18,8;MQ=36	GT:PL	0/1:255,0,1	0/1:224,0,235	0/0:0,33,255	0/0:0,63,255
OAR1	182344604	.	A	C	857.913	PASS	DP=263;VDB=1.06883e-09;SGB=-8.09085;RPBZ=0.143217;MQBZ=1.27034;MQSBZ=-3.04453;BQBZ=1.73727;FS=0;MQ0F=0;AC=6;AN=8;DP4=20,21,51,60;MQ=38	GT:PL	1/1:255,144,0	1/1:255,78,0	0/1:132,0,255	0/1:255,0,255
OAR1	185936517	.	A	G	210.017	PASS	DP=228;VDB=4.09596e-07;SGB=47.5856;RPBZ=0.500638;MQBZ=0.307514;MQSBZ=3.51789;BQBZ=0.659399;FS=0;MQ0F=0;AC=2;AN=8;DP4=57,44,21,15;MQ=36	GT:PL	0/0:0,96,255	0/0:0,120,255	0/0:0,87,255	1/1:255,108,0
OAR1	185936526	.	A	G	210.017	PASS	DP=233;VDB=1.28138e-06;SGB=51.7445;RPBZ=0.570206;MQBZ=-1.6751;MQSBZ=4.30405;BQBZ=-0.231268;FS=0;MQ0F=0;AC=2;AN=8;DP4=50,47,23,16;MQ=36	GT:PL	0/0:0,99,255	1/1:255,117,0	0/0:0,81,255	0/0:0,111,255
OAR1	186167280	.	C	T	317.513	PASS	DP=188;VDB=0.0693503;SGB=6.08358;RPBZ=-2.56559;MQBZ=-0.522611;MQSBZ=-1.02634;BQBZ=1.05942;FS=0;MQ0F=0;AC=2;AN=8;DP4=36,41,14,11;MQ=39	GT:PL	0/0:0,57,255	0/0:0,48,255	0/1:102,0,234	0/1:255,0,255
OAR1	186381000	.	C	T	706.584	PASS	DP=165;VDB=2.54428e-05;SGB=14.7025;RPBZ=0.626161;MQBZ=0.77122;MQSBZ=-0.731644;BQBZ=-1.4676;FS=0;MQ0F=0.00606061;AC=5;AN=8;DP4=13,15,27,27;MQ=36	GT:PL	0/1:242,0,213	0/0:0,54,255	1/1:255,39,0	1/1:255,93,0
OAR1	187175728	.	A	G	289.392	PASS	DP=72;VDB=1.02321e-06;SGB=-12.8047;RPBZ=0.0160886;MQBZ=0.678339;MQSBZ=-1.01751;BQBZ=0.617232;FS=0;MQ0F=0;AC=3;AN=8;DP4=3,29,3,10;MQ=40	GT:PL	0/0:0,36,239	0/1:93,0,99	0/1:60,0,60	0/1:176,0,226
OAR1	187403745	.	C	T	436.069	PASS	DP=105;VDB=5.96817e-09;SGB=-18.0385;RPBZ=-0.436227;MQBZ=0.958229;BQBZ=0.03511;FS=0;MQ0F=0;AC=4;AN=8;DP4=59,0,46,0;MQ=37	GT:PL	0/1:101,0,142	0/1:148,0,148	0/1:76,0,148	0/1:149,0,138
OAR1	187403858	.	A	C	725.611	PASS	DP=462;VDB=1.08991e-20;SGB=-37.984;RPBZ=1.30877;MQBZ=-1.18388;MQSBZ=-0.788627;BQBZ=-0.511608;FS=0;MQ0F=0;AC=3;AN=8;DP4=84,87,50,61;MQ=38	GT:PL	0/0:0,172,255	0/1:255,0,255	0/1:255,0,255	0/1:255,0,255
OAR1	187926525	.	G	A	229.529	PASS	DP=35;VDB=1.31264e-05;SGB=-8.82894;RPBZ=-1.31378;MQBZ=1.10967;BQBZ=0.108892;FS=0;MQ0F=0;AC=4;AN=8;DP4=19,0,16,0;MQ=31	GT:PL	0/1:72,0,79	0/1:66,0,21	0/1:80,0,109	0/1:49,0,66
OAR1	189174523	.	T	A	865.022	PASS	DP=151;VDB=0.00312534;SGB=-5.44846;RPBZ=0.0167028;MQBZ=0.795016;MQSBZ=-1.1846;BQBZ=0.705691;FS=0;MQ0F=0;AC=6;AN=8;DP4=14,10,25,28;MQ=34	GT:PL	0/1:205,0,229	1/1:255,54,0	1/1:255,42,0	0/1:189,0,220
OAR1	190220551	.	C	T	452.455	PASS	DP=146;VDB=0.00112492;SGB=6.46988;RPBZ=-0.562956;MQBZ=0.0199408;MQSBZ=-1.0444;BQBZ=1.86666;FS=0;MQ0F=0;AC=3;AN=8;DP4=23,39,14,12;MQ=40	GT:PL	0/0:0,51,255	0/0:0,57,255	1/1:255,39,0	0/1:243,0,255
OAR1	190636538	.	C	T	371.897	PASS	DP=295;VDB=5.13298e-08;SGB=13.0369;RPBZ=0.12215;MQBZ=-0.960942;MQSBZ=-4.52721;BQBZ=1.3252;FS=0;MQ0F=0;AC=2;AN=8;DP4=62,80,17,26;MQ=35	GT:PL	0/0:0,120,255	0/0:0,138,255	0/1:156,0,233	0/1:255,0,255
OAR1	191630752	.	C	T	724.504	PASS	DP=249;VDB=3.46621e-13;SGB=-25.0962;RPBZ=-7.42997;MQBZ=0.789286;MQSBZ=-0.391903;BQBZ=2.58467;FS=0;MQ0F=0;AC=4;AN=8;DP4=29,41,35,34;MQ=37	GT:PL	0/1:255,0,176	0/1:255,0,147	0/1:122,0,255	0/1:130,0,255
OAR1	191850762	.	G	A	721.385	PASS	DP=319;VDB=8.17276e-06;SGB=15.0243;RPBZ=-0.865161;MQBZ=-0.922082;MQSBZ=-1.17592;BQBZ=1.04519;FS=0;MQ0F=0;AC=4;AN=8;DP4=49,51,43,53;MQ=36	GT:PL	1/1:255,148,0	0/1:255,0,209	0/1:255,0,255	0/0:0,196,255
OAR1	193585949	.	G	T	127.884	PASS	DP=40;VDB=0.00194101;SGB=-0.867633;RPBZ=-1.21343;MQBZ=0.949742;BQBZ=1.3247;FS=0;MQ0F=0;AC=2;AN=8;DP4=33,0,7,0;MQ=36	GT:PL	0/0:0,36,166	0/0:0,45,172	0/1:74,0,54	0/1:93,0,63
OAR1	193790532	.	A	G	437.484	PASS	DP=76;VDB=5.26603e-07;SGB=17.0002;RPBZ=0.901932;MQBZ=0.348723;MQSBZ=-1.47731;BQBZ=-1.34291;FS=0;MQ0F=0;AC=4;AN=8;DP4=7,16,5,24;MQ=37	GT:PL	0/0:0,36,255	0/0:0,33,255	1/1:232,36,0	1/1:255,51,0
OAR1	19568264	.	T	C	210.041	PASS	DP=109;VDB=0.00723013;SGB=27.4543;RPBZ=0.64129;MQBZ=0.413923;MQSBZ=0.397664;BQBZ=-0.263045;FS=0;MQ0F=0;AC=2;AN=8;DP4=15,17,12,11;MQ=38	GT:PL	0/0:0,36,255	0/0:0,39,255	0/0:0,21,232	1/1:255,69,0
OAR1	197121869	.	A	G	464.579	PASS	DP=205;VDB=0.000396845;SGB=5.80585;RPBZ=-1.18443;MQBZ=1.68419;MQSBZ=-0.370312;BQBZ=0.646688;FS=0;MQ0F=0;AC=3;AN=8;DP4=32,39,21,27;MQ=39	GT:PL	0/0:0,69,255	0/0:0,48,255	0/1:255,0,255	1/1:255,99,0
OAR1	197992023	.	A	T	696.478	PASS	DP=310;VDB=2.13222e-16;SGB=10.5819;RPBZ=0.909435;MQBZ=-0.589247;MQSBZ=3.6418;BQBZ=-0.934061;FS=0;MQ0F=0;AC=4;AN=8;DP4=61,47,52,21;MQ=37	GT:PL	0/1:230,0,255	1/1:255,99,0	0/1:255,0,255	0/0:0,190,255
OAR1	198270476	.	G	A	675.501	PASS	DP=128;VDB=0.000132697;SGB=3.04921;RPBZ=1.05242;MQBZ=-1.994;MQSBZ=-0.957993;BQBZ=-0.245247;FS=0;MQ0F=0;AC=4;AN=8;DP4=19,19,14,20;MQ=39	GT:PL	0/1:225,0,169	1/1:255,36,0	0/1:239,0,232	0/0:0,51,255
OAR1	199219233	.	G	T	283.621	PASS	DP=221;VDB=0.0527469;SGB=4.53841;RPBZ=-0.644923;MQBZ=-1.43079;MQSBZ=-2.23394;BQBZ=-7.07627;FS=0;MQ0F=0;AC=2;AN=8;DP4=47,42,10,11;MQ=36	GT:PL	0/1:103,0,255	0/0:0,72,255	0/0:0,57,255	0/1:221,0,255
OAR1	199852948	.	T	G	131.074	PASS	DP=36;VDB=0.00032676;SGB=-0.984023;RPBZ=-2.36592;MQBZ=0.0765528;BQBZ=-3.09582;FS=0;MQ0F=0;AC=4;AN=8;DP4=22,0,13,0;MQ=37	GT:PL	1/1:105,18,0	0/1:25,0,108	0/1:45,0,72	0/0:0,42,174
OAR1	199852949	.	G	T	131.184	PASS	DP=36;VDB=0.000382279;SGB=-0.984023;RPBZ=-2.36575;MQBZ=0.0765528;BQBZ=-2.14563;FS=0;MQ0F=0;AC=4;AN=8;DP4=22,0,13,0;MQ=37	GT:PL	1/1:105,18,0	0/1:25,0,108	0/1:45,0,61	0/0:0,42,173
OAR1	199853068	.	T	C	720.471	PASS	DP=250;VDB=3.74704e-08;SGB=9.03672;RPBZ=1.6497;MQBZ=-0.139654;MQSBZ=-1.00657;BQBZ=0.628673;FS=0;MQ0F=0;AC=4;AN=8;DP4=47,38,37,28;MQ=40	GT:PL	1/1:255,96,0	0/1:255,0,255	0/1:254,0,255	0/0:0,141,255
OAR1	201365387	.	G	A	678.115	PASS	DP=107;VDB=0.0109391;SGB=3.04961;RPBZ=-0.279363;MQBZ=-0.668853;MQSBZ=0.367816;BQBZ=3.74793;FS=0;MQ0F=0;AC=6;AN=8;DP4=6,21,16,18;MQ=36	GT:PL	1/1:213,24,0	1/1:255,30,0	0/0:0,78,255	1/1:255,15,0
OAR1	202304948	.	A	C	638.462	PASS	DP=188;VDB=2.27732e-14;SGB=23.2726;RPBZ=0.860922;MQBZ=-1.85281;MQSBZ=3.70871;BQBZ=-1.95978;FS=0;MQ0F=0;AC=5;AN=8;DP4=28,12,55,22;MQ=37	GT:PL	0/1:174,0,255	0/0:0,63,255	1/1:255,63,0	1/1:255,135,0
OAR1	203005812	.	A	G	382.042	PASS	DP=124;VDB=1.56658e-09;SGB=8.40135;RPBZ=0.557957;MQBZ=-1.87556;MQSBZ=-2.58037;BQBZ=-2.85514;FS=0;MQ0F=0;AC=2;AN=8;DP4=20,34,7,24;MQ=35	GT:PL	0/0:0,30,255	0/0:0,51,255	0/1:208,0,226	0/1:213,0,248
OAR1	203292032	.	C	T	95.9006	PASS	DP=39;VDB=0.343065;SGB=-2.00771;RPBZ=0.223777;MQBZ=1.31468;MQSBZ=-1.31468;BQBZ=0.925973;FS=0;MQ0F=0;AC=2;AN=8;DP4=3,18,1,3;MQ=39	GT:PL	0/1:72,0,60	0/0:0,30,212	0/1:63,0,33	0/0:0,24,223
OAR1	203496532	.	G	A	698.605	PASS	DP=199;VDB=6.81036e-05;SGB=-27.5336;RPBZ=0.473146;MQBZ=0.945218;MQSBZ=-4.15135;BQBZ=1.77182;FS=0;MQ0F=0;AC=3;AN=8;DP4=37,40,15,22;MQ=38	GT:PL	0/1:245,0,255	0/1:238,0,252	0/1:255,0,230	0/0:0,114,255
OAR1	203496545	.	A	T	430.034	PASS	DP=178;VDB=1.61654e-09;SGB=6.85617;RPBZ=0.107739;MQBZ=-1.65967;MQSBZ=-3.5314;BQBZ=-0.733508;FS=0;MQ0F=0;AC=2;AN=8;DP4=28,59,10,17;MQ=37	GT:PL	0/1:255,0,217	0/0:0,66,255	0/1:214,0,255	0/0:0,114,255
OAR1	204513378	.	C	A	442.846	PASS	DP=160;VDB=0.000214669;SGB=7.62876;RPBZ=-0.242177;MQBZ=0.0400499;MQSBZ=-2.85806;BQBZ=-0.358604;FS=0;MQ0F=0;AC=2;AN=8;DP4=23,40,12,17;MQ=38	GT:PL	0/1:227,0,126	0/0:0,63,255	0/0:0,69,255	0/1:255,0,255
OAR1	205068367	.	C	T	342.963	PASS	DP=144;VDB=2.91705e-05;SGB=3.37953;RPBZ=-0.929076;MQBZ=-0.897723;MQSBZ=0.686186;BQBZ=1.27468;FS=0;MQ0F=0;AC=2;AN=8;DP4=48,20,11,7;MQ=39	GT:PL	0/0:0,36,255	0/1:255,0,224	0/1:127,0,220	0/0:0,108,255
OAR1	207074633	.	T	A	657.4	PASS	DP=190;VDB=0.00666146;SGB=5.56011;RPBZ=-0.405042;MQBZ=1.26299;MQSBZ=2.73597;BQBZ=1.75672;FS=0;MQ0F=0;AC=4;AN=8;DP4=42,32,18,29;MQ=37	GT:PL	0/1:255,0,255	1/1:255,66,0	0/1:191,0,249	0/0:0,117,255
OAR1	208293318	.	T	C	224.039	PASS	DP=170;VDB=0.00038894;SGB=-14.0321;RPBZ=1.50576;MQBZ=-1.10346;MQSBZ=-3.21097;BQBZ=-0.32967;FS=0;MQ0F=0;AC=2;AN=8;DP4=30,59,8,7;MQ=39	GT:PL	0/0:0,84,255	0/1:155,0,255	0/1:109,0,255	0/0:0,7,255
OAR1	20910524	.	G	A	719.569	PASS	DP=234;VDB=0.00438046;SGB=26.8406;RPBZ=-0.407713;MQBZ=-1.59294;MQSBZ=-1.45366;BQBZ=0.678642;FS=0;MQ0F=0;AC=5;AN=8;DP4=23,30,47,43;MQ=37	GT:PL	0/1:255,0,255	0/0:0,114,255	1/1:255,51,0	1/1:255,154,0
OAR1	210105933	.	T	C	128.756	PASS	DP=63;VDB=0.697961;SGB=-1.25106;RPBZ=-0.537442;MQBZ=-0.156158;MQSBZ=-1.12524;FS=0;MQ0F=0;AC=2;AN=8;DP4=10,15,3,3;MQ=38	GT:PL	0/0:0,33,255	0/1:102,0,126	0/0:0,18,179	0/1:66,0,129
OAR1	211551936	.	C	T	286.131	PASS	DP=82;VDB=3.41428e-06;SGB=-20.1692;RPBZ=-1.05364;MQBZ=1.24687;BQBZ=-0.975954;FS=0;MQ0F=0;AC=3;AN=8;DP4=56,0,25,0;MQ=36	GT:PL	0/1:131,0,131	0/1:119,0,135	0/0:0,48,185	0/1:76,0,144
OAR1	213661701	.	A	G	99.4259	PASS	DP=28;VDB=0.00211505;SGB=11.5453;RPBZ=0.144096;MQBZ=-0.128793;BQBZ=-0.483046;FS=0;MQ0F=0;AC=2;AN=8;DP4=0,18,0,10;MQ=31	GT:PL	0/0:0,9,60	0/0:0,21,122	0/0:0,24,143	1/1:144,30,0
OAR1	215143053	.	C	T	602.592	PASS	DP=82;VDB=0.0939461;SGB=6.96135;RPBZ=0.957771;MQBZ=-0.0851604;MQSBZ=-0.100692;BQBZ=-0.0814946;FS=0;MQ0F=0;AC=5;AN=8;DP4=14,3,22,12;MQ=36	GT:PL	0/1:138,0,171	1/1:255,51,0	0/0:0,27,223	1/1:255,33,0
OAR1	215789493	.	C	T	946.436	PASS	DP=260;VDB=1.1543e-13;SGB=-32.4606;RPBZ=2.46143;MQBZ=-2.52853;MQSBZ=1.12738;BQBZ=-1.52133;FS=0;MQ0F=0;AC=5;AN=8;DP4=39,30,43,50;MQ=38	GT:PL	0/1:221,0,255	1/1:255,48,0	0/1:255,0,255	0/1:255,0,255
OAR1	216926834	.	T	C	303.471	PASS	DP=46;VDB=6.05399e-06;SGB=0.540312;RPBZ=2.73817;MQBZ=-2.76082;BQBZ=1.20643;FS=0;MQ0F=0;AC=4;AN=8;DP4=25,0,21,0;MQ=38	GT:PL	0/0:0,30,167	0/1:117,0,123	0/1:92,0,131	1/1:138,24,0
OAR1	21701823	.	A	G	171.693	PASS	DP=43;VDB=0.102641;SGB=-1.71005;RPBZ=0.0701683;MQBZ=-1.67254;MQSBZ=0.345663;BQBZ=1.79066;FS=0;MQ0F=0;AC=3;AN=8;DP4=8,5,4,5;MQ=36	GT:PL	0/1:125,0,129	0/1:18,0,36	0/0:0,9,110	0/1:68,0,129
OAR1	217609879	.	G	T	980.298	PASS	DP=140;VDB=2.23539e-13;SGB=-5.95105;RPBZ=-1.39701;MQBZ=-1.57609;MQSBZ=1.88239;BQBZ=0.629203;FS=0;MQ0F=0;AC=6;AN=8;DP4=10,10,39,25;MQ=37	GT:PL	0/1:255,0,137	1/1:255,45,0	1/1:255,36,0	0/1:255,0,248
OAR1	217609916	.	A	T	204.685	PASS	DP=147;VDB=0.440607;SGB=0.675642;RPBZ=-2.13335;MQBZ=-2.13708;MQSBZ=-1.00699;BQBZ=2.26626;FS=0;MQ0F=0;AC=2;AN=8;DP4=25,49,7,4;MQ=37	GT:PL	0/0:0,63,255	0/1:166,0,192	0/1:78,0,202	0/0:0,111,255
OAR1	217826418	.	C	T	804.749	PASS	DP=125;VDB=1.83821e-14;SGB=-5.14329;RPBZ=-1.18821;MQBZ=-0.816909;MQSBZ=-1.95794;BQBZ=-0.0969329;FS=0;MQ0F=0;AC=6;AN=8;DP4=9,14,17,35;MQ=38	GT:PL	1/1:255,33,0	0/1:221,0,236	0/1:113,0,251	1/1:255,75,0
OAR1	218370527	.	A	G	703.286	PASS	DP=146;VDB=2.77131e-23;SGB=-3.78921;RPBZ=-1.61677;MQBZ=-1.02859;MQSBZ=-2.35283;BQBZ=1.20177;FS=0;MQ0F=0;AC=5;AN=8;DP4=8,25,23,33;MQ=35	GT:PL	0/1:74,0,231	0/1:210,0,183	0/1:204,0,221	1/1:255,93,0
OAR1	218370528	.	T	C	700.22	PASS	DP=147;VDB=2.64704e-23;SGB=-3.78921;RPBZ=-1.48656;MQBZ=-1.02859;MQSBZ=-2.35283;BQBZ=0.98658;FS=0;MQ0F=0;AC=5;AN=8;DP4=8,25,23,33;MQ=35	GT:PL	0/1:74,0,242	0/1:207,0,190	0/1:204,0,221	1/1:255,93,0
OAR1	218781827	.	C	T	375.618	PASS	DP=32;VDB=4.49955e-06;SGB=3.90776;RPBZ=0.676538;MQBZ=1.18741;BQBZ=0.777714;FS=0;MQ0F=0;AC=5;AN=8;DP4=0,8,0,24;MQ=38	GT:PL	1/1:168,33,0	1/1:158,24,0	0/1:95,0,31	0/0:0,18,127
OAR1	219022900	.	T	A	721.499	PASS	DP=187;VDB=0.00604914;SGB=8.26413;RPBZ=-1.78136;MQBZ=-1.61839;MQSBZ=-0.858451;BQBZ=-0.287136;FS=0;MQ0F=0;AC=4;AN=8;DP4=26,27,35,26;MQ=37	GT:PL	1/1:255,87,0	0/1:255,0,255	0/0:0,69,255	0/1:255,0,255
OAR1	220851297	.	A	G	719.568	PASS	DP=270;VDB=0.000874078;SGB=14.2517;RPBZ=0.0159553;MQBZ=-0.280503;MQSBZ=-0.350741;BQBZ=-0.695598;FS=0;MQ0F=0;AC=5;AN=8;DP4=35,32,52,40;MQ=38	GT:PL	1/1:255,93,0	1/1:255,135,0	0/1:255,0,255	0/0:0,148,255
OAR1	220851403	.	T	C	424.429	PASS	DP=61;VDB=5.59855e-06;SGB=-4.76488;RPBZ=-0.0601179;MQBZ=0.558868;BQBZ=-0.476516;FS=0;MQ0F=0;AC=5;AN=8;DP4=0,22,0,39;MQ=36	GT:PL	1/1:155,33,0	1/1:177,48,0	0/1:137,0,109	0/0:0,12,147
OAR1	221199498	.	T	C	92.0598	PASS	DP=38;VDB=0.0248067;SGB=-2.00771;RPBZ=0.727201;MQBZ=1.20129;MQSBZ=-0.4503;BQBZ=1.20552;FS=0;MQ0F=0;AC=2;AN=8;DP4=12,5,2,2;MQ=36	GT:PL	0/0:0,15,139	0/1:68,0,33	0/1:63,0,76	0/0:0,24,202
OAR1	222545826	.	T	C	512.673	PASS	DP=272;VDB=5.37264e-09;SGB=-72.2412;RPBZ=7.49948;MQBZ=-2.48349;MQSBZ=-1.29351;BQBZ=0.561989;FS=0;MQ0F=0;AC=3;AN=8;DP4=85,40,16,25;MQ=38	GT:PL	0/0:0,39,255	0/1:255,0,218	0/1:92,0,255	0/1:206,0,255
OAR1	222545835	.	C	A	980.209	PASS	DP=276;VDB=0.13478;SGB=-30.0058;RPBZ=1.91593;MQBZ=-2.42728;MQSBZ=-0.791629;BQBZ=-0.573154;FS=0;MQ0F=0;AC=5;AN=8;DP4=46,36,45,40;MQ=38	GT:PL	0/1:255,0,255	1/1:255,87,0	0/1:255,0,255	0/1:255,0,255
OAR1	223463076	.	C	A	538.765	PASS	DP=58;VDB=0.0123878;SGB=3.32458;RPBZ=-0.783714;MQBZ=1.03093;MQSBZ=-0.837629;BQBZ=-0.332064;FS=0;MQ0F=0;AC=5;AN=8;DP4=9,4,13,9;MQ=37	GT:PL	0/1:160,0,113	1/1:169,18,0	0/0:0,21,169	1/1:255,30,0
OAR1	223683612	.	T	C	80.2543	PASS	DP=18;VDB=0.000458238;SGB=2.91644;RPBZ=-1.55809;MQBZ=1.03022;BQBZ=-2.04988;FS=0;MQ0F=0;AC=5;AN=8;DP4=4,0,9,0;MQ=25	GT:PL	0/1:0,3,24	1/1:92,12,0	0/0:0,9,46	1/1:33,15,0
OAR1	223683755	.	A	G	559.549	PASS	DP=73;VDB=3.15414e-07;SGB=6.05958;RPBZ=-1.13896;MQBZ=-0.281882;MQSBZ=-2.65341;BQBZ=-2.11787;FS=0;MQ0F=0;AC=5;AN=8;DP4=8,7,10,21;MQ=37	GT:PL	0/1:95,0,145	1/1:255,39,0	0/0:0,30,253	1/1:255,45,0
OAR1	225890153	.	T	A	76.8612	PASS	DP=40;VDB=0.0081677;SGB=4.63151;RPBZ=-0.149592;MQBZ=-1.53282;MQSBZ=-2.27353;BQBZ=-0.869626;FS=0;MQ0F=0;AC=2;AN=8;DP4=7,13,1,4;MQ=34	GT:PL	0/0:0,18,156	0/0:0,21,204	0/0:0,21,220	1/1:121,15,0
OAR1	226109730	.	G	A	210.03	PASS	DP=133;VDB=0.112032;SGB=12.9307;RPBZ=-0.0605139;MQBZ=-0.991422;MQSBZ=-0.143699;BQBZ=-2.81041;FS=0;MQ0F=0;AC=2;AN=8;DP4=33,23,7,4;MQ=36	GT:PL	0/0:0,54,255	0/0:0,48,255	1/1:255,33,0	0/0:0,66,255
OAR1	227133449	.	T	G	249.024	PASS	DP=22;VDB=1.83221e-06;SGB=1.66588;RPBZ=1.80554;MQBZ=1.45092;BQBZ=-0.5;FS=0;MQ0F=0;AC=6;AN=8;DP4=0,4,0,16;MQ=28	GT:PL	0/1:0,6,30	0/1:114,0,21	1/1:71,9,0	1/1:106,21,0
OAR1	229346082	.	G	A	501.604	PASS	DP=125;VDB=0.000466202;SGB=1.71201;RPBZ=0.185986;MQBZ=-0.249074;MQSBZ=2.11307;BQBZ=1.12505;FS=0;MQ0F=0;AC=3;AN=8;DP4=26,17,14,13;MQ=40	GT:PL	0/0:0,48,255	0/1:118,0,255	0/1:168,0,121	0/1:255,0,231
OAR1	229948359	.	A	T	370.381	PASS	DP=30;VDB=2.76875e-06;SGB=1.9394;RPBZ=0.815641;MQBZ=1.50978;MQSBZ=-1.18111;BQBZ=-0.129898;FS=0;MQ0F=0;AC=5;AN=8;DP4=0,6,3,14;MQ=37	GT:PL	0/0:0,6,72	0/1:82,0,58	1/1:143,21,0	1/1:188,21,0
OAR1	230169854	.	A	G	183.371	PASS	DP=299;VDB=0.00509042;SGB=-19.5555;RPBZ=-5.70031;MQBZ=0.423167;MQSBZ=-1.12723;BQBZ=3.0866;FS=0;MQ0F=0;AC=3;AN=8;DP4=33,142,13,11;MQ=37	GT:PL	0/1:132,0,255	0/1:6,0,255	0/0:0,138,255	0/1:89,0,255
OAR1	232006509	.	T	G	898.318	PASS	DP=209;VDB=0.000197431;SGB=-6.40796;RPBZ=5.8552;MQBZ=-2.08848;MQSBZ=-2.27527;BQBZ=6.4529;FS=0;MQ0F=0.00478469;AC=6;AN=8;DP4=27,10,35,39;MQ=37	GT:PL	1/1:255,3,0	1/1:255,27,0	0/1:171,0,255	0/1:255,0,41
OAR1	23239907	.	C	T	725.606	PASS	DP=292;VDB=2.24372e-09;SGB=-42.2626;RPBZ=2.07623;MQBZ=1.42305;MQSBZ=-2.8935;BQBZ=2.66467;FS=0;MQ0F=0;AC=3;AN=8;DP4=49,58,29,32;MQ=38	GT:PL	0/0:0,132,255	0/1:255,0,255	0/1:255,0,255	0/1:255,0,255
OAR1	233058518	.	T	C	453.519	PASS	DP=189;VDB=0.00278283;SGB=5.69729;RPBZ=0.752658;MQBZ=-0.697018;MQSBZ=0.0269951;BQBZ=-1.98572;FS=0;MQ0F=0.00529101;AC=2;AN=8;DP4=30,41,14,10;MQ=38	GT:PL	0/0:0,72,255	0/0:0,102,255	0/1:238,0,134	0/1:255,0,156
OAR1	235585093	.	G	A	210.019	PASS	DP=116;VDB=0.00224248;SGB=22.6326;RPBZ=0.168717;MQBZ=-1.8131;MQSBZ=-1.35943;BQBZ=-0.307653;FS=0;MQ0F=0;AC=2;AN=8;DP4=18,33,9,9;MQ=37	GT:PL	1/1:255,54,0	0/0:0,42,255	0/0:0,33,255	0/0:0,78,255
OAR1	236039186	.	C	A	424.479	PASS	DP=145;VDB=0.553355;SGB=19.1069;RPBZ=1.01528;MQBZ=-0.791885;MQSBZ=0.617762;BQBZ=0.259924;FS=0;MQ0F=0;AC=4;AN=8;DP4=22,21,20,12;MQ=36	GT:PL	0/0:0,63,255	0/0:0,66,255	1/1:219,33,0	1/1:255,63,0
OAR1	236253742	.	G	A	222.895	PASS	DP=96;VDB=3.55397e-07;SGB=6.08358;RPBZ=-0.806871;MQBZ=0.500169;BQBZ=1.18462;FS=0;MQ0F=0;AC=2;AN=8;DP4=71,0,25,0;MQ=37	GT:PL	0/0:0,51,183	0/0:0,57,179	0/1:124,0,141	0/1:138,0,153
OAR1	236696777	.	A	C	209.379	PASS	DP=54;VDB=0.00234255;SGB=2.22065;RPBZ=-0.223207;MQBZ=-0.815884;BQBZ=1.44224;FS=0;MQ0F=0;AC=2;AN=8;DP4=39,0,15,0;MQ=38	GT:PL	0/1:116,0,15	0/0:0,54,186	0/0:0,33,170	0/1:133,0,124
OAR1	237129438	.	A	G	464.576	PASS	DP=344;VDB=2.4846e-07;SGB=57.1945;RPBZ=-0.253289;MQBZ=-1.14535;MQSBZ=3.26085;BQBZ=-0.276154;FS=0;MQ0F=0;AC=3;AN=8;DP4=75,49,53,34;MQ=38	GT:PL	0/0:0,169,255	1/1:255,172,0	0/0:0,102,255	0/1:255,0,255
OAR1	237341857	.	C	T	54.4557	PASS	DP=17;VDB=0.0221621;SGB=-2.36533;RPBZ=0.364047;MQBZ=0.852803;MQSBZ=0.852803;BQBZ=-0.323669;FS=0;MQ0F=0;AC=2;AN=8;DP4=6,3,3,0;MQ=40	GT:PL	0/1:72,6,0	0/0:0,9,97	0/0:0,9,113	0/1:24,0,96
OAR1	239234598	.	A	T	110.214	PASS	DP=73;VDB=0.489658;SGB=-1.25106;RPBZ=0.70781;MQBZ=0.102331;MQSBZ=1.67745;BQBZ=0.503759;FS=0;MQ0F=0;AC=3;AN=8;DP4=21,10,6,0;MQ=38	GT:PL	0/0:0,27,248	0/0:0,33,255	1/1:117,12,0	0/1:38,0,210
OAR1	239234786	.	A	C	187.923	PASS	DP=28;VDB=0.00467214;SGB=5.3158;RPBZ=-0.279424;MQBZ=-0.196358;BQBZ=1.83303;FS=0;MQ0F=0;AC=3;AN=8;DP4=0,16,0,12;MQ=37	GT:PL	0/0:0,24,148	0/0:0,18,131	1/1:110,12,0	0/1:123,0,26
OAR1	239447767	.	G	T	669.636	PASS	DP=119;VDB=4.12888e-05;SGB=2.27682;RPBZ=0.538925;MQBZ=0.386695;MQSBZ=2.49505;BQBZ=0.619101;FS=0;MQ0F=0;AC=3;AN=8;DP4=27,12,14,16;MQ=40	GT:PL	0/1:255,0,3	0/1:241,0,165	0/0:0,57,255	0/1:213,0,255
OAR1	239653943	.	T	C	124.968	PASS	DP=48;VDB=0.00102026;SGB=1.06188;RPBZ=0.548513;MQBZ=-0.247141;BQBZ=-1.93159;FS=0;MQ0F=0;AC=2;AN=8;DP4=36,0,12,0;MQ=35	GT:PL	0/0:0,27,136	0/1:99,0,97	0/1:65,0,110	0/0:0,48,176
OAR1	240243912	.	C	G	197.263	PASS	DP=117;VDB=0.00204843;SGB=1.83459;RPBZ=-0.682037;MQBZ=-1.53389;MQSBZ=-2.97546;BQBZ=-0.913984;FS=0;MQ0F=0;AC=2;AN=8;DP4=22,35,6,8;MQ=38	GT:PL	0/0:0,57,255	0/0:0,48,255	0/1:228,0,68	0/1:7,0,255
OAR1	240977487	.	C	G	98.9324	PASS	DP=50;VDB=0.000741206;SGB=-0.0958944;RPBZ=-1.45607;MQBZ=-0.159929;BQBZ=1.32325;FS=0;MQ0F=0;AC=2;AN=8;DP4=0,41,0,9;MQ=37	GT:PL	0/0:0,39,174	0/1:105,0,57	0/1:33,0,104	0/0:0,57,187
OAR1	241420088	.	T	C	721.359	PASS	DP=304;VDB=8.87748e-07;SGB=10.5819;RPBZ=5.89269;MQBZ=0.876443;MQSBZ=2.23484;BQBZ=6.20626;FS=0;MQ0F=0.00986842;AC=4;AN=8;DP4=67,31,33,40;MQ=36	GT:PL	1/1:255,61,0	0/1:255,0,255	0/0:0,108,255	0/1:255,0,255
OAR1	242445786	.	T	C	148.908	PASS	DP=34;VDB=0.00539368;SGB=-1.25176;RPBZ=-1.12648;MQBZ=1.11694;MQSBZ=1.7013;BQBZ=1.40408;FS=0;MQ0F=0;AC=2;AN=8;DP4=15,3,4,2;MQ=38	GT:PL	0/0:0,12,104	0/0:0,30,233	0/1:105,0,52	0/1:83,0,51
OAR1	243277438	.	G	A	380.581	PASS	DP=120;VDB=6.06258e-07;SGB=4.15211;RPBZ=-0.371993;MQBZ=-0.764825;MQSBZ=3.50157;BQBZ=-0.548351;FS=0;MQ0F=0;AC=3;AN=8;DP4=45,14,15,5;MQ=36	GT:PL	1/1:231,33,0	0/1:195,0,186	0/0:0,63,255	0/0:0,81,255
OAR1	243481492	.	C	G	464.528	PASS	DP=171;VDB=0.000452352;SGB=11.1054;RPBZ=0.53893;MQBZ=0.660881;MQSBZ=1.7099;BQBZ=2.01661;FS=0;MQ0F=0;AC=3;AN=8;DP4=44,22,22,16;MQ=39	GT:PL	0/0:0,78,255	0/0:0,78,255	1/1:255,51,0	0/1:255,0,251
OAR1	244004036	.	A	G	470.038	PASS	DP=229;VDB=0.000298872;SGB=9.94653;RPBZ=0.228763;MQBZ=-0.0511468;MQSBZ=0.545604;BQBZ=-0.317995;FS=0;MQ0F=0;AC=2;AN=8;DP4=67,40,18,17;MQ=39	GT:PL	0/0:0,132,255	0/1:254,0,255	0/0:0,84,255	0/1:255,0,255
OAR1	24453578	.	G	A	470.312	PASS	DP=175;VDB=3.04649e-09;SGB=10.3328;RPBZ=-0.410164;MQBZ=-1.98841;MQSBZ=-4.13798;BQBZ=-0.186687;FS=0;MQ0F=0;AC=2;AN=8;DP4=29,44,12,24;MQ=38	GT:PL	0/0:0,99,255	0/0:0,69,255	0/1:255,0,59	0/1:255,0,255
OAR1	245266572	.	G	A	184.593	PASS	DP=27;VDB=0.0019124;SGB=5.3158;RPBZ=1.37066;MQBZ=-0.439542;BQBZ=0.894427;FS=0;MQ0F=0;AC=3;AN=8;DP4=0,15,0,12;MQ=39	GT:PL	0/0:0,3,36	1/1:154,24,0	0/1:74,0,90	0/0:0,30,169
OAR1	245477640	.	T	C	225.025	PASS	DP=44;VDB=0.000571574;SGB=-1.17541;RPBZ=1.03265;MQBZ=-0.418859;MQSBZ=0.932874;BQBZ=-1.65831;FS=0;MQ0F=0;AC=4;AN=8;DP4=6,4,9,3;MQ=31	GT:PL	0/0:0,15,151	0/1:77,0,5	1/1:95,9,0	0/1:95,0,114
OAR1	245679213	.	T	C	441.544	PASS	DP=167;VDB=0.00850719;SGB=24.6586;RPBZ=-1.82821;MQBZ=-1.02589;MQSBZ=-0.992291;BQBZ=0.869501;FS=0;MQ0F=0;AC=3;AN=8;DP4=30,36,20,20;MQ=36	GT:PL	1/1:255,81,0	0/0:0,69,255	0/0:0,72,255	0/1:232,0,255
OAR1	246862541	.	C	T	210.017	PASS	DP=302;VDB=0.00899505;SGB=64.2211;RPBZ=1.06096;MQBZ=-0.848258;MQSBZ=-1.66627;BQBZ=-0.295878;FS=0;MQ0F=0;AC=2;AN=8;DP4=58,55,28,20;MQ=37	GT:PL	0/0:0,99,255	0/0:0,151,255	0/0:0,90,255	1/1:255,144,0
OAR1	248267441	.	C	A	424.029	PASS	DP=96;VDB=2.22742e-21;SGB=-5.96672;RPBZ=-0.255169;MQBZ=-1.987;BQBZ=0.573631;FS=0;MQ0F=0;AC=6;AN=8;DP4=0,31,0,65;MQ=28	GT:PL	1/1:176,66,0	0/1:68,0,130	1/1:171,84,0	0/1:49,0,147
OAR1	248267442	.	A	T	422.04	PASS	DP=95;VDB=3.38693e-21;SGB=-5.96672;RPBZ=0.052185;MQBZ=-1.784;BQBZ=-1.25516;FS=0;MQ0F=0;AC=6;AN=8;DP4=0,30,0,65;MQ=28	GT:PL	1/1:176,66,0	0/1:73,0,133	1/1:168,84,0	0/1:45,0,147
OAR1	248489419	.	T	C	423.995	PASS	DP=35;VDB=1.09683e-07;SGB=-4.1214;RPBZ=0.312766;MQBZ=-0.0829283;BQBZ=0.717741;FS=0;MQ0F=0;AC=6;AN=8;DP4=0,9,0,25;MQ=39	GT:PL	1/1:149,21,0	0/1:103,0,83	1/1:161,27,0	0/1:50,0,108
OAR1	249775016	.	G	C	721.492	PASS	DP=293;VDB=2.78217e-07;SGB=15.4106;RPBZ=-0.131677;MQBZ=1.78193;MQSBZ=-1.26665;BQBZ=1.10683;FS=0;MQ0F=0;AC=4;AN=8;DP4=31,47,38,60;MQ=36	GT:PL	0/0:0,117,255	0/1:255,0,255	0/1:255,0,255	1/1:255,172,0
OAR1	250515286	.	G	A	278.536	PASS	DP=264;VDB=0.00573598;SGB=6.85617;RPBZ=5.87705;MQBZ=0.441624;MQSBZ=0.921613;BQBZ=5.44541;FS=0;MQ0F=0;AC=2;AN=8;DP4=118,30,12,15;MQ=37	GT:PL	0/1:255,0,181	0/1:63,0,255	0/0:0,96,255	0/0:0,196,255
OAR1	250515453	.	A	G	225.562	PASS	DP=71;VDB=0.000155595;SGB=2.60694;RPBZ=1.92248;MQBZ=2.31096;BQBZ=-2.64095;FS=0;MQ0F=0;AC=3;AN=8;DP4=0,55,0,16;MQ=36	GT:PL	1/1:168,30,0	0/1:103,0,127	0/0:0,27,140	0/0:0,105,189
OAR1	251050494	.	C	G	364.389	PASS	DP=189;VDB=0.0207823;SGB=-22.0103;RPBZ=-0.321115;MQBZ=-1.32209;MQSBZ=0.834386;BQBZ=0.597133;FS=0;MQ0F=0;AC=3;AN=8;DP4=44,36,15,13;MQ=38	GT:PL	1/1:255,54,0	0/1:155,0,255	0/0:0,96,255	0/0:0,33,255
OAR1	252040796	.	A	T	725.354	PASS	DP=405;VDB=1.64449e-07;SGB=-47.7859;RPBZ=-0.930613;MQBZ=0.0192218;MQSBZ=-0.941821;BQBZ=1.69877;FS=0;MQ0F=0;AC=3;AN=8;DP4=105,70,40,30;MQ=39	GT:PL	0/1:255,0,255	0/1:255,0,255	0/1:255,0,255	0/0:0,220,255
OAR1	252722276	.	G	A	719.533	PASS	DP=439;VDB=1.7323e-16;SGB=26.9994;RPBZ=1.23862;MQBZ=-0.990986;MQSBZ=-0.235242;BQBZ=-0.0987373;FS=0;MQ0F=0;AC=5;AN=8;DP4=63,53,70,88;MQ=38	GT:PL	1/1:255,82,0	1/1:255,199,0	0/0:0,196,255	0/1:255,0,255
OAR1	252926132	.	G	A	981.034	PASS	DP=517;VDB=1.76923e-15;SGB=-13.5762;RPBZ=0.84821;MQBZ=-1.84732;MQSBZ=-0.728422;BQBZ=-0.816723;FS=0;MQ0F=0;AC=6;AN=8;DP4=40,41,118,113;MQ=37	GT:PL	1/1:255,214,0	1/1:255,244,0	0/1:255,0,255	0/1:255,0,255
OAR1	255930432	.	G	A	448.814	PASS	DP=211;VDB=0.053733;SGB=8.01505;RPBZ=0.925393;MQBZ=-1.6694;MQSBZ=-3.86298;BQBZ=-1.06841;FS=0;MQ0F=0;AC=2;AN=8;DP4=57,49,16,14;MQ=38	GT:PL	0/1:240,0,255	0/1:248,0,255	0/0:0,93,255	0/0:0,105,255
OAR1	25751305	.	G	A	280.712	PASS	DP=35;VDB=1.77715e-07;SGB=3.31081;RPBZ=0.963295;MQBZ=-0.761549;BQBZ=0.0553644;FS=0;MQ0F=0;AC=4;AN=8;DP4=14,0,21,0;MQ=35	GT:PL	1/1:141,12,0	0/1:79,0,24	0/0:0,21,140	0/1:104,0,83
OAR1	257963530	.	C	A	242.751	PASS	DP=182;VDB=0.0826641;SGB=2.99324;RPBZ=4.43347;MQBZ=0.143026;MQSBZ=0.995656;BQBZ=2.52261;FS=0;MQ0F=0;AC=2;AN=8;DP4=63,29,11,6;MQ=38	GT:PL	0/0:0,54,255	0/1:71,0,255	0/0:0,69,255	0/1:213,0,255
OAR1	259348932	.	C	T	316.507	PASS	DP=45;VDB=3.36364e-08;SGB=0.928869;RPBZ=-0.624785;MQBZ=0.49588;BQBZ=0.183658;FS=0;MQ0F=0;AC=4;AN=8;DP4=21,0,23,0;MQ=39	GT:PL	0/0:0,30,164	1/1:165,33,0	0/1:65,0,71	0/1:130,0,127
OAR1	259349178	.	C	T	61.73	PASS	DP=37;VDB=0.00209308;SGB=-9.73446;RPBZ=-1.24029;MQBZ=-1.84588;BQBZ=1.64372;FS=0;MQ0F=0;AC=2;AN=8;DP4=0,29,0,8;MQ=35	GT:PL	0/1:88,0,43	0/0:0,39,172	0/0:2,0,104	0/1:9,0,117
OAR1	260794199	.	C	A	842.564	PASS	DP=199;VDB=8.82582e-06;SGB=-6.45022;RPBZ=1.05999;MQBZ=1.27735;MQSBZ=3.96701;BQBZ=-0.130782;FS=0;MQ0F=0;AC=5;AN=8;DP4=30,15,49,27;MQ=39	GT:PL	0/1:255,0,255	1/1:255,99,0	0/1:159,0,255	0/1:213,0,255
OAR1	261606834	.	A	G	295.162	PASS	DP=136;VDB=8.37532e-05;SGB=19.1685;RPBZ=-1.98173;MQBZ=-0.881795;MQSBZ=1.30437;BQBZ=2.67886;FS=0;MQ0F=0;AC=3;AN=8;DP4=18,26,13,17;MQ=34	GT:PL	0/0:0,33,255	0/1:86,0,255	0/0:0,57,255	1/1:255,45,0
OAR1	262438583	.	G	A	324.485	PASS	DP=59;VDB=2.66314e-12;SGB=-13.7424;RPBZ=-2.6507;MQBZ=1.67043;BQBZ=-2.8098;FS=0;MQ0F=0;AC=4;AN=8;DP4=27,0,32,0;MQ=30	GT:PL	0/1:106,0,41	0/1:142,0,78	0/1:22,0,104	0/1:92,0,102
OAR1	262438721	.	C	T	982.522	PASS	DP=481;VDB=9.38522e-08;SGB=-48.1101;RPBZ=2.07723;MQBZ=-2.68378;MQSBZ=0.253349;BQBZ=2.18336;FS=0;MQ0F=0;AC=4;AN=8;DP4=76,71,69,75;MQ=36	GT:PL	0/1:255,0,255	0/1:255,0,255	0/1:255,0,255	0/1:255,0,255
OAR1	262438797	.	G	A	904.248	PASS	DP=289;VDB=3.77468e-07;SGB=-23.5619;RPBZ=1.44357;MQBZ=-5.12275;MQSBZ=-0.326953;BQBZ=-3.08919;FS=0;MQ0F=0;AC=4;AN=8;DP4=40,44,30,34;MQ=35	GT:PL	0/1:255,0,255	0/1:255,0,164	0/1:177,0,255	0/1:255,0,255
OAR1	263167441	.	C	T	404.5	PASS	DP=130;VDB=4.47708e-18;SGB=-19.5728;RPBZ=1.52839;MQBZ=-0.141332;BQBZ=-0.73124;FS=0;MQ0F=0;AC=4;AN=8;DP4=76,0,51,0;MQ=33	GT:PL	0/1:142,0,118	0/1:114,0,149	0/1:77,0,149	0/1:110,0,155
OAR1	263167563	.	G	T	982.507	PASS	DP=892;VDB=3.62215e-10;SGB=-90.4558;RPBZ=0.918505;MQBZ=-1.1794;MQSBZ=-0.473374;BQBZ=-0.474845;FS=0;MQ0F=0;AC=4;AN=8;DP4=144,114,168,114;MQ=38	GT:PL	0/1:255,0,255	0/1:255,0,255	0/1:255,0,255	0/1:255,0,255
OAR1	263401205	.	T	C	279.562	PASS	DP=38;VDB=0.00728178;SGB=5.7304;RPBZ=-1.61599;MQBZ=1.75407;BQBZ=1.20216;FS=0;MQ0F=0;AC=4;AN=8;DP4=13,0,23,0;MQ=31	GT:PL	0/0:0,18,85	0/1:85,0,18	0/1:60,0,86	1/1:178,48,0
OAR1	264188670	.	G	A	464.582	PASS	DP=245;VDB=8.88081e-10;SGB=16.8998;RPBZ=0.942746;MQBZ=0.212371;MQSBZ=-3.15376;BQBZ=-0.143394;FS=0;MQ0F=0;AC=3;AN=8;DP4=49,55,15,38;MQ=36	GT:PL	1/1:255,93,0	0/1:255,0,255	0/0:0,69,255	0/0:0,166,255
OAR1	264393696	.	C	G	432.887	PASS	DP=85;VDB=0.0350891;SGB=-10.0564;RPBZ=0.970275;MQBZ=4.39132;MQSBZ=-0.477281;BQBZ=-1.43926;FS=0;MQ0F=0.0117647;AC=4;AN=8;DP4=14,11,12,8;MQ=25	GT:PL	0/1:80,0,24	0/1:165,0,7	0/0:0,21,174	1/1:231,8,0
OAR1	265313689	.	C	T	917.065	PASS	DP=449;VDB=4.35912e-06;SGB=-157.768;RPBZ=-15.2681;MQBZ=-1.93395;MQSBZ=-0.368412;BQBZ=12.7738;FS=0;MQ0F=0;AC=4;AN=8;DP4=20,206,41,53;MQ=36	GT:PL	0/1:255,0,255	0/1:224,0,254	0/1:255,0,255	0/1:223,0,255
OAR1	265732656	.	G	A	477.998	PASS	DP=81;VDB=8.9545e-17;SGB=13.4833;RPBZ=1.88716;MQBZ=2.39415;BQBZ=0.201608;FS=0;MQ0F=0;AC=6;AN=8;DP4=0,23,0,58;MQ=37	GT:PL	0/0:0,63,184	1/1:174,48,0	1/1:174,37,0	1/1:175,49,0
OAR1	267170288	.	C	G	197.473	PASS	DP=273;VDB=0.00217233;SGB=-15.2595;RPBZ=-3.60422;MQBZ=-1.0555;MQSBZ=-1.607;BQBZ=2.46987;FS=0;MQ0F=0;AC=2;AN=8;DP4=49,102,8,9;MQ=37	GT:PL	0/0:0,64,255	0/0:0,181,255	0/1:139,0,255	0/1:100,0,255
OAR1	267753969	.	G	A	833.552	PASS	DP=163;VDB=5.8942e-05;SGB=-5.99392;RPBZ=0.797466;MQBZ=-0.290768;MQSBZ=-2.72577;BQBZ=-0.505593;FS=0;MQ0F=0;AC=5;AN=8;DP4=18,22,30,35;MQ=37	GT:PL	0/1:207,0,222	1/1:255,36,0	0/1:156,0,236	0/1:255,0,255
OAR1	267988252	.	T	C	146.553	PASS	DP=30;VDB=0.00269645;SGB=0.289452;RPBZ=0.462918;MQBZ=-0.350605;BQBZ=-1.41421;FS=0;MQ0F=0.0333333;AC=3;AN=8;DP4=20,0,10,0;MQ=35	GT:PL	0/1:107,0,108	0/0:0,33,170	0/0:0,6,44	1/1:83,12,0
OAR1	268309313	.	A	G	618.683	PASS	DP=297;VDB=0.000965351;SGB=-29.9885;RPBZ=-8.14342;MQBZ=-0.520225;MQSBZ=-1.26491;BQBZ=7.59466;FS=0;MQ0F=0;AC=3;AN=8;DP4=24,142,25,16;MQ=38	GT:PL	0/0:0,190,255	0/1:203,0,223	0/1:249,0,255	0/1:208,0,255
OAR1	26886782	.	T	C	426.016	PASS	DP=193;VDB=8.79462e-06;SGB=6.85617;RPBZ=1.25638;MQBZ=-0.389479;MQSBZ=-0.271176;BQBZ=-0.237947;FS=0;MQ0F=0;AC=2;AN=8;DP4=58,34,13,14;MQ=36	GT:PL	0/1:210,0,248	0/1:255,0,253	0/0:0,87,255	0/0:0,96,255
OAR1	269225441	.	G	A	84.5246	PASS	DP=56;VDB=0.00368701;SGB=-10.3492;RPBZ=0.592205;MQBZ=1.17025;BQBZ=0.437595;FS=0;MQ0F=0;AC=2;AN=8;DP4=0,47,0,9;MQ=35	GT:PL	0/1:19,0,143	0/1:105,0,107	0/0:0,27,161	0/0:0,15,146
OAR1	269500874	.	A	G	246.444	PASS	DP=44;VDB=1.77787e-06;SGB=-10.0578;RPBZ=3.07193;MQBZ=2.5613;BQBZ=0.912871;FS=0;MQ0F=0;AC=4;AN=8;DP4=24,0,20,0;MQ=24	GT:PL	0/1:66,0,40	0/1:63,0,56	0/1:127,0,31	0/1:28,0,71
OAR1	269500925	.	G	T	254.574	PASS	DP=174;VDB=8.88264e-05;SGB=-14.663;RPBZ=1.44974;MQBZ=-5.55568;MQSBZ=-0.1051;BQBZ=2.04872;FS=0;MQ0F=0;AC=4;AN=8;DP4=27,26,21,14;MQ=28	GT:PL	0/1:60,0,255	0/1:70,0,233	0/1:48,0,253	0/1:117,0,157
OAR1	269500932	.	T	C	253.193	PASS	DP=178;VDB=7.41426e-05;SGB=-14.663;RPBZ=1.50915;MQBZ=-5.63046;MQSBZ=0.275038;BQBZ=0;FS=0;MQ0F=0;AC=4;AN=8;DP4=26,28,21,14;MQ=28	GT:PL	0/1:60,0,255	0/1:70,0,233	0/1:48,0,253	0/1:116,0,179
OAR1	269500957	.	A	T	153.296	PASS	DP=231;VDB=0.000191483;SGB=-64.1727;RPBZ=4.47952;MQBZ=-6.94307;MQSBZ=-1.15982;BQBZ=4.35122;FS=0;MQ0F=0;AC=4;AN=8;DP4=66,30,22,14;MQ=31	GT:PL	0/1:24,0,255	0/1:55,0,255	0/1:19,0,255	0/1:101,0,255
OAR1	269500970	.	G	A	288.29	PASS	DP=229;VDB=0.000221616;SGB=-83.5372;RPBZ=5.41327;MQBZ=-8.21192;MQSBZ=-1.73002;BQBZ=4.87885;FS=0;MQ0F=0;AC=4;AN=8;DP4=56,28,30,18;MQ=31	GT:PL	0/1:86,0,255	0/1:55,0,255	0/1:69,0,255	0/1:121,0,255
OAR1	269500973	.	A	C	288.13	PASS	DP=231;VDB=0.000203961;SGB=-83.5372;RPBZ=5.39688;MQBZ=-8.21192;MQSBZ=-1.54008;BQBZ=3.97595;FS=0;MQ0F=0;AC=4;AN=8;DP4=55,29,30,18;MQ=31	GT:PL	0/1:86,0,255	0/1:55,0,255	0/1:69,0,255	0/1:121,0,255
OAR1	269500999	.	T	C	321.499	PASS	DP=226;VDB=6.78633e-11;SGB=-19.266;RPBZ=4.45534;MQBZ=-8.12176;MQSBZ=-1.63302;BQBZ=0.170135;FS=0;MQ0F=0;AC=4;AN=8;DP4=45,39,22,28;MQ=31	GT:PL	0/1:85,0,255	0/1:49,0,255	0/1:99,0,255	0/1:131,0,255
OAR1	269501002	.	A	T	157.252	PASS	DP=225;VDB=1.8292e-07;SGB=-67.4001;RPBZ=4.66186;MQBZ=-7.09942;MQSBZ=-1.00338;BQBZ=0.729311;FS=0;MQ0F=0;AC=4;AN=8;DP4=45,51,17,21;MQ=31	GT:PL	0/1:24,0,255	0/1:49,0,255	0/1:20,0,255	0/1:110,0,255
OAR1	270984701	.	T	G	306.45	PASS	DP=200;VDB=0.00386251;SGB=-22.0103;RPBZ=-8.00437;MQBZ=-0.421353;MQSBZ=0.258684;BQBZ=8.43316;FS=0;MQ0F=0;AC=3;AN=8;DP4=13,104,13,15;MQ=38	GT:PL	0/0:0,102,255	0/1:56,0,188	0/1:37,0,62	0/1:255,0,126
OAR1	27102736	.	G	A	720.022	PASS	DP=233;VDB=3.66864e-07;SGB=-27.2441;RPBZ=0.556762;MQBZ=-0.500776;MQSBZ=-1.21388;BQBZ=-1.07456;FS=0;MQ0F=0;AC=6;AN=8;DP4=26,35,42,34;MQ=39	GT:PL	1/1:255,66,0	1/1:255,99,0	1/1:255,60,0	0/0:0,145,255
OAR1	27102776	.	A	G	132.133	PASS	DP=200;VDB=0.134895;SGB=-12.1909;RPBZ=-4.58892;MQBZ=-2.67718;MQSBZ=-1.28458;BQBZ=3.32285;FS=0;MQ0F=0;AC=2;AN=8;DP4=25,100,5,7;MQ=39	GT:PL	0/1:131,0,167	0/1:43,0,255	0/0:0,57,255	0/0:0,165,255
OAR1	272100182	.	G	A	258.471	PASS	DP=22;VDB=8.66424e-08;SGB=1.47006;RPBZ=-0.357953;MQBZ=-0.301297;BQBZ=1.46385;FS=0;MQ0F=0;AC=4;AN=8;DP4=0,7,0,15;MQ=36	GT:PL	0/1:113,0,78	0/1:47,0,15	0/0:0,6,62	1/1:140,21,0
OAR1	27332442	.	T	C	447.704	PASS	DP=55;VDB=6.37384e-08;SGB=-3.59786;RPBZ=0.661676;MQBZ=1.09446;BQBZ=0.0673435;FS=0;MQ0F=0;AC=6;AN=8;DP4=0,18,0,36;MQ=38	GT:PL	0/1:61,0,122	1/1:125,18,0	0/1:116,0,140	1/1:185,60,0
OAR1	274129675	.	C	G	302.423	PASS	DP=26;VDB=1.77787e-06;SGB=2.7347;RPBZ=2.62725;MQBZ=-2.09098;BQBZ=0.855765;FS=0;MQ0F=0;AC=5;AN=8;DP4=6,0,20,0;MQ=35	GT:PL	1/1:84,12,0	0/1:114,0,9	0/0:0,15,124	1/1:149,24,0
OAR1	274761433	.	G	A	338.278	PASS	DP=128;VDB=0.00455873;SGB=-16.4869;RPBZ=-0.476699;MQBZ=-1.73312;MQSBZ=1.07388;BQBZ=-0.150079;FS=0;MQ0F=0;AC=2;AN=8;DP4=35,22,12,7;MQ=38	GT:PL	0/1:185,0,255	0/1:191,0,168	0/0:0,3,255	0/0:0,69,255
OAR1	275233273	.	G	A	470.649	PASS	DP=256;VDB=2.03353e-07;SGB=14.9684;RPBZ=0.513646;MQBZ=-1.50615;MQSBZ=-2.73048;BQBZ=-0.890844;FS=0;MQ0F=0;AC=2;AN=8;DP4=47,61,13,35;MQ=39	GT:PL	0/0:0,108,255	0/0:0,114,255	0/1:255,0,83	0/1:255,0,255
OAR1	275594220	.	T	C	501.209	PASS	DP=832;VDB=0.999661;SGB=-97.8203;RPBZ=5.24185;MQBZ=-8.5384;MQSBZ=-0.444911;BQBZ=-5.41939;FS=0;MQ0F=0.0588942;AC=4;AN=8;DP4=299,117,236,70;MQ=26	GT:PL	0/1:137,0,255	0/1:184,0,255	0/1:129,0,255	0/1:91,0,255
OAR1	275594226	.	T	C	619.142	PASS	DP=826;VDB=0.994901;SGB=-27.3629;RPBZ=8.2387;MQBZ=-8.86835;MQSBZ=0.817729;BQBZ=-4.25069;FS=0;MQ0F=0.059322;AC=4;AN=8;DP4=101,63,357,176;MQ=25	GT:PL	0/1:160,0,119	0/1:178,0,179	0/1:123,0,147	0/1:198,0,175
OAR1	275594259	.	T	C	85.3976	PASS	DP=792;VDB=6.76333e-39;SGB=-238.453;RPBZ=16.6144;MQBZ=-4.06314;MQSBZ=2.24232;BQBZ=-2.31829;FS=0;MQ0F=0.0719697;AC=3;AN=8;DP4=50,416,68,76;MQ=23	GT:PL	0/1:35,0,192	0/1:45,0,186	0/0:0,69,255	0/1:48,0,206
OAR1	28046453	.	G	C	207.429	PASS	DP=140;VDB=0.0416249;SGB=-12.8047;RPBZ=-2.402;MQBZ=-1.79714;MQSBZ=1.00464;BQBZ=1.16117;FS=0;MQ0F=0;AC=2;AN=8;DP4=23,47,7,6;MQ=37	GT:PL	0/0:0,60,255	0/1:139,0,192	0/1:108,0,239	0/0:0,87,255
OAR1	29769111	.	G	A	349.759	PASS	DP=128;VDB=0.0186218;SGB=3.37952;RPBZ=0.645181;MQBZ=0.328721;MQSBZ=-2.48716;BQBZ=2.04986;FS=0;MQ0F=0;AC=2;AN=8;DP4=19,38,6,12;MQ=38	GT:PL	0/0:0,45,255	0/1:223,0,255	0/0:0,42,255	0/1:166,0,255
OAR1	29975680	.	C	T	94.3817	PASS	DP=13;VDB=0.130743;SGB=-2.36458;RPBZ=1.61245;MQBZ=1.61785;BQBZ=-1.26491;FS=0;MQ0F=0;AC=5;AN=8;DP4=0,8,0,5;MQ=34	GT:PL	1/1:62,6,0	1/1:56,6,0	0/0:0,9,90	0/1:18,0,76
OAR1	30507708	.	A	G	439.246	PASS	DP=157;VDB=0.00683624;SGB=-20.1692;RPBZ=-0.289856;MQBZ=0.417691;MQSBZ=0.368603;BQBZ=-0.11365;FS=0;MQ0F=0;AC=3;AN=8;DP4=33,22,16,9;MQ=37	GT:PL	0/1:232,0,255	0/0:0,42,255	0/1:4,0,233	0/1:242,0,241
OAR1	31327982	.	C	T	922.601	PASS	DP=236;VDB=5.32129e-18;SGB=-29.699;RPBZ=-1.62001;MQBZ=-0.842762;MQSBZ=-1.73496;BQBZ=0.727531;FS=0;MQ0F=0;AC=5;AN=8;DP4=22,42,33,51;MQ=34	GT:PL	0/1:197,0,93	0/1:255,0,255	1/1:255,81,0	0/1:255,0,255
OAR1	32042328	.	C	T	471.011	PASS	DP=246;VDB=5.15358e-06;SGB=12.6506;RPBZ=0.413871;MQBZ=-3.02707;MQSBZ=-0.814937;BQBZ=0.89199;FS=0;MQ0F=0;AC=2;AN=8;DP4=44,58,20,22;MQ=38	GT:PL	0/1:255,0,255	0/0:0,99,255	0/0:0,72,255	0/1:255,0,255
OAR1	32611821	.	A	C	269.725	PASS	DP=412;VDB=0.000553636;SGB=-18.9418;RPBZ=4.32595;MQBZ=1.17025;MQSBZ=0.126529;BQBZ=4.49366;FS=0;MQ0F=0.00242718;AC=2;AN=8;DP4=183,57,12,11;MQ=39	GT:PL	0/1:118,0,255	0/1:194,0,255	0/0:0,138,255	0/0:0,255,255
OAR1	33600967	.	C	T	725.537	PASS	DP=316;VDB=0.000320934;SGB=11.5476;RPBZ=0.501472;MQBZ=-3.07244;MQSBZ=-2.25812;BQBZ=-2.34494;FS=0;MQ0F=0;AC=3;AN=8;DP4=57,59,38,40;MQ=37	GT:PL	0/1:255,0,255	0/1:255,0,216	0/1:255,0,255	0/0:0,169,255
OAR1	33601107	.	T	C	138.856	PASS	DP=35;VDB=6.67697e-06;SGB=5.40386;RPBZ=-1.15306;MQBZ=-0.800015;BQBZ=0.0877064;FS=0;MQ0F=0;AC=2;AN=8;DP4=0,23,0,12;MQ=34	GT:PL	0/0:0,33,157	0/0:0,27,143	0/1:57,0,24	0/1:122,0,27
OAR1	34799806	.	C	T	413.03	PASS	DP=198;VDB=0.0182177;SGB=8.40135;RPBZ=-0.235248;MQBZ=0.254707;MQSBZ=0.0145457;BQBZ=0.473228;FS=0;MQ0F=0;AC=2;AN=8;DP4=39,46,20,11;MQ=38	GT:PL	0/0:0,75,255	0/0:0,90,255	0/1:197,0,197	0/1:255,0,255
OAR1	3511781	.	C	A	320.557	PASS	DP=43;VDB=3.83829e-08;SGB=-3.78375;RPBZ=0;MQBZ=-0.219613;BQBZ=-0.135951;FS=0;MQ0F=0;AC=5;AN=8;DP4=0,16,0,27;MQ=34	GT:PL	0/1:80,0,87	0/1:77,0,122	0/1:54,0,43	1/1:149,42,0
OAR1	35286815	.	A	G	434.889	PASS	DP=209;VDB=5.6867e-06;SGB=6.08358;RPBZ=1.57563;MQBZ=0.810545;MQSBZ=-0.34079;BQBZ=1.08884;FS=0;MQ0F=0;AC=2;AN=8;DP4=59,38,14,11;MQ=39	GT:PL	0/1:255,0,255	0/1:219,0,255	0/0:0,54,255	0/0:0,132,255
OAR1	36937599	.	C	T	307.014	PASS	DP=174;VDB=0.563364;SGB=2.99323;RPBZ=3.94332;MQBZ=-0.378213;MQSBZ=2.20428;BQBZ=3.97929;FS=0;MQ0F=0;AC=2;AN=8;DP4=66,26,8,9;MQ=37	GT:PL	0/0:0,57,255	0/1:170,0,248	0/0:0,87,255	0/1:177,0,255
OAR1	37754795	.	C	T	585.515	PASS	DP=186;VDB=1.9741e-06;SGB=-28.7611;RPBZ=0.139801;MQBZ=0.611949;MQSBZ=-1.33761;BQBZ=-0.404577;FS=0;MQ0F=0;AC=3;AN=8;DP4=44,28,15,24;MQ=37	GT:PL	0/1:178,0,233	0/0:0,90,255	0/1:192,0,255	0/1:255,0,255
OAR1	37754818	.	C	G	701.612	PASS	DP=183;VDB=0.00214959;SGB=4.78749;RPBZ=0.119403;MQBZ=-1.14377;MQSBZ=-1.06395;BQBZ=0.401541;FS=0;MQ0F=0;AC=3;AN=8;DP4=25,43,20,23;MQ=37	GT:PL	0/1:231,0,176	0/1:255,0,255	0/0:0,72,255	0/1:255,0,255
OAR1	37965131	.	A	T	124.133	PASS	DP=37;VDB=0.0004802;SGB=11.5453;RPBZ=0.919467;MQBZ=0.697773;BQBZ=-0.71189;FS=0;MQ0F=0;AC=2;AN=8;DP4=0,26,0,10;MQ=38	GT:PL	0/0:0,42,180	0/0:0,18,120	0/0:0,18,134	1/1:169,30,0
OAR1	39035450	.	A	G	721.49	PASS	DP=290;VDB=0.00973855;SGB=13.4791;RPBZ=1.15455;MQBZ=0.849717;MQSBZ=0.902583;BQBZ=1.40391;FS=0;MQ0F=0;AC=4;AN=8;DP4=52,38,47,41;MQ=37	GT:PL	0/1:255,0,255	0/1:255,0,255	0/0:0,148,255	1/1:255,129,0
OAR1	39257823	.	G	A	352.77	PASS	DP=51;VDB=7.63345e-10;SGB=1.5046;RPBZ=-3.25872;MQBZ=-2.61951;BQBZ=2.88833;FS=0;MQ0F=0;AC=5;AN=8;DP4=0,21,0,26;MQ=36	GT:PL	0/0:0,45,178	1/1:156,30,0	1/1:129,14,0	0/1:113,0,79
OAR1	3968852	.	C	T	464.578	PASS	DP=206;VDB=0.00630331;SGB=37.2611;RPBZ=-0.885488;MQBZ=-0.490855;MQSBZ=1.99596;BQBZ=-0.567541;FS=0;MQ0F=0;AC=3;AN=8;DP4=29,43,33,25;MQ=36	GT:PL	0/1:255,0,241	0/0:0,99,255	0/0:0,78,255	1/1:255,126,0
OAR1	40788578	.	G	A	379.331	PASS	DP=110;VDB=4.86184e-10;SGB=-18.6522;RPBZ=0.942169;MQBZ=2.17282;BQBZ=1.23709;FS=0;MQ0F=0;AC=3;AN=8;DP4=0,62,0,48;MQ=37	GT:PL	0/1:151,0,100	0/0:0,22,142	0/1:113,0,132	0/1:155,0,138
OAR1	42264823	.	C	T	575.475	PASS	DP=153;VDB=0.0808988;SGB=4.80784;RPBZ=2.75757;MQBZ=0.950639;MQSBZ=0.0813368;BQBZ=2.59953;FS=0;MQ0F=0;AC=4;AN=8;DP4=23,18,22,21;MQ=37	GT:PL	0/1:169,0,191	0/0:0,63,255	0/1:195,0,221	1/1:255,84,0
OAR1	42758150	.	A	G	561.503	PASS	DP=161;VDB=0.0149665;SGB=-16.811;RPBZ=0.681028;MQBZ=-1.08896;MQSBZ=0.357473;BQBZ=-1.11528;FS=0;MQ0F=0;AC=4;AN=8;DP4=16,23,22,20;MQ=37	GT:PL	0/1:95,0,237	0/0:0,66,255	1/1:255,60,0	0/1:255,0,131
OAR1	42960517	.	C	A	499.897	PASS	DP=63;VDB=0.147375;SGB=4.72063;RPBZ=0.871471;MQBZ=-0.190188;MQSBZ=-0.977888;BQBZ=0.530395;FS=0;MQ0F=0;AC=6;AN=8;DP4=3,4,14,12;MQ=35	GT:PL	1/1:84,6,0	1/1:205,33,0	0/0:0,21,204	1/1:255,39,0
OAR1	43185808	.	A	G	471.026	PASS	DP=211;VDB=0.000330142;SGB=6.46988;RPBZ=-0.48366;MQBZ=1.12185;MQSBZ=-1.06578;BQBZ=1.75985;FS=0;MQ0F=0;AC=2;AN=8;DP4=43,52,14,12;MQ=40	GT:PL	0/1:255,0,225	0/1:255,0,255	0/0:0,78,255	0/0:0,135,255
OAR1	44528125	.	A	G	689.443	PASS	DP=255;VDB=2.45641e-05;SGB=-83.5372;RPBZ=0;MQBZ=-3.13308;MQSBZ=0.772457;BQBZ=-0.451214;FS=0;MQ0F=0;AC=3;AN=8;DP4=53,56,27,21;MQ=38	GT:PL	0/1:221,0,255	0/1:255,0,255	0/1:253,0,255	0/0:0,112,255
OAR1	45262103	.	A	G	257.083	PASS	DP=267;VDB=0.141548;SGB=-17.1007;RPBZ=7.48917;MQBZ=1.1955;MQSBZ=0.906356;BQBZ=6.59259;FS=0;MQ0F=0;AC=2;AN=8;DP4=176,16,12,8;MQ=38	GT:PL	0/0:0,17,192	0/1:84,0,94	0/1:213,0,163	0/0:0,255,255
OAR1	45467051	.	T	C	212.333	PASS	DP=163;VDB=0.0055181;SGB=1.44838;RPBZ=0.867066;MQBZ=-2.23962;MQSBZ=2.38745;BQBZ=-1.10713;FS=0;MQ0F=0;AC=2;AN=8;DP4=48,33,7,6;MQ=38	GT:PL	0/1:21,0,255	0/1:231,0,193	0/0:0,84,255	0/0:0,96,255
OAR1	46158540	.	G	T	863.053	PASS	DP=123;VDB=3.56805e-07;SGB=-5.72032;RPBZ=0.0558903;MQBZ=-1.17689;MQSBZ=1.34559;BQBZ=-0.823689;FS=0;MQ0F=0;AC=6;AN=8;DP4=8,7,38,21;MQ=38	GT:PL	1/1:255,63,0	1/1:255,54,0	0/1:137,0,191	0/1:255,0,195
OAR1	46715918	.	T	A	382.506	PASS	DP=121;VDB=1.24813e-06;SGB=4.40131;RPBZ=1.81775;MQBZ=1.55539;MQSBZ=0.439134;BQBZ=-4.76367;FS=0;MQ0F=0;AC=3;AN=8;DP4=4,60,3,38;MQ=37	GT:PL	0/1:131,0,177	0/0:0,75,255	0/1:76,0,143	0/1:215,0,163
OAR1	46715920	.	A	G	305.45	PASS	DP=112;VDB=2.16717e-06;SGB=3.82186;RPBZ=1.65239;MQBZ=1.55919;MQSBZ=0.570745;BQBZ=-4.17495;FS=0;MQ0F=0;AC=3;AN=8;DP4=2,62,0,38;MQ=37	GT:PL	0/1:131,0,174	0/0:0,75,188	0/1:76,0,144	0/1:138,0,162
OAR1	47153783	.	C	A	269.62	PASS	DP=29;VDB=3.31679e-06;SGB=10.0627;RPBZ=0.0472511;MQBZ=0.306697;BQBZ=-0.965475;FS=0;MQ0F=0;AC=4;AN=8;DP4=0,9,0,20;MQ=35	GT:PL	1/1:171,36,0	1/1:147,24,0	0/0:0,9,81	0/0:0,18,113
OAR1	49483751	.	A	G	245.027	PASS	DP=190;VDB=0.0415958;SGB=-15.2595;RPBZ=2.17726;MQBZ=-0.0423972;MQSBZ=0.652717;BQBZ=2.72424;FS=0;MQ0F=0;AC=2;AN=8;DP4=88,24,12,5;MQ=38	GT:PL	0/1:130,0,255	0/1:155,0,179	0/0:0,57,255	0/0:0,108,255
OAR1	49702935	.	C	T	469.978	PASS	DP=197;VDB=5.45378e-12;SGB=30.8681;RPBZ=-0.0332009;MQBZ=-2.2591;MQSBZ=4.01619;BQBZ=-0.271237;FS=0;MQ0F=0;AC=2;AN=8;DP4=45,27,29,20;MQ=37	GT:PL	0/0:0,75,255	0/0:0,87,255	0/1:255,0,60	0/1:255,0,255
OAR1	49703053	.	G	A	95.8222	PASS	DP=64;VDB=0.000852172;SGB=0.290035;RPBZ=1.64062;MQBZ=1.34328;BQBZ=-0.506805;FS=0;MQ0F=0;AC=2;AN=8;DP4=0,54,0,10;MQ=33	GT:PL	0/0:0,39,168	0/0:0,45,169	0/1:28,0,123	0/1:108,0,128
OAR1	50432506	.	A	G	76.23	PASS	DP=20;VDB=0.0511907;SGB=-1.24859;RPBZ=0.0413483;MQBZ=-0.873724;BQBZ=0.654654;FS=0;MQ0F=0;AC=2;AN=8;DP4=0,14,0,6;MQ=37	GT:PL	0/1:88,0,46	0/1:27,0,57	0/0:0,15,112	0/0:0,15,115
OAR1	50642275	.	C	T	586.643	PASS	DP=64;VDB=6.62572e-08;SGB=4.48661;RPBZ=1.07488;MQBZ=0.0495022;MQSBZ=2.11838;BQBZ=0.0775536;FS=0;MQ0F=0;AC=5;AN=8;DP4=7,5,16,10;MQ=39	GT:PL	0/1:143,0,113	0/0:0,24,235	1/1:234,27,0	1/1:255,36,0
OAR1	53447924	.	C	G	134.967	PASS	DP=57;VDB=1.0053e-05;SGB=1.44838;RPBZ=-1.07605;MQBZ=-0.970795;BQBZ=0.742764;FS=0;MQ0F=0;AC=2;AN=8;DP4=0,44,0,13;MQ=34	GT:PL	0/1:46,0,96	0/0:0,57,157	0/0:0,39,177	0/1:128,0,107
OAR1	53871806	.	G	A	655.373	PASS	DP=131;VDB=0.00112255;SGB=3.82179;RPBZ=-0.30021;MQBZ=-0.538555;MQSBZ=-0.574522;BQBZ=-0.436129;FS=0;MQ0F=0;AC=4;AN=8;DP4=14,26,14,24;MQ=38	GT:PL	0/1:189,0,150	0/0:0,75,255	1/1:255,45,0	0/1:255,0,199
OAR1	54784804	.	A	G	540.831	PASS	DP=53;VDB=1.10569e-06;SGB=0.501174;RPBZ=1.97661;MQBZ=-0.110073;MQSBZ=-2.02078;BQBZ=0.289165;FS=0;MQ0F=0;AC=6;AN=8;DP4=0,5,10,16;MQ=37	GT:PL	0/1:132,0,8	0/1:116,0,106	1/1:76,9,0	1/1:255,45,0
OAR1	55789691	.	C	T	241.009	PASS	DP=119;VDB=0.000124618;SGB=7.24247;RPBZ=-0.818239;MQBZ=1.65065;BQBZ=-0.586029;FS=0;MQ0F=0;AC=2;AN=8;DP4=91,0,28,0;MQ=37	GT:PL	0/1:146,0,151	0/1:134,0,143	0/0:0,75,186	0/0:0,99,188
OAR1	57031451	.	G	T	557.51	PASS	DP=106;VDB=0.00974269;SGB=1.50489;RPBZ=-1.86759;MQBZ=1.13256;MQSBZ=0.912357;BQBZ=0.896953;FS=0;MQ0F=0;AC=3;AN=8;DP4=28,12,10,16;MQ=38	GT:PL	0/1:197,0,101	0/0:0,42,255	0/1:158,0,255	0/1:242,0,129
OAR1	5720644	.	C	T	355.813	PASS	DP=192;VDB=0.00744023;SGB=7.24247;RPBZ=-0.789759;MQBZ=0.382977;MQSBZ=-1.45685;BQBZ=-0.398982;FS=0;MQ0F=0;AC=2;AN=8;DP4=36,53,15,13;MQ=37	GT:PL	0/0:0,72,255	0/0:0,90,255	0/1:140,0,253	0/1:255,0,255
OAR1	57684326	.	T	C	461.091	PASS	DP=119;VDB=4.91923e-07;SGB=4.15642;RPBZ=0.23157;MQBZ=0.585404;MQSBZ=2.35116;BQBZ=1.83686;FS=0;MQ0F=0;AC=4;AN=8;DP4=23,10,29,10;MQ=39	GT:PL	0/1:143,0,196	0/1:107,0,255	0/0:0,30,248	1/1:255,84,0
OAR1	60730131	.	G	T	470.96	PASS	DP=300;VDB=7.66019e-06;SGB=18.445;RPBZ=-0.893016;MQBZ=1.41362;MQSBZ=-1.81077;BQBZ=3.34096;FS=0;MQ0F=0;AC=2;AN=8;DP4=54,70,27,30;MQ=37	GT:PL	0/0:0,120,255	0/1:255,0,255	0/0:0,123,255	0/1:255,0,255
OAR1	60952878	.	T	C	425.039	PASS	DP=193;VDB=1.39172e-05;SGB=7.62876;RPBZ=0.467668;MQBZ=-1.17395;MQSBZ=1.34317;BQBZ=-0.95903;FS=0;MQ0F=0;AC=2;AN=8;DP4=57,33,19,10;MQ=38	GT:PL	0/0:0,105,255	0/1:255,0,210	0/0:0,90,255	0/1:209,0,255
OAR1	61500406	.	T	C	981.01	PASS	DP=233;VDB=2.73861e-16;SGB=-7.45742;RPBZ=-1.94516;MQBZ=0.491621;MQSBZ=-0.22884;BQBZ=-0.284532;FS=0;MQ0F=0;AC=6;AN=8;DP4=20,16,47,50;MQ=38	GT:PL	0/1:255,0,255	1/1:255,42,0	0/1:255,0,255	1/1:255,117,0
OAR1	61724766	.	T	G	173.375	PASS	DP=66;VDB=7.51997e-06;SGB=5.31101;RPBZ=0.660308;MQBZ=-0.388951;BQBZ=-0.658874;FS=0;MQ0F=0;AC=3;AN=8;DP4=42,0,23,0;MQ=37	GT:PL	0/0:0,66,188	0/0:0,45,179	0/1:36,0,88	1/1:183,63,0
OAR1	63060665	.	T	C	721.42	PASS	DP=429;VDB=2.31453e-20;SGB=18.1146;RPBZ=0.0152182;MQBZ=0.0568688;MQSBZ=2.88524;BQBZ=-0.0683289;FS=0;MQ0F=0;AC=4;AN=8;DP4=86,54,66,46;MQ=38	GT:PL	0/1:255,0,255	0/0:0,172,255	1/1:255,163,0	0/1:255,0,255
OAR1	64205529	.	G	A	427.06	PASS	DP=133;VDB=1.91245e-06;SGB=-18.9418;RPBZ=0.785176;MQBZ=-1.14984;MQSBZ=-1.96177;BQBZ=-1.99741;FS=0;MQ0F=0;AC=3;AN=8;DP4=23,38,7,16;MQ=38	GT:PL	0/1:181,0,255	0/1:181,0,229	0/1:105,0,200	0/0:0,78,255
OAR1	65726971	.	G	A	51.2791	PASS	DP=85;VDB=0.00270021;SGB=-0.0966342;RPBZ=1.4878;MQBZ=-0.71149;BQBZ=-3.55855;FS=0;MQ0F=0;AC=2;AN=8;DP4=76,0,9,0;MQ=36	GT:PL	0/0:0,66,187	0/1:42,0,146	0/1:51,0,143	0/0:0,84,183
OAR1	65726977	.	A	G	597.883	PASS	DP=107;VDB=1.00396e-18;SGB=-6.81855;RPBZ=0.115153;MQBZ=-0.605942;BQBZ=0.259725;FS=0;MQ0F=0;AC=5;AN=8;DP4=23,0,83,0;MQ=37	GT:PL	0/1:154,0,102	0/1:151,0,96	0/1:147,0,94	1/1:187,96,0
OAR1	65727096	.	G	A	979.955	PASS	DP=362;VDB=9.04162e-14;SGB=-10.1523;RPBZ=0.931104;MQBZ=-1.1124;MQSBZ=-0.888095;BQBZ=-0.620304;FS=0;MQ0F=0;AC=5;AN=8;DP4=25,31,75,81;MQ=38	GT:PL	0/1:255,0,255	0/1:255,0,255	0/1:255,0,255	1/1:255,184,0
OAR1	66765759	.	C	T	719.16	PASS	DP=142;VDB=1.11983e-12;SGB=12.937;RPBZ=-0.391347;MQBZ=-0.318249;MQSBZ=-0.448926;BQBZ=2.73725;FS=0;MQ0F=0;AC=5;AN=8;DP4=12,14,32,24;MQ=40	GT:PL	0/1:255,0,69	1/1:255,72,0	1/1:255,57,0	0/0:0,66,255
OAR1	66970322	.	A	G	374.89	PASS	DP=27;VDB=8.6949e-10;SGB=3.46706;RPBZ=1.13064;MQBZ=-0.759731;BQBZ=-0.687043;FS=0;MQ0F=0;AC=6;AN=8;DP4=5,0,22,0;MQ=37	GT:PL	1/1:126,15,0	1/1:140,21,0	0/0:0,15,120	1/1:153,30,0
OAR1	66970342	.	T	C	401.291	PASS	DP=32;VDB=3.34407e-08;SGB=4.25186;RPBZ=1.55658;MQBZ=-1.0014;BQBZ=-1.11169;FS=0;MQ0F=0;AC=6;AN=8;DP4=7,0,25,0;MQ=38	GT:PL	1/1:139,18,0	1/1:142,21,0	0/0:0,21,145	1/1:165,36,0
OAR1	67172400	.	T	C	426.986	PASS	DP=163;VDB=0.000566501;SGB=-22.0103;RPBZ=0.331427;MQBZ=0.931311;MQSBZ=2.65673;BQBZ=1.36814;FS=0;MQ0F=0.00613497;AC=2;AN=8;DP4=47,27,15,13;MQ=35	GT:PL	0/1:211,0,218	0/0:0,51,255	0/0:0,72,255	0/1:255,0,228
OAR1	67893287	.	C	T	66.6987	PASS	DP=49;VDB=0.0131721;SGB=-1.25106;RPBZ=1.0722;MQBZ=-0.874606;BQBZ=0.966726;FS=0;MQ0F=0;AC=2;AN=8;DP4=43,0,6,0;MQ=36	GT:PL	0/1:66,0,63	0/1:40,0,118	0/0:0,39,173	0/0:0,60,184
OAR1	68828403	.	T	G	228.083	PASS	DP=43;VDB=4.88729e-10;SGB=-3.94847;RPBZ=-0.0392292;MQBZ=0.176656;BQBZ=-1.21657;FS=0;MQ0F=0;AC=6;AN=8;DP4=11,0,22,0;MQ=25	GT:PL	1/1:104,24,0	0/1:11,0,56	1/1:76,1,0	0/1:74,0,55
OAR1	68828687	.	G	A	290.154	PASS	DP=27;VDB=3.85027e-10;SGB=-3.60159;RPBZ=-0.473262;MQBZ=-0.684962;BQBZ=2.4378;FS=0;MQ0F=0;AC=6;AN=8;DP4=0,7,0,20;MQ=29	GT:PL	1/1:102,12,0	0/1:42,0,44	1/1:143,30,0	0/1:42,0,79
OAR1	69046325	.	G	A	277.757	PASS	DP=26;VDB=3.43907e-07;SGB=1.63392;RPBZ=2.3117;MQBZ=1.36494;BQBZ=-0.237537;FS=0;MQ0F=0;AC=4;AN=8;DP4=0,10,0,16;MQ=35	GT:PL	0/1:89,0,17	0/0:0,12,94	1/1:128,21,0	0/1:104,0,82
OAR1	69300577	.	T	C	197.726	PASS	DP=44;VDB=0.237542;SGB=3.53239;RPBZ=-0.169996;MQBZ=-1.18342;MQSBZ=-0.402818;BQBZ=0.83205;FS=0;MQ0F=0;AC=3;AN=8;DP4=6,7,5,4;MQ=36	GT:PL	0/1:42,3,0	1/1:202,24,0	0/0:0,21,216	0/0:0,18,193
OAR1	69954712	.	T	C	719.557	PASS	DP=320;VDB=1.56858e-15;SGB=36.2019;RPBZ=-0.283197;MQBZ=-0.851092;MQSBZ=-2.01569;BQBZ=-1.23161;FS=0;MQ0F=0.00625;AC=5;AN=8;DP4=33,29,62,75;MQ=36	GT:PL	1/1:255,134,0	0/1:255,0,255	0/0:0,120,255	1/1:255,178,0
OAR1	70654934	.	G	T	220.512	PASS	DP=30;VDB=1.69697e-06;SGB=-8.81763;RPBZ=-0.663206;MQBZ=-0.859444;BQBZ=2.90292;FS=0;MQ0F=0;AC=4;AN=8;DP4=0,13,0,16;MQ=39	GT:PL	0/1:49,0,76	0/1:114,0,3	0/1:41,0,52	0/1:53,0,57
OAR1	70955184	.	C	T	360.027	PASS	DP=251;VDB=0.00927942;SGB=8.40135;RPBZ=6.35064;MQBZ=-1.31351;MQSBZ=1.81733;BQBZ=1.81668;FS=0;MQ0F=0;AC=2;AN=8;DP4=77,43,17,14;MQ=38	GT:PL	0/1:255,0,114	0/0:0,105,255	0/0:0,105,255	0/1:144,0,255
OAR1	71215612	.	A	G	256.987	PASS	DP=74;VDB=0.364722;SGB=0.675585;RPBZ=-0.747644;MQBZ=0.669808;MQSBZ=-0.556236;BQBZ=-0.240875;FS=0;MQ0F=0;AC=3;AN=8;DP4=17,10,3,8;MQ=36	GT:PL	0/0:0,39,255	0/1:172,0,132	1/1:130,15,0	0/0:0,27,213
OAR1	71464232	.	T	A	155.251	PASS	DP=22;VDB=5.99406e-06;SGB=0.550236;RPBZ=3.00316;MQBZ=-2.13629;BQBZ=3.48283;FS=0;MQ0F=0;AC=5;AN=8;DP4=7,0,12,0;MQ=31	GT:PL	0/1:59,0,18	0/0:0,18,86	1/1:38,9,0	1/1:103,15,0
OAR1	71464370	.	C	T	288.382	PASS	DP=89;VDB=0.00133078;SGB=3.76583;RPBZ=0.213076;MQBZ=-0.829375;MQSBZ=-1.83372;BQBZ=-0.690255;FS=0;MQ0F=0;AC=3;AN=8;DP4=15,22,10,9;MQ=37	GT:PL	0/1:79,0,197	1/1:255,45,0	0/0:0,27,240	0/0:0,57,255
OAR1	72372333	.	C	T	158.966	PASS	DP=43;VDB=0.00224346;SGB=1.06183;RPBZ=0.176699;MQBZ=-1.31736;BQBZ=0.719393;FS=0;MQ0F=0;AC=2;AN=8;DP4=0,31,0,12;MQ=36	GT:PL	0/1:81,0,105	0/1:117,0,44	0/0:0,39,181	0/0:0,18,112
OAR1	7463587	.	G	A	725.446	PASS	DP=330;VDB=0.00383383;SGB=-46.5585;RPBZ=1.11199;MQBZ=-3.96831;MQSBZ=-0.848665;BQBZ=-3.74125;FS=0;MQ0F=0;AC=3;AN=8;DP4=65,64,33,35;MQ=38	GT:PL	0/1:255,0,255	0/0:0,154,255	0/1:255,0,255	0/1:255,0,255
OAR1	7678559	.	G	A	159.445	PASS	DP=45;VDB=8.67656e-07;SGB=-7.57121;RPBZ=-2.20255;MQBZ=2.21213;BQBZ=-0.791615;FS=0;MQ0F=0;AC=5;AN=8;DP4=13,0,12,0;MQ=34	GT:PL	0/1:27,0,57	1/1:45,12,0	0/1:14,0,89	0/1:113,0,81
OAR1	80283750	.	C	T	857.933	PASS	DP=172;VDB=7.11137e-23;SGB=-6.6283;RPBZ=-1.21999;MQBZ=-1.35911;MQSBZ=-2.86744;BQBZ=-1.45203;FS=0;MQ0F=0;AC=6;AN=8;DP4=14,11,25,60;MQ=38	GT:PL	1/1:255,69,0	0/1:165,0,214	0/1:222,0,255	1/1:255,123,0
OAR1	81170833	.	C	T	464.486	PASS	DP=231;VDB=0.0146003;SGB=28.8085;RPBZ=1.1193;MQBZ=-0.614305;MQSBZ=-0.0797493;BQBZ=-1.71437;FS=0;MQ0F=0;AC=3;AN=8;DP4=29,38,26,20;MQ=39	GT:PL	0/0:0,69,255	0/0:0,48,255	1/1:255,93,0	0/1:255,0,255
OAR1	81171024	.	C	T	168.436	PASS	DP=16;VDB=5.96656e-06;SGB=4.64245;RPBZ=2.09541;MQBZ=1.99941;BQBZ=-0.6742;FS=0;MQ0F=0;AC=3;AN=8;DP4=0,5,0,11;MQ=36	GT:PL	0/0:0,6,29	0/0:0,3,36	1/1:76,9,0	0/1:133,0,26
OAR1	83345362	.	T	G	377.657	PASS	DP=231;VDB=0.191758;SGB=-21.3966;RPBZ=-0.35279;MQBZ=-0.197541;MQSBZ=0.136421;BQBZ=-1.29028;FS=0;MQ0F=0;AC=2;AN=8;DP4=45,65,14,13;MQ=37	GT:PL	0/0:0,84,255	0/0:0,81,255	0/1:255,0,255	0/1:162,0,255
OAR1	8340851	.	C	T	723.099	PASS	DP=212;VDB=1.75379e-16;SGB=8.07098;RPBZ=-5.30118;MQBZ=1.13847;MQSBZ=0.276776;BQBZ=2.86322;FS=0;MQ0F=0;AC=3;AN=8;DP4=20,43,42,18;MQ=35	GT:PL	0/1:255,0,111	0/1:255,0,167	0/1:255,0,74	0/0:0,123,255
OAR1	86468905	.	A	G	189.496	PASS	DP=59;VDB=1.12693e-06;SGB=2.60694;RPBZ=0.191887;MQBZ=-0.954208;BQBZ=-1.0352;FS=0;MQ0F=0;AC=2;AN=8;DP4=0,42,0,16;MQ=38	GT:PL	0/0:0,54,185	0/0:0,48,184	0/1:116,0,16	0/1:113,0,111
OAR1	86944771	.	C	T	980.588	PASS	DP=337;VDB=1.06797e-09;SGB=-42.5868;RPBZ=0.820862;MQBZ=0.641732;MQSBZ=0.506513;BQBZ=0.957443;FS=0;MQ0F=0;AC=5;AN=8;DP4=55,33,67,59;MQ=37	GT:PL	0/1:255,0,255	0/1:255,0,217	1/1:255,72,0	0/1:255,0,255
OAR1	88267918	.	A	T	439.943	PASS	DP=191;VDB=0.185199;SGB=11.1054;RPBZ=-0.866606;MQBZ=0.169817;MQSBZ=1.60408;BQBZ=1.03663;FS=0;MQ0F=0;AC=2;AN=8;DP4=46,35,20,18;MQ=38	GT:PL	0/1:224,0,229	0/1:255,0,255	0/0:0,60,255	0/0:0,102,255
OAR1	88470522	.	G	A	462.017	PASS	DP=215;VDB=9.39155e-05;SGB=10.7191;RPBZ=1.29004;MQBZ=-0.333041;MQSBZ=-2.53638;BQBZ=0.290106;FS=0;MQ0F=0;AC=2;AN=8;DP4=39,57,12,25;MQ=37	GT:PL	0/0:0,96,255	0/1:246,0,255	0/0:0,69,255	0/1:255,0,255
OAR1	89150574	.	A	G	404.56	PASS	DP=155;VDB=0.000603581;SGB=26.4334;RPBZ=1.25128;MQBZ=-1.50545;MQSBZ=-0.712961;BQBZ=-0.0410876;FS=0;MQ0F=0;AC=3;AN=8;DP4=30,26,19,23;MQ=36	GT:PL	0/0:0,57,255	0/0:0,72,255	0/1:195,0,247	1/1:255,96,0
OAR1	90980753	.	A	G	865.971	PASS	DP=146;VDB=1.53567e-15;SGB=-6.18029;RPBZ=0.969213;MQBZ=-0.169858;MQSBZ=2.51088;BQBZ=-0.473999;FS=0;MQ0F=0;AC=6;AN=8;DP4=21,13,55,14;MQ=37	GT:PL	0/1:148,0,255	1/1:255,45,0	1/1:255,69,0	0/1:247,0,249
OAR1	912065	.	C	T	255.568	PASS	DP=81;VDB=1.53428e-10;SGB=20.6629;RPBZ=-1.4086;MQBZ=-1.33534;BQBZ=1.70259;FS=0;MQ0F=0;AC=3;AN=8;DP4=0,47,0,34;MQ=37	GT:PL	0/1:113,0,101	0/0:0,72,185	0/0:0,51,184	1/1:188,75,0
OAR1	91759790	.	C	T	359.024	PASS	DP=111;VDB=0.363131;SGB=2.99323;RPBZ=-0.988396;MQBZ=-0.275577;MQSBZ=1.56936;BQBZ=0.687675;FS=0;MQ0F=0;AC=2;AN=8;DP4=19,21,7,10;MQ=37	GT:PL	0/1:196,0,122	0/0:0,24,195	0/0:0,48,255	0/1:202,0,239
OAR1	93575304	.	G	T	720.023	PASS	DP=234;VDB=0.000367326;SGB=29.0125;RPBZ=-0.145612;MQBZ=-1.53901;MQSBZ=2.34047;BQBZ=-0.826825;FS=0;MQ0F=0;AC=6;AN=8;DP4=9,21,60,52;MQ=37	GT:PL	1/1:255,105,0	0/0:0,90,255	1/1:255,87,0	1/1:255,144,0
OAR1	93575370	.	T	C	199.04	PASS	DP=138;VDB=0.0145736;SGB=1.06266;RPBZ=-1.4322;MQBZ=0.757284;MQSBZ=3.11251;BQBZ=0.113383;FS=0;MQ0F=0;AC=2;AN=8;DP4=34,23,2,10;MQ=34	GT:PL	0/0:0,51,255	1/1:244,33,0	0/0:0,45,255	0/0:0,75,255
OAR1	93826505	.	A	C	806.305	PASS	DP=122;VDB=0.00116674;SGB=-15.8906;RPBZ=-7.59343;MQBZ=-0.205493;MQSBZ=-0.560522;BQBZ=6.88446;FS=0;MQ0F=0;AC=4;AN=8;DP4=6,30,21,18;MQ=37	GT:PL	0/1:179,0,92	0/1:158,0,137	0/1:255,0,169	0/1:252,0,217
OAR1	95214182	.	G	C	470.602	PASS	DP=222;VDB=1.37801e-13;SGB=12.2643;RPBZ=-0.0842545;MQBZ=-2.14079;MQSBZ=1.3972;BQBZ=-1.79169;FS=0;MQ0F=0;AC=2;AN=8;DP4=53,37,30,11;MQ=39	GT:PL	0/1:255,0,183	0/0:0,75,255	0/1:255,0,255	0/0:0,132,255
OAR1	95214287	.	C	T	218.314	PASS	DP=80;VDB=1.38686e-06;SGB=17.8686;RPBZ=0.993514;MQBZ=1.30343;BQBZ=-0.863587;FS=0;MQ0F=0;AC=3;AN=8;DP4=0,50,0,29;MQ=38	GT:PL	0/0:0,51,184	0/0:0,51,183	0/1:76,0,147	1/1:188,72,0
OAR1	95420955	.	G	C	362.06	PASS	DP=93;VDB=1.36055e-06;SGB=-16.4869;RPBZ=-3.24643;MQBZ=-1.22698;MQSBZ=0.595216;BQBZ=-0.733662;FS=0;MQ0F=0;AC=2;AN=8;DP4=15,21,13,6;MQ=39	GT:PL	0/1:235,0,3	0/0:0,57,255	0/0:0,39,255	0/1:167,0,87
OAR1	9573053	.	T	C	464.447	PASS	DP=232;VDB=0.000272251;SGB=-23.2512;RPBZ=-0.400554;MQBZ=-1.56118;MQSBZ=-0.448693;BQBZ=-1.16704;FS=0;MQ0F=0;AC=3;AN=8;DP4=28,61,20,43;MQ=37	GT:PL	0/0:0,93,255	1/1:255,120,0	0/1:255,0,215	0/0:0,75,255
OAR1	96872787	.	T	C	269.542	PASS	DP=47;VDB=9.81491e-08;SGB=0.733356;RPBZ=2.10496;MQBZ=-2.06023;BQBZ=-0.176279;FS=0;MQ0F=0;AC=4;AN=8;DP4=25,0,22,0;MQ=34	GT:PL	0/1:119,0,110	1/1:123,21,0	0/0:0,27,165	0/1:71,0,119
OAR1	96872903	.	C	T	704.485	PASS	DP=175;VDB=1.88072e-09;SGB=6.13951;RPBZ=2.1629;MQBZ=1.34209;MQSBZ=-1.84668;BQBZ=0.532301;FS=0;MQ0F=0;AC=4;AN=8;DP4=29,32,22,28;MQ=37	GT:PL	0/1:238,0,255	0/0:0,69,255	1/1:255,51,0	0/1:255,0,255
OAR1	97584834	.	C	T	447.873	PASS	DP=189;VDB=0.000915944;SGB=-107.743;RPBZ=5.39213;MQBZ=-1.02332;BQBZ=5.56866;FS=0;MQ0F=0;AC=4;AN=8;DP4=125,0,63,0;MQ=37	GT:PL	0/1:130,0,152	0/1:120,0,151	0/1:109,0,138	0/1:128,0,149
OAR1	98397900	.	A	G	137.728	PASS	DP=1026;VDB=2.57503e-05;SGB=-370.777;RPBZ=-3.16566;MQBZ=-20.2814;MQSBZ=1.27987;BQBZ=3.47442;FS=0;MQ0F=0.0623782;AC=3;AN=8;DP4=162,231,139,87;MQ=27	GT:PL	0/1:38,0,255	0/1:56,0,255	0/1:87,0,255	0/0:0,1,255
OAR1	98397909	.	T	C	141.793	PASS	DP=1017;VDB=2.80839e-05;SGB=-370.777;RPBZ=-3.86566;MQBZ=-20.5193;MQSBZ=-0.172027;BQBZ=2.8416;FS=0;MQ0F=0.0619469;AC=3;AN=8;DP4=152,243,123,103;MQ=27	GT:PL	0/1:44,0,255	0/1:61,0,255	0/1:81,0,255	0/0:0,7,255
OAR1	98397911	.	T	C	908.184	PASS	DP=995;VDB=3.11102e-16;SGB=-273.954;RPBZ=0.99498;MQBZ=8.54628;MQSBZ=-0.112684;BQBZ=-0.568096;FS=0;MQ0F=0.0643216;AC=4;AN=8;DP4=199,251,61,105;MQ=27	GT:PL	0/1:255,0,255	0/1:255,0,255	0/1:200,0,255	0/1:237,0,255
OAR1	98397916	.	G	T	141.562	PASS	DP=972;VDB=1.63359e-07;SGB=-356.253;RPBZ=-3.97811;MQBZ=-20.3423;MQSBZ=-0.397846;BQBZ=2.98694;FS=0;MQ0F=0.0576132;AC=3;AN=8;DP4=131,262,112,105;MQ=28	GT:PL	0/1:44,0,255	0/1:61,0,255	0/1:81,0,255	0/0:0,10,255
OAR1	98397987	.	A	G	168.739	PASS	DP=230;VDB=2.52302e-18;SGB=-99.6742;RPBZ=0.328768;MQBZ=-9.30345;MQSBZ=0.0935236;BQBZ=0.156523;FS=0;MQ0F=0.00434783;AC=4;AN=8;DP4=61,40,35,23;MQ=27	GT:PL	0/1:30,0,255	0/1:54,0,186	0/1:88,0,255	0/1:41,0,255
OAR1	98398001	.	C	T	206.787	PASS	DP=182;VDB=3.00471e-15;SGB=-19.5728;RPBZ=-1.74595;MQBZ=-9.49613;MQSBZ=-1.28191;BQBZ=-3.4682;FS=0;MQ0F=0;AC=4;AN=8;DP4=34,28,19,32;MQ=29	GT:PL	0/1:62,0,252	0/1:77,0,171	0/1:69,0,255	0/1:41,0,255
OAR1	98398007	.	A	G	85.165	PASS	DP=85;VDB=9.77924e-11;SGB=-13.4352;RPBZ=-0.368644;MQBZ=-7.02349;BQBZ=-1.66023;FS=0;MQ0F=0;AC=4;AN=8;DP4=0,51,0,31;MQ=28	GT:PL	0/1:25,0,108	0/1:35,0,141	0/1:49,0,130	0/1:19,0,150
OAR1	98814417	.	C	G	449.602	PASS	DP=207;VDB=6.56394e-05;SGB=10.7191;RPBZ=-3.76348;MQBZ=-1.37117;MQSBZ=0.23867;BQBZ=0.230192;FS=0;MQ0F=0;AC=3;AN=8;DP4=33,50,22,15;MQ=36	GT:PL	0/0:0,72,255	0/0:0,111,255	1/1:255,20,0	0/1:240,0,255
OAR1	99093049	.	C	T	724.998	PASS	DP=232;VDB=1.23625e-06;SGB=11.1613;RPBZ=-1.45043;MQBZ=0.42205;MQSBZ=-1.0331;BQBZ=1.32478;FS=0;MQ0F=0;AC=3;AN=8;DP4=32,34,31,45;MQ=37	GT:PL	0/1:255,0,255	0/1:255,0,196	0/0:0,63,255	0/1:255,0,255
OAR1	99093176	.	G	A	175.91	PASS	DP=45;VDB=0.00081054;SGB=0.675585;RPBZ=-0.108745;MQBZ=-0.765497;BQBZ=0.945857;FS=0;MQ0F=0;AC=3;AN=8;DP4=0,33,0,11;MQ=37	GT:PL	0/1:113,0,75	0/0:0,33,162	1/1:108,15,0	0/0:0,54,183
OAR10	10111862	.	C	T	81.6818	PASS	DP=137;VDB=0.315765;SGB=-10.3495;RPBZ=4.08946;MQBZ=1.23024;MQSBZ=1.58096;BQBZ=1.51698;FS=0;MQ0F=0;AC=2;AN=8;DP4=59,25,6,3;MQ=35	GT:PL	0/0:0,2,238	0/1:42,0,250	0/0:0,99,255	0/1:81,0,255
OAR10	1015610	.	G	C	539.262	PASS	DP=108;VDB=4.26196e-11;SGB=2.27743;RPBZ=1.33732;MQBZ=-2.82213;MQSBZ=1.7237;BQBZ=1.0652;FS=0;MQ0F=0;AC=3;AN=8;DP4=25,12,25,5;MQ=39	GT:PL	0/1:181,0,73	0/1:157,0,126	0/0:0,48,255	0/1:241,0,255
OAR10	10381187	.	C	T	300.787	PASS	DP=38;VDB=0.237402;SGB=0.320408;RPBZ=-0.128935;MQBZ=-0.159901;MQSBZ=0.316228;BQBZ=1.1726;FS=0;MQ0F=0;AC=5;AN=8;DP4=4,4,5,6;MQ=36	GT:PL	1/1:119,9,0	1/1:124,15,0	0/1:102,0,100	0/0:0,15,157
OAR10	10822797	.	A	G	825.508	PASS	DP=128;VDB=3.28572e-21;SGB=-5.40184;RPBZ=-3.99404;MQBZ=0.763313;MQSBZ=2.53028;BQBZ=1.95798;FS=0;MQ0F=0;AC=5;AN=8;DP4=14,13,33,19;MQ=38	GT:PL	0/1:255,0,217	0/1:255,0,225	0/1:100,0,127	1/1:255,54,0
OAR10	11028202	.	G	A	87.256	PASS	DP=43;VDB=0.292572;SGB=-1.62982;RPBZ=-0.221488;MQBZ=-2.16398;MQSBZ=-0.352759;BQBZ=0.514114;FS=0;MQ0F=0;AC=3;AN=8;DP4=10,9,1,4;MQ=39	GT:PL	0/0:0,6,74	1/1:101,12,0	0/1:30,0,102	0/0:0,42,255
OAR10	11028303	.	T	C	330.03	PASS	DP=137;VDB=7.35074e-05;SGB=2.60694;RPBZ=-1.80737;MQBZ=0.244263;MQSBZ=-0.711428;BQBZ=2.1974;FS=0;MQ0F=0;AC=2;AN=8;DP4=24,39,11,5;MQ=39	GT:PL	0/0:0,42,255	0/1:177,0,255	0/1:192,0,119	0/0:0,96,255
OAR10	12117637	.	A	G	350.11	PASS	DP=46;VDB=1.68637e-10;SGB=-12.2076;RPBZ=-1.28239;MQBZ=1.3306;BQBZ=0.422921;FS=0;MQ0F=0;AC=5;AN=8;DP4=18,0,27,0;MQ=33	GT:PL	0/1:60,0,116	0/1:134,0,47	1/1:66,6,0	0/1:129,0,68
OAR10	12117769	.	A	C	647.248	PASS	DP=303;VDB=0.010311;SGB=-42.8763;RPBZ=0.660829;MQBZ=-2.55626;MQSBZ=0.708034;BQBZ=-1.41155;FS=0;MQ0F=0;AC=3;AN=8;DP4=62,64,27,35;MQ=37	GT:PL	0/1:255,0,249	0/1:220,0,255	0/0:0,126,255	0/1:212,0,255
OAR10	15676	.	A	C	421.115	PASS	DP=277;VDB=0.0243372;SGB=-57.7179;RPBZ=6.53826;MQBZ=-0.576456;MQSBZ=1.72033;BQBZ=4.82394;FS=0;MQ0F=0;AC=3;AN=8;DP4=113,29,21,11;MQ=37	GT:PL	0/1:30,0,255	0/1:214,0,255	0/0:0,126,255	0/1:220,0,255
OAR10	16535907	.	A	G	291.801	PASS	DP=170;VDB=0.0190074;SGB=2.60697;RPBZ=1.16389;MQBZ=-1.41954;MQSBZ=-0.761522;BQBZ=1.10303;FS=0;MQ0F=0;AC=2;AN=8;DP4=30,39,7,9;MQ=38	GT:PL	0/1:91,0,222	0/1:240,0,221	0/0:0,39,255	0/0:0,114,255
OAR10	18064314	.	A	C	561.387	PASS	DP=183;VDB=7.97742e-09;SGB=25.251;RPBZ=0.145809;MQBZ=1.56855;MQSBZ=-1.05438;BQBZ=1.4857;FS=0;MQ0F=0;AC=5;AN=8;DP4=12,18,44,35;MQ=38	GT:PL	1/1:255,81,0	0/1:97,0,224	0/0:0,57,255	1/1:255,144,0
OAR10	18474188	.	C	T	928.044	PASS	DP=139;VDB=1.21767e-08;SGB=-5.53974;RPBZ=-0.0448119;MQBZ=-1.54906;MQSBZ=0.601642;BQBZ=0.828187;FS=0;MQ0F=0;AC=5;AN=8;DP4=8,19,25,30;MQ=39	GT:PL	0/1:210,0,220	1/1:255,3,0	0/1:255,0,125	0/1:246,0,202
OAR10	20668989	.	C	T	471.04	PASS	DP=229;VDB=0.0024405;SGB=12.2643;RPBZ=0.140531;MQBZ=-1.91213;MQSBZ=-0.314128;BQBZ=-1.48463;FS=0;MQ0F=0;AC=2;AN=8;DP4=61,43,26,15;MQ=36	GT:PL	0/0:0,78,255	0/1:255,0,255	0/1:255,0,255	0/0:0,123,255
OAR10	21811983	.	T	C	430.025	PASS	DP=192;VDB=0.00135364;SGB=6.85617;RPBZ=-0.793938;MQBZ=-1.31602;MQSBZ=0.828815;BQBZ=-0.618109;FS=0;MQ0F=0;AC=2;AN=8;DP4=44,46,12,15;MQ=38	GT:PL	0/1:214,0,255	0/1:255,0,232	0/0:0,90,255	0/0:0,96,255
OAR10	21812009	.	A	G	118.999	PASS	DP=190;VDB=0.00130969;SGB=-28.6712;RPBZ=2.87254;MQBZ=1.07897;MQSBZ=-0.862914;BQBZ=0.211403;FS=0;MQ0F=0;AC=3;AN=8;DP4=31,72,6,8;MQ=38	GT:PL	0/1:86,0,255	0/1:28,0,255	0/1:51,0,255	0/0:0,22,255
OAR10	22674845	.	A	G	460.487	PASS	DP=319;VDB=0.0210447;SGB=78.6247;RPBZ=0.15227;MQBZ=-2.56402;MQSBZ=0.667942;BQBZ=-2.94091;FS=0;MQ0F=0;AC=4;AN=8;DP4=42,29,83,40;MQ=37	GT:PL	0/0:0,117,255	0/0:0,96,255	1/1:255,163,0	1/1:255,205,0
OAR10	2343813	.	C	T	472.664	PASS	DP=58;VDB=0.0440988;SGB=-2.80317;RPBZ=0.627412;MQBZ=-1.35282;MQSBZ=0.243161;BQBZ=-0.617213;FS=0;MQ0F=0;AC=6;AN=8;DP4=4,4,12,9;MQ=40	GT:PL	0/1:155,0,94	1/1:77,6,0	0/1:24,0,166	1/1:255,39,0
OAR10	24007026	.	G	A	211.693	PASS	DP=41;VDB=4.00206e-06;SGB=-0.221103;RPBZ=0.358138;MQBZ=0.115178;BQBZ=1.02687;FS=0;MQ0F=0;AC=3;AN=8;DP4=0,24,0,17;MQ=33	GT:PL	0/0:0,24,129	0/1:120,0,105	0/1:114,0,30	0/1:17,0,113
OAR10	25421828	.	G	T	264.409	PASS	DP=48;VDB=5.66288e-07;SGB=1.91191;RPBZ=0.322824;MQBZ=0.408628;BQBZ=0.765778;FS=0;MQ0F=0;AC=4;AN=8;DP4=0,21,0,27;MQ=35	GT:PL	0/1:60,0,76	0/0:0,36,167	0/1:63,0,85	1/1:185,60,0
OAR10	25917260	.	G	A	906.171	PASS	DP=251;VDB=0.00112716;SGB=-29.699;RPBZ=0.0434237;MQBZ=-2.14815;MQSBZ=2.89358;BQBZ=-4.31551;FS=0;MQ0F=0.00398406;AC=5;AN=8;DP4=44,28,54,30;MQ=37	GT:PL	0/1:244,0,255	1/1:255,81,0	0/1:192,0,255	0/1:255,0,255
OAR10	26395903	.	T	C	471.04	PASS	DP=280;VDB=4.94243e-07;SGB=14.1958;RPBZ=1.02165;MQBZ=-0.20444;MQSBZ=-0.928122;BQBZ=0.282717;FS=0;MQ0F=0;AC=2;AN=8;DP4=63,60,30,16;MQ=38	GT:PL	0/0:0,108,255	0/0:0,120,255	0/1:255,0,255	0/1:255,0,255
OAR10	27026727	.	A	C	50.5388	PASS	DP=27;VDB=0.02156;SGB=-0.482272;RPBZ=-0.0531562;MQBZ=0.768123;BQBZ=-1.28969;FS=0;MQ0F=0;AC=2;AN=8;DP4=0,19,0,8;MQ=38	GT:PL	0/0:0,18,127	0/1:57,0,73	0/1:33,0,104	0/0:0,15,79
OAR10	27229600	.	G	A	471.035	PASS	DP=395;VDB=4.13139e-12;SGB=20.7628;RPBZ=-0.417734;MQBZ=-1.05198;MQSBZ=-1.8515;BQBZ=1.54883;FS=0;MQ0F=0;AC=2;AN=8;DP4=81,89,31,32;MQ=39	GT:PL	0/0:0,163,255	0/0:0,175,255	0/1:255,0,255	0/1:255,0,255
OAR10	28379222	.	C	T	210.012	PASS	DP=144;VDB=0.000561246;SGB=5.69731;RPBZ=-0.728953;MQBZ=0.47166;MQSBZ=1.72037;BQBZ=0.314578;FS=0;MQ0F=0;AC=2;AN=8;DP4=38,26,16,8;MQ=38	GT:PL	0/0:0,36,195	0/0:0,48,255	1/1:255,69,0	0/0:0,84,255
OAR10	2860290	.	G	A	365.878	PASS	DP=75;VDB=0.0204953;SGB=11.5841;RPBZ=0.163585;MQBZ=-0.660915;MQSBZ=-0.259758;BQBZ=-0.408019;FS=0;MQ0F=0;AC=4;AN=8;DP4=10,7,15,6;MQ=33	GT:PL	0/0:0,36,255	0/0:0,15,139	1/1:160,18,0	1/1:255,45,0
OAR10	28807268	.	G	A	210.043	PASS	DP=108;VDB=0.297266;SGB=11.5453;RPBZ=-1.2512;MQBZ=0.0877496;MQSBZ=-1.01923;BQBZ=0.893755;FS=0;MQ0F=0;AC=2;AN=8;DP4=22,34,3,7;MQ=40	GT:PL	0/0:0,42,255	0/0:0,60,255	1/1:255,30,0	0/0:0,66,255
OAR10	29960814	.	T	G	856.928	PASS	DP=133;VDB=3.80268e-07;SGB=-5.72915;RPBZ=1.36993;MQBZ=-2.53438;MQSBZ=-0.170979;BQBZ=-0.9542;FS=0;MQ0F=0;AC=6;AN=8;DP4=12,12,36,24;MQ=37	GT:PL	0/1:190,0,228	0/1:196,0,255	1/1:255,42,0	1/1:255,78,0
OAR10	30180712	.	C	T	972.042	PASS	DP=231;VDB=2.65955e-19;SGB=-7.3933;RPBZ=0.572209;MQBZ=-0.877357;MQSBZ=-0.223414;BQBZ=0.0658428;FS=0;MQ0F=0;AC=6;AN=8;DP4=15,20,54,52;MQ=36	GT:PL	1/1:255,69,0	0/1:255,0,255	0/1:246,0,200	1/1:255,157,0
OAR10	31253648	.	G	A	981.044	PASS	DP=262;VDB=2.91974e-14;SGB=-8.41759;RPBZ=1.4327;MQBZ=-1.40425;MQSBZ=1.093;BQBZ=-1.4686;FS=0;MQ0F=0;AC=6;AN=8;DP4=22,23,55,63;MQ=38	GT:PL	1/1:255,114,0	1/1:255,48,0	0/1:255,0,255	0/1:255,0,255
OAR10	31763943	.	T	G	379.123	PASS	DP=54;VDB=0.0969556;SGB=8.7407;RPBZ=-0.0173039;MQBZ=-2.4466;MQSBZ=2.24829;BQBZ=-0.661963;FS=0;MQ0F=0;AC=3;AN=8;DP4=8,9,10,7;MQ=36	GT:PL	0/0:0,27,255	0/0:0,21,202	1/1:240,33,0	0/1:185,0,21
OAR10	32240391	.	G	A	719.313	PASS	DP=144;VDB=0.00432485;SGB=12.3601;RPBZ=-1.00518;MQBZ=-0.147339;MQSBZ=0.929802;BQBZ=-0.501471;FS=0;MQ0F=0;AC=5;AN=8;DP4=12,7,28,26;MQ=37	GT:PL	1/1:255,69,0	1/1:255,51,0	0/0:0,42,255	0/1:255,0,115
OAR10	3274330	.	A	G	688.224	PASS	DP=319;VDB=0.000899655;SGB=-89.992;RPBZ=4.21279;MQBZ=-1.16169;MQSBZ=-0.469296;BQBZ=2.82199;FS=0;MQ0F=0;AC=4;AN=8;DP4=110,33,31,21;MQ=38	GT:PL	0/1:102,0,255	0/1:252,0,255	0/1:255,0,255	0/1:121,0,255
OAR10	36714981	.	C	T	464.54	PASS	DP=386;VDB=2.15839e-09;SGB=22.3079;RPBZ=-0.103384;MQBZ=0.17071;MQSBZ=1.76451;BQBZ=0.269789;FS=0;MQ0F=0;AC=3;AN=8;DP4=77,91,26,41;MQ=37	GT:PL	1/1:255,138,0	0/1:255,0,255	0/0:0,163,255	0/0:0,250,255
OAR10	36923043	.	G	A	254.385	PASS	DP=34;VDB=2.96638e-06;SGB=-0.736426;RPBZ=1.60278;MQBZ=0.59437;MQSBZ=-0.35673;BQBZ=-0.365096;FS=0;MQ0F=0;AC=4;AN=8;DP4=14,1,13,1;MQ=37	GT:PL	0/0:0,21,151	0/1:35,0,98	0/1:74,0,74	1/1:189,27,0
OAR10	36923186	.	T	C	58.4255	PASS	DP=10;VDB=0.0320192;SGB=0.00946272;RPBZ=-0.244949;MQBZ=0.261861;BQBZ=1.35225;FS=0;MQ0F=0;AC=3;AN=8;DP4=0,5,0,4;MQ=33	GT:PL	0/0:0,3,23	0/1:43,0,39	0/0:0,6,66	1/1:55,6,0
OAR10	38984987	.	A	C	709.465	PASS	DP=216;VDB=0.000134274;SGB=7.68469;RPBZ=1.75521;MQBZ=-4.42836;MQSBZ=1.17655;BQBZ=0.339715;FS=0;MQ0F=0;AC=4;AN=8;DP4=25,40,36,22;MQ=37	GT:PL	1/1:255,69,0	0/1:255,0,255	0/1:243,0,230	0/0:0,114,255
OAR10	39327036	.	T	C	331.424	PASS	DP=52;VDB=1.24161e-05;SGB=1.89197;RPBZ=0.220672;MQBZ=0.726359;BQBZ=-1.90691;FS=0;MQ0F=0;AC=4;AN=8;DP4=0,24,0,28;MQ=36	GT:PL	1/1:176,39,0	0/1:68,0,52	0/1:131,0,115	0/0:0,42,169
OAR10	40399979	.	A	C	211.584	PASS	DP=48;VDB=2.51594e-05;SGB=12.448;RPBZ=0.062166;MQBZ=-0.54312;BQBZ=1.62828;FS=0;MQ0F=0;AC=3;AN=8;DP4=26,0,22,0;MQ=36	GT:PL	0/0:0,42,175	0/1:74,0,104	0/0:0,21,138	1/1:183,51,0
OAR10	40611113	.	T	C	629.918	PASS	DP=168;VDB=0.00223096;SGB=5.75327;RPBZ=-1.24847;MQBZ=-1.78802;MQSBZ=-3.68207;BQBZ=-3.25102;FS=0;MQ0F=0;AC=3;AN=8;DP4=29,26,25,23;MQ=37	GT:PL	0/1:255,0,39	0/1:234,0,33	0/1:182,0,242	0/0:0,114,255
OAR10	40611114	.	T	C	143.984	PASS	DP=194;VDB=0.000255242;SGB=-14.0321;RPBZ=-0.186953;MQBZ=-1.38629;MQSBZ=-4.06781;BQBZ=-0.878672;FS=0;MQ0F=0;AC=2;AN=8;DP4=54,54,5,10;MQ=36	GT:PL	0/1:20,0,255	0/1:165,0,255	0/0:0,60,255	0/0:0,123,255
OAR10	40611115	.	T	A	437.137	PASS	DP=195;VDB=9.31154e-06;SGB=-31.8296;RPBZ=0.91231;MQBZ=1.79698;MQSBZ=-3.68499;BQBZ=1.75792;FS=0;MQ0F=0;AC=2;AN=8;DP4=34,44,22,22;MQ=36	GT:PL	0/0:0,102,255	0/0:0,84,255	0/1:222,0,186	0/1:255,0,42
OAR10	42200038	.	G	A	70.9619	PASS	DP=17;VDB=0.251321;SGB=-0.535564;RPBZ=-0.94388;MQBZ=0.707107;MQSBZ=-0.707107;BQBZ=1.06066;FS=0;MQ0F=0;AC=2;AN=8;DP4=2,4,1,2;MQ=40	GT:PL	0/1:36,0,36	0/1:72,0,72	0/0:0,3,42	0/0:0,6,54
OAR10	43741508	.	G	A	183.302	PASS	DP=46;VDB=0.144094;SGB=-0.866853;RPBZ=0.283482;MQBZ=-1.4413;MQSBZ=0.25893;FS=0;MQ0F=0;AC=2;AN=8;DP4=9,7,4,3;MQ=40	GT:PL	0/1:70,0,72	0/1:152,0,145	0/0:0,15,168	0/0:0,12,151
OAR10	44034838	.	A	C	90.08	PASS	DP=7;VDB=0.0175817;SGB=-0.661244;RPBZ=-0.234834;MQBZ=0.5;BQBZ=0.559017;FS=0;MQ0F=0;AC=6;AN=8;DP4=2,0,4,0;MQ=38	GT:PL	0/1:30,0,18	0/1:0,3,32	1/1:36,3,0	1/1:62,6,0
OAR10	44034964	.	G	T	150.16	PASS	DP=108;VDB=0.152401;SGB=-9.73561;RPBZ=3.1317;MQBZ=0.495642;MQSBZ=1.65866;BQBZ=1.20828;FS=0;MQ0F=0;AC=2;AN=8;DP4=39,19,4,4;MQ=39	GT:PL	0/0:0,3,255	0/1:101,0,74	0/1:87,0,190	0/0:0,78,255
OAR10	45646627	.	A	C	136.756	PASS	DP=115;VDB=0.0160911;SGB=-15.8732;RPBZ=4.44773;MQBZ=-0.291883;BQBZ=3.86583;FS=0;MQ0F=0;AC=3;AN=8;DP4=95,0,18,0;MQ=38	GT:PL	0/1:26,0,143	0/1:75,0,137	0/0:0,81,187	0/1:80,0,142
OAR10	46554234	.	T	C	721.498	PASS	DP=269;VDB=7.08845e-08;SGB=15.0243;RPBZ=-0.704682;MQBZ=-0.354538;MQSBZ=2.5491;BQBZ=-0.803517;FS=0;MQ0F=0;AC=4;AN=8;DP4=40,39,60,36;MQ=37	GT:PL	0/0:0,120,255	0/1:255,0,255	0/1:255,0,255	1/1:255,175,0
OAR10	4701943	.	C	T	62.2313	PASS	DP=24;VDB=0.0136396;SGB=-0.482464;RPBZ=0.092177;MQBZ=-1.56641;BQBZ=0;FS=0;MQ0F=0;AC=2;AN=8;DP4=16,0,8,0;MQ=28	GT:PL	0/1:61,0,21	0/0:0,12,74	0/1:40,0,80	0/0:0,21,127
OAR10	47655885	.	C	A	299.125	PASS	DP=134;VDB=3.3233e-21;SGB=11.0063;RPBZ=-2.77804;MQBZ=1.61364;BQBZ=0.714977;FS=0;MQ0F=0;AC=3;AN=8;DP4=59,0,75,0;MQ=38	GT:PL	0/0:0,63,186	0/0:0,99,189	0/1:148,0,60	1/1:197,157,0
OAR10	47655958	.	A	G	464.526	PASS	DP=366;VDB=6.93578e-08;SGB=60.0654;RPBZ=1.55223;MQBZ=1.75629;MQSBZ=0.342795;BQBZ=4.02556;FS=0;MQ0F=0;AC=3;AN=8;DP4=64,34,41,50;MQ=39	GT:PL	0/0:0,105,255	0/0:0,138,255	0/1:255,0,255	1/1:255,101,0
OAR10	47953739	.	A	G	58.0175	PASS	DP=104;VDB=0.317275;SGB=-1.25176;RPBZ=-0.281424;MQBZ=-0.649212;MQSBZ=0.831044;BQBZ=1.51965;FS=0;MQ0F=0.00961538;AC=2;AN=8;DP4=29,22,3,3;MQ=37	GT:PL	0/0:0,9,103	0/1:59,0,255	0/1:41,0,203	0/0:0,72,255
OAR10	48827877	.	G	A	662.371	PASS	DP=107;VDB=8.39819e-16;SGB=-4.9725;RPBZ=-1.27341;MQBZ=-1.4533;MQSBZ=-3.42626;BQBZ=-0.908624;FS=0;MQ0F=0;AC=6;AN=8;DP4=8,13,12,36;MQ=37	GT:PL	0/1:45,0,255	0/1:147,0,208	1/1:255,36,0	1/1:255,69,0
OAR10	49038217	.	G	C	688.029	PASS	DP=120;VDB=7.86552e-11;SGB=9.79163;RPBZ=0.457359;MQBZ=-0.210217;MQSBZ=-3.65352;BQBZ=0.263715;FS=0;MQ0F=0;AC=6;AN=8;DP4=13,14,16,29;MQ=37	GT:PL	1/1:223,27,0	1/1:255,57,0	1/1:255,51,0	0/0:0,81,255
OAR10	49351782	.	G	A	585.504	PASS	DP=198;VDB=0.00505839;SGB=-27.5336;RPBZ=1.00515;MQBZ=-0.0909908;MQSBZ=-1.28343;BQBZ=0.0659765;FS=0;MQ0F=0;AC=3;AN=8;DP4=30,49,17,20;MQ=39	GT:PL	0/1:255,0,239	0/1:255,0,255	0/1:115,0,255	0/0:0,114,255
OAR10	49976040	.	T	A	362.926	PASS	DP=125;VDB=4.31896e-08;SGB=-19.5555;RPBZ=7.20408;MQBZ=-2.10152;MQSBZ=-0.321184;BQBZ=0.522038;FS=0;MQ0F=0;AC=3;AN=8;DP4=36,17,5,19;MQ=37	GT:PL	0/1:69,0,255	0/1:179,0,255	0/0:0,33,255	0/1:156,0,255
OAR10	50605005	.	A	C	299.447	PASS	DP=167;VDB=0.00480523;SGB=3.37952;RPBZ=-5.77014;MQBZ=2.06049;MQSBZ=-0.69826;BQBZ=4.92159;FS=0;MQ0F=0;AC=2;AN=8;DP4=18,76,10,8;MQ=36	GT:PL	0/0:0,84,255	0/0:0,63,255	0/1:190,0,171	0/1:149,0,255
OAR10	50605097	.	A	C	147.876	PASS	DP=21;VDB=0.00131919;SGB=3.22748;RPBZ=-1.8211;MQBZ=-0.313112;BQBZ=0.912871;FS=0;MQ0F=0;AC=3;AN=8;DP4=0,12,0,9;MQ=38	GT:PL	0/0:0,12,96	0/0:0,9,84	1/1:121,15,0	0/1:71,0,97
OAR10	51355883	.	G	A	210.012	PASS	DP=281;VDB=4.9036e-06;SGB=44.813;RPBZ=-0.877523;MQBZ=-1.95044;MQSBZ=-1.84492;BQBZ=-1.76627;FS=0;MQ0F=0;AC=2;AN=8;DP4=42,86,18,16;MQ=39	GT:PL	0/0:0,123,255	0/0:0,96,255	1/1:255,69,0	0/0:0,163,255
OAR10	52292351	.	G	A	95.2378	PASS	DP=34;VDB=0.00324795;SGB=7.39213;RPBZ=-0.363926;MQBZ=1.01246;BQBZ=0.909921;FS=0;MQ0F=0;AC=2;AN=8;DP4=27,0,7,0;MQ=35	GT:PL	0/0:0,30,157	0/0:0,24,136	0/0:0,27,158	1/1:140,21,0
OAR10	52500891	.	T	G	100.287	PASS	DP=32;VDB=0.0175011;SGB=7.39213;RPBZ=-0.57106;MQBZ=0.236343;BQBZ=1.26317;FS=0;MQ0F=0;AC=2;AN=8;DP4=25,0,7,0;MQ=35	GT:PL	0/0:0,18,127	0/0:0,21,121	1/1:145,21,0	0/0:0,36,160
OAR10	52501001	.	A	G	720.023	PASS	DP=222;VDB=3.98006e-11;SGB=26.4184;RPBZ=-1.41262;MQBZ=0.861209;MQSBZ=1.17071;BQBZ=0.85832;FS=0;MQ0F=0;AC=6;AN=8;DP4=21,7,58,45;MQ=37	GT:PL	1/1:255,96,0	1/1:255,96,0	0/0:0,84,255	1/1:255,117,0
OAR10	52971542	.	G	C	382.566	PASS	DP=180;VDB=0.16001;SGB=9.94653;RPBZ=0.291122;MQBZ=-0.905281;MQSBZ=-0.867806;BQBZ=-1.49944;FS=0;MQ0F=0.0166667;AC=3;AN=8;DP4=43,28,23,12;MQ=34	GT:PL	0/1:173,0,214	0/0:0,72,255	1/1:255,72,0	0/0:0,108,255
OAR10	5763013	.	C	G	470.763	PASS	DP=273;VDB=0.030925;SGB=8.78764;RPBZ=0.922969;MQBZ=-1.67426;MQSBZ=-0.206904;BQBZ=0.69511;FS=0;MQ0F=0;AC=2;AN=8;DP4=51,82,17,15;MQ=39	GT:PL	0/0:0,114,255	0/0:0,135,255	0/1:255,0,255	0/1:255,0,255
OAR10	58508009	.	G	A	75.3464	PASS	DP=151;VDB=0.0959456;SGB=-1.25176;RPBZ=0.856335;MQBZ=0;MQSBZ=-0.192232;BQBZ=0.735953;FS=0;MQ0F=0;AC=2;AN=8;DP4=29,42,2,4;MQ=36	GT:PL	0/1:63,0,255	0/1:55,0,255	0/0:0,60,255	0/0:0,66,255
OAR10	58508045	.	G	A	972.18	PASS	DP=210;VDB=8.25538e-09;SGB=-24.1756;RPBZ=6.59396;MQBZ=-0.975543;MQSBZ=-0.561149;BQBZ=6.21421;FS=0;MQ0F=0.0047619;AC=4;AN=8;DP4=40,14,28,38;MQ=37	GT:PL	0/1:255,0,170	0/1:255,0,163	0/1:255,0,190	0/1:245,0,255
OAR10	59696197	.	G	A	440.566	PASS	DP=219;VDB=2.04368e-13;SGB=39.0313;RPBZ=1.56447;MQBZ=-1.91641;MQSBZ=-2.64272;BQBZ=-1.39679;FS=0;MQ0F=0;AC=3;AN=8;DP4=34,44,20,38;MQ=36	GT:PL	0/0:0,105,255	0/0:0,84,255	0/1:231,0,255	1/1:255,141,0
OAR10	6052385	.	A	C	331.962	PASS	DP=141;VDB=0.118677;SGB=-17.7144;RPBZ=0.959644;MQBZ=0.621657;MQSBZ=-1.46468;BQBZ=0.176468;FS=0;MQ0F=0;AC=2;AN=8;DP4=26,41,14,7;MQ=37	GT:PL	0/1:247,0,234	0/1:124,0,251	0/0:0,60,255	0/0:0,69,255
OAR10	60869865	.	C	T	319.01	PASS	DP=266;VDB=0.00360936;SGB=-17.1007;RPBZ=4.13495;MQBZ=-1.01766;MQSBZ=-0.661938;BQBZ=3.63184;FS=0;MQ0F=0;AC=2;AN=8;DP4=115,41,11,9;MQ=38	GT:PL	0/1:255,0,255	0/1:104,0,162	0/0:0,139,255	0/0:0,190,255
OAR10	61448980	.	T	G	165.23	PASS	DP=18;VDB=0.0585364;SGB=-1.62611;RPBZ=-0.206085;MQBZ=0;MQSBZ=-1.1726;BQBZ=-0.664804;FS=0;MQ0F=0;AC=5;AN=8;DP4=1,3,2,5;MQ=38	GT:PL	0/1:36,0,36	0/1:33,0,53	1/1:87,9,0	0/1:48,0,33
OAR10	62129870	.	C	T	119.498	PASS	DP=11;VDB=0.00663729;SGB=1.38113;RPBZ=-0.383226;MQBZ=0.203893;BQBZ=1.32288;FS=0;MQ0F=0;AC=4;AN=8;DP4=4,0,7,0;MQ=31	GT:PL	1/1:70,9,0	0/0:0,6,51	0/0:0,6,55	1/1:94,12,0
OAR10	62129983	.	A	G	930.127	PASS	DP=97;VDB=9.51886e-12;SGB=-5.08352;RPBZ=-0.581739;MQBZ=3.07019;MQSBZ=-0.558675;BQBZ=1.82735;FS=0;MQ0F=0;AC=6;AN=8;DP4=6,12,30,15;MQ=38	GT:PL	0/1:205,0,171	1/1:255,39,0	1/1:255,3,0	0/1:253,0,167
OAR10	62639478	.	C	T	596.443	PASS	DP=379;VDB=3.01068e-06;SGB=-36.1255;RPBZ=-6.27467;MQBZ=-0.101203;MQSBZ=-0.281747;BQBZ=3.11816;FS=0;MQ0F=0;AC=3;AN=8;DP4=68,97,26,25;MQ=38	GT:PL	0/1:233,0,255	0/1:150,0,255	0/0:0,157,255	0/1:255,0,255
OAR10	62842334	.	G	A	125.79	PASS	DP=15;VDB=0.00529893;SGB=-2.05683;RPBZ=-0.752901;MQBZ=1.0484;BQBZ=0.580119;FS=0;MQ0F=0;AC=5;AN=8;DP4=8,0,7,0;MQ=29	GT:PL	0/0:0,9,66	0/1:60,0,64	1/1:71,9,0	1/1:36,3,0
OAR10	63055829	.	T	G	176.837	PASS	DP=34;VDB=0.00500311;SGB=5.27335;RPBZ=0.861906;MQBZ=-2.06923;BQBZ=-1.90076;FS=0;MQ0F=0;AC=3;AN=8;DP4=21,0,12,0;MQ=38	GT:PL	0/0:0,27,161	0/0:0,15,126	1/1:123,21,0	0/1:99,0,122
OAR10	63056016	.	A	G	277.545	PASS	DP=76;VDB=4.11798e-05;SGB=18.3782;RPBZ=0.582064;MQBZ=0.30191;BQBZ=0.168717;FS=0;MQ0F=0;AC=3;AN=8;DP4=0,45,0,31;MQ=35	GT:PL	0/0:0,45,181	0/0:0,57,172	1/1:177,45,0	0/1:146,0,121
OAR10	63056022	.	C	T	279.536	PASS	DP=75;VDB=3.83594e-05;SGB=18.3782;RPBZ=0.748985;MQBZ=0.364625;BQBZ=-0.45753;FS=0;MQ0F=0;AC=3;AN=8;DP4=0,44,0,31;MQ=35	GT:PL	0/0:0,42,182	0/0:0,57,175	1/1:176,45,0	0/1:149,0,121
OAR10	63769121	.	G	A	50.7777	PASS	DP=43;VDB=0.00474791;SGB=-1.62982;RPBZ=1.44599;MQBZ=-1.56397;BQBZ=-1.66099;FS=0;MQ0F=0;AC=2;AN=8;DP4=38,0,5,0;MQ=39	GT:PL	0/1:83,0,118	0/1:6,0,133	0/0:0,36,168	0/0:0,33,173
OAR10	64387208	.	G	A	280.48	PASS	DP=223;VDB=0.11095;SGB=3.76582;RPBZ=5.58162;MQBZ=-0.45064;MQSBZ=0.1046;BQBZ=5.20811;FS=0;MQ0F=0;AC=2;AN=8;DP4=108,25,8,11;MQ=38	GT:PL	0/0:0,135,255	0/0:0,93,255	0/1:240,0,211	0/1:81,0,227
OAR10	64387359	.	C	G	396.48	PASS	DP=80;VDB=1.06163e-07;SGB=3.62863;RPBZ=2.03032;MQBZ=1.37311;BQBZ=-0.17888;FS=0;MQ0F=0;AC=4;AN=8;DP4=0,43,0,37;MQ=37	GT:PL	0/1:124,0,146	1/1:167,39,0	0/0:0,45,178	0/1:149,0,142
OAR10	64590616	.	T	G	625.44	PASS	DP=144;VDB=0.0156295;SGB=3.43612;RPBZ=0.424578;MQBZ=-0.71188;MQSBZ=-0.607702;BQBZ=0.0197797;FS=0;MQ0F=0;AC=3;AN=8;DP4=19,17,17,19;MQ=38	GT:PL	0/0:0,33,255	0/1:227,0,193	0/1:183,0,153	0/1:255,0,238
OAR10	65043655	.	A	C	615.571	PASS	DP=147;VDB=0.000912836;SGB=4.78756;RPBZ=-2.10464;MQBZ=0.0339448;MQSBZ=0.53214;BQBZ=1.17775;FS=0;MQ0F=0;AC=4;AN=8;DP4=21,10,23,20;MQ=36	GT:PL	1/1:255,21,0	0/1:149,0,150	0/0:0,36,255	0/1:255,0,230
OAR10	65458052	.	T	C	197.322	PASS	DP=49;VDB=0.000245069;SGB=-0.0966342;RPBZ=1.85162;MQBZ=-0.179163;MQSBZ=1.9196;BQBZ=-0.606295;FS=0;MQ0F=0;AC=2;AN=8;DP4=14,8,8,1;MQ=37	GT:PL	0/1:141,0,57	0/0:0,48,255	0/1:95,0,45	0/0:0,6,77
OAR10	66846010	.	T	C	440.051	PASS	DP=209;VDB=1.66136e-05;SGB=-22.624;RPBZ=-1.19226;MQBZ=0.597513;MQSBZ=0.743063;BQBZ=0.409929;FS=0;MQ0F=0;AC=2;AN=8;DP4=64,42,20,9;MQ=36	GT:PL	0/1:255,0,254	0/0:0,84,255	0/1:224,0,244	0/0:0,141,255
OAR10	67965310	.	T	C	444.4	PASS	DP=58;VDB=7.8491e-07;SGB=-0.227714;RPBZ=1.18394;MQBZ=0.306033;MQSBZ=1.8362;BQBZ=1.19024;FS=0;MQ0F=0;AC=5;AN=8;DP4=7,5,10,7;MQ=36	GT:PL	1/1:221,21,0	1/1:180,15,0	0/0:0,12,129	0/1:88,0,172
OAR10	68176120	.	G	A	209.039	PASS	DP=88;VDB=0.00855237;SGB=0.289633;RPBZ=-0.17082;MQBZ=-0.0309119;MQSBZ=1.16528;BQBZ=0.386781;FS=0;MQ0F=0;AC=2;AN=8;DP4=21,15,6,4;MQ=35	GT:PL	0/0:0,30,255	0/1:64,0,100	0/0:0,51,255	0/1:184,0,113
OAR10	69817626	.	A	G	430.653	PASS	DP=141;VDB=6.72775e-05;SGB=6.08358;RPBZ=0.0413405;MQBZ=1.04052;MQSBZ=0.313854;BQBZ=1.28742;FS=0;MQ0F=0;AC=3;AN=8;DP4=22,28,14,11;MQ=39	GT:PL	0/0:0,60,255	0/0:0,36,255	1/1:221,24,0	0/1:255,0,255
OAR10	71463644	.	C	T	210.028	PASS	DP=371;VDB=0.00261213;SGB=-28.1474;RPBZ=-1.16465;MQBZ=-0.972387;MQSBZ=-0.215612;BQBZ=-0.572701;FS=0;MQ0F=0.0134771;AC=2;AN=8;DP4=83,99,18,20;MQ=37	GT:PL	1/1:255,57,0	0/0:0,130,255	0/0:0,151,255	0/0:0,223,255
OAR10	72215114	.	G	T	778.494	PASS	DP=128;VDB=9.15219e-05;SGB=-16.1974;RPBZ=8.00197;MQBZ=-1.10412;MQSBZ=-0.892847;BQBZ=6.99854;FS=0;MQ0F=0;AC=4;AN=8;DP4=36,3,15,25;MQ=36	GT:PL	0/1:214,0,144	0/1:133,0,189	0/1:214,0,81	0/1:255,0,202
OAR10	72215155	.	T	C	377.035	PASS	DP=129;VDB=0.0738394;SGB=3.37952;RPBZ=-0.342043;MQBZ=0.595691;MQSBZ=-0.197579;BQBZ=0.49372;FS=0;MQ0F=0;AC=2;AN=8;DP4=34,27,6,12;MQ=36	GT:PL	0/0:0,60,255	0/0:0,60,255	0/1:217,0,120	0/1:199,0,255
OAR10	725426	.	G	T	464.55	PASS	DP=352;VDB=0.0561281;SGB=58.5822;RPBZ=1.80567;MQBZ=-1.53519;MQSBZ=-2.07407;BQBZ=-0.396683;FS=0;MQ0F=0;AC=3;AN=8;DP4=56,60,48,41;MQ=39	GT:PL	0/0:0,154,255	0/0:0,132,255	0/1:255,0,255	1/1:255,178,0
OAR10	74382080	.	G	T	980.031	PASS	DP=212;VDB=0.00523847;SGB=-7.32094;RPBZ=-0.605708;MQBZ=-0.493182;MQSBZ=-0.712552;BQBZ=0.258957;FS=0;MQ0F=0;AC=6;AN=8;DP4=10,4,51,43;MQ=37	GT:PL	0/1:255,0,16	0/1:255,0,241	1/1:255,69,0	1/1:255,111,0
OAR10	74382088	.	G	A	974.875	PASS	DP=210;VDB=0.00120899;SGB=-2.21676;RPBZ=-0.812172;MQBZ=-0.509708;MQSBZ=-1.43537;BQBZ=-0.558156;FS=0;MQ0F=0;AC=6;AN=8;DP4=4,1,53,48;MQ=37	GT:PL	0/1:255,0,19	0/1:255,0,33	1/1:255,66,0	1/1:255,111,0
OAR10	75978680	.	C	T	301.499	PASS	DP=256;VDB=0.000328395;SGB=6.85617;RPBZ=4.59765;MQBZ=-1.3466;MQSBZ=0.00727584;BQBZ=3.85373;FS=0;MQ0F=0;AC=3;AN=8;DP4=44,39,27,0;MQ=36	GT:PL	0/0:0,84,255	1/1:189,42,0	0/0:0,93,255	0/1:158,0,255
OAR10	76718619	.	C	T	210.011	PASS	DP=147;VDB=1.36622e-06;SGB=5.31102;RPBZ=0.934305;MQBZ=-0.813872;MQSBZ=-3.4889;BQBZ=0.243239;FS=0;MQ0F=0;AC=2;AN=8;DP4=31,39,9,14;MQ=37	GT:PL	0/0:0,96,255	0/0:0,30,255	1/1:255,66,0	0/0:0,63,255
OAR10	7718173	.	T	C	358.631	PASS	DP=41;VDB=0.00200084;SGB=-8.20654;RPBZ=0.211051;MQBZ=-0.773109;MQSBZ=-1.59901;BQBZ=0.0328976;FS=0;MQ0F=0;AC=5;AN=8;DP4=5,6,4,10;MQ=39	GT:PL	0/1:75,0,33	0/1:58,0,128	1/1:172,18,0	0/1:93,0,145
OAR10	77882185	.	G	C	62.3833	PASS	DP=33;VDB=0.0058656;SGB=-2.00512;RPBZ=-2.9386;MQBZ=1.26915;MQSBZ=-0.901091;BQBZ=-2.0129;FS=0;MQ0F=0;AC=2;AN=8;DP4=6,9,4,0;MQ=35	GT:PL	0/0:0,15,127	0/1:24,0,107	0/1:78,0,129	0/0:0,9,65
OAR10	79001811	.	A	T	100.254	PASS	DP=34;VDB=0.00350122;SGB=8.77574;RPBZ=0.101968;MQBZ=-0.677001;FS=0;MQ0F=0;AC=2;AN=8;DP4=0,26,0,8;MQ=37	GT:PL	1/1:145,24,0	0/0:0,15,126	0/0:0,18,133	0/0:0,45,179
OAR10	7919922	.	G	A	186.487	PASS	DP=17;VDB=0.000255449;SGB=-3.18395;RPBZ=-0.692966;MQBZ=0.271075;FS=0;MQ0F=0;AC=5;AN=8;DP4=7,0,10,0;MQ=34	GT:PL	0/1:18,0,89	0/1:70,0,24	1/1:66,6,0	0/1:71,0,21
OAR10	7920051	.	T	A	673.587	PASS	DP=81;VDB=0.0340665;SGB=-13.4357;RPBZ=0.748165;MQBZ=0.247439;MQSBZ=0.591473;BQBZ=0.232;FS=0;MQ0F=0;AC=5;AN=8;DP4=11,13,19,12;MQ=36	GT:PL	0/1:137,0,243	0/1:179,0,116	1/1:251,27,0	0/1:146,0,177
OAR10	79869328	.	T	A	226.016	PASS	DP=91;VDB=0.000165994;SGB=5.31099;RPBZ=1.38925;MQBZ=-1.19016;BQBZ=-0.529321;FS=0;MQ0F=0;AC=2;AN=8;DP4=68,0,23,0;MQ=37	GT:PL	0/0:0,75,189	0/1:137,0,123	0/0:0,48,180	0/1:128,0,154
OAR10	80074858	.	A	G	624.197	PASS	DP=172;VDB=0.0162763;SGB=-64.1727;RPBZ=-5.25416;MQBZ=-1.95465;MQSBZ=-0.42586;BQBZ=4.33036;FS=0;MQ0F=0;AC=4;AN=8;DP4=19,50,16,20;MQ=39	GT:PL	0/1:255,0,114	0/1:7,0,255	0/1:253,0,146	0/1:147,0,255
OAR10	81124743	.	G	A	401.04	PASS	DP=144;VDB=0.0319615;SGB=3.76582;RPBZ=1.50842;MQBZ=0.517886;MQSBZ=-4.08932;BQBZ=0.803217;FS=0;MQ0F=0;AC=2;AN=8;DP4=22,48,11,8;MQ=38	GT:PL	0/1:254,0,169	0/0:0,63,255	0/1:186,0,234	0/0:0,87,255
OAR10	8124653	.	G	A	358.181	PASS	DP=171;VDB=0.158122;SGB=-19.5555;RPBZ=-4.86608;MQBZ=-2.06074;MQSBZ=-0.437807;BQBZ=4.09025;FS=0;MQ0F=0;AC=3;AN=8;DP4=26,56,13,11;MQ=37	GT:PL	0/1:245,0,255	0/1:9,0,255	0/1:145,0,233	0/0:0,87,255
OAR10	82244928	.	A	G	437.517	PASS	DP=309;VDB=1.20229e-13;SGB=-44.1037;RPBZ=0.175508;MQBZ=-1.09151;MQSBZ=-2.18333;BQBZ=-1.1758;FS=0;MQ0F=0;AC=3;AN=8;DP4=59,68,25,39;MQ=39	GT:PL	0/0:0,63,255	1/1:255,154,0	0/1:228,0,255	0/0:0,217,255
OAR10	83092572	.	C	T	210.017	PASS	DP=201;VDB=1.19814e-06;SGB=44.813;RPBZ=0.929006;MQBZ=1.95896;MQSBZ=-2.59905;BQBZ=0.898534;FS=0;MQ0F=0;AC=2;AN=8;DP4=30,69,15,19;MQ=37	GT:PL	1/1:255,102,0	0/0:0,84,255	0/0:0,81,255	0/0:0,132,255
OAR10	83092681	.	C	T	75.0415	PASS	DP=20;VDB=0.0340507;SGB=4.63151;RPBZ=0.569296;MQBZ=0.377733;BQBZ=1.05307;FS=0;MQ0F=0;AC=2;AN=8;DP4=0,15,0,5;MQ=38	GT:PL	0/0:0,15,123	0/0:0,15,120	0/0:0,15,95	1/1:119,15,0
OAR10	84036662	.	A	G	464.575	PASS	DP=289;VDB=1.15745e-09;SGB=-42.2626;RPBZ=-0.365704;MQBZ=-0.0815226;MQSBZ=-0.0472596;BQBZ=-0.441685;FS=0;MQ0F=0;AC=3;AN=8;DP4=72,47,36,25;MQ=39	GT:PL	1/1:255,132,0	0/0:0,70,255	0/1:255,0,255	0/0:0,166,255
OAR10	84733748	.	C	T	55.8651	PASS	DP=37;VDB=1.33312e-08;SGB=-3.70615;RPBZ=-1.34657;MQBZ=0.0697691;BQBZ=-2.92551;FS=0;MQ0F=0;AC=5;AN=8;DP4=6,0,18,0;MQ=30	GT:PL	1/1:55,18,0	0/1:34,0,0	0/1:1,0,32	0/1:1,0,33
OAR10	84733885	.	C	T	436.612	PASS	DP=753;VDB=2.46336e-11;SGB=-135.176;RPBZ=-0.422893;MQBZ=1.6263;MQSBZ=2.97705;BQBZ=0.471275;FS=0;MQ0F=0;AC=2;AN=8;DP4=242,143,48,32;MQ=39	GT:PL	0/0:0,255,255	0/0:0,255,255	0/1:255,0,255	0/1:221,0,255
OAR10	84733892	.	C	G	982.522	PASS	DP=758;VDB=1.16855e-15;SGB=-75.7269;RPBZ=-1.56807;MQBZ=-1.34891;MQSBZ=3.44581;BQBZ=-0.242115;FS=0;MQ0F=0;AC=4;AN=8;DP4=128,101,146,88;MQ=39	GT:PL	0/1:255,0,255	0/1:255,0,255	0/1:255,0,255	0/1:255,0,255
OAR10	85853809	.	C	T	384.368	PASS	DP=106;VDB=6.23421e-08;SGB=6.52582;RPBZ=3.02022;MQBZ=-3.27741;BQBZ=0.389038;FS=0;MQ0F=0;AC=5;AN=8;DP4=54,0,52,0;MQ=36	GT:PL	1/1:179,72,0	1/1:178,69,0	0/1:73,0,145	0/0:0,126,191
OAR10	85853979	.	C	T	323.987	PASS	DP=64;VDB=0.00264015;SGB=-3.90603;RPBZ=1.16076;MQBZ=1.27973;BQBZ=1.50164;FS=0;MQ0F=0;AC=6;AN=8;DP4=0,15,0,25;MQ=37	GT:PL	1/1:136,36,0	1/1:113,18,0	0/1:35,0,45	0/1:79,0,98
OAR11	11121617	.	G	A	721.498	PASS	DP=218;VDB=7.00461e-06;SGB=11.7414;RPBZ=-1.55366;MQBZ=0.947118;MQSBZ=-1.72185;BQBZ=-0.374223;FS=0;MQ0F=0;AC=4;AN=8;DP4=26,25,41,38;MQ=39	GT:PL	0/1:255,0,255	0/1:255,0,255	0/0:0,66,255	1/1:255,148,0
OAR11	12013239	.	C	T	39.8471	PASS	DP=15;VDB=0.121629;SGB=1.90845;RPBZ=0.217284;MQBZ=-0.825388;BQBZ=0.733799;FS=0;MQ0F=0;AC=2;AN=8;DP4=12,0,3,0;MQ=39	GT:PL	0/0:0,15,117	0/0:0,3,36	0/0:0,18,137	1/1:81,9,0
OAR11	12238257	.	A	G	118.931	PASS	DP=26;VDB=0.00266632;SGB=-0.482272;RPBZ=1.38046;MQBZ=-1.68533;BQBZ=-1.45774;FS=0;MQ0F=0;AC=2;AN=8;DP4=17,0,8,0;MQ=37	GT:PL	0/0:0,15,119	0/0:0,30,161	0/1:63,0,24	0/1:96,0,18
OAR11	12707361	.	C	A	591.497	PASS	DP=137;VDB=3.11709e-05;SGB=3.82187;RPBZ=0.345075;MQBZ=-0.271779;MQSBZ=0.759601;BQBZ=-0.0798272;FS=0;MQ0F=0;AC=4;AN=8;DP4=28,23,27,11;MQ=37	GT:PL	1/1:255,51,0	0/1:185,0,138	0/0:0,87,255	0/1:195,0,228
OAR11	13111285	.	C	T	344.884	PASS	DP=204;VDB=0.414482;SGB=3.76582;RPBZ=5.32061;MQBZ=-2.0905;MQSBZ=2.35259;BQBZ=4.59003;FS=0;MQ0F=0;AC=2;AN=8;DP4=92,26,11,8;MQ=38	GT:PL	0/1:158,0,248	0/0:0,108,255	0/1:226,0,139	0/0:0,160,255
OAR11	13111341	.	G	A	720.023	PASS	DP=222;VDB=1.41729e-08;SGB=21.2452;RPBZ=-0.428326;MQBZ=0.81245;MQSBZ=2.10207;BQBZ=1.74301;FS=0;MQ0F=0;AC=6;AN=8;DP4=29,25,40,45;MQ=38	GT:PL	1/1:255,90,0	1/1:255,105,0	1/1:255,60,0	0/0:0,163,255
OAR11	14991099	.	C	T	869.691	PASS	DP=110;VDB=5.71988e-05;SGB=-5.31231;RPBZ=-1.76053;MQBZ=0.0162743;MQSBZ=-1.4262;BQBZ=0.076073;FS=0;MQ0F=0;AC=5;AN=8;DP4=9,10,24,26;MQ=37	GT:PL	1/1:254,39,0	0/1:147,0,53	0/1:255,0,51	0/1:255,0,248
OAR11	1577018	.	G	T	401.509	PASS	DP=269;VDB=0.0110337;SGB=-77.0824;RPBZ=-0.248643;MQBZ=-0.879774;MQSBZ=-0.491101;BQBZ=-1.64427;FS=0;MQ0F=0;AC=3;AN=8;DP4=64,50,25,19;MQ=39	GT:PL	0/1:192,0,255	1/1:255,93,0	0/0:0,64,255	0/0:0,142,255
OAR11	15771035	.	A	G	721.493	PASS	DP=271;VDB=2.2096e-10;SGB=15.6042;RPBZ=1.15582;MQBZ=-2.92546;MQSBZ=1.27455;BQBZ=-0.947583;FS=0;MQ0F=0;AC=4;AN=8;DP4=30,38,41,58;MQ=36	GT:PL	0/1:255,0,255	0/0:0,117,255	0/1:255,0,255	1/1:255,190,0
OAR11	15988643	.	C	T	669.519	PASS	DP=117;VDB=2.5514e-08;SGB=4.98067;RPBZ=-0.881598;MQBZ=0.291126;MQSBZ=-2.10823;BQBZ=-0.219757;FS=0;MQ0F=0;AC=4;AN=8;DP4=8,22,17,27;MQ=37	GT:PL	0/1:203,0,215	1/1:255,33,0	0/0:0,21,221	0/1:255,0,204
OAR11	17329804	.	A	G	135.412	PASS	DP=97;VDB=0.0693572;SGB=-0.864905;RPBZ=0.128443;MQBZ=0.823612;MQSBZ=3.76433;BQBZ=0.841651;FS=0;MQ0F=0;AC=2;AN=8;DP4=34,21,4,3;MQ=37	GT:PL	0/0:0,39,255	0/1:6,0,230	0/1:167,0,121	0/0:0,81,255
OAR11	18028700	.	C	T	394.736	PASS	DP=38;VDB=1.90877e-08;SGB=-4.38077;RPBZ=-0.683156;MQBZ=-0.983596;BQBZ=-0.730212;FS=0;MQ0F=0;AC=6;AN=8;DP4=0,8,0,30;MQ=32	GT:PL	1/1:104,21,0	1/1:125,0,3	0/1:90,0,35	0/1:115,0,81
OAR11	1824787	.	G	A	570.036	PASS	DP=60;VDB=0.0173354;SGB=-1.03211;RPBZ=-1.8569;MQBZ=-1.35949;MQSBZ=-0.789717;BQBZ=-0.392232;FS=0;MQ0F=0;AC=6;AN=8;DP4=3,1,7,19;MQ=37	GT:PL	0/1:70,0,69	1/1:255,36,0	0/1:54,0,65	1/1:230,27,0
OAR11	19046622	.	C	T	671.591	PASS	DP=234;VDB=0.000200543;SGB=7.87783;RPBZ=-0.411796;MQBZ=-2.07921;MQSBZ=-1.81265;BQBZ=-2.8183;FS=0;MQ0F=0;AC=3;AN=8;DP4=44,48,27,32;MQ=35	GT:PL	0/1:255,0,255	0/1:201,0,255	0/0:0,105,255	0/1:255,0,255
OAR11	19832868	.	G	A	318.569	PASS	DP=97;VDB=0.187198;SGB=4.15211;RPBZ=-1.45946;MQBZ=-0.714159;MQSBZ=-2.7941;BQBZ=-0.520004;FS=0;MQ0F=0;AC=3;AN=8;DP4=18,24,3,17;MQ=36	GT:PL	1/1:255,36,0	0/1:109,0,181	0/0:0,39,255	0/0:0,66,255
OAR11	20475226	.	A	G	169.432	PASS	DP=39;VDB=0.0893345;SGB=-10.3496;RPBZ=-1.19299;MQBZ=-0.645796;MQSBZ=-0.655147;BQBZ=-1.24801;FS=0;MQ0F=0;AC=3;AN=8;DP4=8,11,7,2;MQ=35	GT:PL	0/1:105,0,27	0/1:65,0,44	0/1:39,0,87	0/0:0,36,255
OAR11	20685399	.	G	A	460.475	PASS	DP=186;VDB=0.0273192;SGB=27.3869;RPBZ=-1.951;MQBZ=-0.250287;MQSBZ=-0.520655;BQBZ=-1.8751;FS=0;MQ0F=0;AC=4;AN=8;DP4=33,17,18,26;MQ=37	GT:PL	1/1:255,60,0	1/1:255,72,0	0/0:0,75,255	0/0:0,75,255
OAR11	2151247	.	G	A	164.972	PASS	DP=48;VDB=0.0233202;SGB=-13.4184;RPBZ=-1.66861;MQBZ=-1.83919;BQBZ=-1.81183;FS=0;MQ0F=0;AC=2;AN=8;DP4=0,34,0,14;MQ=39	GT:PL	0/1:110,0,104	0/1:94,0,69	0/0:0,33,166	0/0:0,42,183
OAR11	22116972	.	G	A	305.031	PASS	DP=150;VDB=0.000416629;SGB=4.15211;RPBZ=-1.00718;MQBZ=0.538747;MQSBZ=0.899831;BQBZ=1.25503;FS=0;MQ0F=0;AC=2;AN=8;DP4=32,24,11,9;MQ=37	GT:PL	0/1:255,0,138	0/1:89,0,201	0/0:0,45,255	0/0:0,75,255
OAR11	24008665	.	A	G	470.94	PASS	DP=273;VDB=0.000604487;SGB=13.8095;RPBZ=1.29169;MQBZ=0.0437076;MQSBZ=-4.25206;BQBZ=2.27339;FS=0;MQ0F=0;AC=2;AN=8;DP4=55,68,18,27;MQ=36	GT:PL	0/1:255,0,242	0/1:255,0,255	0/0:0,75,255	0/0:0,193,255
OAR11	24547715	.	A	G	343.583	PASS	DP=124;VDB=2.65065e-10;SGB=29.1383;RPBZ=-0.358103;MQBZ=-0.861299;MQSBZ=1.83896;BQBZ=0.817186;FS=0;MQ0F=0;AC=3;AN=8;DP4=24,11,23,20;MQ=38	GT:PL	0/1:134,0,143	0/0:0,57,255	0/0:0,33,226	1/1:255,111,0
OAR11	24748975	.	T	C	980.622	PASS	DP=268;VDB=1.27012e-13;SGB=-35.836;RPBZ=3.69975;MQBZ=-1.23859;MQSBZ=-2.32223;BQBZ=-0.351255;FS=0;MQ0F=0;AC=5;AN=8;DP4=36,30,50,54;MQ=35	GT:PL	0/1:255,0,255	0/1:255,0,255	1/1:255,108,0	0/1:255,0,255
OAR11	25010820	.	C	T	464.566	PASS	DP=372;VDB=1.17806e-20;SGB=25.7846;RPBZ=0.789262;MQBZ=-1.51317;MQSBZ=-4.67419;BQBZ=1.64309;FS=0;MQ0F=0;AC=3;AN=8;DP4=38,140,24,52;MQ=37	GT:PL	1/1:255,133,0	0/0:0,196,255	0/1:255,0,255	0/0:0,255,255
OAR11	26328109	.	G	A	460.475	PASS	DP=272;VDB=8.75452e-17;SGB=52.3395;RPBZ=-0.176769;MQBZ=-1.24585;MQSBZ=-2.89459;BQBZ=1.28437;FS=0;MQ0F=0;AC=4;AN=8;DP4=28,58,34,46;MQ=37	GT:PL	0/0:0,141,255	0/0:0,117,255	1/1:255,99,0	1/1:255,141,0
OAR11	2668762	.	A	G	355.015	PASS	DP=172;VDB=0.250734;SGB=-16.4869;RPBZ=1.86137;MQBZ=-3.61945;MQSBZ=1.00637;BQBZ=0.0731294;FS=0;MQ0F=0;AC=2;AN=8;DP4=26,44,8,11;MQ=39	GT:PL	0/1:205,0,255	0/1:189,0,132	0/0:0,60,255	0/0:0,72,255
OAR11	2668790	.	G	T	273.968	PASS	DP=149;VDB=7.09241e-11;SGB=3.37952;RPBZ=-0.264625;MQBZ=-3.06369;MQSBZ=-1.13348;BQBZ=-2.3109;FS=0;MQ0F=0;AC=2;AN=8;DP4=22,48,2,16;MQ=39	GT:PL	0/1:151,0,255	0/1:162,0,127	0/0:0,60,255	0/0:0,93,255
OAR11	26833504	.	C	A	174.926	PASS	DP=68;VDB=0.000368435;SGB=1.83436;RPBZ=1.62908;MQBZ=-1.23193;BQBZ=-0.384037;FS=0;MQ0F=0.0147059;AC=2;AN=8;DP4=53,0,14,0;MQ=36	GT:PL	0/1:114,0,40	0/1:100,0,131	0/0:0,27,135	0/0:0,96,191
OAR11	27055341	.	T	C	524.491	PASS	DP=101;VDB=0.229475;SGB=1.12007;RPBZ=-0.644647;MQBZ=0.517968;MQSBZ=-0.302217;BQBZ=-1.06066;FS=0;MQ0F=0;AC=3;AN=8;DP4=14,13,8,16;MQ=40	GT:PL	0/1:255,0,111	0/1:150,0,153	0/1:160,0,57	0/0:0,45,255
OAR11	28530196	.	C	A	330.037	PASS	DP=114;VDB=0.000687701;SGB=1.83436;RPBZ=-0.839068;MQBZ=1.81834;MQSBZ=0.779959;BQBZ=0.994198;FS=0;MQ0F=0;AC=2;AN=8;DP4=22,22,9,5;MQ=40	GT:PL	0/1:161,0,151	0/0:0,21,216	0/1:208,0,255	0/0:0,54,255
OAR11	2875520	.	C	T	725.616	PASS	DP=557;VDB=2.35922e-10;SGB=-183.587;RPBZ=-0.262787;MQBZ=-0.631324;MQSBZ=-1.56855;BQBZ=-0.510401;FS=0;MQ0F=0;AC=3;AN=8;DP4=125,97,61,49;MQ=37	GT:PL	0/1:255,0,255	0/1:255,0,255	0/1:255,0,255	0/0:0,255,255
OAR11	28956727	.	T	C	125.351	PASS	DP=24;VDB=0.000491352;SGB=-1.69618;RPBZ=0.158546;MQBZ=-0.143507;BQBZ=-1.79761;FS=0;MQ0F=0;AC=4;AN=8;DP4=14,0,9,0;MQ=36	GT:PL	0/0:0,15,109	0/1:21,0,80	1/1:92,15,0	0/1:56,0,99
OAR11	29324939	.	G	A	109.792	PASS	DP=54;VDB=0.0121409;SGB=-0.867633;RPBZ=0.812708;MQBZ=-0.0669502;BQBZ=0.551;FS=0;MQ0F=0;AC=2;AN=8;DP4=0,47,0,7;MQ=38	GT:PL	0/1:63,0,93	0/0:0,42,181	0/1:86,0,116	0/0:0,69,186
OAR11	29587850	.	C	T	684.493	PASS	DP=200;VDB=4.61908e-10;SGB=6.13951;RPBZ=1.12561;MQBZ=-1.11491;MQSBZ=1.48253;BQBZ=-1.09956;FS=0;MQ0F=0;AC=4;AN=8;DP4=22,29,25,25;MQ=35	GT:PL	0/1:218,0,255	0/0:0,66,255	1/1:255,60,0	0/1:255,0,170
OAR11	30216001	.	G	C	980.607	PASS	DP=286;VDB=0.00146029;SGB=-7.13802;RPBZ=0.603614;MQBZ=-0.564047;MQSBZ=-1.64255;BQBZ=-0.464804;FS=0;MQ0F=0;AC=5;AN=8;DP4=26,30,54,66;MQ=37	GT:PL	0/1:255,0,255	0/1:255,0,255	0/1:255,0,255	1/1:255,184,0
OAR11	3091462	.	A	G	604.404	PASS	DP=114;VDB=0.000871966;SGB=2.08363;RPBZ=1.72239;MQBZ=0.0145619;MQSBZ=0.644653;BQBZ=-1.10785;FS=0;MQ0F=0;AC=3;AN=8;DP4=25,18,17,12;MQ=37	GT:PL	0/0:0,66,255	0/1:198,0,210	0/1:204,0,201	0/1:242,0,81
OAR11	31129638	.	G	A	425.851	PASS	DP=316;VDB=0.000219332;SGB=13.8095;RPBZ=-0.461529;MQBZ=0.251487;MQSBZ=-1.54592;BQBZ=0.885067;FS=0;MQ0F=0;AC=2;AN=8;DP4=63,93,16,29;MQ=35	GT:PL	0/0:0,99,255	0/1:210,0,255	0/0:0,190,255	0/1:255,0,255
OAR11	32549241	.	C	G	460.475	PASS	DP=165;VDB=1.45814e-08;SGB=20.4569;RPBZ=-2.34866;MQBZ=0.821626;MQSBZ=-0.206888;BQBZ=-2.47747;FS=0;MQ0F=0;AC=4;AN=8;DP4=30,19,12,22;MQ=39	GT:PL	1/1:255,48,0	1/1:255,54,0	0/0:0,57,255	0/0:0,90,255
OAR11	32801285	.	G	T	220.002	PASS	DP=108;VDB=0.104715;SGB=1.06188;RPBZ=0.646087;MQBZ=-0.950132;MQSBZ=-0.203508;BQBZ=0.932096;FS=0;MQ0F=0;AC=2;AN=8;DP4=20,23,8,4;MQ=35	GT:PL	0/1:84,0,158	0/1:175,0,146	0/0:0,57,255	0/0:0,39,255
OAR11	33013849	.	T	C	170.988	PASS	DP=61;VDB=0.000448425;SGB=-13.4184;RPBZ=-0.577464;MQBZ=-1.0443;BQBZ=0.320603;FS=0;MQ0F=0;AC=2;AN=8;DP4=0,47,0,14;MQ=37	GT:PL	0/0:0,21,166	0/0:0,45,173	0/1:107,0,125	0/1:103,0,134
OAR11	35241194	.	A	G	264.038	PASS	DP=109;VDB=5.21796e-07;SGB=2.60706;RPBZ=1.2961;MQBZ=-1.11817;MQSBZ=-2.44505;BQBZ=-0.965645;FS=0;MQ0F=0;AC=2;AN=8;DP4=15,32,4,12;MQ=39	GT:PL	0/1:255,0,69	0/0:0,51,255	0/1:48,0,214	0/0:0,57,255
OAR11	36034457	.	T	C	52.539	PASS	DP=21;VDB=0.0156816;SGB=-1.62982;RPBZ=-0.1241;MQBZ=-0.23734;BQBZ=1.02062;FS=0;MQ0F=0;AC=2;AN=8;DP4=16,0,5,0;MQ=37	GT:PL	0/0:0,12,94	0/1:18,0,99	0/0:0,9,87	0/1:74,0,90
OAR11	36300843	.	G	A	721.495	PASS	DP=373;VDB=7.53154e-11;SGB=18.1146;RPBZ=-0.767433;MQBZ=0.83615;MQSBZ=1.8729;BQBZ=0.966593;FS=0;MQ0F=0;AC=4;AN=8;DP4=63,47,58,54;MQ=38	GT:PL	1/1:255,132,0	0/1:255,0,255	0/0:0,141,255	0/1:255,0,255
OAR11	3650771	.	C	T	639.487	PASS	DP=181;VDB=0.00084331;SGB=5.75327;RPBZ=2.09629;MQBZ=0.808178;MQSBZ=0.153186;BQBZ=2.23916;FS=0;MQ0F=0;AC=4;AN=8;DP4=30,19,25,23;MQ=36	GT:PL	1/1:255,36,0	0/1:173,0,200	0/0:0,60,255	0/1:255,0,255
OAR11	36524496	.	A	G	464.543	PASS	DP=295;VDB=0.36597;SGB=11.3687;RPBZ=-0.49823;MQBZ=-0.623974;MQSBZ=1.10754;BQBZ=-1.76936;FS=0;MQ0F=0.00338983;AC=3;AN=8;DP4=61,42,41,36;MQ=37	GT:PL	0/0:0,81,255	0/0:0,135,255	0/1:255,0,252	1/1:255,157,0
OAR11	38352849	.	G	A	980.968	PASS	DP=313;VDB=4.4286e-13;SGB=-9.65018;RPBZ=-2.38157;MQBZ=1.92886;MQSBZ=0.538963;BQBZ=-1.11215;FS=0;MQ0F=0;AC=6;AN=8;DP4=32,17,95,50;MQ=39	GT:PL	1/1:255,90,0	1/1:255,117,0	0/1:255,0,255	0/1:255,0,255
OAR11	40558409	.	A	G	365.861	PASS	DP=162;VDB=0.0115197;SGB=3.37952;RPBZ=2.55943;MQBZ=-0.411458;MQSBZ=-0.40765;BQBZ=2.82922;FS=0;MQ0F=0;AC=2;AN=8;DP4=58,21,8,10;MQ=38	GT:PL	0/1:154,0,238	0/1:251,0,39	0/0:0,90,255	0/0:0,102,255
OAR11	41844654	.	T	C	222.181	PASS	DP=47;VDB=6.28505e-05;SGB=10.0859;RPBZ=0.618639;MQBZ=-0.240865;BQBZ=-1.34637;FS=0;MQ0F=0;AC=2;AN=8;DP4=0,28,0,19;MQ=39	GT:PL	0/0:0,24,145	0/0:0,39,181	0/1:131,0,91	0/1:131,0,6
OAR11	42488593	.	C	T	458.56	PASS	DP=243;VDB=0.00184435;SGB=12.2643;RPBZ=-1.86156;MQBZ=-0.545985;MQSBZ=-0.291081;BQBZ=1.71422;FS=0;MQ0F=0;AC=3;AN=8;DP4=45,72,16,25;MQ=37	GT:PL	0/1:249,0,255	1/1:255,84,0	0/0:0,111,255	0/0:0,181,255
OAR11	42751823	.	A	G	382.359	PASS	DP=83;VDB=3.74239e-15;SGB=14.1036;RPBZ=-1.11847;MQBZ=-1.50374;BQBZ=-2.08741;FS=0;MQ0F=0;AC=5;AN=8;DP4=0,30,0,52;MQ=37	GT:PL	0/1:60,0,147	0/0:0,57,188	1/1:180,48,0	1/1:188,90,0
OAR11	44249041	.	C	A	174.533	PASS	DP=21;VDB=9.57512e-06;SGB=4.58191;RPBZ=-0.10646;MQBZ=-0.613379;BQBZ=1.04881;FS=0;MQ0F=0;AC=3;AN=8;DP4=10,0,11,0;MQ=34	GT:PL	0/1:99,0,67	1/1:119,15,0	0/0:0,6,55	0/0:0,12,102
OAR11	45010240	.	C	T	673.494	PASS	DP=280;VDB=2.91066e-19;SGB=12.5134;RPBZ=0.25125;MQBZ=-2.48484;MQSBZ=-0.858044;BQBZ=-1.60815;FS=0;MQ0F=0;AC=4;AN=8;DP4=59,28,57,26;MQ=37	GT:PL	0/1:255,0,255	1/1:255,129,0	0/1:207,0,192	0/0:0,148,255
OAR11	46223658	.	A	G	464.498	PASS	DP=258;VDB=2.47414e-19;SGB=18.0587;RPBZ=-1.21922;MQBZ=-1.99149;MQSBZ=-0.613976;BQBZ=-1.12281;FS=0;MQ0F=0;AC=3;AN=8;DP4=54,54,33,23;MQ=37	GT:PL	0/1:255,0,220	1/1:255,99,0	0/0:0,129,255	0/0:0,160,255
OAR11	46643470	.	A	G	336.424	PASS	DP=146;VDB=0.00444138;SGB=7.62876;RPBZ=-1.79964;MQBZ=-1.04987;MQSBZ=-4.62853;BQBZ=-1.26199;FS=0;MQ0F=0;AC=3;AN=8;DP4=24,41,10,19;MQ=35	GT:PL	0/1:127,0,57	1/1:255,66,0	0/0:0,72,255	0/0:0,117,255
OAR11	46643523	.	T	C	188.487	PASS	DP=35;VDB=0.00106101;SGB=2.64773;RPBZ=-0.134818;MQBZ=-1.11803;MQSBZ=1.11803;BQBZ=-1.11803;FS=0;MQ0F=0;AC=3;AN=8;DP4=3,7,5,3;MQ=41	GT:PL	0/1:29,0,33	1/1:204,18,0	0/0:0,9,119	0/0:0,18,207
OAR11	47771981	.	C	T	429.512	PASS	DP=70;VDB=7.84286e-05;SGB=14.2565;RPBZ=-0.45743;MQBZ=0.0858611;MQSBZ=-3.01253;BQBZ=-1.5421;FS=0;MQ0F=0;AC=4;AN=8;DP4=8,13,9,16;MQ=38	GT:PL	1/1:255,48,0	1/1:224,27,0	0/0:0,36,255	0/0:0,27,253
OAR11	48269699	.	A	G	403.133	PASS	DP=31;VDB=6.63354e-08;SGB=-3.99009;RPBZ=2.44522;MQBZ=-1.23964;BQBZ=1.08598;FS=0;MQ0F=0;AC=6;AN=8;DP4=8,0,23,0;MQ=39	GT:PL	1/1:93,12,0	1/1:164,27,0	0/1:77,0,52	0/1:108,0,109
OAR11	4924437	.	T	C	781.849	PASS	DP=173;VDB=0.000377693;SGB=-4.61734;RPBZ=-0.793131;MQBZ=-0.911415;MQSBZ=1.3175;BQBZ=-1.55012;FS=0;MQ0F=0;AC=6;AN=8;DP4=14,9,35,29;MQ=36	GT:PL	0/1:144,0,128	0/1:167,0,255	1/1:255,51,0	1/1:255,102,0
OAR11	4924504	.	T	C	725.596	PASS	DP=334;VDB=0.000103636;SGB=12.5134;RPBZ=-0.596212;MQBZ=0.906481;MQSBZ=-0.577451;BQBZ=0.139248;FS=0;MQ0F=0;AC=3;AN=8;DP4=64,60,49,34;MQ=38	GT:PL	0/0:0,126,255	0/1:255,0,255	0/1:255,0,255	0/1:255,0,255
OAR11	49268631	.	C	T	58.85	PASS	DP=26;VDB=0.0797974;SGB=3.26056;RPBZ=-0.570882;MQBZ=-0.326224;FS=0;MQ0F=0;AC=2;AN=8;DP4=22,0,4,0;MQ=37	GT:PL	0/0:0,15,126	0/0:0,9,81	1/1:102,12,0	0/0:0,42,176
OAR11	50191218	.	C	T	975.401	PASS	DP=401;VDB=8.7317e-27;SGB=-36.1429;RPBZ=1.229;MQBZ=1.44842;MQSBZ=-1.36697;BQBZ=0.605737;FS=0;MQ0F=0.00498753;AC=4;AN=8;DP4=75,64,43,62;MQ=35	GT:PL	0/1:255,0,255	0/1:248,0,255	0/1:255,0,255	0/1:255,0,255
OAR11	50191315	.	G	T	167.111	PASS	DP=66;VDB=3.97462e-06;SGB=-12.8217;RPBZ=-0.766835;MQBZ=-4.65969;BQBZ=0.782917;FS=0;MQ0F=0.0151515;AC=4;AN=8;DP4=0,32,0,29;MQ=30	GT:PL	0/1:21,0,109	0/1:63,0,90	0/1:25,0,105	0/1:99,0,150
OAR11	50395201	.	G	A	219.592	PASS	DP=48;VDB=1.06084e-08;SGB=15.9941;RPBZ=1.6154;MQBZ=-1.98881;BQBZ=1.12308;FS=0;MQ0F=0;AC=3;AN=8;DP4=21,0,27,0;MQ=37	GT:PL	0/0:0,21,148	0/0:0,21,146	0/1:80,0,119	1/1:185,63,0
OAR11	50395460	.	G	A	120.153	PASS	DP=42;VDB=5.7875e-05;SGB=16.5828;RPBZ=-1.6945;MQBZ=-1.42187;BQBZ=-1.09475;FS=0;MQ0F=0;AC=2;AN=8;DP4=0,24,0,15;MQ=34	GT:PL	0/0:0,18,120	0/0:0,39,178	0/0:0,15,104	1/1:165,45,0
OAR11	52386620	.	G	A	628.576	PASS	DP=291;VDB=0.000372495;SGB=-28.1474;RPBZ=-5.49118;MQBZ=2.33597;MQSBZ=-0.969561;BQBZ=4.30508;FS=0;MQ0F=0;AC=3;AN=8;DP4=40,101,17,21;MQ=39	GT:PL	0/0:0,111,255	0/1:207,0,255	0/1:217,0,255	0/1:246,0,255
OAR11	53574587	.	C	G	701.445	PASS	DP=216;VDB=0.20039;SGB=5.36692;RPBZ=0.31947;MQBZ=-1.40853;MQSBZ=1.12807;BQBZ=0.715742;FS=0;MQ0F=0.00462963;AC=4;AN=8;DP4=39,24,29,17;MQ=32	GT:PL	0/1:255,0,208	1/1:255,51,0	0/1:235,0,227	0/0:0,123,255
OAR11	54335637	.	A	T	185.409	PASS	DP=63;VDB=0.0316915;SGB=-10.9631;RPBZ=-0.148717;MQBZ=-3.73927;MQSBZ=-0.370473;BQBZ=-2.65235;FS=0;MQ0F=0;AC=2;AN=8;DP4=11,11,6,4;MQ=39	GT:PL	0/1:171,0,51	0/1:53,0,163	0/0:0,9,119	0/0:3,39,255
OAR11	54335638	.	G	T	185.393	PASS	DP=63;VDB=0.0527636;SGB=-0.0958944;RPBZ=-0.492397;MQBZ=-4.1119;MQSBZ=-0.370473;BQBZ=-0.290009;FS=0;MQ0F=0;AC=2;AN=8;DP4=11,12,6,3;MQ=39	GT:PL	0/1:171,0,51	0/1:53,0,163	0/0:0,9,119	0/0:0,39,255
OAR11	55971589	.	C	T	851.895	PASS	DP=173;VDB=0.0004092;SGB=-6.58949;RPBZ=0.0344633;MQBZ=0.00413176;MQSBZ=0.461931;BQBZ=-0.267862;FS=0;MQ0F=0;AC=6;AN=8;DP4=16,10,38,40;MQ=35	GT:PL	1/1:255,90,0	1/1:255,84,0	0/1:172,0,241	0/1:209,0,255
OAR11	56176249	.	T	C	146.174	PASS	DP=36;VDB=1.44158e-06;SGB=-8.51636;RPBZ=0.370727;MQBZ=-0.510223;BQBZ=-2.11058;FS=0;MQ0F=0;AC=5;AN=8;DP4=0,21,0,15;MQ=26	GT:PL	1/1:56,9,0	0/1:71,0,114	0/0:0,12,127	1/1:63,15,0
OAR11	56674087	.	G	A	66.3066	PASS	DP=32;VDB=0.0356013;SGB=-7.26569;RPBZ=1.23185;MQBZ=-0.643356;MQSBZ=-0.505411;BQBZ=-0.948683;FS=0;MQ0F=0;AC=2;AN=8;DP4=5,7,2,2;MQ=34	GT:PL	0/1:70,0,64	0/1:34,0,36	0/0:0,3,42	0/0:0,24,197
OAR11	57315916	.	T	C	49.3505	PASS	DP=245;VDB=0.108259;SGB=0.675585;RPBZ=4.55431;MQBZ=-2.79734;MQSBZ=0.997647;BQBZ=4.18504;FS=0;MQ0F=0;AC=2;AN=8;DP4=120,31,6,5;MQ=37	GT:PL	0/1:43,0,255	0/1:51,0,251	0/0:0,78,255	0/0:0,190,255
OAR11	59373508	.	A	G	714.591	PASS	DP=242;VDB=6.89356e-12;SGB=11.1613;RPBZ=0.544955;MQBZ=-0.393016;MQSBZ=-4.53638;BQBZ=0.287399;FS=0;MQ0F=0;AC=5;AN=8;DP4=29,46,26,50;MQ=39	GT:PL	1/1:255,72,0	0/1:250,0,255	1/1:255,108,0	0/0:0,175,255
OAR11	59596410	.	G	T	694.533	PASS	DP=171;VDB=1.16096e-15;SGB=16.6575;RPBZ=0.15326;MQBZ=-1.22288;MQSBZ=1.16129;BQBZ=-0.178736;FS=0;MQ0F=0;AC=5;AN=8;DP4=25,16,52,17;MQ=36	GT:PL	0/1:230,0,255	1/1:255,87,0	0/0:0,69,255	1/1:255,81,0
OAR11	61813996	.	G	C	692.596	PASS	DP=223;VDB=6.01744e-05;SGB=8.26413;RPBZ=1.95749;MQBZ=-3.02238;MQSBZ=-0.721215;BQBZ=-1.93387;FS=0;MQ0F=0;AC=3;AN=8;DP4=46,37,30,31;MQ=37	GT:PL	0/1:255,0,255	0/1:222,0,255	0/0:0,75,255	0/1:255,0,255
OAR11	61814087	.	C	T	484.346	PASS	DP=73;VDB=6.33738e-05;SGB=-15.8906;RPBZ=0.941812;MQBZ=1.4816;BQBZ=0.00968963;FS=0;MQ0F=0;AC=4;AN=8;DP4=0,34,0,39;MQ=37	GT:PL	0/1:125,0,121	0/1:131,0,142	0/1:119,0,103	0/1:147,0,87
OAR11	62126327	.	T	C	512.212	PASS	DP=107;VDB=3.04825e-07;SGB=1.69993;RPBZ=2.08677;MQBZ=-0.575624;MQSBZ=0.976708;BQBZ=0.920104;FS=0;MQ0F=0;AC=5;AN=8;DP4=11,16,19,8;MQ=39	GT:PL	1/1:255,36,0	1/1:255,39,0	0/1:48,0,220	0/0:0,57,255
OAR11	62126373	.	A	T	395.752	PASS	DP=101;VDB=0.000246416;SGB=0.405762;RPBZ=1.41903;MQBZ=-1.91606;MQSBZ=-0.447234;BQBZ=-1.7782;FS=0;MQ0F=0;AC=4;AN=8;DP4=13,18,13,7;MQ=39	GT:PL	1/1:255,39,3	0/1:170,0,175	0/1:18,0,199	0/0:0,54,255
OAR11	794796	.	G	A	281.852	PASS	DP=113;VDB=0.107244;SGB=1.44808;RPBZ=-0.0488177;MQBZ=0.531555;MQSBZ=-0.348204;BQBZ=-0.95451;FS=0;MQ0F=0;AC=2;AN=8;DP4=22,22,6,7;MQ=38	GT:PL	0/1:194,0,176	0/0:0,42,255	0/0:0,33,255	0/1:127,0,255
OAR11	8092836	.	G	A	657.558	PASS	DP=98;VDB=0.00252132;SGB=8.03544;RPBZ=1.78031;MQBZ=-0.829235;MQSBZ=-3.02842;BQBZ=-1.49013;FS=0;MQ0F=0;AC=5;AN=8;DP4=6,13,15,24;MQ=36	GT:PL	0/1:193,0,137	0/0:0,39,255	1/1:255,39,0	1/1:255,45,0
OAR11	8903406	.	G	T	690.426	PASS	DP=195;VDB=0.00204299;SGB=6.13952;RPBZ=-1.50994;MQBZ=-0.0926202;MQSBZ=-0.0926202;BQBZ=-0.8199;FS=0;MQ0F=0;AC=4;AN=8;DP4=38,27,27,23;MQ=38	GT:PL	1/1:255,66,0	0/1:224,0,255	0/0:0,90,255	0/1:255,0,255
OAR12	11283974	.	A	G	252.124	PASS	DP=53;VDB=4.29689e-07;SGB=-15.8732;RPBZ=-0.226178;MQBZ=-0.222981;BQBZ=-1.15968;FS=0;MQ0F=0;AC=4;AN=8;DP4=35,0,18,0;MQ=34	GT:PL	1/1:150,27,0	0/1:62,0,136	0/1:84,0,112	0/0:0,57,169
OAR12	11840092	.	G	A	707.586	PASS	DP=261;VDB=0;SGB=30.4402;RPBZ=2.15725;MQBZ=-1.76228;MQSBZ=4.38868;BQBZ=-0.995121;FS=0;MQ0F=0;AC=5;AN=8;DP4=32,19,89,25;MQ=38	GT:PL	0/0:0,90,255	0/1:243,0,255	1/1:255,105,0	1/1:255,172,0
OAR12	12355085	.	A	G	347.797	PASS	DP=52;VDB=0.00150628;SGB=7.3787;RPBZ=-0.732074;MQBZ=0;MQSBZ=1.19146;BQBZ=-0.321092;FS=0;MQ0F=0;AC=3;AN=8;DP4=12,2,10,5;MQ=41	GT:PL	1/1:255,30,0	0/1:137,0,57	0/0:0,6,66	0/0:0,30,255
OAR12	12855682	.	C	T	464.531	PASS	DP=216;VDB=3.3104e-05;SGB=13.0369;RPBZ=0.0777325;MQBZ=-1.02981;MQSBZ=-0.435021;BQBZ=0.770857;FS=0;MQ0F=0;AC=3;AN=8;DP4=42,39,26,17;MQ=39	GT:PL	0/0:0,87,255	0/0:0,72,255	1/1:255,75,0	0/1:255,0,255
OAR12	13067113	.	T	C	450.617	PASS	DP=366;VDB=3.40826e-12;SGB=13.0369;RPBZ=4.12077;MQBZ=-2.39859;MQSBZ=-1.13955;BQBZ=2.99931;FS=0;MQ0F=0;AC=2;AN=8;DP4=124,57,9,34;MQ=36	GT:PL	0/0:0,181,255	0/0:0,144,255	0/1:249,0,230	0/1:241,0,255
OAR12	13067139	.	C	T	464.542	PASS	DP=342;VDB=0.00127149;SGB=57.8846;RPBZ=-1.35431;MQBZ=-0.752171;MQSBZ=-0.980783;BQBZ=-1.56854;FS=0;MQ0F=0;AC=3;AN=8;DP4=58,80,36,52;MQ=36	GT:PL	0/0:0,181,255	0/0:0,144,255	1/1:255,117,0	0/1:255,0,255
OAR12	13337981	.	T	G	47.8168	PASS	DP=24;VDB=0.0785113;SGB=1.90845;RPBZ=0.659838;MQBZ=1.14332;BQBZ=0.546019;FS=0;MQ0F=0;AC=2;AN=8;DP4=0,21,0,3;MQ=35	GT:PL	0/0:0,12,92	1/1:90,9,0	0/0:0,12,62	0/0:0,39,171
OAR12	14621488	.	G	A	719.556	PASS	DP=251;VDB=3.06146e-09;SGB=14.2517;RPBZ=2.21832;MQBZ=-2.17269;MQSBZ=-5.16614;BQBZ=-0.610694;FS=0;MQ0F=0;AC=5;AN=8;DP4=23,37,40,52;MQ=38	GT:PL	1/1:255,132,0	0/1:255,0,232	1/1:255,90,0	0/0:0,144,255
OAR12	15311315	.	T	C	210.015	PASS	DP=266;VDB=0.000130517;SGB=14.9684;RPBZ=1.37536;MQBZ=1.17595;MQSBZ=0.591582;BQBZ=1.44954;FS=0;MQ0F=0;AC=2;AN=8;DP4=71,50,27,21;MQ=37	GT:PL	1/1:255,141,0	0/0:0,126,255	0/0:0,123,255	0/0:0,94,255
OAR12	16127275	.	A	G	271.422	PASS	DP=294;VDB=0.00058714;SGB=4.15211;RPBZ=5.21301;MQBZ=-1.56655;MQSBZ=-1.73478;BQBZ=1.28728;FS=0;MQ0F=0;AC=2;AN=8;DP4=105,63,10,10;MQ=37	GT:PL	0/0:0,169,255	0/1:180,0,255	0/1:132,0,255	0/0:0,160,255
OAR12	16127282	.	T	G	976.406	PASS	DP=303;VDB=0.108403;SGB=-37.984;RPBZ=0.33506;MQBZ=-1.05739;MQSBZ=-1.42264;BQBZ=0.709211;FS=0;MQ0F=0;AC=5;AN=8;DP4=44,33,61,50;MQ=37	GT:PL	1/1:255,169,0	0/1:251,0,254	0/1:255,0,255	0/1:255,0,255
OAR12	18112440	.	C	T	704.519	PASS	DP=243;VDB=0.00296902;SGB=-36.7392;RPBZ=-7.86549;MQBZ=-2.2243;MQSBZ=1.4195;BQBZ=8.18265;FS=0;MQ0F=0;AC=3;AN=8;DP4=11,97,26,26;MQ=37	GT:PL	0/1:255,0,120	0/1:255,0,122	0/1:234,0,130	0/0:0,172,255
OAR12	18780067	.	T	G	566.573	PASS	DP=124;VDB=3.39819e-10;SGB=4.78764;RPBZ=1.44371;MQBZ=-1.27882;MQSBZ=-1.90144;BQBZ=0.497691;FS=0;MQ0F=0;AC=5;AN=8;DP4=9,29,13,30;MQ=35	GT:PL	1/1:255,48,0	0/1:102,0,157	1/1:255,63,0	0/0:0,96,255
OAR12	19008675	.	A	G	460.473	PASS	DP=223;VDB=0.000536161;SGB=37.1017;RPBZ=-0.809036;MQBZ=-4.25735;MQSBZ=1.43655;BQBZ=-8.63625;FS=0;MQ0F=0;AC=4;AN=8;DP4=30,26,30,28;MQ=29	GT:PL	0/0:0,111,255	0/0:0,54,255	1/1:255,60,0	1/1:255,93,0
OAR12	19008688	.	T	A	251.201	PASS	DP=96;VDB=1.22488e-11;SGB=-4.21843;RPBZ=-4.46296;MQBZ=-5.07279;BQBZ=5.40156;FS=0;MQ0F=0;AC=5;AN=8;DP4=0,9,0,27;MQ=27	GT:PL	0/1:71,0,41	0/1:55,0,48	1/1:85,9,0	0/1:80,0,16
OAR12	20219000	.	A	G	725.605	PASS	DP=353;VDB=0.00164093;SGB=11.9339;RPBZ=-0.485985;MQBZ=0.871789;MQSBZ=-0.696292;BQBZ=1.19104;FS=0;MQ0F=0;AC=3;AN=8;DP4=80,54,46,34;MQ=38	GT:PL	0/0:0,163,255	0/1:255,0,255	0/1:255,0,255	0/1:255,0,255
OAR12	21128439	.	T	C	859.474	PASS	DP=282;VDB=0.000138902;SGB=-93.2194;RPBZ=-5.24336;MQBZ=0.184824;MQSBZ=0.275196;BQBZ=5.09717;FS=0;MQ0F=0;AC=4;AN=8;DP4=41,66,29,25;MQ=39	GT:PL	0/1:209,0,255	0/1:248,0,255	0/1:255,0,202	0/1:186,0,255
OAR12	21349481	.	C	T	928.043	PASS	DP=194;VDB=6.55926e-07;SGB=-7.19946;RPBZ=-0.931949;MQBZ=-0.437436;MQSBZ=-1.8385;BQBZ=-1.27459;FS=0;MQ0F=0;AC=6;AN=8;DP4=14,12,39,53;MQ=37	GT:PL	0/1:255,0,255	1/1:255,78,0	0/1:202,0,255	1/1:255,123,0
OAR12	21576594	.	G	A	205.064	PASS	DP=54;VDB=2.7998e-05;SGB=-16.4869;RPBZ=-0.0997508;MQBZ=-0.323736;BQBZ=1.33731;FS=0;MQ0F=0;AC=2;AN=8;DP4=35,0,19,0;MQ=34	GT:PL	0/1:127,0,77	0/0:0,36,174	0/0:0,1,118	0/1:115,0,113
OAR12	21576706	.	C	T	706.463	PASS	DP=291;VDB=0.0241529;SGB=-44.7174;RPBZ=2.26254;MQBZ=0.8019;MQSBZ=-0.241939;BQBZ=2.20514;FS=0;MQ0F=0;AC=3;AN=8;DP4=60,60,38,27;MQ=38	GT:PL	0/1:255,0,255	0/0:0,111,255	0/1:236,0,255	0/1:255,0,255
OAR12	22459126	.	G	C	323.021	PASS	DP=179;VDB=2.65049e-13;SGB=7.62876;RPBZ=1.26746;MQBZ=0.296057;MQSBZ=1.3052;BQBZ=-1.74157;FS=0;MQ0F=0;AC=2;AN=8;DP4=26,81,3,26;MQ=37	GT:PL	0/0:0,90,255	0/1:233,0,145	0/1:129,0,255	0/0:0,151,255
OAR12	22693027	.	T	C	721.489	PASS	DP=281;VDB=4.75687e-08;SGB=-28.7784;RPBZ=1.16153;MQBZ=-2.38679;MQSBZ=1.63569;BQBZ=-2.11262;FS=0;MQ0F=0;AC=4;AN=8;DP4=35,49,40,41;MQ=39	GT:PL	0/1:255,0,255	0/0:0,54,255	1/1:255,84,0	0/1:255,0,255
OAR12	23610995	.	C	T	470.928	PASS	DP=280;VDB=1.06258e-07;SGB=11.878;RPBZ=-2.78733;MQBZ=-1.67194;MQSBZ=-3.35961;BQBZ=-2.66233;FS=0;MQ0F=0;AC=2;AN=8;DP4=60,68,12,28;MQ=37	GT:PL	0/0:0,111,255	0/1:255,0,255	0/0:0,120,255	0/1:255,0,255
OAR12	23864836	.	G	A	617.561	PASS	DP=190;VDB=0.0111937;SGB=-25.6925;RPBZ=2.54685;MQBZ=-2.20195;MQSBZ=-3.23934;BQBZ=1.40633;FS=0;MQ0F=0;AC=3;AN=8;DP4=40,36,14,20;MQ=36	GT:PL	0/1:188,0,209	0/1:239,0,255	0/1:230,0,214	0/0:0,114,255
OAR12	24069780	.	T	A	274.157	PASS	DP=38;VDB=5.68149e-05;SGB=4.60945;RPBZ=-3.3669;MQBZ=-0.221507;MQSBZ=0.221507;BQBZ=3.46906;FS=0;MQ0F=0;AC=5;AN=8;DP4=5,0,11,5;MQ=37	GT:PL	1/1:36,3,0	0/0:0,6,39	1/1:255,42,0	0/1:24,0,45
OAR12	25272811	.	A	G	411.572	PASS	DP=119;VDB=1.8196e-10;SGB=8.65042;RPBZ=1.38532;MQBZ=-0.561027;BQBZ=4.46899;FS=0;MQ0F=0;AC=5;AN=8;DP4=56,0,63,0;MQ=38	GT:PL	1/1:189,87,0	1/1:159,45,0	0/1:109,0,109	0/0:0,138,189
OAR12	26052278	.	C	T	411.01	PASS	DP=176;VDB=0.0328883;SGB=-18.9418;RPBZ=0.33036;MQBZ=0.401851;MQSBZ=0.444446;BQBZ=-1.96776;FS=0;MQ0F=0;AC=2;AN=8;DP4=34,32,9,14;MQ=33	GT:PL	0/1:210,0,157	0/0:0,66,255	0/0:0,66,255	0/1:240,0,251
OAR12	26871313	.	G	A	787.836	PASS	DP=312;VDB=3.11504e-08;SGB=-36.4497;RPBZ=-9.46341;MQBZ=-2.7978;MQSBZ=0.733055;BQBZ=9.28337;FS=0;MQ0F=0;AC=5;AN=8;DP4=11,62,58,48;MQ=36	GT:PL	0/1:255,0,172	1/1:255,3,0	0/1:60,0,255	0/1:255,0,225
OAR12	28559851	.	C	G	314.964	PASS	DP=146;VDB=0.00239035;SGB=-23.2377;RPBZ=1.10833;MQBZ=-0.0332783;MQSBZ=0.963383;BQBZ=-0.94126;FS=0;MQ0F=0;AC=4;AN=8;DP4=26,28,15,15;MQ=38	GT:PL	0/1:45,0,255	1/1:255,78,0	0/1:60,0,165	0/0:0,111,255
OAR12	3099090	.	G	A	465.942	PASS	DP=56;VDB=4.28672e-11;SGB=-4.82338;RPBZ=-0.482786;MQBZ=0.582261;BQBZ=-0.341595;FS=0;MQ0F=0;AC=6;AN=8;DP4=16,0,40,0;MQ=34	GT:PL	0/1:103,0,100	0/1:74,0,124	1/1:162,36,0	1/1:166,48,0
OAR12	3099223	.	A	G	463.003	PASS	DP=282;VDB=0.000542227;SGB=-29.3748;RPBZ=0.344125;MQBZ=-0.843762;MQSBZ=-2.32992;BQBZ=-1.04952;FS=0;MQ0F=0;AC=2;AN=8;DP4=65,67,17,23;MQ=38	GT:PL	0/1:247,0,255	0/1:255,0,255	0/0:0,87,255	0/0:0,130,255
OAR12	31416156	.	G	C	464.539	PASS	DP=261;VDB=2.06747e-05;SGB=10.5823;RPBZ=1.47409;MQBZ=0.110353;MQSBZ=1.62058;BQBZ=1.26082;FS=0;MQ0F=0;AC=3;AN=8;DP4=68,35,47,26;MQ=35	GT:PL	0/1:255,0,255	0/0:0,151,255	0/0:0,108,255	1/1:255,132,0
OAR12	31646240	.	A	G	736.112	PASS	DP=161;VDB=0.262707;SGB=-67.4001;RPBZ=9.06557;MQBZ=-0.171803;MQSBZ=2.33833;BQBZ=7.7202;FS=0;MQ0F=0;AC=4;AN=8;DP4=69,5,19,19;MQ=38	GT:PL	0/1:168,0,160	0/1:172,0,219	0/1:251,0,242	0/1:184,0,172
OAR12	32724076	.	A	G	461.94	PASS	DP=494;VDB=6.29418e-08;SGB=22.6942;RPBZ=-6.22175;MQBZ=0.0838704;MQSBZ=-1.6018;BQBZ=6.02047;FS=0;MQ0F=0.00202429;AC=2;AN=8;DP4=59,173,47,21;MQ=38	GT:PL	0/1:246,0,255	0/0:0,223,255	0/0:0,193,255	0/1:255,0,165
OAR12	32930274	.	T	A	104.739	PASS	DP=53;VDB=0.00580621;SGB=-0.482272;RPBZ=0.821816;MQBZ=0.421623;BQBZ=0.744759;FS=0;MQ0F=0;AC=2;AN=8;DP4=45,0,8,0;MQ=35	GT:PL	0/1:87,0,104	0/1:57,0,105	0/0:0,33,161	0/0:0,66,185
OAR12	32930381	.	G	A	980.606	PASS	DP=253;VDB=0.0220224;SGB=-31.2332;RPBZ=0.657181;MQBZ=-1.11519;MQSBZ=0.0106493;BQBZ=-1.28411;FS=0;MQ0F=0;AC=5;AN=8;DP4=32,31,49,40;MQ=36	GT:PL	0/1:255,0,255	0/1:255,0,255	1/1:255,87,0	0/1:255,0,255
OAR12	33174225	.	A	G	634.38	PASS	DP=174;VDB=3.86979e-19;SGB=6.71898;RPBZ=1.2733;MQBZ=-1.81509;MQSBZ=4.09746;BQBZ=-0.661505;FS=0;MQ0F=0;AC=5;AN=8;DP4=30,26,38,15;MQ=37	GT:PL	0/1:170,0,255	1/1:255,54,0	1/1:255,78,0	0/0:0,111,255
OAR12	33793391	.	G	C	395.922	PASS	DP=190;VDB=3.99922e-10;SGB=-72.2412;RPBZ=2.42235;MQBZ=-3.6733;MQSBZ=-1.5318;BQBZ=0.115373;FS=0;MQ0F=0.00526316;AC=2;AN=8;DP4=43,35,21,20;MQ=34	GT:PL	0/0:0,19,255	0/0:0,21,255	0/1:180,0,255	0/1:255,0,255
OAR12	34216347	.	G	C	309.614	PASS	DP=27;VDB=0.0332634;SGB=0.179862;RPBZ=0.31323;MQBZ=1.57426;MQSBZ=-0.0927642;BQBZ=0.394405;FS=0;MQ0F=0;AC=5;AN=8;DP4=1,3,4,6;MQ=38	GT:PL	0/0:0,9,79	0/1:36,0,30	1/1:148,12,0	1/1:169,15,0
OAR12	34456288	.	G	A	981.881	PASS	DP=283;VDB=1.04823e-18;SGB=-32.7675;RPBZ=-0.550201;MQBZ=-1.65162;MQSBZ=-0.991345;BQBZ=-0.228857;FS=0;MQ0F=0;AC=4;AN=8;DP4=37,30,51,43;MQ=39	GT:PL	0/1:255,0,156	0/1:255,0,255	0/1:255,0,255	0/1:255,0,255
OAR12	34688394	.	C	T	123.869	PASS	DP=26;VDB=8.61133e-06;SGB=-0.965879;RPBZ=0.710669;MQBZ=0.460816;BQBZ=-2.03008;FS=0;MQ0F=0;AC=3;AN=8;DP4=12,0,13,0;MQ=37	GT:PL	0/1:12,0,54	0/1:37,0,42	0/1:114,0,12	0/0:0,21,122
OAR12	34982626	.	G	T	981.047	PASS	DP=345;VDB=2.61698e-11;SGB=-10.2436;RPBZ=1.23857;MQBZ=-1.54056;MQSBZ=0.508959;BQBZ=0.842313;FS=0;MQ0F=0;AC=6;AN=8;DP4=28,27,77,81;MQ=37	GT:PL	1/1:255,151,0	0/1:255,0,255	0/1:255,0,255	1/1:255,160,0
OAR12	35402580	.	G	A	267.23	PASS	DP=49;VDB=9.10594e-06;SGB=-10.9798;RPBZ=-1.35468;MQBZ=0.640648;BQBZ=-0.242069;FS=0;MQ0F=0;AC=4;AN=8;DP4=26,0,23,0;MQ=34	GT:PL	0/1:96,0,72	0/1:25,0,73	0/1:82,0,98	0/1:102,0,131
OAR12	35644027	.	C	G	452.034	PASS	DP=216;VDB=0.00405001;SGB=12.2643;RPBZ=0.0875111;MQBZ=-0.784181;MQSBZ=-0.0593326;BQBZ=-0.28405;FS=0;MQ0F=0;AC=2;AN=8;DP4=53,35,26,15;MQ=38	GT:PL	0/0:0,60,255	0/0:0,99,255	0/1:236,0,255	0/1:255,0,255
OAR12	3591147	.	A	C	56.0823	PASS	DP=132;VDB=0.262342;SGB=0.289452;RPBZ=-0.272074;MQBZ=-0.703071;MQSBZ=0.258907;BQBZ=-3.29122;FS=0;MQ0F=0;AC=2;AN=8;DP4=32,25,5,5;MQ=33	GT:PL	0/0:0,36,231	0/1:72,0,195	0/1:25,0,156	0/0:0,81,255
OAR12	3824108	.	G	A	416.796	PASS	DP=183;VDB=5.91142e-29;SGB=-19.8778;RPBZ=5.26453;MQBZ=1.50654;MQSBZ=1.34468;BQBZ=-2.18533;FS=0;MQ0F=0;AC=4;AN=8;DP4=49,33,2,50;MQ=37	GT:PL	0/1:116,0,255	0/1:104,0,255	0/1:49,0,255	0/1:187,0,207
OAR12	38943120	.	G	A	653.586	PASS	DP=113;VDB=2.80866e-05;SGB=9.57935;RPBZ=-0.104834;MQBZ=-0.557705;MQSBZ=-0.963825;BQBZ=0.426129;FS=0;MQ0F=0;AC=5;AN=8;DP4=5,9,20,24;MQ=34	GT:PL	1/1:255,48,0	0/0:0,27,217	0/1:189,0,139	1/1:255,60,0
OAR12	38943176	.	T	C	720.023	PASS	DP=247;VDB=1.02314e-07;SGB=32.2042;RPBZ=0.62965;MQBZ=0.799245;MQSBZ=0.182283;BQBZ=-0.237821;FS=0;MQ0F=0;AC=6;AN=8;DP4=11,16,60,62;MQ=37	GT:PL	1/1:255,99,0	0/0:0,81,255	1/1:255,90,0	1/1:255,178,0
OAR12	39156218	.	G	A	890.869	PASS	DP=305;VDB=1.41822e-13;SGB=-9.01098;RPBZ=-0.934225;MQBZ=-1.28992;MQSBZ=-1.64364;BQBZ=-1.15809;FS=0;MQ0F=0;AC=6;AN=8;DP4=25,29,72,59;MQ=38	GT:PL	1/1:255,154,0	0/1:255,0,255	1/1:255,132,0	0/1:165,0,255
OAR12	39364796	.	T	C	721.212	PASS	DP=216;VDB=0.000169545;SGB=10.775;RPBZ=1.46363;MQBZ=-0.244431;MQSBZ=1.11275;BQBZ=-0.263254;FS=0;MQ0F=0;AC=4;AN=8;DP4=36,24,36,38;MQ=39	GT:PL	1/1:255,84,0	0/0:0,99,255	0/1:255,0,166	0/1:255,0,255
OAR12	39855069	.	G	A	343.571	PASS	DP=86;VDB=1.4311e-19;SGB=-5.30835;RPBZ=-0.562779;MQBZ=0.282244;BQBZ=-6.47577;FS=0;MQ0F=0;AC=6;AN=8;DP4=32,0,50,0;MQ=26	GT:PL	1/1:115,42,0	0/1:59,0,99	1/1:133,31,0	0/1:76,0,133
OAR12	39855217	.	C	T	470.908	PASS	DP=455;VDB=4.88222e-12;SGB=27.7161;RPBZ=-1.54463;MQBZ=-0.662361;MQSBZ=-3.2979;BQBZ=0.352251;FS=0;MQ0F=0;AC=2;AN=8;DP4=87,120,24,57;MQ=36	GT:PL	0/0:0,172,255	0/1:255,0,255	0/0:0,148,255	0/1:255,0,255
OAR12	40301246	.	G	C	136.014	PASS	DP=61;VDB=0.000545058;SGB=1.06199;RPBZ=-1.04793;MQBZ=-1.18308;BQBZ=2.05487;FS=0;MQ0F=0;AC=2;AN=8;DP4=0,46,0,12;MQ=37	GT:PL	0/1:126,0,78	0/1:49,0,111	0/0:0,33,168	0/0:0,66,182
OAR12	40735248	.	A	G	122.985	PASS	DP=37;VDB=0.355086;SGB=4.97668;RPBZ=-0.450129;MQBZ=-1.7432;MQSBZ=-0.241348;BQBZ=0.679366;FS=0;MQ0F=0;AC=2;AN=8;DP4=5,8,3,3;MQ=36	GT:PL	0/0:0,12,148	0/0:0,18,180	0/0:0,9,103	1/1:167,18,0
OAR12	41531736	.	C	T	853.422	PASS	DP=167;VDB=2.93684e-24;SGB=-23.255;RPBZ=-1.8832;MQBZ=-2.01625;MQSBZ=2.33037;BQBZ=0.351498;FS=0;MQ0F=0;AC=6;AN=8;DP4=21,20,45,18;MQ=38	GT:PL	0/1:158,0,255	1/1:255,48,0	1/1:255,78,0	0/1:225,0,255
OAR12	41531785	.	C	A	795.585	PASS	DP=185;VDB=7.69221e-12;SGB=-21.1071;RPBZ=-3.05718;MQBZ=-2.49021;MQSBZ=0.410372;BQBZ=5.31245;FS=0;MQ0F=0;AC=5;AN=8;DP4=11,37,34,22;MQ=38	GT:PL	0/1:115,0,255	1/1:255,48,0	0/1:255,0,39	0/1:210,0,255
OAR12	41735930	.	C	T	980.598	PASS	DP=300;VDB=2.62505e-09;SGB=-37.3703;RPBZ=-0.0294478;MQBZ=0.24125;MQSBZ=0.133639;BQBZ=-0.211843;FS=0;MQ0F=0;AC=5;AN=8;DP4=53,31,51,58;MQ=37	GT:PL	0/1:255,0,255	0/1:255,0,255	1/1:255,108,0	0/1:255,0,255
OAR12	42038599	.	G	A	464.587	PASS	DP=132;VDB=0.225881;SGB=19.7648;RPBZ=1.34473;MQBZ=-0.466221;MQSBZ=-0.821105;BQBZ=0.40208;FS=0;MQ0F=0;AC=3;AN=8;DP4=15,19,18,15;MQ=34	GT:PL	1/1:255,45,0	0/0:0,33,255	0/0:0,24,229	0/1:255,0,247
OAR12	42038660	.	C	T	422.796	PASS	DP=249;VDB=0.000267963;SGB=10.7191;RPBZ=0.722444;MQBZ=-0.293704;MQSBZ=0.382569;BQBZ=-0.413224;FS=0;MQ0F=0;AC=2;AN=8;DP4=69,60,19,18;MQ=34	GT:PL	0/0:0,138,255	0/0:0,96,255	0/1:207,0,255	0/1:255,0,255
OAR12	42931501	.	G	A	721.479	PASS	DP=510;VDB=1.53672e-20;SGB=22.557;RPBZ=-0.79777;MQBZ=-2.37792;MQSBZ=4.10915;BQBZ=-0.524241;FS=0;MQ0F=0;AC=4;AN=8;DP4=107,68,92,43;MQ=38	GT:PL	1/1:255,157,0	0/1:255,0,255	0/1:255,0,255	0/0:0,255,255
OAR12	43177442	.	C	T	143.531	PASS	DP=12;VDB=0.00194067;SGB=2.4014;RPBZ=1.71042;MQBZ=-0.707107;FS=0;MQ0F=0;AC=3;AN=8;DP4=4,0,8,0;MQ=39	GT:PL	0/0:0,3,36	0/0:0,6,66	0/1:59,0,24	1/1:126,15,0
OAR12	43177557	.	C	T	543.493	PASS	DP=109;VDB=0.000605168;SGB=2.08483;RPBZ=-0.0718043;MQBZ=-1.35692;MQSBZ=2.45045;BQBZ=0.305297;FS=0;MQ0F=0;AC=4;AN=8;DP4=23,14,20,9;MQ=38	GT:PL	1/1:255,42,0	0/1:170,0,79	0/1:162,0,255	0/0:0,60,255
OAR12	44377296	.	G	A	471.031	PASS	DP=251;VDB=3.63317e-06;SGB=11.4917;RPBZ=-0.294471;MQBZ=-2.57191;MQSBZ=0.61448;BQBZ=-2.15383;FS=0;MQ0F=0;AC=2;AN=8;DP4=54,64,22,17;MQ=37	GT:PL	0/0:0,105,255	0/1:255,0,255	0/1:255,0,255	0/0:0,138,255
OAR12	44377417	.	G	A	129.971	PASS	DP=50;VDB=0.000669618;SGB=-0.0964228;RPBZ=1.66943;MQBZ=2.0276;BQBZ=0.434809;FS=0;MQ0F=0;AC=2;AN=8;DP4=0,41,0,9;MQ=34	GT:PL	0/1:66,0,95	0/1:103,0,94	0/0:0,45,174	0/0:0,39,164
OAR12	44823328	.	G	A	973.483	PASS	DP=265;VDB=5.64034e-11;SGB=-27.8578;RPBZ=-0.981887;MQBZ=-1.69437;MQSBZ=-1.08097;BQBZ=-0.700977;FS=0;MQ0F=0;AC=4;AN=8;DP4=39,41,37,41;MQ=38	GT:PL	0/1:250,0,255	0/1:255,0,255	0/1:251,0,255	0/1:255,0,255
OAR12	44823431	.	C	T	395.258	PASS	DP=52;VDB=1.12923e-07;SGB=-11.5944;RPBZ=0.861971;MQBZ=2.43097;BQBZ=-1.03923;FS=0;MQ0F=0;AC=4;AN=8;DP4=0,27,0,25;MQ=37	GT:PL	0/1:109,0,11	0/1:83,0,141	0/1:126,0,41	0/1:115,0,144
OAR12	46267837	.	A	T	158.161	PASS	DP=32;VDB=0.0352033;SGB=-0.0966342;RPBZ=0.0629445;MQBZ=-0.911882;BQBZ=0.585764;FS=0;MQ0F=0;AC=3;AN=8;DP4=23,0,9,0;MQ=40	GT:PL	0/0:0,42,179	0/0:0,15,126	1/1:120,15,0	0/1:83,0,71
OAR12	46497430	.	C	T	464.581	PASS	DP=325;VDB=2.04942e-09;SGB=54.4188;RPBZ=-0.915373;MQBZ=-0.983279;MQSBZ=-2.61755;BQBZ=-1.0158;FS=0;MQ0F=0;AC=3;AN=8;DP4=46,64,33,50;MQ=37	GT:PL	0/0:0,111,255	1/1:255,138,0	0/0:0,123,255	0/1:255,0,255
OAR12	48837974	.	G	T	289.791	PASS	DP=43;VDB=1.2258e-08;SGB=1.12449;RPBZ=1.33182;MQBZ=-0.995356;BQBZ=1.69624;FS=0;MQ0F=0;AC=5;AN=8;DP4=17,0,23,0;MQ=39	GT:PL	0/0:0,33,166	1/1:185,51,0	1/1:66,6,0	0/1:83,0,109
OAR12	49090698	.	C	T	319.337	PASS	DP=182;VDB=5.34545e-05;SGB=9.56023;RPBZ=-0.746791;MQBZ=-0.998554;MQSBZ=2.27705;BQBZ=-0.594477;FS=0;MQ0F=0;AC=3;AN=8;DP4=51,27,25,9;MQ=35	GT:PL	1/1:255,72,0	0/0:0,96,255	0/0:0,75,255	0/1:110,0,255
OAR12	49324495	.	C	T	677.586	PASS	DP=235;VDB=1.18199e-10;SGB=7.29851;RPBZ=0.288555;MQBZ=-0.187412;MQSBZ=-2.64947;BQBZ=-1.35881;FS=0;MQ0F=0;AC=3;AN=8;DP4=47,47,30,26;MQ=39	GT:PL	0/1:207,0,255	0/0:0,93,255	0/1:255,0,237	0/1:255,0,255
OAR12	52071531	.	T	C	433.075	PASS	DP=61;VDB=8.34935e-08;SGB=-2.88083;RPBZ=-0.30293;MQBZ=1.55327;MQSBZ=-1.67409;BQBZ=-0.0163281;FS=0;MQ0F=0;AC=5;AN=8;DP4=3,12,8,15;MQ=39	GT:PL	0/1:60,0,157	1/1:255,42,0	0/1:57,0,113	0/1:101,0,98
OAR12	52729067	.	A	C	659.346	PASS	DP=162;VDB=0.0299496;SGB=-17.4248;RPBZ=0.402935;MQBZ=-1.9329;MQSBZ=0.314475;BQBZ=1.43924;FS=0;MQ0F=0;AC=5;AN=8;DP4=19,19,20,24;MQ=37	GT:PL	0/1:188,0,255	0/1:0,0,255	1/1:255,51,0	0/1:255,0,255
OAR12	52933520	.	C	T	63.689	PASS	DP=38;VDB=6.46448e-12;SGB=-10.5867;RPBZ=0.539361;MQBZ=-4.02722;BQBZ=-4.76596;FS=0;MQ0F=0;AC=4;AN=8;DP4=14,0,22,0;MQ=30	GT:PL	0/1:14,0,48	0/1:26,0,41	0/1:11,0,10	0/1:50,0,118
OAR12	52933541	.	G	A	312.371	PASS	DP=57;VDB=1.34437e-09;SGB=-13.4277;RPBZ=1.93113;MQBZ=-4.16652;BQBZ=-0.422392;FS=0;MQ0F=0;AC=4;AN=8;DP4=25,0,31,0;MQ=34	GT:PL	0/1:81,0,113	0/1:64,0,83	0/1:69,0,108	0/1:136,0,123
OAR12	52933656	.	T	C	982.358	PASS	DP=486;VDB=7.84122e-21;SGB=-45.6553;RPBZ=1.8125;MQBZ=-3.79578;MQSBZ=1.2798;BQBZ=-2.66021;FS=0;MQ0F=0;AC=4;AN=8;DP4=74,71,67,69;MQ=37	GT:PL	0/1:255,0,255	0/1:255,0,255	0/1:255,0,255	0/1:255,0,255
OAR12	53595617	.	C	T	401.447	PASS	DP=176;VDB=0.0330281;SGB=6.46988;RPBZ=0.686607;MQBZ=0.0549589;MQSBZ=-1.26049;BQBZ=-0.249102;FS=0;MQ0F=0;AC=3;AN=8;DP4=24,39,11,15;MQ=35	GT:PL	0/0:0,87,255	0/0:0,51,255	1/1:255,54,0	0/1:192,0,255
OAR12	54371150	.	G	A	200.822	PASS	DP=59;VDB=0.000108098;SGB=4.15211;RPBZ=0.104227;MQBZ=-0.0903012;BQBZ=-0.527948;FS=0;MQ0F=0;AC=2;AN=8;DP4=39,0,20,0;MQ=33	GT:PL	0/0:0,36,162	0/0:0,39,154	0/1:106,0,136	0/1:134,0,32
OAR12	55085492	.	G	A	470.961	PASS	DP=220;VDB=9.86917e-10;SGB=11.4917;RPBZ=-1.11892;MQBZ=-0.632546;MQSBZ=3.91513;BQBZ=-0.364564;FS=0;MQ0F=0;AC=2;AN=8;DP4=67,37,29,10;MQ=37	GT:PL	0/1:255,0,225	0/0:0,84,255	0/1:255,0,255	0/0:0,141,255
OAR12	55542906	.	G	A	507.142	PASS	DP=156;VDB=5.69462e-20;SGB=7.30234;RPBZ=-0.08305;MQBZ=-0.783065;MQSBZ=-4.84498;BQBZ=-1.15367;FS=0;MQ0F=0;AC=5;AN=8;DP4=24,13,20,36;MQ=36	GT:PL	1/1:241,48,0	0/0:0,57,255	0/1:57,0,255	1/1:255,105,0
OAR12	5585640	.	T	C	982.52	PASS	DP=468;VDB=3.36213e-26;SGB=-48.7238;RPBZ=-0.0305026;MQBZ=0.114664;MQSBZ=-2.91485;BQBZ=0.771266;FS=0;MQ0F=0.0619658;AC=4;AN=8;DP4=88,54,89,57;MQ=30	GT:PL	0/1:255,0,255	0/1:255,0,255	0/1:255,0,255	0/1:255,0,255
OAR12	56222444	.	T	C	720.023	PASS	DP=203;VDB=2.13297e-30;SGB=27.0068;RPBZ=-0.368626;MQBZ=-1.85909;MQSBZ=-3.79895;BQBZ=-0.601318;FS=0;MQ0F=0;AC=6;AN=8;DP4=11,20,35,70;MQ=35	GT:PL	0/0:0,93,255	1/1:255,96,0	1/1:255,81,0	1/1:255,138,0
OAR12	56491416	.	C	G	720.892	PASS	DP=265;VDB=0.0018458;SGB=11.7408;RPBZ=-0.645029;MQBZ=1.52884;MQSBZ=0.281069;BQBZ=2.58901;FS=0;MQ0F=0;AC=4;AN=8;DP4=37,48,48,31;MQ=37	GT:PL	0/1:255,0,220	1/1:255,90,0	0/1:255,0,141	0/0:0,166,255
OAR12	57774279	.	C	G	89.3987	PASS	DP=234;VDB=0.185182;SGB=-10.9634;RPBZ=4.06673;MQBZ=-0.770667;MQSBZ=2.26455;BQBZ=3.14433;FS=0;MQ0F=0;AC=2;AN=8;DP4=106,39,5,5;MQ=37	GT:PL	0/1:82,0,235	0/1:50,0,255	0/0:0,63,255	0/0:0,187,255
OAR12	59264396	.	G	A	470.944	PASS	DP=293;VDB=6.94796e-06;SGB=19.9902;RPBZ=0.232985;MQBZ=1.16798;MQSBZ=-1.00963;BQBZ=2.43105;FS=0;MQ0F=0.00341297;AC=2;AN=8;DP4=57,61,30,31;MQ=37	GT:PL	0/1:255,0,255	0/0:0,123,255	0/0:0,84,255	0/1:255,0,255
OAR12	59545352	.	C	T	242.494	PASS	DP=70;VDB=0.0954368;SGB=0.676694;RPBZ=-0.223781;MQBZ=1.75791;MQSBZ=-0.203552;BQBZ=-0.543944;FS=0;MQ0F=0;AC=3;AN=8;DP4=14,13,5,6;MQ=36	GT:PL	0/1:33,0,69	0/0:0,42,255	1/1:255,30,0	0/0:0,33,253
OAR12	60684729	.	C	T	471.005	PASS	DP=247;VDB=0.000915279;SGB=-26.3062;RPBZ=-1.78925;MQBZ=-1.80594;MQSBZ=-0.249445;BQBZ=-1.75736;FS=0;MQ0F=0;AC=2;AN=8;DP4=49,62,21,14;MQ=38	GT:PL	0/1:255,0,255	0/1:255,0,196	0/0:0,96,255	0/0:0,102,255
OAR12	61427675	.	T	C	86.9152	PASS	DP=28;VDB=0.025915;SGB=-1.25176;RPBZ=0.562749;MQBZ=0.492712;BQBZ=0.167864;FS=0;MQ0F=0;AC=2;AN=8;DP4=22,0,6,0;MQ=35	GT:PL	0/1:59,0,12	0/1:67,0,87	0/0:0,21,112	0/0:0,30,161
OAR12	62852119	.	G	A	470.895	PASS	DP=319;VDB=3.26055e-06;SGB=14.9684;RPBZ=1.07781;MQBZ=-0.683088;MQSBZ=-5.04183;BQBZ=-0.252118;FS=0;MQ0F=0;AC=2;AN=8;DP4=57,92,22,26;MQ=37	GT:PL	0/1:255,0,255	0/0:0,166,255	0/1:255,0,255	0/0:0,178,255
OAR12	66423040	.	G	A	74.4693	PASS	DP=18;VDB=0.251321;SGB=-0.535564;RPBZ=1.09789;MQBZ=1.26773;MQSBZ=0;BQBZ=0.981981;FS=0;MQ0F=0;AC=2;AN=8;DP4=4,3,2,1;MQ=36	GT:PL	0/1:72,0,43	0/0:0,6,84	0/0:0,9,77	0/1:42,3,0
OAR12	67427650	.	C	G	255.415	PASS	DP=42;VDB=4.54208e-05;SGB=0.000634012;RPBZ=0.675454;MQBZ=-0.792833;BQBZ=1.13016;FS=0;MQ0F=0;AC=3;AN=8;DP4=24,0,18,0;MQ=37	GT:PL	0/0:0,48,178	0/1:88,0,26	0/1:68,0,52	0/1:140,0,70
OAR12	67886680	.	C	T	215.827	PASS	DP=83;VDB=7.63818e-06;SGB=4.15211;RPBZ=-0.318805;MQBZ=2.17367;BQBZ=0.986493;FS=0;MQ0F=0;AC=2;AN=8;DP4=62,0,20,0;MQ=37	GT:PL	0/0:0,57,184	0/0:0,36,155	0/1:126,0,144	0/1:129,0,154
OAR12	69428121	.	G	C	273.79	PASS	DP=213;VDB=0.22229;SGB=4.5384;RPBZ=-5.25157;MQBZ=-2.4095;MQSBZ=-1.08175;BQBZ=2.85381;FS=0;MQ0F=0;AC=2;AN=8;DP4=23,99,12,9;MQ=37	GT:PL	0/0:0,78,255	0/1:134,0,170	0/0:0,90,255	0/1:181,0,255
OAR12	6947049	.	A	G	631.587	PASS	DP=240;VDB=3.30261e-14;SGB=-36.1255;RPBZ=-2.90523;MQBZ=-1.43547;MQSBZ=-0.952586;BQBZ=-2.27534;FS=0;MQ0F=0.00416667;AC=3;AN=8;DP4=54,36,31,20;MQ=37	GT:PL	0/1:255,0,255	0/1:161,0,210	0/1:255,0,255	0/0:0,126,255
OAR12	70565416	.	C	T	95.058	PASS	DP=38;VDB=0.00101604;SGB=0.290858;RPBZ=-0.715661;MQBZ=-0.462253;BQBZ=-1.14228;FS=0;MQ0F=0;AC=3;AN=8;DP4=28,0,10,0;MQ=37	GT:PL	0/0:0,21,145	0/1:3,0,110	1/1:136,27,0	0/0:0,45,180
OAR12	71293946	.	T	C	950.047	PASS	DP=177;VDB=0.00175819;SGB=-5.81452;RPBZ=0.445566;MQBZ=-0.0833331;MQSBZ=2.15627;BQBZ=0.941202;FS=0;MQ0F=0;AC=6;AN=8;DP4=10,18,28,33;MQ=36	GT:PL	1/1:255,63,0	0/1:230,0,175	1/1:255,45,0	0/1:249,0,255
OAR12	72479127	.	C	T	357.012	PASS	DP=126;VDB=0.00311306;SGB=5.31099;RPBZ=-0.891795;MQBZ=-0.781972;MQSBZ=-0.920537;BQBZ=0.420413;FS=0;MQ0F=0;AC=3;AN=8;DP4=20,23,11,12;MQ=36	GT:PL	0/1:147,0,116	1/1:255,15,0	0/0:0,69,255	0/0:0,42,255
OAR12	7313163	.	A	G	718.554	PASS	DP=264;VDB=2.8763e-10;SGB=13.8654;RPBZ=-0.6053;MQBZ=-2.22284;MQSBZ=3.28761;BQBZ=-1.7488;FS=0;MQ0F=0;AC=5;AN=8;DP4=40,28,50,40;MQ=38	GT:PL	0/0:0,154,255	1/1:255,93,0	0/1:254,0,255	1/1:255,135,0
OAR12	76859099	.	C	A	661.506	PASS	DP=200;VDB=3.04845e-25;SGB=8.26413;RPBZ=0.977303;MQBZ=1.90414;MQSBZ=2.68957;BQBZ=1.16158;FS=0;MQ0F=0;AC=5;AN=8;DP4=42,19,43,18;MQ=38	GT:PL	1/1:255,39,0	1/1:255,87,0	0/1:197,0,255	0/0:0,141,255
OAR12	8447535	.	A	G	195.787	PASS	DP=48;VDB=2.08239e-05;SGB=1.83438;RPBZ=2.29698;MQBZ=2.83854;BQBZ=-1.04107;FS=0;MQ0F=0;AC=2;AN=8;DP4=0,34,0,14;MQ=35	GT:PL	0/0:0,27,142	0/0:0,39,165	0/1:109,0,46	0/1:126,0,121
OAR13	10283262	.	C	A	608.484	PASS	DP=137;VDB=7.18795e-05;SGB=2.85622;RPBZ=-0.223653;MQBZ=-0.904136;MQSBZ=1.37753;BQBZ=-1.13038;FS=0;MQ0F=0;AC=4;AN=8;DP4=26,24,21,12;MQ=38	GT:PL	1/1:255,42,0	0/1:228,0,201	0/1:169,0,171	0/0:0,105,255
OAR13	10671511	.	C	T	380.604	PASS	DP=53;VDB=5.85368e-13;SGB=5.48907;RPBZ=2.71313;MQBZ=-3.08051;BQBZ=0.495065;FS=0;MQ0F=0;AC=5;AN=8;DP4=21,0,30,0;MQ=37	GT:PL	0/0:0,33,166	0/1:120,0,137	1/1:145,24,0	1/1:161,36,0
OAR13	10671702	.	G	A	337.039	PASS	DP=143;VDB=0.0121813;SGB=2.60697;RPBZ=-0.540413;MQBZ=1.13647;MQSBZ=-1.28132;BQBZ=0.768199;FS=0;MQ0F=0;AC=2;AN=8;DP4=24,31,7,9;MQ=37	GT:PL	0/1:121,0,158	0/1:255,0,204	0/0:0,36,255	0/0:0,84,255
OAR13	10881371	.	C	T	721.606	PASS	DP=309;VDB=8.78845e-11;SGB=11.1613;RPBZ=0.478826;MQBZ=-3.588;MQSBZ=-3.1488;BQBZ=-2.56248;FS=0;MQ0F=0;AC=3;AN=8;DP4=45,70,25,51;MQ=37	GT:PL	0/0:0,154,255	0/1:251,0,255	0/1:255,0,255	0/1:255,0,255
OAR13	11836983	.	C	T	164.076	PASS	DP=29;VDB=0.000316597;SGB=6.31574;RPBZ=1.38547;MQBZ=1.29815;BQBZ=-0.199587;FS=0;MQ0F=0;AC=3;AN=8;DP4=0,16,0,13;MQ=40	GT:PL	1/1:175,33,0	0/1:34,0,125	0/0:0,6,66	0/0:0,21,143
OAR13	13244257	.	A	C	391.854	PASS	DP=166;VDB=0.00150552;SGB=5.31099;RPBZ=0.400666;MQBZ=-0.868072;MQSBZ=-0.954395;BQBZ=0.403971;FS=0;MQ0F=0;AC=2;AN=8;DP4=31,45,10,13;MQ=38	GT:PL	0/0:0,75,255	0/0:0,60,255	0/1:176,0,255	0/1:255,0,255
OAR13	15223933	.	G	A	908.483	PASS	DP=251;VDB=0.000111732;SGB=-27.551;RPBZ=7.49417;MQBZ=-0.895386;MQSBZ=1.62381;BQBZ=6.26584;FS=0;MQ0F=0;AC=4;AN=8;DP4=52,18,43,34;MQ=36	GT:PL	0/1:255,0,176	0/1:245,0,255	0/1:191,0,255	0/1:255,0,183
OAR13	19622959	.	T	G	477.258	PASS	DP=173;VDB=1.82258e-07;SGB=4.01728;RPBZ=-0.721151;MQBZ=-0.355189;MQSBZ=1.46358;BQBZ=-0.978226;FS=0;MQ0F=0;AC=4;AN=8;DP4=42,21,29,10;MQ=39	GT:PL	0/1:11,0,255	1/1:255,66,0	0/1:255,0,240	0/0:0,90,255
OAR13	19831434	.	T	C	457.039	PASS	DP=165;VDB=9.25595e-06;SGB=7.24247;RPBZ=1.22493;MQBZ=-0.888143;MQSBZ=-1.25942;BQBZ=-0.763879;FS=0;MQ0F=0;AC=2;AN=8;DP4=38,36,10,18;MQ=37	GT:PL	0/0:0,72,255	0/0:0,66,255	0/1:241,0,245	0/1:255,0,255
OAR13	23204670	.	C	T	210.013	PASS	DP=201;VDB=4.68946e-07;SGB=8.01506;RPBZ=-3.25185;MQBZ=-0.801334;MQSBZ=1.00773;BQBZ=-1.98362;FS=0;MQ0F=0;AC=2;AN=8;DP4=44,53,16,14;MQ=37	GT:PL	0/0:0,84,255	1/1:255,87,0	0/0:0,69,255	0/0:0,99,255
OAR13	23414751	.	G	A	980.994	PASS	DP=333;VDB=4.65701e-14;SGB=-9.51322;RPBZ=2.19075;MQBZ=-1.93337;MQSBZ=-1.80962;BQBZ=-1.27638;FS=0;MQ0F=0;AC=6;AN=8;DP4=25,29,80,62;MQ=38	GT:PL	1/1:255,151,0	1/1:255,138,0	0/1:255,0,255	0/1:255,0,255
OAR13	23926900	.	C	T	720.014	PASS	DP=178;VDB=1.59457e-05;SGB=21.5565;RPBZ=0.283788;MQBZ=-1.30011;MQSBZ=2.97215;BQBZ=-1.08251;FS=0;MQ0F=0;AC=6;AN=8;DP4=4,12,35,51;MQ=37	GT:PL	0/0:0,45,255	1/1:255,69,0	1/1:255,36,0	1/1:255,114,0
OAR13	24164156	.	T	C	719.566	PASS	DP=162;VDB=1.10132e-20;SGB=-22.6413;RPBZ=-2.70414;MQBZ=-2.0318;MQSBZ=-1.52023;BQBZ=-0.91614;FS=0;MQ0F=0;AC=5;AN=8;DP4=17,27,18,43;MQ=37	GT:PL	0/0:0,42,255	1/1:255,51,0	1/1:255,57,0	0/1:255,0,244
OAR13	24384718	.	A	G	108.225	PASS	DP=19;VDB=0.00102666;SGB=-2.0384;RPBZ=-0.727369;MQBZ=0.790313;BQBZ=0.44465;FS=0;MQ0F=0;AC=4;AN=8;DP4=12,0,7,0;MQ=32	GT:PL	0/1:21,0,66	0/0:0,9,59	1/1:88,12,0	0/1:42,0,79
OAR13	24832245	.	G	A	981.014	PASS	DP=412;VDB=4.52574e-25;SGB=-11.7501;RPBZ=1.20357;MQBZ=0.0161925;MQSBZ=2.65796;BQBZ=2.33966;FS=0;MQ0F=0;AC=6;AN=8;DP4=39,16,110,81;MQ=36	GT:PL	0/1:255,0,255	1/1:255,148,0	0/1:255,0,255	1/1:255,216,0
OAR13	26580362	.	C	T	715.443	PASS	DP=270;VDB=8.1683e-10;SGB=13.0934;RPBZ=1.63341;MQBZ=-1.66227;MQSBZ=-0.274942;BQBZ=-0.932439;FS=0;MQ0F=0;AC=4;AN=8;DP4=35,44,30,56;MQ=38	GT:PL	0/1:255,0,255	0/0:0,129,255	0/1:249,0,255	1/1:255,163,0
OAR13	27374863	.	C	A	243.347	PASS	DP=58;VDB=4.53029e-08;SGB=1.8369;RPBZ=-1.51921;MQBZ=-1.00165;BQBZ=0.926136;FS=0;MQ0F=0;AC=3;AN=8;DP4=0,32,0,26;MQ=35	GT:PL	0/0:0,39,173	0/0:0,51,168	0/1:109,0,46	1/1:180,60,0
OAR13	28364161	.	C	G	210.017	PASS	DP=232;VDB=1.47396e-05;SGB=62.8348;RPBZ=1.67245;MQBZ=-1.39708;MQSBZ=-1.05552;BQBZ=-0.243358;FS=0;MQ0F=0;AC=2;AN=8;DP4=43,41,21,26;MQ=38	GT:PL	1/1:255,141,0	0/0:0,87,255	0/0:0,72,255	0/0:0,93,255
OAR13	29093555	.	G	C	829.628	PASS	DP=191;VDB=3.41776e-09;SGB=-6.94222;RPBZ=0.416795;MQBZ=-3.54928;MQSBZ=-0.868418;BQBZ=-1.26122;FS=0;MQ0F=0;AC=6;AN=8;DP4=24,14,47,39;MQ=35	GT:PL	1/1:255,108,0	1/1:255,72,0	0/1:183,0,255	0/1:176,0,255
OAR13	291417	.	C	T	387.929	PASS	DP=167;VDB=0.0913517;SGB=4.5384;RPBZ=0.225022;MQBZ=0.0237413;MQSBZ=1.58153;BQBZ=-0.174042;FS=0;MQ0F=0;AC=2;AN=8;DP4=42,35,12,9;MQ=39	GT:PL	0/0:0,57,255	0/0:0,75,255	0/1:255,0,187	0/1:172,0,255
OAR13	3141566	.	T	A	580.508	PASS	DP=101;VDB=6.61181e-07;SGB=-3.23177;RPBZ=0.209992;MQBZ=-0.105634;MQSBZ=-0.637732;BQBZ=0.209119;FS=0;MQ0F=0;AC=5;AN=8;DP4=13,10,21,19;MQ=35	GT:PL	0/0:0,50,255	0/1:183,0,77	1/1:194,33,6	1/1:255,69,0
OAR13	32724893	.	G	A	277.486	PASS	DP=56;VDB=1.10427e-07;SGB=16.314;RPBZ=0.246706;MQBZ=-0.780864;BQBZ=-0.700409;FS=0;MQ0F=0;AC=4;AN=8;DP4=28,0,28,0;MQ=34	GT:PL	1/1:154,33,0	0/0:0,54,177	0/0:0,30,156	1/1:173,51,0
OAR13	3374944	.	C	T	721.445	PASS	DP=345;VDB=2.26485e-08;SGB=16.1832;RPBZ=0.197341;MQBZ=0.189781;MQSBZ=-0.54574;BQBZ=1.45868;FS=0;MQ0F=0;AC=4;AN=8;DP4=56,66,42,60;MQ=35	GT:PL	1/1:255,126,0	0/1:255,0,255	0/0:0,132,255	0/1:255,0,255
OAR13	34978521	.	C	T	719.561	PASS	DP=379;VDB=5.54666e-33;SGB=47.8355;RPBZ=0.624942;MQBZ=-0.952133;MQSBZ=3.50851;BQBZ=1.38256;FS=0;MQ0F=0;AC=5;AN=8;DP4=58,27,95,51;MQ=39	GT:PL	1/1:255,148,0	0/1:255,0,255	0/0:0,205,255	1/1:255,214,0
OAR13	36803323	.	T	C	721.498	PASS	DP=338;VDB=2.63496e-30;SGB=20.8187;RPBZ=-0.15819;MQBZ=-0.741356;MQSBZ=-0.996208;BQBZ=1.29552;FS=0;MQ0F=0;AC=4;AN=8;DP4=46,39,53,73;MQ=37	GT:PL	0/1:255,0,255	0/0:0,102,255	0/1:255,0,255	1/1:255,232,0
OAR13	37064620	.	C	T	161.775	PASS	DP=28;VDB=0.000153631;SGB=4.81957;RPBZ=0.943913;MQBZ=1.07004;BQBZ=-0.0354333;FS=0;MQ0F=0;AC=3;AN=8;DP4=0,17,0,11;MQ=36	GT:PL	0/1:52,0,53	1/1:155,27,0	0/0:0,15,117	0/0:0,27,154
OAR13	3936704	.	C	T	129.208	PASS	DP=66;VDB=5.76579e-08;SGB=3.37959;RPBZ=2.70956;MQBZ=-2.27917;BQBZ=0.533923;FS=0;MQ0F=0;AC=3;AN=8;DP4=48,0,18,0;MQ=34	GT:PL	1/1:158,48,0	0/1:17,0,104	0/0:0,66,184	0/0:0,57,183
OAR13	3936838	.	G	A	719.568	PASS	DP=392;VDB=9.86912e-08;SGB=-10.1848;RPBZ=1.64432;MQBZ=1.25138;MQSBZ=-2.02641;BQBZ=0.621486;FS=0;MQ0F=0;AC=5;AN=8;DP4=39,35,76,81;MQ=38	GT:PL	0/0:0,142,255	0/1:255,0,255	1/1:255,172,0	1/1:255,214,0
OAR13	39846135	.	G	A	369.758	PASS	DP=179;VDB=0.000243081;SGB=7.62876;RPBZ=1.45403;MQBZ=-2.24288;MQSBZ=2.53039;BQBZ=-3.14509;FS=0;MQ0F=0;AC=2;AN=8;DP4=56,29,19,10;MQ=36	GT:PL	0/0:0,54,255	0/0:0,93,255	0/1:154,0,254	0/1:255,0,255
OAR13	40700814	.	A	G	950.041	PASS	DP=258;VDB=8.31255e-39;SGB=-9.22181;RPBZ=0.619157;MQBZ=-1.41902;MQSBZ=3.19507;BQBZ=-2.1841;FS=0;MQ0F=0;AC=6;AN=8;DP4=12,12,100,39;MQ=36	GT:PL	0/1:224,0,255	1/1:255,135,0	0/1:255,0,212	1/1:255,199,0
OAR13	4164305	.	G	A	464.466	PASS	DP=223;VDB=6.27676e-06;SGB=13.4232;RPBZ=1.2322;MQBZ=-0.521813;MQSBZ=0.606485;BQBZ=1.72674;FS=0;MQ0F=0;AC=3;AN=8;DP4=49,28,20,24;MQ=39	GT:PL	1/1:255,42,0	0/1:255,0,167	0/0:0,75,255	0/0:0,129,255
OAR13	4164340	.	T	C	721.194	PASS	DP=188;VDB=1.67044e-19;SGB=7.87784;RPBZ=1.68665;MQBZ=-0.378328;MQSBZ=-3.16002;BQBZ=1.06369;FS=0;MQ0F=0;AC=4;AN=8;DP4=22,39,23,36;MQ=39	GT:PL	1/1:255,84,0	0/1:255,0,130	0/1:255,0,241	0/0:0,129,255
OAR13	41893952	.	A	G	137.757	PASS	DP=15;VDB=0.000143113;SGB=-0.381925;RPBZ=-2.44923;MQBZ=2.86938;FS=0;MQ0F=0;AC=5;AN=8;DP4=5,0,8,0;MQ=22	GT:PL	0/1:30,0,18	0/0:0,9,19	1/1:66,6,0	1/1:84,12,0
OAR13	42522386	.	T	C	50.4603	PASS	DP=9;VDB=0.0165938;SGB=-1.04402;RPBZ=0.248069;MQBZ=-2.68328;BQBZ=1.11803;FS=0;MQ0F=0;AC=5;AN=8;DP4=4,0,5,0;MQ=30	GT:PL	0/1:18,0,30	1/1:30,6,0	1/1:44,6,0	0/0:0,9,87
OAR13	42522447	.	G	A	88.9701	PASS	DP=55;VDB=0.0135472;SGB=-20.6025;RPBZ=-0.78718;MQBZ=-1.84059;MQSBZ=0.168282;BQBZ=0.196593;FS=0;MQ0F=0.0909091;AC=4;AN=8;DP4=12,8,6,3;MQ=28	GT:PL	0/1:39,0,28	0/1:17,0,105	0/1:53,0,62	0/1:19,0,200
OAR13	42522497	.	C	T	257.758	PASS	DP=172;VDB=0.0382306;SGB=-62.559;RPBZ=-0.488997;MQBZ=-6.25364;MQSBZ=1.38807;BQBZ=-0.43108;FS=0;MQ0F=0.0348837;AC=4;AN=8;DP4=45,24,23,12;MQ=31	GT:PL	0/1:48,0,255	0/1:56,0,255	0/1:93,0,255	0/1:104,0,255
OAR13	42522520	.	A	G	103.917	PASS	DP=184;VDB=0.00661158;SGB=-48.0356;RPBZ=-3.12951;MQBZ=-6.10743;MQSBZ=1.06532;BQBZ=2.49266;FS=0;MQ0F=0.0326087;AC=3;AN=8;DP4=38,35,11,15;MQ=31	GT:PL	0/0:0,7,255	0/1:41,0,255	0/1:25,0,255	0/1:82,0,255
OAR13	42522526	.	T	G	96.8132	PASS	DP=185;VDB=0.00472195;SGB=-44.8082;RPBZ=-3.26985;MQBZ=-5.45461;MQSBZ=0.942254;BQBZ=1.98511;FS=0;MQ0F=0.0324324;AC=3;AN=8;DP4=37,38,10,14;MQ=31	GT:PL	0/0:0,7,255	0/1:41,0,255	0/1:25,0,255	0/1:75,0,255
OAR13	42522537	.	A	C	83.4679	PASS	DP=176;VDB=0.0009143;SGB=-43.1945;RPBZ=-3.3785;MQBZ=-5.59646;MQSBZ=-0.16643;BQBZ=2.5997;FS=0;MQ0F=0.0284091;AC=3;AN=8;DP4=26,48,9,14;MQ=31	GT:PL	0/0:0,7,255	0/1:25,0,255	0/1:25,0,255	0/1:78,0,255
OAR13	42522560	.	T	A	163.533	PASS	DP=127;VDB=0.00148058;SGB=-43.1945;RPBZ=-0.0211979;MQBZ=-6.06391;MQSBZ=-0.219121;BQBZ=1.53406;FS=0;MQ0F=0.00787402;AC=4;AN=8;DP4=19,22,9,14;MQ=32	GT:PL	0/1:10,0,255	0/1:44,0,202	0/1:45,0,246	0/1:108,0,255
OAR13	42522593	.	C	A	140.723	PASS	DP=109;VDB=0.000392301;SGB=-10.3577;RPBZ=0.759222;MQBZ=-5.58167;MQSBZ=-0.604966;BQBZ=-0.590181;FS=0;MQ0F=0.00917431;AC=4;AN=8;DP4=16,20,8,13;MQ=31	GT:PL	0/1:13,0,243	0/1:44,0,198	0/1:13,0,227	0/1:114,0,204
OAR13	42522610	.	A	T	67.1897	PASS	DP=53;VDB=1.37044e-05;SGB=-10.0447;RPBZ=1.55482;MQBZ=-5.76514;BQBZ=-2.8386;FS=0;MQ0F=0.0188679;AC=3;AN=8;DP4=0,33,0,20;MQ=31	GT:PL	0/1:18,0,131	0/1:30,0,126	0/0:0,4,140	0/1:60,0,126
OAR13	42522612	.	C	G	72.2386	PASS	DP=50;VDB=5.90899e-06;SGB=-9.43533;RPBZ=1.27104;MQBZ=-5.6229;BQBZ=-0.252553;FS=0;MQ0F=0.02;AC=3;AN=8;DP4=0,32,0,18;MQ=31	GT:PL	0/1:20,0,123	0/1:36,0,126	0/0:0,4,140	0/1:57,0,127
OAR13	42522623	.	C	T	76.4222	PASS	DP=47;VDB=1.8456e-05;SGB=-9.13399;RPBZ=1.15568;MQBZ=-4.92314;BQBZ=-0.956306;FS=0;MQ0F=0.0212766;AC=3;AN=8;DP4=0,30,0,17;MQ=30	GT:PL	0/1:23,0,114	0/1:38,0,115	0/0:1,0,130	0/1:54,0,118
OAR13	42522628	.	G	A	44.1017	PASS	DP=36;VDB=1.45452e-05;SGB=-7.89099;RPBZ=1.50721;MQBZ=-4.42187;BQBZ=0.140761;FS=0;MQ0F=0.0277778;AC=4;AN=8;DP4=0,22,0,13;MQ=29	GT:PL	0/1:7,0,114	0/1:28,0,106	0/1:9,0,96	0/1:42,0,101
OAR13	42773829	.	C	T	36.3644	PASS	DP=160;VDB=5.21486e-05;SGB=-51.2631;RPBZ=-0.430693;MQBZ=-7.67671;MQSBZ=-0.271087;BQBZ=3.25004;FS=0;MQ0F=0.0375;AC=3;AN=8;DP4=35,38,12,16;MQ=30	GT:PL	0/1:34,0,240	0/1:7,0,233	0/1:39,0,255	0/0:0,15,255
OAR13	44308221	.	T	C	390.469	PASS	DP=97;VDB=1.50866e-09;SGB=6.54032;RPBZ=1.32824;MQBZ=-1.62354;BQBZ=0.169953;FS=0;MQ0F=0;AC=4;AN=8;DP4=44,0,52,0;MQ=39	GT:PL	0/1:105,0,125	0/1:140,0,146	0/0:0,75,190	1/1:189,102,0
OAR13	44308236	.	A	G	619.535	PASS	DP=199;VDB=0.0860324;SGB=3.62941;RPBZ=-1.9428;MQBZ=-2.3641;MQSBZ=0.755894;BQBZ=-1.29448;FS=0;MQ0F=0;AC=3;AN=8;DP4=38,24,15,22;MQ=39	GT:PL	0/1:150,0,202	0/1:254,0,255	0/0:0,75,255	0/1:255,0,255
OAR13	44545565	.	T	G	471.041	PASS	DP=543;VDB=1.56113e-06;SGB=24.2394;RPBZ=1.57298;MQBZ=0.993308;MQSBZ=2.39217;BQBZ=2.03055;FS=0;MQ0F=0;AC=2;AN=8;DP4=123,136,36,36;MQ=38	GT:PL	0/1:255,0,255	0/1:255,0,255	0/0:0,196,255	0/0:0,255,255
OAR13	44837713	.	T	C	721.481	PASS	DP=341;VDB=0.00193515;SGB=15.6037;RPBZ=1.14491;MQBZ=-1.19232;MQSBZ=2.53936;BQBZ=0.657706;FS=0;MQ0F=0;AC=4;AN=8;DP4=69,45,41,58;MQ=39	GT:PL	0/0:0,154,255	0/1:255,0,255	1/1:255,84,0	0/1:255,0,255
OAR13	45077411	.	C	T	562.273	PASS	DP=130;VDB=0.00319545;SGB=4.40293;RPBZ=-1.63972;MQBZ=-2.09329;MQSBZ=-1.33317;BQBZ=-0.76765;FS=0;MQ0F=0;AC=4;AN=8;DP4=15,23,21,20;MQ=35	GT:PL	0/0:0,36,255	0/1:137,0,255	1/1:255,69,0	0/1:214,0,253
OAR13	45342099	.	G	A	916.897	PASS	DP=161;VDB=0.000271948;SGB=-5.90644;RPBZ=2.95958;MQBZ=-0.428307;MQSBZ=-0.17546;BQBZ=0.663264;FS=0;MQ0F=0;AC=6;AN=8;DP4=22,11,42,21;MQ=38	GT:PL	0/1:196,0,255	1/1:255,15,0	1/1:255,60,0	0/1:250,0,255
OAR13	46357854	.	C	T	581.625	PASS	DP=75;VDB=0.0187046;SGB=-4.13478;RPBZ=1.39807;MQBZ=-0.711779;MQSBZ=0.803127;BQBZ=0.516747;FS=0;MQ0F=0;AC=5;AN=8;DP4=5,8,14,11;MQ=35	GT:PL	0/1:171,0,79	1/1:224,24,0	0/1:34,0,118	0/1:192,0,145
OAR13	46357876	.	G	A	352.645	PASS	DP=36;VDB=0.000140291;SGB=-4.03501;RPBZ=1.00913;MQBZ=-0.869591;BQBZ=-0.171737;FS=0;MQ0F=0;AC=5;AN=8;DP4=0,13,0,23;MQ=35	GT:PL	0/1:114,0,63	1/1:134,21,0	0/1:30,0,85	0/1:114,0,101
OAR13	46614620	.	T	C	426.488	PASS	DP=200;VDB=0.351154;SGB=-18.9418;RPBZ=-3.33297;MQBZ=-0.376865;MQSBZ=-1.00892;BQBZ=4.11195;FS=0;MQ0F=0;AC=3;AN=8;DP4=29,72,15,8;MQ=38	GT:PL	0/1:194,0,200	0/1:117,0,255	0/1:156,0,255	0/0:0,160,255
OAR13	46953481	.	G	T	210.023	PASS	DP=79;VDB=2.09057e-05;SGB=15.7021;RPBZ=0.166252;MQBZ=-0.612605;MQSBZ=0.925483;BQBZ=-0.910299;FS=0;MQ0F=0;AC=2;AN=8;DP4=19,17,10,3;MQ=38	GT:PL	0/0:0,36,255	0/0:0,33,255	1/1:255,39,0	0/0:0,39,255
OAR13	47679312	.	G	A	324.931	PASS	DP=210;VDB=2.40581e-07;SGB=7.24247;RPBZ=-3.18277;MQBZ=-0.630069;MQSBZ=0.5538;BQBZ=0.83285;FS=0;MQ0F=0;AC=2;AN=8;DP4=33,62,21,7;MQ=38	GT:PL	0/0:0,87,255	0/1:109,0,245	0/0:0,111,255	0/1:255,0,255
OAR13	50137699	.	G	T	348.444	PASS	DP=58;VDB=9.19115e-13;SGB=-13.7328;RPBZ=-2.33568;MQBZ=-2.08632;BQBZ=0.655623;FS=0;MQ0F=0;AC=5;AN=8;DP4=0,25,0,32;MQ=35	GT:PL	0/1:50,0,113	1/1:183,57,0	0/1:94,0,126	0/1:62,0,134
OAR13	51139420	.	C	A	680.052	PASS	DP=76;VDB=0.00503961;SGB=7.75809;RPBZ=-1.0576;MQBZ=-1.10702;MQSBZ=-2.99192;BQBZ=-0.756969;FS=0;MQ0F=0;AC=6;AN=8;DP4=5,5,16,22;MQ=37	GT:PL	1/1:255,39,0	0/0:0,30,255	1/1:215,30,0	1/1:255,45,0
OAR13	53023746	.	G	A	120.707	PASS	DP=16;VDB=0.00059525;SGB=2.06895;RPBZ=-0.580715;MQBZ=0.556731;BQBZ=1.37281;FS=0;MQ0F=0;AC=4;AN=8;DP4=8,0,7,0;MQ=36	GT:PL	1/1:128,18,0	0/1:36,3,0	0/1:0,3,36	0/0:0,21,131
OAR13	54028128	.	A	G	420.845	PASS	DP=212;VDB=0.00039749;SGB=-26.3062;RPBZ=4.77405;MQBZ=1.44665;MQSBZ=0.522643;BQBZ=4.06409;FS=0;MQ0F=0;AC=3;AN=8;DP4=50,36,14,21;MQ=39	GT:PL	0/1:70,0,255	0/0:0,96,255	0/1:136,0,255	0/1:255,0,209
OAR13	55389356	.	C	T	325.039	PASS	DP=149;VDB=0.000312876;SGB=4.9247;RPBZ=-0.663603;MQBZ=-2.72712;MQSBZ=0.881885;BQBZ=-1.30028;FS=0;MQ0F=0;AC=2;AN=8;DP4=44,29,16,6;MQ=36	GT:PL	0/1:111,0,255	0/1:253,0,107	0/0:0,57,255	0/0:0,105,255
OAR13	56124264	.	T	G	405.515	PASS	DP=180;VDB=0.397679;SGB=29.9815;RPBZ=1.03824;MQBZ=-1.42925;MQSBZ=0.963268;BQBZ=-1.57571;FS=0;MQ0F=0;AC=3;AN=8;DP4=28,19,27,19;MQ=35	GT:PL	0/0:0,78,255	0/0:0,45,255	0/1:196,0,131	1/1:255,111,0
OAR13	56124322	.	A	C	424.494	PASS	DP=168;VDB=0.00108715;SGB=29.9815;RPBZ=0.986891;MQBZ=-1.88401;MQSBZ=-3.5962;BQBZ=-0.924206;FS=0;MQ0F=0;AC=3;AN=8;DP4=21,28,18,28;MQ=36	GT:PL	0/0:0,84,255	0/0:0,48,255	0/1:215,0,124	1/1:255,111,0
OAR13	57429067	.	C	A	471.039	PASS	DP=539;VDB=6.46867e-10;SGB=25.012;RPBZ=0.238687;MQBZ=-1.26952;MQSBZ=-0.460228;BQBZ=-0.655859;FS=0;MQ0F=0;AC=2;AN=8;DP4=98,141,33,41;MQ=39	GT:PL	0/1:255,0,255	0/1:255,0,255	0/0:0,154,255	0/0:0,255,255
OAR13	57787075	.	T	C	893.365	PASS	DP=219;VDB=7.0376e-29;SGB=-3.56383;RPBZ=1.35874;MQBZ=-0.430291;MQSBZ=2.73505;BQBZ=-0.657969;FS=0;MQ0F=0;AC=5;AN=8;DP4=25,9,76,32;MQ=34	GT:PL	0/1:255,0,255	0/1:255,0,140	0/1:168,0,214	1/1:255,181,0
OAR13	57787125	.	G	A	588.538	PASS	DP=245;VDB=0.00922294;SGB=-24.4651;RPBZ=0.707649;MQBZ=0.654243;MQSBZ=-1.90062;BQBZ=-0.741782;FS=0;MQ0F=0;AC=3;AN=8;DP4=46,45,18,14;MQ=34	GT:PL	0/1:255,0,223	0/1:124,0,255	0/1:249,0,219	0/0:0,160,255
OAR13	5791975	.	C	T	470.486	PASS	DP=173;VDB=0.00670533;SGB=26.0005;RPBZ=0.273228;MQBZ=-0.804695;MQSBZ=0.4105;BQBZ=1.45923;FS=0;MQ0F=0;AC=2;AN=8;DP4=51,22,29,13;MQ=35	GT:PL	0/0:0,90,255	0/0:0,60,255	0/1:255,0,131	0/1:255,0,234
OAR13	5791998	.	G	A	420.59	PASS	DP=177;VDB=9.9525e-05;SGB=-20.1692;RPBZ=-1.86183;MQBZ=0.948015;MQSBZ=0.561236;BQBZ=0.556417;FS=0;MQ0F=0;AC=3;AN=8;DP4=47,44,16,9;MQ=36	GT:PL	0/0:0,90,255	0/1:126,0,255	0/1:149,0,255	0/1:187,0,255
OAR13	59119027	.	G	A	878.944	PASS	DP=110;VDB=9.57625e-25;SGB=-5.53429;RPBZ=0.655361;MQBZ=-1.98209;MQSBZ=1.47161;BQBZ=0.471178;FS=0;MQ0F=0;AC=6;AN=8;DP4=9,3,31,24;MQ=37	GT:PL	0/1:153,0,180	0/1:255,0,123	1/1:255,51,0	1/1:255,63,0
OAR13	59823768	.	G	T	891.88	PASS	DP=161;VDB=2.34581e-06;SGB=-5.03482;RPBZ=6.13925;MQBZ=-2.24145;MQSBZ=-4.09566;BQBZ=5.25772;FS=0;MQ0F=0;AC=5;AN=8;DP4=15,2,21,23;MQ=37	GT:PL	0/1:201,0,57	0/1:255,0,82	1/1:251,21,0	0/1:226,0,114
OAR13	61708777	.	A	T	294.9	PASS	DP=121;VDB=0.00110274;SGB=1.4481;RPBZ=-0.520004;MQBZ=1.68669;MQSBZ=-0.542919;BQBZ=1.69554;FS=0;MQ0F=0;AC=2;AN=8;DP4=29,24,9,4;MQ=40	GT:PL	0/1:128,0,237	0/1:206,0,203	0/0:0,45,255	0/0:0,54,255
OAR13	63409751	.	A	G	464.541	PASS	DP=182;VDB=1.12407e-09;SGB=4.98219;RPBZ=1.43399;MQBZ=-0.929779;MQSBZ=-0.759193;BQBZ=0.532009;FS=0;MQ0F=0;AC=3;AN=8;DP4=25,43,12,32;MQ=39	GT:PL	0/0:0,63,255	0/0:0,51,255	1/1:255,54,0	0/1:255,0,255
OAR13	65081334	.	T	C	118.715	PASS	DP=23;VDB=0.00086189;SGB=-1.64908;RPBZ=-1.40154;MQBZ=1.35147;BQBZ=-1.22412;FS=0;MQ0F=0;AC=4;AN=8;DP4=14,0,9,0;MQ=28	GT:PL	0/0:0,13,102	0/0:0,9,44	1/1:112,18,0	1/1:53,6,0
OAR13	66032972	.	A	G	425.703	PASS	DP=269;VDB=2.67934e-06;SGB=8.78764;RPBZ=1.39071;MQBZ=-1.18323;MQSBZ=2.58374;BQBZ=-1.81946;FS=0;MQ0F=0.00371747;AC=2;AN=8;DP4=76,59,22,10;MQ=37	GT:PL	0/1:225,0,255	0/1:240,0,255	0/0:0,126,255	0/0:0,144,255
OAR13	66732807	.	C	T	684.54	PASS	DP=155;VDB=0.118823;SGB=3.4355;RPBZ=-0.626969;MQBZ=0.513454;MQSBZ=0.610886;BQBZ=-0.0550851;FS=0;MQ0F=0;AC=3;AN=8;DP4=24,37,23,13;MQ=37	GT:PL	0/0:0,90,255	0/1:248,0,164	0/1:254,0,236	0/1:222,0,251
OAR13	67603512	.	T	C	94.4157	PASS	DP=44;VDB=0.0120456;SGB=6.01014;RPBZ=0.824275;MQBZ=-0.865767;BQBZ=0.931891;FS=0;MQ0F=0;AC=2;AN=8;DP4=38,0,6,0;MQ=40	GT:PL	0/0:0,30,168	0/0:0,30,157	1/1:139,18,0	0/0:0,54,188
OAR13	68099041	.	G	A	526.167	PASS	DP=211;VDB=0.546995;SGB=5.94687;RPBZ=-0.556103;MQBZ=-3.29918;MQSBZ=-0.597061;BQBZ=-0.245441;FS=0;MQ0F=0;AC=4;AN=8;DP4=25,34,22,27;MQ=35	GT:PL	1/1:255,81,0	0/1:170,0,185	0/0:0,81,255	0/1:145,0,255
OAR13	69007200	.	A	C	430.993	PASS	DP=181;VDB=0.188467;SGB=7.62876;RPBZ=-0.0611785;MQBZ=-1.4024;MQSBZ=1.6728;BQBZ=0.580721;FS=0;MQ0F=0;AC=2;AN=8;DP4=58,38,12,17;MQ=35	GT:PL	0/0:0,99,255	0/0:0,93,255	0/1:215,0,255	0/1:255,0,255
OAR13	6945017	.	A	C	291.04	PASS	DP=43;VDB=6.17168e-07;SGB=1.15076;RPBZ=1.90564;MQBZ=1.50727;BQBZ=-0.44293;FS=0;MQ0F=0;AC=4;AN=8;DP4=0,19,0,24;MQ=37	GT:PL	0/0:0,15,119	0/1:47,0,142	0/1:105,0,2	1/1:181,45,0
OAR13	69757106	.	T	C	813.972	PASS	DP=131;VDB=9.65155e-06;SGB=-5.67471;RPBZ=1.8658;MQBZ=-1.41991;MQSBZ=-0.176108;BQBZ=-2.37344;FS=0;MQ0F=0;AC=6;AN=8;DP4=9,12,37,21;MQ=38	GT:PL	1/1:255,60,0	1/1:255,63,0	0/1:90,0,86	0/1:253,0,255
OAR13	70077241	.	A	T	435.035	PASS	DP=157;VDB=0.444048;SGB=5.69729;RPBZ=-1.279;MQBZ=-0.274249;MQSBZ=2.51945;BQBZ=0.00509586;FS=0;MQ0F=0;AC=2;AN=8;DP4=32,39,10,14;MQ=39	GT:PL	0/0:0,60,255	0/0:0,75,255	0/1:255,0,153	0/1:219,0,255
OAR13	70805073	.	C	T	662.573	PASS	DP=159;VDB=0.0184133;SGB=17.2568;RPBZ=-0.731721;MQBZ=-0.403168;MQSBZ=-1.84253;BQBZ=0.332327;FS=0;MQ0F=0;AC=5;AN=8;DP4=16,17,30,38;MQ=36	GT:PL	0/0:0,66,255	0/1:198,0,212	1/1:255,72,0	1/1:255,105,0
OAR13	70805119	.	G	A	33.3409	PASS	DP=126;VDB=0.551573;SGB=-1.25176;RPBZ=-3.24284;MQBZ=-0.175972;MQSBZ=0.018559;BQBZ=2.6337;FS=0;MQ0F=0;AC=2;AN=8;DP4=13,74,2,4;MQ=36	GT:PL	0/0:0,60,255	0/1:44,0,147	0/1:33,0,255	0/0:0,99,255
OAR13	70805185	.	C	T	157.898	PASS	DP=28;VDB=0.000852172;SGB=0.289633;RPBZ=2.2119;MQBZ=1.18255;BQBZ=0.745356;FS=0;MQ0F=0;AC=2;AN=8;DP4=0,18,0,10;MQ=38	GT:PL	0/0:0,21,145	0/0:0,15,112	0/1:125,0,30	0/1:72,0,90
OAR13	71007472	.	C	T	265.634	PASS	DP=46;VDB=9.80308e-08;SGB=15.2424;RPBZ=-0.564292;MQBZ=0.0502374;BQBZ=-0.345455;FS=0;MQ0F=0;AC=4;AN=8;DP4=19,0,26,0;MQ=35	GT:PL	0/0:0,27,157	0/0:0,30,151	1/1:139,18,0	1/1:176,60,0
OAR13	71983972	.	A	C	417.089	PASS	DP=381;VDB=0.392259;SGB=10.3328;RPBZ=-4.00059;MQBZ=-1.50182;MQSBZ=0.67232;BQBZ=3.1746;FS=0;MQ0F=0;AC=2;AN=8;DP4=53,144,13,23;MQ=36	GT:PL	0/1:202,0,253	0/1:255,0,255	0/0:0,160,255	0/0:0,229,255
OAR13	72933154	.	T	A	899.797	PASS	DP=243;VDB=5.09673e-07;SGB=-22.0276;RPBZ=2.72283;MQBZ=1.4326;MQSBZ=0.19342;BQBZ=4.6347;FS=0;MQ0F=0;AC=5;AN=8;DP4=52,23,27,32;MQ=38	GT:PL	0/1:205,0,255	0/1:255,0,255	1/1:255,24,0	0/1:225,0,255
OAR13	74581865	.	G	A	938.275	PASS	DP=338;VDB=2.09504e-06;SGB=-41.6662;RPBZ=-0.58828;MQBZ=-1.35863;MQSBZ=-2.23992;BQBZ=-2.91323;FS=0;MQ0F=0;AC=5;AN=8;DP4=44,46,50,73;MQ=35	GT:PL	1/1:255,157,0	0/1:213,0,255	0/1:255,0,255	0/1:255,0,255
OAR13	75693882	.	T	G	471.017	PASS	DP=198;VDB=6.26111e-10;SGB=10.7191;RPBZ=-0.633319;MQBZ=-2.07836;MQSBZ=-2.27982;BQBZ=0.339606;FS=0;MQ0F=0;AC=2;AN=8;DP4=26,58,13,24;MQ=38	GT:PL	0/0:0,57,255	0/1:255,0,152	0/0:0,81,255	0/1:255,0,255
OAR13	7633996	.	T	C	272.664	PASS	DP=162;VDB=0.0889471;SGB=-18.3281;RPBZ=-6.44851;MQBZ=-2.11017;MQSBZ=0.487013;BQBZ=6.26436;FS=0;MQ0F=0;AC=3;AN=8;DP4=15,79,9,13;MQ=36	GT:PL	0/1:120,0,228	0/0:0,63,255	0/1:36,0,116	0/1:160,0,255
OAR13	77011636	.	G	A	470.936	PASS	DP=434;VDB=2.21065e-13;SGB=-42.2626;RPBZ=0.434393;MQBZ=-0.427616;MQSBZ=0.109584;BQBZ=0.787652;FS=0;MQ0F=0;AC=2;AN=8;DP4=102,101,29,32;MQ=37	GT:PL	0/0:0,157,255	0/0:0,193,255	0/1:255,0,255	0/1:255,0,255
OAR13	77808792	.	G	A	31.7759	PASS	DP=148;VDB=0.000384375;SGB=-9.12118;RPBZ=-4.08606;MQBZ=-1.36465;MQSBZ=0.746593;BQBZ=2.97913;FS=0;MQ0F=0;AC=2;AN=8;DP4=15,83,6,1;MQ=37	GT:PL	0/0:0,84,255	0/0:0,34,255	0/1:62,0,168	0/1:11,0,220
OAR13	77808832	.	C	A	185.561	PASS	DP=30;VDB=0.00779032;SGB=-2.06645;RPBZ=1.83488;MQBZ=1.14282;MQSBZ=-1.12683;BQBZ=-1.24845;FS=0;MQ0F=0;AC=4;AN=8;DP4=4,6,5,2;MQ=31	GT:PL	0/0:0,9,55	0/1:63,0,12	1/1:109,9,0	0/1:55,0,108
OAR13	79929741	.	C	T	380.905	PASS	DP=48;VDB=5.37389e-05;SGB=5.47596;RPBZ=0.874176;MQBZ=-1.19001;BQBZ=-0.590552;FS=0;MQ0F=0;AC=4;AN=8;DP4=18,0,30,0;MQ=38	GT:PL	1/1:170,33,0	0/0:0,30,167	0/1:131,0,25	0/1:124,0,110
OAR13	81807410	.	G	T	101.069	PASS	DP=55;VDB=0.0169122;SGB=10.1602;RPBZ=-0.786265;MQBZ=1.06116;BQBZ=-0.547942;FS=0;MQ0F=0;AC=2;AN=8;DP4=46,0,9,0;MQ=36	GT:PL	0/0:0,33,167	1/1:146,27,0	0/0:0,42,168	0/0:0,63,184
OAR13	8187838	.	C	T	189.162	PASS	DP=148;VDB=0.00244051;SGB=1.06199;RPBZ=2.97348;MQBZ=-0.550586;MQSBZ=0.119054;BQBZ=1.71894;FS=0;MQ0F=0;AC=2;AN=8;DP4=49,32,6,6;MQ=34	GT:PL	0/0:0,57,255	0/0:0,75,255	0/1:65,0,250	0/1:165,0,255
OAR13	82056628	.	G	A	650.608	PASS	DP=96;VDB=0.00174488;SGB=2.85621;RPBZ=-0.848688;MQBZ=0.224824;MQSBZ=3.30242;BQBZ=0.53108;FS=0;MQ0F=0;AC=4;AN=8;DP4=14,10,17,16;MQ=36	GT:PL	1/1:213,27,0	0/0:0,39,255	0/1:227,0,42	0/1:255,0,178
OAR13	9688930	.	C	T	292.284	PASS	DP=78;VDB=0.00865075;SGB=-12.191;RPBZ=0.232278;MQBZ=0.565661;MQSBZ=-1.85156;BQBZ=1.36041;FS=0;MQ0F=0;AC=3;AN=8;DP4=15,13,5,7;MQ=39	GT:PL	0/1:153,0,164	0/0:0,9,101	0/1:110,0,129	0/1:69,0,255
OAR13	978387	.	C	T	470.713	PASS	DP=194;VDB=2.94995e-07;SGB=10.7191;RPBZ=-0.113084;MQBZ=0.201506;MQSBZ=-1.86207;BQBZ=-0.646289;FS=0;MQ0F=0;AC=2;AN=8;DP4=33,55,12,25;MQ=38	GT:PL	0/1:255,0,5	0/0:0,78,255	0/0:0,114,255	0/1:255,0,255
OAR14	12541854	.	C	T	710.585	PASS	DP=308;VDB=7.27277e-15;SGB=46.86;RPBZ=-1.80759;MQBZ=-0.658427;MQSBZ=-1.13825;BQBZ=-0.613627;FS=0;MQ0F=0;AC=5;AN=8;DP4=27,25,66,71;MQ=37	GT:PL	0/1:246,0,255	0/0:0,117,255	1/1:255,120,0	1/1:255,250,0
OAR14	13459619	.	G	A	470.911	PASS	DP=311;VDB=0.000317385;SGB=13.0369;RPBZ=1.03436;MQBZ=-2.48075;MQSBZ=-1.61656;BQBZ=-1.63916;FS=0;MQ0F=0;AC=2;AN=8;DP4=57,78,15,28;MQ=38	GT:PL	0/1:255,0,255	0/1:255,0,217	0/0:0,90,255	0/0:0,229,255
OAR14	15656779	.	C	T	464.55	PASS	DP=169;VDB=8.43789e-08;SGB=9.56023;RPBZ=-0.605417;MQBZ=-1.80866;MQSBZ=-0.504039;BQBZ=-0.720992;FS=0;MQ0F=0;AC=3;AN=8;DP4=43,28,20,14;MQ=36	GT:PL	1/1:255,57,0	0/1:255,0,216	0/0:0,69,255	0/0:0,111,255
OAR14	15955751	.	G	C	72.7672	PASS	DP=41;VDB=0.018787;SGB=-9.12118;RPBZ=1.3354;MQBZ=0.359386;BQBZ=-2.05571;FS=0;MQ0F=0;AC=3;AN=8;DP4=0,34,0,7;MQ=38	GT:PL	0/1:36,0,108	0/1:31,0,44	0/0:0,51,184	0/1:47,0,136
OAR14	16480078	.	G	A	884.609	PASS	DP=255;VDB=2.18983e-12;SGB=-7.51825;RPBZ=0.349975;MQBZ=0.547278;MQSBZ=1.51838;BQBZ=1.03783;FS=0;MQ0F=0;AC=5;AN=8;DP4=33,17,61,43;MQ=38	GT:PL	0/1:159,0,255	0/1:255,0,255	0/1:255,0,175	1/1:255,151,0
OAR14	1656517	.	G	A	233.575	PASS	DP=235;VDB=0.00980762;SGB=3.37952;RPBZ=3.71459;MQBZ=-1.15161;MQSBZ=0.476703;BQBZ=1.93127;FS=0;MQ0F=0.00425532;AC=2;AN=8;DP4=106,32,7,11;MQ=34	GT:PL	0/1:182,0,255	0/1:92,0,255	0/0:0,87,255	0/0:0,202,255
OAR14	1656667	.	G	A	179.71	PASS	DP=72;VDB=0.0221481;SGB=-14.6458;RPBZ=0.623031;MQBZ=-0.52492;BQBZ=-1.34413;FS=0;MQ0F=0;AC=3;AN=8;DP4=0,54,0,16;MQ=32	GT:PL	1/1:140,19,0	0/0:0,33,155	0/1:85,0,119	0/0:0,90,184
OAR14	17015237	.	T	G	688.091	PASS	DP=314;VDB=1.8367e-06;SGB=-114.198;RPBZ=-0.911123;MQBZ=0.323011;MQSBZ=-0.559953;BQBZ=0.571676;FS=0;MQ0F=0;AC=3;AN=8;DP4=58,78,38,29;MQ=36	GT:PL	0/0:0,78,255	0/1:218,0,255	0/1:255,0,255	0/1:255,0,255
OAR14	17832576	.	C	T	460.475	PASS	DP=253;VDB=9.10902e-08;SGB=52.341;RPBZ=0.910508;MQBZ=-2.67603;MQSBZ=-1.57762;BQBZ=-0.529516;FS=0;MQ0F=0;AC=4;AN=8;DP4=33,37,50,30;MQ=37	GT:PL	0/0:0,93,255	0/0:0,117,255	1/1:255,87,0	1/1:255,154,0
OAR14	1859749	.	C	T	470.981	PASS	DP=434;VDB=0.000158295;SGB=25.7846;RPBZ=1.57786;MQBZ=-1.77768;MQSBZ=0.712236;BQBZ=0.115692;FS=0;MQ0F=0;AC=2;AN=8;DP4=102,94,35,41;MQ=36	GT:PL	0/1:255,0,255	0/1:255,0,255	0/0:0,129,255	0/0:0,255,255
OAR14	21004310	.	A	G	271.583	PASS	DP=67;VDB=0.000140484;SGB=14.2565;RPBZ=0.516033;MQBZ=-0.00861017;BQBZ=1.49738;FS=0;MQ0F=0;AC=3;AN=8;DP4=41,0,25,0;MQ=37	GT:PL	0/0:0,33,162	1/1:186,48,0	0/0:0,60,184	0/1:131,0,133
OAR14	21004409	.	T	G	721.51	PASS	DP=215;VDB=0.00488198;SGB=-23.255;RPBZ=-0.0872338;MQBZ=-0.431234;MQSBZ=-0.546421;BQBZ=-0.352157;FS=0;MQ0F=0;AC=4;AN=8;DP4=34,33,35,28;MQ=37	GT:PL	0/1:255,0,255	1/1:255,90,0	0/0:0,102,255	0/1:255,0,255
OAR14	21438452	.	A	G	748.321	PASS	DP=142;VDB=0.022262;SGB=-14.97;RPBZ=0.359592;MQBZ=-2.44625;MQSBZ=-2.91863;BQBZ=1.36118;FS=0;MQ0F=0;AC=5;AN=8;DP4=22,17,14,22;MQ=36	GT:PL	0/1:201,0,237	1/1:239,27,0	0/1:145,0,203	0/1:203,0,255
OAR14	21438466	.	A	C	909.898	PASS	DP=138;VDB=1.96928e-08;SGB=-5.53809;RPBZ=1.59598;MQBZ=-1.57093;MQSBZ=-3.54296;BQBZ=1.8542;FS=0;MQ0F=0;AC=6;AN=8;DP4=12,10,22,33;MQ=35	GT:PL	1/1:255,21,0	1/1:233,30,0	0/1:255,0,44	0/1:206,0,255
OAR14	22095376	.	C	T	464.804	PASS	DP=242;VDB=0.000110866;SGB=6.85617;RPBZ=0.258803;MQBZ=0.9594;MQSBZ=0.700772;BQBZ=1.70283;FS=0;MQ0F=0;AC=2;AN=8;DP4=51,65,10,17;MQ=38	GT:PL	0/1:250,0,255	0/1:254,0,255	0/0:0,87,255	0/0:0,138,255
OAR14	22654011	.	C	T	470.863	PASS	DP=280;VDB=0.0385966;SGB=11.4917;RPBZ=-0.325001;MQBZ=1.38522;MQSBZ=-0.682302;BQBZ=-0.316299;FS=0;MQ0F=0;AC=2;AN=8;DP4=54,48,21,18;MQ=38	GT:PL	0/1:255,0,241	0/0:0,105,255	0/1:255,0,255	0/0:0,114,255
OAR14	22873869	.	T	A	686.325	PASS	DP=252;VDB=3.5331e-08;SGB=11.5479;RPBZ=0.12233;MQBZ=0.062437;MQSBZ=1.87615;BQBZ=-0.569467;FS=0;MQ0F=0;AC=4;AN=8;DP4=28,45,36,42;MQ=37	GT:PL	0/0:0,87,255	0/1:220,0,255	0/1:255,0,255	1/1:255,102,0
OAR14	24244765	.	G	A	485.027	PASS	DP=45;VDB=1.00327e-09;SGB=-4.68756;RPBZ=-0.14865;MQBZ=-0.356473;BQBZ=-0.837015;FS=0;MQ0F=0;AC=6;AN=8;DP4=8,0,37,0;MQ=39	GT:PL	1/1:167,39,0	1/1:172,39,0	0/1:97,0,63	0/1:88,0,99
OAR14	2504322	.	A	G	79.0716	PASS	DP=25;VDB=0.0846253;SGB=-2.00512;RPBZ=-0.329631;MQBZ=-0.295804;MQSBZ=1.18322;BQBZ=-0.0986013;FS=0;MQ0F=0;AC=2;AN=8;DP4=7,3,3,1;MQ=39	GT:PL	0/1:9,0,120	0/0:0,3,36	0/1:107,0,30	0/0:0,12,153
OAR14	25984800	.	A	T	634.559	PASS	DP=115;VDB=5.61368e-06;SGB=12.9046;RPBZ=-0.736635;MQBZ=-0.618452;MQSBZ=0.160863;BQBZ=-0.289306;FS=0;MQ0F=0;AC=5;AN=8;DP4=15,11,28,20;MQ=35	GT:PL	0/1:170,0,215	0/0:0,51,255	1/1:255,36,0	1/1:255,84,0
OAR14	27013126	.	T	C	470.988	PASS	DP=296;VDB=1.82084e-08;SGB=15.3546;RPBZ=5.80786;MQBZ=-1.79142;MQSBZ=-2.5891;BQBZ=1.05156;FS=0;MQ0F=0;AC=2;AN=8;DP4=90,48,18,31;MQ=38	GT:PL	0/0:0,160,255	0/0:0,117,255	0/1:255,0,145	0/1:255,0,255
OAR14	28011846	.	C	T	210.017	PASS	DP=200;VDB=2.63913e-09;SGB=28.1775;RPBZ=-0.995677;MQBZ=-2.86251;MQSBZ=1.60591;BQBZ=-1.02456;FS=0;MQ0F=0;AC=2;AN=8;DP4=62,38,15,7;MQ=38	GT:PL	1/1:255,66,0	0/0:0,105,255	0/0:0,72,255	0/0:0,123,255
OAR14	29102148	.	T	G	460.475	PASS	DP=238;VDB=0.00516558;SGB=35.704;RPBZ=0.916308;MQBZ=0.0403235;MQSBZ=-1.48035;BQBZ=-1.17821;FS=0;MQ0F=0;AC=4;AN=8;DP4=48,40,29,27;MQ=38	GT:PL	1/1:255,78,0	0/0:0,108,255	1/1:255,90,0	0/0:0,157,255
OAR14	29759339	.	G	A	70.4223	PASS	DP=38;VDB=0.0489998;SGB=-1.63269;RPBZ=-0.735365;MQBZ=-0.243259;BQBZ=1.02106;FS=0;MQ0F=0;AC=2;AN=8;DP4=0,33,0,5;MQ=38	GT:PL	0/0:0,45,180	0/0:0,18,130	0/1:52,0,68	0/1:58,0,136
OAR14	32739683	.	T	C	413.034	PASS	DP=190;VDB=0.0971372;SGB=11.878;RPBZ=1.95907;MQBZ=-1.99601;MQSBZ=-1.3153;BQBZ=-0.946346;FS=0;MQ0F=0;AC=2;AN=8;DP4=46,41,17,23;MQ=36	GT:PL	0/1:197,0,255	0/0:0,81,255	0/0:0,75,255	0/1:255,0,255
OAR14	32947515	.	A	T	709.572	PASS	DP=193;VDB=1.46891e-07;SGB=16.1813;RPBZ=-1.02902;MQBZ=-2.22042;MQSBZ=0.788832;BQBZ=0.400507;FS=0;MQ0F=0;AC=5;AN=8;DP4=14,18,35,30;MQ=36	GT:PL	0/1:245,0,206	0/0:0,72,255	1/1:255,63,0	1/1:255,99,0
OAR14	3467792	.	G	A	413.95	PASS	DP=388;VDB=0.0692368;SGB=8.78764;RPBZ=-4.84917;MQBZ=0.26171;MQSBZ=-1.94615;BQBZ=3.66837;FS=0;MQ0F=0;AC=2;AN=8;DP4=68,141,16,16;MQ=37	GT:PL	0/0:0,169,255	0/0:0,217,255	0/1:210,0,255	0/1:244,0,255
OAR14	35160316	.	C	T	434.554	PASS	DP=160;VDB=0.0493033;SGB=8.78764;RPBZ=-0.483203;MQBZ=-0.716611;MQSBZ=1.97161;BQBZ=2.32461;FS=0;MQ0F=0;AC=3;AN=8;DP4=39,24,17,15;MQ=38	GT:PL	1/1:255,66,0	0/1:225,0,255	0/0:0,45,255	0/0:0,102,255
OAR14	37043741	.	G	A	719.574	PASS	DP=281;VDB=0.000424349;SGB=29.9851;RPBZ=1.61219;MQBZ=0.382155;MQSBZ=0.0538226;BQBZ=1.47273;FS=0;MQ0F=0;AC=5;AN=8;DP4=28,37,58,57;MQ=37	GT:PL	1/1:255,72,0	0/0:0,138,255	0/1:255,0,255	1/1:255,124,0
OAR14	3737002	.	G	A	477.584	PASS	DP=146;VDB=0.263592;SGB=5.18131;RPBZ=-0.0875163;MQBZ=-2.45247;MQSBZ=0.390489;BQBZ=0.44684;FS=0;MQ0F=0;AC=4;AN=8;DP4=24,23,31,14;MQ=37	GT:PL	0/1:250,0,255	0/0:0,48,255	0/1:17,0,248	1/1:255,84,0
OAR14	37631580	.	C	T	99.1937	PASS	DP=31;VDB=0.0168868;SGB=-0.867633;RPBZ=-0.686863;MQBZ=0.819363;BQBZ=0;FS=0;MQ0F=0;AC=3;AN=8;DP4=24,0,7,0;MQ=33	GT:PL	1/1:74,9,0	0/1:69,0,66	0/0:0,18,127	0/0:0,36,163
OAR14	37854937	.	C	T	140.022	PASS	DP=72;VDB=0.00710955;SGB=25.405;RPBZ=-0.304554;MQBZ=-1.70889;MQSBZ=-1.61539;BQBZ=-0.484381;FS=0;MQ0F=0;AC=2;AN=8;DP4=44,0,18,2;MQ=33	GT:PL	0/0:0,54,187	0/0:0,27,132	0/0:0,51,178	1/1:185,60,0
OAR14	37855034	.	G	A	613.456	PASS	DP=123;VDB=4.57381e-12;SGB=3.82223;RPBZ=-0.464595;MQBZ=1.19074;MQSBZ=-3.19754;BQBZ=1.86499;FS=0;MQ0F=0;AC=4;AN=8;DP4=9,35,8,30;MQ=34	GT:PL	0/1:230,0,125	0/1:172,0,155	1/1:255,57,0	0/0:0,81,255
OAR14	40469220	.	C	T	721.387	PASS	DP=326;VDB=2.79551e-08;SGB=15.2174;RPBZ=-0.0766633;MQBZ=-2.46037;MQSBZ=0.910862;BQBZ=-1.08721;FS=0;MQ0F=0;AC=4;AN=8;DP4=53,53,56,41;MQ=37	GT:PL	1/1:255,120,0	0/1:255,0,255	0/1:255,0,248	0/0:0,199,255
OAR14	41242314	.	T	A	198.675	PASS	DP=45;VDB=4.70927e-05;SGB=1.83436;RPBZ=-2.25537;MQBZ=2.2605;BQBZ=0.184201;FS=0;MQ0F=0;AC=3;AN=8;DP4=31,0,14,0;MQ=34	GT:PL	0/0:0,51,171	1/1:154,24,0	0/0:0,21,114	0/1:90,0,96
OAR14	41242440	.	C	T	464.583	PASS	DP=238;VDB=2.26414e-05;SGB=36.3982;RPBZ=-1.96864;MQBZ=1.85795;MQSBZ=1.86504;BQBZ=2.29817;FS=0;MQ0F=0;AC=3;AN=8;DP4=41,46,24,33;MQ=36	GT:PL	0/0:0,108,255	1/1:255,102,0	0/0:0,81,255	0/1:255,0,255
OAR14	4159291	.	G	A	282.072	PASS	DP=239;VDB=2.41667e-08;SGB=-18.9418;RPBZ=5.0858;MQBZ=-0.473118;MQSBZ=-2.14985;BQBZ=6.11145;FS=0;MQ0F=0;AC=3;AN=8;DP4=133,18,12,11;MQ=40	GT:PL	0/1:87,0,191	0/1:162,0,255	0/0:0,120,255	0/1:78,0,192
OAR14	4159485	.	T	C	70.9868	PASS	DP=32;VDB=0.00095444;SGB=-9.12118;RPBZ=-0.129407;MQBZ=0.147573;BQBZ=-3.96041;FS=0;MQ0F=0;AC=4;AN=8;DP4=0,17,0,7;MQ=36	GT:PL	0/1:28,0,71	1/1:65,9,0	0/0:0,21,117	0/1:21,0,113
OAR14	41711566	.	T	C	120.393	PASS	DP=62;VDB=0.000400381;SGB=0.676694;RPBZ=-2.02486;MQBZ=1.29219;BQBZ=0.125762;FS=0;MQ0F=0;AC=2;AN=8;DP4=51,0,11,0;MQ=34	GT:PL	0/0:0,75,184	1/1:165,30,0	0/0:0,48,154	0/0:0,9,141
OAR14	41711794	.	G	A	66.5015	PASS	DP=35;VDB=0.0248067;SGB=3.26056;RPBZ=0.701418;MQBZ=1.65287;BQBZ=0.855092;FS=0;MQ0F=0;AC=2;AN=8;DP4=0,31,0,4;MQ=38	GT:PL	0/0:0,33,172	1/1:110,12,0	0/0:0,15,115	0/0:0,45,177
OAR14	42058047	.	G	A	695.495	PASS	DP=136;VDB=3.78267e-12;SGB=5.36706;RPBZ=1.29761;MQBZ=3.75483;MQSBZ=-3.00195;BQBZ=2.99772;FS=0;MQ0F=0;AC=4;AN=8;DP4=5,40,14,32;MQ=37	GT:PL	1/1:255,66,0	0/0:0,45,250	0/1:233,0,230	0/1:251,0,174
OAR14	42810422	.	G	A	588.605	PASS	DP=235;VDB=2.71106e-17;SGB=-96.4468;RPBZ=1.25444;MQBZ=0.416805;MQSBZ=0.58153;BQBZ=-0.315098;FS=0;MQ0F=0;AC=3;AN=8;DP4=30,92,5,51;MQ=38	GT:PL	0/1:199,0,226	0/1:202,0,255	0/1:227,0,184	0/0:0,157,255
OAR14	43020955	.	G	A	332.384	PASS	DP=205;VDB=0.000525257;SGB=-25.0788;RPBZ=0.669728;MQBZ=-3.40841;MQSBZ=-1.2312;BQBZ=-1.08889;FS=0;MQ0F=0;AC=3;AN=8;DP4=31,39,16,17;MQ=39	GT:PL	0/0:0,54,255	0/1:123,0,255	1/1:255,81,0	0/0:0,99,255
OAR14	44716278	.	A	G	610.43	PASS	DP=91;VDB=7.32147e-07;SGB=2.08386;RPBZ=1.114;MQBZ=-1.18465;MQSBZ=-0.444266;BQBZ=-1.11467;FS=0;MQ0F=0;AC=4;AN=8;DP4=8,17,10,19;MQ=38	GT:PL	1/1:255,36,0	0/1:188,0,202	0/0:0,33,255	0/1:211,0,117
OAR14	45151346	.	T	G	66.0524	PASS	DP=23;VDB=0.00873499;SGB=-1.24859;RPBZ=1.24668;MQBZ=-1.04995;BQBZ=1.07922;FS=0;MQ0F=0;AC=2;AN=8;DP4=17,0,6,0;MQ=35	GT:PL	0/1:86,0,39	0/1:18,0,110	0/0:0,3,32	0/0:0,24,146
OAR14	45845086	.	T	G	234.245	PASS	DP=146;VDB=0.0182677;SGB=1.4481;RPBZ=-1.10197;MQBZ=-0.588405;MQSBZ=-0.192509;BQBZ=0.14242;FS=0;MQ0F=0;AC=2;AN=8;DP4=34,36,5,8;MQ=39	GT:PL	0/1:153,0,255	0/0:0,72,255	0/1:121,0,255	0/0:0,60,255
OAR14	46499589	.	C	T	719.566	PASS	DP=340;VDB=1.9926e-15;SGB=37.3514;RPBZ=2.01495;MQBZ=-0.775609;MQSBZ=-0.973326;BQBZ=0.118877;FS=0;MQ0F=0;AC=5;AN=8;DP4=30,31,71,70;MQ=39	GT:PL	0/1:255,0,255	0/0:0,114,255	1/1:255,151,0	1/1:255,159,0
OAR14	51394033	.	C	T	469.852	PASS	DP=103;VDB=0.189163;SGB=0.155186;RPBZ=-0.357598;MQBZ=-0.614088;MQSBZ=-0.723746;BQBZ=0.0955509;FS=0;MQ0F=0;AC=3;AN=8;DP4=12,20,7,12;MQ=36	GT:PL	0/1:192,0,160	0/1:174,0,133	0/1:144,0,19	0/0:0,60,255
OAR14	54261533	.	T	C	333.407	PASS	DP=156;VDB=0.000290362;SGB=26.2934;RPBZ=-0.397032;MQBZ=0.255833;MQSBZ=-0.173376;BQBZ=0.0573685;FS=0;MQ0F=0;AC=3;AN=8;DP4=23,32,15,24;MQ=40	GT:PL	0/0:0,81,255	0/0:0,48,255	0/1:124,0,245	1/1:255,99,0
OAR14	54710486	.	C	T	157.285	PASS	DP=209;VDB=0.0204277;SGB=1.44814;RPBZ=4.71537;MQBZ=0.116377;MQSBZ=0.953027;BQBZ=1.07269;FS=0;MQ0F=0;AC=2;AN=8;DP4=96,32,5,8;MQ=37	GT:PL	0/1:135,0,255	0/1:65,0,255	0/0:0,90,255	0/0:0,129,255
OAR14	56527728	.	A	G	549.031	PASS	DP=198;VDB=2.51581e-05;SGB=-27.5336;RPBZ=-0.98274;MQBZ=-0.278322;MQSBZ=0.324242;BQBZ=0.48808;FS=0;MQ0F=0;AC=3;AN=8;DP4=39,48,12,25;MQ=36	GT:PL	0/1:205,0,255	0/0:0,84,255	0/1:129,0,191	0/1:255,0,255
OAR14	56951535	.	G	A	863.362	PASS	DP=245;VDB=1.97056e-13;SGB=-26.9373;RPBZ=-0.59404;MQBZ=-0.539652;MQSBZ=0.313308;BQBZ=-1.38555;FS=0;MQ0F=0.00408163;AC=4;AN=8;DP4=51,26,48,27;MQ=38	GT:PL	0/1:157,0,254	0/1:234,0,255	0/1:255,0,255	0/1:255,0,255
OAR14	57858375	.	G	T	130.965	PASS	DP=42;VDB=3.25335e-07;SGB=-27.0575;RPBZ=-3.80542;MQBZ=4.05842;BQBZ=-3.45791;FS=0;MQ0F=0;AC=4;AN=8;DP4=25,0,13,0;MQ=33	GT:PL	0/1:76,0,104	0/1:24,0,71	0/1:37,0,83	0/1:34,0,100
OAR14	57858376	.	T	C	119.779	PASS	DP=46;VDB=3.71631e-07;SGB=-27.0575;RPBZ=-3.85372;MQBZ=4.05842;BQBZ=1.33628;FS=0;MQ0F=0;AC=4;AN=8;DP4=25,0,13,0;MQ=33	GT:PL	0/1:76,0,70	0/1:24,0,50	0/1:25,0,64	0/1:34,0,80
OAR14	58107162	.	A	C	975.412	PASS	DP=254;VDB=3.24899e-36;SGB=-7.77846;RPBZ=-2.99834;MQBZ=6.95621;MQSBZ=4.01287;BQBZ=-1.12891;FS=0;MQ0F=0.00787402;AC=4;AN=8;DP4=40,14,75,29;MQ=26	GT:PL	0/1:255,0,35	0/1:255,0,123	0/1:255,0,48	0/1:255,0,28
OAR14	58107240	.	C	A	66.6055	PASS	DP=258;VDB=0.0104975;SGB=-83.5372;RPBZ=3.40561;MQBZ=-7.63352;MQSBZ=1.57605;BQBZ=-9.51403;FS=0;MQ0F=0;AC=3;AN=8;DP4=41,43,28,20;MQ=25	GT:PL	0/0:0,21,255	0/1:44,0,239	0/1:30,0,255	0/1:36,0,255
OAR14	58107241	.	A	G	67.5268	PASS	DP=258;VDB=0.014164;SGB=-81.9235;RPBZ=3.4298;MQBZ=-7.68847;MQSBZ=1.57605;BQBZ=-9.49269;FS=0;MQ0F=0;AC=3;AN=8;DP4=42,43,27,20;MQ=25	GT:PL	0/0:0,23,255	0/1:45,0,240	0/1:30,0,255	0/1:36,0,255
OAR14	58107246	.	C	T	43.772	PASS	DP=133;VDB=1.88629e-07;SGB=-81.9235;RPBZ=2.90204;MQBZ=-7.59898;MQSBZ=0.411178;BQBZ=3.95781;FS=0;MQ0F=0;AC=3;AN=8;DP4=2,81,0,47;MQ=25	GT:PL	0/0:0,23,135	0/1:30,0,135	0/1:28,0,123	0/1:27,0,162
OAR14	58768321	.	G	A	185.354	PASS	DP=68;VDB=0.187011;SGB=-0.482272;RPBZ=0.5255;MQBZ=-0.395171;MQSBZ=-0.307808;BQBZ=0.82105;FS=0;MQ0F=0;AC=2;AN=8;DP4=12,18,5,3;MQ=36	GT:PL	0/0:0,33,255	0/1:107,0,11	0/1:118,0,92	0/0:0,42,255
OAR14	59951417	.	C	T	949.577	PASS	DP=586;VDB=5.35948e-19;SGB=-212.634;RPBZ=-2.73055;MQBZ=-1.90958;MQSBZ=-2.94029;BQBZ=-1.16799;FS=0;MQ0F=0;AC=4;AN=8;DP4=102,116,55,73;MQ=38	GT:PL	0/1:255,0,255	0/1:224,0,255	0/1:255,0,255	0/1:255,0,255
OAR14	59951526	.	T	G	533.437	PASS	DP=105;VDB=8.29454e-19;SGB=-20.8002;RPBZ=-0.602942;MQBZ=0.480321;BQBZ=-0.862474;FS=0;MQ0F=0;AC=4;AN=8;DP4=0,49,0,55;MQ=39	GT:PL	0/1:116,0,134	0/1:150,0,110	0/1:151,0,135	0/1:154,0,155
OAR14	5995995	.	A	G	115.963	PASS	DP=210;VDB=0.13933;SGB=1.06188;RPBZ=1.3881;MQBZ=-0.00881525;MQSBZ=2.64896;BQBZ=2.19155;FS=0;MQ0F=0.0285714;AC=2;AN=8;DP4=83,30,7,5;MQ=29	GT:PL	0/0:0,81,255	0/0:0,126,255	0/1:42,0,224	0/1:116,0,255
OAR14	60190182	.	T	C	91.3645	PASS	DP=28;VDB=0.000299903;SGB=-22.2163;RPBZ=-0.506215;MQBZ=-2.12708;BQBZ=-0.701673;FS=0;MQ0F=0;AC=4;AN=8;DP4=18,0,10,0;MQ=32	GT:PL	0/1:38,0,90	0/1:27,0,85	0/1:21,0,89	0/1:46,0,79
OAR14	60190191	.	A	G	119.324	PASS	DP=33;VDB=0.00143353;SGB=-22.2163;RPBZ=-0.0784708;MQBZ=-1.05006;BQBZ=1.57012;FS=0;MQ0F=0;AC=4;AN=8;DP4=23,0,10,0;MQ=33	GT:PL	0/1:44,0,110	0/1:51,0,99	0/1:18,0,102	0/1:47,0,78
OAR14	60190258	.	C	A	314.293	PASS	DP=173;VDB=0.000154154;SGB=-43.1945;RPBZ=-3.0722;MQBZ=0.983902;MQSBZ=1.13881;BQBZ=-3.25433;FS=0;MQ0F=0;AC=3;AN=8;DP4=48,27,13,10;MQ=35	GT:PL	0/1:117,0,255	0/0:0,32,255	0/1:16,0,255	0/1:223,0,255
OAR14	60190318	.	C	T	526.243	PASS	DP=411;VDB=1.96755e-09;SGB=-101.288;RPBZ=4.11706;MQBZ=-1.14209;MQSBZ=-1.89082;BQBZ=0.702349;FS=0;MQ0F=0;AC=4;AN=8;DP4=97,98,22,37;MQ=35	GT:PL	0/1:123,0,255	0/1:196,0,255	0/1:181,0,255	0/1:70,0,255
OAR14	60694362	.	T	C	464.479	PASS	DP=251;VDB=0.10084;SGB=12.0308;RPBZ=0.410197;MQBZ=-1.87111;MQSBZ=-0.498813;BQBZ=-2.47999;FS=0;MQ0F=0;AC=3;AN=8;DP4=38,35,35,44;MQ=37	GT:PL	0/0:0,114,255	0/0:0,59,255	0/1:255,0,232	1/1:255,175,0
OAR14	62377633	.	C	T	980.943	PASS	DP=300;VDB=1.32722e-13;SGB=-8.91861;RPBZ=-1.01771;MQBZ=0.5446;MQSBZ=1.37762;BQBZ=0.660197;FS=0;MQ0F=0;AC=6;AN=8;DP4=36,15,79,50;MQ=38	GT:PL	0/1:255,0,255	1/1:255,105,0	1/1:255,163,0	0/1:255,0,255
OAR14	62676285	.	C	T	368.797	PASS	DP=205;VDB=0.00948348;SGB=8.40135;RPBZ=-0.839528;MQBZ=-0.501298;MQSBZ=0.22407;BQBZ=0.449438;FS=0;MQ0F=0;AC=2;AN=8;DP4=55,43,13,18;MQ=37	GT:PL	0/1:153,0,217	0/0:0,84,255	0/0:0,81,255	0/1:255,0,255
OAR14	7890135	.	A	G	247.73	PASS	DP=85;VDB=5.1179e-11;SGB=5.69729;RPBZ=-0.508632;MQBZ=-0.414238;BQBZ=1.12491;FS=0;MQ0F=0;AC=2;AN=8;DP4=0,61,0,24;MQ=38	GT:PL	0/1:139,0,121	0/1:148,0,89	0/0:0,48,178	0/0:0,93,188
OAR14	8132438	.	T	C	292.605	PASS	DP=26;VDB=1.38853e-08;SGB=2.53007;RPBZ=0.0872949;MQBZ=0.0911679;BQBZ=0.156234;FS=0;MQ0F=0;AC=5;AN=8;DP4=7,0,19,0;MQ=32	GT:PL	0/0:0,12,91	1/1:141,27,0	1/1:126,15,0	0/1:70,0,51
OAR14	8577636	.	G	C	313.297	PASS	DP=78;VDB=0.137319;SGB=-0.10354;RPBZ=-0.130667;MQBZ=0.559281;MQSBZ=-1.46796;BQBZ=1.38757;FS=0;MQ0F=0;AC=2;AN=8;DP4=17,12,9,8;MQ=34	GT:PL	0/1:108,0,27	0/1:246,0,53	0/0:0,36,255	0/0:0,39,249
OAR14	8786172	.	G	A	896.2	PASS	DP=207;VDB=2.09019e-05;SGB=-20.4934;RPBZ=9.98536;MQBZ=1.97587;MQSBZ=0.959883;BQBZ=7.17105;FS=0;MQ0F=0;AC=4;AN=8;DP4=76,11,26,28;MQ=38	GT:PL	0/1:184,0,234	0/1:255,0,255	0/1:240,0,145	0/1:255,0,255
OAR14	9036556	.	G	T	80.4646	PASS	DP=243;VDB=8.40779e-45;SGB=-46.8827;RPBZ=-1.99172;MQBZ=-12.5067;BQBZ=0.543434;FS=0;MQ0F=0.316872;AC=4;AN=8;DP4=96,0,140,0;MQ=18	GT:PL	0/1:20,0,147	0/1:50,0,128	0/1:12,0,129	0/1:39,0,143
OAR14	9036602	.	G	A	205.508	PASS	DP=726;VDB=2.6214e-13;SGB=-13.6675;RPBZ=-0.883963;MQBZ=-15.8882;MQSBZ=-0.472509;BQBZ=-1.30153;FS=0;MQ0F=0.179063;AC=4;AN=8;DP4=72,66,114,119;MQ=18	GT:PL	0/1:40,0,255	0/1:104,0,255	0/1:25,0,255	0/1:78,0,255
OAR14	9036620	.	G	A	79.0433	PASS	DP=897;VDB=3.99818e-10;SGB=-262.659;RPBZ=5.47481;MQBZ=-8.76739;MQSBZ=-0.435411;BQBZ=4.51292;FS=0;MQ0F=0.173913;AC=2;AN=8;DP4=202,128,75,84;MQ=17	GT:PL	0/0:0,5,255	0/1:35,0,255	0/0:0,15,255	0/1:83,0,255
OAR14	9036675	.	C	T	214.75	PASS	DP=842;VDB=2.29821e-37;SGB=-69.5898;RPBZ=2.94667;MQBZ=-9.74864;MQSBZ=-0.328373;BQBZ=0.0748881;FS=0;MQ0F=0.187648;AC=4;AN=8;DP4=113,177,83,131;MQ=18	GT:PL	0/1:40,0,255	0/1:111,0,255	0/1:27,0,255	0/1:81,0,255
OAR14	9036691	.	C	T	183.563	PASS	DP=771;VDB=0;SGB=-94.4449;RPBZ=1.25649;MQBZ=-17.2428;MQSBZ=-0.51315;BQBZ=0.462767;FS=0;MQ0F=0.214008;AC=4;AN=8;DP4=65,153,85,210;MQ=17	GT:PL	0/1:46,0,255	0/1:78,0,255	0/1:37,0,255	0/1:65,0,255
OAR14	9290742	.	G	T	385.544	PASS	DP=107;VDB=0.00910089;SGB=14.2947;RPBZ=-0.469477;MQBZ=-0.272883;MQSBZ=1.75416;BQBZ=2.09187;FS=0;MQ0F=0;AC=3;AN=8;DP4=28,14,11,14;MQ=37	GT:PL	0/0:0,42,255	0/1:176,0,239	0/0:0,45,255	1/1:255,51,0
OAR14	9497494	.	T	G	721.383	PASS	DP=287;VDB=1.61709e-15;SGB=11.9339;RPBZ=-1.32901;MQBZ=-0.785282;MQSBZ=-3.94816;BQBZ=-0.840921;FS=0;MQ0F=0;AC=4;AN=8;DP4=30,56,27,53;MQ=40	GT:PL	0/1:255,0,255	0/0:0,90,255	1/1:255,117,0	0/1:255,0,255
OAR15	10906232	.	C	T	463.491	PASS	DP=143;VDB=7.27943e-27;SGB=40.4987;RPBZ=-0.00438716;MQBZ=-0.150667;MQSBZ=0.966269;BQBZ=-2.13022;FS=0;MQ0F=0;AC=4;AN=8;DP4=20,11,51,16;MQ=38	GT:PL	0/0:0,3,42	0/0:0,84,255	1/1:255,111,0	1/1:255,17,0
OAR15	11430241	.	C	T	702.94	PASS	DP=126;VDB=0.0021353;SGB=5.36693;RPBZ=-2.60274;MQBZ=-0.0832791;MQSBZ=-0.262649;BQBZ=2.42732;FS=0;MQ0F=0;AC=5;AN=8;DP4=17,17,17,29;MQ=38	GT:PL	1/1:239,33,0	1/1:255,57,0	0/0:0,93,255	0/1:255,0,39
OAR15	1216861	.	A	G	748.799	PASS	DP=346;VDB=0.000215343;SGB=-36.1429;RPBZ=3.20829;MQBZ=-4.19758;MQSBZ=-3.75359;BQBZ=-2.54559;FS=0;MQ0F=0.0404624;AC=4;AN=8;DP4=68,38,48,57;MQ=23	GT:PL	0/1:190,0,245	0/1:152,0,255	0/1:208,0,255	0/1:237,0,255
OAR15	1216965	.	A	C	353.617	PASS	DP=86;VDB=7.21506e-08;SGB=-13.7425;RPBZ=-0.207385;MQBZ=0.799633;BQBZ=-1.01529;FS=0;MQ0F=0;AC=4;AN=8;DP4=0,52,0,32;MQ=34	GT:PL	0/1:120,0,147	0/1:85,0,123	0/1:129,0,124	0/1:58,0,138
OAR15	1217007	.	G	A	90.8355	PASS	DP=46;VDB=3.75289e-05;SGB=-22.2162;RPBZ=0.221048;MQBZ=0.838122;BQBZ=-0.0498692;FS=0;MQ0F=0;AC=3;AN=8;DP4=0,25,0,10;MQ=26	GT:PL	0/1:72,0,107	0/1:24,0,52	0/1:34,0,46	0/0:0,9,93
OAR15	12707988	.	G	A	578.87	PASS	DP=76;VDB=0.0507331;SGB=-4.24443;RPBZ=1.54926;MQBZ=-0.144322;MQSBZ=0.294537;BQBZ=-4.95273;FS=0;MQ0F=0;AC=6;AN=8;DP4=3,8,16,11;MQ=37	GT:PL	0/1:168,0,36	1/1:191,24,0	1/1:127,18,0	0/1:132,0,200
OAR15	14605627	.	G	A	210.097	PASS	DP=351;VDB=0.00257517;SGB=-18.3281;RPBZ=4.07259;MQBZ=-1.19016;MQSBZ=-0.00689617;BQBZ=4.46424;FS=0;MQ0F=0;AC=2;AN=8;DP4=167,46,10,12;MQ=37	GT:PL	0/1:127,0,255	0/1:125,0,255	0/0:0,141,255	0/0:0,188,255
OAR15	16864403	.	C	T	470.984	PASS	DP=266;VDB=2.04651e-05;SGB=12.2643;RPBZ=-0.324809;MQBZ=-0.714214;MQSBZ=0.42191;BQBZ=-0.0168582;FS=0;MQ0F=0;AC=2;AN=8;DP4=70,58,19,22;MQ=37	GT:PL	0/1:255,0,255	0/0:0,93,255	0/0:0,141,255	0/1:255,0,255
OAR15	18188488	.	T	C	464.547	PASS	DP=459;VDB=1.11527e-22;SGB=26.4569;RPBZ=-0.0114548;MQBZ=-0.609454;MQSBZ=-4.01337;BQBZ=-1.91994;FS=0;MQ0F=0;AC=3;AN=8;DP4=66,91,53,83;MQ=37	GT:PL	0/0:0,160,255	0/0:0,181,255	0/1:255,0,255	1/1:255,255,0
OAR15	18737045	.	A	G	689.914	PASS	DP=93;VDB=2.51332e-09;SGB=-4.80953;RPBZ=1.36586;MQBZ=-0.483952;MQSBZ=-1.79372;BQBZ=0.0499252;FS=0;MQ0F=0.0107527;AC=6;AN=8;DP4=9,8,15,25;MQ=36	GT:PL	1/1:255,48,0	0/1:215,0,154	0/1:4,0,243	1/1:255,45,0
OAR15	19607552	.	T	G	725.486	PASS	DP=172;VDB=0.00960074;SGB=5.36692;RPBZ=-0.045831;MQBZ=-0.813952;MQSBZ=0.324476;BQBZ=-0.47407;FS=0;MQ0F=0;AC=3;AN=8;DP4=36,23,27,19;MQ=38	GT:PL	0/0:0,60,255	0/1:255,0,235	0/1:255,0,166	0/1:255,0,255
OAR15	20400849	.	T	C	222.373	PASS	DP=75;VDB=1.02329e-06;SGB=6.08358;RPBZ=-1.15872;MQBZ=-0.756768;BQBZ=1.18393;FS=0;MQ0F=0;AC=3;AN=8;DP4=0,48,0,25;MQ=37	GT:PL	1/1:184,54,0	0/1:84,0,149	0/0:0,36,173	0/0:0,63,186
OAR15	21073902	.	C	T	719.579	PASS	DP=333;VDB=1.67454e-18;SGB=16.7626;RPBZ=0.548166;MQBZ=-1.86928;MQSBZ=1.2106;BQBZ=-1.30304;FS=0;MQ0F=0;AC=5;AN=8;DP4=50,42,62,43;MQ=37	GT:PL	1/1:255,148,0	1/1:255,108,0	0/1:255,0,255	0/0:0,211,255
OAR15	2149973	.	T	C	438.907	PASS	DP=301;VDB=0.0332977;SGB=-22.624;RPBZ=-1.0978;MQBZ=2.61602;MQSBZ=-0.676596;BQBZ=0.0164917;FS=0;MQ0F=0.0598007;AC=2;AN=8;DP4=80,67,13,16;MQ=33	GT:PL	0/1:249,0,255	0/1:229,0,249	0/0:0,104,255	0/0:0,160,255
OAR15	23045051	.	G	A	979.608	PASS	DP=253;VDB=4.71341e-26;SGB=-7.54531;RPBZ=1.11566;MQBZ=-1.4813;MQSBZ=-2.93357;BQBZ=0.2557;FS=0;MQ0F=0;AC=5;AN=8;DP4=21,35,45,56;MQ=37	GT:PL	1/1:255,141,0	0/1:255,0,250	0/1:254,0,223	0/1:255,0,255
OAR15	24535973	.	C	T	210.017	PASS	DP=289;VDB=2.48915e-06;SGB=73.9252;RPBZ=1.13896;MQBZ=-0.800104;MQSBZ=-0.265139;BQBZ=0.281288;FS=0;MQ0F=0;AC=2;AN=8;DP4=48,72,20,35;MQ=37	GT:PL	0/0:0,105,255	0/0:0,108,255	0/0:0,148,255	1/1:255,166,0
OAR15	24749548	.	C	T	720.035	PASS	DP=266;VDB=9.11597e-24;SGB=-8.50317;RPBZ=0.333313;MQBZ=-1.61797;MQSBZ=1.78238;BQBZ=1.49149;FS=0;MQ0F=0.0037594;AC=6;AN=8;DP4=30,14,61,59;MQ=37	GT:PL	1/1:255,102,0	1/1:255,99,0	0/0:0,129,255	1/1:255,136,0
OAR15	25433219	.	T	C	535.042	PASS	DP=62;VDB=5.65585e-10;SGB=4.61992;RPBZ=2.13826;MQBZ=-0.707408;MQSBZ=2.72189;BQBZ=-1.10468;FS=0;MQ0F=0;AC=6;AN=8;DP4=9,6,22,5;MQ=34	GT:PL	1/1:183,24,0	1/1:230,27,0	1/1:167,30,0	0/0:0,45,255
OAR15	27265086	.	C	T	831.045	PASS	DP=180;VDB=2.64936e-09;SGB=-5.6913;RPBZ=1.24525;MQBZ=-0.381459;MQSBZ=1.29919;BQBZ=-0.222749;FS=0;MQ0F=0;AC=6;AN=8;DP4=5,11,35,40;MQ=37	GT:PL	0/1:156,0,121	0/1:204,0,239	1/1:255,69,0	1/1:255,114,0
OAR15	27483295	.	C	A	387.658	PASS	DP=166;VDB=0.0988025;SGB=-20.1692;RPBZ=4.87022;MQBZ=-1.96083;MQSBZ=1.38654;BQBZ=3.21518;FS=0;MQ0F=0;AC=3;AN=8;DP4=56,22,15,10;MQ=35	GT:PL	0/1:154,0,255	0/1:204,0,195	0/1:70,0,255	0/0:0,120,255
OAR15	2769961	.	G	C	296.92	PASS	DP=119;VDB=0.000688035;SGB=4.53841;RPBZ=1.8462;MQBZ=-3.08829;MQSBZ=1.60919;BQBZ=-0.637901;FS=0;MQ0F=0;AC=2;AN=8;DP4=37,23,13,8;MQ=37	GT:PL	0/0:0,54,255	0/0:0,69,255	0/1:84,0,167	0/1:252,0,242
OAR15	29296724	.	A	C	829.021	PASS	DP=122;VDB=7.7247e-07;SGB=-5.72338;RPBZ=0.422945;MQBZ=0.282862;MQSBZ=1.31065;BQBZ=-0.814033;FS=0;MQ0F=0;AC=6;AN=8;DP4=14,7,35,24;MQ=35	GT:PL	1/1:255,51,0	1/1:255,57,0	0/1:113,0,185	0/1:245,0,233
OAR15	29989689	.	A	G	391.965	PASS	DP=205;VDB=0.358337;SGB=-20.7829;RPBZ=5.88267;MQBZ=-0.898336;MQSBZ=1.179;BQBZ=4.151;FS=0;MQ0F=0;AC=3;AN=8;DP4=72,29,9,17;MQ=38	GT:PL	0/1:239,0,255	0/0:0,69,255	0/1:148,0,255	0/1:47,0,255
OAR15	29989718	.	A	G	470.988	PASS	DP=211;VDB=4.79434e-05;SGB=11.878;RPBZ=-0.0606318;MQBZ=-1.05639;MQSBZ=1.2778;BQBZ=0.511622;FS=0;MQ0F=0;AC=2;AN=8;DP4=33,54,22,18;MQ=38	GT:PL	0/0:0,87,255	0/0:0,72,255	0/1:255,0,178	0/1:255,0,255
OAR15	31445883	.	C	T	379.488	PASS	DP=271;VDB=1.78279e-07;SGB=-56.1042;RPBZ=-4.75419;MQBZ=-0.697494;MQSBZ=-0.175446;BQBZ=2.28202;FS=0;MQ0F=0.00369004;AC=3;AN=8;DP4=65,69,17,14;MQ=37	GT:PL	0/1:199,0,255	0/1:122,0,255	0/0:0,21,255	0/1:102,0,255
OAR15	31445968	.	C	T	461.874	PASS	DP=148;VDB=3.37304e-06;SGB=-41.5808;RPBZ=-0.229239;MQBZ=0.674237;MQSBZ=2.28867;BQBZ=-0.138468;FS=0;MQ0F=0;AC=4;AN=8;DP4=29,23,10,12;MQ=37	GT:PL	0/1:179,0,229	0/1:207,0,255	0/1:12,0,255	0/1:104,0,243
OAR15	31445991	.	G	A	252.189	PASS	DP=68;VDB=3.78288e-06;SGB=-38.3534;RPBZ=2.71786;MQBZ=0.661741;BQBZ=1.32022;FS=0;MQ0F=0;AC=4;AN=8;DP4=0,48,0,20;MQ=37	GT:PL	0/1:89,0,134	0/1:127,0,133	0/1:9,0,146	0/1:67,0,136
OAR15	31445999	.	C	T	163.433	PASS	DP=62;VDB=1.47432e-05;SGB=-30.2849;RPBZ=1.76455;MQBZ=0.140887;BQBZ=1.00569;FS=0;MQ0F=0;AC=4;AN=8;DP4=0,46,0,15;MQ=36	GT:PL	0/1:52,0,128	0/1:122,0,125	0/1:9,0,147	0/1:22,0,132
OAR15	31657709	.	T	C	719.556	PASS	DP=223;VDB=0.133554;SGB=10.9682;RPBZ=-0.815785;MQBZ=1.15907;MQSBZ=-1.04629;BQBZ=1.53711;FS=0;MQ0F=0;AC=5;AN=8;DP4=26,36,45,30;MQ=36	GT:PL	1/1:255,90,0	1/1:255,84,0	0/1:255,0,225	0/0:0,141,255
OAR15	32308507	.	C	G	386.613	PASS	DP=89;VDB=0.0657187;SGB=2.60694;RPBZ=-0.347097;MQBZ=-0.782424;MQSBZ=-0.406647;BQBZ=-0.43168;FS=0;MQ0F=0;AC=3;AN=8;DP4=14,15,7,9;MQ=38	GT:PL	0/1:177,0,200	0/0:0,36,255	1/1:255,27,0	0/0:0,30,249
OAR15	33241989	.	T	C	563.288	PASS	DP=47;VDB=0.00889518;SGB=-1.34568;RPBZ=1.09185;MQBZ=-1.73915;MQSBZ=-0.180882;BQBZ=-1.61245;FS=0;MQ0F=0;AC=6;AN=8;DP4=4,2,10,11;MQ=39	GT:PL	0/1:97,0,69	0/1:133,0,122	1/1:117,9,0	1/1:255,30,0
OAR15	3326525	.	A	T	261.045	PASS	DP=207;VDB=3.95424e-13;SGB=38.22;RPBZ=0.146309;MQBZ=0.612338;MQSBZ=3.35949;BQBZ=0.121089;FS=0;MQ0F=0;AC=3;AN=8;DP4=45,30,29,22;MQ=39	GT:PL	0/0:0,84,255	0/0:0,96,255	0/1:52,0,255	1/1:255,144,0
OAR15	34947412	.	T	G	460.487	PASS	DP=274;VDB=7.62588e-07;SGB=11.746;RPBZ=1.42415;MQBZ=-0.926876;MQSBZ=-2.80869;BQBZ=-1.10429;FS=0;MQ0F=0;AC=4;AN=8;DP4=34,55,29,50;MQ=37	GT:PL	0/0:0,154,255	0/0:0,111,255	1/1:255,78,0	1/1:255,136,0
OAR15	35154400	.	A	G	37.9832	PASS	DP=25;VDB=0.000815903;SGB=-0.482272;RPBZ=-1.4237;MQBZ=-0.946546;BQBZ=-3.64784;FS=0;MQ0F=0;AC=4;AN=8;DP4=0,16,0,8;MQ=26	GT:PL	1/1:42,9,0	1/1:44,15,0	0/0:0,15,89	0/0:0,33,135
OAR15	3549199	.	A	G	267.473	PASS	DP=111;VDB=3.25917e-09;SGB=31.5452;RPBZ=0.677934;MQBZ=-0.116893;BQBZ=-4.54425;FS=0;MQ0F=0;AC=4;AN=8;DP4=0,56,0,50;MQ=33	GT:PL	1/1:172,72,0	1/1:145,78,0	0/0:0,66,183	0/0:0,102,187
OAR15	35710558	.	G	C	674.597	PASS	DP=174;VDB=1.05043e-06;SGB=4.01493;RPBZ=-1.3712;MQBZ=-0.799663;MQSBZ=0.536161;BQBZ=-0.620021;FS=0;MQ0F=0;AC=3;AN=8;DP4=33,32,26,13;MQ=37	GT:PL	0/1:204,0,255	0/0:0,84,255	0/1:255,0,231	0/1:255,0,206
OAR15	36243402	.	G	A	402.581	PASS	DP=75;VDB=4.85744e-06;SGB=13.5884;RPBZ=0.805692;MQBZ=0.959054;MQSBZ=-1.5636;BQBZ=2.31381;FS=0;MQ0F=0;AC=3;AN=8;DP4=7,18,9,15;MQ=36	GT:PL	0/0:0,33,248	0/0:0,24,136	0/1:193,0,136	1/1:255,48,0
OAR15	37022452	.	G	A	312.045	PASS	DP=96;VDB=0.000117406;SGB=2.60695;RPBZ=-0.11825;MQBZ=1.07859;MQSBZ=-0.496825;BQBZ=-1.35814;FS=0;MQ0F=0;AC=2;AN=8;DP4=20,14,6,10;MQ=37	GT:PL	0/0:0,33,255	0/0:0,27,246	0/1:105,0,156	0/1:246,0,163
OAR15	38172064	.	C	T	471.039	PASS	DP=192;VDB=1.79872e-07;SGB=13.4232;RPBZ=-0.180923;MQBZ=-2.12822;MQSBZ=2.50878;BQBZ=-1.92962;FS=0;MQ0F=0;AC=2;AN=8;DP4=49,29,27,17;MQ=36	GT:PL	0/0:0,51,255	0/0:0,63,255	0/1:255,0,255	0/1:255,0,255
OAR15	38376615	.	C	T	192.102	PASS	DP=26;VDB=1.4758e-06;SGB=-7.89841;RPBZ=-2.14775;MQBZ=2.55616;BQBZ=1.59267;FS=0;MQ0F=0;AC=5;AN=8;DP4=13,0,13,0;MQ=38	GT:PL	0/1:38,0,5	0/1:85,0,16	1/1:43,6,0	0/1:64,0,91
OAR15	38592577	.	A	G	220.636	PASS	DP=138;VDB=0.126318;SGB=-12.1909;RPBZ=0.236157;MQBZ=-0.968505;MQSBZ=0.412179;BQBZ=2.44372;FS=0;MQ0F=0;AC=2;AN=8;DP4=32,42,9,3;MQ=38	GT:PL	0/1:99,0,226	0/1:161,0,208	0/0:0,66,255	0/0:0,60,255
OAR15	39812952	.	C	A	470.891	PASS	DP=223;VDB=3.30393e-07;SGB=16.1272;RPBZ=-0.269711;MQBZ=-2.19738;MQSBZ=-0.13212;BQBZ=-1.32814;FS=0;MQ0F=0;AC=2;AN=8;DP4=48,44,29,22;MQ=37	GT:PL	0/0:0,108,255	0/0:0,66,255	0/1:255,0,248	0/1:255,0,255
OAR15	40025235	.	T	C	834.77	PASS	DP=119;VDB=0.00151908;SGB=-15.8906;RPBZ=0.362982;MQBZ=0.825526;MQSBZ=1.7605;BQBZ=0.677069;FS=0;MQ0F=0;AC=4;AN=8;DP4=19,16,24,15;MQ=37	GT:PL	0/1:217,0,181	0/1:218,0,71	0/1:223,0,82	0/1:215,0,255
OAR15	41048776	.	G	A	464.026	PASS	DP=63;VDB=5.30634e-10;SGB=10.4084;RPBZ=1.44057;MQBZ=-0.762143;BQBZ=0.609106;FS=0;MQ0F=0;AC=6;AN=8;DP4=16,0,47,0;MQ=37	GT:PL	1/1:179,51,0	1/1:147,27,0	1/1:183,63,0	0/0:0,48,181
OAR15	41048891	.	T	C	210.017	PASS	DP=264;VDB=1.1252e-10;SGB=69.7663;RPBZ=-1.39129;MQBZ=-0.182616;MQSBZ=0.425652;BQBZ=1.54438;FS=0;MQ0F=0;AC=2;AN=8;DP4=51,57,26,26;MQ=38	GT:PL	0/0:0,111,255	0/0:0,96,255	0/0:0,117,255	1/1:255,157,0
OAR15	41906844	.	C	T	275.364	PASS	DP=62;VDB=1.60341e-05;SGB=13.5567;RPBZ=1.49013;MQBZ=1.709;BQBZ=-1.05445;FS=0;MQ0F=0;AC=3;AN=8;DP4=0,38,0,24;MQ=38	GT:PL	0/0:0,36,176	0/1:140,0,64	1/1:181,45,0	0/0:0,63,186
OAR15	42933976	.	G	A	602.029	PASS	DP=66;VDB=0.0120737;SGB=-4.01571;RPBZ=0.0682824;MQBZ=0.22548;MQSBZ=1.84438;FS=0;MQ0F=0;AC=6;AN=8;DP4=3,4,11,15;MQ=33	GT:PL	1/1:210,21,0	1/1:255,36,0	0/1:27,0,77	0/1:149,0,93
OAR15	44942655	.	A	C	982.504	PASS	DP=322;VDB=2.16873e-11;SGB=-35.2223;RPBZ=-0.869196;MQBZ=-0.913025;MQSBZ=-3.26307;BQBZ=-0.239841;FS=0;MQ0F=0;AC=4;AN=8;DP4=35,60,44,58;MQ=35	GT:PL	0/1:255,0,255	0/1:255,0,255	0/1:255,0,255	0/1:255,0,255
OAR15	4614490	.	C	T	133.155	PASS	DP=24;VDB=0.0169122;SGB=3.26741;RPBZ=-0.239191;MQBZ=-0.032734;BQBZ=-0.435169;FS=0;MQ0F=0;AC=2;AN=8;DP4=15,0,9,0;MQ=36	GT:PL	0/0:0,9,81	0/0:0,21,143	0/1:98,0,21	0/1:74,0,74
OAR15	47853725	.	G	C	725.157	PASS	DP=265;VDB=2.6191e-17;SGB=10.9682;RPBZ=-2.27866;MQBZ=0;MQSBZ=3.55677;BQBZ=-0.253413;FS=0;MQ0F=0;AC=3;AN=8;DP4=53,34,48,27;MQ=38	GT:PL	0/1:255,0,239	0/1:255,0,215	0/0:0,111,255	0/1:255,0,255
OAR15	4837907	.	T	C	453.033	PASS	DP=173;VDB=0.0126568;SGB=6.08358;RPBZ=0.399664;MQBZ=1.33844;MQSBZ=-0.699362;BQBZ=1.47233;FS=0;MQ0F=0;AC=2;AN=8;DP4=33,49,13,12;MQ=38	GT:PL	0/1:255,0,251	0/1:237,0,216	0/0:0,81,255	0/0:0,87,255
OAR15	48610458	.	G	A	658.532	PASS	DP=94;VDB=7.27549e-05;SGB=9.27003;RPBZ=-0.225884;MQBZ=0.517086;MQSBZ=-0.545004;BQBZ=0.513722;FS=0;MQ0F=0;AC=5;AN=8;DP4=9,8,18,25;MQ=35	GT:PL	1/1:255,57,0	0/1:194,0,119	0/0:0,33,255	1/1:255,51,0
OAR15	50150008	.	T	C	725.474	PASS	DP=466;VDB=4.37136e-17;SGB=-66.8108;RPBZ=-0.501485;MQBZ=-2.63035;MQSBZ=0.894451;BQBZ=-1.05199;FS=0;MQ0F=0;AC=3;AN=8;DP4=95,79,49,52;MQ=37	GT:PL	0/1:255,0,255	0/0:0,166,255	0/1:255,0,255	0/1:255,0,255
OAR15	50457940	.	G	A	210.017	PASS	DP=265;VDB=3.2741e-09;SGB=76.6978;RPBZ=-1.33688;MQBZ=-0.653917;MQSBZ=1.85113;BQBZ=-0.260306;FS=0;MQ0F=0;AC=2;AN=8;DP4=57,47,28,29;MQ=37	GT:PL	0/0:0,78,255	0/0:0,157,255	0/0:0,78,255	1/1:255,172,0
OAR15	52354183	.	T	C	295.592	PASS	DP=88;VDB=0.119289;SGB=1.00927;RPBZ=0.837477;MQBZ=-0.559268;MQSBZ=-1.48691;BQBZ=0.436477;FS=0;MQ0F=0;AC=3;AN=8;DP4=16,13,12,9;MQ=37	GT:PL	0/1:86,0,84	0/0:0,36,255	0/0:0,42,255	1/1:255,51,0
OAR15	52556590	.	T	A	69.5231	PASS	DP=25;VDB=0.0652132;SGB=-5.65078;RPBZ=-0.0647636;MQBZ=-0.27853;MQSBZ=-0.401404;BQBZ=-1.41937;FS=0;MQ0F=0;AC=5;AN=8;DP4=8,0,5,1;MQ=35	GT:PL	0/1:50,0,58	0/0:21,33,134	1/1:32,3,0	1/1:28,3,0
OAR15	52784863	.	C	G	96.0464	PASS	DP=474;VDB=0.00768398;SGB=-75.4686;RPBZ=0.373979;MQBZ=-2.17231;MQSBZ=-0.795983;BQBZ=-2.5096;FS=0;MQ0F=0;AC=2;AN=8;DP4=249,48,22,21;MQ=38	GT:PL	0/0:5,0,232	0/0:0,96,255	0/1:110,0,255	0/1:25,0,255
OAR15	52784944	.	G	A	871.471	PASS	DP=582;VDB=5.71542e-18;SGB=-167.45;RPBZ=-0.0370461;MQBZ=-3.37418;MQSBZ=0.531629;BQBZ=-1.52088;FS=0;MQ0F=0;AC=4;AN=8;DP4=139,112,49,51;MQ=38	GT:PL	0/1:255,0,255	0/1:157,0,255	0/1:246,0,255	0/1:255,0,255
OAR15	53602578	.	G	A	256.854	PASS	DP=260;VDB=0.00128446;SGB=5.69729;RPBZ=4.45629;MQBZ=-3.52486;MQSBZ=0.291016;BQBZ=2.85441;FS=0;MQ0F=0;AC=2;AN=8;DP4=86,51,8,16;MQ=35	GT:PL	0/0:0,102,255	0/1:98,0,255	0/0:0,108,255	0/1:200,0,255
OAR15	53602596	.	A	G	471.021	PASS	DP=256;VDB=0.000277863;SGB=-35.5118;RPBZ=-0.0936412;MQBZ=-2.38077;MQSBZ=0.298289;BQBZ=-0.607473;FS=0;MQ0F=0;AC=2;AN=8;DP4=56,55,22,28;MQ=35	GT:PL	0/0:0,102,255	0/1:255,0,255	0/0:0,66,255	0/1:255,0,255
OAR15	54418574	.	G	T	471.033	PASS	DP=224;VDB=0.00324321;SGB=10.3328;RPBZ=-0.495899;MQBZ=-0.739587;MQSBZ=0.733583;BQBZ=-0.32845;FS=0;MQ0F=0;AC=2;AN=8;DP4=51,48,15,21;MQ=39	GT:PL	0/0:0,114,255	0/0:0,78,255	0/1:255,0,237	0/1:255,0,255
OAR15	54641923	.	C	T	73.0872	PASS	DP=40;VDB=0.0745613;SGB=-0.0947856;RPBZ=0.551726;MQBZ=-1.26387;BQBZ=1.27;FS=0;MQ0F=0;AC=2;AN=8;DP4=31,0,9,0;MQ=32	GT:PL	0/1:91,0,26	0/0:0,24,140	0/1:21,0,96	0/0:0,51,175
OAR15	54642124	.	C	A	122.56	PASS	DP=60;VDB=0.000460955;SGB=1.06183;RPBZ=1.15654;MQBZ=1.15461;BQBZ=-5.18066;FS=0;MQ0F=0;AC=2;AN=8;DP4=0,48,0,12;MQ=38	GT:PL	0/1:91,0,128	0/0:0,27,158	0/1:71,0,130	0/0:0,66,187
OAR15	54852214	.	A	T	470.957	PASS	DP=187;VDB=0.0122103;SGB=11.1054;RPBZ=0.0796618;MQBZ=-2.14394;MQSBZ=-1.35373;BQBZ=-0.651554;FS=0;MQ0F=0;AC=2;AN=8;DP4=32,47,15,23;MQ=37	GT:PL	0/0:0,69,255	0/1:255,0,164	0/0:0,78,255	0/1:255,0,255
OAR15	55066475	.	T	C	780.516	PASS	DP=123;VDB=0.00113878;SGB=-15.5837;RPBZ=1.49868;MQBZ=-0.411462;MQSBZ=-1.93828;BQBZ=0.789671;FS=0;MQ0F=0;AC=4;AN=8;DP4=15,23,22,16;MQ=39	GT:PL	0/1:225,0,158	0/1:225,0,205	0/1:141,0,255	0/1:227,0,191
OAR15	55273285	.	T	C	321.511	PASS	DP=189;VDB=0.00942706;SGB=-17.7144;RPBZ=0.953439;MQBZ=1.83566;MQSBZ=-0.833889;BQBZ=-0.506081;FS=0;MQ0F=0;AC=2;AN=8;DP4=39,53,11,10;MQ=38	GT:PL	0/0:0,99,255	0/1:106,0,255	0/0:0,81,255	0/1:255,0,255
OAR15	55525587	.	C	T	372.423	PASS	DP=62;VDB=5.20996e-13;SGB=11.1471;RPBZ=-1.20955;MQBZ=0.535698;BQBZ=0.672593;FS=0;MQ0F=0;AC=5;AN=8;DP4=21,0,40,0;MQ=37	GT:PL	0/1:52,0,100	1/1:178,36,0	0/0:0,39,181	1/1:188,75,0
OAR15	55734753	.	G	A	464.453	PASS	DP=226;VDB=0.000239925;SGB=15.3546;RPBZ=-0.769054;MQBZ=-0.136541;MQSBZ=1.20965;BQBZ=0.535304;FS=0;MQ0F=0;AC=3;AN=8;DP4=51,37,26,23;MQ=38	GT:PL	0/0:0,93,255	0/0:0,93,255	1/1:255,60,0	0/1:255,0,255
OAR15	56952304	.	A	C	210.017	PASS	DP=152;VDB=7.46344e-11;SGB=46.1993;RPBZ=0.317597;MQBZ=2.36445;MQSBZ=3.10564;BQBZ=0.151046;FS=0;MQ0F=0;AC=2;AN=8;DP4=42,19,23,12;MQ=39	GT:PL	0/0:0,42,255	0/0:0,90,255	0/0:0,51,255	1/1:255,105,0
OAR15	57640561	.	A	G	721.469	PASS	DP=435;VDB=5.84751e-29;SGB=25.2611;RPBZ=0.94011;MQBZ=-1.69345;MQSBZ=-1.88624;BQBZ=-0.600089;FS=0;MQ0F=0;AC=4;AN=8;DP4=52,59,56,93;MQ=37	GT:PL	1/1:255,226,0	0/0:0,144,255	0/1:255,0,255	0/1:255,0,255
OAR15	57640683	.	C	T	90.7217	PASS	DP=39;VDB=0.0092202;SGB=-0.482272;RPBZ=2.33799;MQBZ=1.81387;BQBZ=-2.22266;FS=0;MQ0F=0;AC=2;AN=8;DP4=0,31,0,8;MQ=34	GT:PL	0/0:0,24,119	0/1:85,0,63	0/0:0,24,143	0/1:45,0,140
OAR15	59341845	.	G	A	210.01	PASS	DP=217;VDB=0.00360629;SGB=5.31102;RPBZ=0.154014;MQBZ=-1.94977;MQSBZ=-2.37322;BQBZ=-0.956963;FS=0;MQ0F=0;AC=2;AN=8;DP4=39,60,9,14;MQ=37	GT:PL	1/1:255,66,0	0/0:0,42,255	0/0:0,96,255	0/0:0,126,255
OAR15	60638708	.	A	G	376.355	PASS	DP=84;VDB=3.1357e-08;SGB=-12.1502;RPBZ=-1.41957;MQBZ=-1.90856;MQSBZ=-1.68171;BQBZ=-0.809751;FS=0;MQ0F=0;AC=4;AN=8;DP4=7,26,2,25;MQ=38	GT:PL	0/0:0,33,255	0/1:57,0,130	0/1:116,0,126	1/1:247,54,0
OAR15	61380402	.	A	T	825.035	PASS	DP=191;VDB=9.14039e-26;SGB=-6.48702;RPBZ=1.01115;MQBZ=-0.978509;MQSBZ=0.296405;BQBZ=-1.74219;FS=0;MQ0F=0;AC=6;AN=8;DP4=18,7,69,11;MQ=38	GT:PL	0/1:150,0,255	0/1:204,0,151	1/1:255,60,0	1/1:255,114,0
OAR15	62289864	.	G	C	712.21	PASS	DP=322;VDB=8.31108e-07;SGB=12.7065;RPBZ=-1.06388;MQBZ=0.207476;MQSBZ=0.984797;BQBZ=-1.11082;FS=0;MQ0F=0;AC=4;AN=8;DP4=60,51,42,42;MQ=39	GT:PL	1/1:255,135,0	0/0:0,144,255	0/1:246,0,255	0/1:255,0,255
OAR15	62289978	.	A	G	243.038	PASS	DP=96;VDB=3.51206e-06;SGB=5.69729;RPBZ=1.17768;MQBZ=0.203747;BQBZ=1.03768;FS=0;MQ0F=0;AC=2;AN=8;DP4=0,72,0,24;MQ=39	GT:PL	0/0:0,72,189	0/1:138,0,131	0/0:0,72,187	0/1:144,0,149
OAR15	63207824	.	A	G	719.583	PASS	DP=362;VDB=2.01046e-22;SGB=23.909;RPBZ=-0.246629;MQBZ=-2.47644;MQSBZ=-1.30424;BQBZ=-0.918601;FS=0;MQ0F=0;AC=5;AN=8;DP4=54,32,86,56;MQ=37	GT:PL	1/1:255,157,0	1/1:255,187,0	0/0:0,160,255	0/1:255,0,255
OAR15	63410438	.	T	G	91.2009	PASS	DP=57;VDB=0.137457;SGB=-9.73551;RPBZ=0.947898;MQBZ=0.771449;MQSBZ=-0.459324;BQBZ=-2.5288;FS=0;MQ0F=0;AC=3;AN=8;DP4=9,14,6,2;MQ=38	GT:PL	0/1:81,0,27	0/1:34,0,116	0/1:16,0,129	0/0:0,39,255
OAR15	63899666	.	T	C	719.587	PASS	DP=516;VDB=9.94638e-29;SGB=57.7755;RPBZ=0.133178;MQBZ=-2.48902;MQSBZ=3.35819;BQBZ=-2.35685;FS=0;MQ0F=0;AC=5;AN=8;DP4=68,43,137,75;MQ=38	GT:PL	1/1:255,235,0	0/0:0,196,255	1/1:255,211,0	0/1:255,0,255
OAR15	64589870	.	C	T	591.474	PASS	DP=113;VDB=0.101212;SGB=-13.1288;RPBZ=0.408526;MQBZ=0.918453;MQSBZ=-0.900151;BQBZ=-2.4268;FS=0;MQ0F=0;AC=4;AN=8;DP4=20,12,19,11;MQ=33	GT:PL	0/1:138,0,87	0/1:197,0,175	0/1:114,0,241	0/1:180,0,85
OAR15	64813708	.	T	G	136.028	PASS	DP=68;VDB=6.13063e-06;SGB=4.15219;RPBZ=-1.19906;MQBZ=0.231766;BQBZ=-0.918071;FS=0;MQ0F=0.0147059;AC=2;AN=8;DP4=48,0,20,0;MQ=36	GT:PL	1/1:181,57,0	0/0:0,42,168	0/0:0,48,181	0/0:0,54,178
OAR15	65697881	.	T	C	285.473	PASS	DP=85;VDB=0.000690245;SGB=1.68423;RPBZ=0.137149;MQBZ=-0.856096;MQSBZ=-0.0195803;BQBZ=-0.949341;FS=0;MQ0F=0;AC=4;AN=8;DP4=21,11,19,7;MQ=33	GT:PL	0/0:0,66,255	0/1:30,0,131	0/1:45,0,131	1/1:255,57,0
OAR15	65698019	.	A	T	92.7479	PASS	DP=30;VDB=3.84496e-05;SGB=11.2992;RPBZ=0.693226;MQBZ=0.215358;BQBZ=-1.79009;FS=0;MQ0F=0;AC=2;AN=8;DP4=0,19,0,11;MQ=31	GT:PL	1/1:137,33,0	0/0:0,6,42	0/0:0,18,119	0/0:0,33,151
OAR15	67393122	.	T	C	419.645	PASS	DP=89;VDB=0.000424894;SGB=12.1511;RPBZ=-1.05254;MQBZ=-2.52833;MQSBZ=-1.15339;BQBZ=0;FS=0;MQ0F=0;AC=3;AN=8;DP4=17,6,12,10;MQ=35	GT:PL	0/0:0,21,233	0/0:0,24,186	0/1:222,0,192	1/1:243,36,0
OAR15	67836372	.	C	A	272.397	PASS	DP=91;VDB=0.200553;SGB=-0.227173;RPBZ=1.16857;MQBZ=-2.18124;MQSBZ=0.564439;BQBZ=0.112846;FS=0;MQ0F=0;AC=4;AN=8;DP4=15,15,12,5;MQ=34	GT:PL	0/1:132,0,154	0/1:51,0,214	1/1:133,18,0	0/0:0,45,255
OAR15	67836578	.	G	T	208.674	PASS	DP=26;VDB=0.000382279;SGB=-0.883227;RPBZ=0.33494;MQBZ=0.0605228;BQBZ=1.49592;FS=0;MQ0F=0;AC=4;AN=8;DP4=0,13,0,13;MQ=36	GT:PL	0/1:49,0,58	0/1:46,0,95	0/0:0,12,97	1/1:157,27,0
OAR15	68841329	.	A	G	374.596	PASS	DP=199;VDB=0.00484573;SGB=6.85617;RPBZ=1.15081;MQBZ=-0.0447391;MQSBZ=1.81578;BQBZ=-0.237813;FS=0;MQ0F=0;AC=2;AN=8;DP4=37,48,16,11;MQ=39	GT:PL	0/0:0,72,255	0/1:159,0,255	0/0:0,51,255	0/1:255,0,255
OAR15	69812222	.	T	C	482.534	PASS	DP=67;VDB=1.4365e-10;SGB=-4.93783;RPBZ=0.999551;MQBZ=0.511405;BQBZ=1.12438;FS=0;MQ0F=0.0149254;AC=5;AN=8;DP4=0,25,0,42;MQ=33	GT:PL	0/1:97,0,118	0/1:110,0,71	1/1:171,45,0	0/1:144,0,117
OAR15	71264833	.	A	G	176.634	PASS	DP=45;VDB=3.64286e-07;SGB=9.39052;RPBZ=-0.382669;MQBZ=-1.05628;BQBZ=0.33447;FS=0;MQ0F=0;AC=3;AN=8;DP4=0,25,0,18;MQ=30	GT:PL	0/0:0,27,126	1/1:160,30,0	0/0:0,12,93	0/1:62,0,141
OAR15	71492883	.	C	T	435.05	PASS	DP=64;VDB=4.92655e-09;SGB=-1.53909;RPBZ=0.432268;MQBZ=0.915554;MQSBZ=2.37991;BQBZ=1.50594;FS=0;MQ0F=0;AC=4;AN=8;DP4=12,4,17,9;MQ=38	GT:PL	0/1:101,0,80	0/0:0,7,171	0/1:121,0,120	1/1:255,54,0
OAR15	71946863	.	C	A	360.975	PASS	DP=170;VDB=0.0583679;SGB=6.08358;RPBZ=-0.320154;MQBZ=-0.854451;MQSBZ=0.0361996;BQBZ=-8.00321;FS=0;MQ0F=0;AC=2;AN=8;DP4=29,34,10,15;MQ=39	GT:PL	0/1:145,0,251	0/0:0,63,255	0/0:0,57,255	0/1:255,0,255
OAR15	72450928	.	C	T	559.567	PASS	DP=134;VDB=0.0621989;SGB=4.0155;RPBZ=-0.464555;MQBZ=-1.33101;MQSBZ=-0.281612;BQBZ=1.32268;FS=0;MQ0F=0;AC=5;AN=8;DP4=14,15,20,19;MQ=35	GT:PL	1/1:255,45,0	1/1:255,60,0	0/1:95,0,127	0/0:0,75,255
OAR15	7325658	.	A	C	271.046	PASS	DP=73;VDB=0.195546;SGB=1.06183;RPBZ=1.16397;MQBZ=-1.0754;MQSBZ=2.24223;BQBZ=-0.914543;FS=0;MQ0F=0;AC=3;AN=8;DP4=18,13,8,4;MQ=37	GT:PL	0/0:0,24,193	1/1:147,15,0	0/0:0,42,255	0/1:169,0,198
OAR15	73944306	.	G	A	385.35	PASS	DP=237;VDB=2.64736e-05;SGB=-27.5336;RPBZ=1.74927;MQBZ=-2.71635;MQSBZ=-2.37824;BQBZ=-2.47705;FS=0;MQ0F=0.00421941;AC=3;AN=8;DP4=51,53,12,25;MQ=37	GT:PL	0/1:176,0,255	0/0:0,87,255	1/1:255,75,0	0/0:0,114,255
OAR15	74949529	.	T	C	348.59	PASS	DP=86;VDB=2.69968e-10;SGB=16.2747;RPBZ=-1.11061;MQBZ=0.0825076;MQSBZ=2.54666;BQBZ=1.45391;FS=0;MQ0F=0;AC=3;AN=8;DP4=23,5,20,7;MQ=38	GT:PL	0/1:139,0,122	0/0:0,39,252	0/0:0,27,253	1/1:255,66,0
OAR15	75620436	.	A	G	257.556	PASS	DP=77;VDB=0.0747846;SGB=-10.9635;RPBZ=-0.782202;MQBZ=0.984533;MQSBZ=-0.775119;BQBZ=-0.78827;FS=0;MQ0F=0;AC=3;AN=8;DP4=14,16,6,4;MQ=39	GT:PL	0/1:79,0,250	0/1:93,0,158	0/1:125,0,27	0/0:0,39,255
OAR15	75620504	.	G	C	299.354	PASS	DP=172;VDB=0.123506;SGB=26.9389;RPBZ=-0.0472883;MQBZ=-0.012917;MQSBZ=1.94689;BQBZ=0.860944;FS=0;MQ0F=0;AC=3;AN=8;DP4=33,32,19,20;MQ=38	GT:PL	0/0:0,81,255	0/0:0,84,255	0/1:90,0,216	1/1:255,105,0
OAR15	75620621	.	T	C	295.478	PASS	DP=44;VDB=2.31156e-08;SGB=1.15076;RPBZ=-1.02813;MQBZ=-0.703821;BQBZ=2.26963;FS=0;MQ0F=0;AC=5;AN=8;DP4=0,20,0,24;MQ=35	GT:PL	0/1:45,0,111	1/1:177,45,0	1/1:119,18,0	0/0:0,39,172
OAR15	75825089	.	T	A	31.7394	PASS	DP=129;VDB=0.372756;SGB=-2.00771;RPBZ=0.233875;MQBZ=1.35698;MQSBZ=-0.421042;BQBZ=1.24676;FS=0;MQ0F=0;AC=2;AN=8;DP4=41,28,1,3;MQ=38	GT:PL	0/1:27,0,255	0/0:0,60,255	0/1:48,0,216	0/0:0,72,255
OAR15	75825160	.	C	T	34.9438	PASS	DP=101;VDB=0.0395055;SGB=-1.63269;RPBZ=-3.03658;MQBZ=0.730908;MQSBZ=-1.22954;BQBZ=1.347;FS=0;MQ0F=0;AC=2;AN=8;DP4=12,56,3,2;MQ=38	GT:PL	0/1:52,0,160	0/0:0,60,255	0/1:26,0,182	0/0:0,72,255
OAR15	7737146	.	A	G	50.1286	PASS	DP=14;VDB=0.0382226;SGB=1.26965;RPBZ=0.0646921;MQBZ=-0.324537;BQBZ=-2.43614;FS=0;MQ0F=0;AC=3;AN=8;DP4=0,8,0,6;MQ=39	GT:PL	0/1:25,0,92	0/0:0,6,43	0/0:0,6,55	1/1:68,12,0
OAR15	7737148	.	C	T	31.8022	PASS	DP=14;VDB=0.106137;SGB=3.26056;RPBZ=-0.566933;MQBZ=-1.06654;BQBZ=-3.31617;FS=0;MQ0F=0;AC=2;AN=8;DP4=0,10,0,4;MQ=39	GT:PL	0/0:0,18,137	0/0:0,6,66	0/0:0,6,55	1/1:74,12,0
OAR15	78757803	.	A	G	607.588	PASS	DP=121;VDB=0.0107433;SGB=2.27675;RPBZ=-0.0469818;MQBZ=0.70017;MQSBZ=0.44514;BQBZ=0.468154;FS=0;MQ0F=0;AC=3;AN=8;DP4=30,19,18,12;MQ=38	GT:PL	0/1:231,0,194	0/1:176,0,255	0/1:240,0,167	0/0:0,66,255
OAR15	79358688	.	G	A	641.212	PASS	DP=225;VDB=8.23457e-05;SGB=-72.2412;RPBZ=-8.10767;MQBZ=-0.817204;MQSBZ=-0.887429;BQBZ=4.88522;FS=0;MQ0F=0;AC=4;AN=8;DP4=22,82,26,15;MQ=38	GT:PL	0/1:242,0,203	0/1:171,0,255	0/1:46,0,255	0/1:223,0,255
OAR15	79633031	.	A	C	162.981	PASS	DP=46;VDB=5.00698e-05;SGB=1.83441;RPBZ=-0.0614994;MQBZ=0.607434;BQBZ=1.64732;FS=0;MQ0F=0;AC=2;AN=8;DP4=31,0,14,0;MQ=33	GT:PL	0/0:0,18,113	0/0:0,39,163	0/1:71,0,103	0/1:131,0,47
OAR15	79633153	.	G	A	700.478	PASS	DP=175;VDB=5.42296e-06;SGB=4.20805;RPBZ=0.486965;MQBZ=-1.01786;MQSBZ=-2.53259;BQBZ=-1.35358;FS=0;MQ0F=0;AC=4;AN=8;DP4=21,38,19,21;MQ=37	GT:PL	1/1:255,39,0	0/1:234,0,255	0/1:255,0,255	0/0:0,90,255
OAR15	80131041	.	T	C	95.2516	PASS	DP=16;VDB=0.000987437;SGB=-0.674143;RPBZ=-2.11163;MQBZ=2.88675;BQBZ=-1.76814;FS=0;MQ0F=0;AC=5;AN=8;DP4=5,0,6,0;MQ=30	GT:PL	0/0:0,6,14	1/1:32,3,0	0/1:11,0,34	1/1:92,8,0
OAR15	80131188	.	C	T	461.093	PASS	DP=147;VDB=0.114862;SGB=-49.6494;RPBZ=-0.243696;MQBZ=-0.734865;MQSBZ=0.842249;BQBZ=-1.06678;FS=0;MQ0F=0;AC=3;AN=8;DP4=28,37,14,13;MQ=38	GT:PL	0/1:239,0,255	0/1:136,0,211	0/1:126,0,255	0/0:0,96,255
OAR15	8992790	.	A	G	141.142	PASS	DP=27;VDB=0.00746206;SGB=-0.482272;RPBZ=-0.985655;MQBZ=1.37484;BQBZ=0.935836;FS=0;MQ0F=0;AC=2;AN=8;DP4=19,0,8,0;MQ=39	GT:PL	0/1:108,0,69	0/1:72,0,93	0/0:0,15,102	0/0:0,21,134
OAR15	9495002	.	T	C	150.388	PASS	DP=65;VDB=1.19016e-08;SGB=1.02959;RPBZ=-1.63592;MQBZ=-1.6487;BQBZ=0.464464;FS=0;MQ0F=0;AC=3;AN=8;DP4=0,39,0,23;MQ=32	GT:PL	0/1:47,0,136	1/1:149,19,0	0/0:0,39,162	0/0:0,28,165
OAR16	10363875	.	A	G	383.106	PASS	DP=431;VDB=2.66515e-08;SGB=-85.1509;RPBZ=-4.61554;MQBZ=-2.91526;MQSBZ=-0.222935;BQBZ=0.55147;FS=0;MQ0F=0.00696056;AC=4;AN=8;DP4=87,115,31,18;MQ=35	GT:PL	0/1:91,0,255	0/1:98,0,255	0/1:114,0,255	0/1:127,0,255
OAR16	10363985	.	G	C	286.02	PASS	DP=52;VDB=4.79515e-07;SGB=-10.6733;RPBZ=-1.16127;MQBZ=-1.55062;BQBZ=0.510184;FS=0;MQ0F=0.0192308;AC=4;AN=8;DP4=0,29,0,22;MQ=35	GT:PL	0/1:91,0,63	0/1:38,0,123	0/1:92,0,128	0/1:103,0,128
OAR16	10363997	.	A	C	286.442	PASS	DP=54;VDB=3.62661e-06;SGB=-10.6731;RPBZ=-0.380288;MQBZ=2.36169;BQBZ=-1.40259;FS=0;MQ0F=0;AC=4;AN=8;DP4=0,30,0,22;MQ=29	GT:PL	0/1:48,0,80	0/1:96,0,61	0/1:64,0,103	0/1:116,0,106
OAR16	10954933	.	A	G	719.573	PASS	DP=166;VDB=0.00048306;SGB=6.5258;RPBZ=-1.9291;MQBZ=0.835466;MQSBZ=-1.83014;BQBZ=1.0277;FS=0;MQ0F=0;AC=5;AN=8;DP4=20,31,23,29;MQ=38	GT:PL	1/1:255,51,0	1/1:255,60,0	0/0:0,87,255	0/1:255,0,255
OAR16	13126117	.	A	C	131.253	PASS	DP=16;VDB=0.0322593;SGB=-2.0384;RPBZ=-0.803392;MQBZ=-0.400458;BQBZ=0.881917;FS=0;MQ0F=0;AC=5;AN=8;DP4=0,9,0,7;MQ=36	GT:PL	1/1:82,12,0	1/1:66,6,0	0/1:27,0,47	0/0:0,21,142
OAR16	13126120	.	T	C	102.419	PASS	DP=16;VDB=0.0168868;SGB=6.20246;RPBZ=1.22909;MQBZ=0.457666;BQBZ=1.24722;FS=0;MQ0F=0;AC=2;AN=8;DP4=0,9,0,7;MQ=36	GT:PL	0/0:0,12,73	0/0:0,6,62	0/0:0,9,69	1/1:146,21,0
OAR16	13365101	.	C	T	246.564	PASS	DP=57;VDB=1.16784e-06;SGB=0.541338;RPBZ=-1.19599;MQBZ=-1.7213;BQBZ=-0.118073;FS=0;MQ0F=0;AC=3;AN=8;DP4=0,36,0,21;MQ=33	GT:PL	0/1:102,0,76	0/1:114,0,97	0/1:70,0,95	0/0:0,60,183
OAR16	153859	.	T	C	106.584	PASS	DP=203;VDB=3.69174e-09;SGB=-18.3454;RPBZ=-2.97294;MQBZ=-8.78622;MQSBZ=2.06938;BQBZ=4.47323;FS=0;MQ0F=0.0295567;AC=3;AN=8;DP4=28,42,21,26;MQ=26	GT:PL	0/1:40,0,255	0/1:40,0,107	0/0:0,2,255	0/1:67,0,255
OAR16	153869	.	T	G	107.362	PASS	DP=207;VDB=1.7615e-08;SGB=-18.6522;RPBZ=-2.43253;MQBZ=-8.56014;MQSBZ=2.21846;BQBZ=4.15769;FS=0;MQ0F=0.0289855;AC=3;AN=8;DP4=25,44,21,27;MQ=26	GT:PL	0/1:40,0,255	0/1:40,0,106	0/0:0,0,255	0/1:67,0,255
OAR16	153878	.	A	G	130.878	PASS	DP=210;VDB=3.40397e-08;SGB=-18.6522;RPBZ=-2.21728;MQBZ=-8.56014;MQSBZ=2.04002;BQBZ=3.97318;FS=0;MQ0F=0.0285714;AC=3;AN=8;DP4=24,45,21,27;MQ=26	GT:PL	0/1:40,0,255	0/1:40,0,106	0/0:0,2,255	0/1:91,0,255
OAR16	153899	.	T	C	130.067	PASS	DP=173;VDB=1.34841e-08;SGB=-17.7317;RPBZ=1.72726;MQBZ=-7.32845;MQSBZ=0.354815;BQBZ=-1.37293;FS=0;MQ0F=0.0346821;AC=3;AN=8;DP4=23,18,21,24;MQ=22	GT:PL	0/1:54,0,186	0/1:41,0,76	0/0:0,1,255	0/1:73,0,255
OAR16	153912	.	T	A	97.604	PASS	DP=168;VDB=1.30897e-08;SGB=-17.1179;RPBZ=1.44009;MQBZ=-7.30431;MQSBZ=0.372341;BQBZ=-1.71171;FS=0;MQ0F=0.0357143;AC=3;AN=8;DP4=23,18,20,23;MQ=22	GT:PL	0/1:40,0,188	0/1:41,0,76	0/0:0,1,255	0/1:55,0,255
OAR16	153913	.	G	A	97.604	PASS	DP=168;VDB=2.15547e-08;SGB=-17.1179;RPBZ=1.97058;MQBZ=-7.30431;MQSBZ=0.372341;BQBZ=-0.982113;FS=0;MQ0F=0.0357143;AC=3;AN=8;DP4=23,18,20,23;MQ=22	GT:PL	0/1:40,0,188	0/1:41,0,76	0/0:0,1,255	0/1:55,0,255
OAR16	153947	.	G	A	402.977	PASS	DP=65;VDB=1.17726e-07;SGB=-14.3563;RPBZ=-2.51922;MQBZ=6.80061;BQBZ=1.07231;FS=0;MQ0F=0.0923077;AC=6;AN=8;DP4=0,31,0,34;MQ=22	GT:PL	1/1:122,5,0	0/1:26,0,27	1/1:157,15,0	0/1:136,0,25
OAR16	15547400	.	G	A	392.466	PASS	DP=96;VDB=0.000418508;SGB=12.1482;RPBZ=1.02614;MQBZ=0.430625;MQSBZ=0.427504;FS=0;MQ0F=0;AC=2;AN=8;DP4=13,13,16,6;MQ=34	GT:PL	0/0:0,9,100	0/1:199,0,128	0/0:0,15,135	0/1:232,0,230
OAR16	16365054	.	C	G	470.973	PASS	DP=334;VDB=2.59778e-07;SGB=22.3079;RPBZ=1.12559;MQBZ=-2.73099;MQSBZ=0.492173;BQBZ=-3.9238;FS=0;MQ0F=0;AC=2;AN=8;DP4=64,70,31,36;MQ=38	GT:PL	0/0:0,144,255	0/1:255,0,255	0/0:0,117,255	0/1:255,0,255
OAR16	16365175	.	A	G	200.707	PASS	DP=62;VDB=6.43346e-08;SGB=4.53841;RPBZ=-1.8779;MQBZ=-0.732124;BQBZ=2.40657;FS=0;MQ0F=0;AC=2;AN=8;DP4=0,41,0,21;MQ=36	GT:PL	0/0:0,51,168	0/1:90,0,71	0/0:0,39,173	0/1:150,0,91
OAR16	17064506	.	T	C	465.683	PASS	DP=200;VDB=0.167553;SGB=-17.1176;RPBZ=1.17647;MQBZ=0.138397;MQSBZ=-0.371601;BQBZ=-0.749207;FS=0;MQ0F=0;AC=3;AN=8;DP4=31,27,29,14;MQ=37	GT:PL	0/0:0,8,255	0/0:0,12,255	1/1:255,54,0	0/1:255,0,255
OAR16	1959407	.	T	C	725.426	PASS	DP=181;VDB=0.000722624;SGB=6.13951;RPBZ=0.765504;MQBZ=-0.484198;MQSBZ=2.08944;BQBZ=0.191751;FS=0;MQ0F=0;AC=3;AN=8;DP4=27,40,28,22;MQ=37	GT:PL	0/1:255,0,207	0/0:0,84,255	0/1:255,0,193	0/1:255,0,255
OAR16	19780321	.	C	A	286.471	PASS	DP=101;VDB=0.00651724;SGB=2.99325;RPBZ=0.335033;MQBZ=0.19466;MQSBZ=-0.839142;BQBZ=1.24932;FS=0;MQ0F=0;AC=3;AN=8;DP4=16,18,9,8;MQ=39	GT:PL	0/0:0,12,119	0/0:0,54,255	1/1:255,39,0	0/1:77,0,255
OAR16	20792895	.	A	C	883.76	PASS	DP=104;VDB=0.00617916;SGB=-5.22007;RPBZ=-0.931527;MQBZ=-0.636454;MQSBZ=0.572468;BQBZ=-1.46714;FS=0;MQ0F=0;AC=6;AN=8;DP4=10,3,25,23;MQ=39	GT:PL	0/1:255,0,30	0/1:158,0,247	1/1:255,45,0	1/1:255,39,0
OAR16	21790908	.	C	T	980.439	PASS	DP=423;VDB=5.93552e-20;SGB=-52.4061;RPBZ=0.356764;MQBZ=-1.11868;MQSBZ=-2.43464;BQBZ=0.655897;FS=0;MQ0F=0;AC=5;AN=8;DP4=50,52,81,77;MQ=39	GT:PL	1/1:255,184,0	0/1:255,0,255	0/1:255,0,255	0/1:255,0,255
OAR16	2186897	.	A	G	719.586	PASS	DP=237;VDB=1.67557e-19;SGB=10.9682;RPBZ=1.24695;MQBZ=-0.535671;MQSBZ=4.15882;BQBZ=-1.20707;FS=0;MQ0F=0;AC=5;AN=8;DP4=46,30,55,20;MQ=37	GT:PL	1/1:255,72,0	1/1:255,108,0	0/1:255,0,255	0/0:0,190,255
OAR16	22299976	.	A	G	170.459	PASS	DP=16;VDB=0.000491352;SGB=3.36078;RPBZ=-1.33198;MQBZ=1.09872;BQBZ=1.65985;FS=0;MQ0F=0;AC=5;AN=8;DP4=7,0,9,0;MQ=38	GT:PL	0/0:0,18,119	0/1:0,3,36	1/1:66,6,0	1/1:149,21,0
OAR16	22300094	.	C	T	582.502	PASS	DP=131;VDB=4.29706e-08;SGB=18.7659;RPBZ=-0.46022;MQBZ=0.502551;MQSBZ=-0.143265;BQBZ=-0.467697;FS=0;MQ0F=0;AC=5;AN=8;DP4=15,9,34,20;MQ=38	GT:PL	0/0:0,51,255	0/1:118,0,189	1/1:255,39,0	1/1:255,111,0
OAR16	23267958	.	C	G	460.475	PASS	DP=136;VDB=0.000606375;SGB=21.8422;RPBZ=-0.00600878;MQBZ=-0.563452;MQSBZ=-0.638533;BQBZ=-0.551567;FS=0;MQ0F=0;AC=4;AN=8;DP4=21,14,16,20;MQ=39	GT:PL	0/0:0,54,255	0/0:0,51,255	1/1:255,54,0	1/1:255,54,0
OAR16	24498348	.	G	A	698.031	PASS	DP=140;VDB=2.30724e-06;SGB=14.6928;RPBZ=1.71862;MQBZ=-0.916752;MQSBZ=-0.467643;BQBZ=-0.88681;FS=0;MQ0F=0.00714286;AC=6;AN=8;DP4=6,8,36,19;MQ=34	GT:PL	0/0:0,42,255	1/1:255,45,0	1/1:233,27,0	1/1:255,93,0
OAR16	2462432	.	C	A	57.7953	PASS	DP=34;VDB=0.00923447;SGB=4.63151;RPBZ=0.0735547;MQBZ=-0.301203;BQBZ=0.0328513;FS=0;MQ0F=0;AC=2;AN=8;DP4=29,0,5,0;MQ=31	GT:PL	0/0:0,33,152	0/0:0,21,121	1/1:102,15,0	0/0:0,33,147
OAR16	25479950	.	A	T	259.188	PASS	DP=139;VDB=0.0385762;SGB=-14.0321;RPBZ=3.44745;MQBZ=0.61775;MQSBZ=0.978172;BQBZ=3.49196;FS=0;MQ0F=0;AC=2;AN=8;DP4=57,19,7,8;MQ=37	GT:PL	0/0:0,63,255	0/1:110,0,144	0/0:0,66,255	0/1:189,0,255
OAR16	25479951	.	T	A	259.162	PASS	DP=139;VDB=0.0396777;SGB=1.83441;RPBZ=3.81332;MQBZ=0.423511;MQSBZ=0.978172;BQBZ=3.87607;FS=0;MQ0F=0;AC=2;AN=8;DP4=58,19,6,8;MQ=37	GT:PL	0/0:0,66,255	0/1:110,0,144	0/0:0,66,255	0/1:189,0,255
OAR16	26881551	.	T	C	442.211	PASS	DP=86;VDB=3.55256e-08;SGB=1.38912;RPBZ=-0.729553;MQBZ=-0.0605328;MQSBZ=2.02904;BQBZ=1.03293;FS=0;MQ0F=0;AC=4;AN=8;DP4=25,5,17,8;MQ=38	GT:PL	0/0:0,48,255	1/1:255,51,0	0/1:108,0,190	0/1:123,0,139
OAR16	26881643	.	A	G	309.587	PASS	DP=86;VDB=0.115259;SGB=9.65518;RPBZ=-1.22374;MQBZ=-0.958613;MQSBZ=-1.07631;BQBZ=-2.51323;FS=0;MQ0F=0;AC=3;AN=8;DP4=12,14,7,11;MQ=38	GT:PL	1/1:253,42,0	0/0:0,39,255	0/1:102,0,126	0/0:0,27,255
OAR16	27105451	.	T	C	92.0986	PASS	DP=35;VDB=0.00606464;SGB=10.1602;RPBZ=-0.833494;MQBZ=-1.65487;BQBZ=-1.61033;FS=0;MQ0F=0;AC=2;AN=8;DP4=0,26,0,9;MQ=38	GT:PL	1/1:137,27,0	0/0:0,30,168	0/0:0,21,146	0/0:0,27,161
OAR16	27638874	.	A	G	580.06	PASS	DP=76;VDB=0.134799;SGB=4.34472;RPBZ=0.381888;MQBZ=-0.723192;MQSBZ=-0.300511;BQBZ=1.60502;FS=0;MQ0F=0;AC=5;AN=8;DP4=9,6,18,8;MQ=37	GT:PL	1/1:221,24,0	1/1:195,24,0	0/0:0,9,102	0/1:208,0,251
OAR16	27997157	.	C	A	176.803	PASS	DP=18;VDB=8.74532e-05;SGB=-0.347021;RPBZ=0.31414;MQBZ=0.195615;BQBZ=1.04628;FS=0;MQ0F=0;AC=5;AN=8;DP4=0,7,0,8;MQ=40	GT:PL	0/0:0,18,115	1/1:109,12,0	1/1:35,3,0	0/1:76,0,8
OAR16	28245062	.	T	C	668.476	PASS	DP=196;VDB=1.76477e-05;SGB=7.68469;RPBZ=1.11714;MQBZ=1.09004;MQSBZ=1.88832;BQBZ=0.755045;FS=0;MQ0F=0;AC=4;AN=8;DP4=38,24,27,31;MQ=38	GT:PL	1/1:255,81,0	0/0:0,84,255	0/1:202,0,255	0/1:255,0,241
OAR16	28951204	.	T	G	316.567	PASS	DP=52;VDB=0.000472443;SGB=1.69753;RPBZ=0.0734237;MQBZ=-0.788263;BQBZ=-0.539785;FS=0;MQ0F=0;AC=4;AN=8;DP4=25,0,27,0;MQ=34	GT:PL	1/1:161,30,0	0/0:0,18,133	0/1:120,0,103	0/1:79,0,134
OAR16	28951231	.	A	G	560.509	PASS	DP=116;VDB=0.126429;SGB=2.47;RPBZ=0.929088;MQBZ=-0.582164;MQSBZ=-0.081672;BQBZ=-1.20074;FS=0;MQ0F=0;AC=4;AN=8;DP4=11,16,18,13;MQ=35	GT:PL	1/1:255,39,0	0/0:0,21,222	0/1:202,0,196	0/1:147,0,227
OAR16	29214150	.	G	A	519.808	PASS	DP=70;VDB=1.72825e-05;SGB=0.733356;RPBZ=0.0547005;MQBZ=-0.805794;MQSBZ=1.11535;BQBZ=-0.381399;FS=0;MQ0F=0;AC=4;AN=8;DP4=13,6,15,7;MQ=38	GT:PL	0/0:0,15,134	0/1:175,0,93	1/1:185,21,0	0/1:203,0,251
OAR16	29899472	.	G	C	387.737	PASS	DP=136;VDB=5.71796e-09;SGB=6.85617;RPBZ=0.0598011;MQBZ=-2.20665;MQSBZ=2.81784;BQBZ=-1.23806;FS=0;MQ0F=0;AC=2;AN=8;DP4=42,15,21,6;MQ=38	GT:PL	0/0:0,63,255	0/0:0,57,255	0/1:172,0,93	0/1:255,0,240
OAR16	30167175	.	C	T	649.492	PASS	DP=168;VDB=4.97453e-11;SGB=7.49157;RPBZ=-1.46075;MQBZ=1.25198;MQSBZ=2.5796;BQBZ=0.169958;FS=0;MQ0F=0;AC=4;AN=8;DP4=32,15,35,22;MQ=38	GT:PL	1/1:255,87,0	0/1:183,0,224	0/0:0,51,255	0/1:255,0,255
OAR16	30883923	.	G	A	31.5227	PASS	DP=38;VDB=0.000527421;SGB=-2.84753;RPBZ=-0.267261;BQBZ=1.78292;FS=0;MQ0F=0;AC=5;AN=8;DP4=0,4,0,6;MQ=42	GT:PL	0/1:9,0,2	0/1:1,4,8	0/1:16,0,4	1/1:40,6,0
OAR16	31641924	.	G	T	137.115	PASS	DP=21;VDB=0.000118837;SGB=2.57447;RPBZ=0.705901;MQBZ=-0.289659;BQBZ=-2.14482;FS=0;MQ0F=0;AC=4;AN=8;DP4=0,11,0,8;MQ=39	GT:PL	1/1:98,15,0	1/1:87,9,0	0/0:0,18,139	0/0:0,15,112
OAR16	31641925	.	C	A	153.656	PASS	DP=21;VDB=0.0132117;SGB=3.22748;RPBZ=0.267015;MQBZ=-0.163139;BQBZ=-0.435038;FS=0;MQ0F=0;AC=4;AN=8;DP4=0,11,0,9;MQ=39	GT:PL	1/1:112,15,0	1/1:90,12,0	0/0:0,18,137	0/0:0,15,109
OAR16	33057767	.	G	A	970.043	PASS	DP=164;VDB=3.723e-05;SGB=-6.54574;RPBZ=0.336514;MQBZ=-0.555516;MQSBZ=0.130169;BQBZ=0.68378;FS=0;MQ0F=0;AC=6;AN=8;DP4=10,19,34,43;MQ=33	GT:PL	1/1:255,30,0	1/1:255,78,0	0/1:255,0,229	0/1:244,0,249
OAR16	35031308	.	C	T	719.064	PASS	DP=105;VDB=4.60481e-05;SGB=9.51151;RPBZ=-0.173167;MQBZ=-0.792396;MQSBZ=-1.21095;BQBZ=0.735529;FS=0;MQ0F=0;AC=5;AN=8;DP4=9,12,22,22;MQ=38	GT:PL	0/1:255,0,61	1/1:255,36,0	1/1:255,57,0	0/0:0,54,255
OAR16	35244729	.	C	T	585.783	PASS	DP=410;VDB=1.89549e-06;SGB=-38.5803;RPBZ=9.11604;MQBZ=-0.0968311;MQSBZ=1.56672;BQBZ=4.32122;FS=0;MQ0F=0;AC=3;AN=8;DP4=142,57,27,28;MQ=39	GT:PL	0/1:255,0,255	0/1:255,0,255	0/1:117,0,255	0/0:0,232,255
OAR16	3615440	.	G	T	464.573	PASS	DP=230;VDB=2.76482e-13;SGB=12.6506;RPBZ=-0.60773;MQBZ=0.985792;MQSBZ=-3.12658;BQBZ=-0.218261;FS=0;MQ0F=0;AC=3;AN=8;DP4=34,62,15,27;MQ=37	GT:PL	0/1:255,0,255	0/0:0,75,255	1/1:255,72,0	0/0:0,157,255
OAR16	37291371	.	T	C	41.6603	PASS	DP=56;VDB=0.00160403;SGB=-1.25176;RPBZ=-0.53533;MQBZ=-2.37938;MQSBZ=-1.13024;BQBZ=-2.26985;FS=0;MQ0F=0;AC=2;AN=8;DP4=11,18,0,6;MQ=36	GT:PL	0/1:16,0,125	0/1:66,0,156	0/0:0,21,205	0/0:0,39,255
OAR16	37757155	.	A	T	210.017	PASS	DP=136;VDB=0.000169502;SGB=37.8815;RPBZ=1.13675;MQBZ=1.20642;MQSBZ=2.96802;BQBZ=0.0223899;FS=0;MQ0F=0;AC=2;AN=8;DP4=40,13,21,8;MQ=37	GT:PL	0/0:0,42,255	0/0:0,54,255	0/0:0,63,255	1/1:255,87,0
OAR16	38231335	.	A	G	195.489	PASS	DP=97;VDB=0.0654688;SGB=0.0401774;RPBZ=2.01084;MQBZ=0.318952;MQSBZ=0.162997;BQBZ=-1.38419;FS=0;MQ0F=0;AC=3;AN=8;DP4=12,14,16,2;MQ=33	GT:PL	0/1:42,0,99	0/1:28,0,240	0/0:0,21,205	0/1:165,0,36
OAR16	39322695	.	G	A	141.02	PASS	DP=64;VDB=5.43679e-08;SGB=31.5838;RPBZ=-0.048959;MQBZ=-0.13344;BQBZ=-0.879552;FS=0;MQ0F=0;AC=2;AN=8;DP4=37,0,26,0;MQ=36	GT:PL	0/0:0,36,158	0/0:0,30,168	0/0:0,45,180	1/1:186,78,0
OAR16	39539481	.	G	A	249.528	PASS	DP=114;VDB=9.16216e-06;SGB=6.14409;RPBZ=-0.893474;MQBZ=0.990451;BQBZ=0.253779;FS=0;MQ0F=0;AC=3;AN=8;DP4=68,0,46,0;MQ=37	GT:PL	0/1:106,0,146	0/0:0,24,157	0/0:0,81,188	1/1:189,108,0
OAR16	40660079	.	C	T	211.507	PASS	DP=74;VDB=0.000121913;SGB=18.4741;RPBZ=1.01128;MQBZ=1.30463;MQSBZ=-2.77405;BQBZ=1.02878;FS=0;MQ0F=0;AC=2;AN=8;DP4=9,24,5,10;MQ=37	GT:PL	0/0:0,24,221	0/0:0,39,255	0/0:0,33,234	1/1:255,12,0
OAR16	40964854	.	T	C	206.427	PASS	DP=19;VDB=0.00184362;SGB=0.124692;RPBZ=0.748088;MQBZ=-0.0473346;BQBZ=-0.948683;FS=0;MQ0F=0;AC=5;AN=8;DP4=0,9,0,10;MQ=36	GT:PL	0/1:54,0,44	1/1:120,15,0	1/1:77,9,0	0/0:0,21,140
OAR16	41244895	.	C	G	412.663	PASS	DP=118;VDB=0.000303289;SGB=6.46988;RPBZ=1.21305;MQBZ=0.499215;MQSBZ=-1.70548;BQBZ=1.14024;FS=0;MQ0F=0;AC=3;AN=8;DP4=21,27,12,14;MQ=38	GT:PL	0/0:0,18,145	0/1:203,0,212	1/1:255,51,0	0/0:0,96,255
OAR16	41909872	.	A	C	878.007	PASS	DP=144;VDB=4.01098e-12;SGB=-5.89159;RPBZ=0.81484;MQBZ=-2.01181;MQSBZ=-0.36252;BQBZ=-1.11999;FS=0;MQ0F=0;AC=6;AN=8;DP4=13,10,22,41;MQ=39	GT:PL	0/1:152,0,255	0/1:255,0,215	1/1:255,39,0	1/1:255,78,0
OAR16	41909961	.	G	C	68.4262	PASS	DP=19;VDB=0.427066;SGB=-1.62982;RPBZ=0.185571;MQBZ=-2.34445;BQBZ=1.09429;FS=0;MQ0F=0;AC=2;AN=8;DP4=0,14,0,5;MQ=39	GT:PL	0/1:77,0,72	0/0:0,21,139	0/1:30,0,26	0/0:0,9,87
OAR16	42142767	.	A	G	720.019	PASS	DP=246;VDB=1.4677e-09;SGB=29.8779;RPBZ=0.227058;MQBZ=1.79413;MQSBZ=0.0469936;BQBZ=1.58003;FS=0;MQ0F=0;AC=6;AN=8;DP4=18,21,55,60;MQ=37	GT:PL	0/0:0,114,255	1/1:255,93,0	1/1:255,69,0	1/1:255,151,0
OAR16	42882593	.	T	A	34.5058	PASS	DP=32;VDB=0.243476;SGB=1.90845;RPBZ=0.22659;MQBZ=0.854632;BQBZ=-0.554289;FS=0;MQ0F=0;AC=2;AN=8;DP4=0,29,0,3;MQ=38	GT:PL	0/0:0,21,148	1/1:77,9,0	0/0:0,21,141	0/0:0,45,171
OAR16	43314152	.	T	C	194.87	PASS	DP=41;VDB=0.000371763;SGB=1.83436;RPBZ=-0.165651;MQBZ=0.325597;BQBZ=2.88444;FS=0;MQ0F=0;AC=2;AN=8;DP4=0,27,0,14;MQ=36	GT:PL	0/1:119,0,48	0/1:115,0,115	0/0:0,18,124	0/0:0,27,152
OAR16	43814038	.	A	G	464.585	PASS	DP=165;VDB=5.2169e-05;SGB=-57.7179;RPBZ=-2.04065;MQBZ=-0.121401;MQSBZ=-1.5719;BQBZ=-0.162544;FS=0;MQ0F=0;AC=3;AN=8;DP4=25,38,13,19;MQ=40	GT:PL	0/1:255,0,255	1/1:255,54,0	0/0:0,32,255	0/0:0,61,255
OAR16	43814121	.	C	T	470.809	PASS	DP=54;VDB=0.017099;SGB=1.63392;RPBZ=-2.1144;MQBZ=-1.49248;MQSBZ=-0.711599;BQBZ=-0.758616;FS=0;MQ0F=0;AC=5;AN=8;DP4=8,3,6,10;MQ=41	GT:PL	0/1:129,0,99	0/0:0,24,215	1/1:169,15,0	1/1:218,21,0
OAR16	45644610	.	A	G	464.574	PASS	DP=336;VDB=9.07081e-08;SGB=23.0805;RPBZ=-0.750079;MQBZ=-3.88062;MQSBZ=0.960324;BQBZ=-2.90011;FS=0;MQ0F=0.00297619;AC=3;AN=8;DP4=62,74,38,31;MQ=38	GT:PL	0/1:255,0,255	0/0:0,135,255	1/1:255,72,0	0/0:0,175,255
OAR16	47996506	.	T	G	582.473	PASS	DP=138;VDB=0.000523583;SGB=12.537;RPBZ=-0.693906;MQBZ=-1.70791;MQSBZ=-2.33329;BQBZ=0.660701;FS=0;MQ0F=0;AC=5;AN=8;DP4=19,12,26,26;MQ=35	GT:PL	1/1:255,57,0	1/1:255,81,0	0/1:118,0,240	0/0:0,60,255
OAR16	47996513	.	A	G	460.475	PASS	DP=137;VDB=0.000453813;SGB=28.7747;RPBZ=-2.26855;MQBZ=-1.20021;MQSBZ=-2.63616;BQBZ=0.75756;FS=0;MQ0F=0;AC=4;AN=8;DP4=21,17,18,28;MQ=35	GT:PL	1/1:255,57,0	1/1:255,81,0	0/0:0,51,255	0/0:0,63,255
OAR16	48795892	.	C	T	460.475	PASS	DP=239;VDB=5.32908e-05;SGB=51.6463;RPBZ=-1.39643;MQBZ=-1.08201;MQSBZ=-2.33312;BQBZ=0.948287;FS=0;MQ0F=0;AC=4;AN=8;DP4=24,40,35,44;MQ=38	GT:PL	0/0:0,93,255	0/0:0,99,255	1/1:255,102,0	1/1:255,135,0
OAR16	49051189	.	G	T	446.581	PASS	DP=181;VDB=0.00234947;SGB=29.7704;RPBZ=1.07416;MQBZ=-0.564271;MQSBZ=0.93477;BQBZ=0.573204;FS=0;MQ0F=0;AC=3;AN=8;DP4=26,18,29,18;MQ=34	GT:PL	0/0:0,45,255	0/1:237,0,230	0/0:0,57,255	1/1:255,105,0
OAR16	49261927	.	A	G	409.57	PASS	DP=153;VDB=1.48526e-11;SGB=4.93986;RPBZ=1.87361;MQBZ=-0.772424;MQSBZ=-1.93592;BQBZ=-1.4153;FS=0;MQ0F=0;AC=3;AN=8;DP4=25,25,14,29;MQ=37	GT:PL	0/1:200,0,185	0/0:0,51,255	0/0:0,52,255	1/1:255,93,0
OAR16	49262042	.	T	C	41.5586	PASS	DP=13;VDB=0.17915;SGB=-2.36533;RPBZ=0.937428;MQBZ=0.483542;BQBZ=-0.46188;FS=0;MQ0F=0;AC=2;AN=8;DP4=0,10,0,3;MQ=35	GT:PL	0/1:17,0,57	0/0:0,9,81	0/0:0,9,87	0/1:66,6,0
OAR16	50684437	.	A	G	792.492	PASS	DP=152;VDB=4.24011e-07;SGB=-18.6521;RPBZ=2.11267;MQBZ=0.749868;MQSBZ=0.320354;BQBZ=1.23233;FS=0;MQ0F=0;AC=5;AN=8;DP4=26,10,21,27;MQ=38	GT:PL	0/1:181,0,255	0/1:146,0,248	0/1:250,0,141	1/1:255,72,0
OAR16	50684457	.	C	T	323.957	PASS	DP=139;VDB=0.0123495;SGB=2.99324;RPBZ=-1.18456;MQBZ=-0.828511;MQSBZ=-1.89765;BQBZ=-0.597529;FS=0;MQ0F=0;AC=2;AN=8;DP4=25,44,9,8;MQ=38	GT:PL	0/0:0,81,255	0/1:255,0,178	0/1:108,0,255	0/0:0,72,255
OAR16	51422836	.	T	C	141.016	PASS	DP=97;VDB=7.31514e-08;SGB=29.5638;RPBZ=-0.640078;MQBZ=0.422697;BQBZ=0.640126;FS=0;MQ0F=0;AC=2;AN=8;DP4=72,0,23,0;MQ=35	GT:PL	1/1:186,69,0	0/0:0,39,161	0/0:0,84,185	0/0:0,93,187
OAR16	52351812	.	C	T	696.038	PASS	DP=73;VDB=0.000230596;SGB=-4.61317;RPBZ=-1.04413;MQBZ=-0.259968;MQSBZ=-0.329569;BQBZ=-0.0735045;FS=0;MQ0F=0;AC=6;AN=8;DP4=5,5,23,13;MQ=34	GT:PL	1/1:244,30,0	0/1:184,0,154	0/1:52,0,86	1/1:255,45,0
OAR16	52906042	.	G	A	120.832	PASS	DP=160;VDB=0.056073;SGB=-12.1909;RPBZ=-2.2815;MQBZ=-1.31828;MQSBZ=1.33912;BQBZ=0.371531;FS=0;MQ0F=0;AC=2;AN=8;DP4=30,61,7,5;MQ=36	GT:PL	0/1:21,0,255	0/1:141,0,248	0/0:0,33,232	0/0:0,108,255
OAR16	53765357	.	G	A	289.595	PASS	DP=52;VDB=0.046433;SGB=1.44822;RPBZ=-2.21544;MQBZ=0.984747;MQSBZ=-0.875736;BQBZ=2.10532;FS=0;MQ0F=0;AC=3;AN=8;DP4=13,10,7,6;MQ=37	GT:PL	1/1:255,30,0	0/1:80,0,115	0/0:0,24,206	0/0:0,30,252
OAR16	54500806	.	T	C	354.217	PASS	DP=376;VDB=0.00749744;SGB=8.78764;RPBZ=5.59135;MQBZ=-2.80683;MQSBZ=0.933188;BQBZ=4.01906;FS=0;MQ0F=0.00265957;AC=2;AN=8;DP4=143,54,14,18;MQ=37	GT:PL	0/1:166,0,255	0/0:0,157,255	0/1:229,0,255	0/0:0,187,255
OAR16	56934904	.	A	G	707.445	PASS	DP=143;VDB=3.66826e-11;SGB=4.98072;RPBZ=0.37171;MQBZ=-1.92421;MQSBZ=-2.82888;BQBZ=-1.42307;FS=0;MQ0F=0;AC=4;AN=8;DP4=16,25,17,27;MQ=38	GT:PL	0/1:250,0,154	0/1:246,0,255	1/1:255,63,0	0/0:0,66,255
OAR16	57225812	.	G	A	210.017	PASS	DP=332;VDB=0.0197985;SGB=57.2896;RPBZ=1.91998;MQBZ=-0.15123;MQSBZ=0.952549;BQBZ=-0.73071;FS=0;MQ0F=0;AC=2;AN=8;DP4=83,78,19,24;MQ=38	GT:PL	0/0:0,154,255	0/0:0,144,255	1/1:255,129,0	0/0:0,187,255
OAR16	58824133	.	G	A	725.485	PASS	DP=255;VDB=5.41649e-10;SGB=-98.0605;RPBZ=-0.239246;MQBZ=1.25656;MQSBZ=0.248379;BQBZ=1.78779;FS=0;MQ0F=0;AC=3;AN=8;DP4=55,45,30,27;MQ=37	GT:PL	0/1:255,0,250	0/1:255,0,255	0/1:255,0,254	0/0:0,101,255
OAR16	59270780	.	G	T	470.697	PASS	DP=187;VDB=0.0341523;SGB=-29.3748;RPBZ=-2.11228;MQBZ=-2.7961;MQSBZ=-2.05426;BQBZ=-1.33382;FS=0;MQ0F=0;AC=2;AN=8;DP4=31,44,18,22;MQ=37	GT:PL	0/1:255,0,181	0/1:255,0,255	0/0:0,15,255	0/0:0,102,255
OAR16	59708049	.	A	G	716.498	PASS	DP=226;VDB=9.92983e-14;SGB=9.42302;RPBZ=-0.0930007;MQBZ=-3.16653;MQSBZ=-5.1245;BQBZ=-1.6363;FS=0;MQ0F=0;AC=4;AN=8;DP4=36,36,21,46;MQ=37	GT:PL	0/1:255,0,255	0/1:250,0,212	1/1:255,64,0	0/0:0,135,255
OAR16	60517628	.	A	C	204.695	PASS	DP=31;VDB=3.5965e-06;SGB=7.60662;RPBZ=-3.19365;MQBZ=3.10251;BQBZ=1.39271;FS=0;MQ0F=0;AC=3;AN=8;DP4=16,0,15,0;MQ=34	GT:PL	0/0:0,18,112	0/1:74,0,55	0/0:0,21,114	1/1:176,36,0
OAR16	6096636	.	C	T	250.824	PASS	DP=51;VDB=0.79373;SGB=7.40191;RPBZ=-0.0777656;MQBZ=-0.863505;MQSBZ=-2.68398;BQBZ=-0.418046;FS=0;MQ0F=0;AC=3;AN=8;DP4=5,7,5,9;MQ=35	GT:PL	0/0:0,15,148	0/1:42,3,0	0/0:0,21,190	1/1:255,39,0
OAR16	61139950	.	G	A	868.756	PASS	DP=163;VDB=9.11759e-08;SGB=-6.2029;RPBZ=0.42563;MQBZ=-0.567485;MQSBZ=0.746201;BQBZ=-0.719284;FS=0;MQ0F=0;AC=6;AN=8;DP4=10,18,39,31;MQ=37	GT:PL	0/1:166,0,255	0/1:232,0,255	1/1:255,21,0	1/1:255,90,0
OAR16	61413297	.	G	A	195.426	PASS	DP=246;VDB=0.0402046;SGB=-36.7397;RPBZ=5.74252;MQBZ=0.263451;MQSBZ=1.04916;BQBZ=3.72331;FS=0;MQ0F=0;AC=3;AN=8;DP4=125,27,11,8;MQ=39	GT:PL	0/0:0,129,255	0/1:78,0,255	0/1:136,0,237	0/1:28,0,191
OAR16	63113417	.	G	A	469.443	PASS	DP=152;VDB=0.00190224;SGB=-21.3966;RPBZ=0.97063;MQBZ=1.84006;MQSBZ=-1.58777;BQBZ=1.02526;FS=0;MQ0F=0;AC=2;AN=8;DP4=28,37,12,15;MQ=39	GT:PL	0/0:0,36,255	0/1:253,0,0	0/0:0,17,255	0/1:255,0,255
OAR16	63113478	.	G	A	30.7273	PASS	DP=111;VDB=0.383239;SGB=-1.63269;RPBZ=-3.29271;MQBZ=1.19972;MQSBZ=-0.294884;BQBZ=3.38649;FS=0;MQ0F=0;AC=2;AN=8;DP4=8,74,2,3;MQ=38	GT:PL	0/0:0,36,151	0/1:51,0,108	0/0:0,93,255	0/1:22,0,224
OAR16	6315914	.	T	C	33.7873	PASS	DP=32;VDB=0.00276675;SGB=-8.50559;RPBZ=0.100508;MQBZ=-0.751774;BQBZ=-1.11572;FS=0;MQ0F=0;AC=3;AN=8;DP4=25,0,6,0;MQ=30	GT:PL	0/0:0,30,154	0/1:17,0,49	0/1:34,0,52	0/1:24,0,112
OAR16	6316056	.	G	A	958.843	PASS	DP=231;VDB=5.54502e-16;SGB=-7.82412;RPBZ=1.58047;MQBZ=0.171258;MQSBZ=-1.16239;BQBZ=-0.381701;FS=0;MQ0F=0;AC=5;AN=8;DP4=21,18,57,48;MQ=37	GT:PL	1/1:255,105,0	0/1:255,0,217	0/1:234,0,198	0/1:255,0,246
OAR16	6316105	.	C	G	161.119	PASS	DP=219;VDB=0.133824;SGB=-13.4184;RPBZ=-3.74896;MQBZ=-1.81562;MQSBZ=-1.61688;BQBZ=3.36329;FS=0;MQ0F=0;AC=2;AN=8;DP4=36,94,9,5;MQ=37	GT:PL	0/1:132,0,255	0/0:0,117,255	0/1:71,0,255	0/0:0,132,255
OAR16	65988250	.	C	A	207.313	PASS	DP=34;VDB=6.44149e-05;SGB=-8.52022;RPBZ=0.29595;MQBZ=-0.92263;BQBZ=1.27604;FS=0;MQ0F=0;AC=4;AN=8;DP4=19,0,15,0;MQ=33	GT:PL	0/1:62,0,106	0/1:72,0,77	0/1:69,0,24	0/1:42,0,127
OAR16	65988381	.	A	G	975.301	PASS	DP=339;VDB=1.00349e-07;SGB=-32.1538;RPBZ=1.04986;MQBZ=-1.656;MQSBZ=1.17576;BQBZ=0.506059;FS=0;MQ0F=0;AC=4;AN=8;DP4=45,61,51,41;MQ=38	GT:PL	0/1:255,0,255	0/1:255,0,255	0/1:248,0,255	0/1:255,0,255
OAR16	66410939	.	C	T	210.017	PASS	DP=244;VDB=4.28666e-08;SGB=44.813;RPBZ=-0.668074;MQBZ=1.01748;MQSBZ=2.4535;BQBZ=-0.19272;FS=0;MQ0F=0;AC=2;AN=8;DP4=77,44,23,11;MQ=37	GT:PL	0/0:0,81,255	0/0:0,111,255	1/1:255,102,0	0/0:0,172,255
OAR16	67011771	.	C	A	572.603	PASS	DP=171;VDB=0.0672376;SGB=4.0152;RPBZ=-0.843334;MQBZ=-0.432037;MQSBZ=0.541112;BQBZ=-0.996831;FS=0;MQ0F=0;AC=3;AN=8;DP4=25,23,21,18;MQ=37	GT:PL	0/1:116,0,177	0/1:255,0,209	0/0:0,48,255	0/1:241,0,255
OAR16	67011813	.	G	T	257.42	PASS	DP=68;VDB=4.08882e-05;SGB=-41.5808;RPBZ=0.997298;MQBZ=0.584092;BQBZ=1.3609;FS=0;MQ0F=0;AC=3;AN=8;DP4=0,46,0,22;MQ=36	GT:PL	0/1:88,0,87	0/1:79,0,154	0/0:0,18,149	0/1:130,0,133
OAR16	6754996	.	C	T	409.603	PASS	DP=161;VDB=0.00147245;SGB=8.01505;RPBZ=-4.96733;MQBZ=1.31875;MQSBZ=0.447452;BQBZ=5.23415;FS=0;MQ0F=0;AC=2;AN=8;DP4=17,54,12,18;MQ=38	GT:PL	0/0:0,84,255	0/1:194,0,101	0/0:0,69,255	0/1:255,0,104
OAR16	6755049	.	A	T	242.653	PASS	DP=36;VDB=5.3366e-06;SGB=8.03766;RPBZ=1.37052;MQBZ=0.685653;BQBZ=0.332106;FS=0;MQ0F=0;AC=4;AN=8;DP4=0,20,0,16;MQ=37	GT:PL	0/0:0,24,146	1/1:127,18,0	0/0:0,36,168	1/1:165,30,0
OAR16	67848086	.	C	T	981.011	PASS	DP=250;VDB=3.12221e-09;SGB=-8.6915;RPBZ=1.31333;MQBZ=-1.74892;MQSBZ=-1.57777;BQBZ=0.465748;FS=0;MQ0F=0;AC=6;AN=8;DP4=16,24,66,58;MQ=35	GT:PL	1/1:255,123,0	1/1:255,75,0	0/1:255,0,217	0/1:255,0,255
OAR16	69954605	.	A	G	979.203	PASS	DP=240;VDB=5.08438e-08;SGB=-28.7784;RPBZ=4.58483;MQBZ=2.99746;MQSBZ=1.06671;BQBZ=4.12126;FS=0;MQ0F=0;AC=4;AN=8;DP4=33,19,42,39;MQ=39	GT:PL	0/1:255,0,115	0/1:255,0,50	0/1:255,0,84	0/1:255,0,255
OAR16	71331552	.	C	G	142.51	PASS	DP=36;VDB=0.182763;SGB=-6.63735;RPBZ=-0.17743;MQBZ=-0.453609;MQSBZ=-0.77594;BQBZ=0.121716;FS=0;MQ0F=0;AC=4;AN=8;DP4=5,4,3,6;MQ=30	GT:PL	0/1:103,0,25	0/1:29,0,115	0/1:12,0,52	0/1:36,0,31
OAR16	7178932	.	C	T	719.551	PASS	DP=261;VDB=4.70921e-20;SGB=-5.90435;RPBZ=-0.183325;MQBZ=-1.01588;MQSBZ=-0.136118;BQBZ=1.67368;FS=0;MQ0F=0.00383142;AC=5;AN=8;DP4=17,28,47,62;MQ=37	GT:PL	0/1:255,0,255	0/0:0,73,255	1/1:255,96,0	1/1:255,172,0
OAR16	7994255	.	C	T	471.028	PASS	DP=347;VDB=0.00571985;SGB=23.4668;RPBZ=0.865352;MQBZ=1.05012;MQSBZ=-1.58128;BQBZ=1.63052;FS=0;MQ0F=0;AC=2;AN=8;DP4=62,79,33,37;MQ=38	GT:PL	0/0:0,144,255	0/0:0,90,255	0/1:255,0,255	0/1:255,0,255
OAR16	8206573	.	G	A	165.467	PASS	DP=64;VDB=9.00724e-07;SGB=-14.0321;RPBZ=2.28244;MQBZ=1.71713;BQBZ=-1.86142;FS=0;MQ0F=0;AC=3;AN=8;DP4=0,43,0,15;MQ=31	GT:PL	0/0:0,42,167	0/1:70,0,116	0/1:50,0,108	0/1:86,0,125
OAR16	897600	.	G	T	338.469	PASS	DP=163;VDB=0.193287;SGB=6.85617;RPBZ=0.69902;MQBZ=1.20393;MQSBZ=1.59606;BQBZ=0.178871;FS=0;MQ0F=0;AC=3;AN=8;DP4=36,29,15,12;MQ=39	GT:PL	1/1:255,66,0	0/1:129,0,243	0/0:0,48,255	0/0:0,114,255
OAR16	9373230	.	G	A	721.511	PASS	DP=412;VDB=5.04425e-17;SGB=18.6941;RPBZ=1.31047;MQBZ=-4.38435;MQSBZ=-2.79953;BQBZ=-2.4463;FS=0;MQ0F=0.00242718;AC=4;AN=8;DP4=46,80,43,72;MQ=38	GT:PL	0/0:0,181,255	0/1:255,0,255	1/1:255,114,0	0/1:255,0,255
OAR16	9590714	.	C	T	907.462	PASS	DP=197;VDB=7.13943e-12;SGB=-22.0276;RPBZ=0.895063;MQBZ=-1.63312;MQSBZ=1.57287;BQBZ=-1.51135;FS=0;MQ0F=0;AC=4;AN=8;DP4=37,26,43,16;MQ=39	GT:PL	0/1:255,0,255	0/1:236,0,255	0/1:199,0,255	0/1:255,0,255
OAR17	10178945	.	T	C	210.027	PASS	DP=74;VDB=2.08844e-06;SGB=19.8602;RPBZ=0.381539;MQBZ=-0.513331;MQSBZ=-3.40077;BQBZ=-0.884551;FS=0;MQ0F=0;AC=2;AN=8;DP4=14,17,5,11;MQ=37	GT:PL	0/0:0,30,255	0/0:0,36,255	0/0:0,27,248	1/1:255,48,0
OAR17	10405227	.	G	T	722.602	PASS	DP=233;VDB=2.91666e-15;SGB=9.22992;RPBZ=2.23478;MQBZ=-1.50909;MQSBZ=-1.18393;BQBZ=-0.443901;FS=0;MQ0F=0;AC=3;AN=8;DP4=46,36,30,36;MQ=37	GT:PL	0/0:0,72,255	0/1:255,0,225	0/1:252,0,255	0/1:255,0,255
OAR17	1065095	.	G	T	243.917	PASS	DP=22;VDB=0.000131023;SGB=-3.30057;RPBZ=-0.754406;MQBZ=1.08738;BQBZ=0.341938;FS=0;MQ0F=0;AC=5;AN=8;DP4=8,0,14,0;MQ=35	GT:PL	0/1:122,0,12	1/1:36,3,0	0/1:41,0,57	0/1:83,0,71
OAR17	10766023	.	A	G	494.565	PASS	DP=76;VDB=3.878e-06;SGB=4.76961;RPBZ=-0.589404;MQBZ=-0.381196;MQSBZ=-2.25472;BQBZ=0.552193;FS=0;MQ0F=0;AC=4;AN=8;DP4=8,10,7,18;MQ=39	GT:PL	1/1:255,42,0	0/1:160,0,169	0/0:0,21,224	0/1:123,0,133
OAR17	11006161	.	G	A	450.622	PASS	DP=184;VDB=0.0274009;SGB=8.40135;RPBZ=0.409577;MQBZ=-1.20807;MQSBZ=0.767814;BQBZ=0.428692;FS=0;MQ0F=0.00543478;AC=2;AN=8;DP4=28,34,16,15;MQ=34	GT:PL	0/1:235,0,126	0/1:255,0,211	0/0:0,69,255	0/0:0,66,255
OAR17	11987205	.	G	A	421.822	PASS	DP=36;VDB=2.57383e-07;SGB=-4.23275;RPBZ=-1.77374;MQBZ=0.937865;BQBZ=-0.781039;FS=0;MQ0F=0;AC=5;AN=8;DP4=8,0,27,0;MQ=34	GT:PL	0/1:94,0,6	1/1:148,27,0	0/1:128,0,52	0/1:92,0,71
OAR17	11987224	.	T	A	180.575	PASS	DP=48;VDB=0.00837167;SGB=-12.8047;RPBZ=0.500117;MQBZ=-0.326981;BQBZ=0.505528;FS=0;MQ0F=0;AC=3;AN=8;DP4=35,0,13,0;MQ=36	GT:PL	0/1:66,0,118	0/0:0,36,167	0/1:70,0,137	0/1:85,0,112
OAR17	11987328	.	T	C	935.394	PASS	DP=133;VDB=1.59862e-05;SGB=-5.44353;RPBZ=0.977997;MQBZ=0.220298;MQSBZ=-1.67339;BQBZ=1.42332;FS=0;MQ0F=0;AC=5;AN=8;DP4=13,14,21,32;MQ=37	GT:PL	0/1:210,0,152	1/1:255,60,0	0/1:255,0,163	0/1:255,0,251
OAR17	12211473	.	C	T	982.491	PASS	DP=636;VDB=3.81897e-10;SGB=-62.2254;RPBZ=-1.20268;MQBZ=1.36102;MQSBZ=-1.40415;BQBZ=1.43428;FS=0;MQ0F=0;AC=4;AN=8;DP4=90,90,86,104;MQ=39	GT:PL	0/1:255,0,255	0/1:255,0,255	0/1:255,0,255	0/1:255,0,255
OAR17	12507461	.	A	T	725.586	PASS	DP=324;VDB=9.86478e-13;SGB=10.9682;RPBZ=-0.197984;MQBZ=0.873148;MQSBZ=-0.087204;BQBZ=0.78946;FS=0;MQ0F=0;AC=3;AN=8;DP4=59,66,36,39;MQ=37	GT:PL	0/0:0,157,255	0/1:255,0,255	0/1:255,0,242	0/1:255,0,255
OAR17	12814634	.	A	G	40.5293	PASS	DP=98;VDB=0.194159;SGB=-1.63269;RPBZ=-3.58393;MQBZ=0.839784;MQSBZ=-0.173655;BQBZ=1.8089;FS=0;MQ0F=0;AC=2;AN=8;DP4=17,38,1,4;MQ=40	GT:PL	0/1:48,0,187	0/0:0,33,255	0/0:0,36,255	0/1:36,0,255
OAR17	13571948	.	G	A	470.693	PASS	DP=146;VDB=0.0143516;SGB=18.3782;RPBZ=1.36077;MQBZ=-1.05227;MQSBZ=-0.547837;BQBZ=1.21222;FS=0;MQ0F=0;AC=2;AN=8;DP4=20,24,14,17;MQ=38	GT:PL	0/0:0,36,255	0/1:255,0,81	0/0:0,33,255	0/1:255,0,255
OAR17	13572023	.	G	A	719.587	PASS	DP=263;VDB=0.000126341;SGB=-7.77788;RPBZ=-0.323797;MQBZ=-0.990551;MQSBZ=0.0564634;BQBZ=-1.13122;FS=0;MQ0F=0;AC=5;AN=8;DP4=28,30,62,42;MQ=37	GT:PL	0/0:0,39,255	1/1:255,123,0	1/1:255,105,0	0/1:255,0,255
OAR17	14364281	.	A	T	233.014	PASS	DP=145;VDB=9.47497e-11;SGB=13.4232;RPBZ=-0.609344;MQBZ=0.882571;BQBZ=0.116532;FS=0;MQ0F=0;AC=2;AN=8;DP4=101,0,44,0;MQ=36	GT:PL	0/0:0,69,185	0/0:0,81,186	0/1:155,0,134	0/1:117,0,150
OAR17	14364401	.	A	C	981.989	PASS	DP=640;VDB=0.00326424;SGB=-55.4746;RPBZ=-2.13823;MQBZ=-1.93941;MQSBZ=0.778177;BQBZ=-0.789535;FS=0;MQ0F=0;AC=4;AN=8;DP4=105,124,95,73;MQ=37	GT:PL	0/1:255,0,255	0/1:255,0,255	0/1:255,0,255	0/1:255,0,255
OAR17	14364450	.	C	T	767.347	PASS	DP=567;VDB=0.000100755;SGB=-144.858;RPBZ=-10.5932;MQBZ=-2.73679;MQSBZ=2.64868;BQBZ=11.1927;FS=0;MQ0F=0;AC=4;AN=8;DP4=39,251,39,47;MQ=37	GT:PL	0/1:236,0,255	0/1:203,0,255	0/1:172,0,255	0/1:199,0,255
OAR17	15349770	.	C	T	147.111	PASS	DP=16;VDB=6.42128e-06;SGB=1.11356;RPBZ=-0.0568957;MQBZ=-0.177965;BQBZ=-1.25436;FS=0;MQ0F=0;AC=4;AN=8;DP4=5,0,11,0;MQ=32	GT:PL	0/1:27,0,35	0/0:0,3,23	0/1:36,0,54	1/1:125,24,0
OAR17	1545749	.	A	T	87.6103	PASS	DP=122;VDB=0.00349454;SGB=-28.6712;RPBZ=4.61484;MQBZ=-4.43503;MQSBZ=1.24909;BQBZ=-0.696915;FS=0;MQ0F=0;AC=3;AN=8;DP4=24,11,13,1;MQ=36	GT:PL	0/1:39,0,142	0/0:0,13,146	0/1:31,0,195	0/1:61,0,255
OAR17	15558724	.	T	C	124.528	PASS	DP=52;VDB=0.000545198;SGB=-0.0964228;RPBZ=0.831687;MQBZ=-0.462192;MQSBZ=2.45074;BQBZ=-0.313112;FS=0;MQ0F=0;AC=2;AN=8;DP4=21,6,7,2;MQ=32	GT:PL	0/0:0,9,52	0/1:69,0,134	0/0:0,27,151	0/1:95,0,220
OAR17	15891509	.	A	G	470.363	PASS	DP=119;VDB=8.75628e-09;SGB=-19.5555;RPBZ=1.55502;MQBZ=-2.04635;MQSBZ=-1.59994;BQBZ=-1.19806;FS=0;MQ0F=0;AC=3;AN=8;DP4=13,33,10,14;MQ=37	GT:PL	0/0:0,54,255	0/1:173,0,232	0/1:123,0,179	0/1:214,0,224
OAR17	17079119	.	G	A	649.47	PASS	DP=227;VDB=0.173066;SGB=-30.6022;RPBZ=1.97273;MQBZ=-0.39652;MQSBZ=-1.07316;BQBZ=0.164429;FS=0;MQ0F=0;AC=3;AN=8;DP4=49,50,20,22;MQ=37	GT:PL	0/1:205,0,255	0/1:229,0,255	0/1:255,0,203	0/0:0,138,255
OAR17	17320744	.	C	T	680.682	PASS	DP=420;VDB=1.94638e-05;SGB=-47.7859;RPBZ=7.59319;MQBZ=-1.51263;MQSBZ=-2.1598;BQBZ=8.75905;FS=0;MQ0F=0;AC=3;AN=8;DP4=167,36,36,34;MQ=37	GT:PL	0/1:255,0,135	0/1:211,0,255	0/0:0,154,255	0/1:255,0,255
OAR17	18107807	.	G	A	718.23	PASS	DP=215;VDB=0.000480878;SGB=6.13951;RPBZ=-0.0904969;MQBZ=-0.594637;MQSBZ=0.603562;BQBZ=-1.45976;FS=0;MQ0F=0;AC=3;AN=8;DP4=25,34,21,29;MQ=35	GT:PL	0/1:255,0,99	0/1:248,0,213	0/0:0,78,255	0/1:255,0,255
OAR17	18344520	.	C	T	194.758	PASS	DP=14;VDB=0.000309617;SGB=0.331171;RPBZ=-0.71261;MQBZ=0.332119;BQBZ=1.58114;FS=0;MQ0F=0;AC=5;AN=8;DP4=0,4,0,10;MQ=39	GT:PL	0/0:0,9,90	0/1:18,0,26	1/1:139,18,0	1/1:81,9,0
OAR17	19587324	.	A	G	373.726	PASS	DP=124;VDB=0.0483147;SGB=4.15211;RPBZ=-2.67478;MQBZ=-0.176672;MQSBZ=-2.12562;BQBZ=3.39742;FS=0;MQ0F=0;AC=2;AN=8;DP4=19,34,11,9;MQ=38	GT:PL	0/0:0,81,255	0/1:158,0,131	0/0:0,39,255	0/1:255,0,80
OAR17	20883806	.	A	C	464.54	PASS	DP=209;VDB=5.01121e-05;SGB=10.3328;RPBZ=-0.371275;MQBZ=1.96685;MQSBZ=1.38203;BQBZ=0.746675;FS=0;MQ0F=0;AC=3;AN=8;DP4=68,28,20,16;MQ=40	GT:PL	1/1:255,69,0	0/1:255,0,255	0/0:0,99,255	0/0:0,132,255
OAR17	22421571	.	T	C	720.589	PASS	DP=188;VDB=1.88596e-08;SGB=6.5258;RPBZ=-1.59577;MQBZ=-0.0501029;MQSBZ=0.739759;BQBZ=2.26075;FS=0;MQ0F=0;AC=4;AN=8;DP4=21,27,32,20;MQ=37	GT:PL	0/0:0,111,255	0/1:255,0,205	1/1:255,57,0	0/1:255,0,10
OAR17	24606752	.	A	G	676.353	PASS	DP=276;VDB=7.44869e-05;SGB=-78.6961;RPBZ=-0.738892;MQBZ=-0.891132;MQSBZ=-5.0672;BQBZ=-0.987786;FS=0;MQ0F=0;AC=3;AN=8;DP4=71,46,24,21;MQ=37	GT:PL	0/1:208,0,255	0/1:255,0,255	0/1:253,0,255	0/0:0,148,255
OAR17	24828694	.	G	A	158.062	PASS	DP=30;VDB=0.0349543;SGB=-2.0384;RPBZ=0.859635;MQBZ=1.36862;MQSBZ=2.0381;BQBZ=0.251717;FS=0;MQ0F=0;AC=3;AN=8;DP4=8,3,4,3;MQ=35	GT:PL	0/1:45,0,103	0/1:42,3,0	0/0:0,12,138	0/1:111,0,52
OAR17	25034509	.	A	C	242.502	PASS	DP=64;VDB=1.49452e-06;SGB=-17.1007;RPBZ=1.08731;MQBZ=-0.765622;BQBZ=0.244543;FS=0;MQ0F=0;AC=3;AN=8;DP4=43,0,20,0;MQ=35	GT:PL	0/1:146,0,111	0/1:58,0,117	0/1:78,0,101	0/0:0,69,183
OAR17	25896881	.	T	G	688.754	PASS	DP=78;VDB=1.07215e-12;SGB=-4.64722;RPBZ=-0.0777163;MQBZ=-0.563361;MQSBZ=2.63731;BQBZ=-0.143634;FS=0;MQ0F=0;AC=6;AN=8;DP4=4,6,32,7;MQ=36	GT:PL	1/1:108,18,0	0/1:204,0,97	0/1:161,0,144	1/1:255,54,0
OAR17	25896910	.	T	C	732.742	PASS	DP=95;VDB=0.000138005;SGB=-4.64722;RPBZ=0.453354;MQBZ=-0.563361;MQSBZ=-0.538418;BQBZ=-1.04477;FS=0;MQ0F=0;AC=6;AN=8;DP4=1,9,26,13;MQ=36	GT:PL	1/1:133,18,0	0/1:207,0,89	0/1:177,0,134	1/1:255,54,0
OAR17	26350903	.	C	A	632.585	PASS	DP=147;VDB=2.29622e-07;SGB=5.94639;RPBZ=-0.623613;MQBZ=1.3784;MQSBZ=-2.00728;BQBZ=0.900497;FS=0;MQ0F=0;AC=5;AN=8;DP4=12,20,19,30;MQ=40	GT:PL	1/1:255,48,0	1/1:255,69,0	0/0:0,63,255	0/1:168,0,219
OAR17	27216416	.	G	A	868.044	PASS	DP=126;VDB=6.44133e-17;SGB=-5.89161;RPBZ=-0.962587;MQBZ=-0.9455;MQSBZ=-3.23117;BQBZ=-0.492133;FS=0;MQ0F=0;AC=6;AN=8;DP4=4,15,16,47;MQ=38	GT:PL	0/1:168,0,241	0/1:229,0,147	1/1:255,45,0	1/1:255,78,0
OAR17	27704589	.	T	C	676.345	PASS	DP=104;VDB=0.0318802;SGB=-14.0494;RPBZ=1.1421;MQBZ=2.38454;MQSBZ=-0.9214;BQBZ=2.21234;FS=0;MQ0F=0;AC=5;AN=8;DP4=16,13,20,13;MQ=36	GT:PL	0/1:189,0,212	1/1:255,39,0	0/1:151,0,199	0/1:121,0,183
OAR17	28352738	.	G	A	215.528	PASS	DP=43;VDB=0.00191329;SGB=8.69724;RPBZ=-0.684889;MQBZ=-0.384749;BQBZ=-1.333;FS=0;MQ0F=0;AC=4;AN=8;DP4=26,0,17,0;MQ=35	GT:PL	1/1:131,27,0	1/1:134,24,0	0/0:0,33,164	0/0:0,45,175
OAR17	28352849	.	T	C	460.483	PASS	DP=139;VDB=4.78545e-05;SGB=4.01965;RPBZ=-0.222664;MQBZ=-0.558246;MQSBZ=-0.739814;BQBZ=1.51372;FS=0;MQ0F=0;AC=4;AN=8;DP4=21,28,17,22;MQ=37	GT:PL	1/1:255,69,0	1/1:255,45,0	0/0:0,57,255	0/0:0,90,255
OAR17	28352941	.	T	A	148.232	PASS	DP=28;VDB=0.188603;SGB=4.81957;RPBZ=0.0942098;MQBZ=-1.29563;BQBZ=-2.00822;FS=0;MQ0F=0;AC=4;AN=8;DP4=0,17,0,11;MQ=36	GT:PL	1/1:139,27,0	1/1:56,6,0	0/0:0,9,81	0/0:0,42,178
OAR17	29796509	.	C	G	348.571	PASS	DP=75;VDB=5.38352e-06;SGB=2.0837;RPBZ=0.0721112;MQBZ=-1.50029;BQBZ=0.551082;FS=0;MQ0F=0;AC=3;AN=8;DP4=45,0,29,0;MQ=39	GT:PL	0/1:115,0,105	0/1:144,0,102	0/0:0,60,187	0/1:129,0,152
OAR17	29796550	.	G	A	648.404	PASS	DP=193;VDB=0.0230159;SGB=-26.3062;RPBZ=1.85296;MQBZ=-0.279036;MQSBZ=0.757455;BQBZ=4.62446;FS=0;MQ0F=0;AC=3;AN=8;DP4=51,24,19,16;MQ=39	GT:PL	0/1:217,0,244	0/1:255,0,248	0/0:0,69,255	0/1:216,0,255
OAR17	32153474	.	A	G	725.441	PASS	DP=420;VDB=0.0206586;SGB=-159.381;RPBZ=0.386703;MQBZ=-1.31093;MQSBZ=-2.18578;BQBZ=-0.978376;FS=0;MQ0F=0;AC=3;AN=8;DP4=83,96,34,61;MQ=37	GT:PL	0/1:255,0,255	0/0:0,160,255	0/1:255,0,255	0/1:255,0,255
OAR17	32889605	.	C	T	981.011	PASS	DP=219;VDB=1.11619e-16;SGB=-7.32145;RPBZ=-1.68636;MQBZ=0.0308427;MQSBZ=1.51141;BQBZ=-0.078393;FS=0;MQ0F=0;AC=6;AN=8;DP4=20,15,56,38;MQ=39	GT:PL	0/1:255,0,255	1/1:255,48,0	0/1:255,0,255	1/1:255,108,0
OAR17	3301376	.	G	A	69.1404	PASS	DP=28;VDB=0.0128822;SGB=-1.24859;RPBZ=0.253237;MQBZ=0.537373;BQBZ=-0.625786;FS=0;MQ0F=0;AC=2;AN=8;DP4=0,22,0,6;MQ=35	GT:PL	0/0:0,21,136	0/0:0,12,94	0/1:12,0,114	0/1:96,0,81
OAR17	33135295	.	G	A	895.026	PASS	DP=179;VDB=2.03757e-06;SGB=-6.54532;RPBZ=0.950733;MQBZ=0.162673;MQSBZ=-1.37889;BQBZ=0.917498;FS=0;MQ0F=0;AC=6;AN=8;DP4=7,11,43,34;MQ=35	GT:PL	0/1:238,0,158	1/1:255,81,0	0/1:186,0,220	1/1:255,81,0
OAR17	35101747	.	C	T	210.017	PASS	DP=264;VDB=1.52362e-05;SGB=73.9252;RPBZ=-0.748789;MQBZ=-1.92063;MQSBZ=0.283592;BQBZ=-0.174046;FS=0;MQ0F=0;AC=2;AN=8;DP4=67,46,35,20;MQ=37	GT:PL	0/0:0,141,255	0/0:0,108,255	0/0:0,90,255	1/1:255,166,0
OAR17	35101836	.	A	C	210.018	PASS	DP=169;VDB=0.0360487;SGB=18.4741;RPBZ=0.950276;MQBZ=2.02921;MQSBZ=0.875028;BQBZ=0.0901892;FS=0;MQ0F=0;AC=2;AN=8;DP4=37,34,8,7;MQ=36	GT:PL	0/0:0,60,255	0/0:0,57,255	1/1:255,45,0	0/0:0,96,255
OAR17	36992053	.	A	T	237.225	PASS	DP=112;VDB=0.156367;SGB=1.83438;RPBZ=-0.353054;MQBZ=-0.676642;MQSBZ=-1.33553;BQBZ=-5.33018;FS=0;MQ0F=0;AC=2;AN=8;DP4=21,22,7,7;MQ=37	GT:PL	0/1:115,0,170	0/0:0,60,255	0/1:161,0,2	0/0:0,45,255
OAR17	3730726	.	G	A	210.017	PASS	DP=234;VDB=0.00386161;SGB=35.109;RPBZ=-2.34573;MQBZ=0.803991;MQSBZ=-3.56728;BQBZ=0.651177;FS=0;MQ0F=0;AC=2;AN=8;DP4=57,64,9,18;MQ=36	GT:PL	0/0:0,117,255	0/0:0,102,255	1/1:255,81,0	0/0:0,144,255
OAR17	37399679	.	A	G	460.486	PASS	DP=290;VDB=2.41504e-10;SGB=11.9339;RPBZ=-1.36489;MQBZ=0.0135368;MQSBZ=-0.613886;BQBZ=-0.508426;FS=0;MQ0F=0;AC=4;AN=8;DP4=55,43,36,44;MQ=38	GT:PL	1/1:255,132,0	1/1:255,105,0	0/0:0,99,255	0/0:0,196,255
OAR17	37399731	.	T	C	470.592	PASS	DP=266;VDB=0.014576;SGB=15.3546;RPBZ=-6.17578;MQBZ=1.332;MQSBZ=-1.56955;BQBZ=6.9753;FS=0;MQ0F=0;AC=2;AN=8;DP4=20,93,27,22;MQ=38	GT:PL	0/0:0,126,255	0/0:0,99,255	0/1:255,0,107	0/1:255,0,124
OAR17	37399820	.	T	A	179.592	PASS	DP=36;VDB=4.30452e-08;SGB=8.70985;RPBZ=0.802526;MQBZ=0.268757;BQBZ=-3.97685;FS=0;MQ0F=0;AC=4;AN=8;DP4=0,18,0,17;MQ=32	GT:PL	0/0:0,30,145	0/0:0,24,145	1/1:75,21,0	1/1:154,30,0
OAR17	39424832	.	G	A	464.571	PASS	DP=243;VDB=2.99837e-15;SGB=32.9314;RPBZ=0.854583;MQBZ=-0.055041;MQSBZ=-2.06206;BQBZ=0.371408;FS=0;MQ0F=0;AC=3;AN=8;DP4=38,48,19,33;MQ=40	GT:PL	0/0:0,84,255	0/0:0,105,255	1/1:255,75,0	0/1:255,0,255
OAR17	39634592	.	T	C	190.264	PASS	DP=77;VDB=1.00438e-07;SGB=22.5839;RPBZ=0.836899;MQBZ=0.698182;BQBZ=0.0720081;FS=0;MQ0F=0;AC=3;AN=8;DP4=0,43,0,34;MQ=36	GT:PL	0/0:0,63,180	0/1:47,0,135	0/0:0,42,170	1/1:189,90,0
OAR17	40354016	.	C	T	292.299	PASS	DP=60;VDB=5.63986e-05;SGB=1.12203;RPBZ=0.823592;MQBZ=-1.10745;BQBZ=2.15234;FS=0;MQ0F=0;AC=3;AN=8;DP4=36,0,24,0;MQ=34	GT:PL	0/1:112,0,29	0/1:97,0,103	0/0:0,45,180	0/1:123,0,115
OAR17	40557545	.	G	A	354.007	PASS	DP=167;VDB=0.000100685;SGB=-18.9418;RPBZ=-6.97194;MQBZ=0.970557;MQSBZ=-1.92651;BQBZ=2.75131;FS=0;MQ0F=0;AC=2;AN=8;DP4=24,64,10,13;MQ=35	GT:PL	0/0:0,111,255	0/0:0,30,255	0/1:138,0,228	0/1:255,0,255
OAR17	41061871	.	C	T	283.947	PASS	DP=20;VDB=0.0860063;SGB=1.98485;RPBZ=0.378963;MQBZ=-0.0583149;BQBZ=-0.726483;FS=0;MQ0F=0;AC=6;AN=8;DP4=4,0,16,0;MQ=37	GT:PL	0/0:0,12,102	1/1:163,27,0	1/1:70,9,0	1/1:94,12,0
OAR17	43508035	.	A	T	187.125	PASS	DP=75;VDB=6.19011e-08;SGB=6.02836;RPBZ=-2.49948;MQBZ=-4.37445;MQSBZ=0.173688;BQBZ=1.67896;FS=0;MQ0F=0;AC=6;AN=8;DP4=4,4,18,14;MQ=15	GT:PL	1/1:61,33,0	1/1:71,30,0	0/0:0,24,234	1/1:100,33,0
OAR17	43508118	.	T	C	41.6399	PASS	DP=40;VDB=1.7636e-14;SGB=2.90301;RPBZ=3.74089;MQBZ=-1.53129;MQSBZ=1.15556;BQBZ=3.78995;FS=0;MQ0F=0;AC=6;AN=8;DP4=3,3,17,4;MQ=9	GT:PL	1/1:16,24,0	1/1:30,18,0	0/0:0,9,63	1/1:38,7,0
OAR17	43508119	.	T	C	41.64	PASS	DP=39;VDB=1.7636e-14;SGB=2.90301;RPBZ=3.74089;MQBZ=-1.53129;MQSBZ=1.15556;BQBZ=2.52418;FS=0;MQ0F=0;AC=6;AN=8;DP4=3,3,17,4;MQ=9	GT:PL	1/1:16,24,0	1/1:30,18,0	0/0:0,9,59	1/1:38,7,0
OAR17	43711047	.	T	C	153.132	PASS	DP=15;VDB=3.84495e-05;SGB=3.62959;RPBZ=-0.263719;MQBZ=-1.78999;BQBZ=1.48134;FS=0;MQ0F=0;AC=5;AN=8;DP4=0,4,0,11;MQ=36	GT:PL	1/1:60,12,0	0/1:0,3,14	1/1:138,21,0	0/0:0,9,84
OAR17	44103626	.	C	T	91.9293	PASS	DP=43;VDB=1.36799e-05;SGB=0.676086;RPBZ=0.748878;MQBZ=0.695668;BQBZ=-1.66594;FS=0;MQ0F=0;AC=2;AN=8;DP4=0,31,0,11;MQ=26	GT:PL	0/0:0,27,119	0/0:0,21,105	0/1:29,0,46	0/1:102,0,111
OAR17	45302436	.	G	A	89.0957	PASS	DP=18;VDB=0.00779031;SGB=1.94896;RPBZ=1.14941;MQBZ=-1.13685;FS=0;MQ0F=0;AC=3;AN=8;DP4=11,0,7,0;MQ=37	GT:PL	0/0:0,3,36	0/0:0,6,66	1/1:119,15,0	0/1:13,0,133
OAR17	45788361	.	C	T	615.9	PASS	DP=214;VDB=0.0080378;SGB=-72.2412;RPBZ=-2.12567;MQBZ=0.0874603;MQSBZ=0.125767;BQBZ=-0.435817;FS=0;MQ0F=0;AC=3;AN=8;DP4=37,56,23,18;MQ=37	GT:PL	0/1:255,0,255	0/1:146,0,255	0/0:0,39,255	0/1:255,0,255
OAR17	46117347	.	G	A	711.488	PASS	DP=228;VDB=6.9825e-05;SGB=7.29845;RPBZ=0.49089;MQBZ=-0.163186;MQSBZ=-3.40107;BQBZ=1.10582;FS=0;MQ0F=0;AC=4;AN=8;DP4=33,42,25,31;MQ=37	GT:PL	0/1:245,0,255	1/1:255,87,0	0/1:255,0,255	0/0:0,135,255
OAR17	47939922	.	G	A	691.606	PASS	DP=203;VDB=6.00417e-11;SGB=6.52586;RPBZ=1.13137;MQBZ=-1.1318;MQSBZ=-0.320157;BQBZ=0.258734;FS=0;MQ0F=0;AC=3;AN=8;DP4=41,34,27,25;MQ=38	GT:PL	0/1:255,0,255	0/0:0,81,255	0/1:221,0,223	0/1:255,0,255
OAR17	48385967	.	A	C	368.032	PASS	DP=58;VDB=2.69346e-11;SGB=2.47074;RPBZ=0.78802;MQBZ=0.981319;BQBZ=-1.20277;FS=0;MQ0F=0;AC=4;AN=8;DP4=0,22,0,31;MQ=34	GT:PL	0/1:114,0,9	1/1:176,45,0	0/1:122,0,97	0/0:0,48,163
OAR17	48640945	.	G	C	721.464	PASS	DP=357;VDB=0.000542952;SGB=18.1146;RPBZ=-3.28784;MQBZ=-1.67967;MQSBZ=-0.652017;BQBZ=-0.353243;FS=0;MQ0F=0;AC=4;AN=8;DP4=40,69,45,67;MQ=38	GT:PL	0/1:255,0,255	0/0:0,151,255	0/1:255,0,255	1/1:255,184,0
OAR17	51088298	.	C	T	210.009	PASS	DP=200;VDB=1.45489e-06;SGB=8.01506;RPBZ=-0.0510578;MQBZ=-1.66694;MQSBZ=-4.30745;BQBZ=-0.397581;FS=0;MQ0F=0;AC=2;AN=8;DP4=37,47,9,21;MQ=39	GT:PL	0/0:0,63,255	0/0:0,42,255	1/1:255,87,0	0/0:0,108,255
OAR17	52867278	.	G	A	471.022	PASS	DP=348;VDB=7.8582e-06;SGB=-32.4433;RPBZ=-0.549382;MQBZ=-0.341255;MQSBZ=-4.20221;BQBZ=1.90709;FS=0;MQ0F=0;AC=2;AN=8;DP4=95,72,23,22;MQ=40	GT:PL	0/1:255,0,225	0/1:255,0,255	0/0:0,144,255	0/0:0,181,255
OAR17	53316548	.	C	T	422.805	PASS	DP=258;VDB=0.156082;SGB=9.56023;RPBZ=-1.9006;MQBZ=-0.687981;MQSBZ=-1.19013;BQBZ=0.613317;FS=0;MQ0F=0;AC=2;AN=8;DP4=61,68,14,20;MQ=38	GT:PL	0/0:0,69,255	0/1:255,0,255	0/1:207,0,255	0/0:0,178,255
OAR17	55530115	.	T	C	471.037	PASS	DP=220;VDB=2.94617e-06;SGB=12.2643;RPBZ=1.60074;MQBZ=-0.438602;MQSBZ=0.233756;BQBZ=-0.154981;FS=0;MQ0F=0;AC=2;AN=8;DP4=45,54,22,19;MQ=37	GT:PL	0/0:0,102,255	0/1:255,0,255	0/0:0,84,255	0/1:255,0,255
OAR17	55743583	.	T	C	712.064	PASS	DP=319;VDB=0.00563416;SGB=-85.1509;RPBZ=-2.71745;MQBZ=-0.133659;MQSBZ=-3.43303;BQBZ=1.13865;FS=0;MQ0F=0;AC=3;AN=8;DP4=49,103,21,28;MQ=37	GT:PL	0/1:255,0,255	0/1:242,0,255	0/1:255,0,255	0/0:0,235,255
OAR17	56000515	.	A	G	138.031	PASS	DP=68;VDB=0.00875562;SGB=0.289633;RPBZ=0.422982;MQBZ=-0.654832;BQBZ=0.250127;FS=0;MQ0F=0;AC=2;AN=8;DP4=0,57,0,10;MQ=36	GT:PL	0/1:108,0,81	0/1:69,0,106	0/0:0,51,172	0/0:0,90,188
OAR17	59433975	.	C	T	318.49	PASS	DP=56;VDB=1.47727e-08;SGB=12.6588;RPBZ=0.895652;MQBZ=0.632314;BQBZ=0.463943;FS=0;MQ0F=0;AC=4;AN=8;DP4=19,0,36,0;MQ=38	GT:PL	0/1:52,0,68	0/0:0,27,150	0/1:122,0,122	1/1:188,81,0
OAR17	60154139	.	A	T	705.443	PASS	DP=243;VDB=5.10098e-05;SGB=11.3545;RPBZ=-0.349615;MQBZ=0.247813;MQSBZ=-4.03306;BQBZ=0.108809;FS=0;MQ0F=0;AC=4;AN=8;DP4=28,51,34,43;MQ=37	GT:PL	1/1:255,111,0	0/1:239,0,250	0/1:255,0,255	0/0:0,154,255
OAR17	60154260	.	C	T	105.242	PASS	DP=23;VDB=0.00118637;SGB=7.39213;RPBZ=0.570046;MQBZ=0.954516;BQBZ=0.661438;FS=0;MQ0F=0;AC=2;AN=8;DP4=0,16,0,7;MQ=39	GT:PL	0/0:0,33,175	0/0:0,9,81	0/0:0,6,42	1/1:149,21,0
OAR17	60381258	.	G	A	284.928	PASS	DP=57;VDB=0.0223258;SGB=11.6985;RPBZ=-0.545783;MQBZ=-1.37061;MQSBZ=-0.783208;BQBZ=0.637311;FS=0;MQ0F=0;AC=3;AN=8;DP4=4,7,7,11;MQ=37	GT:PL	0/0:0,12,153	0/0:0,18,161	0/1:75,0,33	1/1:255,48,0
OAR17	61278263	.	G	A	455.451	PASS	DP=130;VDB=0.00066409;SGB=-18.3281;RPBZ=-1.99827;MQBZ=1.15251;MQSBZ=1.39079;BQBZ=2.87952;FS=0;MQ0F=0;AC=3;AN=8;DP4=31,26,9,13;MQ=36	GT:PL	0/1:101,0,250	0/1:139,0,92	0/1:255,0,255	0/0:0,69,255
OAR17	61783102	.	C	T	785.514	PASS	DP=161;VDB=3.0223e-05;SGB=-18.0385;RPBZ=-1.89878;MQBZ=-2.16188;MQSBZ=1.38987;BQBZ=1.23415;FS=0;MQ0F=0;AC=4;AN=8;DP4=18,18,22,24;MQ=37	GT:PL	0/1:62,0,137	0/1:255,0,163	0/1:251,0,217	0/1:255,0,255
OAR17	63557360	.	C	T	56.3976	PASS	DP=33;VDB=0.00677264;SGB=-9.12105;RPBZ=-0.309345;MQBZ=-0.557523;BQBZ=1.09011;FS=0;MQ0F=0.030303;AC=3;AN=8;DP4=0,26,0,7;MQ=27	GT:PL	0/1:7,0,95	0/1:17,0,17	0/1:71,0,24	0/0:0,48,166
OAR17	64378269	.	C	T	189.096	PASS	DP=25;VDB=0.000250587;SGB=6.02524;RPBZ=0.245477;MQBZ=0.030161;BQBZ=1.50362;FS=0;MQ0F=0;AC=3;AN=8;DP4=0,12,0,13;MQ=35	GT:PL	0/1:86,0,63	0/0:0,12,100	0/0:0,15,112	1/1:148,27,0
OAR17	65675608	.	G	C	98.1066	PASS	DP=22;VDB=0.00356445;SGB=-1.8826;RPBZ=-0.617584;MQBZ=0.485124;BQBZ=-1.79681;FS=0;MQ0F=0;AC=4;AN=8;DP4=13,0,8,0;MQ=28	GT:PL	1/1:87,12,0	0/0:0,27,127	0/1:18,0,18	0/1:36,0,51
OAR17	66673633	.	G	A	732.044	PASS	DP=100;VDB=0.00110222;SGB=-5.51429;RPBZ=0.354192;MQBZ=-1.39468;MQSBZ=0;BQBZ=0.60321;FS=0;MQ0F=0;AC=6;AN=8;DP4=5,4,30,25;MQ=37	GT:PL	0/1:193,0,76	1/1:255,46,0	0/1:68,0,134	1/1:255,66,0
OAR17	66891418	.	G	A	938.464	PASS	DP=243;VDB=2.29461e-12;SGB=-32.1538;RPBZ=0.994722;MQBZ=-1.06404;MQSBZ=1.36006;BQBZ=-0.0446507;FS=0;MQ0F=0;AC=5;AN=8;DP4=31,27,55,37;MQ=37	GT:PL	0/1:255,0,232	0/1:254,0,255	0/1:214,0,255	1/1:255,29,0
OAR17	66891441	.	C	T	981.047	PASS	DP=265;VDB=3.70773e-14;SGB=-8.2804;RPBZ=2.08609;MQBZ=-1.67524;MQSBZ=0.946103;BQBZ=-1.11259;FS=0;MQ0F=0;AC=6;AN=8;DP4=10,23,51,64;MQ=37	GT:PL	0/1:255,0,216	0/1:255,0,255	1/1:255,105,0	1/1:255,62,0
OAR17	68034297	.	C	T	425.039	PASS	DP=192;VDB=0.0298098;SGB=6.08358;RPBZ=-2.5916;MQBZ=-1.54209;MQSBZ=1.16886;BQBZ=-0.32975;FS=0;MQ0F=0;AC=2;AN=8;DP4=41,51,12,13;MQ=38	GT:PL	0/1:244,0,172	0/1:220,0,255	0/0:0,51,255	0/0:0,160,255
OAR17	6836314	.	A	T	470.729	PASS	DP=294;VDB=1.53568e-07;SGB=14.5821;RPBZ=-2.13484;MQBZ=-1.35082;MQSBZ=-0.447242;BQBZ=0.178537;FS=0;MQ0F=0;AC=2;AN=8;DP4=52,85,31,16;MQ=37	GT:PL	0/1:255,0,255	0/1:255,0,165	0/0:0,126,255	0/0:0,199,255
OAR17	6836323	.	A	G	620.171	PASS	DP=289;VDB=1.26057e-05;SGB=-34.8981;RPBZ=1.00222;MQBZ=-0.0520483;MQSBZ=0.265967;BQBZ=-1.54896;FS=0;MQ0F=0;AC=3;AN=8;DP4=57,75,17,32;MQ=37	GT:PL	0/1:239,0,255	0/1:166,0,255	0/1:255,0,255	0/0:0,199,255
OAR17	68562729	.	C	T	778.989	PASS	DP=111;VDB=7.55172e-24;SGB=-5.5483;RPBZ=1.63759;MQBZ=-2.33236;MQSBZ=-3.01945;BQBZ=-0.668502;FS=0;MQ0F=0;AC=6;AN=8;DP4=4,11,21,35;MQ=36	GT:PL	0/1:193,0,159	0/1:115,0,212	1/1:255,51,0	1/1:255,72,0
OAR17	68857700	.	G	A	466.996	PASS	DP=201;VDB=0.028372;SGB=-25.0788;RPBZ=1.46076;MQBZ=-1.03461;MQSBZ=0.790725;BQBZ=-0.385536;FS=0;MQ0F=0;AC=2;AN=8;DP4=42,47,18,15;MQ=38	GT:PL	0/1:255,0,203	0/1:251,0,255	0/0:0,48,255	0/0:0,132,255
OAR17	69186354	.	G	A	977.021	PASS	DP=312;VDB=0.00280525;SGB=-8.82845;RPBZ=-9.27345;MQBZ=-0.659219;MQSBZ=-0.146394;BQBZ=8.53561;FS=0;MQ0F=0;AC=4;AN=8;DP4=10,32,55,72;MQ=37	GT:PL	0/1:255,0,112	0/1:255,0,178	0/1:255,0,116	0/1:255,0,179
OAR17	71299386	.	G	A	465.032	PASS	DP=174;VDB=1.4541e-14;SGB=10.7191;RPBZ=-2.11618;MQBZ=-0.848607;MQSBZ=2.06427;BQBZ=-0.614881;FS=0;MQ0F=0;AC=2;AN=8;DP4=67,19,26,11;MQ=34	GT:PL	0/0:0,81,255	0/0:0,75,255	0/1:249,0,168	0/1:255,0,255
OAR17	71916918	.	C	T	158.958	PASS	DP=20;VDB=0.0128197;SGB=0.717222;RPBZ=0.32329;MQBZ=1;MQSBZ=1;FS=0;MQ0F=0;AC=4;AN=8;DP4=3,2,2,3;MQ=40	GT:PL	1/1:119,9,0	1/1:84,6,0	0/0:0,9,103	0/0:0,6,84
OAR17	7309471	.	T	G	239.002	PASS	DP=100;VDB=1.68893e-06;SGB=6.85617;RPBZ=0.388631;MQBZ=-0.716927;BQBZ=1.84667;FS=0;MQ0F=0;AC=2;AN=8;DP4=73,0,27,0;MQ=37	GT:PL	0/1:150,0,99	0/1:128,0,150	0/0:0,78,181	0/0:0,78,189
OAR17	7574050	.	G	C	719.57	PASS	DP=205;VDB=0.00198492;SGB=-33.057;RPBZ=10.0578;MQBZ=1.89687;MQSBZ=0.0220682;BQBZ=9.67253;FS=0;MQ0F=0;AC=3;AN=8;DP4=94,7,29,17;MQ=39	GT:PL	0/1:249,0,134	0/1:255,0,130	0/0:0,99,255	0/1:255,0,132
OAR17	7574252	.	T	C	265.689	PASS	DP=34;VDB=1.47605e-10;SGB=-2.27812;RPBZ=1.08548;MQBZ=0.845759;BQBZ=0.110245;FS=0;MQ0F=0;AC=6;AN=8;DP4=0,10,0,21;MQ=32	GT:PL	1/1:36,3,0	1/1:104,15,0	0/0:0,18,124	1/1:169,42,0
OAR17	8376896	.	C	T	63.0282	PASS	DP=37;VDB=0.215949;SGB=-2.00512;RPBZ=0.524054;MQBZ=-0.124266;MQSBZ=0.705046;BQBZ=0.0582816;FS=0;MQ0F=0;AC=2;AN=8;DP4=11,5,3,1;MQ=38	GT:PL	0/0:0,24,186	0/1:79,0,63	0/0:0,9,117	0/1:23,0,106
OAR18	10987244	.	C	T	240.759	PASS	DP=43;VDB=0.526163;SGB=-1.84908;RPBZ=0.179238;MQBZ=1.63299;MQSBZ=1.28182;BQBZ=0.755929;FS=0;MQ0F=0;AC=4;AN=8;DP4=5,9,5,3;MQ=41	GT:PL	1/1:183,15,0	0/1:36,0,34	0/0:0,33,255	0/1:65,0,70
OAR18	12220900	.	C	T	653.632	PASS	DP=86;VDB=2.61301e-08;SGB=6.78403;RPBZ=0.929182;MQBZ=0.143689;MQSBZ=-1.25528;BQBZ=-0.533667;FS=0;MQ0F=0.0116279;AC=5;AN=8;DP4=8,9,16,18;MQ=38	GT:PL	0/1:201,0,200	0/0:0,27,239	1/1:243,24,0	1/1:255,48,0
OAR18	12506261	.	A	G	460.05	PASS	DP=128;VDB=0.000516558;SGB=-18.3281;RPBZ=7.76602;MQBZ=-0.800245;MQSBZ=0.0328332;BQBZ=6.66472;FS=0;MQ0F=0;AC=3;AN=8;DP4=60,8,11,11;MQ=36	GT:PL	0/0:0,72,255	0/1:194,0,214	0/1:170,0,138	0/1:136,0,216
OAR18	12506272	.	G	A	546.057	PASS	DP=128;VDB=0.000298667;SGB=3.24961;RPBZ=4.19268;MQBZ=1.22978;MQSBZ=0.821675;BQBZ=5.20455;FS=0;MQ0F=0;AC=4;AN=8;DP4=8,1,11,11;MQ=37	GT:PL	0/1:0,3,24	0/1:222,0,13	0/1:182,0,12	0/1:181,0,61
OAR18	12506321	.	G	A	846.031	PASS	DP=155;VDB=2.14064e-22;SGB=-6.04223;RPBZ=-6.46213;MQBZ=0.624244;MQSBZ=0.657351;BQBZ=1.30914;FS=0;MQ0F=0;AC=5;AN=8;DP4=6,17,48,18;MQ=36	GT:PL	1/1:255,72,0	0/1:255,0,178	0/1:121,0,162	0/1:255,0,151
OAR18	12934607	.	G	A	210.015	PASS	DP=187;VDB=1.62257e-06;SGB=47.5856;RPBZ=0.776464;MQBZ=-0.840259;MQSBZ=3.2985;BQBZ=-0.736559;FS=0;MQ0F=0;AC=2;AN=8;DP4=42,30,19,17;MQ=36	GT:PL	0/0:0,60,255	0/0:0,69,255	0/0:0,84,255	1/1:255,88,0
OAR18	13157667	.	T	C	173.606	PASS	DP=25;VDB=0.165106;SGB=3.97131;RPBZ=-0.434766;MQBZ=-1.13806;FS=0;MQ0F=0;AC=3;AN=8;DP4=13,0,10,0;MQ=38	GT:PL	0/1:79,0,24	1/1:140,21,0	0/0:0,18,139	0/0:0,18,128
OAR18	16507143	.	C	G	114.81	PASS	DP=25;VDB=0.000355303;SGB=-0.864905;RPBZ=1.69711;MQBZ=1.65006;BQBZ=1.75986;FS=0;MQ0F=0;AC=3;AN=8;DP4=0,17,0,7;MQ=37	GT:PL	1/1:139,18,0	0/0:0,18,129	0/1:21,0,52	0/0:0,21,138
OAR18	16829248	.	C	T	325.329	PASS	DP=64;VDB=4.1917e-09;SGB=2.27709;RPBZ=-1.17969;MQBZ=-4.01324;BQBZ=1.98097;FS=0;MQ0F=0;AC=4;AN=8;DP4=0,34,0,30;MQ=36	GT:PL	0/1:87,0,145	0/0:0,33,172	1/1:159,39,0	0/1:123,0,132
OAR18	17340656	.	C	T	150.048	PASS	DP=96;VDB=0.194572;SGB=11.5453;RPBZ=0.590626;MQBZ=-3.25461;MQSBZ=-0.974389;BQBZ=-1.44663;FS=0;MQ0F=0;AC=2;AN=8;DP4=21,24,2,8;MQ=37	GT:PL	0/0:0,51,255	0/0:0,57,255	0/0:0,27,255	1/1:195,30,0
OAR18	18214028	.	G	A	711.284	PASS	DP=207;VDB=1.61406e-13;SGB=8.45728;RPBZ=1.36899;MQBZ=-1.02029;MQSBZ=1.78213;BQBZ=-0.314867;FS=0;MQ0F=0.00483092;AC=3;AN=8;DP4=27,27,44,18;MQ=37	GT:PL	0/1:241,0,249	0/1:255,0,171	0/0:0,45,255	0/1:255,0,255
OAR18	18655299	.	C	T	186.567	PASS	DP=42;VDB=0.00491271;SGB=7.33756;RPBZ=0.841466;MQBZ=0.112594;BQBZ=-2.2917;FS=0;MQ0F=0;AC=3;AN=8;DP4=0,27,0,15;MQ=37	GT:PL	0/0:0,36,167	0/0:0,33,170	0/1:102,0,74	1/1:130,27,0
OAR18	19083296	.	C	A	165.55	PASS	DP=54;VDB=0.000163278;SGB=1.83441;RPBZ=0.39617;MQBZ=-1.08563;BQBZ=-0.550325;FS=0;MQ0F=0;AC=3;AN=8;DP4=40,0,14,0;MQ=34	GT:PL	1/1:149,30,0	0/1:62,0,94	0/0:0,45,166	0/0:0,60,184
OAR18	20037088	.	G	A	359.159	PASS	DP=44;VDB=2.16229e-12;SGB=7.14901;RPBZ=-1.50518;MQBZ=-0.98119;BQBZ=2.4573;FS=0;MQ0F=0;AC=5;AN=8;DP4=0,9,0,35;MQ=34	GT:PL	0/0:0,21,132	0/1:111,0,1	1/1:152,27,0	1/1:139,22,0
OAR18	20925757	.	A	G	460.475	PASS	DP=243;VDB=8.38626e-06;SGB=39.8628;RPBZ=0.955157;MQBZ=-1.68551;MQSBZ=-1.23252;BQBZ=-1.61777;FS=0;MQ0F=0;AC=4;AN=8;DP4=27,61,28,34;MQ=38	GT:PL	0/0:0,108,255	1/1:255,99,0	1/1:255,87,0	0/0:0,157,255
OAR18	21127709	.	G	A	471.041	PASS	DP=253;VDB=0.000145895;SGB=13.8095;RPBZ=-0.122708;MQBZ=0.728816;MQSBZ=-0.14667;BQBZ=0.394964;FS=0;MQ0F=0;AC=2;AN=8;DP4=61,53,20,25;MQ=38	GT:PL	0/0:0,87,255	0/1:255,0,222	0/0:0,99,255	0/1:255,0,255
OAR18	21345792	.	G	C	508.148	PASS	DP=116;VDB=7.87143e-06;SGB=-12.8216;RPBZ=0.931263;MQBZ=-1.13903;MQSBZ=1.11208;BQBZ=-0.819977;FS=0;MQ0F=0;AC=4;AN=8;DP4=24,17,22,7;MQ=37	GT:PL	0/1:57,0,199	0/1:229,0,205	0/1:77,0,255	0/1:184,0,255
OAR18	2155934	.	G	A	255.44	PASS	DP=53;VDB=0.312311;SGB=-0.987961;RPBZ=-1.16506;MQBZ=-1.63403;MQSBZ=-0.600398;BQBZ=-1.07192;FS=0;MQ0F=0;AC=3;AN=8;DP4=11,10,6,7;MQ=35	GT:PL	0/1:128,0,29	0/1:135,0,57	0/1:32,0,156	0/0:0,36,255
OAR18	22574451	.	G	A	145.703	PASS	DP=76;VDB=0.226073;SGB=-0.867633;RPBZ=1.49151;MQBZ=-1.81927;MQSBZ=-1.75566;BQBZ=-1.07143;FS=0;MQ0F=0;AC=2;AN=8;DP4=19,17,3,4;MQ=40	GT:PL	0/1:90,0,160	0/0:0,18,181	0/1:95,0,121	0/0:0,60,255
OAR18	23018424	.	G	T	380.44	PASS	DP=65;VDB=8.55966e-06;SGB=3.82223;RPBZ=0.686276;MQBZ=0.135194;BQBZ=-1.30927;FS=0;MQ0F=0;AC=4;AN=8;DP4=0,27,0,38;MQ=37	GT:PL	0/0:0,39,173	1/1:181,57,0	0/1:124,0,83	0/1:119,0,124
OAR18	26258124	.	T	C	331.717	PASS	DP=209;VDB=1.38713e-06;SGB=6.08358;RPBZ=3.85687;MQBZ=0.350728;MQSBZ=-2.0762;BQBZ=3.62841;FS=0;MQ0F=0.0813397;AC=2;AN=8;DP4=70,31,8,17;MQ=32	GT:PL	0/0:0,66,255	0/0:0,96,255	0/1:116,0,255	0/1:255,0,232
OAR18	26481463	.	T	C	465.452	PASS	DP=129;VDB=0.00236328;SGB=5.17567;RPBZ=-1.46695;MQBZ=-1.23017;MQSBZ=-1.65917;BQBZ=-1.03379;FS=0;MQ0F=0;AC=5;AN=8;DP4=20,13,17,28;MQ=37	GT:PL	0/1:0,0,255	0/0:0,39,255	1/1:255,51,0	1/1:255,78,0
OAR18	27142893	.	C	T	71.645	PASS	DP=40;VDB=0.0201525;SGB=-0.864905;RPBZ=-0.4946;MQBZ=-0.878747;BQBZ=-0.347718;FS=0;MQ0F=0;AC=2;AN=8;DP4=0,32,0,7;MQ=37	GT:PL	0/1:9,0,135	0/0:0,27,142	0/0:0,36,169	0/1:101,0,66
OAR18	28147157	.	G	T	589.581	PASS	DP=166;VDB=2.13071e-05;SGB=-23.8514;RPBZ=-2.63252;MQBZ=0.804169;MQSBZ=1.17315;BQBZ=2.90366;FS=0;MQ0F=0;AC=3;AN=8;DP4=20,44,16,15;MQ=36	GT:PL	0/0:0,66,255	0/1:255,0,185	0/1:234,0,128	0/1:140,0,255
OAR18	2877972	.	C	G	604.474	PASS	DP=138;VDB=1.60699e-07;SGB=6.52945;RPBZ=-1.66363;MQBZ=-0.605922;MQSBZ=0.498868;BQBZ=0.404073;FS=0;MQ0F=0;AC=4;AN=8;DP4=14,26,34,18;MQ=36	GT:PL	0/1:162,0,178	0/0:0,66,255	0/1:231,0,175	1/1:255,96,0
OAR18	29009623	.	C	T	281.529	PASS	DP=49;VDB=3.02393e-08;SGB=18.6287;RPBZ=0.308518;MQBZ=0.310236;BQBZ=-0.957639;FS=0;MQ0F=0;AC=4;AN=8;DP4=0,19,0,30;MQ=34	GT:PL	1/1:153,27,0	0/0:0,33,156	0/0:0,24,140	1/1:178,63,0
OAR18	3131556	.	C	T	452.991	PASS	DP=169;VDB=0.0300357;SGB=-22.0103;RPBZ=-0.0266819;MQBZ=-0.650859;MQSBZ=-0.912607;BQBZ=-0.541597;FS=0;MQ0F=0;AC=2;AN=8;DP4=26,52,16,12;MQ=38	GT:PL	0/0:0,96,255	0/1:255,0,210	0/1:237,0,255	0/0:0,42,255
OAR18	31335891	.	T	C	599.363	PASS	DP=130;VDB=4.29707e-06;SGB=6.14199;RPBZ=0.784336;MQBZ=-1.33391;MQSBZ=0.229437;BQBZ=-0.870208;FS=0;MQ0F=0;AC=4;AN=8;DP4=19,16,30,20;MQ=37	GT:PL	0/1:199,0,158	0/0:0,69,255	0/1:189,0,117	1/1:255,90,0
OAR18	32324367	.	G	A	403.579	PASS	DP=149;VDB=0.0583901;SGB=22.88;RPBZ=-0.0975551;MQBZ=-0.0303587;MQSBZ=1.94521;BQBZ=0.770896;FS=0;MQ0F=0;AC=3;AN=8;DP4=30,22,15,22;MQ=38	GT:PL	0/0:0,78,255	0/0:0,51,255	0/1:194,0,208	1/1:255,84,0
OAR18	33653323	.	C	T	231.479	PASS	DP=39;VDB=9.83965e-08;SGB=-0.0188794;RPBZ=-0.544107;MQBZ=0.808836;BQBZ=0.437571;FS=0;MQ0F=0;AC=4;AN=8;DP4=20,0,18,0;MQ=29	GT:PL	0/1:90,0,73	1/1:146,30,0	0/1:39,0,68	0/0:0,27,141
OAR18	33653398	.	G	A	402.033	PASS	DP=135;VDB=5.85361e-05;SGB=4.9247;RPBZ=-2.01129;MQBZ=0.759419;MQSBZ=-0.222116;BQBZ=0.337518;FS=0;MQ0F=0;AC=2;AN=8;DP4=21,25,7,15;MQ=35	GT:PL	0/1:205,0,190	0/0:0,45,255	0/0:0,36,255	0/1:236,0,222
OAR18	34128733	.	T	C	464.581	PASS	DP=246;VDB=0.0129694;SGB=37.7842;RPBZ=0.35277;MQBZ=-0.874644;MQSBZ=-0.753377;BQBZ=-0.172479;FS=0;MQ0F=0;AC=3;AN=8;DP4=45,52,29,30;MQ=37	GT:PL	0/0:0,96,255	0/0:0,129,255	1/1:255,105,0	0/1:255,0,255
OAR18	36009426	.	C	T	59.5425	PASS	DP=25;VDB=2.56125e-06;SGB=-3.36655;RPBZ=-1.39985;MQBZ=-1.57046;BQBZ=-3.22117;FS=0;MQ0F=0;AC=6;AN=8;DP4=0,6,0,12;MQ=33	GT:PL	0/0:0,9,112	1/1:44,6,0	1/1:28,12,0	1/1:29,12,0
OAR18	36812376	.	A	G	564.493	PASS	DP=102;VDB=0.00024683;SGB=2.47076;RPBZ=-0.380091;MQBZ=-0.413486;MQSBZ=0.990794;BQBZ=0;FS=0;MQ0F=0;AC=4;AN=8;DP4=16,14,21,10;MQ=39	GT:PL	0/1:196,0,235	0/0:0,45,255	0/1:157,0,120	1/1:255,45,0
OAR18	38093025	.	A	G	261.599	PASS	DP=67;VDB=1.62429e-07;SGB=-11.5772;RPBZ=-2.4427;MQBZ=-0.244206;MQSBZ=-2.26708;BQBZ=-0.885935;FS=0;MQ0F=0;AC=3;AN=8;DP4=10,20,3,8;MQ=39	GT:PL	0/1:66,0,115	0/1:119,0,53	0/1:116,0,152	0/0:0,51,255
OAR18	38774836	.	A	G	396.444	PASS	DP=90;VDB=4.50695e-06;SGB=4.20806;RPBZ=-0.49541;MQBZ=0.703798;BQBZ=-0.327126;FS=0;MQ0F=0;AC=4;AN=8;DP4=48,0,40,0;MQ=37	GT:PL	0/1:134,0,160	1/1:181,48,0	0/0:0,60,182	0/1:125,0,135
OAR18	39916093	.	A	G	551.319	PASS	DP=152;VDB=4.74112e-06;SGB=17.467;RPBZ=-0.217239;MQBZ=-0.0738543;MQSBZ=-0.561049;BQBZ=0.264486;FS=0;MQ0F=0.00657895;AC=5;AN=8;DP4=9,18,41,30;MQ=35	GT:PL	1/1:255,99,0	0/1:87,0,249	0/0:0,45,255	1/1:255,99,0
OAR18	40339275	.	G	T	276.776	PASS	DP=309;VDB=0.0283093;SGB=7.24247;RPBZ=0.718823;MQBZ=-1.75651;MQSBZ=1.34294;BQBZ=-1.78606;FS=0;MQ0F=0;AC=2;AN=8;DP4=88,81,5,23;MQ=38	GT:PL	0/1:62,0,255	0/1:255,0,255	0/0:0,166,255	0/0:0,187,255
OAR18	41178588	.	A	T	153.611	PASS	DP=32;VDB=0.000148951;SGB=0.675585;RPBZ=1.23222;MQBZ=0.516209;BQBZ=-0.251359;FS=0;MQ0F=0;AC=2;AN=8;DP4=0,21,0,11;MQ=35	GT:PL	0/1:99,0,72	0/1:94,0,29	0/0:0,21,139	0/0:0,21,134
OAR18	42000491	.	C	T	719.586	PASS	DP=287;VDB=0.0021318;SGB=42.8841;RPBZ=-0.653669;MQBZ=0.180248;MQSBZ=-3.1906;BQBZ=1.09013;FS=0;MQ0F=0;AC=5;AN=8;DP4=22,32,61,72;MQ=36	GT:PL	0/1:255,0,255	0/0:0,117,255	1/1:255,120,0	1/1:255,232,0
OAR18	42717978	.	G	T	979.996	PASS	DP=197;VDB=1.06943e-08;SGB=-7.18492;RPBZ=0.377041;MQBZ=-1.83278;MQSBZ=-0.465096;BQBZ=0.692221;FS=0;MQ0F=0;AC=5;AN=8;DP4=22,15,48,43;MQ=37	GT:PL	0/1:255,0,225	1/1:255,96,0	0/1:255,0,220	0/1:255,0,244
OAR18	42919424	.	G	A	815.141	PASS	DP=202;VDB=6.85676e-13;SGB=-21.1071;RPBZ=3.0644;MQBZ=0.585269;MQSBZ=-1.34097;BQBZ=5.59422;FS=0;MQ0F=0;AC=4;AN=8;DP4=40,18,28,28;MQ=37	GT:PL	0/1:88,0,255	0/1:255,0,20	0/1:255,0,39	0/1:255,0,255
OAR18	44714314	.	G	A	211.792	PASS	DP=36;VDB=2.17326e-05;SGB=6.67268;RPBZ=0.386846;MQBZ=0.0794775;BQBZ=1.49515;FS=0;MQ0F=0;AC=4;AN=8;DP4=20,0,14,0;MQ=34	GT:PL	1/1:112,15,0	1/1:149,27,0	0/0:0,24,129	0/0:0,36,168
OAR18	45157185	.	C	T	180.844	PASS	DP=185;VDB=0.593059;SGB=0.675785;RPBZ=2.63702;MQBZ=-1.03868;MQSBZ=-0.874355;BQBZ=1.79568;FS=0;MQ0F=0.00540541;AC=2;AN=8;DP4=67,33,8,3;MQ=40	GT:PL	0/0:0,72,255	0/0:0,141,255	0/1:45,0,255	0/1:177,0,255
OAR18	45157236	.	T	C	979.481	PASS	DP=190;VDB=3.92121e-12;SGB=2.73021;RPBZ=-2.03683;MQBZ=-0.172819;MQSBZ=-1.09308;BQBZ=-1.75278;FS=0;MQ0F=0.00526316;AC=6;AN=8;DP4=6,7,55,45;MQ=40	GT:PL	1/1:255,75,0	1/1:255,62,0	0/1:255,0,39	0/1:255,0,199
OAR18	4567001	.	A	G	424.632	PASS	DP=35;VDB=3.94474e-06;SGB=-2.12701;RPBZ=0.609978;MQBZ=1.36969;BQBZ=0.182976;FS=0;MQ0F=0;AC=6;AN=8;DP4=0,5,0,29;MQ=34	GT:PL	0/1:130,0,8	1/1:127,18,0	0/1:65,0,65	1/1:141,30,0
OAR18	47365726	.	C	A	951.208	PASS	DP=173;VDB=6.59007e-05;SGB=-5.8558;RPBZ=-0.640334;MQBZ=-0.337637;MQSBZ=0.788649;BQBZ=1.08268;FS=0;MQ0F=0;AC=6;AN=8;DP4=10,15,33,29;MQ=37	GT:PL	0/1:255,0,231	1/1:255,52,0	1/1:255,12,0	0/1:225,0,255
OAR18	48025992	.	T	A	97.4691	PASS	DP=32;VDB=0.00123678;SGB=-10.3495;RPBZ=0.613328;MQBZ=-0.977292;BQBZ=0.298654;FS=0;MQ0F=0;AC=3;AN=8;DP4=23,0,9,0;MQ=32	GT:PL	0/1:38,0,87	0/0:0,42,167	0/1:22,0,31	0/1:77,0,63
OAR18	48268977	.	G	A	332.035	PASS	DP=140;VDB=0.010858;SGB=2.22066;RPBZ=-0.192379;MQBZ=-2.02298;MQSBZ=0;BQBZ=-0.262254;FS=0;MQ0F=0;AC=2;AN=8;DP4=33,30,9,6;MQ=40	GT:PL	0/1:127,0,234	0/1:244,0,112	0/0:0,42,255	0/0:0,105,255
OAR18	4834596	.	A	G	447.079	PASS	DP=53;VDB=2.64777e-06;SGB=8.32182;RPBZ=-1.26761;MQBZ=0.2503;BQBZ=-0.938702;FS=0;MQ0F=0;AC=6;AN=8;DP4=11,0,39,0;MQ=37	GT:PL	1/1:180,42,0	0/0:0,33,167	1/1:130,18,0	1/1:182,57,0
OAR18	4834699	.	C	A	720.033	PASS	DP=273;VDB=4.11654e-14;SGB=-8.40647;RPBZ=2.37543;MQBZ=0.0395839;MQSBZ=1.35448;BQBZ=-0.0443175;FS=0;MQ0F=0;AC=6;AN=8;DP4=29,18,61,57;MQ=38	GT:PL	1/1:255,123,0	0/0:0,141,255	1/1:255,72,0	1/1:255,157,0
OAR18	50153835	.	A	G	379.895	PASS	DP=165;VDB=0.413233;SGB=-18.9418;RPBZ=-6.87632;MQBZ=0.779585;MQSBZ=-1.68883;BQBZ=5.704;FS=0;MQ0F=0;AC=3;AN=8;DP4=11,79,11,12;MQ=38	GT:PL	0/1:129,0,252	0/1:255,0,239	0/0:0,63,255	0/1:38,0,223
OAR18	50413997	.	T	A	616.312	PASS	DP=96;VDB=0.00217366;SGB=2.66411;RPBZ=0.656349;MQBZ=-1.32062;MQSBZ=0.474224;BQBZ=0.340955;FS=0;MQ0F=0;AC=3;AN=8;DP4=18,12,20,12;MQ=39	GT:PL	0/1:163,0,194	0/0:0,27,255	0/1:238,0,114	0/1:255,0,167
OAR18	51797246	.	T	C	132.623	PASS	DP=46;VDB=0.508059;SGB=-9.12105;RPBZ=-0.278945;MQBZ=-2.00951;MQSBZ=-0.4023;FS=0;MQ0F=0;AC=5;AN=8;DP4=6,10,4,3;MQ=37	GT:PL	1/1:84,9,0	1/1:92,9,0	0/0:0,27,255	0/1:0,1,169
OAR18	52328434	.	G	A	112.045	PASS	DP=39;VDB=0.00218208;SGB=-0.0966342;RPBZ=0.234248;MQBZ=-1.9866;BQBZ=-1.9119;FS=0;MQ0F=0;AC=2;AN=8;DP4=30,0,9,0;MQ=39	GT:PL	0/1:84,0,80	0/1:67,0,69	0/0:0,24,158	0/0:0,45,184
OAR18	52328503	.	C	T	234.993	PASS	DP=110;VDB=0.0461493;SGB=0.2894;RPBZ=0.262009;MQBZ=0.806491;MQSBZ=-1.67483;BQBZ=1.08117;FS=0;MQ0F=0;AC=2;AN=8;DP4=27,19,7,3;MQ=40	GT:PL	0/1:122,0,161	0/1:152,0,179	0/0:0,36,255	0/0:0,63,255
OAR18	52328643	.	C	T	210.093	PASS	DP=73;VDB=0.0827962;SGB=14.3163;RPBZ=-0.215229;MQBZ=-1.10179;MQSBZ=-0.0760181;BQBZ=0.707107;FS=0;MQ0F=0;AC=2;AN=8;DP4=14,10,6,6;MQ=36	GT:PL	0/0:0,33,255	0/0:0,18,151	0/0:0,21,212	1/1:255,36,0
OAR18	52659708	.	C	G	719.574	PASS	DP=260;VDB=1.33294e-05;SGB=25.8436;RPBZ=0.292222;MQBZ=-1.08368;MQSBZ=0.337574;BQBZ=-1.06125;FS=0;MQ0F=0;AC=5;AN=8;DP4=33,26,53,48;MQ=38	GT:PL	1/1:255,96,0	1/1:255,120,0	0/0:0,111,255	0/1:255,0,255
OAR18	53094503	.	A	T	485.422	PASS	DP=131;VDB=7.09816e-15;SGB=19.5036;RPBZ=1.20172;MQBZ=-0.0720495;MQSBZ=-1.76232;BQBZ=0.643673;FS=0;MQ0F=0;AC=4;AN=8;DP4=7,25,16,37;MQ=33	GT:PL	0/1:119,0,217	0/1:155,0,166	0/0:0,33,223	1/1:255,114,0
OAR18	5506616	.	A	C	464.57	PASS	DP=261;VDB=5.17031e-06;SGB=17.6724;RPBZ=1.26669;MQBZ=-1.60365;MQSBZ=1.15473;BQBZ=-2.35789;FS=0;MQ0F=0;AC=3;AN=8;DP4=60,54,21,34;MQ=36	GT:PL	0/1:255,0,255	1/1:255,120,0	0/0:0,81,255	0/0:0,208,255
OAR18	5506651	.	C	G	451.039	PASS	DP=268;VDB=6.92007e-06;SGB=16.8998;RPBZ=-7.19177;MQBZ=0.121504;MQSBZ=-0.448369;BQBZ=4.84016;FS=0;MQ0F=0;AC=2;AN=8;DP4=17,98,30,23;MQ=36	GT:PL	0/0:0,96,255	0/0:0,120,255	0/1:235,0,187	0/1:255,0,242
OAR18	55523021	.	T	C	277.557	PASS	DP=79;VDB=0.0136013;SGB=-12.8047;RPBZ=-0.248264;MQBZ=-1.78307;MQSBZ=-0.124785;BQBZ=0.596998;FS=0;MQ0F=0;AC=3;AN=8;DP4=20,17,6,7;MQ=37	GT:PL	0/1:44,0,141	0/1:121,0,128	0/1:152,0,71	0/0:0,72,255
OAR18	55523042	.	G	A	93.2019	PASS	DP=83;VDB=0.0287765;SGB=-9.12105;RPBZ=-1.78514;MQBZ=-2.18742;MQSBZ=0.950155;BQBZ=-0.999122;FS=0;MQ0F=0;AC=2;AN=8;DP4=14,30,5,2;MQ=37	GT:PL	0/0:0,7,149	0/1:60,0,182	0/1:73,0,177	0/0:0,72,255
OAR18	55804559	.	C	T	470.897	PASS	DP=217;VDB=2.16972e-06;SGB=9.17394;RPBZ=0.519529;MQBZ=-2.22529;MQSBZ=2.7408;BQBZ=-0.14714;FS=0;MQ0F=0;AC=2;AN=8;DP4=51,45,21,12;MQ=39	GT:PL	0/0:0,93,255	0/1:255,0,187	0/1:255,0,255	0/0:0,129,255
OAR18	55804689	.	T	C	432.667	PASS	DP=56;VDB=8.50636e-15;SGB=-4.35139;RPBZ=1.87604;MQBZ=1.49319;BQBZ=1.02296;FS=0;MQ0F=0;AC=6;AN=8;DP4=0,13,0,41;MQ=36	GT:PL	1/1:171,39,0	0/1:30,0,122	0/1:86,0,76	1/1:185,63,0
OAR18	57269097	.	G	A	69.3626	PASS	DP=34;VDB=0.0020015;SGB=-8.50559;RPBZ=1.41017;MQBZ=1.19222;BQBZ=-3.23322;FS=0;MQ0F=0;AC=3;AN=8;DP4=0,19,0,6;MQ=35	GT:PL	0/0:0,21,133	0/1:56,0,65	0/1:39,0,95	0/1:15,0,77
OAR18	57780764	.	T	C	32.5039	PASS	DP=36;VDB=0.318564;SGB=-2.36533;RPBZ=1.68961;MQBZ=-0.32657;MQSBZ=-1.06971;BQBZ=1.47878;FS=0;MQ0F=0;AC=2;AN=8;DP4=14,5,3,0;MQ=40	GT:PL	0/0:0,3,42	0/0:0,18,204	0/1:54,0,126	0/1:19,0,119
OAR18	58537124	.	C	T	721.481	PASS	DP=304;VDB=1.92517e-09;SGB=-34.3017;RPBZ=1.00469;MQBZ=-0.121796;MQSBZ=-0.968401;BQBZ=0.865148;FS=0;MQ0F=0;AC=4;AN=8;DP4=56,43,44,55;MQ=36	GT:PL	1/1:255,129,0	0/1:255,0,255	0/0:0,84,255	0/1:255,0,255
OAR18	59822829	.	G	A	592.494	PASS	DP=163;VDB=2.17101e-05;SGB=5.36706;RPBZ=0.271264;MQBZ=2.01833;MQSBZ=-1.3093;BQBZ=1.67225;FS=0;MQ0F=0;AC=4;AN=8;DP4=29,21,32,14;MQ=38	GT:PL	0/0:0,75,255	0/1:126,0,216	1/1:255,51,0	0/1:255,0,255
OAR18	60906953	.	G	A	324.319	PASS	DP=151;VDB=0.00429638;SGB=8.40135;RPBZ=-1.33965;MQBZ=-0.58661;MQSBZ=-3.22121;BQBZ=-1.1089;FS=0;MQ0F=0;AC=3;AN=8;DP4=23,37,8,23;MQ=35	GT:PL	0/0:0,75,255	0/0:0,63,255	0/1:115,0,255	1/1:255,75,0
OAR18	61109092	.	G	A	193.001	PASS	DP=117;VDB=0.145554;SGB=2.22066;RPBZ=0.490368;MQBZ=-2.25102;MQSBZ=-0.466261;BQBZ=1.68566;FS=0;MQ0F=0;AC=2;AN=8;DP4=23,22,8,7;MQ=32	GT:PL	0/0:0,63,255	0/1:126,0,107	0/1:106,0,182	0/0:0,33,231
OAR18	61109161	.	G	C	210.017	PASS	DP=364;VDB=5.99489e-14;SGB=87.7881;RPBZ=-1.74147;MQBZ=-2.11673;MQSBZ=2.00942;BQBZ=-3.38469;FS=0;MQ0F=0.00274725;AC=2;AN=8;DP4=91,63,44,21;MQ=35	GT:PL	0/0:0,199,255	0/0:0,123,255	0/0:0,141,255	1/1:255,196,0
OAR18	61588461	.	T	C	64.6816	PASS	DP=13;VDB=0.0197595;SGB=-2.00512;RPBZ=-0.782338;MQBZ=1.77525;BQBZ=-0.73598;FS=0;MQ0F=0;AC=2;AN=8;DP4=9,0,4,0;MQ=31	GT:PL	0/0:0,9,90	0/0:0,9,19	0/1:30,0,18	0/1:73,0,37
OAR18	61588590	.	C	T	470.973	PASS	DP=227;VDB=5.49791e-07;SGB=12.6506;RPBZ=0.598096;MQBZ=0.0808695;MQSBZ=4.27904;BQBZ=0.716764;FS=0;MQ0F=0;AC=2;AN=8;DP4=53,42,23,19;MQ=37	GT:PL	0/0:0,102,255	0/0:0,75,255	0/1:255,0,229	0/1:255,0,255
OAR18	61864218	.	C	T	829.327	PASS	DP=163;VDB=0.000559603;SGB=-20.8002;RPBZ=-0.504061;MQBZ=-2.24783;MQSBZ=1.49452;BQBZ=-0.507098;FS=0;MQ0F=0;AC=5;AN=8;DP4=23,19,26,29;MQ=38	GT:PL	0/1:205,0,255	1/1:255,66,0	0/1:154,0,255	0/1:255,0,255
OAR18	62091831	.	G	A	957.703	PASS	DP=268;VDB=2.34048e-07;SGB=-8.09792;RPBZ=0.432884;MQBZ=-0.956315;MQSBZ=-1.33018;BQBZ=0.352365;FS=0;MQ0F=0;AC=6;AN=8;DP4=32,22,69,42;MQ=37	GT:PL	1/1:255,87,0	1/1:255,105,0	0/1:255,0,255	0/1:232,0,255
OAR18	63076283	.	G	A	615.011	PASS	DP=243;VDB=1.13761e-09;SGB=6.7195;RPBZ=-0.935091;MQBZ=-0.240869;MQSBZ=-0.0731866;BQBZ=0.185416;FS=0;MQ0F=0;AC=4;AN=8;DP4=43,47,22,31;MQ=38	GT:PL	0/1:149,0,255	0/1:255,0,255	1/1:255,90,0	0/0:0,129,255
OAR18	64308087	.	T	C	943.596	PASS	DP=284;VDB=5.78078e-15;SGB=-8.58046;RPBZ=-0.171929;MQBZ=0.176385;MQSBZ=-4.16146;BQBZ=2.01248;FS=0;MQ0F=0;AC=5;AN=8;DP4=21,41,53,70;MQ=36	GT:PL	0/1:255,0,255	0/1:255,0,255	0/1:218,0,255	1/1:255,172,0
OAR18	65336356	.	G	A	102.115	PASS	DP=41;VDB=0.000242653;SGB=15.7021;RPBZ=-1.4045;MQBZ=-1.51794;BQBZ=-0.821407;FS=0;MQ0F=0;AC=2;AN=8;DP4=0,28,0,13;MQ=34	GT:PL	0/0:0,42,175	0/0:0,15,99	0/0:0,27,145	1/1:147,39,0
OAR18	65545255	.	G	A	453.024	PASS	DP=218;VDB=0.0128769;SGB=7.62876;RPBZ=-0.313504;MQBZ=-0.881963;MQSBZ=-0.861472;BQBZ=0.310144;FS=0;MQ0F=0;AC=2;AN=8;DP4=39,42,12,17;MQ=37	GT:PL	0/1:255,0,255	0/1:237,0,220	0/0:0,42,255	0/0:0,126,255
OAR18	66063247	.	A	G	319.514	PASS	DP=56;VDB=9.37306e-09;SGB=-12.208;RPBZ=1.08138;MQBZ=-1.0373;BQBZ=1.05894;FS=0;MQ0F=0;AC=4;AN=8;DP4=28,0,27,0;MQ=31	GT:PL	0/1:97,0,73	0/1:43,0,78	0/1:100,0,68	0/1:117,0,130
OAR18	66516270	.	A	C	129.163	PASS	DP=57;VDB=5.00117e-07;SGB=-36.7397;RPBZ=0.442539;MQBZ=-3.91953;BQBZ=1.47396;FS=0;MQ0F=0;AC=4;AN=8;DP4=37,0,19,0;MQ=30	GT:PL	0/1:37,0,101	0/1:14,0,142	0/1:65,0,117	0/1:55,0,133
OAR18	66516386	.	G	A	86.1105	PASS	DP=533;VDB=4.87564e-06;SGB=-119.039;RPBZ=0.13089;MQBZ=-13.3952;MQSBZ=-0.288508;BQBZ=-0.635806;FS=0;MQ0F=0.00750469;AC=3;AN=8;DP4=175,82,42,28;MQ=34	GT:PL	0/1:45,0,255	0/0:0,35,255	0/1:29,0,255	0/1:60,0,255
OAR18	66516403	.	A	C	45.6368	PASS	DP=550;VDB=5.96635e-09;SGB=-115.811;RPBZ=0.0716695;MQBZ=-13.0918;MQSBZ=-0.0698381;BQBZ=-2.65773;FS=0;MQ0F=0.00727273;AC=3;AN=8;DP4=153,107,35,33;MQ=34	GT:PL	0/1:20,0,255	0/0:0,35,255	0/1:30,0,255	0/1:44,0,255
OAR18	66516420	.	T	A	30.703	PASS	DP=567;VDB=1.18178e-10;SGB=-114.198;RPBZ=0.479917;MQBZ=-13.0377;MQSBZ=-0.346362;BQBZ=-2.59766;FS=0;MQ0F=0.00705467;AC=3;AN=8;DP4=127,134,26,41;MQ=34	GT:PL	0/1:16,0,255	0/0:0,46,255	0/1:25,0,255	0/1:38,0,255
OAR18	67017338	.	T	G	113.663	PASS	DP=49;VDB=0.000103235;SGB=-0.0964228;RPBZ=-1.15506;MQBZ=1.48734;BQBZ=-1.02752;FS=0;MQ0F=0;AC=2;AN=8;DP4=38,0,9,0;MQ=39	GT:PL	0/1:115,0,101	0/1:38,0,127	0/0:0,36,175	0/0:0,33,173
OAR18	67815946	.	G	A	67.0352	PASS	DP=28;VDB=0.00671048;SGB=-2.00771;RPBZ=-0.451535;MQBZ=0;BQBZ=0.408248;FS=0;MQ0F=0;AC=2;AN=8;DP4=24,0,4,0;MQ=38	GT:PL	0/0:0,30,164	0/1:52,0,58	0/1:54,0,54	0/0:0,27,161
OAR18	7016876	.	T	A	470.944	PASS	DP=323;VDB=1.26261e-05;SGB=13.4232;RPBZ=-0.842862;MQBZ=-2.42593;MQSBZ=1.64756;BQBZ=-0.0464547;FS=0;MQ0F=0;AC=2;AN=8;DP4=102,64,15,29;MQ=38	GT:PL	0/0:0,129,255	0/1:255,0,255	0/1:255,0,255	0/0:0,211,255
OAR18	7270135	.	C	T	41.4019	PASS	DP=21;VDB=0.0539735;SGB=-8.50594;RPBZ=-1.40358;MQBZ=-0.692666;BQBZ=-3.40856;FS=0;MQ0F=0;AC=4;AN=8;DP4=0,15,0,6;MQ=35	GT:PL	1/1:38,6,0	0/0:0,21,145	0/1:31,0,43	0/1:14,0,109
OAR18	8504241	.	C	T	359.994	PASS	DP=88;VDB=0.00103663;SGB=1.12449;RPBZ=-0.368017;MQBZ=-1.06793;MQSBZ=-1.07045;BQBZ=1.04654;FS=0;MQ0F=0;AC=4;AN=8;DP4=9,12,9,14;MQ=37	GT:PL	0/0:0,42,255	0/1:101,0,66	0/1:47,0,130	1/1:255,12,0
OAR18	8721744	.	T	C	546.451	PASS	DP=177;VDB=0.0615719;SGB=6.00986;RPBZ=-0.80568;MQBZ=-1.21949;MQSBZ=0.811503;BQBZ=-0.796252;FS=0;MQ0F=0;AC=4;AN=8;DP4=24,37,26,23;MQ=39	GT:PL	1/1:255,63,0	0/1:176,0,166	0/1:159,0,212	0/0:0,123,255
OAR19	10311342	.	C	T	184.337	PASS	DP=27;VDB=1.79412e-07;SGB=2.9201;RPBZ=-1.0383;MQBZ=-2.33866;BQBZ=-0.500771;FS=0;MQ0F=0;AC=5;AN=8;DP4=0,8,0,18;MQ=32	GT:PL	1/1:67,15,0	1/1:124,33,0	0/0:0,12,102	0/1:38,0,81
OAR19	10625035	.	C	T	464.583	PASS	DP=296;VDB=2.13085e-05;SGB=17.6724;RPBZ=-1.08468;MQBZ=0.0936151;MQSBZ=-0.296552;BQBZ=0.52258;FS=0;MQ0F=0;AC=3;AN=8;DP4=55,71,27,28;MQ=38	GT:PL	1/1:255,99,0	0/1:255,0,255	0/0:0,144,255	0/0:0,172,255
OAR19	10933020	.	C	T	344.039	PASS	DP=137;VDB=0.112489;SGB=4.15211;RPBZ=-0.786626;MQBZ=0.19112;MQSBZ=1.04084;BQBZ=1.4411;FS=0;MQ0F=0;AC=2;AN=8;DP4=30,21,8,12;MQ=35	GT:PL	0/0:0,36,255	0/1:128,0,169	0/0:0,57,255	0/1:255,0,219
OAR19	11575255	.	C	T	331.326	PASS	DP=354;VDB=0.521462;SGB=6.46988;RPBZ=4.60024;MQBZ=-2.44421;MQSBZ=0.788545;BQBZ=2.3512;FS=0;MQ0F=0;AC=2;AN=8;DP4=128,61,14,12;MQ=39	GT:PL	0/0:0,123,255	0/1:223,0,255	0/0:0,160,255	0/1:150,0,255
OAR19	12313237	.	G	A	464.519	PASS	DP=338;VDB=0.000127163;SGB=14.9684;RPBZ=-1.12098;MQBZ=-1.42523;MQSBZ=-0.878603;BQBZ=-0.517918;FS=0;MQ0F=0;AC=3;AN=8;DP4=67,57,21,27;MQ=38	GT:PL	0/1:255,0,255	1/1:255,90,0	0/0:0,126,255	0/0:0,166,255
OAR19	12313308	.	T	A	470.964	PASS	DP=468;VDB=3.60089e-18;SGB=-45.3311;RPBZ=1.1335;MQBZ=-1.08718;MQSBZ=-1.31;BQBZ=-1.25551;FS=0;MQ0F=0;AC=2;AN=8;DP4=100,110,30,36;MQ=38	GT:PL	0/0:0,178,255	0/0:0,166,255	0/1:255,0,255	0/1:255,0,255
OAR19	12313311	.	C	T	464.52	PASS	DP=466;VDB=2.42984e-18;SGB=-61.9012;RPBZ=1.56345;MQBZ=-0.0758762;MQSBZ=-1.27376;BQBZ=-1.31407;FS=0;MQ0F=0;AC=3;AN=8;DP4=88,94,41,52;MQ=38	GT:PL	0/0:0,138,255	0/0:0,166,255	1/1:255,163,0	0/1:255,0,255
OAR19	12313444	.	G	A	91.4726	PASS	DP=35;VDB=0.00102026;SGB=-1.14195;RPBZ=0.31385;MQBZ=-0.787263;BQBZ=-2.39902;FS=0;MQ0F=0;AC=3;AN=8;DP4=0,23,0,12;MQ=28	GT:PL	0/0:0,36,151	0/0:12,39,147	1/1:58,9,0	0/1:78,0,29
OAR19	12617705	.	C	T	970.61	PASS	DP=294;VDB=1.85582e-10;SGB=-30.9264;RPBZ=1.05187;MQBZ=-0.183655;MQSBZ=0.679445;BQBZ=1.0481;FS=0;MQ0F=0;AC=5;AN=8;DP4=25,37,51,37;MQ=36	GT:PL	1/1:255,75,0	0/1:255,0,255	0/1:245,0,232	0/1:255,0,255
OAR19	12617793	.	C	T	468.47	PASS	DP=96;VDB=3.31773e-20;SGB=-21.1071;RPBZ=1.38784;MQBZ=-0.095163;BQBZ=-1.99309;FS=0;MQ0F=0;AC=5;AN=8;DP4=0,40,0,56;MQ=33	GT:PL	1/1:176,51,0	0/1:145,0,142	0/1:80,0,104	0/1:107,0,142
OAR19	14029807	.	T	C	239.912	PASS	DP=279;VDB=0.00394389;SGB=5.69729;RPBZ=1.15993;MQBZ=1.95218;MQSBZ=-0.238907;BQBZ=1.29377;FS=0;MQ0F=0.00358423;AC=2;AN=8;DP4=62,77,14,10;MQ=39	GT:PL	0/0:0,114,255	0/1:255,0,255	0/1:25,0,255	0/0:0,163,255
OAR19	1762159	.	C	T	34.4466	PASS	DP=192;VDB=5.22462e-06;SGB=-43.1945;RPBZ=-1.444;MQBZ=-7.21754;MQSBZ=-0.0557672;BQBZ=-0.217435;FS=0;MQ0F=0;AC=2;AN=8;DP4=37,37,13,10;MQ=31	GT:PL	0/1:14,0,255	0/1:61,0,222	0/0:0,6,255	0/0:0,76,255
OAR19	17691843	.	G	A	721.452	PASS	DP=322;VDB=0.0491923;SGB=11.1613;RPBZ=-0.731556;MQBZ=-0.672356;MQSBZ=-0.443683;BQBZ=-0.697046;FS=0;MQ0F=0;AC=4;AN=8;DP4=49,41,34,42;MQ=37	GT:PL	1/1:255,96,0	0/1:255,0,255	0/0:0,108,255	0/1:255,0,255
OAR19	17691865	.	G	C	425.423	PASS	DP=142;VDB=1.58518e-10;SGB=9.03672;RPBZ=-1.20271;MQBZ=-0.468329;BQBZ=-1.26672;FS=0;MQ0F=0;AC=4;AN=8;DP4=0,77,0,65;MQ=37	GT:PL	1/1:184,84,0	0/1:145,0,150	0/0:0,99,186	0/1:140,0,159
OAR19	18136348	.	T	C	460.474	PASS	DP=346;VDB=1.07983e-06;SGB=50.26;RPBZ=-0.187869;MQBZ=0.864592;MQSBZ=2.69367;BQBZ=-0.40141;FS=0;MQ0F=0;AC=4;AN=8;DP4=45,54,37,40;MQ=38	GT:PL	1/1:255,108,0	1/1:255,102,0	0/0:0,120,255	0/0:0,175,255
OAR19	18980239	.	G	A	386.561	PASS	DP=145;VDB=0.000309055;SGB=20.6629;RPBZ=0.622081;MQBZ=-0.241071;MQSBZ=0.190132;BQBZ=0.0982977;FS=0;MQ0F=0;AC=3;AN=8;DP4=29,26,23,11;MQ=39	GT:PL	0/0:0,48,255	0/0:0,81,255	0/1:177,0,255	1/1:255,75,0
OAR19	2035889	.	T	C	139.02	PASS	DP=40;VDB=0.0615984;SGB=-1.62982;RPBZ=-3.16982;MQBZ=0.19868;MQSBZ=0.223297;BQBZ=1.557;FS=0;MQ0F=0;AC=3;AN=8;DP4=5,15,1,4;MQ=37	GT:PL	0/0:0,30,240	0/0:0,30,242	0/1:40,3,0	1/1:145,12,0
OAR19	2035935	.	A	C	135.035	PASS	DP=25;VDB=0.0658347;SGB=0.686263;RPBZ=-0.812973;MQBZ=-0.179531;MQSBZ=-0.968319;BQBZ=-0.890909;FS=0;MQ0F=0;AC=3;AN=8;DP4=1,7,1,4;MQ=38	GT:PL	0/0:0,12,117	0/0:0,12,119	0/1:40,3,0	1/1:140,12,0
OAR19	21484605	.	G	A	409.69	PASS	DP=273;VDB=2.76175e-05;SGB=7.62876;RPBZ=1.44281;MQBZ=-2.58182;MQSBZ=2.13028;BQBZ=1.05839;FS=0;MQ0F=0.003663;AC=2;AN=8;DP4=87,47,21,8;MQ=36	GT:PL	0/1:200,0,255	0/0:0,75,255	0/1:249,0,248	0/0:0,187,255
OAR19	23332810	.	G	C	470.687	PASS	DP=489;VDB=0.00268929;SGB=15.3546;RPBZ=2.6421;MQBZ=-0.923511;MQSBZ=1.95394;BQBZ=0.338257;FS=0;MQ0F=0;AC=2;AN=8;DP4=156,96,27,22;MQ=38	GT:PL	0/1:255,0,255	0/0:0,223,255	0/1:255,0,255	0/0:0,255,255
OAR19	23534373	.	A	C	190.006	PASS	DP=32;VDB=0.000442936;SGB=-1.3634;RPBZ=1.24965;MQBZ=-0.385933;BQBZ=1.15926;FS=0;MQ0F=0;AC=4;AN=8;DP4=17,0,11,0;MQ=36	GT:PL	0/1:59,0,24	1/1:94,12,0	0/1:80,0,120	0/0:0,24,153
OAR19	23737353	.	C	T	347.461	PASS	DP=33;VDB=0.000826869;SGB=3.6793;RPBZ=0.39265;MQBZ=0.334802;BQBZ=-1.17835;FS=0;MQ0F=0;AC=5;AN=8;DP4=10,0,23,0;MQ=35	GT:PL	0/1:119,0,40	0/0:0,24,134	1/1:112,15,0	1/1:162,33,0
OAR19	24230229	.	G	A	697.602	PASS	DP=203;VDB=2.69203e-07;SGB=-31.2159;RPBZ=1.79605;MQBZ=-0.831465;MQSBZ=-3.87189;BQBZ=0.836942;FS=0;MQ0F=0;AC=3;AN=8;DP4=27,50,18,25;MQ=39	GT:PL	0/1:255,0,201	0/0:0,96,255	0/1:227,0,255	0/1:255,0,255
OAR19	24437477	.	C	T	330.923	PASS	DP=157;VDB=2.14882e-05;SGB=4.53841;RPBZ=0.740048;MQBZ=-0.615368;MQSBZ=1.95278;BQBZ=0.997445;FS=0;MQ0F=0.00636943;AC=2;AN=8;DP4=35,44,8,13;MQ=36	GT:PL	0/1:255,0,174	0/0:0,45,255	0/1:115,0,255	0/0:0,114,255
OAR19	24696231	.	A	G	210.017	PASS	DP=218;VDB=3.36813e-05;SGB=60.0622;RPBZ=-0.143598;MQBZ=-1.25967;MQSBZ=2.46962;BQBZ=-0.677857;FS=0;MQ0F=0;AC=2;AN=8;DP4=51,38,19,26;MQ=37	GT:PL	1/1:255,135,0	0/0:0,66,255	0/0:0,84,255	0/0:0,117,255
OAR19	24932986	.	C	T	815.024	PASS	DP=198;VDB=1.20968e-06;SGB=-25.7099;RPBZ=-1.56769;MQBZ=-1.40834;MQSBZ=0.817205;BQBZ=-0.405247;FS=0;MQ0F=0;AC=5;AN=8;DP4=16,46,29,42;MQ=35	GT:PL	0/1:255,0,255	1/1:255,87,0	0/1:90,0,248	0/1:255,0,255
OAR19	25364272	.	G	C	718.474	PASS	DP=331;VDB=2.32231e-10;SGB=14.0585;RPBZ=-1.54293;MQBZ=-1.54233;MQSBZ=-0.0483167;BQBZ=-1.12009;FS=0;MQ0F=0;AC=4;AN=8;DP4=55,65,46,45;MQ=38	GT:PL	0/1:255,0,255	1/1:255,144,0	0/1:252,0,255	0/0:0,220,255
OAR19	26550433	.	G	A	464.571	PASS	DP=206;VDB=2.18429e-19;SGB=36.1139;RPBZ=0.713121;MQBZ=-0.704371;MQSBZ=-3.79689;BQBZ=0.0849284;FS=0;MQ0F=0;AC=3;AN=8;DP4=24,46,19,37;MQ=37	GT:PL	0/0:0,87,255	0/0:0,93,255	0/1:255,0,220	1/1:255,126,0
OAR19	2770114	.	G	A	212.953	PASS	DP=35;VDB=0.397567;SGB=1.06749;RPBZ=1.17126;MQBZ=-0.914459;MQSBZ=0.101607;BQBZ=-1.11918;FS=0;MQ0F=0;AC=4;AN=8;DP4=2,6,6,4;MQ=36	GT:PL	0/1:25,0,99	0/0:0,9,117	0/1:34,0,36	1/1:197,24,0
OAR19	28069926	.	T	G	162.385	PASS	DP=22;VDB=0.00724193;SGB=3.97131;RPBZ=1.22089;MQBZ=-0.989801;FS=0;MQ0F=0;AC=3;AN=8;DP4=12,0,10,0;MQ=38	GT:PL	0/0:0,9,90	0/0:0,18,134	0/1:74,0,74	1/1:133,21,0
OAR19	28070147	.	G	A	152.651	PASS	DP=31;VDB=0.000450288;SGB=-0.0964228;RPBZ=1.92812;MQBZ=2.37112;BQBZ=0.919997;FS=0;MQ0F=0;AC=3;AN=8;DP4=0,22,0,9;MQ=30	GT:PL	0/1:59,0,11	1/1:139,18,0	0/0:0,18,87	0/0:0,45,154
OAR19	28275779	.	C	T	374.718	PASS	DP=351;VDB=0.00201525;SGB=10.3328;RPBZ=5.37038;MQBZ=-2.49565;MQSBZ=-2.40861;BQBZ=1.64834;FS=0;MQ0F=0;AC=2;AN=8;DP4=113,64,15,21;MQ=37	GT:PL	0/1:159,0,255	0/1:255,0,255	0/0:0,169,255	0/0:0,220,255
OAR19	28982822	.	A	T	574.207	PASS	DP=176;VDB=0.0687083;SGB=-65.7864;RPBZ=6.93776;MQBZ=-2.36885;MQSBZ=1.45355;BQBZ=4.6053;FS=0;MQ0F=0;AC=4;AN=8;DP4=53,16,22,15;MQ=37	GT:PL	0/1:72,0,237	0/1:50,0,255	0/1:237,0,173	0/1:255,0,255
OAR19	28982850	.	G	A	380.036	PASS	DP=176;VDB=0.000352771;SGB=4.5384;RPBZ=0.518892;MQBZ=-0.593916;MQSBZ=-0.787846;BQBZ=-1.66696;FS=0;MQ0F=0;AC=2;AN=8;DP4=44,42,14,7;MQ=37	GT:PL	0/1:190,0,180	0/1:229,0,255	0/0:0,69,255	0/0:0,123,255
OAR19	29416289	.	C	A	595.6	PASS	DP=156;VDB=1.35756e-06;SGB=3.43579;RPBZ=0.335007;MQBZ=-0.833826;MQSBZ=-0.285837;BQBZ=-1.52581;FS=0;MQ0F=0;AC=3;AN=8;DP4=32,27,20,16;MQ=40	GT:PL	0/1:174,0,204	0/1:206,0,218	0/1:255,0,216	0/0:0,90,255
OAR19	30597714	.	C	T	839.98	PASS	DP=114;VDB=8.31875e-06;SGB=-5.5345;RPBZ=0.505314;MQBZ=-0.591308;MQSBZ=-2.03013;BQBZ=1.29622;FS=0;MQ0F=0;AC=6;AN=8;DP4=6,12,26,29;MQ=34	GT:PL	1/1:255,63,0	0/1:114,0,102	1/1:255,33,0	0/1:255,0,229
OAR19	3064831	.	G	A	112.076	PASS	DP=30;VDB=0.00758596;SGB=-0.482272;RPBZ=0.195759;MQBZ=-0.235319;BQBZ=-1.61573;FS=0;MQ0F=0;AC=3;AN=8;DP4=21,0,8,0;MQ=31	GT:PL	1/1:99,15,0	0/0:0,21,138	0/0:0,24,134	0/1:58,0,78
OAR19	31465968	.	C	T	424.492	PASS	DP=108;VDB=0.00750838;SGB=18.438;RPBZ=0.153194;MQBZ=-1.34877;MQSBZ=-0.191439;BQBZ=-2.02032;FS=0;MQ0F=0;AC=3;AN=8;DP4=17,17,17,14;MQ=39	GT:PL	1/1:255,63,0	0/1:215,0,116	0/0:0,27,254	0/0:0,60,255
OAR19	31466085	.	G	A	187.821	PASS	DP=28;VDB=0.000403493;SGB=5.3158;RPBZ=-0.209424;MQBZ=-0.0305532;BQBZ=-0.821551;FS=0;MQ0F=0;AC=3;AN=8;DP4=0,16,0,12;MQ=38	GT:PL	1/1:154,24,0	0/1:77,0,46	0/0:0,3,36	0/0:0,36,174
OAR19	31466091	.	C	G	198.856	PASS	DP=26;VDB=0.000214003;SGB=5.3158;RPBZ=-0.773636;MQBZ=-0.560436;BQBZ=0.92582;FS=0;MQ0F=0;AC=3;AN=8;DP4=0,14,0,12;MQ=38	GT:PL	1/1:154,24,0	0/1:88,0,39	0/0:0,3,36	0/0:0,33,169
OAR19	32019371	.	C	T	579.556	PASS	DP=162;VDB=0.0561261;SGB=-25.0788;RPBZ=-6.65364;MQBZ=-0.772948;MQSBZ=-0.668488;BQBZ=6.64443;FS=0;MQ0F=0;AC=3;AN=8;DP4=9,63,16,17;MQ=37	GT:PL	0/1:245,0,112	0/1:177,0,113	0/0:0,66,255	0/1:197,0,255
OAR19	33251707	.	A	C	428.723	PASS	DP=271;VDB=7.14697e-14;SGB=-59.3316;RPBZ=-5.95692;MQBZ=2.03174;MQSBZ=0.769529;BQBZ=-2.46664;FS=0;MQ0F=0;AC=4;AN=8;DP4=74,53,23,10;MQ=37	GT:PL	0/1:100,0,255	0/1:91,0,255	0/1:96,0,255	0/1:187,0,255
OAR19	33470241	.	A	G	199.669	PASS	DP=41;VDB=1.30389e-06;SGB=0.675585;RPBZ=-0.634175;MQBZ=-0.383236;BQBZ=1.7315;FS=0;MQ0F=0;AC=3;AN=8;DP4=0,30,0,11;MQ=38	GT:PL	0/0:0,33,169	1/1:139,18,0	0/1:106,0,56	0/0:0,45,175
OAR19	33889732	.	G	T	144.541	PASS	DP=27;VDB=0.0011524;SGB=4.68384;RPBZ=0.389983;MQBZ=-1.2265;BQBZ=0.113298;FS=0;MQ0F=0;AC=3;AN=8;DP4=0,15,0,11;MQ=34	GT:PL	1/1:131,24,0	0/0:0,18,126	0/0:0,24,146	0/1:59,0,12
OAR19	34660184	.	A	G	721.438	PASS	DP=302;VDB=1.26551e-19;SGB=16.9559;RPBZ=-0.35758;MQBZ=-3.76442;MQSBZ=-0.543821;BQBZ=-1.84206;FS=0;MQ0F=0;AC=4;AN=8;DP4=31,53,50,56;MQ=37	GT:PL	0/1:255,0,255	0/0:0,114,255	0/1:255,0,255	1/1:255,199,0
OAR19	36123513	.	G	A	430.036	PASS	DP=157;VDB=0.0040981;SGB=6.08358;RPBZ=-0.0977555;MQBZ=-0.69527;MQSBZ=0.0742834;BQBZ=-1.05773;FS=0;MQ0F=0;AC=2;AN=8;DP4=33,41,12,13;MQ=36	GT:PL	0/0:0,48,255	0/1:214,0,242	0/1:255,0,216	0/0:0,111,255
OAR19	36561172	.	A	T	183.56	PASS	DP=33;VDB=0.000137479;SGB=7.07747;RPBZ=1.21737;MQBZ=0.694229;BQBZ=-1.35653;FS=0;MQ0F=0;AC=3;AN=8;DP4=0,18,0,14;MQ=40	GT:PL	0/0:0,18,125	0/0:0,33,175	0/1:57,0,27	1/1:172,36,0
OAR19	36770581	.	C	T	356.519	PASS	DP=81;VDB=2.24938e-06;SGB=16.754;RPBZ=-0.955892;MQBZ=-1.47457;MQSBZ=-0.795063;BQBZ=-1.44369;FS=0;MQ0F=0;AC=3;AN=8;DP4=7,17,10,18;MQ=36	GT:PL	0/0:0,33,255	0/0:0,30,213	0/1:147,0,77	1/1:255,66,0
OAR19	37869128	.	T	C	470.929	PASS	DP=338;VDB=0.000910921;SGB=21.9216;RPBZ=1.05194;MQBZ=0.240275;MQSBZ=-0.343337;BQBZ=1.5399;FS=0;MQ0F=0;AC=2;AN=8;DP4=58,76,30,36;MQ=39	GT:PL	0/0:0,117,255	0/0:0,144,255	0/1:255,0,255	0/1:255,0,255
OAR19	37869172	.	T	C	517.676	PASS	DP=304;VDB=8.54969e-12;SGB=-78.6961;RPBZ=-7.3933;MQBZ=-1.84365;MQSBZ=-0.0316917;BQBZ=6.45058;FS=0;MQ0F=0;AC=4;AN=8;DP4=26,130,31,14;MQ=39	GT:PL	0/1:255,0,204	0/1:106,0,255	0/1:75,0,255	0/1:125,0,255
OAR19	40107523	.	G	A	362.972	PASS	DP=224;VDB=0.0128453;SGB=4.9247;RPBZ=-4.26431;MQBZ=-0.797409;MQSBZ=0.630052;BQBZ=3.36629;FS=0;MQ0F=0;AC=2;AN=8;DP4=33,82,11,11;MQ=37	GT:PL	0/0:0,69,255	0/1:165,0,255	0/1:238,0,255	0/0:0,120,255
OAR19	41364631	.	T	A	445.021	PASS	DP=175;VDB=0.032725;SGB=7.24247;RPBZ=-0.473858;MQBZ=-0.55288;MQSBZ=-0.239015;BQBZ=-0.963858;FS=0;MQ0F=0;AC=2;AN=8;DP4=45,38,15,13;MQ=37	GT:PL	0/1:248,0,208	0/1:236,0,255	0/0:0,57,255	0/0:0,105,255
OAR19	41606032	.	G	A	721.491	PASS	DP=473;VDB=0.00106283;SGB=26.8063;RPBZ=0.267988;MQBZ=-1.53119;MQSBZ=0.967447;BQBZ=-1.07076;FS=0;MQ0F=0;AC=4;AN=8;DP4=49,74,86,71;MQ=38	GT:PL	0/1:255,0,255	0/1:255,0,255	0/0:0,196,255	1/1:255,195,0
OAR19	42107206	.	G	C	192.567	PASS	DP=41;VDB=0.0207226;SGB=1.83447;RPBZ=-0.178977;MQBZ=0.852708;BQBZ=0.42741;FS=0;MQ0F=0;AC=3;AN=8;DP4=0,27,0,14;MQ=36	GT:PL	0/1:72,0,93	0/0:0,36,159	1/1:166,33,0	0/0:0,33,158
OAR19	42945950	.	G	A	925.058	PASS	DP=250;VDB=0.021867;SGB=-8.68801;RPBZ=-1.1437;MQBZ=1.98102;MQSBZ=1.18699;BQBZ=2.71893;FS=0;MQ0F=0;AC=6;AN=8;DP4=15,17,60,66;MQ=38	GT:PL	1/1:255,108,0	0/1:199,0,255	0/1:255,0,202	1/1:255,178,0
OAR19	4296669	.	C	T	436.976	PASS	DP=239;VDB=0.245956;SGB=11.1054;RPBZ=1.58569;MQBZ=1.87845;MQSBZ=-1.14215;BQBZ=1.07629;FS=0;MQ0F=0;AC=2;AN=8;DP4=43,65,24,14;MQ=38	GT:PL	0/1:255,0,253	0/0:0,102,255	0/0:0,84,255	0/1:221,0,255
OAR19	43365789	.	G	C	460.475	PASS	DP=198;VDB=0.00102218;SGB=41.9429;RPBZ=1.31442;MQBZ=-1.18904;MQSBZ=-0.425185;BQBZ=0.0142568;FS=0;MQ0F=0;AC=4;AN=8;DP4=39,20,31,34;MQ=37	GT:PL	1/1:255,78,0	0/0:0,51,255	1/1:255,117,0	0/0:0,126,255
OAR19	43588296	.	C	T	210.02	PASS	DP=182;VDB=0.251386;SGB=15.7021;RPBZ=1.65844;MQBZ=-0.332832;MQSBZ=0.260402;BQBZ=1.81547;FS=0;MQ0F=0;AC=2;AN=8;DP4=55,34,7,6;MQ=37	GT:PL	0/0:0,90,255	0/0:0,84,255	1/1:255,39,0	0/0:0,93,255
OAR19	43588352	.	C	T	719.451	PASS	DP=169;VDB=4.34129e-13;SGB=19.2311;RPBZ=0.443269;MQBZ=0.611052;MQSBZ=-2.52942;BQBZ=0.608376;FS=0;MQ0F=0;AC=5;AN=8;DP4=10,15,36,42;MQ=37	GT:PL	1/1:255,90,0	0/1:255,0,188	0/0:0,45,255	1/1:255,93,0
OAR19	4533103	.	A	C	131.03	PASS	DP=71;VDB=0.000941173;SGB=1.83483;RPBZ=-1.11791;MQBZ=0.245618;BQBZ=-0.847004;FS=0;MQ0F=0;AC=2;AN=8;DP4=56,0,14,0;MQ=36	GT:PL	0/0:0,66,184	0/0:0,42,176	1/1:176,39,0	0/0:0,60,180
OAR19	4533208	.	G	A	661.018	PASS	DP=252;VDB=0.000110536;SGB=10.9706;RPBZ=0.195121;MQBZ=-0.00431588;MQSBZ=-2.37576;BQBZ=2.03228;FS=0;MQ0F=0;AC=4;AN=8;DP4=41,42,36,39;MQ=37	GT:PL	0/1:255,0,255	0/1:195,0,255	0/0:0,93,255	1/1:255,144,0
OAR19	46180487	.	C	T	570.477	PASS	DP=183;VDB=0.0121043;SGB=5.97862;RPBZ=-1.85317;MQBZ=-0.756615;MQSBZ=0.279738;BQBZ=1.95128;FS=0;MQ0F=0;AC=4;AN=8;DP4=23,20,16,33;MQ=38	GT:PL	0/1:213,0,175	0/0:0,78,255	0/1:146,0,189	1/1:255,99,0
OAR19	46395077	.	T	C	251.646	PASS	DP=44;VDB=3.37073e-05;SGB=14.3672;RPBZ=-0.664532;MQBZ=-1.09621;BQBZ=0.666689;FS=0;MQ0F=0;AC=3;AN=8;DP4=0,19,0,25;MQ=37	GT:PL	0/0:0,21,140	0/1:117,0,95	0/0:0,21,143	1/1:180,54,0
OAR19	47473047	.	C	G	118.088	PASS	DP=45;VDB=4.10786e-05;SGB=11.5453;RPBZ=0.977232;MQBZ=0.658882;BQBZ=-0.47347;FS=0;MQ0F=0;AC=2;AN=8;DP4=0,35,0,10;MQ=37	GT:PL	0/0:0,48,179	0/0:0,18,132	0/0:0,39,177	1/1:163,30,0
OAR19	47724279	.	G	A	198.18	PASS	DP=55;VDB=0.0207625;SGB=11.5453;RPBZ=-1.04606;MQBZ=0.928156;MQSBZ=0.929048;BQBZ=-2.73532;FS=0;MQ0F=0;AC=2;AN=8;DP4=10,12,3,7;MQ=38	GT:PL	0/0:0,15,155	0/0:0,18,202	0/0:0,33,255	1/1:243,30,0
OAR19	47938018	.	T	A	674.547	PASS	DP=247;VDB=6.21826e-07;SGB=-34.2844;RPBZ=0.758365;MQBZ=-0.907141;MQSBZ=-2.03656;BQBZ=-0.214847;FS=0;MQ0F=0;AC=3;AN=8;DP4=55,49,23,25;MQ=36	GT:PL	0/1:204,0,255	0/1:255,0,237	0/1:255,0,255	0/0:0,160,255
OAR19	49000605	.	T	C	496.51	PASS	DP=153;VDB=2.42894e-10;SGB=2.8568;RPBZ=2.25851;MQBZ=-1.34929;MQSBZ=-2.0228;BQBZ=0.185488;FS=0;MQ0F=0.00653595;AC=3;AN=8;DP4=23,35,11,22;MQ=36	GT:PL	0/1:199,0,255	0/1:255,0,91	0/1:82,0,255	0/0:0,69,255
OAR19	49000628	.	A	G	259.772	PASS	DP=147;VDB=0.0010256;SGB=-33.5123;RPBZ=-5.86275;MQBZ=-1.51662;MQSBZ=-1.68132;BQBZ=3.64281;FS=0;MQ0F=0.00680272;AC=4;AN=8;DP4=21,53,9,8;MQ=36	GT:PL	0/1:146,0,255	0/1:56,0,255	0/1:94,0,255	0/1:8,0,255
OAR19	49000639	.	C	T	260.51	PASS	DP=131;VDB=0.00173779;SGB=-33.5123;RPBZ=-6.1482;MQBZ=-1.51662;MQSBZ=-0.0315282;BQBZ=4.96121;FS=0;MQ0F=0.00763359;AC=4;AN=8;DP4=12,62,9,8;MQ=36	GT:PL	0/1:146,0,219	0/1:56,0,203	0/1:94,0,255	0/1:8,0,211
OAR19	49000646	.	G	C	260.178	PASS	DP=130;VDB=0.00195026;SGB=-33.5123;RPBZ=-5.67895;MQBZ=-1.51662;MQSBZ=-0.0315282;BQBZ=5.13936;FS=0;MQ0F=0.00769231;AC=4;AN=8;DP4=12,62,9,8;MQ=36	GT:PL	0/1:146,0,215	0/1:56,0,215	0/1:94,0,255	0/1:8,0,215
OAR19	49349311	.	T	C	464.562	PASS	DP=216;VDB=0.00777627;SGB=-34.2844;RPBZ=-0.533262;MQBZ=-0.334014;MQSBZ=1.24317;BQBZ=0.0174462;FS=0;MQ0F=0;AC=3;AN=8;DP4=44,43,28,20;MQ=36	GT:PL	0/1:255,0,248	1/1:255,64,0	0/0:0,84,255	0/0:0,99,255
OAR19	50077182	.	G	A	167.2	PASS	DP=27;VDB=0.000315695;SGB=5.56313;RPBZ=-0.46569;MQBZ=1.24493;BQBZ=-1.34397;FS=0;MQ0F=0;AC=3;AN=8;DP4=15,0,12,0;MQ=39	GT:PL	0/0:0,9,78	0/0:0,30,168	0/1:51,0,54	1/1:161,30,0
OAR19	50077377	.	G	A	388.04	PASS	DP=261;VDB=0.00214505;SGB=-19.5555;RPBZ=0.0449765;MQBZ=0.112035;MQSBZ=-0.0380896;BQBZ=0.591257;FS=0;MQ0F=0;AC=2;AN=8;DP4=62,47,14,10;MQ=35	GT:PL	0/1:255,0,255	0/0:0,102,255	0/1:172,0,196	0/0:0,118,255
OAR19	50976662	.	C	A	719.595	PASS	DP=316;VDB=7.26715e-08;SGB=15.6037;RPBZ=0.327338;MQBZ=-0.992244;MQSBZ=0.510665;BQBZ=-0.162514;FS=0;MQ0F=0;AC=5;AN=8;DP4=46,46,54,45;MQ=38	GT:PL	1/1:255,99,0	1/1:255,126,0	0/1:255,0,255	0/0:0,220,255
OAR19	52759231	.	A	G	471.036	PASS	DP=312;VDB=4.15052e-09;SGB=-33.057;RPBZ=-1.72864;MQBZ=-1.69465;MQSBZ=0.15594;BQBZ=-0.254969;FS=0;MQ0F=0;AC=2;AN=8;DP4=81,65,31,15;MQ=38	GT:PL	0/0:0,66,255	0/1:255,0,255	0/1:255,0,255	0/0:0,211,255
OAR19	5282827	.	T	G	172.078	PASS	DP=34;VDB=0.000830706;SGB=5.27335;RPBZ=-2.04347;MQBZ=0.652428;BQBZ=-0.397565;FS=0;MQ0F=0;AC=2;AN=8;DP4=22,0,12,0;MQ=37	GT:PL	0/1:120,0,40	0/0:0,12,102	0/0:0,27,158	0/1:91,0,114
OAR19	53446463	.	A	G	366.981	PASS	DP=211;VDB=0.00103687;SGB=-22.0103;RPBZ=0.593422;MQBZ=-1.66681;MQSBZ=1.84152;BQBZ=-1.65302;FS=0;MQ0F=0;AC=2;AN=8;DP4=56,42,15,13;MQ=38	GT:PL	0/0:0,102,255	0/0:0,43,255	0/1:163,0,194	0/1:243,0,255
OAR19	54852439	.	C	T	223.64	PASS	DP=237;VDB=1.19957e-06;SGB=3.76582;RPBZ=2.54402;MQBZ=-1.77689;MQSBZ=-1.89769;BQBZ=2.09591;FS=0;MQ0F=0;AC=2;AN=8;DP4=84,44,3,16;MQ=37	GT:PL	0/1:66,0,255	0/0:0,117,255	0/0:0,87,255	0/1:199,0,255
OAR19	54852455	.	G	A	470.979	PASS	DP=233;VDB=0.000357833;SGB=10.3328;RPBZ=-0.805244;MQBZ=-1.76321;MQSBZ=-0.760466;BQBZ=0;FS=0;MQ0F=0;AC=2;AN=8;DP4=53,57,15,21;MQ=37	GT:PL	0/1:255,0,207	0/0:0,117,255	0/0:0,87,255	0/1:255,0,255
OAR19	56379475	.	C	T	131.061	PASS	DP=41;VDB=0.00022801;SGB=1.06183;RPBZ=-1.02184;MQBZ=0.432336;BQBZ=1.33768;FS=0;MQ0F=0;AC=2;AN=8;DP4=29,0,12,0;MQ=28	GT:PL	0/1:102,0,111	0/0:0,18,96	0/0:0,27,134	0/1:68,0,72
OAR19	57821382	.	A	C	752.574	PASS	DP=125;VDB=0.000100729;SGB=-5.20003;RPBZ=-0.540288;MQBZ=-1.71697;MQSBZ=0.924819;BQBZ=-0.796917;FS=0;MQ0F=0;AC=5;AN=8;DP4=19,9,27,21;MQ=38	GT:PL	1/1:255,57,0	0/1:103,0,255	0/1:179,0,209	0/1:255,0,134
OAR19	58097613	.	G	A	721.348	PASS	DP=247;VDB=6.67439e-06;SGB=9.42301;RPBZ=4.3788;MQBZ=-0.387666;MQSBZ=0.0944203;BQBZ=3.45864;FS=0;MQ0F=0;AC=4;AN=8;DP4=53,20,34,33;MQ=37	GT:PL	0/1:255,0,22	1/1:255,63,0	0/0:0,96,255	0/1:255,0,255
OAR19	58784334	.	C	A	33.58	PASS	DP=32;VDB=0.0312982;SGB=-2.36533;RPBZ=1.17042;MQBZ=-0.90859;MQSBZ=-0.407173;BQBZ=-0.863559;FS=0;MQ0F=0;AC=2;AN=8;DP4=1,17,0,3;MQ=40	GT:PL	0/1:52,0,92	0/1:22,0,116	0/0:0,15,160	0/0:0,15,128
OAR19	59642449	.	G	A	388.514	PASS	DP=222;VDB=1.56529e-08;SGB=39.892;RPBZ=-0.459273;MQBZ=-1.28642;MQSBZ=1.88455;BQBZ=0.149413;FS=0;MQ0F=0;AC=3;AN=8;DP4=55,28,39,20;MQ=35	GT:PL	0/0:0,96,255	0/0:0,108,255	0/1:179,0,255	1/1:255,144,0
OAR19	60431174	.	A	G	685.464	PASS	DP=207;VDB=3.43477e-10;SGB=8.46042;RPBZ=0.77941;MQBZ=-1.40409;MQSBZ=-3.05757;BQBZ=-0.437879;FS=0;MQ0F=0;AC=4;AN=8;DP4=36,31,36,26;MQ=38	GT:PL	0/1:255,0,255	0/0:0,120,255	0/1:219,0,255	1/1:255,117,0
OAR19	6282082	.	T	C	251.714	PASS	DP=75;VDB=0.0848712;SGB=1.06199;RPBZ=0.180527;MQBZ=0.307585;MQSBZ=-1.01513;BQBZ=0.396628;FS=0;MQ0F=0;AC=2;AN=8;DP4=15,21,4,8;MQ=37	GT:PL	0/0:0,33,255	0/0:0,51,255	0/1:97,0,67	0/1:194,0,107
OAR19	669332	.	G	A	672.531	PASS	DP=145;VDB=2.91511e-11;SGB=12.3689;RPBZ=0.366688;MQBZ=1.41828;MQSBZ=1.2607;BQBZ=0.719033;FS=0;MQ0F=0.0137931;AC=5;AN=8;DP4=10,21,12,42;MQ=32	GT:PL	1/1:255,53,0	0/1:208,0,108	0/0:0,63,255	1/1:255,30,0
OAR19	6764499	.	A	G	158.915	PASS	DP=36;VDB=0.000309987;SGB=5.94801;RPBZ=0.736166;MQBZ=0.69681;BQBZ=-2.31979;FS=0;MQ0F=0;AC=3;AN=8;DP4=0,22,0,13;MQ=34	GT:PL	0/0:0,12,102	0/0:0,24,150	1/1:129,21,0	0/1:75,0,119
OAR19	7912059	.	C	T	876.363	PASS	DP=185;VDB=3.62157e-17;SGB=-23.8687;RPBZ=0.0492711;MQBZ=0.374833;MQSBZ=-2.24497;BQBZ=1.77674;FS=0;MQ0F=0;AC=5;AN=8;DP4=20,35,22,43;MQ=37	GT:PL	1/1:255,72,0	0/1:213,0,255	0/1:205,0,217	0/1:243,0,255
OAR19	8160464	.	C	T	210.016	PASS	DP=728;VDB=2.18737e-12;SGB=25.012;RPBZ=0.266866;MQBZ=-9.03232;MQSBZ=-1.28502;BQBZ=-2.46729;FS=0;MQ0F=0;AC=2;AN=8;DP4=176,174,33,41;MQ=38	GT:PL	0/0:0,255,255	0/0:0,255,255	1/1:255,183,0	0/0:0,255,255
OAR19	8771161	.	T	A	674.901	PASS	DP=78;VDB=0.0327625;SGB=-4.32776;RPBZ=-0.95906;MQBZ=1.04889;MQSBZ=0.234173;BQBZ=-1.27984;FS=0;MQ0F=0;AC=5;AN=8;DP4=5,6,15,14;MQ=36	GT:PL	1/1:251,30,0	0/1:182,0,46	0/1:94,0,140	0/1:188,0,88
OAR19	9438718	.	C	T	216.997	PASS	DP=61;VDB=1.75372e-06;SGB=-15.8732;RPBZ=-0.589894;MQBZ=0.702432;BQBZ=1.96683;FS=0;MQ0F=0;AC=3;AN=8;DP4=42,0,18,0;MQ=36	GT:PL	1/1:158,15,0	0/1:104,0,91	0/0:0,42,171	0/0:0,33,148
OAR2	100201017	.	C	G	403.492	PASS	DP=134;VDB=0.00902564;SGB=5.69729;RPBZ=1.56887;MQBZ=-1.23547;MQSBZ=-0.707876;BQBZ=-1.27564;FS=0;MQ0F=0;AC=3;AN=8;DP4=38,23,10,14;MQ=38	GT:PL	0/0:0,60,255	0/0:0,69,255	1/1:255,39,0	0/1:194,0,255
OAR2	100598304	.	A	G	210.017	PASS	DP=185;VDB=0.000174311;SGB=63.4302;RPBZ=1.12185;MQBZ=-0.950108;MQSBZ=2.53989;BQBZ=1.26411;FS=0;MQ0F=0;AC=2;AN=8;DP4=27,41,30,19;MQ=36	GT:PL	0/0:0,72,255	0/0:0,54,255	0/0:0,78,255	1/1:255,148,0
OAR2	100598416	.	G	A	149.372	PASS	DP=46;VDB=0.000135062;SGB=2.22082;RPBZ=-1.01002;MQBZ=-1.04853;BQBZ=1.62954;FS=0;MQ0F=0;AC=3;AN=8;DP4=0,31,0,15;MQ=32	GT:PL	0/0:0,21,135	0/1:43,0,107	1/1:152,39,0	0/0:0,54,176
OAR2	102424696	.	G	A	690.252	PASS	DP=248;VDB=1.90033e-05;SGB=7.29845;RPBZ=-0.00996975;MQBZ=-1.15995;MQSBZ=0.842566;BQBZ=-0.857352;FS=0;MQ0F=0;AC=4;AN=8;DP4=23,47,24,32;MQ=38	GT:PL	1/1:255,87,0	0/1:224,0,255	0/0:0,75,255	0/1:255,0,255
OAR2	102643405	.	C	T	292.327	PASS	DP=180;VDB=0.210834;SGB=2.99323;RPBZ=-6.41559;MQBZ=-2.19577;MQSBZ=1.49523;BQBZ=6.6107;FS=0;MQ0F=0;AC=2;AN=8;DP4=9,108,6,11;MQ=38	GT:PL	0/1:215,0,129	0/1:117,0,131	0/0:0,108,255	0/0:0,123,255
OAR2	103072922	.	C	T	143.819	PASS	DP=32;VDB=0.00170801;SGB=0.676086;RPBZ=-0.21882;MQBZ=-0.581704;BQBZ=0.0392749;FS=0;MQ0F=0;AC=3;AN=8;DP4=21,0,11,0;MQ=36	GT:PL	0/0:0,24,148	0/0:0,27,153	1/1:62,6,0	0/1:125,0,75
OAR2	104013114	.	G	C	460.48	PASS	DP=281;VDB=0.0877561;SGB=-32.1537;RPBZ=0.618596;MQBZ=-0.499114;MQSBZ=-0.252086;BQBZ=-0.401555;FS=0;MQ0F=0;AC=4;AN=8;DP4=43,40,52,40;MQ=38	GT:PL	0/0:0,90,255	0/0:0,120,255	1/1:255,108,0	1/1:255,163,0
OAR2	104273242	.	G	C	459.584	PASS	DP=129;VDB=0.00711127;SGB=6.46988;RPBZ=0.232109;MQBZ=-0.793944;MQSBZ=1.0218;BQBZ=-0.789185;FS=0;MQ0F=0;AC=3;AN=8;DP4=24,25,12,14;MQ=39	GT:PL	0/0:0,63,255	0/0:0,51,255	1/1:255,42,0	0/1:250,0,255
OAR2	104807273	.	A	G	464.579	PASS	DP=273;VDB=2.84671e-24;SGB=-36.7392;RPBZ=-3.44786;MQBZ=-1.65522;MQSBZ=2.81155;BQBZ=-1.79328;FS=0;MQ0F=0;AC=3;AN=8;DP4=66,48,41,11;MQ=38	GT:PL	1/1:255,105,0	0/1:255,0,255	0/0:0,141,255	0/0:0,109,255
OAR2	104807327	.	C	A	721.286	PASS	DP=299;VDB=0.0579541;SGB=9.22988;RPBZ=-5.84852;MQBZ=-1.99039;MQSBZ=0.177575;BQBZ=4.03134;FS=0;MQ0F=0;AC=4;AN=8;DP4=33,64,32,34;MQ=38	GT:PL	1/1:255,102,0	0/1:255,0,255	0/0:0,141,255	0/1:255,0,255
OAR2	106397570	.	G	A	719.507	PASS	DP=309;VDB=3.06163e-10;SGB=-8.9654;RPBZ=1.37207;MQBZ=1.05864;MQSBZ=2.01554;BQBZ=-0.144938;FS=0;MQ0F=0;AC=5;AN=8;DP4=39,24,66,64;MQ=38	GT:PL	1/1:255,105,0	0/0:0,90,255	1/1:255,123,0	0/1:255,0,255
OAR2	106599163	.	T	C	136.215	PASS	DP=31;VDB=0.00189523;SGB=0.289452;RPBZ=1.84717;MQBZ=-1.28705;BQBZ=1.23718;FS=0;MQ0F=0;AC=2;AN=8;DP4=21,0,10,0;MQ=38	GT:PL	0/0:0,24,155	0/0:0,12,110	0/1:62,0,100	0/1:113,0,83
OAR2	107516945	.	G	A	644.394	PASS	DP=162;VDB=0.027704;SGB=4.98072;RPBZ=-0.520772;MQBZ=0.748639;MQSBZ=0.503187;BQBZ=0.375107;FS=0;MQ0F=0;AC=4;AN=8;DP4=34,21,29,15;MQ=39	GT:PL	0/0:0,81,255	0/1:207,0,255	1/1:255,63,0	0/1:226,0,255
OAR2	108199364	.	C	A	129.031	PASS	DP=65;VDB=3.65611e-05;SGB=12.9307;RPBZ=-0.73186;MQBZ=1.67484;BQBZ=1.63988;FS=0;MQ0F=0;AC=2;AN=8;DP4=43,0,11,0;MQ=36	GT:PL	1/1:174,33,0	0/0:0,39,169	0/0:0,57,178	0/0:0,33,146
OAR2	108402618	.	T	C	206.112	PASS	DP=260;VDB=0.057195;SGB=2.22065;RPBZ=-4.19719;MQBZ=0.361783;MQSBZ=-1.34896;BQBZ=3.59835;FS=0;MQ0F=0;AC=2;AN=8;DP4=44,107,7,8;MQ=38	GT:PL	0/1:112,0,255	0/1:136,0,255	0/0:0,87,255	0/0:0,172,255
OAR2	108620604	.	A	G	111.022	PASS	DP=70;VDB=0.00197483;SGB=14.3163;RPBZ=-0.432846;MQBZ=-1.47582;BQBZ=-0.819725;FS=0;MQ0F=0;AC=2;AN=8;DP4=58,0,12,0;MQ=38	GT:PL	1/1:156,36,0	0/0:0,42,170	0/0:0,57,187	0/0:0,75,187
OAR2	108620724	.	A	C	460.475	PASS	DP=337;VDB=7.65844e-07;SGB=66.2035;RPBZ=-0.393494;MQBZ=1.35943;MQSBZ=0.254606;BQBZ=-0.255916;FS=0;MQ0F=0;AC=4;AN=8;DP4=53,42,40,60;MQ=39	GT:PL	0/0:0,138,255	0/0:0,148,255	1/1:255,105,0	1/1:255,196,0
OAR2	109584845	.	A	C	65.6624	PASS	DP=363;VDB=1.09545e-06;SGB=-78.6961;RPBZ=6.17395;MQBZ=-11.0983;MQSBZ=-1.55735;BQBZ=0.702711;FS=0;MQ0F=0.00550964;AC=3;AN=8;DP4=126,47,26,19;MQ=34	GT:PL	0/0:0,47,255	0/1:9,0,255	1/1:102,60,0	0/0:0,255,255
OAR2	109584879	.	G	A	720.254	PASS	DP=380;VDB=1.96031e-10;SGB=52.7535;RPBZ=-3.50314;MQBZ=11.8475;MQSBZ=-0.328915;BQBZ=-4.65478;FS=0;MQ0F=0.00526316;AC=5;AN=8;DP4=21,25,104,71;MQ=34	GT:PL	0/1:255,0,12	1/1:255,6,0	0/0:0,66,125	1/1:255,255,0
OAR2	114625695	.	G	A	962.537	PASS	DP=237;VDB=2.27107e-08;SGB=-7.36752;RPBZ=0.055762;MQBZ=-1.55723;MQSBZ=0.160592;BQBZ=0.995856;FS=0;MQ0F=0;AC=5;AN=8;DP4=20,29,49,46;MQ=38	GT:PL	1/1:255,102,0	0/1:255,0,242	0/1:237,0,249	0/1:255,0,255
OAR2	114989359	.	A	G	340.635	PASS	DP=60;VDB=0.000269069;SGB=1.69815;RPBZ=-2.66296;MQBZ=1.0866;BQBZ=-0.240601;FS=0;MQ0F=0;AC=3;AN=8;DP4=33,0,27,0;MQ=38	GT:PL	0/0:0,45,179	0/1:132,0,73	0/1:101,0,150	0/1:148,3,0
OAR2	115474269	.	G	A	93.5775	PASS	DP=15;VDB=0.00981221;SGB=1.26965;RPBZ=0.837002;MQBZ=0.972803;BQBZ=0.254588;FS=0;MQ0F=0.0666667;AC=3;AN=8;DP4=0,9,0,6;MQ=30	GT:PL	0/0:0,3,36	1/1:82,12,0	0/0:0,21,117	0/1:54,0,14
OAR2	115784440	.	G	A	721.45	PASS	DP=431;VDB=1.21652e-19;SGB=-38.9045;RPBZ=-0.432134;MQBZ=0.697497;MQSBZ=0.962612;BQBZ=0.90771;FS=0;MQ0F=0.00232019;AC=4;AN=8;DP4=106,52,69,45;MQ=36	GT:PL	0/0:0,184,255	0/1:255,0,255	1/1:255,144,0	0/1:255,0,255
OAR2	116233394	.	T	G	103.99	PASS	DP=44;VDB=6.52323e-05;SGB=0.676694;RPBZ=-0.0954267;MQBZ=0.733578;BQBZ=1.64673;FS=0;MQ0F=0;AC=2;AN=8;DP4=33,0,11,0;MQ=31	GT:PL	0/0:0,12,85	0/0:0,36,161	0/1:24,0,44	0/1:119,0,133
OAR2	116233469	.	C	T	857.332	PASS	DP=286;VDB=0.000245305;SGB=-28.1647;RPBZ=1.01478;MQBZ=-1.74784;MQSBZ=-0.16825;BQBZ=-0.443425;FS=0;MQ0F=0;AC=5;AN=8;DP4=27,37,43,36;MQ=38	GT:PL	1/1:255,75,0	0/1:132,0,255	0/1:255,0,255	0/1:255,0,255
OAR2	117499729	.	T	C	471.038	PASS	DP=365;VDB=1.98333e-24;SGB=20.3765;RPBZ=-0.242979;MQBZ=0.250405;MQSBZ=-3.16041;BQBZ=-1.00828;FS=0;MQ0F=0;AC=2;AN=8;DP4=75,86,22,40;MQ=37	GT:PL	0/0:0,138,255	0/1:255,0,255	0/0:0,169,255	0/1:255,0,255
OAR2	119914888	.	A	G	494.599	PASS	DP=101;VDB=0.000226898;SGB=1.71201;RPBZ=1.04187;MQBZ=1.587;MQSBZ=1.32096;BQBZ=1.05706;FS=0;MQ0F=0;AC=3;AN=8;DP4=20,18,12,15;MQ=37	GT:PL	0/1:109,0,204	0/1:170,0,167	0/0:0,36,255	0/1:255,0,186
OAR2	122498542	.	T	C	981.038	PASS	DP=271;VDB=1.28192e-10;SGB=-8.28063;RPBZ=0.815516;MQBZ=-1.38674;MQSBZ=1.15316;BQBZ=0.0190464;FS=0;MQ0F=0;AC=6;AN=8;DP4=21,25,69,46;MQ=37	GT:PL	0/1:255,0,255	1/1:255,120,0	1/1:255,90,0	0/1:255,0,255
OAR2	125112365	.	C	T	918.844	PASS	DP=180;VDB=3.05051e-20;SGB=-6.38427;RPBZ=-1.04213;MQBZ=-1.17887;MQSBZ=-4.49448;BQBZ=-0.00332763;FS=0;MQ0F=0;AC=6;AN=8;DP4=14,26,21,53;MQ=36	GT:PL	1/1:255,96,0	0/1:197,0,238	1/1:255,45,0	0/1:251,0,255
OAR2	125336343	.	A	T	604.79	PASS	DP=201;VDB=5.95902e-07;SGB=-28.1474;RPBZ=1.2742;MQBZ=-0.17491;MQSBZ=3.03746;BQBZ=1.10273;FS=0;MQ0F=0;AC=3;AN=8;DP4=72,23,22,16;MQ=36	GT:PL	0/0:0,75,255	0/1:255,0,255	0/1:222,0,255	0/1:168,0,255
OAR2	125336375	.	T	G	980.224	PASS	DP=255;VDB=0.0850815;SGB=-7.185;RPBZ=-2.16343;MQBZ=-0.373978;MQSBZ=-1.33896;BQBZ=2.18343;FS=0;MQ0F=0;AC=5;AN=8;DP4=13,29,51,40;MQ=36	GT:PL	1/1:255,75,0	0/1:255,0,255	0/1:255,0,232	0/1:255,0,175
OAR2	125336461	.	A	G	181.886	PASS	DP=81;VDB=0.000159803;SGB=-15.8732;RPBZ=0.883868;MQBZ=0.0795408;BQBZ=0.724418;FS=0;MQ0F=0;AC=3;AN=8;DP4=0,63,0,18;MQ=33	GT:PL	0/0:0,48,177	0/1:112,0,125	0/1:65,0,121	0/1:46,0,137
OAR2	125778332	.	C	T	489.665	PASS	DP=76;VDB=1.90338e-07;SGB=6.38254;RPBZ=-1.87774;MQBZ=-2.51932;MQSBZ=2.17644;BQBZ=-1.21158;FS=0;MQ0F=0;AC=5;AN=8;DP4=13,4,19,10;MQ=38	GT:PL	1/1:176,18,0	0/1:104,0,104	0/0:0,39,255	1/1:255,51,0
OAR2	12590483	.	C	T	962.602	PASS	DP=304;VDB=5.86169e-15;SGB=-8.42103;RPBZ=0.612369;MQBZ=-0.215169;MQSBZ=1.43153;BQBZ=1.61658;FS=0;MQ0F=0;AC=5;AN=8;DP4=39,22,63,57;MQ=38	GT:PL	0/1:255,0,255	0/1:255,0,255	0/1:237,0,255	1/1:255,130,0
OAR2	126225335	.	T	C	381.303	PASS	DP=313;VDB=2.27636e-07;SGB=-42.2626;RPBZ=-0.696068;MQBZ=-1.00925;MQSBZ=2.11846;BQBZ=0.0317551;FS=0;MQ0F=0;AC=3;AN=8;DP4=63,60,34,27;MQ=38	GT:PL	0/0:0,132,255	0/0:0,120,255	0/1:172,0,255	1/1:255,148,0
OAR2	126455463	.	A	T	565.501	PASS	DP=131;VDB=1.41365e-14;SGB=3.04972;RPBZ=-1.15749;MQBZ=-0.317235;MQSBZ=-2.52214;BQBZ=-0.427574;FS=0;MQ0F=0;AC=3;AN=8;DP4=11,44,8,26;MQ=37	GT:PL	0/1:255,0,193	0/1:101,0,126	0/1:249,0,203	0/0:0,87,255
OAR2	126902666	.	A	T	175.439	PASS	DP=55;VDB=0.034401;SGB=-0.867633;RPBZ=2.03828;MQBZ=-1.12569;MQSBZ=0.583091;BQBZ=-0.519173;FS=0;MQ0F=0;AC=3;AN=8;DP4=16,9,3,4;MQ=39	GT:PL	0/0:0,27,255	0/1:85,0,85	1/1:135,12,0	0/0:0,39,255
OAR2	127145986	.	G	A	451.846	PASS	DP=186;VDB=3.62615e-05;SGB=6.08358;RPBZ=-1.86258;MQBZ=0.268229;MQSBZ=3.46126;BQBZ=-0.771314;FS=0;MQ0F=0;AC=2;AN=8;DP4=58,29,15,10;MQ=38	GT:PL	0/1:255,0,215	0/0:0,96,255	0/1:236,0,167	0/0:0,111,255
OAR2	127629117	.	C	A	945.213	PASS	DP=237;VDB=1.55043e-12;SGB=-22.3345;RPBZ=-1.34482;MQBZ=-0.236577;MQSBZ=1.38702;BQBZ=-1.18225;FS=0;MQ0F=0;AC=4;AN=8;DP4=38,38,29,31;MQ=40	GT:PL	0/1:255,0,255	0/1:218,0,255	0/1:255,0,255	0/1:255,0,255
OAR2	128513070	.	C	T	710.503	PASS	DP=111;VDB=0.319759;SGB=-14.3562;RPBZ=-0.837182;MQBZ=1.24935;MQSBZ=-0.792501;BQBZ=2.2323;FS=0;MQ0F=0;AC=5;AN=8;DP4=9,22,15,19;MQ=38	GT:PL	0/1:59,0,233	0/1:204,0,169	1/1:232,27,0	0/1:255,0,208
OAR2	130258306	.	G	A	50.8152	PASS	DP=54;VDB=7.1252e-15;SGB=-4.70423;RPBZ=0.634892;MQBZ=-0.930952;BQBZ=-5.29739;FS=0;MQ0F=0.148148;AC=6;AN=8;DP4=15,0,38,0;MQ=9	GT:PL	1/1:35,18,0	1/1:25,27,0	0/1:0,4,19	0/1:32,0,25
OAR2	130258452	.	A	G	487.534	PASS	DP=175;VDB=0.986369;SGB=-28.1647;RPBZ=2.05284;MQBZ=-0.888042;MQSBZ=-0.754948;BQBZ=-0.987829;FS=0;MQ0F=0.0685714;AC=4;AN=8;DP4=14,49,8,71;MQ=21	GT:PL	0/1:94,0,94	0/1:149,0,127	0/1:83,0,128	0/1:199,0,174
OAR2	130911648	.	G	A	457.377	PASS	DP=167;VDB=0.0432512;SGB=-21.3966;RPBZ=0.444846;MQBZ=-0.884572;MQSBZ=0.133805;BQBZ=1.53496;FS=0;MQ0F=0;AC=3;AN=8;DP4=35,24,10,17;MQ=38	GT:PL	0/0:0,66,255	0/1:127,0,255	0/1:255,0,98	0/1:115,0,255
OAR2	132198827	.	G	A	719.584	PASS	DP=287;VDB=1.39945e-16;SGB=35.7817;RPBZ=0.388384;MQBZ=0.455494;MQSBZ=1.24884;BQBZ=1.0014;FS=0;MQ0F=0;AC=5;AN=8;DP4=23,29,68,54;MQ=38	GT:PL	0/0:0,93,255	0/1:255,0,255	1/1:255,105,0	1/1:255,199,0
OAR2	132611932	.	T	C	101.831	PASS	DP=35;VDB=0.000314674;SGB=-0.48012;RPBZ=-1.10397;MQBZ=-0.23916;BQBZ=0.971825;FS=0;MQ0F=0;AC=2;AN=8;DP4=0,27,0,8;MQ=38	GT:PL	0/0:0,27,158	0/0:0,33,171	0/1:24,3,0	0/1:119,0,113
OAR2	134998369	.	C	T	144.119	PASS	DP=39;VDB=2.81945e-06;SGB=1.06183;RPBZ=0.164189;MQBZ=0.37182;BQBZ=0.69282;FS=0;MQ0F=0;AC=2;AN=8;DP4=25,0,12,0;MQ=31	GT:PL	0/0:0,15,104	0/0:0,21,112	0/1:99,0,77	0/1:84,0,125
OAR2	134998458	.	G	T	885.076	PASS	DP=184;VDB=5.69271e-07;SGB=-6.08834;RPBZ=1.24332;MQBZ=0.153174;MQSBZ=1.21545;BQBZ=3.53284;FS=0;MQ0F=0;AC=6;AN=8;DP4=20,9,30,37;MQ=37	GT:PL	1/1:255,15,0	1/1:255,39,0	0/1:159,0,242	0/1:255,0,255
OAR2	135203010	.	C	T	308.26	PASS	DP=53;VDB=0.000331359;SGB=1.50745;RPBZ=0.463162;MQBZ=-1.67516;BQBZ=1.4435;FS=0;MQ0F=0;AC=4;AN=8;DP4=27,0,26,0;MQ=37	GT:PL	0/0:0,24,142	0/1:58,0,138	1/1:163,39,0	0/1:131,0,134
OAR2	135444757	.	G	A	402.776	PASS	DP=98;VDB=0.000177355;SGB=-18.3281;RPBZ=-1.52512;MQBZ=0.257025;MQSBZ=-2.50393;BQBZ=0.0893466;FS=0;MQ0F=0;AC=3;AN=8;DP4=14,27,9,13;MQ=37	GT:PL	0/0:0,21,166	0/0:0,15,255	1/1:239,33,0	0/1:209,0,255
OAR2	13562456	.	G	A	875.96	PASS	DP=208;VDB=9.54981e-08;SGB=-6.86541;RPBZ=-0.924367;MQBZ=1.06933;MQSBZ=-1.33841;BQBZ=0.523926;FS=0;MQ0F=0;AC=6;AN=8;DP4=17,23,40,44;MQ=38	GT:PL	0/1:150,0,255	1/1:255,81,0	1/1:255,69,0	0/1:255,0,255
OAR2	135669894	.	A	G	50.5017	PASS	DP=88;VDB=0.100421;SGB=-2.00512;RPBZ=0.259482;MQBZ=1.11399;MQSBZ=-0.577047;BQBZ=-3.16228;FS=0;MQ0F=0;AC=2;AN=8;DP4=20,20,3,1;MQ=37	GT:PL	0/0:0,36,255	0/0:0,27,220	0/1:21,0,176	0/1:72,0,255
OAR2	136635350	.	T	C	161.493	PASS	DP=66;VDB=0.00472248;SGB=4.9247;RPBZ=-0.945772;MQBZ=-1.11404;BQBZ=1.12474;FS=0;MQ0F=0;AC=3;AN=8;DP4=0,44,0,22;MQ=37	GT:PL	1/1:156,18,0	0/1:51,0,124	0/0:0,27,158	0/0:0,75,183
OAR2	138652238	.	C	T	439.034	PASS	DP=147;VDB=0.107805;SGB=4.15211;RPBZ=1.055;MQBZ=1.38676;MQSBZ=-1.40223;BQBZ=2.17388;FS=0;MQ0F=0;AC=2;AN=8;DP4=28,37,10,10;MQ=40	GT:PL	0/1:223,0,255	0/1:255,0,193	0/0:0,57,255	0/0:0,69,255
OAR2	139072295	.	C	T	101.259	PASS	DP=41;VDB=0.0020024;SGB=0.290858;RPBZ=0.0304026;MQBZ=-0.644827;BQBZ=-0.117991;FS=0;MQ0F=0;AC=2;AN=8;DP4=0,31,0,10;MQ=38	GT:PL	0/0:0,6,55	0/0:0,42,180	0/1:12,0,120	0/1:128,0,122
OAR2	141479543	.	G	T	364.777	PASS	DP=39;VDB=0.167798;SGB=-3.47009;RPBZ=-0.87885;MQBZ=-0.335888;MQSBZ=0.495434;BQBZ=0.644035;FS=0;MQ0F=0;AC=6;AN=8;DP4=4,5,7,6;MQ=39	GT:PL	0/1:84,0,102	1/1:113,9,0	1/1:102,9,0	0/1:104,0,153
OAR2	141723326	.	C	T	980.562	PASS	DP=192;VDB=3.34223e-05;SGB=-6.36325;RPBZ=0.106212;MQBZ=-1.37578;MQSBZ=2.25419;BQBZ=-1.54424;FS=0;MQ0F=0;AC=5;AN=8;DP4=19,24,41,32;MQ=38	GT:PL	0/1:255,0,255	0/1:255,0,175	1/1:255,66,0	0/1:255,0,255
OAR2	141723426	.	A	G	369.624	PASS	DP=59;VDB=0.000294087;SGB=-11.2871;RPBZ=-0.496244;MQBZ=-0.716932;MQSBZ=1.16359;BQBZ=1.53922;FS=0;MQ0F=0;AC=5;AN=8;DP4=0,18,1,23;MQ=37	GT:PL	0/1:126,0,131	0/1:54,0,14	1/1:128,21,0	0/1:101,0,88
OAR2	141964265	.	A	G	974.606	PASS	DP=319;VDB=1.43734e-05;SGB=-33.9949;RPBZ=-1.85544;MQBZ=-1.43432;MQSBZ=0.224025;BQBZ=-2.00823;FS=0;MQ0F=0;AC=5;AN=8;DP4=33,29,44,54;MQ=37	GT:PL	0/1:249,0,255	0/1:255,0,255	1/1:255,87,0	0/1:255,0,255
OAR2	143748428	.	A	C	244.709	PASS	DP=30;VDB=4.1548e-06;SGB=-0.223131;RPBZ=0.0840219;MQBZ=0.681359;BQBZ=0.35453;FS=0;MQ0F=0;AC=3;AN=8;DP4=13,0,17,0;MQ=34	GT:PL	0/1:54,0,41	0/0:0,21,134	0/1:119,0,19	0/1:113,0,27
OAR2	143984516	.	G	A	429.583	PASS	DP=160;VDB=0.00122323;SGB=6.85617;RPBZ=-0.72502;MQBZ=-7.72432;MQSBZ=0.370848;BQBZ=0.400256;FS=0;MQ0F=0;AC=3;AN=8;DP4=32,22,15,12;MQ=38	GT:PL	1/1:255,51,0	0/0:0,48,255	0/1:220,0,223	0/0:0,87,255
OAR2	143984565	.	T	C	393.586	PASS	DP=285;VDB=3.23615e-05;SGB=-23.8514;RPBZ=4.03473;MQBZ=-7.89353;MQSBZ=0.895684;BQBZ=0.990391;FS=0;MQ0F=0;AC=2;AN=8;DP4=91,46,18,13;MQ=39	GT:PL	0/1:255,0,255	0/0:0,108,255	0/1:178,0,255	0/0:0,163,255
OAR2	143984575	.	T	G	464.51	PASS	DP=290;VDB=2.88817e-05;SGB=-35.5118;RPBZ=0.852009;MQBZ=-6.13545;MQSBZ=0.639968;BQBZ=0.167428;FS=0;MQ0F=0;AC=3;AN=8;DP4=72,45,29,21;MQ=38	GT:PL	1/1:255,96,0	0/0:0,108,255	0/1:255,0,255	0/0:0,160,255
OAR2	143984583	.	C	T	210.017	PASS	DP=291;VDB=0.0463883;SGB=48.9719;RPBZ=-0.710354;MQBZ=2.86476;MQSBZ=0.753363;BQBZ=0.463611;FS=0;MQ0F=0;AC=2;AN=8;DP4=74,56,23,14;MQ=38	GT:PL	0/0:0,96,255	1/1:255,111,0	0/0:0,135,255	0/0:0,160,255
OAR2	143984594	.	C	A	464.482	PASS	DP=291;VDB=2.06409e-05;SGB=15.3546;RPBZ=1.35038;MQBZ=-6.28344;MQSBZ=1.67745;BQBZ=-0.162457;FS=0;MQ0F=0;AC=3;AN=8;DP4=58,60,27,22;MQ=38	GT:PL	1/1:255,96,0	0/0:0,111,255	0/1:255,0,255	0/0:0,160,255
OAR2	143984638	.	A	G	293.383	PASS	DP=259;VDB=0.035908;SGB=-18.3281;RPBZ=-4.58089;MQBZ=-0.269704;MQSBZ=-0.385817;BQBZ=3.18543;FS=0;MQ0F=0;AC=2;AN=8;DP4=44,101,10,12;MQ=38	GT:PL	0/1:255,0,164	0/0:0,111,255	0/1:78,0,255	0/0:0,123,255
OAR2	144877992	.	T	C	36.9331	PASS	DP=10;VDB=0.78;SGB=-1.03207;RPBZ=0.645497;MQBZ=-0.608581;MQSBZ=1.82574;FS=0;MQ0F=0;AC=2;AN=8;DP4=1,2,2,0;MQ=37	GT:PL	0/1:34,0,36	0/0:0,3,24	0/1:40,3,0	0/0:0,3,42
OAR2	145081002	.	T	C	376.309	PASS	DP=246;VDB=0.0731938;SGB=5.31099;RPBZ=-2.33064;MQBZ=1.35263;MQSBZ=-2.67739;BQBZ=2.63619;FS=0;MQ0F=0;AC=2;AN=8;DP4=25,100,11,12;MQ=39	GT:PL	0/0:0,129,255	0/0:0,102,255	0/1:161,0,240	0/1:255,0,255
OAR2	145967299	.	T	C	133.563	PASS	DP=105;VDB=0.246072;SGB=-0.867633;RPBZ=3.13213;MQBZ=-0.531284;MQSBZ=0.516135;BQBZ=2.53806;FS=0;MQ0F=0.00952381;AC=2;AN=8;DP4=49,12,4,3;MQ=36	GT:PL	0/1:94,0,85	0/1:79,0,187	0/0:0,48,255	0/0:0,90,255
OAR2	145967326	.	T	C	604.542	PASS	DP=112;VDB=0.161172;SGB=-13.4355;RPBZ=-0.736399;MQBZ=0.520163;MQSBZ=1.01124;BQBZ=0.354093;FS=0;MQ0F=0.00892857;AC=5;AN=8;DP4=23,14,23,8;MQ=36	GT:PL	1/1:199,27,0	1/1:255,39,0	0/1:196,0,156	0/0:0,48,255
OAR2	145967399	.	A	G	303.69	PASS	DP=83;VDB=0.000525346;SGB=11.9148;RPBZ=0.38847;MQBZ=-0.269998;MQSBZ=-0.528868;FS=0;MQ0F=0;AC=3;AN=8;DP4=14,6,14,7;MQ=36	GT:PL	0/0:0,15,136	0/0:0,30,255	0/1:94,0,145	1/1:255,51,0
OAR2	145967431	.	T	C	126.519	PASS	DP=38;VDB=0.00015129;SGB=10.4004;RPBZ=-0.775019;MQBZ=-0.382178;BQBZ=-3.61706;FS=0;MQ0F=0;AC=3;AN=8;DP4=0,19,0,19;MQ=36	GT:PL	0/0:0,15,105	0/0:0,27,157	0/1:38,0,100	1/1:134,45,0
OAR2	147579127	.	T	C	645.586	PASS	DP=119;VDB=0.000663696;SGB=4.40162;RPBZ=2.13388;MQBZ=-1.97661;MQSBZ=1.78619;BQBZ=-1.97977;FS=0;MQ0F=0;AC=5;AN=8;DP4=16,16,27,14;MQ=38	GT:PL	1/1:255,63,0	1/1:206,30,0	0/1:230,0,208	0/0:0,72,255
OAR2	148479842	.	G	A	719.981	PASS	DP=159;VDB=0.0230727;SGB=16.0647;RPBZ=2.4347;MQBZ=-0.944033;MQSBZ=-0.6743;BQBZ=-0.566673;FS=0;MQ0F=0;AC=6;AN=8;DP4=14,11,32,35;MQ=39	GT:PL	1/1:255,36,0	1/1:255,33,0	0/0:0,69,255	1/1:255,54,0
OAR2	150181335	.	A	G	648.449	PASS	DP=99;VDB=1.10949e-06;SGB=-14.6629;RPBZ=-0.568088;MQBZ=-1.73782;MQSBZ=-0.366146;BQBZ=-0.781069;FS=0;MQ0F=0;AC=5;AN=8;DP4=15,11,17,18;MQ=37	GT:PL	0/1:110,0,176	1/1:255,48,0	0/1:163,0,108	0/1:160,0,255
OAR2	150914602	.	C	T	491.641	PASS	DP=100;VDB=0.0394756;SGB=0.737349;RPBZ=0.36296;MQBZ=0.562798;MQSBZ=0;BQBZ=0.668904;FS=0;MQ0F=0;AC=4;AN=8;DP4=12,22,12,10;MQ=39	GT:PL	0/1:249,0,63	1/1:185,18,0	0/0:0,30,255	0/1:101,0,255
OAR2	151360979	.	A	G	210.019	PASS	DP=131;VDB=0.0496745;SGB=17.0881;RPBZ=-1.63783;MQBZ=-1.094;MQSBZ=1.60869;BQBZ=-0.217616;FS=0;MQ0F=0;AC=2;AN=8;DP4=23,45,7,7;MQ=37	GT:PL	0/0:0,42,255	0/0:0,66,255	1/1:255,42,0	0/0:0,96,255
OAR2	151361058	.	A	T	244.52	PASS	DP=66;VDB=0.0394546;SGB=5.56313;RPBZ=-0.733951;MQBZ=0.622712;MQSBZ=0.564843;BQBZ=-0.452342;FS=0;MQ0F=0;AC=3;AN=8;DP4=9,12,2,10;MQ=34	GT:PL	0/1:54,0,118	1/1:236,30,0	0/0:0,24,202	0/0:0,21,223
OAR2	151566834	.	A	G	308.748	PASS	DP=67;VDB=1.34627e-06;SGB=-0.409266;RPBZ=-0.0298889;MQBZ=-2.1069;MQSBZ=-2.50754;BQBZ=-1.7321;FS=0;MQ0F=0;AC=4;AN=8;DP4=9,16,4,12;MQ=36	GT:PL	0/1:8,0,189	0/0:0,36,255	1/1:165,18,0	0/1:179,0,111
OAR2	152101038	.	T	C	184.122	PASS	DP=86;VDB=0.0153953;SGB=8.77574;RPBZ=-0.0606172;MQBZ=0.603431;MQSBZ=-0.749841;BQBZ=-0.0743368;FS=0;MQ0F=0;AC=2;AN=8;DP4=16,22,2,6;MQ=39	GT:PL	0/0:0,30,255	0/0:0,42,255	0/0:0,42,255	1/1:229,24,0
OAR2	155322053	.	A	G	193.07	PASS	DP=96;VDB=0.00785731;SGB=10.1602;RPBZ=0.600924;MQBZ=-1.88892;MQSBZ=0.485253;BQBZ=-0.0816363;FS=0;MQ0F=0;AC=2;AN=8;DP4=26,21,3,6;MQ=40	GT:PL	0/0:0,33,255	0/0:0,42,255	1/1:238,27,0	0/0:0,66,255
OAR2	156305150	.	A	T	976.405	PASS	DP=479;VDB=8.8846e-22;SGB=-13.5305;RPBZ=3.14711;MQBZ=-0.250217;MQSBZ=2.07211;BQBZ=2.32501;FS=0;MQ0F=0;AC=5;AN=8;DP4=27,18,126,104;MQ=37	GT:PL	0/1:255,0,230	0/1:255,0,60	0/1:255,0,41	1/1:255,41,0
OAR2	156524891	.	G	A	680.498	PASS	DP=232;VDB=6.30163e-07;SGB=8.26478;RPBZ=-1.23738;MQBZ=-1.62667;MQSBZ=-1.48661;BQBZ=-0.621551;FS=0;MQ0F=0;AC=4;AN=8;DP4=40,37,27,34;MQ=38	GT:PL	0/1:255,0,154	1/1:255,108,0	0/1:214,0,255	0/0:0,160,255
OAR2	156752494	.	C	A	721.308	PASS	DP=383;VDB=4.17399e-13;SGB=22.557;RPBZ=0.590126;MQBZ=-0.986781;MQSBZ=-1.24379;BQBZ=-0.689151;FS=0;MQ0F=0;AC=4;AN=8;DP4=61,35,73,62;MQ=37	GT:PL	0/1:255,0,201	0/0:0,169,255	0/1:255,0,255	1/1:255,244,0
OAR2	156752642	.	C	T	40.6029	PASS	DP=46;VDB=0.000595752;SGB=6.01014;RPBZ=2.95711;MQBZ=1.53554;BQBZ=-3.36505;FS=0;MQ0F=0;AC=2;AN=8;DP4=0,22,0,6;MQ=37	GT:PL	0/0:0,24,129	0/0:0,30,161	0/0:0,12,85	1/1:85,18,0
OAR2	158005824	.	G	A	464.583	PASS	DP=216;VDB=0.000149002;SGB=32.2396;RPBZ=-2.53354;MQBZ=-1.01542;MQSBZ=-1.23208;BQBZ=-0.847038;FS=0;MQ0F=0;AC=3;AN=8;DP4=39,49,23,28;MQ=38	GT:PL	0/1:255,0,255	1/1:255,90,0	0/0:0,93,255	0/0:0,108,255
OAR2	158936899	.	T	C	206.827	PASS	DP=37;VDB=0.648709;SGB=2.64773;RPBZ=1.25071;MQBZ=-0.309773;MQSBZ=-0.154887;BQBZ=-1.1726;FS=0;MQ0F=0;AC=3;AN=8;DP4=5,6,6,2;MQ=40	GT:PL	0/1:57,0,64	1/1:193,18,0	0/0:0,3,42	0/0:0,24,255
OAR2	158936957	.	A	G	435.954	PASS	DP=93;VDB=3.53494e-06;SGB=-14.0465;RPBZ=0.479872;MQBZ=-3.77846;MQSBZ=2.53837;BQBZ=-1.33081;FS=0;MQ0F=0;AC=6;AN=8;DP4=13,11,22,11;MQ=35	GT:PL	0/1:146,0,247	0/1:0,0,238	1/1:74,15,0	1/1:255,54,0
OAR2	158937081	.	A	C	41.0639	PASS	DP=21;VDB=0.0298006;SGB=-2.00512;RPBZ=2.12131;MQBZ=2.45193;BQBZ=-2.98747;FS=0;MQ0F=0;AC=3;AN=8;DP4=0,17,0,4;MQ=27	GT:PL	0/1:10,0,71	1/1:74,9,0	0/0:0,9,34	0/0:0,27,131
OAR2	159377841	.	C	T	464.574	PASS	DP=201;VDB=0.00335673;SGB=14.9684;RPBZ=-0.812396;MQBZ=-0.0618122;MQSBZ=-0.70213;BQBZ=1.84436;FS=0;MQ0F=0;AC=3;AN=8;DP4=35,50,28,20;MQ=36	GT:PL	0/0:0,96,255	0/0:0,93,255	1/1:255,66,0	0/1:255,0,255
OAR2	160293443	.	G	A	322.577	PASS	DP=161;VDB=0.122076;SGB=2.99323;RPBZ=0.694543;MQBZ=0.387019;MQSBZ=1.02101;BQBZ=-2.91123;FS=0;MQ0F=0;AC=2;AN=8;DP4=30,33,10,7;MQ=37	GT:PL	0/1:216,0,9	0/0:0,60,255	0/1:146,0,143	0/0:0,105,255
OAR2	160511895	.	T	C	370.701	PASS	DP=242;VDB=3.69511e-15;SGB=-62.559;RPBZ=-3.24408;MQBZ=-3.13385;MQSBZ=1.85355;BQBZ=-2.54065;FS=0;MQ0F=0;AC=4;AN=8;DP4=79,40,27,8;MQ=36	GT:PL	0/1:83,0,255	0/1:64,0,255	0/1:230,0,255	0/1:38,0,255
OAR2	161189404	.	A	G	721.483	PASS	DP=305;VDB=5.12374e-15;SGB=11.5476;RPBZ=2.20194;MQBZ=-0.273784;MQSBZ=0.273923;BQBZ=0.333108;FS=0;MQ0F=0;AC=4;AN=8;DP4=39,66,30,48;MQ=38	GT:PL	0/1:255,0,248	1/1:255,108,0	0/1:255,0,255	0/0:0,211,255
OAR2	166210744	.	C	A	216.037	PASS	DP=28;VDB=2.54405e-06;SGB=2.92286;RPBZ=1.81656;MQBZ=-2.599;BQBZ=-2.06559;FS=0;MQ0F=0;AC=5;AN=8;DP4=8,0,20,0;MQ=28	GT:PL	1/1:88,21,0	1/1:130,30,0	0/0:0,15,126	0/1:43,0,56
OAR2	166210866	.	A	C	559.446	PASS	DP=92;VDB=0.00052113;SGB=8.32182;RPBZ=-0.00826155;MQBZ=-2.74684;MQSBZ=-3.92881;BQBZ=-2.0324;FS=0;MQ0F=0;AC=5;AN=8;DP4=10,10,19,20;MQ=35	GT:PL	1/1:255,42,0	1/1:255,57,0	0/0:0,33,255	0/1:95,0,218
OAR2	166210953	.	A	C	31.8666	PASS	DP=23;VDB=0.607612;SGB=-0.535564;RPBZ=0.103483;MQBZ=-2.43432;MQSBZ=-0.136083;BQBZ=0.474288;FS=0;MQ0F=0;AC=2;AN=8;DP4=4,4,2,1;MQ=38	GT:PL	0/1:33,0,62	0/0:0,9,101	0/0:0,6,72	0/1:37,0,33
OAR2	167079559	.	C	T	470.801	PASS	DP=200;VDB=0.0889179;SGB=9.94653;RPBZ=0.592789;MQBZ=0.788347;MQSBZ=-0.792938;BQBZ=0.458064;FS=0;MQ0F=0;AC=2;AN=8;DP4=48,44,20,15;MQ=38	GT:PL	0/0:0,90,255	0/0:0,114,255	0/1:255,0,255	0/1:255,0,168
OAR2	167783258	.	T	C	464.585	PASS	DP=252;VDB=7.59055e-20;SGB=16.8998;RPBZ=-0.106369;MQBZ=1.59409;MQSBZ=4.09172;BQBZ=-1.2753;FS=0;MQ0F=0;AC=3;AN=8;DP4=73,31,37,16;MQ=38	GT:PL	0/1:255,0,255	1/1:255,105,0	0/0:0,90,255	0/0:0,160,255
OAR2	167783260	.	C	A	471.003	PASS	DP=256;VDB=1.74556e-05;SGB=10.7191;RPBZ=-0.368775;MQBZ=0.748874;MQSBZ=4.30381;BQBZ=2.34662;FS=0;MQ0F=0;AC=2;AN=8;DP4=84,36,23,14;MQ=38	GT:PL	0/1:255,0,255	0/0:0,105,255	0/1:255,0,225	0/0:0,160,255
OAR2	16849662	.	A	C	513.266	PASS	DP=130;VDB=4.00306e-10;SGB=-26.0167;RPBZ=-0.947488;MQBZ=-1.24694;BQBZ=1.07215;FS=0;MQ0F=0;AC=5;AN=8;DP4=0,57,0,72;MQ=36	GT:PL	0/1:152,0,144	0/1:69,0,156	1/1:186,78,0	0/1:146,0,154
OAR2	16849686	.	T	C	461.355	PASS	DP=93;VDB=5.95219e-20;SGB=-20.1865;RPBZ=-0.8629;MQBZ=-1.22811;BQBZ=-0.110275;FS=0;MQ0F=0;AC=5;AN=8;DP4=0,40,0,53;MQ=34	GT:PL	0/1:142,0,91	0/1:59,0,154	1/1:180,63,0	0/1:120,0,153
OAR2	168584681	.	C	T	289.482	PASS	DP=74;VDB=5.47059e-06;SGB=6.46988;RPBZ=1.61657;MQBZ=-0.999063;BQBZ=2.1857;FS=0;MQ0F=0;AC=4;AN=8;DP4=48,0,26,0;MQ=37	GT:PL	1/1:164,30,0	1/1:175,48,0	0/0:0,57,183	0/0:0,87,188
OAR2	169835052	.	A	G	627.773	PASS	DP=107;VDB=3.16098e-10;SGB=2.27675;RPBZ=0.975058;MQBZ=-0.851509;MQSBZ=-2.57211;BQBZ=-0.467506;FS=0;MQ0F=0;AC=4;AN=8;DP4=11,23,14,16;MQ=36	GT:PL	0/1:238,0,6	1/1:237,27,0	0/0:0,63,255	0/1:196,0,255
OAR2	170079769	.	A	G	396.12	PASS	DP=34;VDB=7.32595e-06;SGB=3.81539;RPBZ=-0.466186;MQBZ=0.0445616;BQBZ=1.49965;FS=0;MQ0F=0.0294118;AC=6;AN=8;DP4=9,0,24,0;MQ=36	GT:PL	1/1:140,21,0	1/1:149,21,0	1/1:152,30,0	0/0:0,27,151
OAR2	171928352	.	G	A	220.495	PASS	DP=68;VDB=0.00208352;SGB=-0.0966342;RPBZ=2.07733;MQBZ=1.75521;MQSBZ=0.678726;BQBZ=3.1452;FS=0;MQ0F=0;AC=2;AN=8;DP4=24,10,3,6;MQ=30	GT:PL	0/0:0,48,255	0/0:0,36,219	0/1:108,0,110	0/1:152,0,18
OAR2	173062768	.	A	G	464.328	PASS	DP=142;VDB=0.0170598;SGB=4.9247;RPBZ=-0.2797;MQBZ=0.588674;MQSBZ=-0.958623;BQBZ=-0.9238;FS=0;MQ0F=0;AC=3;AN=8;DP4=29,21,13,9;MQ=38	GT:PL	1/1:255,36,0	0/1:255,0,88	0/0:0,51,255	0/0:0,84,255
OAR2	173274862	.	G	A	149.535	PASS	DP=22;VDB=0.000178367;SGB=-1.53316;RPBZ=0.963474;MQBZ=0.816055;FS=0;MQ0F=0;AC=3;AN=8;DP4=0,12,0,10;MQ=30	GT:PL	0/0:0,15,93	0/1:79,0,11	0/1:54,0,54	0/1:56,0,60
OAR2	174609968	.	G	A	106.762	PASS	DP=356;VDB=0.0536721;SGB=5.31099;RPBZ=7.74086;MQBZ=0.0511472;MQSBZ=-0.153493;BQBZ=3.98542;FS=0;MQ0F=0.00280899;AC=2;AN=8;DP4=211,28,10,13;MQ=30	GT:PL	0/1:93,0,241	0/0:0,184,255	0/0:0,163,255	0/1:57,0,216
OAR2	174610035	.	C	T	407.396	PASS	DP=470;VDB=1.75338e-10;SGB=-141.631;RPBZ=-5.14804;MQBZ=-9.10373;MQSBZ=0.639526;BQBZ=0.854547;FS=0;MQ0F=0.00212766;AC=4;AN=8;DP4=69,86,52,32;MQ=30	GT:PL	0/1:148,0,255	0/1:115,0,255	0/1:57,0,255	0/1:130,0,255
OAR2	174610038	.	G	A	350.324	PASS	DP=469;VDB=7.41718e-12;SGB=-128.721;RPBZ=0.486949;MQBZ=-8.71405;MQSBZ=0.325278;BQBZ=1.44519;FS=0;MQ0F=0.0021322;AC=4;AN=8;DP4=69,90,47,29;MQ=30	GT:PL	0/1:103,0,255	0/1:113,0,255	0/1:50,0,255	0/1:128,0,255
OAR2	174610137	.	A	G	44.9502	PASS	DP=78;VDB=5.05034e-08;SGB=-11.5772;RPBZ=3.85628;MQBZ=-3.19793;BQBZ=-5.26173;FS=0;MQ0F=0;AC=3;AN=8;DP4=0,41,0,11;MQ=28	GT:PL	0/1:32,0,58	0/1:46,0,120	0/1:8,0,127	0/0:0,36,140
OAR2	174840504	.	A	G	471.03	PASS	DP=203;VDB=0.000239555;SGB=9.56023;RPBZ=-0.773549;MQBZ=-0.189648;MQSBZ=-2.68166;BQBZ=-0.621378;FS=0;MQ0F=0;AC=2;AN=8;DP4=52,43,15,19;MQ=38	GT:PL	0/0:0,93,255	0/0:0,96,255	0/1:255,0,239	0/1:255,0,255
OAR2	175121979	.	G	A	138.016	PASS	DP=120;VDB=7.38411e-11;SGB=47.5856;RPBZ=0.453222;MQBZ=-0.220508;BQBZ=1.06182;FS=0;MQ0F=0;AC=2;AN=8;DP4=84,0,36,0;MQ=34	GT:PL	0/0:0,96,185	0/0:0,84,178	0/0:0,72,186	1/1:183,108,0
OAR2	175331078	.	C	A	926.229	PASS	DP=353;VDB=0.000122045;SGB=-33.3812;RPBZ=9.93366;MQBZ=-1.69879;MQSBZ=1.70064;BQBZ=8.34906;FS=0;MQ0F=0;AC=4;AN=8;DP4=101,23,43,53;MQ=37	GT:PL	0/1:255,0,243	0/1:255,0,255	0/1:199,0,255	0/1:255,0,255
OAR2	175534286	.	G	A	471.004	PASS	DP=241;VDB=0.0192395;SGB=8.01505;RPBZ=1.15782;MQBZ=-0.61107;MQSBZ=-1.29321;BQBZ=-1.12237;FS=0;MQ0F=0;AC=2;AN=8;DP4=42,51,17,13;MQ=38	GT:PL	0/1:255,0,182	0/1:255,0,255	0/0:0,75,255	0/0:0,114,255
OAR2	176456776	.	G	A	36.2527	PASS	DP=28;VDB=0.045681;SGB=-2.36533;RPBZ=-2.19723;MQBZ=1.39386;BQBZ=0.622649;FS=0;MQ0F=0;AC=2;AN=8;DP4=25,0,3,0;MQ=34	GT:PL	0/0:0,12,73	0/1:57,0,27	0/1:18,0,74	0/0:0,45,178
OAR2	176456894	.	C	T	980.88	PASS	DP=190;VDB=0.00036515;SGB=-7.44701;RPBZ=1.17812;MQBZ=-2.05193;MQSBZ=0.982581;BQBZ=-1.09604;FS=0;MQ0F=0;AC=6;AN=8;DP4=15,5,49,48;MQ=37	GT:PL	1/1:255,84,0	0/1:255,0,143	0/1:255,0,255	1/1:255,126,0
OAR2	177873574	.	C	T	470.754	PASS	DP=272;VDB=4.29912e-14;SGB=16.1272;RPBZ=-1.8011;MQBZ=-1.8894;MQSBZ=-0.611992;BQBZ=0.0329727;FS=0;MQ0F=0;AC=2;AN=8;DP4=60,50,22,29;MQ=39	GT:PL	0/1:255,0,226	0/1:255,0,255	0/0:0,87,255	0/0:0,154,255
OAR2	17902309	.	G	A	719.56	PASS	DP=344;VDB=2.72512e-17;SGB=36.8866;RPBZ=0.969985;MQBZ=-0.42879;MQSBZ=-1.1839;BQBZ=1.17713;FS=0;MQ0F=0;AC=5;AN=8;DP4=28,48,62,73;MQ=38	GT:PL	0/0:0,135,255	0/1:255,0,255	1/1:255,126,0	1/1:255,205,0
OAR2	179472992	.	T	G	254.159	PASS	DP=28;VDB=0.107985;SGB=-3.1284;RPBZ=-1.4771;MQBZ=-1.19523;MQSBZ=-0.882735;BQBZ=1.79743;FS=0;MQ0F=0;AC=5;AN=8;DP4=2,4,2,7;MQ=40	GT:PL	0/1:91,0,20	1/1:42,3,0	0/1:75,0,23	0/1:85,0,134
OAR2	179685254	.	C	G	460.475	PASS	DP=206;VDB=9.82617e-05;SGB=9.94653;RPBZ=0.899655;MQBZ=1.30168;MQSBZ=0.475736;BQBZ=-1.16795;FS=0;MQ0F=0;AC=4;AN=8;DP4=35,32,18,17;MQ=37	GT:PL	0/0:0,84,255	1/1:255,60,0	1/1:255,45,0	0/0:0,117,255
OAR2	1801871	.	G	C	161.355	PASS	DP=41;VDB=0.00270877;SGB=1.06188;RPBZ=0.0860615;MQBZ=-0.98142;BQBZ=-1.00227;FS=0;MQ0F=0;AC=3;AN=8;DP4=29,0,12,0;MQ=36	GT:PL	0/1:104,0,90	1/1:102,12,0	0/0:0,27,146	0/0:0,45,182
OAR2	1801988	.	G	A	461.451	PASS	DP=136;VDB=0.00076127;SGB=8.01505;RPBZ=-0.586274;MQBZ=-0.0670335;MQSBZ=-1.56825;BQBZ=-1.41571;FS=0;MQ0F=0;AC=3;AN=8;DP4=23,33,11,19;MQ=37	GT:PL	0/0:0,66,255	0/0:0,42,255	1/1:249,6,0	0/1:255,0,255
OAR2	181368887	.	C	T	304.609	PASS	DP=46;VDB=2.54646e-09;SGB=0.557101;RPBZ=-1.31641;MQBZ=1.18791;BQBZ=0.916515;FS=0;MQ0F=0;AC=5;AN=8;DP4=25,0,21,0;MQ=34	GT:PL	0/0:0,48,168	1/1:112,15,0	0/1:70,0,134	1/1:168,36,0
OAR2	18144764	.	A	G	139.817	PASS	DP=21;VDB=9.53466e-05;SGB=5.82257;RPBZ=0.785314;MQBZ=0.79423;BQBZ=0.278887;FS=0;MQ0F=0;AC=3;AN=8;DP4=0,9,0,12;MQ=31	GT:PL	0/0:0,18,81	0/1:30,0,30	0/0:0,6,66	1/1:154,33,0
OAR2	181651285	.	T	G	247.19	PASS	DP=36;VDB=0.000180193;SGB=0.543386;RPBZ=0.434412;MQBZ=-1.28381;BQBZ=-0.334731;FS=0;MQ0F=0;AC=3;AN=8;DP4=15,0,21,0;MQ=34	GT:PL	0/0:0,9,59	0/1:85,0,67	0/1:74,0,69	0/1:127,0,101
OAR2	181651387	.	T	A	980.948	PASS	DP=213;VDB=9.82135e-05;SGB=-7.50456;RPBZ=1.42112;MQBZ=-1.29993;MQSBZ=1.11831;BQBZ=-0.65707;FS=0;MQ0F=0;AC=6;AN=8;DP4=15,21,55,43;MQ=36	GT:PL	1/1:255,63,0	1/1:255,39,0	0/1:255,0,250	0/1:255,0,255
OAR2	182142889	.	A	G	373.69	PASS	DP=154;VDB=0.000314494;SGB=4.9247;RPBZ=1.24285;MQBZ=-0.225268;MQSBZ=0.0518567;BQBZ=0.609564;FS=0;MQ0F=0;AC=2;AN=8;DP4=33,34,13,9;MQ=40	GT:PL	0/1:158,0,255	0/0:0,60,255	0/0:0,48,255	0/1:255,0,255
OAR2	183784765	.	T	C	703.577	PASS	DP=281;VDB=6.39198e-08;SGB=25.5993;RPBZ=1.99509;MQBZ=-0.727541;MQSBZ=-1.29434;BQBZ=-1.27822;FS=0;MQ0F=0;AC=5;AN=8;DP4=22,35,36,63;MQ=36	GT:PL	0/0:0,114,255	1/1:255,108,0	0/1:239,0,255	1/1:255,144,0
OAR2	184283469	.	G	A	470.947	PASS	DP=269;VDB=0.00106759;SGB=16.1272;RPBZ=-0.421358;MQBZ=-1.02548;MQSBZ=-0.288127;BQBZ=-2.60189;FS=0;MQ0F=0.00371747;AC=2;AN=8;DP4=68,54,31,20;MQ=38	GT:PL	0/0:0,63,255	0/1:255,0,255	0/0:0,120,255	0/1:255,0,255
OAR2	184906936	.	G	A	316.441	PASS	DP=232;VDB=0.0113013;SGB=-18.9418;RPBZ=1.39261;MQBZ=-2.51275;MQSBZ=2.5874;BQBZ=-0.97798;FS=0;MQ0F=0;AC=2;AN=8;DP4=79,50,15,8;MQ=37	GT:PL	0/0:0,84,255	0/0:0,141,255	0/1:219,0,255	0/1:137,0,255
OAR2	185224082	.	G	A	200.211	PASS	DP=185;VDB=3.36075e-05;SGB=0.675642;RPBZ=-2.95404;MQBZ=1.11962;MQSBZ=-2.64545;BQBZ=2.71008;FS=0;MQ0F=0;AC=2;AN=8;DP4=34,71,6,5;MQ=38	GT:PL	0/0:0,57,255	0/1:140,0,255	0/1:101,0,239	0/0:0,141,255
OAR2	185779914	.	T	A	670.516	PASS	DP=128;VDB=0.037648;SGB=3.43548;RPBZ=0.867895;MQBZ=-3.14538;MQSBZ=0.502979;BQBZ=-0.786325;FS=0;MQ0F=0;AC=5;AN=8;DP4=11,16,18,18;MQ=36	GT:PL	0/0:0,33,255	1/1:255,33,0	1/1:255,36,0	0/1:206,0,255
OAR2	185779915	.	T	C	670.516	PASS	DP=129;VDB=0.0355324;SGB=3.43548;RPBZ=0.915119;MQBZ=-3.14538;MQSBZ=0.502979;BQBZ=0.763701;FS=0;MQ0F=0;AC=5;AN=8;DP4=11,16,18,18;MQ=36	GT:PL	0/0:0,33,255	1/1:255,33,0	1/1:255,36,0	0/1:206,0,255
OAR2	185779916	.	C	G	670.516	PASS	DP=129;VDB=0.0305007;SGB=3.43548;RPBZ=0.893502;MQBZ=-3.14538;MQSBZ=0.502979;BQBZ=-1.77435;FS=0;MQ0F=0;AC=5;AN=8;DP4=11,16,18,18;MQ=36	GT:PL	0/0:0,33,255	1/1:255,33,0	1/1:255,36,0	0/1:206,0,255
OAR2	186842687	.	G	A	325.44	PASS	DP=251;VDB=0.316955;SGB=3.76582;RPBZ=-1.55293;MQBZ=-2.02853;MQSBZ=-0.479011;BQBZ=1.80046;FS=0;MQ0F=0;AC=2;AN=8;DP4=45,71,9,10;MQ=39	GT:PL	0/0:0,151,255	0/0:0,96,255	0/1:187,0,249	0/1:178,0,255
OAR2	187046433	.	T	G	251.99	PASS	DP=156;VDB=0.290566;SGB=2.22065;RPBZ=2.42305;MQBZ=-2.97839;MQSBZ=0.246384;BQBZ=1.9865;FS=0;MQ0F=0;AC=2;AN=8;DP4=45,29,7,8;MQ=38	GT:PL	0/0:0,75,255	0/1:133,0,255	0/0:0,57,255	0/1:159,0,255
OAR2	187714001	.	G	T	916.052	PASS	DP=268;VDB=1.70865e-06;SGB=-23.8687;RPBZ=8.75265;MQBZ=0.27158;MQSBZ=-0.639148;BQBZ=8.46527;FS=0;MQ0F=0;AC=4;AN=8;DP4=89,17,31,34;MQ=38	GT:PL	0/1:244,0,163	0/1:255,0,130	0/1:200,0,255	0/1:255,0,255
OAR2	188946577	.	A	T	419.501	PASS	DP=247;VDB=1.00557e-07;SGB=39.6499;RPBZ=0.718098;MQBZ=0.536738;MQSBZ=-0.101303;BQBZ=0.537329;FS=0;MQ0F=0;AC=3;AN=8;DP4=61,31,30,28;MQ=38	GT:PL	0/0:0,123,255	0/0:0,102,255	0/1:210,0,255	1/1:255,144,0
OAR2	189660684	.	T	G	168.079	PASS	DP=62;VDB=1.34627e-06;SGB=-31.8986;RPBZ=-1.43063;MQBZ=-1.72133;BQBZ=0.130648;FS=0;MQ0F=0;AC=3;AN=8;DP4=0,42,0,16;MQ=33	GT:PL	0/1:73,0,127	0/1:63,0,108	0/0:0,37,165	0/1:72,0,90
OAR2	189880495	.	C	T	618.211	PASS	DP=79;VDB=0.00635925;SGB=5.23028;RPBZ=-1.25949;MQBZ=-0.056349;MQSBZ=-1.8443;BQBZ=-0.654654;FS=0;MQ0F=0;AC=6;AN=8;DP4=8,4,13,15;MQ=37	GT:PL	1/1:255,30,0	1/1:153,12,0	0/0:0,36,255	1/1:255,42,0
OAR2	190621307	.	A	G	298.68	PASS	DP=31;VDB=2.01154e-08;SGB=-3.74546;RPBZ=0.189145;MQBZ=-0.146643;BQBZ=0.0445985;FS=0;MQ0F=0;AC=5;AN=8;DP4=0,9,0,20;MQ=31	GT:PL	0/1:60,0,88	0/1:31,0,54	0/1:102,0,5	1/1:144,27,0
OAR2	19125753	.	T	G	687.609	PASS	DP=221;VDB=0.00282582;SGB=8.45727;RPBZ=0.600288;MQBZ=-2.73234;MQSBZ=-1.21437;BQBZ=-0.703897;FS=0;MQ0F=0;AC=3;AN=8;DP4=39,42,29,33;MQ=37	GT:PL	0/1:255,0,214	0/1:217,0,255	0/0:0,75,255	0/1:255,0,255
OAR2	191924158	.	A	G	460.475	PASS	DP=262;VDB=1.26179e-07;SGB=47.489;RPBZ=0.247019;MQBZ=0.652596;MQSBZ=4.28794;BQBZ=0.224161;FS=0;MQ0F=0;AC=4;AN=8;DP4=58,34,48,25;MQ=37	GT:PL	0/0:0,157,255	0/0:0,120,255	1/1:255,81,0	1/1:255,138,0
OAR2	192157601	.	A	G	464.583	PASS	DP=423;VDB=4.28469e-37;SGB=86.9904;RPBZ=0.305959;MQBZ=-0.654311;MQSBZ=-2.00235;BQBZ=-0.3583;FS=0;MQ0F=0;AC=3;AN=8;DP4=55,81,49,75;MQ=38	GT:PL	0/0:0,157,255	0/0:0,178,255	0/1:255,0,255	1/1:255,255,0
OAR2	192571380	.	C	T	273.8	PASS	DP=17;VDB=0.00423149;SGB=-1.9159;RPBZ=-1.51745;MQBZ=0.782434;FS=0;MQ0F=0;AC=6;AN=8;DP4=3,0,14,0;MQ=33	GT:PL	0/1:87,0,38	0/1:30,0,17	1/1:84,12,0	1/1:112,15,0
OAR2	192571534	.	A	G	379.504	PASS	DP=125;VDB=0.00312858;SGB=2.14541;RPBZ=-3.16274;MQBZ=0.559108;MQSBZ=-0.726704;BQBZ=2.93177;FS=0;MQ0F=0;AC=3;AN=8;DP4=9,34,15,13;MQ=38	GT:PL	0/0:0,51,255	0/1:89,0,202	0/1:75,0,248	0/1:255,0,59
OAR2	192782024	.	G	A	540.857	PASS	DP=91;VDB=2.7773e-11;SGB=-5.33199;RPBZ=1.89763;MQBZ=0.732035;MQSBZ=1.59304;BQBZ=0.264461;FS=0;MQ0F=0;AC=6;AN=8;DP4=0,30,3,49;MQ=40	GT:PL	1/1:187,69,0	1/1:255,48,0	0/1:0,0,129	0/1:138,0,165
OAR2	19340966	.	A	G	776.933	PASS	DP=312;VDB=1.29788e-09;SGB=-102.902;RPBZ=-9.09476;MQBZ=-1.88351;MQSBZ=-0.416574;BQBZ=5.46871;FS=0;MQ0F=0;AC=4;AN=8;DP4=27,102,32,28;MQ=37	GT:PL	0/1:75,0,255	0/1:255,0,255	0/1:255,0,255	0/1:232,0,255
OAR2	194759143	.	T	C	668.351	PASS	DP=289;VDB=1.04677e-10;SGB=-38.5803;RPBZ=1.74687;MQBZ=0.591205;MQSBZ=1.90502;BQBZ=1.07321;FS=0;MQ0F=0;AC=3;AN=8;DP4=72,46,36,19;MQ=38	GT:PL	0/0:0,138,255	0/1:203,0,255	0/1:250,0,255	0/1:255,0,255
OAR2	195258322	.	T	C	454.021	PASS	DP=164;VDB=0.0056222;SGB=7.62876;RPBZ=-0.612845;MQBZ=0.168336;MQSBZ=0.182166;BQBZ=-0.723827;FS=0;MQ0F=0;AC=2;AN=8;DP4=35,34,20,9;MQ=38	GT:PL	0/1:255,0,255	0/1:238,0,244	0/0:0,69,255	0/0:0,66,255
OAR2	195258326	.	T	C	671.494	PASS	DP=169;VDB=0.000137982;SGB=6.13966;RPBZ=0.172773;MQBZ=1.53256;MQSBZ=0.182166;BQBZ=0.714601;FS=0;MQ0F=0;AC=4;AN=8;DP4=26,22,29,21;MQ=38	GT:PL	1/1:255,78,0	0/1:240,0,243	0/0:0,69,255	0/1:220,0,255
OAR2	195567836	.	G	A	612.12	PASS	DP=164;VDB=0.00107324;SGB=5.94841;RPBZ=4.52467;MQBZ=0.499956;MQSBZ=0.616291;BQBZ=3.81697;FS=0;MQ0F=0;AC=5;AN=8;DP4=30,13,24,25;MQ=38	GT:PL	0/0:0,90,255	0/1:147,0,227	1/1:255,9,0	1/1:255,67,0
OAR2	196391804	.	A	G	209.984	PASS	DP=201;VDB=0.00183268;SGB=-23.2377;RPBZ=-0.581257;MQBZ=-0.85601;MQSBZ=-1.50935;BQBZ=-0.881267;FS=0;MQ0F=0;AC=2;AN=8;DP4=38,48,12,18;MQ=39	GT:PL	0/0:0,42,255	0/0:0,42,255	1/1:255,84,0	0/0:0,96,255
OAR2	197501439	.	C	T	725.609	PASS	DP=244;VDB=0.0010244;SGB=9.22986;RPBZ=0.730087;MQBZ=1.45303;MQSBZ=-0.575731;BQBZ=1.91988;FS=0;MQ0F=0;AC=3;AN=8;DP4=48,47,42,24;MQ=38	GT:PL	0/1:255,0,255	0/1:255,0,255	0/0:0,99,255	0/1:255,0,255
OAR2	198424877	.	C	A	976.978	PASS	DP=220;VDB=2.94431e-07;SGB=-7.66924;RPBZ=-0.127172;MQBZ=-0.250819;MQSBZ=-1.69068;BQBZ=-0.333816;FS=0;MQ0F=0;AC=6;AN=8;DP4=23,13,55,47;MQ=36	GT:PL	0/1:251,0,255	0/1:255,0,255	1/1:255,84,0	1/1:255,132,0
OAR2	198424997	.	C	T	452.041	PASS	DP=42;VDB=1.62238e-08;SGB=-4.38724;RPBZ=-0.599997;MQBZ=-0.577779;BQBZ=-0.710655;FS=0;MQ0F=0;AC=6;AN=8;DP4=0,12,0,30;MQ=35	GT:PL	0/1:124,0,78	0/1:95,0,120	1/1:134,21,0	1/1:138,27,0
OAR2	198629323	.	C	T	692.399	PASS	DP=199;VDB=0.0014103;SGB=9.61867;RPBZ=-3.44962;MQBZ=-0.836649;MQSBZ=-0.303023;BQBZ=-0.969988;FS=0;MQ0F=0;AC=4;AN=8;DP4=27,28,31,37;MQ=38	GT:PL	0/0:0,63,255	0/1:226,0,255	0/1:255,0,255	1/1:255,129,0
OAR2	200881504	.	C	G	532.247	PASS	DP=176;VDB=5.68471e-05;SGB=16.5391;RPBZ=1.29886;MQBZ=0.601999;MQSBZ=-1.02318;BQBZ=-0.282467;FS=0;MQ0F=0;AC=5;AN=8;DP4=16,11,34,30;MQ=36	GT:PL	0/1:68,0,251	1/1:255,75,0	0/0:0,45,255	1/1:255,102,0
OAR2	201105237	.	C	T	370.102	PASS	DP=148;VDB=1.00719e-05;SGB=7.10545;RPBZ=-0.295107;MQBZ=-2.54668;MQSBZ=-0.870469;BQBZ=-0.583329;FS=0;MQ0F=0.00675676;AC=4;AN=8;DP4=62,3,55,0;MQ=34	GT:PL	0/1:112,0,151	1/1:188,90,0	0/0:0,87,223	0/1:114,0,198
OAR2	201105278	.	C	T	456.34	PASS	DP=391;VDB=0.0111126;SGB=-44.7174;RPBZ=6.92338;MQBZ=-4.04176;MQSBZ=-0.451738;BQBZ=5.47291;FS=0;MQ0F=0.00255754;AC=4;AN=8;DP4=122,46,39,26;MQ=36	GT:PL	0/1:155,0,255	1/1:255,42,0	0/0:0,214,255	0/1:92,0,255
OAR2	201105302	.	T	C	426.77	PASS	DP=384;VDB=1.71502e-20;SGB=-78.6961;RPBZ=-6.89563;MQBZ=0.86865;MQSBZ=-2.55481;BQBZ=-2.69091;FS=0;MQ0F=0.00260417;AC=3;AN=8;DP4=110,79,33,12;MQ=36	GT:PL	0/1:130,0,255	0/0:0,81,255	0/1:220,0,255	0/1:120,0,255
OAR2	201828296	.	A	G	387.024	PASS	DP=159;VDB=0.016824;SGB=4.9247;RPBZ=0.572655;MQBZ=-1.61515;MQSBZ=-0.598222;BQBZ=-0.350367;FS=0;MQ0F=0;AC=2;AN=8;DP4=29,30,11,11;MQ=36	GT:PL	0/0:0,63,255	0/0:0,63,255	0/1:171,0,201	0/1:255,0,182
OAR2	202289807	.	T	C	97.4222	PASS	DP=84;VDB=0.427991;SGB=6.01014;RPBZ=0.355846;MQBZ=-1.91448;MQSBZ=-0.809802;BQBZ=0.584349;FS=0;MQ0F=0;AC=2;AN=8;DP4=18,18,3,3;MQ=36	GT:PL	1/1:142,18,0	0/0:0,36,255	0/0:0,24,203	0/0:0,48,255
OAR2	202773776	.	T	C	779.035	PASS	DP=101;VDB=1.46868e-10;SGB=-5.18607;RPBZ=-0.118455;MQBZ=-1.2925;MQSBZ=-1.44427;BQBZ=-0.0562217;FS=0;MQ0F=0;AC=6;AN=8;DP4=5,6,16,32;MQ=37	GT:PL	0/1:244,0,129	0/1:64,0,167	1/1:255,45,0	1/1:255,60,0
OAR2	203270375	.	T	C	251.087	PASS	DP=60;VDB=3.14001e-06;SGB=12.8455;RPBZ=-0.623976;MQBZ=0.30997;BQBZ=3.60238;FS=0;MQ0F=0;AC=2;AN=8;DP4=0,37,0,23;MQ=37	GT:PL	0/0:0,45,164	0/1:146,0,66	0/0:0,30,112	0/1:145,0,73
OAR2	204667347	.	T	C	394.895	PASS	DP=229;VDB=0.00447808;SGB=5.31099;RPBZ=-0.985402;MQBZ=0.986248;MQSBZ=-0.0414598;BQBZ=0.56374;FS=0;MQ0F=0;AC=2;AN=8;DP4=51,40,11,12;MQ=35	GT:PL	0/0:0,57,255	0/0:0,120,255	0/1:179,0,255	0/1:255,0,255
OAR2	205417301	.	C	T	981.041	PASS	DP=265;VDB=9.0124e-10;SGB=-8.18933;RPBZ=-1.78954;MQBZ=-0.255488;MQSBZ=-0.135734;BQBZ=-0.47005;FS=0;MQ0F=0;AC=6;AN=8;DP4=16,28,57,56;MQ=37	GT:PL	0/1:255,0,255	1/1:255,51,0	1/1:255,96,0	0/1:255,0,255
OAR2	205676484	.	C	T	402.589	PASS	DP=113;VDB=2.8908e-05;SGB=-19.5555;RPBZ=-1.11921;MQBZ=-0.131721;MQSBZ=-1.68;BQBZ=0.0357669;FS=0;MQ0F=0;AC=3;AN=8;DP4=15,31,10,14;MQ=38	GT:PL	1/1:255,45,0	0/1:193,0,228	0/0:0,24,214	0/0:0,60,255
OAR2	208261184	.	A	G	425.039	PASS	DP=166;VDB=1.53493e-07;SGB=4.5384;RPBZ=-0.478867;MQBZ=0.981624;MQSBZ=2.36752;BQBZ=2.09736;FS=0;MQ0F=0;AC=2;AN=8;DP4=36,43,12,9;MQ=39	GT:PL	0/0:0,78,255	0/0:0,78,255	0/1:238,0,146	0/1:226,0,255
OAR2	208604011	.	T	G	449.04	PASS	DP=175;VDB=5.30109e-07;SGB=6.85617;RPBZ=-0.968351;MQBZ=0.321904;MQSBZ=0.425117;BQBZ=1.49767;FS=0;MQ0F=0;AC=2;AN=8;DP4=50,35,13,14;MQ=37	GT:PL	0/0:0,75,255	0/0:0,93,255	0/1:233,0,219	0/1:255,0,255
OAR2	208604115	.	T	C	537.79	PASS	DP=55;VDB=3.46056e-09;SGB=-4.89986;RPBZ=-1.18173;MQBZ=-1.00262;BQBZ=0.424551;FS=0;MQ0F=0;AC=6;AN=8;DP4=0,12,0,41;MQ=35	GT:PL	1/1:157,30,0	1/1:168,36,0	0/1:121,0,99	0/1:131,0,90
OAR2	209737941	.	G	A	344.585	PASS	DP=87;VDB=7.1481e-05;SGB=2.99323;RPBZ=2.01752;MQBZ=-0.501475;MQSBZ=0.909671;BQBZ=-0.0756384;FS=0;MQ0F=0;AC=3;AN=8;DP4=18,17,13,4;MQ=38	GT:PL	0/0:0,42,255	0/0:0,48,255	0/1:135,0,145	1/1:255,30,0
OAR2	209737998	.	G	C	394.599	PASS	DP=89;VDB=0.00170737;SGB=10.8117;RPBZ=0.28713;MQBZ=-0.292123;MQSBZ=0.198166;BQBZ=0.838777;FS=0;MQ0F=0;AC=3;AN=8;DP4=13,13,10,10;MQ=38	GT:PL	1/1:255,39,0	0/1:185,0,156	0/0:0,33,255	0/0:0,24,249
OAR2	2111340	.	C	T	188.795	PASS	DP=60;VDB=9.66613e-06;SGB=2.99323;RPBZ=1.04371;MQBZ=-0.99754;BQBZ=0.0147357;FS=0;MQ0F=0;AC=2;AN=8;DP4=43,0,17,0;MQ=38	GT:PL	0/0:0,27,162	0/1:95,0,133	0/0:0,30,156	0/1:133,0,153
OAR2	211259100	.	T	G	259.936	PASS	DP=109;VDB=0.167798;SGB=1.44822;RPBZ=-0.638572;MQBZ=-1.35986;MQSBZ=-0.582754;BQBZ=0.11632;FS=0;MQ0F=0;AC=2;AN=8;DP4=26,17,5,8;MQ=39	GT:PL	0/0:0,48,255	0/1:80,0,117	0/0:0,39,255	0/1:219,0,216
OAR2	211259156	.	A	T	395.431	PASS	DP=95;VDB=0.000817717;SGB=0.818754;RPBZ=0;MQBZ=-0.518537;MQSBZ=-0.0521175;BQBZ=1.41191;FS=0;MQ0F=0;AC=4;AN=8;DP4=14,13,14,8;MQ=39	GT:PL	1/1:255,45,0	0/1:97,0,83	0/1:87,0,201	0/0:0,48,255
OAR2	21238525	.	G	A	124.403	PASS	DP=38;VDB=0.000779586;SGB=-0.0958944;RPBZ=-0.172062;MQBZ=1.34726;BQBZ=-1.29143;FS=0;MQ0F=0;AC=3;AN=8;DP4=29,0,9,0;MQ=36	GT:PL	0/0:0,15,92	1/1:146,21,0	0/0:0,45,184	0/1:24,0,117
OAR2	21238657	.	T	C	721.42	PASS	DP=302;VDB=1.42756e-05;SGB=16.7626;RPBZ=2.71597;MQBZ=-0.842431;MQSBZ=1.82326;BQBZ=-2.80601;FS=0;MQ0F=0;AC=4;AN=8;DP4=52,33,57,48;MQ=37	GT:PL	0/1:255,0,255	0/0:0,129,255	1/1:255,135,0	0/1:255,0,255
OAR2	212475644	.	A	C	161.485	PASS	DP=55;VDB=0.00595258;SGB=6.01014;RPBZ=-1.69035;MQBZ=0.752618;MQSBZ=0;BQBZ=-0.663129;FS=0;MQ0F=0;AC=2;AN=8;DP4=12,10,2,4;MQ=40	GT:PL	0/0:0,27,255	0/0:0,21,179	0/0:0,18,200	1/1:206,18,0
OAR2	216846781	.	G	A	470.96	PASS	DP=323;VDB=0.000441273;SGB=15.3546;RPBZ=0.00149666;MQBZ=-1.34954;MQSBZ=0.124531;BQBZ=-1.41513;FS=0;MQ0F=0;AC=2;AN=8;DP4=64,81,22,27;MQ=38	GT:PL	0/0:0,117,255	0/1:255,0,255	0/0:0,138,255	0/1:255,0,255
OAR2	217098067	.	G	A	721.455	PASS	DP=285;VDB=1.05763e-09;SGB=-35.2223;RPBZ=0.633201;MQBZ=-0.368645;MQSBZ=-1.24334;BQBZ=0.575145;FS=0;MQ0F=0;AC=4;AN=8;DP4=30,46,46,56;MQ=36	GT:PL	0/1:255,0,255	1/1:255,132,0	0/0:0,67,255	0/1:255,0,255
OAR2	218504146	.	A	G	470.962	PASS	DP=395;VDB=4.69224e-05;SGB=21.9216;RPBZ=-0.329047;MQBZ=-2.44082;MQSBZ=-2.2369;BQBZ=-1.963;FS=0;MQ0F=0;AC=2;AN=8;DP4=79,106,31,35;MQ=37	GT:PL	0/0:0,157,255	0/0:0,181,255	0/1:255,0,255	0/1:255,0,255
OAR2	218711045	.	C	A	378.413	PASS	DP=144;VDB=0.00272416;SGB=-18.9418;RPBZ=2.75129;MQBZ=0.799579;MQSBZ=1.41202;BQBZ=0.502874;FS=0;MQ0F=0;AC=3;AN=8;DP4=44,16,12,11;MQ=37	GT:PL	0/1:44,0,181	0/0:0,66,255	0/1:120,0,252	0/1:255,0,255
OAR2	218711082	.	T	C	317.921	PASS	DP=140;VDB=0.000203743;SGB=4.53841;RPBZ=0.515699;MQBZ=-2.83323;MQSBZ=-0.524855;BQBZ=-0.850516;FS=0;MQ0F=0;AC=2;AN=8;DP4=29,34,10,11;MQ=37	GT:PL	0/1:115,0,117	0/1:242,0,157	0/0:0,57,255	0/0:0,99,255
OAR2	218997449	.	A	G	310.37	PASS	DP=132;VDB=0.0238761;SGB=-14.6458;RPBZ=1.52571;MQBZ=0.481221;MQSBZ=2.34421;BQBZ=1.45348;FS=0;MQ0F=0;AC=3;AN=8;DP4=27,41,11,5;MQ=38	GT:PL	0/1:99,0,159	0/1:111,0,255	0/1:141,0,223	0/0:0,96,255
OAR2	219243634	.	A	G	140.754	PASS	DP=77;VDB=0.0103095;SGB=-0.481602;RPBZ=-2.48122;MQBZ=0.388056;MQSBZ=0.586686;BQBZ=1.78996;FS=0;MQ0F=0;AC=2;AN=8;DP4=17,23,3,5;MQ=36	GT:PL	0/0:0,30,255	0/1:41,0,247	0/0:0,24,191	0/1:140,0,186
OAR2	219773849	.	C	A	151.992	PASS	DP=107;VDB=0.148379;SGB=0.675642;RPBZ=-3.41585;MQBZ=-2.47077;MQSBZ=-0.153565;BQBZ=2.32935;FS=0;MQ0F=0;AC=2;AN=8;DP4=15,44,6,5;MQ=38	GT:PL	0/0:0,33,241	0/0:0,39,255	0/1:153,0,212	0/1:40,0,255
OAR2	221957062	.	G	A	434.522	PASS	DP=220;VDB=0.044931;SGB=11.4917;RPBZ=0.367064;MQBZ=-1.56716;MQSBZ=-2.26803;BQBZ=-4.36403;FS=0;MQ0F=0;AC=3;AN=8;DP4=43,33,19,20;MQ=38	GT:PL	1/1:255,87,0	0/0:0,60,255	0/1:225,0,248	0/0:0,120,255
OAR2	223623729	.	A	G	281.414	PASS	DP=29;VDB=0.0993498;SGB=-2.88125;RPBZ=-1.80739;MQBZ=-1.0351;MQSBZ=-0.199205;BQBZ=0.621059;FS=0;MQ0F=0;AC=6;AN=8;DP4=5,0,4,6;MQ=40	GT:PL	0/1:57,0,54	0/1:30,0,94	1/1:42,3,0	1/1:190,18,0
OAR2	223841831	.	A	G	438.434	PASS	DP=192;VDB=1.31353e-07;SGB=11.1054;RPBZ=1.09661;MQBZ=-1.53033;MQSBZ=-0.50959;BQBZ=-0.861787;FS=0;MQ0F=0.00520833;AC=3;AN=8;DP4=29,53,16,22;MQ=34	GT:PL	0/1:229,0,255	1/1:255,69,0	0/0:0,66,255	0/0:0,108,255
OAR2	225173453	.	G	C	326.027	PASS	DP=209;VDB=5.34951e-06;SGB=-23.2377;RPBZ=0.200921;MQBZ=-0.703053;MQSBZ=2.60437;BQBZ=-0.184981;FS=0;MQ0F=0;AC=2;AN=8;DP4=52,38,21,9;MQ=38	GT:PL	0/0:0,81,255	0/1:255,0,219	0/1:110,0,255	0/0:0,63,255
OAR2	225173557	.	G	C	521.042	PASS	DP=71;VDB=5.69212e-10;SGB=-5.2636;RPBZ=-0.849673;MQBZ=-0.249943;BQBZ=0.29987;FS=0;MQ0F=0;AC=6;AN=8;DP4=0,18,0,49;MQ=37	GT:PL	0/1:80,0,151	0/1:149,0,84	1/1:150,36,0	1/1:181,51,0
OAR2	225402539	.	C	T	651.546	PASS	DP=204;VDB=0.000440879;SGB=-65.7864;RPBZ=6.35561;MQBZ=-1.51472;MQSBZ=0.143869;BQBZ=1.82932;FS=0;MQ0F=0;AC=4;AN=8;DP4=55,28,16,21;MQ=38	GT:PL	0/1:197,0,255	0/1:249,0,230	0/1:22,0,255	0/1:224,0,255
OAR2	22547774	.	G	C	456.948	PASS	DP=197;VDB=6.58098e-08;SGB=9.56023;RPBZ=-2.18264;MQBZ=-0.932753;MQSBZ=2.65739;BQBZ=0.910477;FS=0;MQ0F=0;AC=2;AN=8;DP4=45,30,21,13;MQ=39	GT:PL	0/0:0,69,255	0/1:241,0,255	0/0:0,81,255	0/1:255,0,220
OAR2	225627469	.	C	A	526.475	PASS	DP=191;VDB=7.52106e-08;SGB=-31.2332;RPBZ=-0.290123;MQBZ=-0.481996;BQBZ=-0.257871;FS=0;MQ0F=0;AC=4;AN=8;DP4=102,0,89,0;MQ=35	GT:PL	0/1:155,0,135	0/1:121,0,150	0/1:147,0,147	0/1:141,0,149
OAR2	227208470	.	G	A	723.343	PASS	DP=247;VDB=0.000316267;SGB=8.65042;RPBZ=-3.82839;MQBZ=-1.93444;MQSBZ=-0.216747;BQBZ=2.57358;FS=0;MQ0F=0;AC=4;AN=8;DP4=31,34,24,39;MQ=36	GT:PL	1/1:255,4,0	0/1:255,0,26	0/1:255,0,255	0/0:0,114,255
OAR2	228166037	.	G	C	128.205	PASS	DP=38;VDB=1.8693e-05;SGB=15.7021;RPBZ=-1.43312;MQBZ=-0.173284;BQBZ=1.31806;FS=0;MQ0F=0;AC=2;AN=8;DP4=0,25,0,13;MQ=37	GT:PL	0/0:0,12,94	0/0:0,36,169	0/0:0,27,155	1/1:173,39,0
OAR2	229484550	.	G	A	633.166	PASS	DP=190;VDB=4.18019e-15;SGB=-23.5619;RPBZ=0.957324;MQBZ=-2.10826;MQSBZ=-2.75159;BQBZ=-1.82564;FS=0;MQ0F=0;AC=3;AN=8;DP4=25,33,17,47;MQ=36	GT:PL	0/0:0,15,255	0/1:163,0,181	0/1:255,0,145	0/1:255,0,255
OAR2	230129117	.	C	T	299.687	PASS	DP=65;VDB=0.000291538;SGB=-0.611439;RPBZ=-0.0783945;MQBZ=-2.5164;MQSBZ=-2.28336;BQBZ=-1.53236;FS=0;MQ0F=0;AC=4;AN=8;DP4=8,18,4,11;MQ=37	GT:PL	0/1:92,0,96	0/0:0,36,255	0/1:126,0,231	1/1:125,15,0
OAR2	233161726	.	G	A	460.475	PASS	DP=237;VDB=2.74651e-10;SGB=56.5084;RPBZ=-0.41522;MQBZ=-0.319302;MQSBZ=0.618344;BQBZ=-0.885512;FS=0;MQ0F=0;AC=4;AN=8;DP4=25,40,45,41;MQ=36	GT:PL	0/0:0,111,255	0/0:0,84,255	1/1:255,84,0	1/1:255,175,0
OAR2	233391693	.	A	G	303.159	PASS	DP=141;VDB=0.175109;SGB=3.37954;RPBZ=1.3012;MQBZ=-0.450124;MQSBZ=-2.3004;BQBZ=0.397808;FS=0;MQ0F=0;AC=3;AN=8;DP4=27,38,10,8;MQ=37	GT:PL	0/0:0,78,255	0/0:0,66,255	1/1:255,42,0	0/1:94,0,255
OAR2	233878201	.	G	C	661.391	PASS	DP=220;VDB=5.96253e-05;SGB=9.42301;RPBZ=0.0282987;MQBZ=-1.59544;MQSBZ=1.0834;BQBZ=-1.4714;FS=0;MQ0F=0;AC=4;AN=8;DP4=38,33,38,29;MQ=34	GT:PL	0/0:0,84,255	1/1:255,90,0	0/1:195,0,232	0/1:255,0,255
OAR2	236603321	.	A	T	538.526	PASS	DP=106;VDB=0.00337439;SGB=2.68234;RPBZ=-0.633055;MQBZ=3.2604;MQSBZ=-0.978389;BQBZ=1.50924;FS=0;MQ0F=0;AC=4;AN=8;DP4=12,9,18,14;MQ=36	GT:PL	0/1:156,0,119	0/0:0,24,183	0/1:171,0,166	1/1:255,40,0
OAR2	237090707	.	C	G	255.889	PASS	DP=249;VDB=1.02382e-10;SGB=-52.8768;RPBZ=3.66848;MQBZ=-0.570916;MQSBZ=-2.03474;BQBZ=2.23699;FS=0;MQ0F=0;AC=4;AN=8;DP4=91,57,8,21;MQ=36	GT:PL	0/1:107,0,255	0/1:46,0,255	0/1:82,0,255	0/1:69,0,255
OAR2	237509449	.	T	A	725.32	PASS	DP=308;VDB=7.84545e-07;SGB=13.6722;RPBZ=0.298697;MQBZ=-0.344514;MQSBZ=1.50556;BQBZ=-0.699934;FS=0;MQ0F=0;AC=3;AN=8;DP4=59,48,53,36;MQ=38	GT:PL	0/0:0,129,255	0/1:255,0,255	0/1:255,0,183	0/1:255,0,255
OAR2	238035660	.	G	A	506.727	PASS	DP=48;VDB=0.00609788;SGB=2.56648;RPBZ=0.927886;MQBZ=0.397409;MQSBZ=2.60839;BQBZ=0.140488;FS=0;MQ0F=0;AC=5;AN=8;DP4=7,5,10,9;MQ=39	GT:PL	1/1:244,27,0	0/0:0,18,193	1/1:226,21,0	0/1:82,0,156
OAR2	238344434	.	G	A	405.344	PASS	DP=55;VDB=7.52829e-08;SGB=-13.4317;RPBZ=-0.0840709;MQBZ=-0.732489;BQBZ=-0.437279;FS=0;MQ0F=0;AC=5;AN=8;DP4=21,0,31,0;MQ=39	GT:PL	0/1:93,0,126	0/1:74,0,74	0/1:96,0,140	1/1:182,51,0
OAR2	239290756	.	G	A	464.451	PASS	DP=332;VDB=3.67645e-08;SGB=60.6572;RPBZ=-0.431368;MQBZ=-1.95156;MQSBZ=1.8985;BQBZ=-1.3908;FS=0;MQ0F=0;AC=3;AN=8;DP4=62,42,44,48;MQ=36	GT:PL	0/0:0,123,255	0/0:0,135,255	0/1:255,0,196	1/1:255,127,0
OAR2	240467111	.	T	C	924.594	PASS	DP=252;VDB=5.40162e-22;SGB=-7.3933;RPBZ=2.44025;MQBZ=-0.571863;MQSBZ=1.80755;BQBZ=-0.328561;FS=0;MQ0F=0;AC=5;AN=8;DP4=29,17,55,51;MQ=37	GT:PL	0/1:255,0,255	0/1:199,0,233	0/1:255,0,255	1/1:255,157,0
OAR2	241141395	.	C	T	553.087	PASS	DP=212;VDB=0.0294081;SGB=-59.3316;RPBZ=-2.837;MQBZ=-3.15622;MQSBZ=1.25502;BQBZ=4.75104;FS=0;MQ0F=0;AC=3;AN=8;DP4=26,71,11,22;MQ=38	GT:PL	0/1:180,0,172	0/0:0,78,255	0/1:186,0,255	0/1:227,0,255
OAR2	241467359	.	C	T	125.26	PASS	DP=202;VDB=0.134895;SGB=-12.1909;RPBZ=3.75779;MQBZ=0.0472423;MQSBZ=2.44403;BQBZ=2.47633;FS=0;MQ0F=0;AC=2;AN=8;DP4=94,29,8,4;MQ=39	GT:PL	0/1:155,0,255	0/0:0,63,255	0/1:11,0,246	0/0:0,106,255
OAR2	242759416	.	A	G	109.277	PASS	DP=23;VDB=0.00529893;SGB=-0.864905;RPBZ=-1.94924;MQBZ=1.39207;BQBZ=0.957427;FS=0;MQ0F=0;AC=2;AN=8;DP4=16,0,7,0;MQ=34	GT:PL	0/1:27,0,47	0/1:121,0,11	0/0:0,9,70	0/0:0,30,143
OAR2	244534224	.	T	C	868.603	PASS	DP=95;VDB=0.00480913;SGB=-4.76186;RPBZ=-2.08385;MQBZ=-1.90986;MQSBZ=-0.361446;BQBZ=-0.861317;FS=0;MQ0F=0;AC=6;AN=8;DP4=6,3,19,19;MQ=36	GT:PL	0/1:198,0,134	1/1:255,30,0	1/1:255,33,0	0/1:200,0,105
OAR2	24466253	.	C	T	117.014	PASS	DP=92;VDB=0.00570041;SGB=-12.822;RPBZ=7.15356;MQBZ=-4.89488;MQSBZ=-2.31929;BQBZ=7.68047;FS=0;MQ0F=0;AC=4;AN=8;DP4=34,0,13,16;MQ=23	GT:PL	0/1:30,0,78	0/1:58,0,114	0/1:42,0,21	0/1:26,0,123
OAR2	24466284	.	G	A	210.202	PASS	DP=95;VDB=1.83333e-05;SGB=-12.8218;RPBZ=5.86915;MQBZ=-3.92895;MQSBZ=-2.31138;BQBZ=2.55469;FS=0;MQ0F=0;AC=4;AN=8;DP4=27,4,11,18;MQ=24	GT:PL	0/1:26,0,136	0/1:58,0,155	0/1:45,0,39	0/1:120,0,145
OAR2	24466433	.	C	T	135.116	PASS	DP=19;VDB=4.04114e-06;SGB=-3.28287;RPBZ=0.639938;MQBZ=-0.139421;FS=0;MQ0F=0;AC=6;AN=8;DP4=0,7,0,11;MQ=24	GT:PL	1/1:59,9,0	0/1:24,0,79	1/1:16,6,0	0/1:74,0,26
OAR2	245036267	.	C	T	521.989	PASS	DP=73;VDB=2.06798e-19;SGB=-5.35196;RPBZ=-1.25846;MQBZ=1.23293;BQBZ=-0.164778;FS=0;MQ0F=0;AC=6;AN=8;DP4=22,0,51,0;MQ=35	GT:PL	0/1:64,0,110	1/1:172,45,0	1/1:177,39,0	0/1:148,0,134
OAR2	245036376	.	T	C	682.469	PASS	DP=305;VDB=4.51042e-07;SGB=14.638;RPBZ=0.0768003;MQBZ=0.708697;MQSBZ=-1.74166;BQBZ=2.19045;FS=0;MQ0F=0;AC=4;AN=8;DP4=45,42,52,42;MQ=38	GT:PL	0/0:0,108,255	0/1:216,0,255	1/1:255,129,0	0/1:255,0,255
OAR2	245661016	.	G	A	721.477	PASS	DP=291;VDB=5.66571e-14;SGB=13.8654;RPBZ=0.617296;MQBZ=-0.626499;MQSBZ=2.70718;BQBZ=1.12665;FS=0;MQ0F=0;AC=4;AN=8;DP4=41,51,44,46;MQ=37	GT:PL	0/1:255,0,255	0/0:0,154,255	1/1:255,120,0	0/1:255,0,255
OAR2	245661114	.	G	A	387.484	PASS	DP=78;VDB=4.40403e-05;SGB=4.20822;RPBZ=0.515223;MQBZ=-0.133063;BQBZ=1.6708;FS=0;MQ0F=0;AC=4;AN=8;DP4=0,38,0,40;MQ=35	GT:PL	0/1:107,0,143	0/0:0,60,175	1/1:180,57,0	0/1:144,0,92
OAR2	245871280	.	C	T	79.3725	PASS	DP=41;VDB=0.400625;SGB=-1.63269;RPBZ=1.34679;MQBZ=-0.651718;MQSBZ=-2.16225;BQBZ=-0.591111;FS=0;MQ0F=0;AC=2;AN=8;DP4=12,5,3,2;MQ=32	GT:PL	0/1:47,0,110	0/1:71,0,33	0/0:0,9,81	0/0:0,27,194
OAR2	247479151	.	C	T	252.668	PASS	DP=49;VDB=5.94501e-05;SGB=15.6323;RPBZ=0.493439;MQBZ=0.149276;BQBZ=-1.33692;FS=0;MQ0F=0;AC=4;AN=8;DP4=0,22,0,27;MQ=35	GT:PL	1/1:161,30,0	1/1:141,18,0	0/0:0,21,140	0/0:0,42,171
OAR2	248509465	.	G	A	470.99	PASS	DP=285;VDB=3.44e-21;SGB=-40.4215;RPBZ=-0.162433;MQBZ=-1.68863;MQSBZ=2.49974;BQBZ=-1.13012;FS=0;MQ0F=0.00350877;AC=2;AN=8;DP4=76,49,38,20;MQ=37	GT:PL	0/1:255,0,255	0/0:0,129,255	0/0:0,81,255	0/1:255,0,255
OAR2	248509501	.	G	A	694.536	PASS	DP=328;VDB=0.0773003;SGB=-41.6489;RPBZ=-5.29152;MQBZ=-0.804148;MQSBZ=0.241131;BQBZ=5.11263;FS=0;MQ0F=0.00304878;AC=3;AN=8;DP4=45,78,28,32;MQ=37	GT:PL	0/1:224,0,255	0/1:255,0,108	0/0:0,126,255	0/1:255,0,255
OAR2	248860665	.	T	C	115.84	PASS	DP=63;VDB=3.42706e-05;SGB=-22.2162;RPBZ=0.623233;MQBZ=-0.696522;BQBZ=-0.578629;FS=0;MQ0F=0;AC=2;AN=8;DP4=53,0,10,0;MQ=36	GT:PL	0/1:89,0,18	0/0:0,33,166	0/1:66,0,108	0/0:0,84,187
OAR2	248860790	.	C	T	316.038	PASS	DP=195;VDB=0.528177;SGB=4.9247;RPBZ=-3.14655;MQBZ=0.602013;MQSBZ=-2.96313;BQBZ=-1.73527;FS=0;MQ0F=0;AC=2;AN=8;DP4=29,71,3,19;MQ=38	GT:PL	0/1:213,0,146	0/0:0,111,255	0/1:142,0,229	0/0:0,129,255
OAR2	25200485	.	G	A	304.368	PASS	DP=59;VDB=2.76257e-08;SGB=2.09439;RPBZ=1.5112;MQBZ=-1.09147;BQBZ=-3.00137;FS=0;MQ0F=0;AC=4;AN=8;DP4=30,0,29,0;MQ=35	GT:PL	1/1:169,51,0	0/1:94,0,107	0/1:85,0,36	0/0:0,63,185
OAR2	25657368	.	G	A	203.393	PASS	DP=174;VDB=0.0597886;SGB=-11.577;RPBZ=0.885095;MQBZ=0.405646;MQSBZ=0.887076;BQBZ=-0.0384533;FS=0;MQ0F=0;AC=2;AN=8;DP4=43,58,5,6;MQ=37	GT:PL	0/0:0,81,255	0/1:197,0,235	0/1:46,0,190	0/0:0,138,255
OAR2	25879417	.	C	T	203.752	PASS	DP=64;VDB=0.00447699;SGB=0.289633;RPBZ=3.78389;MQBZ=-0.12391;MQSBZ=0.337942;BQBZ=3.68515;FS=0;MQ0F=0;AC=2;AN=8;DP4=34,2,5,5;MQ=38	GT:PL	0/1:193,0,113	0/1:50,0,186	0/0:0,12,100	0/0:0,45,235
OAR2	25879499	.	G	A	283.334	PASS	DP=85;VDB=0.00922013;SGB=-12.191;RPBZ=-1.60856;MQBZ=-0.785657;MQSBZ=-0.927898;BQBZ=1.82857;FS=0;MQ0F=0;AC=3;AN=8;DP4=12,22,8,4;MQ=38	GT:PL	0/0:0,45,255	0/1:116,0,172	0/1:69,0,69	0/1:138,0,214
OAR2	2622709	.	G	C	264.465	PASS	DP=115;VDB=2.29965e-06;SGB=11.1054;RPBZ=0.113088;MQBZ=-1.59071;BQBZ=-0.276606;FS=0;MQ0F=0;AC=2;AN=8;DP4=77,0,38,0;MQ=37	GT:PL	0/1:150,0,76	0/1:154,0,136	0/0:0,36,176	0/0:0,135,193
OAR2	2622811	.	G	C	980.874	PASS	DP=407;VDB=1.40431e-14;SGB=-12.8422;RPBZ=1.64888;MQBZ=0.255754;MQSBZ=-0.206467;BQBZ=0.241472;FS=0;MQ0F=0;AC=6;AN=8;DP4=21,15,103,112;MQ=38	GT:PL	0/1:255,0,186	1/1:255,211,0	0/1:255,0,255	1/1:255,255,0
OAR2	26847081	.	T	C	283.175	PASS	DP=139;VDB=0.000285539;SGB=2.60697;RPBZ=0.316754;MQBZ=0.125835;MQSBZ=-2.34567;BQBZ=0.211427;FS=0;MQ0F=0.00719424;AC=2;AN=8;DP4=15,53,6,10;MQ=38	GT:PL	0/0:0,54,255	0/0:0,60,255	0/1:84,0,233	0/1:239,0,255
OAR2	27634520	.	C	A	252.023	PASS	DP=116;VDB=0.00022697;SGB=-57.7179;RPBZ=-0.491486;MQBZ=1.1681;BQBZ=0.514257;FS=0;MQ0F=0;AC=2;AN=8;DP4=84,0,32,0;MQ=38	GT:PL	0/1:157,0,122	0/1:134,0,156	0/0:0,63,186	0/0:0,108,187
OAR2	28098835	.	G	A	440.155	PASS	DP=212;VDB=0.00210649;SGB=-23.8514;RPBZ=4.29183;MQBZ=-1.70048;MQSBZ=-1.4802;BQBZ=1.32887;FS=0;MQ0F=0;AC=3;AN=8;DP4=63,30,15,16;MQ=38	GT:PL	0/0:0,81,255	0/1:207,0,255	0/1:20,0,255	0/1:255,0,255
OAR2	28311658	.	G	A	266.605	PASS	DP=50;VDB=1.4213e-07;SGB=0.361044;RPBZ=0.347454;MQBZ=0.753503;BQBZ=1.14193;FS=0;MQ0F=0;AC=3;AN=8;DP4=0,30,0,20;MQ=35	GT:PL	0/0:0,30,149	0/1:61,0,106	0/1:118,0,78	0/1:127,0,121
OAR2	28518714	.	G	C	953.356	PASS	DP=293;VDB=8.3622e-09;SGB=-32.4606;RPBZ=0.541339;MQBZ=-1.45862;MQSBZ=1.84478;BQBZ=-0.251133;FS=0;MQ0F=0;AC=5;AN=8;DP4=35,43,42,51;MQ=36	GT:PL	1/1:255,93,0	0/1:255,0,255	0/1:228,0,255	0/1:255,0,255
OAR2	28518720	.	G	A	725.393	PASS	DP=290;VDB=1.22949e-08;SGB=11.1613;RPBZ=-0.408358;MQBZ=1.30165;MQSBZ=1.69939;BQBZ=-1.99405;FS=0;MQ0F=0;AC=3;AN=8;DP4=40,52,34,42;MQ=36	GT:PL	0/0:0,93,255	0/1:255,0,255	0/1:255,0,248	0/1:255,0,255
OAR2	29737475	.	G	T	980.526	PASS	DP=320;VDB=5.66577e-17;SGB=-36.4497;RPBZ=-0.0606907;MQBZ=-0.584472;MQSBZ=1.51808;BQBZ=0.884901;FS=0;MQ0F=0;AC=5;AN=8;DP4=47,32,57,49;MQ=38	GT:PL	1/1:255,126,0	0/1:255,0,255	0/1:255,0,255	0/1:255,0,255
OAR2	30051647	.	T	C	856.583	PASS	DP=154;VDB=6.28705e-30;SGB=-22.6413;RPBZ=0.677232;MQBZ=-0.87988;MQSBZ=-3.86441;BQBZ=-1.24848;FS=0;MQ0F=0;AC=5;AN=8;DP4=15,25,13,48;MQ=37	GT:PL	0/1:249,0,223	1/1:255,63,0	0/1:137,0,227	0/1:255,0,255
OAR2	30553759	.	T	C	311.591	PASS	DP=85;VDB=2.6793e-12;SGB=2.8575;RPBZ=0.0366912;MQBZ=-0.192093;BQBZ=-0.254574;FS=0;MQ0F=0;AC=3;AN=8;DP4=51,0,33,0;MQ=33	GT:PL	0/1:87,0,144	0/1:114,0,117	0/0:0,45,169	0/1:150,0,115
OAR2	30786614	.	G	A	657.303	PASS	DP=136;VDB=0.0600964;SGB=3.82178;RPBZ=-0.634927;MQBZ=1.1111;MQSBZ=0.413929;BQBZ=0.718464;FS=0;MQ0F=0;AC=3;AN=8;DP4=21,24,22,16;MQ=38	GT:PL	0/1:255,0,233	0/1:255,0,107	0/0:0,51,255	0/1:187,0,224
OAR2	31762679	.	G	T	433.998	PASS	DP=253;VDB=9.49949e-07;SGB=10.7191;RPBZ=1.45954;MQBZ=-3.67317;MQSBZ=-1.5331;BQBZ=-2.95411;FS=0;MQ0F=0;AC=2;AN=8;DP4=51,73,8,29;MQ=37	GT:PL	0/0:0,102,255	0/1:218,0,255	0/1:255,0,253	0/0:0,160,255
OAR2	31993377	.	G	T	210.029	PASS	DP=264;VDB=0.00121478;SGB=9.94653;RPBZ=-0.31719;MQBZ=0.650714;MQSBZ=-0.394986;BQBZ=1.5338;FS=0;MQ0F=0;AC=2;AN=8;DP4=44,83,13,22;MQ=38	GT:PL	1/1:255,102,0	0/0:0,129,255	0/0:0,105,255	0/0:0,148,255
OAR2	32231132	.	G	T	81.2793	PASS	DP=9;VDB=0.0221621;SGB=-2.48239;RPBZ=-1.23508;MQBZ=0.894427;FS=0;MQ0F=0;AC=3;AN=8;DP4=5,0,4,0;MQ=38	GT:PL	0/1:54,0,54	0/1:36,3,0	0/0:0,6,42	0/1:30,0,30
OAR2	32231304	.	T	A	207.564	PASS	DP=59;VDB=0.439579;SGB=-10.3496;RPBZ=-0.546737;MQBZ=-1.7435;MQSBZ=0.252306;BQBZ=0.941647;FS=0;MQ0F=0;AC=3;AN=8;DP4=10,11,5,4;MQ=39	GT:PL	0/1:72,0,30	0/0:0,27,252	0/1:124,0,124	0/1:51,0,209
OAR2	32436163	.	G	A	933.387	PASS	DP=251;VDB=2.44531e-12;SGB=-25.403;RPBZ=1.19093;MQBZ=-1.32384;MQSBZ=-2.22963;BQBZ=0.598646;FS=0;MQ0F=0;AC=4;AN=8;DP4=32,46,34,36;MQ=37	GT:PL	0/1:206,0,255	0/1:255,0,255	0/1:255,0,255	0/1:255,0,255
OAR2	32670117	.	G	A	272.521	PASS	DP=72;VDB=3.69129e-06;SGB=5.69729;RPBZ=1.13032;MQBZ=1.2879;BQBZ=-0.524488;FS=0;MQ0F=0;AC=3;AN=8;DP4=0,48,0,24;MQ=36	GT:PL	1/1:183,45,0	0/1:135,0,96	0/0:0,48,181	0/0:0,75,185
OAR2	33093772	.	G	A	429.495	PASS	DP=103;VDB=7.76331e-06;SGB=5.17378;RPBZ=1.29819;MQBZ=1.00592;BQBZ=-1.03139;FS=0;MQ0F=0;AC=4;AN=8;DP4=0,57,0,45;MQ=38	GT:PL	0/0:0,90,188	1/1:188,54,0	0/1:146,0,130	0/1:139,0,153
OAR2	33301664	.	C	T	121.076	PASS	DP=46;VDB=1.07191e-05;SGB=15.7021;RPBZ=0.779744;MQBZ=-0.634013;BQBZ=0.29168;FS=0;MQ0F=0;AC=2;AN=8;DP4=32,0,13,0;MQ=36	GT:PL	0/0:0,24,148	1/1:166,39,0	0/0:0,18,135	0/0:0,54,171
OAR2	33301835	.	T	G	345.026	PASS	DP=241;VDB=0.00681555;SGB=-20.1692;RPBZ=-7.31264;MQBZ=-1.08811;MQSBZ=-1.1272;BQBZ=2.84509;FS=0;MQ0F=0;AC=3;AN=8;DP4=28,112,13,12;MQ=39	GT:PL	0/1:187,0,255	0/0:0,123,255	0/1:42,0,255	0/1:160,0,255
OAR2	34051422	.	C	T	802.385	PASS	DP=193;VDB=3.29934e-12;SGB=-20.1865;RPBZ=1.38178;MQBZ=-0.913835;MQSBZ=-3.07342;BQBZ=-0.190684;FS=0;MQ0F=0;AC=4;AN=8;DP4=34,32,23,30;MQ=36	GT:PL	0/1:255,0,101	0/1:194,0,255	0/1:179,0,255	0/1:212,0,255
OAR2	34536004	.	T	C	721.34	PASS	DP=391;VDB=1.16616e-17;SGB=24.2953;RPBZ=-0.385192;MQBZ=1.02691;MQSBZ=1.10907;BQBZ=-1.09983;FS=0;MQ0F=0;AC=4;AN=8;DP4=53,39,83,61;MQ=39	GT:PL	0/1:255,0,255	0/0:0,169,255	0/1:255,0,255	1/1:255,255,0
OAR2	35156563	.	G	A	297.792	PASS	DP=287;VDB=0.00127952;SGB=4.9247;RPBZ=4.98046;MQBZ=-0.223867;MQSBZ=2.38109;BQBZ=4.80747;FS=0;MQ0F=0;AC=2;AN=8;DP4=130,40,12,10;MQ=38	GT:PL	0/0:0,120,255	0/0:0,157,255	0/1:180,0,255	0/1:159,0,255
OAR2	35366255	.	C	G	210.027	PASS	DP=242;VDB=8.424e-05;SGB=14.1958;RPBZ=0.924594;MQBZ=-0.857565;MQSBZ=0.367377;BQBZ=-1.24183;FS=0;MQ0F=0.00826446;AC=2;AN=8;DP4=55,45,27,19;MQ=36	GT:PL	0/0:0,105,255	0/0:0,78,255	0/0:0,114,255	1/1:255,96,0
OAR2	35794573	.	G	T	246.038	PASS	DP=98;VDB=9.48222e-06;SGB=1.06199;RPBZ=0.248439;MQBZ=0.595709;MQSBZ=-3.88641;BQBZ=0.779351;FS=0;MQ0F=0;AC=2;AN=8;DP4=13,37,7,5;MQ=37	GT:PL	0/0:0,48,255	0/1:77,0,174	0/1:208,0,85	0/0:0,72,255
OAR2	36043257	.	T	C	133.016	PASS	DP=75;VDB=0.000431896;SGB=21.2464;RPBZ=0.205823;MQBZ=-0.383174;MQSBZ=0.825195;BQBZ=-0.835494;FS=0;MQ0F=0;AC=2;AN=8;DP4=1,54,1,16;MQ=38	GT:PL	0/0:0,54,176	0/0:0,60,183	0/0:0,51,204	1/1:178,51,0
OAR2	36350430	.	C	T	209.99	PASS	DP=178;VDB=4.38341e-08;SGB=-25.6925;RPBZ=-1.5456;MQBZ=0.959527;MQSBZ=1.52083;BQBZ=0.0427983;FS=0;MQ0F=0;AC=2;AN=8;DP4=38,32,19,15;MQ=37	GT:PL	0/0:0,45,255	0/0:0,37,255	0/0:0,69,255	1/1:255,96,0
OAR2	36564871	.	G	T	469.668	PASS	DP=309;VDB=3.73709e-25;SGB=52.341;RPBZ=-4.62859;MQBZ=-1.70756;MQSBZ=3.0564;BQBZ=0.827581;FS=0;MQ0F=0;AC=2;AN=8;DP4=60,55,62,18;MQ=36	GT:PL	0/1:255,0,190	0/0:0,160,255	0/0:0,126,255	0/1:255,0,94
OAR2	36564876	.	T	C	469.593	PASS	DP=313;VDB=5.79846e-19;SGB=53.0345;RPBZ=-4.91768;MQBZ=-1.75571;MQSBZ=3.14535;BQBZ=1.19259;FS=0;MQ0F=0;AC=2;AN=8;DP4=58,57,60,21;MQ=36	GT:PL	0/1:255,0,190	0/0:0,160,255	0/0:0,126,255	0/1:255,0,77
OAR2	37483049	.	A	G	791.488	PASS	DP=165;VDB=1.88285e-09;SGB=-18.9591;RPBZ=9.87814;MQBZ=-0.176758;MQSBZ=1.21826;BQBZ=9.12462;FS=0;MQ0F=0.00606061;AC=4;AN=8;DP4=68,1,18,31;MQ=38	GT:PL	0/1:130,0,111	0/1:225,0,124	0/1:219,0,129	0/1:255,0,161
OAR2	38621616	.	A	G	128.075	PASS	DP=40;VDB=7.56932e-05;SGB=17.0881;RPBZ=0.18495;MQBZ=-0.28114;BQBZ=0.733799;FS=0;MQ0F=0;AC=2;AN=8;DP4=26,0,14,0;MQ=34	GT:PL	1/1:173,42,0	0/0:0,18,113	0/0:0,24,138	0/0:0,36,172
OAR2	38621675	.	A	G	319.548	PASS	DP=115;VDB=0.0097835;SGB=11.5841;RPBZ=-1.14062;MQBZ=1.12762;MQSBZ=0.24853;BQBZ=0.753371;FS=0;MQ0F=0;AC=3;AN=8;DP4=19,18,7,14;MQ=36	GT:PL	0/0:0,63,255	0/1:110,0,163	0/0:0,30,237	1/1:255,45,0
OAR2	39290104	.	G	A	346.932	PASS	DP=135;VDB=2.31221e-05;SGB=2.99323;RPBZ=-2.36526;MQBZ=-0.217471;MQSBZ=-1.42269;BQBZ=-0.136856;FS=0;MQ0F=0;AC=2;AN=8;DP4=24,43,7,10;MQ=39	GT:PL	0/1:147,0,209	0/0:0,39,255	0/1:239,0,255	0/0:0,99,255
OAR2	40659831	.	G	A	167.12	PASS	DP=109;VDB=0.0178597;SGB=8.77574;RPBZ=-0.0211857;MQBZ=-0.892795;MQSBZ=-2.03671;BQBZ=-0.54957;FS=0;MQ0F=0;AC=2;AN=8;DP4=22,33,2,6;MQ=39	GT:PL	1/1:212,24,0	0/0:0,33,255	0/0:0,51,255	0/0:0,81,255
OAR2	429251	.	T	C	684.57	PASS	DP=281;VDB=0.00211513;SGB=-39.1941;RPBZ=-6.43543;MQBZ=1.07284;MQSBZ=-0.251746;BQBZ=4.41767;FS=0;MQ0F=0;AC=3;AN=8;DP4=39,67,29,27;MQ=39	GT:PL	0/0:0,117,255	0/1:214,0,255	0/1:255,0,206	0/1:255,0,255
OAR2	43418518	.	G	A	710.295	PASS	DP=140;VDB=0.000383066;SGB=-18.0385;RPBZ=-5.8963;MQBZ=-2.61681;MQSBZ=-0.0947263;BQBZ=4.49747;FS=0;MQ0F=0;AC=4;AN=8;DP4=11,24,24,22;MQ=37	GT:PL	0/1:63,0,255	0/1:205,0,255	0/1:223,0,0	0/1:255,0,43
OAR2	44540031	.	C	T	89.2796	PASS	DP=13;VDB=0.000241298;SGB=-0.347021;RPBZ=-0.148229;MQBZ=-0.52857;BQBZ=-0.252165;FS=0;MQ0F=0;AC=4;AN=8;DP4=5,0,8,0;MQ=25	GT:PL	1/1:74,12,0	0/1:37,0,44	0/1:18,0,2	0/0:0,6,42
OAR2	44779078	.	G	T	374.128	PASS	DP=342;VDB=1.44527e-05;SGB=-54.4905;RPBZ=5.30939;MQBZ=-1.09727;MQSBZ=-1.69931;BQBZ=0.677377;FS=0;MQ0F=0;AC=2;AN=8;DP4=105,86,11,19;MQ=37	GT:PL	0/1:255,0,255	0/1:159,0,255	0/0:0,78,255	0/0:0,214,255
OAR2	44779237	.	G	A	71.1287	PASS	DP=42;VDB=0.000527421;SGB=-2.84753;RPBZ=-1.85164;MQBZ=2.40535;BQBZ=1.36458;FS=0;MQ0F=0;AC=6;AN=8;DP4=0,4,0,6;MQ=41	GT:PL	1/1:29,3,0	0/1:0,0,9	0/1:24,0,12	1/1:53,6,0
OAR2	45070291	.	G	A	464.556	PASS	DP=234;VDB=1.90211e-05;SGB=36.3973;RPBZ=0.304472;MQBZ=-2.02901;MQSBZ=-2.15633;BQBZ=-1.11482;FS=0;MQ0F=0;AC=3;AN=8;DP4=35,47,28,29;MQ=38	GT:PL	0/0:0,63,255	0/0:0,120,255	1/1:255,75,0	0/1:255,0,255
OAR2	46021670	.	G	A	351.77	PASS	DP=47;VDB=0.00010026;SGB=-0.989948;RPBZ=-0.706402;MQBZ=-0.227359;MQSBZ=-1.97045;BQBZ=-0.654477;FS=0;MQ0F=0;AC=3;AN=8;DP4=7,8,6,7;MQ=41	GT:PL	0/1:158,0,46	0/0:0,21,222	0/1:117,0,27	0/1:117,0,140
OAR2	46233491	.	T	C	464.535	PASS	DP=737;VDB=9.01447e-28;SGB=38.2254;RPBZ=0.557166;MQBZ=0.356132;MQSBZ=1.2784;BQBZ=-1.74986;FS=0;MQ0F=0;AC=3;AN=8;DP4=128,122,108,108;MQ=37	GT:PL	0/0:0,255,255	0/0:0,255,255	0/1:255,0,255	1/1:255,255,0
OAR2	46650226	.	T	C	188.284	PASS	DP=56;VDB=3.6281e-05;SGB=0.575476;RPBZ=0.950753;MQBZ=0.120135;BQBZ=-3.31606;FS=0;MQ0F=0;AC=3;AN=8;DP4=0,33,0,21;MQ=35	GT:PL	0/0:0,30,161	0/1:79,0,106	0/1:18,0,135	0/1:131,0,87
OAR2	4827901	.	T	C	467.917	PASS	DP=235;VDB=0.00129488;SGB=8.01505;RPBZ=0.956533;MQBZ=1.68988;MQSBZ=-2.43994;BQBZ=0.787866;FS=0;MQ0F=0;AC=2;AN=8;DP4=54,66,15,15;MQ=37	GT:PL	0/1:252,0,255	0/0:0,87,255	0/1:255,0,105	0/0:0,184,255
OAR2	48511563	.	A	G	135.815	PASS	DP=50;VDB=0.000331249;SGB=0.675785;RPBZ=1.06746;MQBZ=-0.27378;FS=0;MQ0F=0;AC=2;AN=8;DP4=39,0,11,0;MQ=38	GT:PL	0/1:128,0,121	0/0:0,33,170	0/1:47,0,114	0/0:0,45,179
OAR2	49974492	.	G	A	313.007	PASS	DP=203;VDB=0.00182868;SGB=3.37952;RPBZ=4.75453;MQBZ=3.23341;MQSBZ=4.92857;BQBZ=4.25744;FS=0;MQ0F=0;AC=2;AN=8;DP4=84,31,6,12;MQ=36	GT:PL	0/1:255,0,79	0/0:0,81,255	0/1:97,0,255	0/0:0,141,255
OAR2	51583849	.	A	G	299.414	PASS	DP=107;VDB=0.0377836;SGB=-14.0321;RPBZ=0.797458;MQBZ=0.502734;MQSBZ=0.496883;BQBZ=0.1935;FS=0;MQ0F=0;AC=3;AN=8;DP4=22,17,4,11;MQ=38	GT:PL	0/1:115,0,27	0/1:31,0,255	0/0:0,27,255	0/1:193,0,255
OAR2	52094535	.	C	A	182.735	PASS	DP=190;VDB=6.08572e-06;SGB=-56.1042;RPBZ=-1.61539;MQBZ=-6.06012;MQSBZ=1.58627;BQBZ=0.820936;FS=0;MQ0F=0.0105263;AC=4;AN=8;DP4=34,32,21,10;MQ=31	GT:PL	0/1:77,0,196	0/1:6,0,255	0/1:86,0,255	0/1:57,0,255
OAR2	52094572	.	A	G	71.657	PASS	DP=422;VDB=9.93475e-06;SGB=-64.1727;RPBZ=5.90343;MQBZ=-4.86701;MQSBZ=2.83954;BQBZ=4.74414;FS=0;MQ0F=0.00473934;AC=2;AN=8;DP4=166,62,24,12;MQ=33	GT:PL	0/1:51,0,255	0/0:0,70,255	0/1:63,0,255	0/0:0,113,255
OAR2	52094594	.	C	T	470.979	PASS	DP=426;VDB=0.0212225;SGB=-34.8981;RPBZ=-0.152935;MQBZ=2.7234;MQSBZ=2.79363;BQBZ=0.574442;FS=0;MQ0F=0.00469484;AC=2;AN=8;DP4=138,77,25,24;MQ=33	GT:PL	0/1:255,0,215	0/1:255,0,255	0/0:0,111,255	0/0:0,255,255
OAR2	52094625	.	G	A	531.897	PASS	DP=452;VDB=0.00175402;SGB=-106.129;RPBZ=-6.15718;MQBZ=-5.98404;MQSBZ=-2.03191;BQBZ=5.20474;FS=0;MQ0F=0.00442478;AC=4;AN=8;DP4=73,126,30,32;MQ=33	GT:PL	0/1:149,0,255	0/1:56,0,255	0/1:151,0,255	0/1:220,0,255
OAR2	52094650	.	T	C	696.115	PASS	DP=300;VDB=0.00117147;SGB=-23.255;RPBZ=0.386249;MQBZ=-6.24719;MQSBZ=-0.765328;BQBZ=0.639906;FS=0;MQ0F=0;AC=4;AN=8;DP4=43,46,32,31;MQ=34	GT:PL	0/1:193,0,249	0/1:123,0,255	0/1:164,0,255	0/1:255,0,255
OAR2	52094658	.	C	T	677.936	PASS	DP=295;VDB=0.00165123;SGB=-22.3345;RPBZ=0.190034;MQBZ=-6.68501;MQSBZ=-0.25746;BQBZ=0.0847466;FS=0;MQ0F=0;AC=4;AN=8;DP4=42,48,29,31;MQ=34	GT:PL	0/1:193,0,255	0/1:126,0,255	0/1:143,0,255	0/1:255,0,255
OAR2	52094665	.	T	C	679.866	PASS	DP=287;VDB=0.0013218;SGB=-21.7208;RPBZ=0.202711;MQBZ=-6.4779;MQSBZ=-0.525597;BQBZ=-0.633965;FS=0;MQ0F=0;AC=4;AN=8;DP4=42,45,28,30;MQ=34	GT:PL	0/1:193,0,255	0/1:126,0,255	0/1:145,0,255	0/1:255,0,255
OAR2	52094734	.	C	T	300.233	PASS	DP=77;VDB=6.63483e-11;SGB=-13.1287;RPBZ=-0.0104736;MQBZ=2.61036;BQBZ=-1.52825;FS=0;MQ0F=0;AC=4;AN=8;DP4=0,47,0,30;MQ=28	GT:PL	0/1:78,0,68	0/1:47,0,86	0/1:96,0,80	0/1:117,0,141
OAR2	52094741	.	G	A	77.8553	PASS	DP=69;VDB=1.62118e-07;SGB=-25.4437;RPBZ=2.7934;MQBZ=-1.67502;BQBZ=-1.27391;FS=0;MQ0F=0;AC=3;AN=8;DP4=0,32,0,12;MQ=31	GT:PL	0/1:66,0,48	0/1:17,0,83	0/1:32,0,87	0/0:0,0,144
OAR2	53035007	.	A	G	690.548	PASS	DP=208;VDB=0.000240799;SGB=11.3545;RPBZ=2.34378;MQBZ=-0.54102;MQSBZ=-0.0152848;BQBZ=1.84301;FS=0;MQ0F=0;AC=5;AN=8;DP4=25,22,47,30;MQ=37	GT:PL	0/0:0,93,255	1/1:255,27,0	0/1:226,0,255	1/1:255,132,0
OAR2	53494928	.	C	G	719.561	PASS	DP=292;VDB=1.4013e-45;SGB=31.1382;RPBZ=-0.375007;MQBZ=-1.09364;MQSBZ=3.78115;BQBZ=-1.90707;FS=0;MQ0F=0;AC=5;AN=8;DP4=43,24,82,35;MQ=37	GT:PL	0/0:0,154,255	1/1:255,114,0	0/1:255,0,244	1/1:255,175,0
OAR2	53832939	.	C	T	445.562	PASS	DP=202;VDB=0.000186627;SGB=47.0935;RPBZ=-2.49914;MQBZ=1.6064;MQSBZ=-0.521094;BQBZ=-1.31274;FS=0;MQ0F=0.00990099;AC=3;AN=8;DP4=34,28,41,27;MQ=37	GT:PL	0/0:0,60,255	0/1:236,0,255	0/0:0,84,255	1/1:255,169,0
OAR2	54367660	.	C	T	464.544	PASS	DP=169;VDB=3.18298e-05;SGB=26.7032;RPBZ=0.858038;MQBZ=-1.36097;MQSBZ=-1.7088;BQBZ=-0.438915;FS=0;MQ0F=0;AC=3;AN=8;DP4=32,25,21,22;MQ=38	GT:PL	0/0:0,90,255	0/1:255,0,215	0/0:0,51,255	1/1:255,81,0
OAR2	54831872	.	C	T	101.095	PASS	DP=39;VDB=1.0104e-05;SGB=11.5453;RPBZ=-1.93589;MQBZ=1.33379;BQBZ=-2.55717;FS=0;MQ0F=0;AC=2;AN=8;DP4=29,0,10,0;MQ=30	GT:PL	0/0:0,27,140	0/0:0,24,113	0/0:0,36,147	1/1:146,27,0
OAR2	55103600	.	G	A	175.037	PASS	DP=62;VDB=0.000148501;SGB=1.44814;RPBZ=0.811009;MQBZ=1.8984;BQBZ=0.092602;FS=0;MQ0F=0;AC=2;AN=8;DP4=0,48,0,13;MQ=33	GT:PL	0/1:136,0,90	0/1:78,0,109	0/0:0,27,152	0/0:0,75,179
OAR2	58007817	.	G	A	147.289	PASS	DP=63;VDB=7.53063e-07;SGB=3.37956;RPBZ=1.10758;MQBZ=-0.507531;BQBZ=-1.34474;FS=0;MQ0F=0;AC=3;AN=8;DP4=0,45,0,18;MQ=31	GT:PL	1/1:159,45,0	0/1:34,0,108	0/0:0,30,155	0/0:0,84,180
OAR2	59385636	.	C	T	181.157	PASS	DP=31;VDB=9.42126e-07;SGB=8.01377;RPBZ=1.52153;MQBZ=1.63175;BQBZ=-0.9866;FS=0;MQ0F=0;AC=4;AN=8;DP4=0,15,0,16;MQ=25	GT:PL	1/1:126,21,0	0/0:0,18,111	0/0:0,21,90	1/1:104,13,0
OAR2	59664774	.	T	C	375.223	PASS	DP=40;VDB=1.22846e-07;SGB=5.85676;RPBZ=-1.67241;MQBZ=0.0574473;BQBZ=-0.0592745;FS=0;MQ0F=0;AC=6;AN=8;DP4=11,0,28,0;MQ=37	GT:PL	0/0:0,33,165	1/1:137,24,0	1/1:99,12,0	1/1:184,48,0
OAR2	59664894	.	A	G	720.023	PASS	DP=216;VDB=1.27401e-10;SGB=26.9661;RPBZ=-0.71949;MQBZ=1.31691;MQSBZ=1.28345;BQBZ=2.21155;FS=0;MQ0F=0;AC=6;AN=8;DP4=17,14,55,49;MQ=38	GT:PL	0/0:0,93,255	1/1:255,87,0	1/1:255,75,0	1/1:255,151,0
OAR2	59867700	.	T	A	743.963	PASS	DP=251;VDB=2.07126e-16;SGB=-89.992;RPBZ=0.446439;MQBZ=0.204771;MQSBZ=-1.88709;BQBZ=-0.58691;FS=0;MQ0F=0;AC=4;AN=8;DP4=28,64,22,30;MQ=39	GT:PL	0/1:255,0,255	0/1:207,0,255	0/1:255,0,132	0/1:65,0,255
OAR2	60594471	.	G	A	457.665	PASS	DP=243;VDB=0.0244443;SGB=-59.3316;RPBZ=6.63235;MQBZ=0.131197;MQSBZ=0.309532;BQBZ=6.41356;FS=0;MQ0F=0;AC=3;AN=8;DP4=132,16,20,13;MQ=38	GT:PL	0/0:0,118,255	0/1:190,0,130	0/1:187,0,245	0/1:122,0,217
OAR2	61445476	.	A	G	366.364	PASS	DP=192;VDB=1.40601e-09;SGB=12.6506;RPBZ=-0.131335;MQBZ=-2.09722;MQSBZ=1.29049;BQBZ=-2.29961;FS=0;MQ0F=0.00520833;AC=3;AN=8;DP4=48,29,23,19;MQ=36	GT:PL	1/1:255,93,0	0/1:157,0,255	0/0:0,63,255	0/0:0,111,255
OAR2	61653872	.	C	T	180.061	PASS	DP=48;VDB=0.000156576;SGB=2.22066;RPBZ=-0.568164;MQBZ=-1.36153;BQBZ=0.278722;FS=0;MQ0F=0;AC=2;AN=8;DP4=0,33,0,15;MQ=35	GT:PL	0/0:0,36,161	0/0:0,21,140	0/1:97,0,91	0/1:122,0,130
OAR2	61916083	.	T	C	725.551	PASS	DP=349;VDB=3.70806e-08;SGB=11.5476;RPBZ=-2.04731;MQBZ=-0.474588;MQSBZ=-1.68168;BQBZ=-0.411645;FS=0;MQ0F=0;AC=3;AN=8;DP4=71,58,43,35;MQ=38	GT:PL	0/0:0,114,255	0/1:255,0,255	0/1:255,0,255	0/1:255,0,255
OAR2	62121792	.	G	A	543.593	PASS	DP=152;VDB=5.67591e-07;SGB=3.62943;RPBZ=-0.322471;MQBZ=-1.8009;MQSBZ=0.0838779;BQBZ=0.518916;FS=0;MQ0F=0;AC=3;AN=8;DP4=17,44,18,19;MQ=37	GT:PL	0/0:0,87,255	0/1:73,0,174	0/1:255,0,114	0/1:255,0,255
OAR2	63248222	.	G	A	714.217	PASS	DP=182;VDB=4.10523e-09;SGB=6.13953;RPBZ=0.0657855;MQBZ=0.977875;MQSBZ=2.86633;BQBZ=1.20503;FS=0;MQ0F=0;AC=3;AN=8;DP4=37,22,29,21;MQ=38	GT:PL	0/0:0,75,255	0/1:255,0,234	0/1:244,0,227	0/1:255,0,206
OAR2	63248331	.	A	T	255.59	PASS	DP=48;VDB=4.99266e-05;SGB=0.159359;RPBZ=0.010859;MQBZ=-0.0718824;BQBZ=-2.1485;FS=0;MQ0F=0;AC=3;AN=8;DP4=0,28,0,19;MQ=35	GT:PL	0/0:0,33,167	0/1:103,0,109	0/1:76,0,96	0/1:116,0,70
OAR2	6334336	.	G	A	639.717	PASS	DP=227;VDB=2.75315e-05;SGB=-25.0788;RPBZ=3.96569;MQBZ=1.21259;MQSBZ=0.191806;BQBZ=4.26449;FS=0;MQ0F=0;AC=3;AN=8;DP4=68,32,16,17;MQ=39	GT:PL	0/0:0,105,255	0/1:255,0,255	0/1:217,0,255	0/1:208,0,255
OAR2	64083964	.	G	A	941.609	PASS	DP=201;VDB=9.71993e-09;SGB=-6.58015;RPBZ=0.937904;MQBZ=0.343976;MQSBZ=-0.785374;BQBZ=-0.054097;FS=0;MQ0F=0;AC=5;AN=8;DP4=20,23,34,46;MQ=37	GT:PL	1/1:255,111,0	0/1:216,0,234	0/1:255,0,246	0/1:255,0,255
OAR2	65504106	.	G	A	719.565	PASS	DP=147;VDB=4.92216e-07;SGB=13.171;RPBZ=-0.731772;MQBZ=-0.763598;MQSBZ=-0.33779;BQBZ=-1.20549;FS=0;MQ0F=0;AC=5;AN=8;DP4=11,21,34,22;MQ=37	GT:PL	0/0:0,57,255	0/1:255,0,236	1/1:255,39,0	1/1:255,81,0
OAR2	66676284	.	C	G	210.017	PASS	DP=180;VDB=0.147198;SGB=28.1775;RPBZ=0.470242;MQBZ=-0.648246;MQSBZ=0.860622;BQBZ=-0.0815251;FS=0;MQ0F=0;AC=2;AN=8;DP4=57,32,10,12;MQ=39	GT:PL	0/0:0,96,255	1/1:255,66,0	0/0:0,63,255	0/0:0,108,255
OAR2	67175023	.	G	A	283.076	PASS	DP=33;VDB=1.01812e-06;SGB=11.3219;RPBZ=0.843416;MQBZ=1.05082;BQBZ=-0.813501;FS=0;MQ0F=0;AC=4;AN=8;DP4=0,11,0,22;MQ=39	GT:PL	1/1:162,27,0	1/1:170,39,0	0/0:0,12,107	0/0:0,21,132
OAR2	67416169	.	A	G	144.586	PASS	DP=56;VDB=4.01037e-06;SGB=1.44838;RPBZ=0.65503;MQBZ=1.33787;BQBZ=0.678401;FS=0;MQ0F=0;AC=3;AN=8;DP4=0,37,0,13;MQ=31	GT:PL	1/1:158,33,0	0/0:0,48,155	0/1:32,0,37	0/0:0,57,155
OAR2	68137645	.	A	C	720.023	PASS	DP=188;VDB=2.70314e-05;SGB=20.3786;RPBZ=0.260861;MQBZ=0.750602;MQSBZ=-3.38931;BQBZ=-0.117671;FS=0;MQ0F=0.00531915;AC=6;AN=8;DP4=10,14,42,40;MQ=39	GT:PL	0/0:0,72,255	1/1:255,93,0	1/1:255,60,0	1/1:255,93,0
OAR2	68711095	.	C	T	639.865	PASS	DP=138;VDB=0.00020728;SGB=4.2084;RPBZ=0.168453;MQBZ=-0.548466;MQSBZ=-0.864398;BQBZ=-0.907591;FS=0;MQ0F=0;AC=4;AN=8;DP4=16,13,20,20;MQ=36	GT:PL	0/1:244,0,6	0/0:0,42,255	1/1:255,60,0	0/1:184,0,255
OAR2	6871292	.	A	G	423.879	PASS	DP=267;VDB=0.145628;SGB=-26.3062;RPBZ=0.654496;MQBZ=-0.215791;MQSBZ=0.0782035;BQBZ=-1.16547;FS=0;MQ0F=0;AC=2;AN=8;DP4=64,66,16,19;MQ=38	GT:PL	0/0:0,60,255	0/1:255,0,255	0/1:208,0,255	0/0:0,157,255
OAR2	69360762	.	G	A	378.439	PASS	DP=189;VDB=0.000466484;SGB=6.57607;RPBZ=0.53833;MQBZ=-2.80019;MQSBZ=1.08143;BQBZ=-2.5039;FS=0;MQ0F=0;AC=3;AN=8;DP4=31,34,24,22;MQ=36	GT:PL	0/0:0,30,255	0/1:169,0,255	0/0:0,69,255	1/1:255,72,0
OAR2	699941	.	T	C	405.519	PASS	DP=257;VDB=0.000332079;SGB=-9.83278;RPBZ=2.05859;MQBZ=-2.9183;MQSBZ=2.57927;BQBZ=2.45698;FS=0;MQ0F=0.11284;AC=5;AN=8;DP4=0,43,24,125;MQ=15	GT:PL	0/1:89,0,8	0/1:126,0,20	0/1:104,0,7	1/1:125,25,0
OAR2	699959	.	T	C	101.51	PASS	DP=83;VDB=6.76812e-06;SGB=-46.4219;RPBZ=-2.2362;MQBZ=0.525212;MQSBZ=2.77292;BQBZ=0.292475;FS=0;MQ0F=0.13253;AC=4;AN=8;DP4=9,34,1,24;MQ=15	GT:PL	0/1:0,0,7	0/1:34,0,91	0/1:65,0,51	0/1:38,0,72
OAR2	699962	.	A	T	107.138	PASS	DP=92;VDB=4.52621e-06;SGB=-36.7397;RPBZ=-1.28768;MQBZ=3.63709;MQSBZ=3.50235;BQBZ=0.627738;FS=0;MQ0F=0.184783;AC=3;AN=8;DP4=15,27,0,19;MQ=11	GT:PL	0/0:0,18,10	0/1:42,0,20	0/1:64,0,14	0/1:41,0,63
OAR2	70746111	.	T	C	377.441	PASS	DP=193;VDB=2.45353e-10;SGB=29.2346;RPBZ=0.422205;MQBZ=1.2762;MQSBZ=3.41231;BQBZ=1.24435;FS=0;MQ0F=0;AC=3;AN=8;DP4=49,26,32,14;MQ=37	GT:PL	0/0:0,99,255	0/0:0,78,255	0/1:168,0,255	1/1:255,66,0
OAR2	70746113	.	T	G	413.557	PASS	DP=194;VDB=2.20546e-08;SGB=6.11255;RPBZ=-0.463192;MQBZ=1.47621;MQSBZ=3.49991;BQBZ=1.4485;FS=0;MQ0F=0;AC=3;AN=8;DP4=48,25,32,16;MQ=37	GT:PL	0/0:0,57,255	0/0:0,78,255	0/1:204,0,255	1/1:255,108,0
OAR2	71400290	.	T	C	440.553	PASS	DP=216;VDB=8.44604e-12;SGB=7.20459;RPBZ=1.38287;MQBZ=-2.65489;MQSBZ=-3.61244;BQBZ=-1.27178;FS=0;MQ0F=0;AC=3;AN=8;DP4=31,47,29,26;MQ=38	GT:PL	0/0:0,102,255	0/0:0,24,255	0/1:231,0,255	1/1:255,117,0
OAR2	72972173	.	T	C	648.264	PASS	DP=360;VDB=1.17573e-21;SGB=-36.1429;RPBZ=-0.106761;MQBZ=-1.26018;MQSBZ=-1.42089;BQBZ=-0.506195;FS=0;MQ0F=0;AC=4;AN=8;DP4=49,65,47,58;MQ=37	GT:PL	1/1:255,151,0	0/0:0,102,255	0/1:182,0,255	0/1:255,0,255
OAR2	73310197	.	T	C	460.475	PASS	DP=222;VDB=8.51887e-13;SGB=46.7946;RPBZ=-0.366971;MQBZ=-1.89726;MQSBZ=-1.11722;BQBZ=0.0513553;FS=0;MQ0F=0;AC=4;AN=8;DP4=48,20,47,25;MQ=39	GT:PL	0/0:0,78,255	0/0:0,126,255	1/1:255,87,0	1/1:255,129,0
OAR2	73515009	.	C	T	721.493	PASS	DP=235;VDB=9.67775e-12;SGB=11.1613;RPBZ=-0.721132;MQBZ=-0.570877;MQSBZ=-1.50297;BQBZ=-0.805457;FS=0;MQ0F=0;AC=4;AN=8;DP4=23,42,23,53;MQ=36	GT:PL	1/1:255,99,0	0/1:255,0,255	0/0:0,63,255	0/1:255,0,255
OAR2	74116411	.	A	G	210.017	PASS	DP=390;VDB=4.73153e-07;SGB=80.8567;RPBZ=-0.594288;MQBZ=0.403813;MQSBZ=1.48152;BQBZ=0.101189;FS=0;MQ0F=0;AC=2;AN=8;DP4=121,73,36,24;MQ=36	GT:PL	1/1:255,181,0	0/0:0,220,255	0/0:0,135,255	0/0:0,229,255
OAR2	74116493	.	A	G	566.765	PASS	DP=296;VDB=0.0179475;SGB=-30.6022;RPBZ=-0.173222;MQBZ=-1.95681;MQSBZ=-0.504461;BQBZ=-1.469;FS=0;MQ0F=0;AC=3;AN=8;DP4=50,57,19,23;MQ=35	GT:PL	0/0:0,114,255	0/1:255,0,255	0/1:188,0,255	0/1:164,0,255
OAR2	75593768	.	C	T	146.768	PASS	DP=33;VDB=1.50757e-05;SGB=5.26088;RPBZ=1.09757;MQBZ=-0.856186;BQBZ=0.663111;FS=0;MQ0F=0;AC=3;AN=8;DP4=20,0,12,0;MQ=38	GT:PL	1/1:104,18,0	0/0:0,30,161	0/0:0,21,129	0/1:88,0,55
OAR2	76678188	.	C	T	464.58	PASS	DP=302;VDB=0.000477578;SGB=48.8737;RPBZ=1.13476;MQBZ=-1.69125;MQSBZ=-1.06915;BQBZ=-1.15835;FS=0;MQ0F=0;AC=3;AN=8;DP4=60,55,40,35;MQ=39	GT:PL	0/0:0,120,255	1/1:255,123,0	0/0:0,117,255	0/1:255,0,255
OAR2	78228293	.	T	A	460.486	PASS	DP=200;VDB=4.36831e-16;SGB=12.7069;RPBZ=2.57339;MQBZ=-1.52288;MQSBZ=-2.86995;BQBZ=-0.589736;FS=0;MQ0F=0;AC=4;AN=8;DP4=17,35,26,58;MQ=37	GT:PL	0/0:0,87,255	0/0:0,69,255	1/1:255,93,0	1/1:255,157,0
OAR2	80296149	.	A	C	721.475	PASS	DP=410;VDB=0.000561241;SGB=19.6598;RPBZ=-1.89985;MQBZ=1.21123;MQSBZ=0.593565;BQBZ=1.80147;FS=0;MQ0F=0;AC=4;AN=8;DP4=70,64,60,60;MQ=36	GT:PL	0/0:0,166,255	0/1:255,0,255	1/1:255,160,0	0/1:255,0,255
OAR2	80296244	.	A	G	464.591	PASS	DP=213;VDB=0.0229837;SGB=-27.5336;RPBZ=-0.330061;MQBZ=-1.50263;MQSBZ=-0.0488258;BQBZ=-0.309671;FS=0;MQ0F=0;AC=3;AN=8;DP4=25,48,17,20;MQ=34	GT:PL	1/1:255,63,0	0/1:255,0,255	0/0:0,81,255	0/0:0,84,255
OAR2	80602639	.	G	A	210.017	PASS	DP=294;VDB=2.01516e-07;SGB=78.0841;RPBZ=0.474209;MQBZ=2.13727;MQSBZ=-0.043962;BQBZ=-0.157229;FS=0;MQ0F=0;AC=2;AN=8;DP4=63,62,18,40;MQ=38	GT:PL	0/0:0,114,255	0/0:0,126,255	0/0:0,135,255	1/1:255,175,0
OAR2	8082421	.	C	G	464.591	PASS	DP=289;VDB=6.09182e-12;SGB=48.8737;RPBZ=0.704324;MQBZ=0.24422;MQSBZ=-4.27868;BQBZ=1.69809;FS=0;MQ0F=0;AC=3;AN=8;DP4=41,62,30,45;MQ=39	GT:PL	0/0:0,105,255	0/0:0,96,255	1/1:255,126,0	0/1:255,0,255
OAR2	83328953	.	G	A	464.555	PASS	DP=273;VDB=0.00107342;SGB=14.5821;RPBZ=1.05334;MQBZ=-0.511673;MQSBZ=-0.712274;BQBZ=-1.74203;FS=0;MQ0F=0;AC=3;AN=8;DP4=45,46,26,21;MQ=37	GT:PL	1/1:255,90,0	0/1:255,0,254	0/0:0,99,255	0/0:0,138,255
OAR2	83947186	.	G	A	465.466	PASS	DP=86;VDB=0.0218946;SGB=0.349113;RPBZ=-0.125017;MQBZ=0.246994;MQSBZ=-1.42946;BQBZ=-1.15952;FS=0;MQ0F=0;AC=4;AN=8;DP4=13,10,9,11;MQ=37	GT:PL	1/1:246,24,0	0/1:178,0,158	0/0:0,18,193	0/1:85,0,217
OAR2	83947254	.	G	A	456.749	PASS	DP=155;VDB=3.05518e-08;SGB=-21.3966;RPBZ=-4.43204;MQBZ=0.045369;MQSBZ=0.336306;BQBZ=2.85413;FS=0;MQ0F=0;AC=3;AN=8;DP4=33,40,20,7;MQ=38	GT:PL	0/1:255,0,169	0/1:58,0,255	0/0:0,48,255	0/1:184,0,255
OAR2	83947339	.	T	G	518.48	PASS	DP=98;VDB=0.000614133;SGB=0.926322;RPBZ=1.03949;MQBZ=-0.0115457;MQSBZ=0.32228;BQBZ=0.236815;FS=0;MQ0F=0;AC=4;AN=8;DP4=9,19,15,8;MQ=38	GT:PL	1/1:232,27,0	0/1:102,0,195	0/0:0,27,241	0/1:228,0,202
OAR2	84182087	.	G	A	460.475	PASS	DP=316;VDB=9.67483e-09;SGB=54.4188;RPBZ=-0.58224;MQBZ=-1.51018;MQSBZ=1.92088;BQBZ=1.94014;FS=0;MQ0F=0.00316456;AC=4;AN=8;DP4=70,40,39,44;MQ=38	GT:PL	1/1:255,141,0	0/0:0,160,255	1/1:255,108,0	0/0:0,172,255
OAR2	84182214	.	C	T	257.482	PASS	DP=72;VDB=3.07013e-07;SGB=13.5408;RPBZ=0.157133;MQBZ=-1.3151;BQBZ=-0.485879;FS=0;MQ0F=0;AC=4;AN=8;DP4=0,43,0,24;MQ=35	GT:PL	1/1:162,42,0	0/0:0,63,189	1/1:145,30,0	0/0:0,66,181
OAR2	84182215	.	A	G	256.482	PASS	DP=70;VDB=2.80138e-07;SGB=13.5408;RPBZ=0.476392;MQBZ=-1.16763;BQBZ=-0.668526;FS=0;MQ0F=0;AC=4;AN=8;DP4=0,41,0,24;MQ=35	GT:PL	1/1:161,42,0	0/0:0,57,188	1/1:145,30,0	0/0:0,66,181
OAR2	84409099	.	A	G	719.584	PASS	DP=234;VDB=6.96776e-29;SGB=-28.7784;RPBZ=-0.49821;MQBZ=-2.03157;MQSBZ=4.41773;BQBZ=-0.620992;FS=0;MQ0F=0;AC=5;AN=8;DP4=45,19,62,19;MQ=37	GT:PL	1/1:255,75,0	0/0:0,78,255	1/1:255,90,0	0/1:255,0,255
OAR2	84780427	.	G	A	123.038	PASS	DP=29;VDB=0.00331955;SGB=-0.866853;RPBZ=-2.17136;MQBZ=1.79379;BQBZ=-0.385562;FS=0;MQ0F=0;AC=3;AN=8;DP4=22,0,7,0;MQ=34	GT:PL	0/0:0,27,138	0/1:52,0,68	1/1:116,15,0	0/0:0,30,160
OAR2	84780557	.	T	C	719.457	PASS	DP=186;VDB=4.33258e-10;SGB=18.6637;RPBZ=0.482876;MQBZ=-1.19448;MQSBZ=-0.893513;BQBZ=-1.38317;FS=0;MQ0F=0;AC=5;AN=8;DP4=11,20,38,38;MQ=39	GT:PL	1/1:255,78,0	0/1:255,0,199	0/0:0,66,255	1/1:255,96,0
OAR2	85187201	.	G	A	160.657	PASS	DP=32;VDB=8.33014e-05;SGB=0.290035;RPBZ=-1.8177;MQBZ=1.83362;BQBZ=-0.0804896;FS=0;MQ0F=0;AC=3;AN=8;DP4=22,0,10,0;MQ=37	GT:PL	1/1:157,24,0	0/0:0,24,145	0/1:49,0,55	0/0:0,30,168
OAR2	85641926	.	T	C	273.583	PASS	DP=89;VDB=2.28192e-08;SGB=29.5496;RPBZ=0.16851;MQBZ=1.25974;BQBZ=3.25008;FS=0;MQ0F=0;AC=3;AN=8;DP4=0,43,0,46;MQ=35	GT:PL	0/1:128,0,123	0/0:0,33,153	0/0:0,66,180	1/1:191,108,0
OAR2	86992441	.	G	A	470.836	PASS	DP=298;VDB=4.16634e-10;SGB=18.8313;RPBZ=1.48166;MQBZ=-1.0338;MQSBZ=0.815105;BQBZ=0.688453;FS=0;MQ0F=0;AC=2;AN=8;DP4=58,61,27,31;MQ=37	GT:PL	0/0:0,117,255	0/0:0,117,255	0/1:255,0,255	0/1:255,0,255
OAR2	87457396	.	G	A	276.776	PASS	DP=30;VDB=0.0020024;SGB=3.91527;RPBZ=-1.86168;MQBZ=0.162321;MQSBZ=-0.944571;BQBZ=0.213201;FS=0;MQ0F=0;AC=4;AN=8;DP4=8,2,6,4;MQ=39	GT:PL	1/1:148,12,0	1/1:177,18,0	0/0:0,12,133	0/0:0,18,163
OAR2	88940044	.	G	A	210.017	PASS	DP=304;VDB=0.000296388;SGB=61.4485;RPBZ=0.608693;MQBZ=0.584993;MQSBZ=2.02978;BQBZ=0.15181;FS=0;MQ0F=0;AC=2;AN=8;DP4=75,65,31,15;MQ=39	GT:PL	0/0:0,154,255	0/0:0,144,255	1/1:255,138,0	0/0:0,123,255
OAR2	89966795	.	T	C	315.511	PASS	DP=86;VDB=3.31777e-05;SGB=-21.3966;RPBZ=-0.732339;MQBZ=-0.244975;BQBZ=0.590413;FS=0;MQ0F=0;AC=3;AN=8;DP4=58,0,27,0;MQ=37	GT:PL	0/1:118,0,135	0/1:101,0,117	0/0:0,81,188	0/1:136,0,147
OAR2	89966905	.	C	T	725.575	PASS	DP=298;VDB=0.00148532;SGB=-44.7174;RPBZ=-0.428481;MQBZ=0.147589;MQSBZ=-1.03601;BQBZ=0.0421037;FS=0;MQ0F=0;AC=3;AN=8;DP4=52,71,37,28;MQ=38	GT:PL	0/1:255,0,255	0/1:255,0,255	0/0:0,160,255	0/1:255,0,255
OAR2	92015764	.	G	T	377.487	PASS	DP=205;VDB=4.20885e-06;SGB=-62.559;RPBZ=-5.92906;MQBZ=-2.51478;MQSBZ=1.4892;BQBZ=0.988433;FS=0;MQ0F=0;AC=3;AN=8;DP4=22,72,25,10;MQ=37	GT:PL	0/0:0,3,255	0/1:255,0,223	0/1:79,0,255	0/1:83,0,255
OAR2	93540979	.	T	C	319.706	PASS	DP=93;VDB=0.00181217;SGB=2.22066;RPBZ=1.66604;MQBZ=-0.314501;MQSBZ=2.86509;BQBZ=-0.464096;FS=0;MQ0F=0;AC=2;AN=8;DP4=22,20,11,4;MQ=38	GT:PL	0/0:0,45,255	0/1:212,0,106	0/0:0,54,255	0/1:147,0,84
OAR2	96130730	.	T	C	720.023	PASS	DP=264;VDB=3.36989e-25;SGB=27.5691;RPBZ=0.57157;MQBZ=-1.7031;MQSBZ=-4.43695;BQBZ=-0.835172;FS=0;MQ0F=0;AC=6;AN=8;DP4=15,34,37,70;MQ=37	GT:PL	1/1:255,123,0	1/1:255,96,0	1/1:255,102,0	0/0:0,148,255
OAR2	97370388	.	G	A	243.559	PASS	DP=33;VDB=4.07432e-08;SGB=0.165287;RPBZ=-1.75995;MQBZ=-2.06149;BQBZ=-0.329045;FS=0;MQ0F=0;AC=4;AN=8;DP4=0,14,0,19;MQ=34	GT:PL	0/0:0,9,81	1/1:128,30,0	0/1:99,0,18	0/1:59,0,135
OAR2	97587546	.	C	T	927.846	PASS	DP=181;VDB=0.000161305;SGB=-6.59108;RPBZ=0.866225;MQBZ=-0.46808;MQSBZ=3.93236;BQBZ=-0.831351;FS=0;MQ0F=0;AC=6;AN=8;DP4=24,11,43,35;MQ=38	GT:PL	0/1:253,0,255	1/1:255,84,0	1/1:255,75,0	0/1:204,0,255
OAR2	99949363	.	C	T	234.532	PASS	DP=25;VDB=1.85812e-08;SGB=7.1832;RPBZ=0;MQBZ=-0.302235;BQBZ=-0.668014;FS=0;MQ0F=0;AC=5;AN=8;DP4=4,0,16,0;MQ=34	GT:PL	1/1:133,24,0	0/1:0,3,36	0/0:0,9,77	1/1:147,24,0
OAR20	12115574	.	C	T	554.601	PASS	DP=151;VDB=0.00147456;SGB=3.43554;RPBZ=0.0780142;MQBZ=-1.95769;MQSBZ=-0.991341;BQBZ=0.754348;FS=0;MQ0F=0;AC=3;AN=8;DP4=19,41,17,19;MQ=33	GT:PL	0/1:166,0,175	0/0:0,69,255	0/1:225,0,108	0/1:203,0,255
OAR20	1283178	.	C	A	720.023	PASS	DP=211;VDB=2.52347e-06;SGB=22.6786;RPBZ=0.349507;MQBZ=-1.01198;MQSBZ=2.24806;BQBZ=-0.470651;FS=0;MQ0F=0;AC=6;AN=8;DP4=23,17,51,39;MQ=37	GT:PL	1/1:255,99,0	1/1:255,90,0	1/1:255,81,0	0/0:0,120,255
OAR20	13138084	.	C	T	980.395	PASS	DP=346;VDB=4.60204e-27;SGB=-41.9731;RPBZ=-0.0171914;MQBZ=0.037608;MQSBZ=-0.289007;BQBZ=-0.829264;FS=0;MQ0F=0;AC=6;AN=8;DP4=40,40,63,61;MQ=38	GT:PL	1/1:255,96,0	0/1:255,0,255	1/1:255,111,0	0/1:255,0,255
OAR20	14438287	.	A	G	147.318	PASS	DP=80;VDB=0.0013348;SGB=-12.191;RPBZ=0.813496;MQBZ=-1.46838;BQBZ=1.50078;FS=0;MQ0F=0;AC=2;AN=8;DP4=67,0,12,0;MQ=38	GT:PL	0/1:96,0,143	0/1:90,0,90	0/0:0,9,145	0/0:0,108,192
OAR20	15203405	.	G	A	981.01	PASS	DP=446;VDB=4.35396e-10;SGB=-12.7263;RPBZ=-0.719583;MQBZ=0.70897;MQSBZ=-0.437694;BQBZ=0.517924;FS=0;MQ0F=0.00224215;AC=6;AN=8;DP4=25,27,105,112;MQ=38	GT:PL	1/1:255,166,0	0/1:255,0,255	0/1:255,0,255	1/1:255,255,0
OAR20	15462187	.	G	A	647.605	PASS	DP=327;VDB=0.000103047;SGB=-96.4468;RPBZ=4.05593;MQBZ=-0.401056;MQSBZ=-1.76987;BQBZ=4.3925;FS=0;MQ0F=0;AC=3;AN=8;DP4=102,38,30,26;MQ=38	GT:PL	0/1:255,0,34	0/1:177,0,255	0/1:255,0,255	0/0:0,217,255
OAR20	15462323	.	A	G	492.758	PASS	DP=97;VDB=0.0169631;SGB=0.15638;RPBZ=0.868263;MQBZ=0.331443;MQSBZ=-1.87691;BQBZ=-0.446094;FS=0;MQ0F=0;AC=4;AN=8;DP4=15,16,10,9;MQ=38	GT:PL	1/1:166,15,0	0/1:210,0,225	0/1:160,0,152	0/0:0,48,255
OAR20	17953309	.	G	A	619.502	PASS	DP=156;VDB=7.26405e-05;SGB=-24.4651;RPBZ=0.758486;MQBZ=-1.29052;MQSBZ=-1.3945;BQBZ=-0.318559;FS=0;MQ0F=0;AC=3;AN=8;DP4=22,37,18,14;MQ=38	GT:PL	0/0:0,51,255	0/1:207,0,255	0/1:217,0,138	0/1:235,0,255
OAR20	18829414	.	G	A	363.026	PASS	DP=60;VDB=2.22448e-13;SGB=-13.1272;RPBZ=0.273439;MQBZ=-0.892165;BQBZ=-1.05368;FS=0;MQ0F=0;AC=5;AN=8;DP4=28,0,30,0;MQ=34	GT:PL	0/1:86,0,121	0/1:52,0,68	1/1:173,45,0	0/1:92,0,145
OAR20	19607106	.	C	T	420.48	PASS	DP=232;VDB=4.31213e-08;SGB=11.4917;RPBZ=-1.02895;MQBZ=-0.372864;MQSBZ=-2.69752;BQBZ=-0.520659;FS=0;MQ0F=0;AC=3;AN=8;DP4=32,76,13,26;MQ=37	GT:PL	0/0:0,81,255	0/1:211,0,255	1/1:255,81,0	0/0:0,187,255
OAR20	19819873	.	T	C	464.331	PASS	DP=163;VDB=0.120833;SGB=3.05282;RPBZ=1.48432;MQBZ=-0.45186;MQSBZ=-0.131545;BQBZ=2.77044;FS=0;MQ0F=0;AC=3;AN=8;DP4=18,31,21,13;MQ=34	GT:PL	0/0:0,48,255	0/1:255,0,134	1/1:255,57,0	0/0:0,21,255
OAR20	19819928	.	A	G	219.565	PASS	DP=59;VDB=3.58171e-07;SGB=0.938506;RPBZ=0.365766;MQBZ=0.423163;BQBZ=0.540115;FS=0;MQ0F=0;AC=4;AN=8;DP4=0,36,0,23;MQ=31	GT:PL	1/1:175,39,0	0/1:30,0,134	0/0:0,42,157	0/1:59,0,107
OAR20	20094162	.	G	A	561.027	PASS	DP=74;VDB=3.69945e-15;SGB=-5.57789;RPBZ=-0.0900617;MQBZ=-0.482207;BQBZ=0.91491;FS=0;MQ0F=0;AC=6;AN=8;DP4=17,0,57,0;MQ=37	GT:PL	0/1:96,0,103	1/1:184,48,0	0/1:133,0,142	1/1:187,75,0
OAR20	21111996	.	T	C	760.072	PASS	DP=202;VDB=1.12295e-09;SGB=-5.3037;RPBZ=-3.82187;MQBZ=0.374369;MQSBZ=0.708396;BQBZ=3.6931;FS=0;MQ0F=0;AC=6;AN=8;DP4=10,26,38,32;MQ=36	GT:PL	1/1:255,57,0	0/1:143,0,255	0/1:147,0,255	1/1:255,75,0
OAR20	21112079	.	C	T	466.929	PASS	DP=59;VDB=2.93221e-12;SGB=-4.69113;RPBZ=1.32137;MQBZ=0.102059;BQBZ=-0.570128;FS=0;MQ0F=0;AC=6;AN=8;DP4=0,13,0,46;MQ=34	GT:PL	1/1:167,36,0	0/1:85,0,93	0/1:73,0,121	1/1:181,69,0
OAR20	21314921	.	G	A	193.033	PASS	DP=67;VDB=0.000793248;SGB=1.06221;RPBZ=-0.604475;MQBZ=-0.915467;MQSBZ=3.79471;BQBZ=-0.785756;FS=0;MQ0F=0;AC=2;AN=8;DP4=18,12,9,3;MQ=33	GT:PL	0/1:23,0,150	0/0:0,30,255	0/0:0,33,255	0/1:209,0,79
OAR20	22703152	.	A	G	213.933	PASS	DP=102;VDB=3.80829e-06;SGB=4.53841;RPBZ=1.36515;MQBZ=1.12409;BQBZ=0.754281;FS=0;MQ0F=0;AC=2;AN=8;DP4=0,80,0,21;MQ=37	GT:PL	0/0:0,90,188	0/0:0,57,180	0/1:117,0,124	0/1:136,0,155
OAR20	23862709	.	C	T	52.2678	PASS	DP=188;VDB=0.278584;SGB=-36.7397;RPBZ=0.997328;MQBZ=-6.30351;MQSBZ=-1.23305;BQBZ=1.19603;FS=0;MQ0F=0;AC=2;AN=8;DP4=42,50,12,7;MQ=34	GT:PL	0/1:6,0,255	0/0:0,9,255	0/1:84,0,230	0/0:0,10,255
OAR20	23862805	.	C	T	226.31	PASS	DP=41;VDB=0.000113669;SGB=-6.63735;RPBZ=1.49854;MQBZ=1.91473;MQSBZ=-1.38752;BQBZ=-1.55471;FS=0;MQ0F=0;AC=4;AN=8;DP4=6,6,7,2;MQ=36	GT:PL	0/1:30,0,68	0/1:126,0,97	0/1:45,0,61	0/1:63,0,75
OAR20	24349594	.	G	C	342.015	PASS	DP=133;VDB=0.00153333;SGB=3.76582;RPBZ=-1.7578;MQBZ=-2.07276;MQSBZ=1.73902;BQBZ=-2.30174;FS=0;MQ0F=0;AC=2;AN=8;DP4=41,22,12,7;MQ=37	GT:PL	0/1:188,0,252	0/1:193,0,196	0/0:0,30,255	0/0:0,105,255
OAR20	25424484	.	G	A	464.7	PASS	DP=137;VDB=1.52487e-05;SGB=2.47401;RPBZ=1.26219;MQBZ=-1.04494;MQSBZ=-1.70909;BQBZ=-0.0239023;FS=0;MQ0F=0;AC=3;AN=8;DP4=11,39,11,20;MQ=38	GT:PL	0/0:0,57,255	0/0:0,15,255	1/1:255,39,0	0/1:255,0,225
OAR20	25781928	.	G	A	646.603	PASS	DP=203;VDB=0.0054622;SGB=-27.5336;RPBZ=-0.97144;MQBZ=0.258351;MQSBZ=-0.224758;BQBZ=2.34884;FS=0;MQ0F=0;AC=3;AN=8;DP4=50,39,21,16;MQ=37	GT:PL	0/1:255,0,142	0/1:255,0,255	0/1:176,0,255	0/0:0,151,255
OAR20	2590225	.	G	T	202.661	PASS	DP=147;VDB=0.00228613;SGB=-14.6458;RPBZ=-0.872501;MQBZ=-1.44845;MQSBZ=-1.19461;BQBZ=-1.71167;FS=0;MQ0F=0;AC=2;AN=8;DP4=42,35,9,7;MQ=36	GT:PL	0/0:0,69,255	0/1:169,0,174	0/1:73,0,179	0/0:0,60,255
OAR20	26049796	.	C	T	69.5391	PASS	DP=40;VDB=2.49309e-07;SGB=8.69724;RPBZ=2.02149;MQBZ=-5.59429;BQBZ=2.25543;FS=0;MQ0F=0;AC=3;AN=8;DP4=23,0,17,0;MQ=29	GT:PL	1/1:56,24,0	0/1:59,0,34	0/0:0,42,180	0/0:0,21,148
OAR20	26049873	.	T	C	240.65	PASS	DP=148;VDB=0.191106;SGB=2.66349;RPBZ=1.10061;MQBZ=-7.75317;MQSBZ=-0.0632446;BQBZ=-0.0644803;FS=0;MQ0F=0;AC=4;AN=8;DP4=22,20,19,13;MQ=30	GT:PL	1/1:134,45,0	0/1:86,0,189	0/0:0,60,255	0/1:65,0,255
OAR20	26049906	.	C	A	219.979	PASS	DP=168;VDB=0.00154371;SGB=-24.4651;RPBZ=2.57702;MQBZ=-7.34292;MQSBZ=-0.500078;BQBZ=-2.06655;FS=0;MQ0F=0;AC=4;AN=8;DP4=34,26,15,17;MQ=31	GT:PL	1/1:136,45,0	0/1:74,0,255	0/0:0,84,255	0/1:55,0,255
OAR20	26049931	.	G	A	194.016	PASS	DP=142;VDB=2.08685e-13;SGB=-24.4651;RPBZ=1.43396;MQBZ=-7.34292;MQSBZ=-0.00443586;BQBZ=-0.811716;FS=0;MQ0F=0;AC=4;AN=8;DP4=23,37,8,24;MQ=31	GT:PL	1/1:130,45,0	0/1:54,0,255	0/0:0,84,255	0/1:55,0,255
OAR20	26327466	.	G	A	445.039	PASS	DP=284;VDB=0.00456518;SGB=6.85617;RPBZ=0.518734;MQBZ=-0.63459;MQSBZ=-0.899541;BQBZ=0.487533;FS=0;MQ0F=0;AC=2;AN=8;DP4=76,70,14,13;MQ=37	GT:PL	0/1:229,0,226	0/0:0,151,255	0/1:255,0,216	0/0:0,214,255
OAR20	27080933	.	C	T	981.038	PASS	DP=247;VDB=1.28445e-15;SGB=-8.01295;RPBZ=-0.944847;MQBZ=-1.37864;MQSBZ=-1.38388;BQBZ=-1.21912;FS=0;MQ0F=0;AC=6;AN=8;DP4=23,20,57,53;MQ=38	GT:PL	0/1:255,0,255	0/1:255,0,255	1/1:255,54,0	1/1:255,151,0
OAR20	270831	.	T	C	841.814	PASS	DP=114;VDB=1.28791e-09;SGB=-5.67221;RPBZ=0.985074;MQBZ=-0.616207;MQSBZ=-1.4097;BQBZ=-1.45845;FS=0;MQ0F=0;AC=6;AN=8;DP4=7,4,22,36;MQ=38	GT:PL	0/1:173,0,200	0/1:198,0,81	1/1:255,60,0	1/1:255,66,0
OAR20	27377521	.	C	A	509.632	PASS	DP=164;VDB=9.1208e-08;SGB=3.43586;RPBZ=-4.67787;MQBZ=-1.76779;MQSBZ=0.584158;BQBZ=0.422672;FS=0;MQ0F=0;AC=4;AN=8;DP4=29,34,25,11;MQ=36	GT:PL	0/1:75,0,255	0/0:0,132,255	0/1:223,0,12	1/1:255,51,0
OAR20	28099226	.	A	G	170.486	PASS	DP=45;VDB=3.25343e-06;SGB=-0.212601;RPBZ=-0.762547;MQBZ=-1.30813;BQBZ=-0.474437;FS=0;MQ0F=0;AC=2;AN=8;DP4=28,0,17,0;MQ=32	GT:PL	0/0:0,8,97	0/0:0,27,156	0/1:88,0,93	0/1:121,0,106
OAR20	28099249	.	T	C	218.406	PASS	DP=57;VDB=1.58695e-05;SGB=1.12709;RPBZ=-1.40951;MQBZ=-0.683053;BQBZ=-1.35384;FS=0;MQ0F=0;AC=2;AN=8;DP4=32,0,24,0;MQ=34	GT:PL	0/0:0,8,97	0/0:0,30,164	0/1:113,0,100	0/1:144,0,120
OAR20	28099330	.	T	G	475.684	PASS	DP=214;VDB=0.0223292;SGB=-25.6925;RPBZ=4.82356;MQBZ=-0.38373;MQSBZ=0.607269;BQBZ=2.47948;FS=0;MQ0F=0;AC=3;AN=8;DP4=57,35,18,16;MQ=37	GT:PL	0/1:51,0,255	0/0:0,66,255	0/1:211,0,255	0/1:255,0,255
OAR20	28099352	.	A	G	456.574	PASS	DP=201;VDB=0.00606291;SGB=-25.6925;RPBZ=-0.881902;MQBZ=0.789617;MQSBZ=-0.806698;BQBZ=0.467934;FS=0;MQ0F=0;AC=3;AN=8;DP4=43,52,17,17;MQ=37	GT:PL	0/1:247,0,186	1/1:255,66,0	0/0:0,96,255	0/0:0,160,255
OAR20	28099452	.	A	G	225.169	PASS	DP=43;VDB=0.00639659;SGB=1.83438;RPBZ=2.68606;MQBZ=1.00485;BQBZ=-0.0304476;FS=0;MQ0F=0;AC=3;AN=8;DP4=0,27,0,14;MQ=37	GT:PL	0/1:106,0,18	1/1:165,27,0	0/0:0,27,143	0/0:0,51,180
OAR20	28586853	.	T	G	136.499	PASS	DP=37;VDB=0.168702;SGB=1.26965;RPBZ=-1.50492;MQBZ=0.0513013;MQSBZ=0.444916;BQBZ=0.679366;FS=0;MQ0F=0;AC=3;AN=8;DP4=6,7,1,5;MQ=39	GT:PL	1/1:84,6,0	0/1:94,0,150	0/0:0,18,189	0/0:0,6,77
OAR20	29379843	.	C	T	332.473	PASS	DP=96;VDB=0.0022071;SGB=3.76582;RPBZ=0.43894;MQBZ=-1.43749;MQSBZ=1.49702;BQBZ=-0.166092;FS=0;MQ0F=0;AC=3;AN=8;DP4=17,18,12,7;MQ=38	GT:PL	1/1:255,36,0	0/1:123,0,236	0/0:0,30,255	0/0:0,48,255
OAR20	29624424	.	C	T	450.493	PASS	DP=144;VDB=5.29532e-10;SGB=5.02792;RPBZ=0.876295;MQBZ=0.0192891;MQSBZ=1.38801;BQBZ=0.116643;FS=0;MQ0F=0;AC=4;AN=8;DP4=15,21,31,11;MQ=38	GT:PL	0/1:92,0,216	0/1:147,0,63	0/0:0,66,255	1/1:255,64,0
OAR20	34103539	.	A	G	63.3027	PASS	DP=266;VDB=4.15749e-09;SGB=-26.6304;RPBZ=-1.3959;MQBZ=-10.527;MQSBZ=-0.704082;BQBZ=-2.06913;FS=0;MQ0F=0.221805;AC=3;AN=8;DP4=40,21,40,34;MQ=20	GT:PL	0/1:39,0,255	0/0:2,0,255	0/1:40,0,253	0/1:25,0,255
OAR20	34103583	.	G	A	86.6723	PASS	DP=299;VDB=5.43856e-09;SGB=-28.1647;RPBZ=-1.02122;MQBZ=-11.029;MQSBZ=-0.296582;BQBZ=0.919064;FS=0;MQ0F=0.210702;AC=3;AN=8;DP4=41,27,41,38;MQ=20	GT:PL	0/1:37,0,255	0/0:1,0,255	0/1:66,0,255	0/1:25,0,255
OAR20	34103590	.	T	A	47.7576	PASS	DP=379;VDB=1.29478e-08;SGB=-28.4715;RPBZ=4.33242;MQBZ=-11.6957;MQSBZ=-0.461399;BQBZ=3.67593;FS=0;MQ0F=0.174142;AC=2;AN=8;DP4=81,43,41,39;MQ=22	GT:PL	0/1:30,0,255	0/0:0,11,255	0/1:56,0,255	0/0:5,0,255
OAR20	34103620	.	A	G	454.578	PASS	DP=366;VDB=0.000282759;SGB=13.0369;RPBZ=-1.87327;MQBZ=5.66411;MQSBZ=-0.0802839;BQBZ=-2.32101;FS=0;MQ0F=0.180328;AC=2;AN=8;DP4=68,94,23,20;MQ=22	GT:PL	0/1:239,0,238	0/0:0,123,255	0/1:255,0,70	0/0:0,184,255
OAR20	34780192	.	T	C	719.539	PASS	DP=532;VDB=4.90082e-14;SGB=61.2277;RPBZ=0.390484;MQBZ=0.242669;MQSBZ=-0.0159157;BQBZ=-0.0565379;FS=0;MQ0F=0;AC=5;AN=8;DP4=64,45,117,107;MQ=37	GT:PL	1/1:255,255,0	1/1:255,190,0	0/0:0,193,255	0/1:255,0,255
OAR20	36130419	.	T	C	982.379	PASS	DP=431;VDB=1.07621e-05;SGB=-47.8033;RPBZ=15.6389;MQBZ=-4.2854;MQSBZ=-2.03963;BQBZ=15.4739;FS=0;MQ0F=0.00232019;AC=4;AN=8;DP4=144,0,74,69;MQ=38	GT:PL	0/1:255,0,132	0/1:255,0,124	0/1:255,0,128	0/1:255,0,135
OAR20	36336942	.	T	C	725.587	PASS	DP=295;VDB=0.00175487;SGB=-41.0352;RPBZ=-0.112624;MQBZ=0.824904;MQSBZ=-2.66835;BQBZ=1.05782;FS=0;MQ0F=0;AC=3;AN=8;DP4=51,76,26,33;MQ=38	GT:PL	0/1:255,0,255	0/1:255,0,255	0/1:255,0,255	0/0:0,220,255
OAR20	37095310	.	T	C	247.051	PASS	DP=33;VDB=1.20407e-07;SGB=2.81695;RPBZ=-0.885356;MQBZ=-3.0174;BQBZ=-1.20277;FS=0;MQ0F=0;AC=4;AN=8;DP4=0,12,0,20;MQ=33	GT:PL	0/1:36,0,114	0/0:0,15,117	1/1:149,27,0	0/1:105,0,9
OAR20	38272759	.	T	A	962.193	PASS	DP=124;VDB=1.72105e-21;SGB=-6.13484;RPBZ=-0.32538;MQBZ=-0.822351;MQSBZ=1.52137;BQBZ=-0.0876106;FS=0;MQ0F=0;AC=6;AN=8;DP4=10,3,50,18;MQ=36	GT:PL	1/1:255,63,0	1/1:255,42,0	0/1:255,0,12	0/1:237,0,207
OAR20	38810829	.	C	T	454.87	PASS	DP=159;VDB=0.0753573;SGB=5.31099;RPBZ=1.02463;MQBZ=1.90111;MQSBZ=3.18539;BQBZ=-0.0909119;FS=0;MQ0F=0;AC=2;AN=8;DP4=60,17,13,10;MQ=38	GT:PL	0/0:0,51,255	0/1:254,0,211	0/1:240,0,133	0/0:0,120,255
OAR20	39940107	.	A	G	210.016	PASS	DP=262;VDB=8.79764e-17;SGB=51.1256;RPBZ=0.0561998;MQBZ=0.710249;MQSBZ=4.07787;BQBZ=-0.0309353;FS=0;MQ0F=0;AC=2;AN=8;DP4=63,35,42,22;MQ=37	GT:PL	0/0:0,54,255	0/0:0,96,255	0/0:0,120,255	1/1:255,153,0
OAR20	40164493	.	G	A	721.48	PASS	DP=416;VDB=2.26962e-39;SGB=20.8187;RPBZ=0.400876;MQBZ=-0.179696;MQSBZ=3.55697;BQBZ=-0.16514;FS=0;MQ0F=0;AC=4;AN=8;DP4=72,51,87,39;MQ=39	GT:PL	0/0:0,181,255	0/1:255,0,255	1/1:255,166,0	0/1:255,0,255
OAR20	40667371	.	G	T	471.006	PASS	DP=347;VDB=1.68852e-08;SGB=-36.1255;RPBZ=-5.90841;MQBZ=-0.290101;MQSBZ=0.492432;BQBZ=4.17303;FS=0;MQ0F=0.00288184;AC=2;AN=8;DP4=54,98,31,20;MQ=38	GT:PL	0/0:0,132,255	0/0:0,169,255	0/1:255,0,173	0/1:255,0,255
OAR20	41984052	.	C	A	226.493	PASS	DP=38;VDB=0.000340114;SGB=-0.417461;RPBZ=1.1824;MQBZ=-1.65323;BQBZ=-1.59035;FS=0;MQ0F=0;AC=4;AN=8;DP4=21,0,16,0;MQ=37	GT:PL	1/1:99,21,0	0/1:100,0,88	0/1:71,0,138	0/0:0,24,145
OAR20	42439458	.	T	C	357.588	PASS	DP=52;VDB=1.8765e-13;SGB=7.63051;RPBZ=-2.51215;MQBZ=-1.71973;BQBZ=2.19249;FS=0;MQ0F=0;AC=5;AN=8;DP4=0,17,0,34;MQ=32	GT:PL	1/1:146,30,0	0/1:90,0,96	0/0:0,36,159	1/1:167,57,0
OAR20	4333814	.	C	T	895.951	PASS	DP=134;VDB=1.20865e-19;SGB=-6.04228;RPBZ=-0.0839734;MQBZ=-0.803156;MQSBZ=-1.6915;BQBZ=-0.357091;FS=0;MQ0F=0;AC=5;AN=8;DP4=11,7,21,45;MQ=35	GT:PL	1/1:255,72,0	0/1:201,0,54	0/1:226,0,156	0/1:255,0,151
OAR20	4333871	.	C	T	109.777	PASS	DP=26;VDB=0.316324;SGB=-2.36458;RPBZ=-0.52857;MQBZ=-0.243086;MQSBZ=0;BQBZ=-1.26491;FS=0;MQ0F=0;AC=3;AN=8;DP4=3,5,2,3;MQ=36	GT:PL	0/0:0,6,62	0/1:64,0,33	0/1:12,0,74	0/1:72,0,72
OAR20	45554530	.	G	A	720.367	PASS	DP=158;VDB=8.59034e-25;SGB=20.8956;RPBZ=0.16291;MQBZ=-0.406797;MQSBZ=-3.73198;BQBZ=-0.173646;FS=0;MQ0F=0.0126582;AC=6;AN=8;DP4=5,15,25,56;MQ=36	GT:PL	1/1:255,72,0	0/0:0,54,255	1/1:255,9,0	1/1:255,84,0
OAR20	45780133	.	G	A	720.001	PASS	DP=282;VDB=8.94459e-20;SGB=34.761;RPBZ=-1.61346;MQBZ=-0.673171;MQSBZ=-3.40617;BQBZ=-0.981144;FS=0;MQ0F=0;AC=6;AN=8;DP4=18,28,48,84;MQ=36	GT:PL	1/1:255,50,0	0/0:0,129,255	1/1:255,117,0	1/1:255,135,0
OAR20	47061326	.	T	A	220.577	PASS	DP=59;VDB=1.9426e-07;SGB=15.4917;RPBZ=-1.81993;MQBZ=-3.29104;BQBZ=0.26976;FS=0;MQ0F=0;AC=3;AN=8;DP4=0,33,0,26;MQ=36	GT:PL	1/1:174,63,0	0/1:92,0,83	0/0:0,36,170	0/0:0,51,186
OAR20	47280235	.	C	T	329.461	PASS	DP=78;VDB=6.53529e-06;SGB=2.22066;RPBZ=-1.05211;MQBZ=-0.0640597;MQSBZ=3.5227;BQBZ=0.745039;FS=0;MQ0F=0;AC=2;AN=8;DP4=23,12,9,6;MQ=37	GT:PL	0/0:0,27,209	0/1:143,0,138	0/1:226,0,8	0/0:0,57,255
OAR20	47975461	.	T	C	725.46	PASS	DP=292;VDB=1.0695e-06;SGB=10.3889;RPBZ=6.84756;MQBZ=-0.630051;MQSBZ=-0.41081;BQBZ=6.13197;FS=0;MQ0F=0.00342466;AC=3;AN=8;DP4=64,32,32,40;MQ=38	GT:PL	0/0:0,123,255	0/1:255,0,255	0/1:255,0,228	0/1:255,0,143
OAR20	48180259	.	G	A	665.424	PASS	DP=167;VDB=4.00523e-07;SGB=-16.5041;RPBZ=6.65126;MQBZ=-1.96809;MQSBZ=-1.41126;BQBZ=2.57552;FS=0;MQ0F=0;AC=4;AN=8;DP4=54,9,15,26;MQ=37	GT:PL	0/1:208,0,205	0/1:44,0,255	0/1:197,0,212	0/1:255,0,225
OAR20	4999482	.	A	G	445.419	PASS	DP=136;VDB=5.38235e-06;SGB=-46.4219;RPBZ=-0.300857;MQBZ=-0.327128;MQSBZ=-0.721464;BQBZ=-1.26561;FS=0;MQ0F=0.00735294;AC=3;AN=8;DP4=30,32,9,16;MQ=36	GT:PL	0/1:160,0,255	0/1:198,0,114	0/1:127,0,255	0/0:0,55,255
OAR20	5213507	.	C	T	410.008	PASS	DP=126;VDB=3.51543e-06;SGB=6.85617;RPBZ=-0.500585;MQBZ=-1.05754;MQSBZ=2.55657;BQBZ=-0.288436;FS=0;MQ0F=0;AC=2;AN=8;DP4=34,16,20,7;MQ=37	GT:PL	0/0:0,39,255	0/1:255,0,190	0/1:194,0,194	0/0:0,45,255
OAR20	5899522	.	C	T	721.457	PASS	DP=261;VDB=0.00965068;SGB=10.5819;RPBZ=-0.660572;MQBZ=0.100336;MQSBZ=0.876789;BQBZ=-1.44775;FS=0;MQ0F=0;AC=4;AN=8;DP4=32,26,32,41;MQ=38	GT:PL	1/1:255,93,0	0/1:255,0,255	0/0:0,75,255	0/1:255,0,255
OAR20	6112678	.	T	C	470.997	PASS	DP=395;VDB=7.0433e-08;SGB=19.6039;RPBZ=0.503435;MQBZ=-0.0411769;MQSBZ=0.421101;BQBZ=-0.968628;FS=0;MQ0F=0;AC=2;AN=8;DP4=94,78,27,33;MQ=39	GT:PL	0/1:255,0,255	0/1:255,0,255	0/0:0,129,255	0/0:0,244,255
OAR20	6400237	.	A	G	725.308	PASS	DP=84;VDB=0.000105024;SGB=-4.49312;RPBZ=-2.37362;MQBZ=-2.14936;MQSBZ=2.16038;BQBZ=3.21634;FS=0;MQ0F=0;AC=5;AN=8;DP4=3,8,20,13;MQ=37	GT:PL	1/1:255,39,0	0/1:230,0,9	0/1:189,0,106	0/1:91,0,155
OAR20	686428	.	C	T	721.056	PASS	DP=236;VDB=2.42641e-08;SGB=11.7408;RPBZ=-0.968761;MQBZ=-0.0415582;MQSBZ=-0.768549;BQBZ=-1.59772;FS=0;MQ0F=0;AC=4;AN=8;DP4=25,42,41,38;MQ=38	GT:PL	0/1:255,0,15	0/1:255,0,255	1/1:255,81,0	0/0:0,117,255
OAR20	8713771	.	G	A	707.036	PASS	DP=122;VDB=5.31823e-14;SGB=15.8602;RPBZ=3.49714;MQBZ=1.93717;MQSBZ=-0.294281;BQBZ=1.26712;FS=0;MQ0F=0;AC=6;AN=8;DP4=9,2,19,47;MQ=34	GT:PL	1/1:242,45,0	1/1:255,63,0	0/0:0,33,207	1/1:255,90,0
OAR21	10522757	.	C	G	516.075	PASS	DP=169;VDB=0.0352142;SGB=-18.9418;RPBZ=1.37161;MQBZ=-0.697405;MQSBZ=-0.101237;BQBZ=1.90028;FS=0;MQ0F=0;AC=3;AN=8;DP4=39,27,10,13;MQ=39	GT:PL	0/1:146,0,190	0/1:204,0,255	0/1:206,0,255	0/0:0,87,255
OAR21	12071147	.	C	T	74.3839	PASS	DP=8;VDB=0.145389;SGB=-2.48239;RPBZ=-1.17589;MQBZ=1.79743;BQBZ=1.51186;FS=0;MQ0F=0;AC=5;AN=8;DP4=4,0,4,0;MQ=26	GT:PL	0/0:0,6,14	0/1:54,0,24	1/1:36,3,0	1/1:23,3,0
OAR21	13161473	.	A	G	361.078	PASS	DP=41;VDB=0.4255;SGB=-8.21015;RPBZ=0.503112;MQBZ=-0.131904;MQSBZ=1.31783;BQBZ=-0.0574932;FS=0;MQ0F=0;AC=4;AN=8;DP4=6,6,10,4;MQ=38	GT:PL	0/1:121,0,44	0/1:101,0,66	0/1:59,0,33	0/1:118,0,174
OAR21	13539191	.	G	T	341.755	PASS	DP=74;VDB=0.00165279;SGB=2.22065;RPBZ=-1.43416;MQBZ=0.58937;MQSBZ=1.08706;BQBZ=0.192578;FS=0;MQ0F=0;AC=2;AN=8;DP4=19,10,5,10;MQ=39	GT:PL	0/0:0,39,255	0/1:231,0,43	0/0:0,18,201	0/1:150,0,167
OAR21	14097459	.	A	C	250.499	PASS	DP=45;VDB=0.0216098;SGB=-1.35539;RPBZ=-0.531641;MQBZ=-0.0984983;MQSBZ=-0.0328328;BQBZ=0;FS=0;MQ0F=0;AC=4;AN=8;DP4=6,6,5,6;MQ=32	GT:PL	1/1:137,15,0	0/1:45,0,137	0/0:0,9,78	0/1:111,0,88
OAR21	14299292	.	G	C	980.99	PASS	DP=249;VDB=5.70144e-16;SGB=-7.81551;RPBZ=0.391926;MQBZ=-0.182299;MQSBZ=1.06931;BQBZ=-0.419607;FS=0;MQ0F=0;AC=6;AN=8;DP4=18,15,56,52;MQ=38	GT:PL	0/1:255,0,255	1/1:255,72,0	0/1:255,0,155	1/1:255,154,0
OAR21	16598634	.	A	G	248.507	PASS	DP=61;VDB=2.66834e-06;SGB=14.2371;RPBZ=0.227897;MQBZ=0.165178;BQBZ=-0.26146;FS=0;MQ0F=0;AC=3;AN=8;DP4=0,36,0,25;MQ=32	GT:PL	0/0:0,51,171	0/0:0,39,175	0/1:124,0,79	1/1:170,45,0
OAR21	1728324	.	G	A	45.998	PASS	DP=8;VDB=0.00402178;SGB=0.717222;RPBZ=2.26317;MQBZ=-2.39863;BQBZ=0.58554;FS=0;MQ0F=0;AC=5;AN=8;DP4=3,0,5,0;MQ=26	GT:PL	1/1:42,6,0	0/0:0,6,56	0/1:0,3,32	1/1:46,9,0
OAR21	18290241	.	G	A	406.57	PASS	DP=141;VDB=1.48577e-06;SGB=29.03;RPBZ=1.64306;MQBZ=0.12971;MQSBZ=0.344471;BQBZ=-1.46644;FS=0;MQ0F=0;AC=3;AN=8;DP4=19,29,14,32;MQ=37	GT:PL	0/0:0,57,255	0/1:197,0,134	0/0:0,63,255	1/1:255,102,0
OAR21	19239344	.	A	G	465.599	PASS	DP=122;VDB=1.82568e-09;SGB=19.0783;RPBZ=0.788202;MQBZ=-0.921902;MQSBZ=3.23395;BQBZ=-1.76403;FS=0;MQ0F=0;AC=2;AN=8;DP4=30,15,21,11;MQ=37	GT:PL	0/0:0,45,255	0/0:0,48,255	0/1:251,2,0	0/1:255,0,255
OAR21	20255892	.	A	C	595.087	PASS	DP=72;VDB=6.26937e-05;SGB=-11.2871;RPBZ=-0.599726;MQBZ=-1.1175;MQSBZ=-1.69313;BQBZ=-0.798913;FS=0;MQ0F=0;AC=6;AN=8;DP4=6,11,8,16;MQ=40	GT:PL	1/1:166,15,0	1/1:183,18,0	0/1:112,0,27	0/1:173,0,255
OAR21	20694943	.	T	C	471.04	PASS	DP=305;VDB=2.04654e-05;SGB=14.9684;RPBZ=-2.81713;MQBZ=1.39522;MQSBZ=1.0265;BQBZ=-0.0542614;FS=0;MQ0F=0;AC=2;AN=8;DP4=73,58,19,29;MQ=39	GT:PL	0/0:0,117,255	0/0:0,120,255	0/1:255,0,255	0/1:255,0,255
OAR21	20995964	.	C	A	470.845	PASS	DP=181;VDB=3.82027e-05;SGB=27.4813;RPBZ=-1.44226;MQBZ=0.112727;MQSBZ=0.730034;BQBZ=0.683053;FS=0;MQ0F=0;AC=2;AN=8;DP4=37,37,25,19;MQ=37	GT:PL	0/0:0,84,255	0/1:255,0,255	0/0:0,51,255	0/1:255,0,234
OAR21	21236382	.	G	A	460.475	PASS	DP=189;VDB=0.000107225;SGB=30.8524;RPBZ=0.843279;MQBZ=-0.551147;MQSBZ=0.572154;BQBZ=0.435461;FS=0;MQ0F=0;AC=4;AN=8;DP4=36,28,18,31;MQ=37	GT:PL	0/0:0,108,255	0/0:0,84,255	1/1:255,66,0	1/1:255,81,0
OAR21	21539001	.	C	T	902.579	PASS	DP=245;VDB=0.451443;SGB=-7.22506;RPBZ=-1.17995;MQBZ=-0.574451;MQSBZ=0.608659;BQBZ=0.181498;FS=0;MQ0F=0;AC=6;AN=8;DP4=20,28,60,50;MQ=36	GT:PL	1/1:255,33,0	0/1:177,0,255	0/1:255,0,255	1/1:255,166,0
OAR21	24301301	.	A	G	464.575	PASS	DP=300;VDB=2.58919e-05;SGB=46.8157;RPBZ=0.895929;MQBZ=1.34556;MQSBZ=0.488631;BQBZ=2.29888;FS=0;MQ0F=0;AC=3;AN=8;DP4=43,79,35,37;MQ=39	GT:PL	0/0:0,102,255	1/1:255,148,0	0/1:255,0,255	0/0:0,208,255
OAR21	24844546	.	T	C	464.544	PASS	DP=343;VDB=0.000171758;SGB=16.1272;RPBZ=0.176283;MQBZ=0.643465;MQSBZ=-1.56707;BQBZ=1.74839;FS=0;MQ0F=0;AC=3;AN=8;DP4=72,57,28,23;MQ=38	GT:PL	1/1:255,84,0	0/0:0,166,255	0/0:0,123,255	0/1:255,0,255
OAR21	25623396	.	T	C	353.172	PASS	DP=31;VDB=1.53493e-07;SGB=-3.92674;RPBZ=1.50364;MQBZ=-0.869722;BQBZ=2.59808;FS=0;MQ0F=0;AC=5;AN=8;DP4=10,0,21,0;MQ=36	GT:PL	0/1:76,0,18	1/1:134,21,0	0/1:74,0,65	0/1:109,0,102
[truncated: 350,609 more chars]
