# Supplementary material for: Development of a high-density sub-species-specific targeted SNP assay for Rocky Mountain bighorn sheep (Ovis canadensis canadensis)
Source: PeerJ. 2024 Feb 26;12:e16946. doi: 10.7717/peerj.16946 (PMC10903336; doi:10.7717/peerj.16946)
Supplement: Supplemental Information 4 [file peerj-12-16946-s004.zip › Stone_10K_SNPs.vcf]

##fileformat=VCFv4.2
##FILTER=<ID=PASS,Description="All filters passed">
##bcftoolsVersion=1.13+htslib-1.13
##bcftoolsCommand=mpileup -f OAR3.1_50Kregions.fa -b Stone_10K.txt
##reference=file://OAR3.1_50Kregions.fa
##contig=<ID=OAR1,length=275612895>
##contig=<ID=OAR2,length=248993846>
##contig=<ID=OAR3,length=224283230>
##contig=<ID=OAR4,length=119255633>
##contig=<ID=OAR5,length=107901688>
##contig=<ID=OAR6,length=117031472>
##contig=<ID=OAR7,length=100079507>
##contig=<ID=OAR8,length=90695168>
##contig=<ID=OAR9,length=94726778>
##contig=<ID=OAR10,length=86447213>
##contig=<ID=OAR11,length=62248096>
##contig=<ID=OAR12,length=79100223>
##contig=<ID=OAR13,length=83079144>
##contig=<ID=OAR14,length=62722625>
##contig=<ID=OAR15,length=80923592>
##contig=<ID=OAR16,length=71719816>
##contig=<ID=OAR17,length=72286588>
##contig=<ID=OAR18,length=68604602>
##contig=<ID=OAR19,length=60464314>
##contig=<ID=OAR20,length=51176841>
##contig=<ID=OAR21,length=50073674>
##contig=<ID=OAR22,length=50832532>
##contig=<ID=OAR23,length=62330649>
##contig=<ID=OAR24,length=42034648>
##contig=<ID=OAR25,length=45367442>
##contig=<ID=OAR26,length=44077779>
##contig=<ID=OARX,length=135437088>
##ALT=<ID=*,Description="Represents allele(s) other than observed.">
##INFO=<ID=INDEL,Number=0,Type=Flag,Description="Indicates that the variant is an INDEL.">
##INFO=<ID=IDV,Number=1,Type=Integer,Description="Maximum number of raw reads supporting an indel">
##INFO=<ID=IMF,Number=1,Type=Float,Description="Maximum fraction of raw reads supporting an indel">
##INFO=<ID=DP,Number=1,Type=Integer,Description="Raw read depth">
##INFO=<ID=VDB,Number=1,Type=Float,Description="Variant Distance Bias for filtering splice-site artefacts in RNA-seq data (bigger is better)",Version="3">
##INFO=<ID=RPBZ,Number=1,Type=Float,Description="Mann-Whitney U-z test of Read Position Bias (closer to 0 is better)">
##INFO=<ID=MQBZ,Number=1,Type=Float,Description="Mann-Whitney U-z test of Mapping Quality Bias (closer to 0 is better)">
##INFO=<ID=BQBZ,Number=1,Type=Float,Description="Mann-Whitney U-z test of Base Quality Bias (closer to 0 is better)">
##INFO=<ID=MQSBZ,Number=1,Type=Float,Description="Mann-Whitney U-z test of Mapping Quality vs Strand Bias (closer to 0 is better)">
##INFO=<ID=SCBZ,Number=1,Type=Float,Description="Mann-Whitney U-z test of Soft-Clip Length Bias (closer to 0 is better)">
##INFO=<ID=FS,Number=1,Type=Float,Description="Phred-scaled p-value using Fisher's exact test to detect strand bias">
##INFO=<ID=SGB,Number=1,Type=Float,Description="Segregation based metric.">
##INFO=<ID=MQ0F,Number=1,Type=Float,Description="Fraction of MQ0 reads (smaller is better)">
##FORMAT=<ID=PL,Number=G,Type=Integer,Description="List of Phred-scaled genotype likelihoods">
##FORMAT=<ID=GT,Number=1,Type=String,Description="Genotype">
##INFO=<ID=AC,Number=A,Type=Integer,Description="Allele count in genotypes for each ALT allele, in the same order as listed">
##INFO=<ID=AN,Number=1,Type=Integer,Description="Total number of alleles in called genotypes">
##INFO=<ID=DP4,Number=4,Type=Integer,Description="Number of high-quality ref-forward , ref-reverse, alt-forward and alt-reverse bases">
##INFO=<ID=MQ,Number=1,Type=Integer,Description="Average mapping quality">
##bcftools_callVersion=1.13+htslib-1.13
##bcftools_callCommand=call -mv -Ov -o Stone_10K.vcf; Date=Thu Oct 27 09:36:25 2022
##bcftools_filterVersion=1.10.2+htslib-1.10.2
##bcftools_filterCommand=filter -e 'QUAL <30' -o Stone_10K_SNPs_QUAL30.vcf Stone_10K_SNPs.recode.vcf; Date=Thu Oct 27 12:12:16 2022
##bcftools_filterCommand=filter -e 'INFO/DP <6' -o Stone_10K_SNPs_QUAL30_DP6.vcf Stone_10K_SNPs_QUAL30.vcf; Date=Thu Oct 27 12:16:28 2022
#CHROM	POS	ID	REF	ALT	QUAL	FILTER	INFO	FORMAT	Stone_125160_10Krun	Stone_125162_10Krun	Stone_125164_10Krun	Stone_87495_10Krun
OAR1	100692392	.	C	T	454.907	PASS	DP=222;VDB=0.20894;SGB=-22.624;RPBZ=-4.12165;MQBZ=-0.0940283;MQSBZ=-0.452448;BQBZ=2.42592;FS=0;MQ0F=0;AC=3;AN=8;DP4=39,64,13,16;MQ=37	GT:PL	0/1:153,0,255	0/0:0,75,255	0/1:244,0,255	0/1:100,0,255
OAR1	104058027	.	C	A	471.035	PASS	DP=436;VDB=0.000126498;SGB=27.3298;RPBZ=-1.93327;MQBZ=-2.429;MQSBZ=0.153028;BQBZ=-1.66564;FS=0;MQ0F=0;AC=2;AN=8;DP4=96,100,47,33;MQ=35	GT:PL	0/1:255,0,255	0/1:255,0,255	0/0:0,184,255	0/0:0,169,255
OAR1	104725380	.	C	A	53.3253	PASS	DP=85;VDB=0.00621241;SGB=-9.73518;RPBZ=3.17549;MQBZ=-1.29586;MQSBZ=1.86048;BQBZ=2.36479;FS=0;MQ0F=0;AC=2;AN=8;DP4=45,11,5,3;MQ=34	GT:PL	0/0:0,11,221	0/1:77,0,255	0/1:18,0,227	0/0:0,21,128
OAR1	104725391	.	A	G	101.905	PASS	DP=90;VDB=0.00442061;SGB=-10.9634;RPBZ=2.75546;MQBZ=-1.33215;MQSBZ=2.16182;BQBZ=2.68349;FS=0;MQ0F=0;AC=3;AN=8;DP4=43,12,6,4;MQ=34	GT:PL	0/1:28,0,243	0/1:77,0,255	0/1:43,0,230	0/0:0,21,128
OAR1	104939117	.	C	G	664.369	PASS	DP=192;VDB=0.000814653;SGB=5.94639;RPBZ=1.84014;MQBZ=-1.27646;MQSBZ=0.19106;BQBZ=-0.292228;FS=0;MQ0F=0;AC=4;AN=8;DP4=30,37,28,21;MQ=37	GT:PL	0/1:198,0,255	1/1:255,69,0	0/1:255,0,255	0/0:0,99,255
OAR1	106015178	.	C	T	981.421	PASS	DP=220;VDB=1.46285e-13;SGB=-7.55021;RPBZ=2.523;MQBZ=5.51264;MQSBZ=-0.793736;BQBZ=-2.79731;FS=0;MQ0F=0.0772727;AC=6;AN=8;DP4=19,12,58,41;MQ=30	GT:PL	1/1:255,33,0	0/1:255,0,8	1/1:255,22,0	0/1:255,0,181
OAR1	107295614	.	T	C	74.0252	PASS	DP=30;VDB=0.0202676;SGB=-1.24859;RPBZ=0.181689;MQBZ=-0.236212;BQBZ=-0.547813;FS=0;MQ0F=0;AC=2;AN=8;DP4=24,0,6,0;MQ=35	GT:PL	0/0:0,24,150	0/1:30,0,30	0/1:83,0,108	0/0:0,24,136
OAR1	107295709	.	G	A	559.438	PASS	DP=135;VDB=8.49674e-06;SGB=4.02435;RPBZ=-1.26582;MQBZ=-2.89036;MQSBZ=-0.410198;BQBZ=-2.07115;FS=0;MQ0F=0;AC=4;AN=8;DP4=15,24,18,21;MQ=38	GT:PL	0/0:0,66,255	0/1:118,0,181	1/1:255,72,0	0/1:230,0,239
OAR1	107295761	.	T	C	274.969	PASS	DP=123;VDB=0.00666879;SGB=1.83447;RPBZ=-3.54191;MQBZ=-0.874013;MQSBZ=-0.522938;BQBZ=3.34635;FS=0;MQ0F=0;AC=2;AN=8;DP4=13,50,10,4;MQ=38	GT:PL	0/0:0,63,255	0/1:95,0,110	0/1:219,0,199	0/0:0,69,255
OAR1	107602636	.	C	T	423.005	PASS	DP=180;VDB=3.94338e-05;SGB=6.46988;RPBZ=0.421337;MQBZ=0.0869672;MQSBZ=-2.38722;BQBZ=-1.17198;FS=0;MQ0F=0;AC=2;AN=8;DP4=43,41,13,13;MQ=37	GT:PL	0/1:207,0,224	0/0:0,45,255	0/0:0,123,255	0/1:255,0,255
OAR1	108054014	.	C	T	84.1662	PASS	DP=26;VDB=0.00541072;SGB=-1.63269;RPBZ=-1.8593;MQBZ=-1.2845;BQBZ=0.703732;FS=0;MQ0F=0;AC=2;AN=8;DP4=0,21,0,5;MQ=40	GT:PL	0/0:0,12,110	0/1:54,0,43	0/1:69,0,108	0/0:0,30,165
OAR1	108539421	.	G	A	719.563	PASS	DP=327;VDB=1.84199e-24;SGB=31.435;RPBZ=-1.12566;MQBZ=-0.179952;MQSBZ=-1.55757;BQBZ=0.284999;FS=0;MQ0F=0;AC=5;AN=8;DP4=34,31,52,67;MQ=39	GT:PL	1/1:255,120,0	0/1:255,0,255	0/0:0,117,255	1/1:255,142,0
OAR1	108755812	.	A	G	548.343	PASS	DP=119;VDB=1.45729e-10;SGB=2.47047;RPBZ=2.14518;MQBZ=-1.61954;MQSBZ=2.71921;BQBZ=0.274829;FS=0;MQ0F=0;AC=4;AN=8;DP4=23,18,23,8;MQ=38	GT:PL	0/0:0,48,255	0/1:123,0,148	0/1:214,0,255	1/1:255,39,0
OAR1	108755816	.	A	G	296.81	PASS	DP=120;VDB=2.14754e-05;SGB=3.37954;RPBZ=0.650072;MQBZ=-1.68693;MQSBZ=2.82087;BQBZ=-0.142857;FS=0;MQ0F=0;AC=2;AN=8;DP4=33,21,12,6;MQ=38	GT:PL	0/0:0,48,255	0/1:123,0,148	0/1:213,0,255	0/0:0,39,255
OAR1	108755937	.	G	T	136.549	PASS	DP=45;VDB=0.000163932;SGB=2.22065;RPBZ=-1.29051;MQBZ=-2.86284;BQBZ=-1.36126;FS=0;MQ0F=0;AC=3;AN=8;DP4=0,30,0,15;MQ=35	GT:PL	0/0:0,36,172	0/0:0,15,115	0/1:61,0,151	1/1:121,21,0
OAR1	10878316	.	T	G	717.591	PASS	DP=224;VDB=0.00146233;SGB=6.33268;RPBZ=-0.163306;MQBZ=0.759047;MQSBZ=-0.0801206;BQBZ=-0.0414847;FS=0;MQ0F=0;AC=3;AN=8;DP4=51,35,26,25;MQ=39	GT:PL	0/0:0,87,255	0/1:255,0,255	0/1:255,0,255	0/1:247,0,225
OAR1	110751158	.	C	A	764.614	PASS	DP=105;VDB=2.08698e-08;SGB=-4.84661;RPBZ=-0.301496;MQBZ=0.902955;MQSBZ=3.8916;BQBZ=1.09537;FS=0;MQ0F=0;AC=5;AN=8;DP4=16,11,18,22;MQ=38	GT:PL	0/1:218,0,255	0/1:234,0,174	1/1:255,42,0	0/1:97,0,107
OAR1	111124871	.	G	C	652.493	PASS	DP=265;VDB=0.182318;SGB=-81.9235;RPBZ=7.47161;MQBZ=-3.0856;MQSBZ=-0.0940459;BQBZ=6.45772;FS=0;MQ0F=0;AC=3;AN=8;DP4=93,25,25,22;MQ=38	GT:PL	0/0:0,66,255	0/1:217,0,255	0/1:255,0,255	0/1:221,0,255
OAR1	11141702	.	C	T	57.6557	PASS	DP=14;VDB=0.0618664;SGB=-2.36533;RPBZ=0.858237;MQBZ=1.37119;BQBZ=0.768706;FS=0;MQ0F=0;AC=3;AN=8;DP4=0,11,0,3;MQ=35	GT:PL	1/1:66,6,0	0/1:36,3,0	0/0:0,18,125	0/0:0,15,103
OAR1	11377786	.	A	G	414.92	PASS	DP=230;VDB=4.87993e-05;SGB=12.2643;RPBZ=0.741854;MQBZ=-2.74146;MQSBZ=-1.04996;BQBZ=-2.0885;FS=0;MQ0F=0;AC=2;AN=8;DP4=52,53,26,15;MQ=36	GT:PL	0/0:0,102,255	0/0:0,78,255	0/1:199,0,255	0/1:255,0,255
OAR1	11377898	.	T	C	183.994	PASS	DP=71;VDB=0.000104423;SGB=5.69729;RPBZ=-1.24148;MQBZ=-3.52826;BQBZ=0.965852;FS=0;MQ0F=0;AC=2;AN=8;DP4=0,47,0,24;MQ=36	GT:PL	0/0:0,48,184	0/0:0,27,161	0/1:83,0,128	0/1:140,0,136
OAR1	114901736	.	C	T	639.606	PASS	DP=75;VDB=0.0577375;SGB=-4.11258;RPBZ=0.0377532;MQBZ=0.635327;MQSBZ=3.3035;BQBZ=0.87613;FS=0;MQ0F=0;AC=5;AN=8;DP4=6,12,14,11;MQ=39	GT:PL	1/1:232,27,0	0/1:160,0,229	0/1:60,0,139	0/1:227,0,52
OAR1	114901778	.	G	A	289.273	PASS	DP=75;VDB=0.154016;SGB=0.675585;RPBZ=-0.87994;MQBZ=0.140094;MQSBZ=0.49035;BQBZ=1.47812;FS=0;MQ0F=0;AC=2;AN=8;DP4=8,20,5,6;MQ=39	GT:PL	0/1:146,0,66	0/0:0,42,255	0/0:0,24,212	0/1:183,0,58
OAR1	115672956	.	T	C	543.433	PASS	DP=289;VDB=0.0012671;SGB=-41.6489;RPBZ=3.9286;MQBZ=-2.01229;MQSBZ=-0.168621;BQBZ=5.70252;FS=0;MQ0F=0;AC=3;AN=8;DP4=82,25,27,33;MQ=38	GT:PL	0/1:255,0,75	0/1:73,0,255	0/1:255,0,255	0/0:0,99,255
OAR1	115673020	.	G	A	470.653	PASS	DP=326;VDB=2.72785e-10;SGB=18.445;RPBZ=-1.47261;MQBZ=-0.372981;MQSBZ=-0.958623;BQBZ=-0.306044;FS=0;MQ0F=0;AC=2;AN=8;DP4=62,69,22,35;MQ=38	GT:PL	0/0:0,154,255	0/1:255,0,128	0/1:255,0,255	0/0:0,111,255
OAR1	1187289	.	C	G	294.915	PASS	DP=30;VDB=0.214686;SGB=1.44712;RPBZ=-0.441367;MQBZ=-0.157385;MQSBZ=0.56944;BQBZ=-0.5;FS=0;MQ0F=0;AC=6;AN=8;DP4=0,3,4,8;MQ=34	GT:PL	1/1:198,21,0	1/1:96,12,0	1/1:42,3,0	0/0:0,9,92
OAR1	120140968	.	A	G	980.919	PASS	DP=212;VDB=2.09076e-05;SGB=-7.2762;RPBZ=1.03471;MQBZ=0.512461;MQSBZ=2.5277;BQBZ=1.41876;FS=0;MQ0F=0;AC=6;AN=8;DP4=12,10,47,46;MQ=40	GT:PL	1/1:255,93,0	0/1:255,0,255	1/1:255,99,0	0/1:255,0,220
OAR1	120141000	.	T	G	340.344	PASS	DP=201;VDB=0.227425;SGB=2.99323;RPBZ=-3.12085;MQBZ=-1.09172;MQSBZ=-1.29587;BQBZ=1.81683;FS=0;MQ0F=0;AC=2;AN=8;DP4=34,60,6,11;MQ=40	GT:PL	0/0:0,84,255	0/1:191,0,255	0/0:0,99,255	0/1:189,0,255
OAR1	120626909	.	A	T	76.6066	PASS	DP=43;VDB=0.251321;SGB=1.90845;RPBZ=-0.0991189;MQBZ=0.72184;MQSBZ=0.550482;BQBZ=0.575176;FS=0;MQ0F=0;AC=2;AN=8;DP4=10,9,1,2;MQ=40	GT:PL	0/0:0,15,152	1/1:119,9,0	0/0:0,24,255	0/0:0,18,198
OAR1	120627123	.	T	C	123.776	PASS	DP=23;VDB=0.00967404;SGB=2.79306;RPBZ=-0.422577;MQBZ=-0.848875;BQBZ=0.901388;FS=0;MQ0F=0;AC=3;AN=8;DP4=0,8,0,8;MQ=36	GT:PL	1/1:136,21,0	0/0:0,6,62	0/0:0,15,124	0/1:31,1,0
OAR1	121057311	.	G	A	654.331	PASS	DP=201;VDB=5.02812e-21;SGB=7.29888;RPBZ=0.26829;MQBZ=-1.12471;MQSBZ=2.58279;BQBZ=-0.469207;FS=0;MQ0F=0;AC=4;AN=8;DP4=38,25,42,14;MQ=40	GT:PL	1/1:255,96,0	0/1:222,0,255	0/1:221,0,255	0/0:0,84,255
OAR1	121057430	.	C	G	343.445	PASS	DP=69;VDB=6.81083e-08;SGB=1.69774;RPBZ=0.831727;MQBZ=0.907108;BQBZ=-1.19871;FS=0;MQ0F=0;AC=3;AN=8;DP4=0,42,0,27;MQ=38	GT:PL	0/0:0,63,186	0/1:119,0,92	0/1:128,0,111	0/1:136,0,123
OAR1	12112110	.	C	T	978.245	PASS	DP=217;VDB=2.41328e-12;SGB=-7.00224;RPBZ=8.71543;MQBZ=1.0141;MQSBZ=0.0624625;BQBZ=4.63774;FS=0;MQ0F=0;AC=4;AN=8;DP4=28,8,40,47;MQ=36	GT:PL	0/1:255,0,113	0/1:255,0,153	0/1:255,0,142	0/1:255,0,153
OAR1	123245645	.	G	A	464.582	PASS	DP=255;VDB=3.96598e-08;SGB=14.9684;RPBZ=0.646908;MQBZ=0.172532;MQSBZ=-0.0427459;BQBZ=1.14875;FS=0;MQ0F=0;AC=3;AN=8;DP4=60,46,28,20;MQ=37	GT:PL	0/1:255,0,255	1/1:255,72,0	0/0:0,114,255	0/0:0,132,255
OAR1	123245747	.	T	C	215.396	PASS	DP=77;VDB=1.88082e-05;SGB=4.53841;RPBZ=1.07681;MQBZ=0.417359;BQBZ=1.12807;FS=0;MQ0F=0;AC=3;AN=8;DP4=0,56,0,21;MQ=36	GT:PL	0/1:81,0,147	1/1:180,42,0	0/0:0,57,186	0/0:0,75,178
OAR1	123483732	.	T	C	471.164	PASS	DP=132;VDB=0.0153905;SGB=22.5353;RPBZ=-0.176515;MQBZ=-0.6446;MQSBZ=-2.27292;BQBZ=0.361662;FS=0;MQ0F=0;AC=2;AN=8;DP4=16,27,17,20;MQ=38	GT:PL	0/0:0,36,220	0/0:0,12,134	0/1:255,0,247	0/1:255,0,255
OAR1	12369256	.	C	G	471.035	PASS	DP=244;VDB=7.31996e-05;SGB=-26.3062;RPBZ=-0.355872;MQBZ=-0.212501;MQSBZ=3.06523;BQBZ=1.3103;FS=0;MQ0F=0;AC=2;AN=8;DP4=57,52,18,17;MQ=38	GT:PL	0/0:0,114,255	0/1:255,0,255	0/0:0,77,255	0/1:255,0,255
OAR1	124050544	.	C	T	460.475	PASS	DP=253;VDB=3.6028e-05;SGB=41.2492;RPBZ=-0.0816076;MQBZ=-1.89584;MQSBZ=-0.794918;BQBZ=1.95091;FS=0;MQ0F=0;AC=4;AN=8;DP4=26,38,26,38;MQ=37	GT:PL	1/1:255,84,0	0/0:0,78,255	1/1:255,108,0	0/0:0,114,255
OAR1	124480428	.	C	A	388.733	PASS	DP=128;VDB=0.00835906;SGB=-44.8082;RPBZ=-7.79898;MQBZ=-2.93607;MQSBZ=1.27112;BQBZ=7.02548;FS=0;MQ0F=0;AC=4;AN=8;DP4=5,64,12,12;MQ=37	GT:PL	0/1:229,0,244	0/1:41,0,175	0/1:145,0,157	0/1:16,0,156
OAR1	12605682	.	C	G	709.49	PASS	DP=146;VDB=2.34143e-13;SGB=4.40119;RPBZ=0.751203;MQBZ=-2.071;MQSBZ=-0.408564;BQBZ=-1.55144;FS=0;MQ0F=0;AC=4;AN=8;DP4=19,31,20,21;MQ=38	GT:PL	0/1:255,0,255	1/1:255,42,0	0/0:0,81,255	0/1:243,0,202
OAR1	127333972	.	C	T	386.04	PASS	DP=161;VDB=4.99962e-11;SGB=5.69729;RPBZ=1.31967;MQBZ=-1.24438;MQSBZ=-3.3498;BQBZ=-0.162628;FS=0;MQ0F=0;AC=2;AN=8;DP4=32,45,8,16;MQ=36	GT:PL	0/0:0,99,255	0/0:0,66,255	0/1:255,0,220	0/1:170,0,205
OAR1	12816825	.	A	G	648.068	PASS	DP=96;VDB=0.00279135;SGB=7.17536;RPBZ=-1.09908;MQBZ=-0.299984;MQSBZ=-0.720009;BQBZ=-0.585307;FS=0;MQ0F=0;AC=4;AN=8;DP4=8,13,18,18;MQ=40	GT:PL	0/1:180,0,187	0/1:255,0,0	0/0:0,36,255	1/1:255,39,0
OAR1	128985158	.	G	A	720.474	PASS	DP=95;VDB=4.73434e-08;SGB=10.2046;RPBZ=0.839495;MQBZ=-2.04686;MQSBZ=-0.762447;BQBZ=-1.38406;FS=0;MQ0F=0;AC=6;AN=8;DP4=5,4,30,19;MQ=37	GT:PL	1/1:255,60,0	0/0:0,24,250	1/1:255,39,0	1/1:255,9,0
OAR1	129855467	.	A	C	210.018	PASS	DP=132;VDB=0.021169;SGB=18.4741;RPBZ=-2.14992;MQBZ=-0.757445;MQSBZ=0.0506422;BQBZ=-0.0739983;FS=0;MQ0F=0;AC=2;AN=8;DP4=41,10,8,7;MQ=35	GT:PL	0/0:0,39,195	0/0:0,48,255	1/1:255,45,0	0/0:0,66,255
OAR1	130263206	.	C	T	376.428	PASS	DP=63;VDB=1.66192e-05;SGB=-0.0279329;RPBZ=-0.300173;MQBZ=-1.31529;MQSBZ=-1.06996;BQBZ=-1.18019;FS=0;MQ0F=0;AC=4;AN=8;DP4=6,15,7,11;MQ=38	GT:PL	1/1:230,27,0	0/0:0,12,153	0/1:27,0,229	0/1:163,0,160
OAR1	13044330	.	G	A	371.396	PASS	DP=281;VDB=0.307976;SGB=-23.8514;RPBZ=5.04334;MQBZ=-0.863676;MQSBZ=1.2886;BQBZ=5.4515;FS=0;MQ0F=0;AC=3;AN=8;DP4=127,31,21,10;MQ=38	GT:PL	0/1:40,0,255	0/1:255,0,188	0/0:0,175,255	0/1:118,0,223
OAR1	130682783	.	C	T	355.941	PASS	DP=140;VDB=0.00669308;SGB=2.60694;RPBZ=0.151416;MQBZ=-0.29579;MQSBZ=0.0890343;BQBZ=0.772744;FS=0;MQ0F=0;AC=2;AN=8;DP4=37,25,9,7;MQ=40	GT:PL	0/1:244,0,255	0/0:0,42,255	0/0:0,84,255	0/1:151,0,213
OAR1	130682796	.	T	C	459.038	PASS	DP=144;VDB=0.000159326;SGB=5.69729;RPBZ=-0.444539;MQBZ=-0.103514;MQSBZ=0.376225;BQBZ=-1.22171;FS=0;MQ0F=0;AC=2;AN=8;DP4=29,25,14,10;MQ=40	GT:PL	0/1:255,0,245	0/0:0,42,255	0/1:243,0,255	0/0:0,42,255
OAR1	130992647	.	G	A	667.362	PASS	DP=133;VDB=0.0367347;SGB=4.98068;RPBZ=0.269044;MQBZ=-1.14026;MQSBZ=1.06489;BQBZ=-0.825383;FS=0;MQ0F=0;AC=3;AN=8;DP4=18,20,19,25;MQ=38	GT:PL	0/1:255,0,182	0/0:0,30,255	0/1:255,0,198	0/1:197,0,223
OAR1	131428342	.	C	A	73.7468	PASS	DP=47;VDB=0.0115144;SGB=-8.50559;RPBZ=-1.65465;MQBZ=-0.0604264;MQSBZ=0.436469;BQBZ=0.900346;FS=0;MQ0F=0;AC=2;AN=8;DP4=19,6,4,2;MQ=36	GT:PL	0/0:30,39,96	0/0:0,30,250	0/1:21,0,182	0/1:91,0,103
OAR1	132062964	.	C	A	131.018	PASS	DP=132;VDB=0.0345562;SGB=-12.191;RPBZ=2.03899;MQBZ=-0.705408;MQSBZ=0.916349;BQBZ=-0.100918;FS=0;MQ0F=0;AC=3;AN=8;DP4=8,31,6,6;MQ=33	GT:PL	0/1:50,0,3	0/0:0,45,193	0/1:84,0,206	0/1:36,0,162
OAR1	132063066	.	T	G	156.735	PASS	DP=41;VDB=0.00283896;SGB=7.60662;RPBZ=0.587315;MQBZ=-0.974902;FS=0;MQ0F=0;AC=2;AN=8;DP4=0,25,0,15;MQ=33	GT:PL	0/0:0,39,160	0/0:0,6,66	0/1:132,0,30	0/1:63,0,125
OAR1	132063077	.	T	G	146.39	PASS	DP=36;VDB=0.00517783;SGB=6.86509;RPBZ=0.926615;MQBZ=-0.510278;BQBZ=-0.751002;FS=0;MQ0F=0;AC=2;AN=8;DP4=0,22,0,14;MQ=32	GT:PL	0/0:0,36,151	0/0:0,3,36	0/1:121,0,30	0/1:63,0,114
OAR1	132721075	.	G	A	460.489	PASS	DP=83;VDB=5.82003e-10;SGB=13.5336;RPBZ=-0.0698191;MQBZ=0.847323;MQSBZ=3.17746;BQBZ=0.884786;FS=0;MQ0F=0;AC=4;AN=8;DP4=17,10,17,7;MQ=36	GT:PL	0/0:0,51,255	0/0:0,30,192	1/1:255,39,0	1/1:255,33,0
OAR1	133097472	.	T	G	418.671	PASS	DP=55;VDB=4.14244e-07;SGB=9.39052;RPBZ=1.26084;MQBZ=-0.90038;MQSBZ=2.27944;BQBZ=-1.46059;FS=0;MQ0F=0;AC=4;AN=8;DP4=7,8,12,6;MQ=38	GT:PL	0/0:0,27,248	0/0:0,18,186	1/1:255,30,0	1/1:213,24,0
OAR1	133300304	.	G	A	719.532	PASS	DP=365;VDB=6.9684e-11;SGB=21.5913;RPBZ=-0.662523;MQBZ=-1.10369;MQSBZ=-0.432444;BQBZ=0.0115936;FS=0;MQ0F=0;AC=5;AN=8;DP4=41,46,60,70;MQ=37	GT:PL	0/0:0,151,255	1/1:255,135,0	1/1:255,178,0	0/1:255,0,255
OAR1	136272461	.	T	C	98.4895	PASS	DP=21;VDB=0.00748664;SGB=-0.867633;RPBZ=0.792143;MQBZ=-1.13389;BQBZ=0.707107;FS=0;MQ0F=0;AC=2;AN=8;DP4=14,0,7,0;MQ=36	GT:PL	0/1:53,0,93	0/0:0,15,101	0/1:84,0,41	0/0:0,9,87
OAR1	137432547	.	G	A	774.048	PASS	DP=80;VDB=0.000511499;SGB=-4.76005;RPBZ=1.27249;MQBZ=-0.889823;MQSBZ=-0.812026;BQBZ=0.322383;FS=0;MQ0F=0;AC=6;AN=8;DP4=9,5,19,19;MQ=34	GT:PL	1/1:255,30,0	0/1:123,0,150	0/1:180,0,166	1/1:255,36,0
OAR1	138251513	.	T	C	181.243	PASS	DP=116;VDB=0.0194294;SGB=0.676694;RPBZ=3.47097;MQBZ=-1.18086;MQSBZ=0.320044;BQBZ=2.84545;FS=0;MQ0F=0;AC=2;AN=8;DP4=38,19,7,4;MQ=38	GT:PL	0/0:0,21,136	0/1:12,0,248	0/1:209,0,222	0/0:0,84,255
OAR1	138251557	.	T	C	428.535	PASS	DP=114;VDB=0.107181;SGB=-17.7144;RPBZ=1.26879;MQBZ=-0.364356;MQSBZ=-1.71395;BQBZ=1.08116;FS=0;MQ0F=0;AC=3;AN=8;DP4=25,24,9,12;MQ=37	GT:PL	0/1:67,0,113	0/1:146,0,146	0/1:255,0,245	0/0:0,84,255
OAR1	139614621	.	T	C	101.196	PASS	DP=22;VDB=0.000626099;SGB=-0.866853;RPBZ=-0.816193;MQBZ=0.812404;BQBZ=-0.741941;FS=0;MQ0F=0;AC=2;AN=8;DP4=15,0,7,0;MQ=38	GT:PL	0/1:39,0,85	0/0:0,3,36	0/1:100,0,66	0/0:0,21,136
OAR1	141669847	.	G	A	179.387	PASS	DP=27;VDB=0.00324071;SGB=-0.882727;RPBZ=0.19476;MQBZ=-0.463817;BQBZ=-0.400544;FS=0;MQ0F=0;AC=4;AN=8;DP4=14,0,13,0;MQ=36	GT:PL	0/1:15,0,109	0/1:68,0,52	1/1:140,27,0	0/0:0,18,120
OAR1	141669960	.	C	T	210.029	PASS	DP=141;VDB=0.0024895;SGB=3.76592;RPBZ=0.649198;MQBZ=0.146082;MQSBZ=-1.08628;BQBZ=-0.284192;FS=0;MQ0F=0;AC=2;AN=8;DP4=33,30,9,10;MQ=38	GT:PL	0/0:0,75,255	0/0:0,45,255	0/0:0,69,255	1/1:255,54,0
OAR1	142123765	.	A	G	802.634	PASS	DP=151;VDB=4.76157e-16;SGB=-5.81931;RPBZ=0.611148;MQBZ=-1.55697;MQSBZ=0.434263;BQBZ=-1.0224;FS=0;MQ0F=0.00662252;AC=6;AN=8;DP4=15,14,31,31;MQ=38	GT:PL	1/1:255,81,0	0/1:187,0,226	0/1:145,0,255	1/1:255,54,0
OAR1	143454792	.	C	A	682.476	PASS	DP=169;VDB=1.22283e-05;SGB=6.13951;RPBZ=-0.953625;MQBZ=-1.11582;MQSBZ=0.200607;BQBZ=-1.6513;FS=0;MQ0F=0;AC=4;AN=8;DP4=31,22,26,24;MQ=37	GT:PL	1/1:255,60,0	0/0:0,87,255	0/1:216,0,248	0/1:255,0,239
OAR1	144721439	.	T	C	464.52	PASS	DP=185;VDB=1.02745e-07;SGB=4.98685;RPBZ=-0.778511;MQBZ=-1.09922;MQSBZ=2.97654;BQBZ=-0.121705;FS=0;MQ0F=0;AC=3;AN=8;DP4=39,30,31,13;MQ=37	GT:PL	0/1:255,0,243	0/0:0,78,255	0/0:0,54,255	1/1:255,81,0
OAR1	144931892	.	C	G	351.599	PASS	DP=36;VDB=2.04726e-06;SGB=2.97345;RPBZ=-1.08022;MQBZ=-0.79898;BQBZ=1.7581;FS=0;MQ0F=0;AC=5;AN=8;DP4=0,14,0,21;MQ=37	GT:PL	0/0:0,33,163	0/1:85,0,66	1/1:158,24,0	1/1:154,24,0
OAR1	145408425	.	A	T	670.29	PASS	DP=165;VDB=1.88456e-05;SGB=4.78752;RPBZ=-0.0948368;MQBZ=-0.356213;MQSBZ=-0.606791;BQBZ=-0.542293;FS=0;MQ0F=0;AC=3;AN=8;DP4=19,36,22,21;MQ=38	GT:PL	0/1:252,0,190	0/1:203,0,192	0/0:0,84,255	0/1:255,0,215
OAR1	145408454	.	A	C	74.4598	PASS	DP=158;VDB=0.0795616;SGB=-0.482464;RPBZ=-2.79987;MQBZ=-0.718138;MQSBZ=-0.956496;BQBZ=1.43371;FS=0;MQ0F=0;AC=2;AN=8;DP4=30,61,2,6;MQ=38	GT:PL	0/1:80,0,255	0/0:0,57,255	0/0:0,84,255	0/1:38,0,255
OAR1	145614622	.	G	A	694.706	PASS	DP=110;VDB=3.86872e-06;SGB=-3.8504;RPBZ=0.493373;MQBZ=-0.794436;MQSBZ=0.313884;BQBZ=-1.61893;FS=0;MQ0F=0;AC=6;AN=8;DP4=5,13,15,22;MQ=36	GT:PL	0/1:140,0,224	1/1:218,21,0	1/1:255,60,0	0/1:121,0,184
OAR1	146129395	.	G	A	175.108	PASS	DP=64;VDB=0.476212;SGB=-0.481602;RPBZ=-0.0222419;MQBZ=-2.92941;MQSBZ=-0.447695;BQBZ=-2.48868;FS=0;MQ0F=0;AC=2;AN=8;DP4=13,11,3,5;MQ=40	GT:PL	0/0:0,15,181	0/1:51,0,92	0/0:0,36,255	0/1:163,0,103
OAR1	146129399	.	A	G	510.758	PASS	DP=64;VDB=0.0683827;SGB=3.20849;RPBZ=-0.530684;MQBZ=-1.7281;MQSBZ=-0.447695;BQBZ=-1.03991;FS=0;MQ0F=0;AC=4;AN=8;DP4=7,4,9,12;MQ=40	GT:PL	0/0:0,15,181	0/1:51,0,92	0/1:248,0,84	1/1:255,30,0
OAR1	146670105	.	G	C	439	PASS	DP=114;VDB=1.13202e-08;SGB=-46.4219;RPBZ=-0.164542;MQBZ=-0.706167;MQSBZ=2.39347;BQBZ=0.663695;FS=0;MQ0F=0;AC=4;AN=8;DP4=44,9,19,6;MQ=37	GT:PL	0/1:180,0,141	0/1:168,0,188	0/1:3,0,255	0/1:126,0,255
OAR1	146670140	.	T	C	432.835	PASS	DP=150;VDB=0.423255;SGB=-43.1945;RPBZ=-1.0634;MQBZ=-0.885894;MQSBZ=0.0316691;BQBZ=-2.49328;FS=0;MQ0F=0;AC=4;AN=8;DP4=28,24,10,13;MQ=37	GT:PL	0/1:218,0,236	0/1:117,0,255	0/1:12,0,255	0/1:126,0,255
OAR1	146670231	.	T	C	60.0179	PASS	DP=53;VDB=2.4022e-13;SGB=-4.52795;RPBZ=-2.84037;MQBZ=-0.7448;BQBZ=-3.88934;FS=0;MQ0F=0;AC=5;AN=8;DP4=0,11,0,33;MQ=36	GT:PL	0/1:20,0,57	0/1:20,0,10	0/1:17,0,62	1/1:42,24,0
OAR1	146670238	.	C	T	56.9623	PASS	DP=52;VDB=1.8358e-13;SGB=-4.52795;RPBZ=-1.08867;MQBZ=0.616967;BQBZ=-6.67824;FS=0;MQ0F=0;AC=5;AN=8;DP4=0,17,0,33;MQ=35	GT:PL	0/1:18,0,123	0/1:20,0,53	0/1:17,0,79	1/1:42,24,0
OAR1	146670252	.	C	T	330.587	PASS	DP=38;VDB=9.71153e-12;SGB=-4.14222;RPBZ=0.515118;MQBZ=0.461092;BQBZ=-3.7315;FS=0;MQ0F=0;AC=5;AN=8;DP4=0,10,0,25;MQ=33	GT:PL	0/1:109,0,90	0/1:81,0,57	0/1:99,0,3	1/1:80,15,0
OAR1	147596688	.	T	C	309.821	PASS	DP=139;VDB=0.000364306;SGB=3.76583;RPBZ=3.89857;MQBZ=-0.346594;MQSBZ=0.341755;BQBZ=0.444415;FS=0;MQ0F=0.00719424;AC=2;AN=8;DP4=43,25,8,11;MQ=37	GT:PL	0/1:255,0,176	0/1:94,0,255	0/0:0,75,255	0/0:0,51,255
OAR1	147904825	.	T	A	478.544	PASS	DP=58;VDB=0.000138036;SGB=-4.66659;RPBZ=1.63655;MQBZ=-0.534717;BQBZ=2.01054;FS=0;MQ0F=0;AC=4;AN=8;DP4=22,0,36,0;MQ=39	GT:PL	0/1:88,0,129	0/1:141,0,3	0/1:138,0,128	0/1:149,0,49
OAR1	149209392	.	G	A	208.269	PASS	DP=29;VDB=0.000641931;SGB=-0.769859;RPBZ=1.90531;MQBZ=-0.465608;BQBZ=1.39133;FS=0;MQ0F=0;AC=3;AN=8;DP4=15,0,14,0;MQ=39	GT:PL	0/0:0,9,87	0/1:17,0,30	0/1:126,0,136	0/1:104,0,18
OAR1	149433478	.	C	T	240.834	PASS	DP=93;VDB=0.00739455;SGB=1.06221;RPBZ=-1.2534;MQBZ=-1.16239;MQSBZ=-0.846687;BQBZ=1.20975;FS=0;MQ0F=0;AC=2;AN=8;DP4=22,13,4,8;MQ=39	GT:PL	0/0:0,36,255	0/1:41,0,149	0/1:239,0,183	0/0:0,33,255
OAR1	149884513	.	T	C	43.0673	PASS	DP=18;VDB=0.193383;SGB=-7.26569;RPBZ=0.365419;MQBZ=0;BQBZ=0.845154;FS=0;MQ0F=0;AC=3;AN=8;DP4=0,12,0,4;MQ=33	GT:PL	0/1:47,0,27	0/1:15,0,57	0/1:21,0,89	0/0:0,15,92
OAR1	150556894	.	T	C	660.458	PASS	DP=111;VDB=0.00194062;SGB=-13.4356;RPBZ=-0.520508;MQBZ=-0.924809;MQSBZ=-0.378326;BQBZ=-3.03467;FS=0;MQ0F=0;AC=5;AN=8;DP4=12,12,15,16;MQ=36	GT:PL	1/1:255,33,0	0/1:123,0,169	0/1:236,0,166	0/1:86,0,238
OAR1	150556900	.	C	T	687.489	PASS	DP=116;VDB=0.00265685;SGB=-14.0494;RPBZ=-0.856042;MQBZ=-0.627858;MQSBZ=-0.508298;BQBZ=-1.92011;FS=0;MQ0F=0;AC=5;AN=8;DP4=13,12,17,16;MQ=36	GT:PL	1/1:255,36,0	0/1:123,0,169	0/1:227,0,169	0/1:122,0,244
OAR1	152506382	.	G	A	84.453	PASS	DP=8;VDB=0.0175817;SGB=0.0467143;RPBZ=-1.33952;FS=0;MQ0F=0;AC=4;AN=8;DP4=4,0,4,0;MQ=42	GT:PL	1/1:90,9,0	0/1:36,3,0	0/0:0,9,90	0/1:0,3,36
OAR1	152978035	.	A	G	197.597	PASS	DP=47;VDB=1.47432e-05;SGB=-14.0321;RPBZ=0.0586568;MQBZ=1.02894;BQBZ=1.97691;FS=0;MQ0F=0;AC=3;AN=8;DP4=0,31,0,15;MQ=36	GT:PL	0/0:0,42,162	0/1:24,0,48	0/1:143,0,31	0/1:70,0,143
OAR1	153717084	.	T	G	725.175	PASS	DP=337;VDB=2.44328e-18;SGB=-41.6489;RPBZ=-0.341142;MQBZ=-0.206099;MQSBZ=0.987756;BQBZ=-1.37142;FS=0;MQ0F=0;AC=3;AN=8;DP4=71,74,33,27;MQ=37	GT:PL	0/1:255,0,255	0/0:0,169,255	0/1:255,0,255	0/1:255,0,255
OAR1	154499331	.	C	T	646.014	PASS	DP=156;VDB=1.56302e-05;SGB=4.4012;RPBZ=-0.397393;MQBZ=1.63205;MQSBZ=-0.544875;BQBZ=-0.356955;FS=0;MQ0F=0.00641026;AC=4;AN=8;DP4=39,18,27,14;MQ=34	GT:PL	0/0:0,78,255	0/1:179,0,140	0/1:255,0,255	1/1:254,7,0
OAR1	154702391	.	A	G	464.572	PASS	DP=241;VDB=1.66464e-06;SGB=14.9684;RPBZ=-0.378601;MQBZ=0.382538;MQSBZ=1.18235;BQBZ=-1.35684;FS=0;MQ0F=0;AC=3;AN=8;DP4=56,41,28,20;MQ=38	GT:PL	0/0:0,151,255	1/1:255,75,0	0/1:255,0,255	0/0:0,78,255
OAR1	155527202	.	G	A	209.446	PASS	DP=36;VDB=3.55051e-09;SGB=3.96895;RPBZ=0.602112;MQBZ=-0.720472;BQBZ=-3.3229;FS=0;MQ0F=0;AC=4;AN=8;DP4=15,0,20,0;MQ=29	GT:PL	0/0:0,24,125	0/1:44,0,52	0/1:64,0,97	1/1:145,39,0
OAR1	15659962	.	G	C	980.508	PASS	DP=345;VDB=0.0175269;SGB=-9.01106;RPBZ=1.57997;MQBZ=-1.77698;MQSBZ=-0.566113;BQBZ=-0.0903696;FS=0;MQ0F=0.00289855;AC=5;AN=8;DP4=36,35,66,65;MQ=38	GT:PL	0/1:255,0,255	0/1:255,0,255	0/1:255,0,255	1/1:255,120,0
OAR1	156622725	.	A	G	595.488	PASS	DP=115;VDB=0.000255442;SGB=-12.2082;RPBZ=0.866447;MQBZ=-0.337658;MQSBZ=-0.206966;BQBZ=-0.731138;FS=0;MQ0F=0;AC=4;AN=8;DP4=16,15,16,11;MQ=38	GT:PL	0/1:150,0,134	0/1:142,0,167	0/1:134,0,255	0/1:207,0,142
OAR1	1577642	.	G	A	293.04	PASS	DP=65;VDB=0.00350315;SGB=1.44822;RPBZ=0.980428;MQBZ=1.83335;MQSBZ=-1.03749;BQBZ=0.534127;FS=0;MQ0F=0;AC=2;AN=8;DP4=10,16,6,7;MQ=38	GT:PL	0/0:0,24,198	0/1:86,0,100	0/1:246,0,156	0/0:0,24,229
OAR1	158124367	.	G	A	466.791	PASS	DP=326;VDB=7.41895e-07;SGB=12.6506;RPBZ=-1.15057;MQBZ=-1.04719;MQSBZ=1.73575;BQBZ=-0.189905;FS=0;MQ0F=0;AC=2;AN=8;DP4=67,89,23,19;MQ=37	GT:PL	0/0:0,151,255	0/1:251,0,255	0/1:255,0,255	0/0:0,151,255
OAR1	159315211	.	C	A	330.489	PASS	DP=139;VDB=0.00138248;SGB=-14.0321;RPBZ=-2.44704;MQBZ=1.5369;MQSBZ=-0.316687;BQBZ=1.80917;FS=0;MQ0F=0.0143885;AC=3;AN=8;DP4=37,26,7,8;MQ=37	GT:PL	0/0:0,75,255	0/1:120,0,211	0/1:25,0,255	0/1:227,0,255
OAR1	159742263	.	T	C	199.04	PASS	DP=47;VDB=0.0814204;SGB=-13.4184;RPBZ=-1.07385;MQBZ=-0.440757;BQBZ=-0.137322;FS=0;MQ0F=0;AC=3;AN=8;DP4=33,0,14,0;MQ=39	GT:PL	0/0:0,42,182	0/1:36,0,88	0/1:75,0,125	0/1:128,0,121
OAR1	161469639	.	G	A	137.904	PASS	DP=37;VDB=1.79192e-05;SGB=-0.667021;RPBZ=1.09686;MQBZ=-1.49173;BQBZ=0.670731;FS=0;MQ0F=0;AC=4;AN=8;DP4=22,0,14,0;MQ=30	GT:PL	1/1:131,30,0	0/1:42,0,79	0/0:0,42,161	0/1:9,0,80
OAR1	161791681	.	G	A	719.372	PASS	DP=129;VDB=2.90357e-17;SGB=13.2006;RPBZ=1.35771;MQBZ=-1.36889;MQSBZ=1.37936;BQBZ=-2.38216;FS=0;MQ0F=0;AC=5;AN=8;DP4=7,8,34,23;MQ=39	GT:PL	0/0:0,30,255	1/1:255,66,0	1/1:255,60,0	0/1:255,0,130
OAR1	163900468	.	C	G	720.023	PASS	DP=128;VDB=0.0641811;SGB=13.9686;RPBZ=1.50604;MQBZ=-1.06724;MQSBZ=1.62056;BQBZ=0.160339;FS=0;MQ0F=0;AC=6;AN=8;DP4=13,7,31,28;MQ=37	GT:PL	0/0:0,60,255	1/1:255,45,0	1/1:255,84,0	1/1:255,48,0
OAR1	163900535	.	C	T	480.651	PASS	DP=98;VDB=0.00625301;SGB=7.51769;RPBZ=1.2136;MQBZ=-1.02086;MQSBZ=0.186783;BQBZ=-0.921421;FS=0;MQ0F=0;AC=5;AN=8;DP4=7,12,14,17;MQ=37	GT:PL	0/0:0,48,255	0/1:141,0,63	1/1:255,57,0	1/1:130,14,0
OAR1	164672853	.	A	C	412.028	PASS	DP=183;VDB=7.38252e-05;SGB=7.62876;RPBZ=-1.31453;MQBZ=-0.0841044;MQSBZ=-5.12916;BQBZ=-0.479592;FS=0;MQ0F=0;AC=2;AN=8;DP4=35,41,10,19;MQ=38	GT:PL	0/1:196,0,218	0/0:0,72,255	0/1:255,0,255	0/0:0,84,255
OAR1	16492767	.	C	A	698.442	PASS	DP=212;VDB=9.13679e-05;SGB=8.45747;RPBZ=0.8132;MQBZ=0.842509;MQSBZ=-1.80291;BQBZ=1.22347;FS=0;MQ0F=0;AC=4;AN=8;DP4=28,42,28,34;MQ=37	GT:PL	1/1:255,105,0	0/1:255,0,248	0/1:232,0,255	0/0:0,99,255
OAR1	16492768	.	G	A	464.006	PASS	DP=206;VDB=6.29724e-08;SGB=9.56023;RPBZ=-0.367885;MQBZ=-1.32918;MQSBZ=-1.73055;BQBZ=-1.90427;FS=0;MQ0F=0;AC=2;AN=8;DP4=43,54,12,22;MQ=37	GT:PL	0/0:0,105,255	0/1:248,0,255	0/0:0,105,255	0/1:255,0,232
OAR1	165109931	.	G	T	750.083	PASS	DP=83;VDB=0.00442248;SGB=-4.58183;RPBZ=-0.980928;MQBZ=-0.212299;MQSBZ=-0.139094;BQBZ=-0.211682;FS=0;MQ0F=0;AC=6;AN=8;DP4=6,9,20,15;MQ=38	GT:PL	0/1:214,0,255	0/1:148,0,92	1/1:172,15,0	1/1:255,42,0
OAR1	166079573	.	A	G	191.808	PASS	DP=45;VDB=3.06041e-07;SGB=10.7699;RPBZ=0.745973;MQBZ=-0.89762;BQBZ=-0.277746;FS=0;MQ0F=0;AC=2;AN=8;DP4=25,0,20,0;MQ=34	GT:PL	0/0:0,33,157	0/0:0,18,137	0/1:106,0,58	0/1:125,0,88
OAR1	166281650	.	C	T	566.787	PASS	DP=118;VDB=0.331699;SGB=2.47;RPBZ=3.77171;MQBZ=-2.91686;MQSBZ=1.00477;BQBZ=3.63511;FS=0;MQ0F=0;AC=5;AN=8;DP4=25,10,18,13;MQ=36	GT:PL	1/1:255,6,0	1/1:176,27,0	0/0:0,60,255	0/1:180,0,253
OAR1	166931589	.	A	G	97.4319	PASS	DP=27;VDB=0.44936;SGB=-1.63269;RPBZ=1.04243;MQBZ=0.447628;MQSBZ=0.159719;BQBZ=0.0626429;FS=0;MQ0F=0;AC=2;AN=8;DP4=9,2,3,2;MQ=37	GT:PL	0/1:72,0,42	0/0:0,3,23	0/1:63,0,86	0/0:0,15,166
OAR1	170286093	.	G	A	534.507	PASS	DP=94;VDB=0.00525056;SGB=3.44076;RPBZ=1.29982;MQBZ=-0.0229298;MQSBZ=1.35661;BQBZ=-0.514164;FS=0;MQ0F=0;AC=5;AN=8;DP4=14,15,21,15;MQ=35	GT:PL	0/0:0,54,255	1/1:226,27,0	1/1:255,63,0	0/1:99,0,179
OAR1	17049164	.	G	A	611.536	PASS	DP=216;VDB=4.83524e-09;SGB=24.4351;RPBZ=-0.0818472;MQBZ=0.566032;MQSBZ=-0.250971;BQBZ=0.369191;FS=0;MQ0F=0.00462963;AC=5;AN=8;DP4=25,18,37,45;MQ=37	GT:PL	0/0:0,99,255	1/1:255,87,0	1/1:255,141,0	0/1:147,0,220
OAR1	171333554	.	T	C	185.612	PASS	DP=102;VDB=0.0293045;SGB=-10.9634;RPBZ=-1.72031;MQBZ=-0.604654;MQSBZ=-0.148506;BQBZ=-0.817581;FS=0;MQ0F=0;AC=2;AN=8;DP4=22,26,5,5;MQ=39	GT:PL	0/1:119,0,202	0/0:0,10,255	0/0:0,57,255	0/1:106,0,255
OAR1	171589474	.	T	C	468.936	PASS	DP=192;VDB=0.204985;SGB=6.85617;RPBZ=0.996631;MQBZ=0.47096;MQSBZ=-0.759635;BQBZ=-0.336938;FS=0;MQ0F=0;AC=2;AN=8;DP4=34,54,13,14;MQ=37	GT:PL	0/1:253,0,255	0/0:0,81,255	0/1:255,0,255	0/0:0,75,255
OAR1	172288633	.	T	A	471.025	PASS	DP=340;VDB=2.72926e-09;SGB=17.6724;RPBZ=0.578491;MQBZ=-0.389871;MQSBZ=-1.9122;BQBZ=0.507284;FS=0;MQ0F=0;AC=2;AN=8;DP4=58,92,20,35;MQ=38	GT:PL	0/0:0,135,255	0/0:0,132,255	0/1:255,0,255	0/1:255,0,255
OAR1	173428800	.	A	C	127.23	PASS	DP=27;VDB=0.146504;SGB=3.22748;RPBZ=-0.334989;MQBZ=-1.13377;BQBZ=-0.0942809;FS=0;MQ0F=0;AC=2;AN=8;DP4=18,0,9,0;MQ=37	GT:PL	0/1:80,0,21	0/0:0,9,90	0/1:86,0,97	0/0:0,27,159
OAR1	174897289	.	A	G	123.028	PASS	DP=56;VDB=0.00108959;SGB=21.2464;RPBZ=1.79729;MQBZ=-1.07591;BQBZ=-0.114208;FS=0;MQ0F=0;AC=2;AN=8;DP4=39,0,17,0;MQ=33	GT:PL	0/0:0,51,171	0/0:0,24,145	1/1:168,51,0	0/0:0,42,178
OAR1	176044002	.	G	A	309.182	PASS	DP=95;VDB=2.62836e-06;SGB=3.82181;RPBZ=0.48581;MQBZ=-0.186003;BQBZ=-4.30157;FS=0;MQ0F=0;AC=4;AN=8;DP4=0,56,0,38;MQ=35	GT:PL	0/1:92,0,158	1/1:140,28,0	0/1:121,0,130	0/0:0,84,181
OAR1	178383462	.	G	T	120.582	PASS	DP=21;VDB=0.00261765;SGB=2.64773;RPBZ=0.871314;MQBZ=-0.735413;BQBZ=1.43223;FS=0;MQ0F=0;AC=3;AN=8;DP4=13,0,8,0;MQ=37	GT:PL	0/1:108,0,63	1/1:55,6,0	0/0:0,21,136	0/0:0,9,90
OAR1	179133774	.	A	G	247.108	PASS	DP=65;VDB=6.69856e-07;SGB=-16.4869;RPBZ=1.64627;MQBZ=-0.696069;BQBZ=1.47246;FS=0;MQ0F=0;AC=3;AN=8;DP4=46,0,19,0;MQ=37	GT:PL	0/1:125,0,146	0/1:76,0,118	0/0:0,57,182	0/1:86,0,123
OAR1	180244409	.	A	C	600.967	PASS	DP=97;VDB=8.8975e-06;SGB=-4.44302;RPBZ=-1.94075;MQBZ=-2.85299;MQSBZ=1.47591;BQBZ=2.42561;FS=0;MQ0F=0;AC=6;AN=8;DP4=3,9,18,22;MQ=32	GT:PL	1/1:224,16,0	0/1:108,0,49	1/1:255,60,0	0/1:53,0,221
OAR1	182344604	.	A	C	625.437	PASS	DP=167;VDB=5.21306e-07;SGB=6.13966;RPBZ=-0.691702;MQBZ=-0.916294;MQSBZ=-0.063374;BQBZ=-0.674249;FS=0;MQ0F=0;AC=4;AN=8;DP4=27,29,21,29;MQ=37	GT:PL	1/1:255,39,0	0/1:159,0,192	0/1:255,0,255	0/0:0,93,255
OAR1	182869989	.	C	T	210	PASS	DP=83;VDB=0.187282;SGB=1.06181;RPBZ=0.271744;MQBZ=-2.0452;MQSBZ=-1.69996;BQBZ=-2.37141;FS=0;MQ0F=0;AC=2;AN=8;DP4=15,22,5,7;MQ=37	GT:PL	0/1:130,0,104	0/0:0,36,255	0/1:119,0,202	0/0:0,36,255
OAR1	183119894	.	G	T	721.453	PASS	DP=195;VDB=1.80441e-10;SGB=8.45728;RPBZ=-0.324672;MQBZ=-0.0640522;MQSBZ=-4.34685;BQBZ=-0.0300913;FS=0;MQ0F=0.00512821;AC=4;AN=8;DP4=22,30,28,34;MQ=38	GT:PL	0/1:255,0,194	0/0:0,72,255	0/1:255,0,255	1/1:255,87,0
OAR1	184074747	.	C	T	92.0584	PASS	DP=26;VDB=0.0395055;SGB=-2.00771;RPBZ=-1.24127;BQBZ=0.666667;FS=0;MQ0F=0;AC=2;AN=8;DP4=6,3,2,2;MQ=42	GT:PL	0/1:65,0,72	0/0:0,9,105	0/1:65,0,72	0/0:0,6,84
OAR1	185936517	.	A	G	210.017	PASS	DP=184;VDB=1.97248e-09;SGB=48.9719;RPBZ=1.24778;MQBZ=-0.797716;MQSBZ=3.39521;BQBZ=-2.06012;FS=0;MQ0F=0;AC=2;AN=8;DP4=39,32,30,7;MQ=37	GT:PL	0/0:0,66,255	0/0:0,69,255	0/0:0,78,255	1/1:255,111,0
OAR1	186167280	.	C	T	470.87	PASS	DP=162;VDB=0.152804;SGB=6.08358;RPBZ=-2.72246;MQBZ=-0.305892;MQSBZ=-1.26249;BQBZ=2.55368;FS=0;MQ0F=0;AC=2;AN=8;DP4=19,46,7,18;MQ=40	GT:PL	0/1:255,0,255	0/0:0,42,255	0/1:255,0,138	0/0:0,93,255
OAR1	187403858	.	A	C	982.155	PASS	DP=477;VDB=4.47188e-20;SGB=-42.8936;RPBZ=-0.354423;MQBZ=-1.04868;MQSBZ=-0.770562;BQBZ=-1.16226;FS=0;MQ0F=0;AC=4;AN=8;DP4=78,80,70,57;MQ=39	GT:PL	0/1:255,0,255	0/1:255,0,255	0/1:255,0,255	0/1:255,0,255
OAR1	187926525	.	G	A	229.025	PASS	DP=27;VDB=3.25133e-05;SGB=-7.58825;RPBZ=0.0492711;MQBZ=0.480095;BQBZ=2.16333;FS=0;MQ0F=0;AC=5;AN=8;DP4=15,0,12,0;MQ=37	GT:PL	0/1:15,0,93	0/1:93,0,72	0/1:70,0,93	1/1:90,9,0
OAR1	189174523	.	T	A	720.023	PASS	DP=152;VDB=0.000380592;SGB=11.5112;RPBZ=-0.350933;MQBZ=0.736093;MQSBZ=2.53607;BQBZ=-0.766354;FS=0;MQ0F=0;AC=6;AN=8;DP4=16,12,32,19;MQ=35	GT:PL	1/1:255,56,0	0/0:0,78,255	1/1:255,42,0	1/1:255,36,0
OAR1	189461161	.	C	A	661.176	PASS	DP=107;VDB=0.000566888;SGB=7.83869;RPBZ=-1.41596;MQBZ=0;MQSBZ=1.07747;BQBZ=0.456337;FS=0;MQ0F=0;AC=5;AN=8;DP4=13,12,20,18;MQ=36	GT:PL	0/1:255,0,84	1/1:255,33,0	0/0:0,63,255	1/1:197,30,0
OAR1	190220551	.	C	T	720.028	PASS	DP=81;VDB=1.22277e-05;SGB=7.7506;RPBZ=-0.536299;MQBZ=-0.338625;MQSBZ=-3.16078;BQBZ=-0.0114005;FS=0;MQ0F=0;AC=6;AN=8;DP4=5,9,14,24;MQ=35	GT:PL	1/1:255,42,0	1/1:255,42,0	1/1:255,30,0	0/0:0,42,255
OAR1	190636538	.	C	T	721.429	PASS	DP=174;VDB=4.55993e-07;SGB=9.03672;RPBZ=-0.585651;MQBZ=0.472865;MQSBZ=-2.17926;BQBZ=1.24798;FS=0;MQ0F=0;AC=4;AN=8;DP4=15,30,26,39;MQ=34	GT:PL	0/1:255,0,225	0/1:255,0,232	1/1:255,96,0	0/0:0,63,255
OAR1	191630752	.	C	T	760.594	PASS	DP=254;VDB=3.66871e-09;SGB=-22.3345;RPBZ=-7.643;MQBZ=-0.96071;MQSBZ=-0.723172;BQBZ=3.42848;FS=0;MQ0F=0;AC=4;AN=8;DP4=30,61,28,32;MQ=37	GT:PL	0/1:148,0,255	0/1:255,0,255	0/1:141,0,255	0/1:255,0,240
OAR1	191850762	.	G	A	718.493	PASS	DP=279;VDB=0.000988196;SGB=12.3202;RPBZ=-1.6215;MQBZ=-1.3778;MQSBZ=-0.283564;BQBZ=-1.54361;FS=0;MQ0F=0;AC=4;AN=8;DP4=44,42,44,38;MQ=37	GT:PL	0/1:252,0,255	1/1:255,99,0	0/1:255,0,255	0/0:0,117,255
OAR1	192372305	.	C	A	470.928	PASS	DP=196;VDB=0.000364937;SGB=10.3328;RPBZ=0.336186;MQBZ=-1.35737;MQSBZ=-0.842296;BQBZ=-0.257809;FS=0;MQ0F=0;AC=2;AN=8;DP4=40,41,18,18;MQ=38	GT:PL	0/1:255,0,255	0/1:255,0,123	0/0:0,78,255	0/0:0,63,255
OAR1	192372362	.	G	A	194.935	PASS	DP=158;VDB=0.179528;SGB=-14.0321;RPBZ=-5.48341;MQBZ=-1.9488;MQSBZ=0.328617;BQBZ=4.50692;FS=0;MQ0F=0;AC=2;AN=8;DP4=14,90,6,9;MQ=38	GT:PL	0/1:95,0,255	0/1:141,0,232	0/0:0,78,248	0/0:0,60,233
OAR1	193585949	.	G	T	90.0463	PASS	DP=34;VDB=9.71964e-06;SGB=0.289633;RPBZ=2.84191;MQBZ=-2.65996;BQBZ=0.927025;FS=0;MQ0F=0;AC=2;AN=8;DP4=24,0,10,0;MQ=34	GT:PL	0/1:42,0,131	0/0:0,15,105	0/0:0,24,153	0/1:87,0,54
OAR1	193790532	.	A	G	514.592	PASS	DP=76;VDB=2.12703e-08;SGB=8.74781;RPBZ=1.35235;MQBZ=-1.17885;MQSBZ=-1.17885;BQBZ=-0.0320872;FS=0;MQ0F=0;AC=5;AN=8;DP4=3,9,9,23;MQ=39	GT:PL	1/1:255,63,0	0/1:50,0,72	1/1:255,27,0	0/0:0,30,253
OAR1	194034887	.	A	G	56.5469	PASS	DP=26;VDB=0.0127498;SGB=3.26056;RPBZ=-0.107862;MQBZ=-0.260634;BQBZ=-0.259131;FS=0;MQ0F=0;AC=2;AN=8;DP4=22,0,4,0;MQ=34	GT:PL	0/0:0,15,95	0/0:0,18,129	0/0:0,33,158	1/1:100,12,0
OAR1	194035131	.	C	G	371.154	PASS	DP=36;VDB=0.00555973;SGB=1.85614;RPBZ=-0.101024;MQBZ=-0.322749;MQSBZ=-0.509525;BQBZ=-3.07368;FS=0;MQ0F=0;AC=6;AN=8;DP4=1,3,5,10;MQ=37	GT:PL	1/1:221,21,0	1/1:84,6,0	1/1:109,18,0	0/0:0,12,145
OAR1	194995234	.	T	A	370.642	PASS	DP=68;VDB=4.22787e-05;SGB=10.1089;RPBZ=-0.852167;MQBZ=-1.84225;MQSBZ=0.745386;BQBZ=-1.08727;FS=0;MQ0F=0;AC=3;AN=8;DP4=11,14,10,9;MQ=38	GT:PL	0/0:0,33,255	0/0:0,18,179	1/1:255,36,0	0/1:161,0,207
OAR1	19568264	.	T	C	356.085	PASS	DP=100;VDB=0.000135242;SGB=2.60694;RPBZ=1.95962;MQBZ=0.958423;MQSBZ=1.35257;BQBZ=-0.603561;FS=0;MQ0F=0;AC=2;AN=8;DP4=19,16,10,6;MQ=37	GT:PL	0/1:201,0,186	0/0:0,18,196	0/1:194,0,201	0/0:0,39,255
OAR1	196007036	.	A	G	470.858	PASS	DP=363;VDB=0.00156774;SGB=-69.0138;RPBZ=-0.429228;MQBZ=-0.538804;MQSBZ=-0.464959;BQBZ=-0.683295;FS=0;MQ0F=0;AC=2;AN=8;DP4=76,102,24,15;MQ=39	GT:PL	0/0:0,118,255	0/1:255,0,255	0/0:0,189,255	0/1:255,0,255
OAR1	197121869	.	A	G	597.606	PASS	DP=119;VDB=8.90227e-06;SGB=1.89066;RPBZ=0.209333;MQBZ=0.550203;MQSBZ=-0.812868;BQBZ=0.0732062;FS=0;MQ0F=0;AC=3;AN=8;DP4=20,22,16,12;MQ=37	GT:PL	0/1:215,0,213	0/1:171,0,226	0/1:251,0,213	0/0:0,39,255
OAR1	197991961	.	G	T	416.625	PASS	DP=75;VDB=0.0214405;SGB=8.00684;RPBZ=0.940401;MQBZ=1.24574;MQSBZ=-1.33967;BQBZ=-2.08666;FS=0;MQ0F=0;AC=3;AN=8;DP4=7,15,6,10;MQ=39	GT:PL	0/0:0,30,255	0/0:0,21,201	0/1:224,0,144	1/1:238,24,0
OAR1	199219233	.	G	T	464.58	PASS	DP=197;VDB=0.00231236;SGB=8.01505;RPBZ=-0.354846;MQBZ=-0.634972;MQSBZ=0.65062;BQBZ=-5.1387;FS=0;MQ0F=0;AC=3;AN=8;DP4=34,39,14,16;MQ=35	GT:PL	0/0:0,54,255	0/0:0,114,255	0/1:255,0,255	1/1:255,45,0
OAR1	199852948	.	T	G	55.0701	PASS	DP=44;VDB=0.025915;SGB=-1.25176;RPBZ=0.377605;MQBZ=-1.92602;BQBZ=1.22832;FS=0;MQ0F=0;AC=2;AN=8;DP4=38,0,6,0;MQ=34	GT:PL	0/1:29,0,85	0/1:66,0,113	0/0:0,51,172	0/0:0,33,161
OAR1	199852949	.	G	T	49.7542	PASS	DP=46;VDB=0.025915;SGB=-1.25176;RPBZ=0.490457;MQBZ=-2.04471;BQBZ=1.45201;FS=0;MQ0F=0;AC=2;AN=8;DP4=40,0,6,0;MQ=35	GT:PL	0/1:24,0,110	0/1:66,0,106	0/0:0,51,172	0/0:0,33,159
OAR1	199853068	.	T	C	340.911	PASS	DP=177;VDB=0.0146744;SGB=3.76582;RPBZ=-1.48492;MQBZ=-0.500446;MQSBZ=0.292219;BQBZ=-0.604714;FS=0;MQ0F=0;AC=2;AN=8;DP4=45,47,7,12;MQ=37	GT:PL	0/1:149,0,243	0/1:231,0,244	0/0:0,120,255	0/0:0,87,255
OAR1	20049356	.	G	C	549.708	PASS	DP=72;VDB=4.35804e-13;SGB=-3.18251;RPBZ=-0.749929;MQBZ=-0.669539;BQBZ=-0.624705;FS=0;MQ0F=0;AC=6;AN=8;DP4=0,14,0,56;MQ=38	GT:PL	0/1:131,0,142	1/1:144,21,0	1/1:189,96,0	0/1:125,0,40
OAR1	201150321	.	T	C	512.429	PASS	DP=90;VDB=4.73794e-06;SGB=5.17378;RPBZ=-0.630865;MQBZ=0.300594;MQSBZ=-2.892;BQBZ=1.24398;FS=0;MQ0F=0;AC=4;AN=8;DP4=38,1,43,2;MQ=38	GT:PL	0/1:156,0,129	0/0:0,48,216	0/1:189,0,140	1/1:211,51,0
OAR1	202304948	.	A	C	720.023	PASS	DP=163;VDB=6.44695e-21;SGB=22.1032;RPBZ=1.78212;MQBZ=-2.41446;MQSBZ=2.05321;BQBZ=-2.88545;FS=0;MQ0F=0;AC=6;AN=8;DP4=10,9,65,23;MQ=37	GT:PL	1/1:255,81,0	1/1:255,96,0	1/1:255,87,0	0/0:0,57,255
OAR1	203005812	.	A	G	377.44	PASS	DP=99;VDB=0.000863865;SGB=-17.7144;RPBZ=-1.36979;MQBZ=-1.67013;MQSBZ=-1.61118;BQBZ=-2.04406;FS=0;MQ0F=0;AC=3;AN=8;DP4=16,24,5,16;MQ=38	GT:PL	0/1:136,0,185	0/1:137,0,122	0/1:144,0,255	0/0:0,48,255
OAR1	203292032	.	C	T	99.5349	PASS	DP=46;VDB=0.000411984;SGB=-1.24859;RPBZ=-0.866923;MQBZ=-0.236039;MQSBZ=-1.25399;BQBZ=-2.21071;FS=0;MQ0F=0;AC=2;AN=8;DP4=7,14,0,6;MQ=38	GT:PL	0/1:105,0,62	0/1:36,3,0	0/0:0,39,255	0/0:0,15,157
OAR1	203496532	.	G	A	721.477	PASS	DP=169;VDB=2.0635e-07;SGB=4.7875;RPBZ=2.44823;MQBZ=0.395849;MQSBZ=-1.10113;BQBZ=2.72097;FS=0;MQ0F=0;AC=4;AN=8;DP4=22,28,17,26;MQ=39	GT:PL	0/1:255,0,242	0/0:0,81,255	0/1:255,0,255	1/1:255,54,0
OAR1	203496545	.	A	T	415.969	PASS	DP=149;VDB=9.00402e-06;SGB=6.08358;RPBZ=-2.44688;MQBZ=-1.7214;MQSBZ=-1.9763;BQBZ=-2.15281;FS=0;MQ0F=0;AC=2;AN=8;DP4=24,45,8,17;MQ=39	GT:PL	0/1:213,0,236	0/1:242,0,255	0/0:0,72,255	0/0:0,54,255
OAR1	205068367	.	C	T	178.042	PASS	DP=134;VDB=0.0383682;SGB=11.5453;RPBZ=0.47195;MQBZ=-2.55025;MQSBZ=1.61316;BQBZ=-1.99226;FS=0;MQ0F=0;AC=2;AN=8;DP4=40,29,6,4;MQ=37	GT:PL	0/0:0,54,255	1/1:223,30,0	0/0:0,87,255	0/0:0,66,255
OAR1	206819378	.	C	T	84.8182	PASS	DP=39;VDB=0.0444025;SGB=-0.0958944;RPBZ=-0.638671;MQBZ=-2.33242;MQSBZ=2.057;BQBZ=-0.246344;FS=0;MQ0F=0;AC=2;AN=8;DP4=0,28,1,8;MQ=37	GT:PL	0/0:0,27,164	0/0:0,12,93	0/1:103,0,137	0/1:22,0,107
OAR1	207074633	.	T	A	902.016	PASS	DP=154;VDB=0.00920593;SGB=-6.3055;RPBZ=-2.50031;MQBZ=1.27285;MQSBZ=-0.758829;BQBZ=0.283785;FS=0;MQ0F=0;AC=6;AN=8;DP4=14,10,39,33;MQ=38	GT:PL	1/1:255,39,0	0/1:176,0,160	0/1:255,0,236	1/1:255,90,0
OAR1	20910524	.	G	A	719.466	PASS	DP=186;VDB=0.00101231;SGB=17.2132;RPBZ=0.317467;MQBZ=-2.47037;MQSBZ=-1.68183;BQBZ=-1.3048;FS=0;MQ0F=0;AC=5;AN=8;DP4=24,18,36,35;MQ=36	GT:PL	1/1:255,66,0	1/1:255,72,0	0/1:255,0,217	0/0:0,93,255
OAR1	210105933	.	T	C	107.05	PASS	DP=50;VDB=0.0366952;SGB=-1.62982;RPBZ=0.284268;MQBZ=-0.946361;MQSBZ=-1.02124;FS=0;MQ0F=0;AC=2;AN=8;DP4=11,9,2,3;MQ=37	GT:PL	0/0:0,18,196	0/1:127,0,60	0/1:19,0,120	0/0:0,18,195
OAR1	213661701	.	A	G	208.573	PASS	DP=29;VDB=6.89562e-05;SGB=-1.13949;RPBZ=0.577717;MQBZ=1.20998;BQBZ=0.209465;FS=0;MQ0F=0;AC=4;AN=8;DP4=0,17,0,12;MQ=40	GT:PL	0/1:15,0,120	1/1:142,21,0	0/0:0,27,160	0/1:95,0,38
OAR1	215143053	.	C	T	372.024	PASS	DP=62;VDB=0.0145027;SGB=-0.397038;RPBZ=2.55789;MQBZ=-1.45141;MQSBZ=-0.414339;BQBZ=0.128702;FS=0;MQ0F=0;AC=3;AN=8;DP4=18,5,6,10;MQ=38	GT:PL	0/0:0,39,255	0/1:126,0,42	0/1:216,0,159	0/1:70,0,49
OAR1	215789493	.	C	T	833.956	PASS	DP=197;VDB=5.41606e-12;SGB=-23.5619;RPBZ=0.271046;MQBZ=-1.80897;MQSBZ=0.756819;BQBZ=-0.627959;FS=0;MQ0F=0;AC=5;AN=8;DP4=27,24,30,34;MQ=37	GT:PL	0/1:196,0,255	1/1:255,84,0	0/1:255,0,255	0/1:168,0,255
OAR1	216926834	.	T	C	380.338	PASS	DP=26;VDB=1.10526e-07;SGB=-3.74902;RPBZ=-2.03936;MQBZ=0.750939;BQBZ=-1.2907;FS=0;MQ0F=0;AC=6;AN=8;DP4=7,0,19,0;MQ=41	GT:PL	0/1:90,0,90	1/1:149,24,0	0/1:93,0,72	1/1:87,9,0
OAR1	217609879	.	G	T	527.755	PASS	DP=87;VDB=0.00048516;SGB=-12.2081;RPBZ=-1.46993;MQBZ=-0.711408;MQSBZ=2.10427;BQBZ=-0.272642;FS=0;MQ0F=0;AC=5;AN=8;DP4=16,11,20,7;MQ=36	GT:PL	1/1:255,30,0	0/1:147,0,214	0/1:46,0,220	0/1:120,0,180
OAR1	217609964	.	G	A	196.171	PASS	DP=65;VDB=0.177966;SGB=0.675585;RPBZ=0.698868;MQBZ=-1.48877;MQSBZ=-0.650845;BQBZ=-0.461593;FS=0;MQ0F=0;AC=2;AN=8;DP4=12,10,7,4;MQ=34	GT:PL	0/0:0,24,255	0/0:0,12,150	0/1:145,0,29	0/1:90,0,155
OAR1	217826418	.	C	T	840.353	PASS	DP=127;VDB=3.70712e-09;SGB=-5.43682;RPBZ=0.416104;MQBZ=-1.7757;MQSBZ=-1.04419;BQBZ=-1.69374;FS=0;MQ0F=0;AC=6;AN=8;DP4=7,8,25,28;MQ=39	GT:PL	1/1:255,63,0	1/1:115,15,0	0/1:255,0,255	0/1:255,0,59
OAR1	219022900	.	T	A	283.152	PASS	DP=135;VDB=0.018359;SGB=5.311;RPBZ=-1.24444;MQBZ=-1.63752;MQSBZ=0.316339;BQBZ=-0.536014;FS=0;MQ0F=0;AC=3;AN=8;DP4=36,30,13,10;MQ=37	GT:PL	0/0:0,81,255	0/1:74,0,255	0/0:0,75,255	1/1:255,57,0
OAR1	21902838	.	T	G	974.485	PASS	DP=267;VDB=8.07109e-06;SGB=-34.3017;RPBZ=1.16022;MQBZ=-0.945186;MQSBZ=0.317768;BQBZ=-1.39804;FS=0;MQ0F=0;AC=5;AN=8;DP4=41,29,54,45;MQ=37	GT:PL	0/1:255,0,255	0/1:255,0,255	0/1:249,0,255	1/1:255,123,0
OAR1	220851297	.	A	G	331.556	PASS	DP=159;VDB=0.059153;SGB=2.99323;RPBZ=-0.0586803;MQBZ=0.0288791;MQSBZ=-0.892256;BQBZ=-0.819525;FS=0;MQ0F=0;AC=2;AN=8;DP4=49,30,8,9;MQ=39	GT:PL	0/0:0,78,255	0/1:208,0,238	0/1:163,0,255	0/0:0,69,255
OAR1	220851403	.	T	C	81.4113	PASS	DP=38;VDB=0.358309;SGB=-1.25106;RPBZ=0.661434;MQBZ=1.35304;BQBZ=-2.07299;FS=0;MQ0F=0;AC=2;AN=8;DP4=0,32,0,6;MQ=38	GT:PL	0/0:0,42,165	0/1:46,0,103	0/1:75,0,111	0/0:0,21,148
OAR1	222545826	.	T	C	604.914	PASS	DP=187;VDB=1.45222e-10;SGB=-72.2412;RPBZ=8.90604;MQBZ=-1.1949;MQSBZ=-1.10569;BQBZ=1.46998;FS=0;MQ0F=0;AC=4;AN=8;DP4=66,18,13,28;MQ=36	GT:PL	0/1:95,0,255	0/1:105,0,217	0/1:255,0,255	0/1:190,0,255
OAR1	222545835	.	C	A	981.022	PASS	DP=187;VDB=0.0575724;SGB=-7.3647;RPBZ=1.88219;MQBZ=0.116303;MQSBZ=-0.0619336;BQBZ=0.87585;FS=0;MQ0F=0;AC=6;AN=8;DP4=21,9,50,45;MQ=36	GT:PL	0/1:255,0,255	1/1:255,69,0	1/1:255,117,0	0/1:255,0,209
OAR1	223463076	.	C	A	639.13	PASS	DP=79;VDB=0.000170554;SGB=-4.26936;RPBZ=-0.540298;MQBZ=0.398371;MQSBZ=-0.398371;BQBZ=-1.57841;FS=0;MQ0F=0;AC=6;AN=8;DP4=8,8,21,8;MQ=41	GT:PL	0/1:183,0,169	1/1:137,12,0	1/1:255,36,0	0/1:103,0,253
OAR1	223683612	.	T	C	96.5837	PASS	DP=15;VDB=5.37284e-05;SGB=0.331171;RPBZ=-0.323955;MQBZ=-0.568796;BQBZ=-1.75591;FS=0;MQ0F=0;AC=6;AN=8;DP4=2,0,10,0;MQ=31	GT:PL	0/1:70,0,3	1/1:4,3,0	1/1:59,9,0	0/1:0,3,36
OAR1	223683755	.	A	G	469.687	PASS	DP=42;VDB=1.69991e-06;SGB=-4.01807;RPBZ=-0.215153;MQBZ=-1.51841;MQSBZ=-0.416819;BQBZ=-1.26542;FS=0;MQ0F=0;AC=5;AN=8;DP4=0,6,6,17;MQ=34	GT:PL	0/1:114,0,66	0/1:166,0,21	1/1:176,24,0	0/1:54,0,60
OAR1	226109730	.	G	A	310.706	PASS	DP=94;VDB=0.0205269;SGB=-14.6458;RPBZ=-2.46493;MQBZ=1.3233;MQSBZ=0.551919;BQBZ=-2.22308;FS=0;MQ0F=0;AC=2;AN=8;DP4=21,10,6,10;MQ=33	GT:PL	0/1:254,0,65	0/0:0,2,156	0/1:94,0,214	0/0:0,30,197
OAR1	226109767	.	C	T	221.581	PASS	DP=162;VDB=0.0267361;SGB=-15.2595;RPBZ=2.64365;MQBZ=-0.336131;MQSBZ=-0.544175;BQBZ=1.95301;FS=0;MQ0F=0;AC=2;AN=8;DP4=64,18,7,10;MQ=37	GT:PL	0/1:221,0,255	0/0:0,11,255	0/1:41,0,255	0/0:0,48,246
OAR1	226802366	.	G	A	412.559	PASS	DP=140;VDB=0.0120604;SGB=17.8758;RPBZ=-0.289282;MQBZ=1.49543;MQSBZ=-0.229008;BQBZ=-0.42917;FS=0;MQ0F=0.00714286;AC=3;AN=8;DP4=20,22,17,13;MQ=36	GT:PL	0/1:203,0,157	0/0:0,33,250	0/0:0,69,255	1/1:255,66,0
OAR1	232006509	.	T	G	496.059	PASS	DP=146;VDB=0.0527469;SGB=-51.2631;RPBZ=3.24602;MQBZ=1.30134;MQSBZ=0.171706;BQBZ=4.28088;FS=0;MQ0F=0;AC=4;AN=8;DP4=40,14,19,9;MQ=39	GT:PL	0/1:129,0,227	0/1:69,0,191	0/1:255,0,20	0/1:81,0,255
OAR1	232217178	.	A	T	176.725	PASS	DP=132;VDB=0.689087;SGB=-0.0966342;RPBZ=0.859149;MQBZ=-0.22894;MQSBZ=0.703768;BQBZ=-0.655096;FS=0;MQ0F=0;AC=2;AN=8;DP4=28,29,7,2;MQ=39	GT:PL	0/0:0,60,255	0/1:105,0,132	0/1:111,0,226	0/0:0,63,255
OAR1	23239907	.	C	T	656.517	PASS	DP=193;VDB=1.62342e-18;SGB=9.8093;RPBZ=-0.45736;MQBZ=-0.339269;MQSBZ=-1.57754;BQBZ=-2.05735;FS=0;MQ0F=0;AC=5;AN=8;DP4=14,35,31,38;MQ=37	GT:PL	1/1:255,57,0	0/1:192,0,181	0/0:0,99,255	1/1:255,78,0
OAR1	23239934	.	G	A	185.348	PASS	DP=183;VDB=0.00999995;SGB=-14.0321;RPBZ=-6.08152;MQBZ=0.641559;MQSBZ=-1.24111;BQBZ=4.06718;FS=0;MQ0F=0;AC=3;AN=8;DP4=25,79,10,5;MQ=38	GT:PL	0/1:12,0,255	0/1:189,0,178	0/0:0,99,255	0/1:28,0,255
OAR1	233058518	.	T	C	539.603	PASS	DP=134;VDB=0.00185173;SGB=-20.1692;RPBZ=-0.539982;MQBZ=0.935375;MQSBZ=0.842861;BQBZ=-0.301456;FS=0;MQ0F=0;AC=3;AN=8;DP4=23,20,11,14;MQ=37	GT:PL	0/1:147,0,197	0/1:220,0,255	0/1:212,0,133	0/0:0,48,255
OAR1	235147837	.	A	C	295.364	PASS	DP=74;VDB=0.0261949;SGB=-0.0196191;RPBZ=0.0353049;MQBZ=0.172605;MQSBZ=1.6915;BQBZ=-0.388178;FS=0;MQ0F=0;AC=3;AN=8;DP4=20,8,9,9;MQ=35	GT:PL	0/1:33,0,210	0/0:0,15,173	0/1:47,0,206	0/1:255,0,42
OAR1	2353311	.	G	A	719.432	PASS	DP=261;VDB=8.64989e-13;SGB=25.2737;RPBZ=-1.08726;MQBZ=-1.00798;MQSBZ=-0.65328;BQBZ=-1.20314;FS=0;MQ0F=0;AC=5;AN=8;DP4=24,30,39,60;MQ=38	GT:PL	0/0:0,135,255	1/1:255,108,0	1/1:255,126,0	0/1:255,0,175
OAR1	235363783	.	T	G	362.589	PASS	DP=126;VDB=0.012527;SGB=3.37952;RPBZ=1.56165;MQBZ=-2.74599;MQSBZ=1.10822;BQBZ=-2.15128;FS=0;MQ0F=0;AC=3;AN=8;DP4=25,34,11,7;MQ=39	GT:PL	0/0:0,87,255	0/1:162,0,149	0/0:0,72,255	1/1:246,33,0
OAR1	236039186	.	C	A	452.348	PASS	DP=143;VDB=0.000236202;SGB=-18.3281;RPBZ=-2.53953;MQBZ=-0.91022;MQSBZ=0.142039;BQBZ=0.182895;FS=0;MQ0F=0;AC=3;AN=8;DP4=32,19,7,15;MQ=38	GT:PL	0/1:223,0,255	0/1:151,0,216	0/1:118,0,175	0/0:0,66,255
OAR1	236253742	.	G	A	234.974	PASS	DP=85;VDB=1.21015e-06;SGB=-18.3281;RPBZ=-1.50953;MQBZ=1.73682;BQBZ=-1.12317;FS=0;MQ0F=0;AC=2;AN=8;DP4=60,0,22,0;MQ=37	GT:PL	0/1:144,0,127	0/0:0,81,188	0/1:130,0,117	0/0:0,36,175
OAR1	236696777	.	A	C	111.341	PASS	DP=41;VDB=0.00113267;SGB=20.625;RPBZ=-0.052667;MQBZ=-0.436439;BQBZ=-0.235074;FS=0;MQ0F=0;AC=2;AN=8;DP4=23,0,18,0;MQ=38	GT:PL	0/0:0,15,120	0/0:0,18,137	1/1:156,21,0	0/0:0,33,155
OAR1	236919012	.	C	T	429.73	PASS	DP=60;VDB=0.00345123;SGB=8.69724;RPBZ=0.662349;MQBZ=2.03769;MQSBZ=0;BQBZ=-0.442199;FS=0;MQ0F=0;AC=4;AN=8;DP4=5,8,10,7;MQ=39	GT:PL	1/1:224,24,0	1/1:255,27,0	0/0:0,18,181	0/0:0,21,212
OAR1	237341857	.	C	T	366.528	PASS	DP=35;VDB=0.0100057;SGB=1.75307;RPBZ=1.47721;MQBZ=2.47487;MQSBZ=1.76777;BQBZ=1.2265;FS=0;MQ0F=0;AC=4;AN=8;DP4=4,3,10,4;MQ=41	GT:PL	0/0:0,9,113	0/1:99,0,52	0/1:65,0,66	1/1:245,27,0
OAR1	238317242	.	G	A	595.961	PASS	DP=89;VDB=1.10908e-08;SGB=-4.62192;RPBZ=1.73438;MQBZ=-1.53447;MQSBZ=-2.1721;BQBZ=0.76599;FS=0;MQ0F=0;AC=6;AN=8;DP4=1,16,14,26;MQ=36	GT:PL	1/1:255,57,0	0/1:29,0,104	0/1:97,0,174	1/1:255,42,0
OAR1	239234598	.	A	T	220.298	PASS	DP=72;VDB=0.135627;SGB=-7.57368;RPBZ=1.413;MQBZ=-0.332631;MQSBZ=-0.127916;BQBZ=0.840736;FS=0;MQ0F=0;AC=4;AN=8;DP4=12,8,11,1;MQ=38	GT:PL	0/1:81,0,139	1/1:160,18,0	0/1:23,0,231	0/0:0,11,164
OAR1	239234786	.	A	C	213.813	PASS	DP=24;VDB=0.000545058;SGB=-7.58335;RPBZ=0.491925;MQBZ=0.360721;BQBZ=-1;FS=0;MQ0F=0;AC=5;AN=8;DP4=0,12,0,12;MQ=38	GT:PL	0/1:46,0,103	1/1:126,15,0	0/1:21,0,81	0/1:61,0,72
OAR1	239447767	.	G	T	464.974	PASS	DP=99;VDB=6.57306e-08;SGB=15.6179;RPBZ=0.563688;MQBZ=0.109567;MQSBZ=2.76757;BQBZ=0.759344;FS=0;MQ0F=0;AC=2;AN=8;DP4=22,10,14,13;MQ=37	GT:PL	0/1:249,0,250	0/0:0,15,140	0/1:255,0,132	0/0:0,24,245
OAR1	239653943	.	T	C	231.134	PASS	DP=39;VDB=0.000347431;SGB=-8.52022;RPBZ=-1.05537;MQBZ=1.26119;BQBZ=0.576628;FS=0;MQ0F=0;AC=4;AN=8;DP4=24,0,15,0;MQ=33	GT:PL	0/1:106,0,45	0/1:55,0,132	0/1:42,0,85	0/1:66,0,93
OAR1	240243912	.	C	G	210.021	PASS	DP=103;VDB=0.000941173;SGB=17.0881;RPBZ=-0.438618;MQBZ=0.848179;MQSBZ=-2.49738;BQBZ=1.02297;FS=0;MQ0F=0;AC=2;AN=8;DP4=20,27,3,11;MQ=39	GT:PL	0/0:0,51,255	0/0:0,30,255	0/0:0,60,255	1/1:255,42,0
OAR1	241420088	.	T	C	265.816	PASS	DP=221;VDB=0.021209;SGB=3.76582;RPBZ=1.72021;MQBZ=-2.06667;MQSBZ=1.46924;BQBZ=2.45465;FS=0;MQ0F=0;AC=2;AN=8;DP4=72,34,7,12;MQ=38	GT:PL	0/1:128,0,255	0/0:0,57,255	0/1:179,0,255	0/0:0,87,255
OAR1	242203516	.	T	C	474.883	PASS	DP=57;VDB=3.28561e-11;SGB=-5.12803;RPBZ=-0.938477;MQBZ=-1.50474;BQBZ=-1.88626;FS=0;MQ0F=0;AC=6;AN=8;DP4=0,9,0,47;MQ=39	GT:PL	1/1:142,30,0	0/1:82,0,92	1/1:177,60,0	0/1:113,0,75
OAR1	242445786	.	T	C	272.691	PASS	DP=43;VDB=0.0187886;SGB=-0.984023;RPBZ=0.157524;MQBZ=-1.47911;MQSBZ=1.89611;BQBZ=-0.523884;FS=0;MQ0F=0;AC=3;AN=8;DP4=4,9,7,6;MQ=37	GT:PL	0/1:97,0,27	0/0:0,12,120	0/1:58,0,165	0/1:157,0,54
OAR1	243481492	.	C	G	610.019	PASS	DP=105;VDB=1.16736e-12;SGB=-14.0493;RPBZ=-0.238662;MQBZ=-2.04365;MQSBZ=2.63606;BQBZ=-2.53326;FS=0;MQ0F=0;AC=6;AN=8;DP4=20,11,23,10;MQ=37	GT:PL	0/1:21,0,255	1/1:186,21,0	0/1:188,0,245	1/1:255,39,0
OAR1	244519450	.	G	A	117.131	PASS	DP=53;VDB=0.0702932;SGB=-1.63269;RPBZ=-1.55047;MQBZ=1.15499;MQSBZ=1.05919;BQBZ=-2.09762;FS=0;MQ0F=0;AC=2;AN=8;DP4=15,7,1,4;MQ=38	GT:PL	0/0:0,15,181	0/1:49,0,149	0/1:107,0,30	0/0:0,30,255
OAR1	244519517	.	T	C	651.454	PASS	DP=134;VDB=0.00304418;SGB=5.56041;RPBZ=-0.782015;MQBZ=-1.39478;MQSBZ=2.10352;BQBZ=0.488267;FS=0;MQ0F=0;AC=4;AN=8;DP4=19,17,28,19;MQ=36	GT:PL	0/0:0,54,255	0/1:238,0,210	0/1:202,0,142	1/1:255,75,0
OAR1	244519661	.	T	C	141.821	PASS	DP=26;VDB=1.86093e-05;SGB=-1.5013;RPBZ=0.113689;MQBZ=-0.237758;BQBZ=-0.108465;FS=0;MQ0F=0;AC=4;AN=8;DP4=0,10,0,10;MQ=32	GT:PL	0/0:0,15,105	0/1:18,0,30	0/1:63,0,76	1/1:104,18,0
OAR1	24453578	.	G	A	210.03	PASS	DP=112;VDB=0.0124784;SGB=12.9307;RPBZ=-0.544821;MQBZ=0.81645;MQSBZ=-2.84091;BQBZ=1.97517;FS=0;MQ0F=0;AC=2;AN=8;DP4=7,58,4,7;MQ=36	GT:PL	0/0:0,81,255	1/1:255,33,0	0/0:0,69,255	0/0:0,45,235
OAR1	245266572	.	G	A	328.012	PASS	DP=36;VDB=8.22854e-10;SGB=8.44014;RPBZ=-0.385436;MQBZ=0.191874;BQBZ=1.21881;FS=0;MQ0F=0;AC=5;AN=8;DP4=0,6,0,28;MQ=35	GT:PL	1/1:139,24,0	0/1:52,0,68	1/1:181,54,0	0/0:0,9,77
OAR1	245477640	.	T	C	98.5782	PASS	DP=41;VDB=0.00915276;SGB=-15.7591;RPBZ=2.35236;MQBZ=1.95221;MQSBZ=-0.259437;BQBZ=-1.59952;FS=0;MQ0F=0;AC=4;AN=8;DP4=4,11,4,2;MQ=35	GT:PL	0/1:10,0,81	0/1:30,0,94	0/1:74,0,35	0/1:24,0,121
OAR1	245679213	.	T	C	461.155	PASS	DP=89;VDB=0.114119;SGB=1.12215;RPBZ=0.368596;MQBZ=-0.192404;MQSBZ=0.00906549;BQBZ=-0.296435;FS=0;MQ0F=0;AC=3;AN=8;DP4=20,15,13,11;MQ=35	GT:PL	0/1:124,0,111	0/1:175,0,21	0/1:202,0,219	0/0:0,51,255
OAR1	246650049	.	C	T	721.368	PASS	DP=341;VDB=2.74808e-06;SGB=17.1489;RPBZ=0.446975;MQBZ=-0.327686;MQSBZ=1.67383;BQBZ=0.673834;FS=0;MQ0F=0.0058651;AC=4;AN=8;DP4=54,46,61,46;MQ=36	GT:PL	1/1:255,157,0	0/1:255,0,255	0/1:255,0,255	0/0:0,184,255
OAR1	246862541	.	C	T	458.304	PASS	DP=168;VDB=0.000909;SGB=25.4127;RPBZ=-1.91889;MQBZ=-0.679568;MQSBZ=-2.17964;BQBZ=0.146153;FS=0;MQ0F=0;AC=3;AN=8;DP4=25,25,14,27;MQ=37	GT:PL	0/1:249,0,90	0/0:0,48,255	0/0:0,90,255	1/1:255,87,0
OAR1	247430011	.	A	G	234.704	PASS	DP=172;VDB=0.0108255;SGB=1.83441;RPBZ=-0.587806;MQBZ=-0.850875;MQSBZ=0.224523;BQBZ=-0.648907;FS=0;MQ0F=0;AC=2;AN=8;DP4=44,43,9,5;MQ=39	GT:PL	0/0:0,96,255	0/1:202,0,255	0/1:73,0,255	0/0:0,57,255
OAR1	248267441	.	C	A	254.557	PASS	DP=75;VDB=2.28823e-09;SGB=17.6955;RPBZ=0.124567;MQBZ=-1.52823;BQBZ=0.611025;FS=0;MQ0F=0;AC=3;AN=8;DP4=0,45,0,30;MQ=31	GT:PL	1/1:170,54,0	0/0:0,45,173	0/1:130,0,105	0/0:0,60,181
OAR1	248267442	.	A	T	254.55	PASS	DP=74;VDB=3.07076e-09;SGB=17.6955;RPBZ=0.215066;MQBZ=-1.40719;BQBZ=0.936321;FS=0;MQ0F=0;AC=3;AN=8;DP4=0,44,0,30;MQ=31	GT:PL	1/1:170,54,0	0/0:0,45,173	0/1:130,0,101	0/0:0,57,180
OAR1	248489419	.	T	C	226.648	PASS	DP=33;VDB=3.34889e-05;SGB=6.64074;RPBZ=-0.0190811;MQBZ=0.993505;BQBZ=1.85592;FS=0;MQ0F=0;AC=3;AN=8;DP4=0,18,0,14;MQ=38	GT:PL	1/1:154,24,0	0/0:0,21,148	0/1:118,0,75	0/0:0,21,130
OAR1	249775016	.	G	C	719.575	PASS	DP=199;VDB=1.33827e-08;SGB=19.5777;RPBZ=-1.14617;MQBZ=-0.493845;MQSBZ=-3.66013;BQBZ=0.28575;FS=0;MQ0F=0;AC=5;AN=8;DP4=23,24,26,52;MQ=36	GT:PL	0/1:255,0,255	1/1:255,51,0	1/1:255,114,0	0/0:0,84,255
OAR1	252722276	.	G	A	982.52	PASS	DP=491;VDB=5.45078e-15;SGB=-52.7129;RPBZ=1.98463;MQBZ=0.792786;MQSBZ=-1.29203;BQBZ=0.77303;FS=0;MQ0F=0;AC=4;AN=8;DP4=80,76,74,85;MQ=37	GT:PL	0/1:255,0,255	0/1:255,0,255	0/1:255,0,255	0/1:255,0,255
OAR1	252926132	.	G	A	980.599	PASS	DP=330;VDB=6.1244e-10;SGB=-8.70305;RPBZ=-0.936912;MQBZ=-0.171549;MQSBZ=-1.76816;BQBZ=-0.796761;FS=0;MQ0F=0;AC=5;AN=8;DP4=38,33,63,62;MQ=38	GT:PL	0/1:255,0,255	0/1:255,0,255	1/1:255,169,0	0/1:255,0,255
OAR1	253922880	.	G	A	650.481	PASS	DP=121;VDB=2.87542e-07;SGB=10.6685;RPBZ=-0.166176;MQBZ=-1.79821;MQSBZ=-1.86258;BQBZ=-2.21384;FS=0;MQ0F=0;AC=4;AN=8;DP4=11,20,15,33;MQ=35	GT:PL	0/1:184,0,182	1/1:255,63,0	0/0:0,36,255	0/1:255,0,225
OAR1	255930432	.	G	A	369.972	PASS	DP=158;VDB=0.0161368;SGB=6.08358;RPBZ=0.588171;MQBZ=-0.780739;MQSBZ=-2.3411;BQBZ=-0.732358;FS=0;MQ0F=0;AC=2;AN=8;DP4=32,38,12,13;MQ=39	GT:PL	0/1:255,0,228	0/1:154,0,172	0/0:0,87,255	0/0:0,69,255
OAR1	257111483	.	G	A	66.7093	PASS	DP=47;VDB=0.0560499;SGB=-0.864905;RPBZ=-1.3169;MQBZ=-1.88257;BQBZ=1.80031;FS=0;MQ0F=0;AC=2;AN=8;DP4=0,36,0,7;MQ=37	GT:PL	0/1:88,0,88	0/1:18,0,82	0/0:0,33,152	0/0:0,45,141
OAR1	25751305	.	G	A	220.626	PASS	DP=35;VDB=0.000135242;SGB=-0.420126;RPBZ=0.481629;MQBZ=-0.500936;BQBZ=-0.454121;FS=0;MQ0F=0;AC=4;AN=8;DP4=19,0,16,0;MQ=32	GT:PL	0/1:45,0,69	0/0:0,33,148	1/1:121,18,0	0/1:98,0,89
OAR1	258425693	.	C	T	720.024	PASS	DP=148;VDB=0.00490082;SGB=15.7907;RPBZ=1.46687;MQBZ=-2.86501;MQSBZ=-0.856308;BQBZ=-0.590382;FS=0;MQ0F=0.00675676;AC=6;AN=8;DP4=9,14,29,37;MQ=35	GT:PL	0/0:0,69,255	1/1:255,39,0	1/1:255,78,0	1/1:255,81,0
OAR1	259348932	.	C	T	223.494	PASS	DP=35;VDB=0.000208628;SGB=-0.801052;RPBZ=2.75113;MQBZ=-3.31912;BQBZ=2.44722;FS=0;MQ0F=0;AC=3;AN=8;DP4=20,0,14,0;MQ=38	GT:PL	0/0:0,30,164	0/1:86,0,72	0/1:84,0,69	0/1:93,0,80
OAR1	259349178	.	C	T	180.559	PASS	DP=29;VDB=0.000319952;SGB=-0.969364;RPBZ=0.68188;MQBZ=0.734604;BQBZ=0.722894;FS=0;MQ0F=0;AC=4;AN=8;DP4=0,12,0,13;MQ=28	GT:PL	1/1:62,6,0	0/0:0,12,63	0/1:84,0,80	0/1:76,0,42
OAR1	260466349	.	C	T	864.046	PASS	DP=135;VDB=2.85222e-14;SGB=-6.08636;RPBZ=0.0962343;MQBZ=0.208009;MQSBZ=-2.4167;BQBZ=1.84741;FS=0;MQ0F=0;AC=6;AN=8;DP4=3,15,29,38;MQ=38	GT:PL	0/1:170,0,187	1/1:255,72,0	1/1:255,75,0	0/1:223,0,172
OAR1	260794199	.	C	A	720.429	PASS	DP=162;VDB=1.74128e-12;SGB=-6.54544;RPBZ=-1.20562;MQBZ=0.700295;MQSBZ=2.24147;BQBZ=0.870806;FS=0;MQ0F=0;AC=6;AN=8;DP4=15,4,43,34;MQ=38	GT:PL	1/1:255,81,0	0/0:0,18,255	1/1:255,78,0	1/1:255,69,0
OAR1	261606834	.	A	G	358.441	PASS	DP=217;VDB=3.06481e-06;SGB=5.31099;RPBZ=-3.14942;MQBZ=-3.5577;MQSBZ=1.0481;BQBZ=2.08075;FS=0;MQ0F=0;AC=2;AN=8;DP4=39,58,9,14;MQ=38	GT:PL	0/0:0,123,255	0/1:250,0,255	0/0:0,54,255	0/1:148,0,255
OAR1	262438583	.	G	A	73.9652	PASS	DP=26;VDB=3.49e-05;SGB=-1.53316;RPBZ=-0.363007;MQBZ=-0.113707;BQBZ=-1.47756;FS=0;MQ0F=0;AC=3;AN=8;DP4=15,0,10,0;MQ=24	GT:PL	0/1:25,0,36	0/1:52,0,33	0/0:0,9,46	0/1:36,0,92
OAR1	262438721	.	C	T	898.428	PASS	DP=299;VDB=6.6535e-05;SGB=-30.9264;RPBZ=-1.00008;MQBZ=-5.29499;MQSBZ=-1.30553;BQBZ=-1.01203;FS=0;MQ0F=0;AC=4;AN=8;DP4=52,34,45,43;MQ=36	GT:PL	0/1:255,0,255	0/1:171,0,255	0/1:255,0,255	0/1:255,0,255
OAR1	262438797	.	G	A	672.458	PASS	DP=178;VDB=3.92618e-05;SGB=-19.5728;RPBZ=-1.19769;MQBZ=-5.41188;MQSBZ=-2.00448;BQBZ=-0.953272;FS=0;MQ0F=0.00561798;AC=4;AN=8;DP4=25,16,20,31;MQ=35	GT:PL	0/1:255,0,132	0/1:77,0,216	0/1:123,0,184	0/1:255,0,255
OAR1	263167441	.	C	T	426.427	PASS	DP=106;VDB=6.26936e-20;SGB=-20.4934;RPBZ=-1.05347;MQBZ=1.83504;BQBZ=-2.65655;FS=0;MQ0F=0;AC=4;AN=8;DP4=52,0,54,0;MQ=36	GT:PL	0/1:66,0,131	0/1:140,0,114	0/1:119,0,136	0/1:139,0,147
OAR1	263167563	.	G	T	982.463	PASS	DP=649;VDB=5.26962e-18;SGB=-67.7487;RPBZ=-0.868797;MQBZ=-2.44364;MQSBZ=2.325;BQBZ=-1.57208;FS=0;MQ0F=0;AC=4;AN=8;DP4=85,92,113,95;MQ=38	GT:PL	0/1:255,0,255	0/1:255,0,255	0/1:255,0,255	0/1:255,0,255
OAR1	263401205	.	T	C	334.385	PASS	DP=43;VDB=1.24229e-05;SGB=-3.78375;RPBZ=1.52925;MQBZ=-1.86595;BQBZ=-0.0608952;FS=0;MQ0F=0;AC=5;AN=8;DP4=14,0,27,0;MQ=34	GT:PL	0/1:16,0,57	0/1:125,0,111	0/1:69,0,89	1/1:164,42,0
OAR1	264884578	.	T	C	546.932	PASS	DP=258;VDB=0.169777;SGB=-26.3062;RPBZ=-1.0891;MQBZ=-2.79074;MQSBZ=0.385224;BQBZ=-1.48916;FS=0;MQ0F=0;AC=3;AN=8;DP4=60,53,16,19;MQ=38	GT:PL	0/1:209,0,255	0/1:176,0,255	0/0:0,132,255	0/1:203,0,255
OAR1	265313689	.	C	T	635.521	PASS	DP=270;VDB=0.0215844;SGB=-86.7646;RPBZ=-11.534;MQBZ=-0.583703;MQSBZ=-2.62342;BQBZ=9.1772;FS=0;MQ0F=0;AC=4;AN=8;DP4=18,124,22,28;MQ=37	GT:PL	0/1:173,0,255	0/1:36,0,224	0/1:255,0,255	0/1:214,0,255
OAR1	267170288	.	C	G	108.131	PASS	DP=184;VDB=0.067912;SGB=-0.0964228;RPBZ=-2.18176;MQBZ=1.40774;MQSBZ=-2.42502;BQBZ=2.34482;FS=0;MQ0F=0;AC=2;AN=8;DP4=36,67,5,4;MQ=36	GT:PL	0/1:112,0,255	0/0:0,75,255	0/0:0,96,255	0/1:39,0,255
OAR1	267753969	.	G	A	748.644	PASS	DP=126;VDB=0.014673;SGB=-5.63827;RPBZ=-0.096476;MQBZ=0.142225;MQSBZ=-1.12247;BQBZ=0.407678;FS=0;MQ0F=0;AC=6;AN=8;DP4=8,19,21,37;MQ=34	GT:PL	0/1:106,0,255	0/1:172,0,176	1/1:255,75,0	1/1:255,57,0
OAR1	267988252	.	T	C	48.5266	PASS	DP=14;VDB=0.0714862;SGB=1.90845;RPBZ=1.01879;BQBZ=0.522233;FS=0;MQ0F=0;AC=2;AN=8;DP4=11,0,3,0;MQ=42	GT:PL	0/0:0,18,139	0/0:0,6,66	0/0:0,9,87	1/1:90,9,0
OAR1	268309313	.	A	G	634.264	PASS	DP=207;VDB=0.51404;SGB=-75.4686;RPBZ=-8.38714;MQBZ=-2.73089;MQSBZ=-1.05055;BQBZ=6.61969;FS=0;MQ0F=0;AC=4;AN=8;DP4=12,85,22,21;MQ=36	GT:PL	0/1:146,0,255	0/1:135,0,192	0/1:211,0,255	0/1:183,0,205
OAR1	269225441	.	G	A	257.566	PASS	DP=45;VDB=2.69076e-05;SGB=-14.6458;RPBZ=-0.0593444;MQBZ=0.550598;BQBZ=1.31681;FS=0;MQ0F=0;AC=3;AN=8;DP4=0,29,0,16;MQ=36	GT:PL	0/1:82,0,87	0/1:106,0,73	0/0:0,42,171	0/1:109,0,109
OAR1	269500874	.	A	G	364.231	PASS	DP=38;VDB=5.54134e-09;SGB=-10.3662;RPBZ=1.29112;MQBZ=5.20684;BQBZ=-0.872872;FS=0;MQ0F=0;AC=4;AN=8;DP4=16,0,21,0;MQ=30	GT:PL	0/1:119,0,7	0/1:96,0,8	0/1:113,0,38	0/1:76,0,66
OAR1	269500925	.	G	T	126.452	PASS	DP=132;VDB=0.000402837;SGB=-38.3534;RPBZ=0.202429;MQBZ=-5.54655;MQSBZ=-1.85046;BQBZ=0.864561;FS=0;MQ0F=0;AC=3;AN=8;DP4=23,24,8,12;MQ=31	GT:PL	0/0:0,13,255	0/1:55,0,255	0/1:53,0,240	0/1:61,0,190
OAR1	269500932	.	T	C	123.334	PASS	DP=135;VDB=0.000405107;SGB=-38.3534;RPBZ=0.308647;MQBZ=-5.60583;MQSBZ=-1.74449;BQBZ=0.490767;FS=0;MQ0F=0;AC=3;AN=8;DP4=23,25,8,12;MQ=31	GT:PL	0/0:0,13,255	0/1:52,0,255	0/1:53,0,239	0/1:61,0,190
OAR1	269500970	.	G	A	110.169	PASS	DP=219;VDB=2.50346e-07;SGB=-56.1042;RPBZ=5.0869;MQBZ=-8.78291;MQSBZ=-2.46903;BQBZ=4.20274;FS=0;MQ0F=0;AC=2;AN=8;DP4=72,31,12,19;MQ=34	GT:PL	0/0:2,0,255	0/1:42,0,255	0/0:0,10,255	0/1:106,0,238
OAR1	269500973	.	A	C	113.164	PASS	DP=223;VDB=2.57844e-07;SGB=-56.1042;RPBZ=5.08142;MQBZ=-8.78291;MQSBZ=-2.18311;BQBZ=3.45107;FS=0;MQ0F=0;AC=2;AN=8;DP4=70,33,12,19;MQ=34	GT:PL	0/0:2,0,255	0/1:42,0,255	0/0:0,10,255	0/1:109,0,239
OAR1	269500999	.	T	C	128.588	PASS	DP=230;VDB=3.47543e-10;SGB=-59.3316;RPBZ=5.09466;MQBZ=-9.08732;MQSBZ=-0.104587;BQBZ=-0.225379;FS=0;MQ0F=0;AC=3;AN=8;DP4=49,52,12,21;MQ=34	GT:PL	0/1:8,0,255	0/1:45,0,255	0/0:0,10,255	0/1:118,0,255
OAR1	269919170	.	A	G	421.561	PASS	DP=102;VDB=0.000187882;SGB=1.90834;RPBZ=2.68774;MQBZ=-1.30715;MQSBZ=-0.595123;BQBZ=-0.988766;FS=0;MQ0F=0;AC=4;AN=8;DP4=19,15,15,13;MQ=38	GT:PL	1/1:255,51,0	0/1:41,0,214	0/0:0,30,255	0/1:170,0,255
OAR1	270984701	.	T	G	484.968	PASS	DP=166;VDB=0.0154928;SGB=-52.8768;RPBZ=-8.41016;MQBZ=-0.228376;MQSBZ=1.46326;BQBZ=7.98559;FS=0;MQ0F=0;AC=4;AN=8;DP4=1,89,13,16;MQ=39	GT:PL	0/1:53,0,148	0/1:107,0,87	0/1:152,0,92	0/1:213,0,97
OAR1	27102736	.	G	A	980.608	PASS	DP=271;VDB=9.70471e-12;SGB=-31.5401;RPBZ=-0.0421926;MQBZ=-0.0174327;MQSBZ=-0.675351;BQBZ=0.0912389;FS=0;MQ0F=0;AC=5;AN=8;DP4=25,37,40,50;MQ=39	GT:PL	0/1:255,0,255	0/1:255,0,255	0/1:255,0,255	1/1:255,75,0
OAR1	27102776	.	A	G	71.0712	PASS	DP=225;VDB=0.387587;SGB=0.2894;RPBZ=-3.93857;MQBZ=-1.2348;MQSBZ=-1.71306;BQBZ=2.91006;FS=0;MQ0F=0;AC=2;AN=8;DP4=27,118,5,5;MQ=39	GT:PL	0/0:0,123,255	0/1:22,0,255	0/0:0,126,255	0/1:93,0,255
OAR1	272100182	.	G	A	150.68	PASS	DP=23;VDB=1.32286e-05;SGB=3.91527;RPBZ=-1.82856;MQBZ=-2.31728;BQBZ=1.59326;FS=0;MQ0F=0;AC=3;AN=8;DP4=0,13,0,10;MQ=35	GT:PL	0/0:0,18,129	0/1:93,0,58	0/0:0,12,107	1/1:102,12,0
OAR1	27332442	.	T	C	290.118	PASS	DP=36;VDB=5.03277e-06;SGB=5.75869;RPBZ=-0.973267;MQBZ=-0.843578;BQBZ=2.31364;FS=0;MQ0F=0;AC=4;AN=8;DP4=0,10,0,26;MQ=36	GT:PL	0/1:38,0,87	0/0:0,12,91	0/1:141,0,13	1/1:154,24,0
OAR1	274129675	.	C	G	188.331	PASS	DP=19;VDB=0.000133602;SGB=-3.20848;RPBZ=1.90755;MQBZ=-0.21367;FS=0;MQ0F=0;AC=4;AN=8;DP4=8,0,11,0;MQ=35	GT:PL	0/1:71,0,24	0/1:80,0,18	0/1:21,0,80	0/1:54,0,54
OAR1	274999263	.	C	T	175.803	PASS	DP=148;VDB=0.79832;SGB=-33.5123;RPBZ=5.86753;MQBZ=-2.75292;MQSBZ=1.58662;BQBZ=3.83985;FS=0;MQ0F=0;AC=3;AN=8;DP4=53,25,10,7;MQ=37	GT:PL	0/1:15,0,255	0/0:0,46,255	0/1:74,0,255	0/1:131,0,255
OAR1	275233273	.	G	A	296.966	PASS	DP=139;VDB=8.31747e-05;SGB=3.37952;RPBZ=0.129942;MQBZ=-1.51876;MQSBZ=-1.74628;BQBZ=-0.224481;FS=0;MQ0F=0;AC=2;AN=8;DP4=22,50,5,13;MQ=37	GT:PL	0/1:153,0,222	0/1:183,0,142	0/0:0,69,255	0/0:0,78,255
OAR1	275594220	.	T	C	395.571	PASS	DP=837;VDB=0.999956;SGB=-367.549;RPBZ=2.23164;MQBZ=-8.65545;MQSBZ=-0.918215;BQBZ=-4.31159;FS=0;MQ0F=0.046595;AC=3;AN=8;DP4=292,132,144,80;MQ=27	GT:PL	0/1:186,0,255	0/1:171,0,255	0/0:0,35,255	0/1:79,0,255
OAR1	275594226	.	T	C	739.161	PASS	DP=799;VDB=0.969608;SGB=-23.7108;RPBZ=3.30419;MQBZ=-10.6479;MQSBZ=-0.279933;BQBZ=-2.99095;FS=0;MQ0F=0.0450563;AC=4;AN=8;DP4=100,60,273,180;MQ=26	GT:PL	0/1:183,0,142	0/1:255,0,255	0/1:193,0,181	0/1:147,0,121
OAR1	275594259	.	T	C	173.06	PASS	DP=625;VDB=2.56943e-40;SGB=-196.497;RPBZ=13.7108;MQBZ=-6.55919;MQSBZ=2.89326;BQBZ=-0.424419;FS=0;MQ0F=0.0544;AC=4;AN=8;DP4=51,282,49,69;MQ=26	GT:PL	0/1:45,0,255	0/1:9,0,255	0/1:112,0,255	0/1:52,0,233
OAR1	275594330	.	G	A	607.085	PASS	DP=97;VDB=1.54876e-15;SGB=-6.08875;RPBZ=1.03671;MQBZ=-0.573026;MQSBZ=1.93994;BQBZ=-0.0492445;FS=0;MQ0F=0.0309278;AC=6;AN=8;DP4=0,19,4,63;MQ=33	GT:PL	0/1:158,0,125	0/1:101,0,116	1/1:169,17,0	1/1:218,63,0
OAR1	28046453	.	G	C	509.275	PASS	DP=135;VDB=0.00635458;SGB=-18.9418;RPBZ=-3.96721;MQBZ=0.0292336;MQSBZ=-0.873822;BQBZ=1.04547;FS=0;MQ0F=0;AC=4;AN=8;DP4=24,29,9,14;MQ=37	GT:PL	0/1:157,0,255	0/1:141,0,191	0/0:0,96,255	1/1:255,30,0
OAR1	28252306	.	G	C	471.014	PASS	DP=176;VDB=0.000218726;SGB=9.56023;RPBZ=-0.705928;MQBZ=-1.38267;MQSBZ=0.119308;BQBZ=0.403567;FS=0;MQ0F=0;AC=2;AN=8;DP4=53,23,21,13;MQ=37	GT:PL	0/1:255,0,255	0/0:0,45,255	0/1:255,0,240	0/0:0,102,255
OAR1	29188726	.	A	G	719.569	PASS	DP=194;VDB=0.25406;SGB=-6.58169;RPBZ=-2.0343;MQBZ=0.070267;MQSBZ=0.965062;BQBZ=0.635329;FS=0;MQ0F=0;AC=5;AN=8;DP4=28,18,32,46;MQ=36	GT:PL	0/1:255,0,227	0/0:0,62,255	1/1:255,60,0	1/1:255,96,0
OAR1	29769111	.	G	A	404.682	PASS	DP=86;VDB=0.00021927;SGB=0.356722;RPBZ=2.58578;MQBZ=1.02821;MQSBZ=-1.86418;BQBZ=1.99288;FS=0;MQ0F=0;AC=2;AN=8;DP4=3,30,7,13;MQ=37	GT:PL	0/1:230,0,84	0/0:0,30,208	0/1:214,0,167	0/0:0,22,220
OAR1	29975680	.	C	T	284.82	PASS	DP=23;VDB=0.000132922;SGB=2.04616;RPBZ=-0.491802;MQBZ=-0.106181;BQBZ=-0.106181;FS=0;MQ0F=0;AC=5;AN=8;DP4=0,6,0,17;MQ=38	GT:PL	1/1:147,24,0	0/1:41,0,88	1/1:140,21,0	0/0:0,6,62
OAR1	30507708	.	A	G	382.448	PASS	DP=108;VDB=0.000248336;SGB=-15.8732;RPBZ=0.68214;MQBZ=-1.38984;MQSBZ=1.20626;BQBZ=1.00957;FS=0;MQ0F=0;AC=3;AN=8;DP4=16,20,13,5;MQ=38	GT:PL	0/0:0,60,255	0/1:84,0,129	0/1:207,0,250	0/1:131,0,24
OAR1	31327982	.	C	T	306.408	PASS	DP=195;VDB=1.70134e-05;SGB=3.37953;RPBZ=1.59615;MQBZ=1.18576;MQSBZ=-1.99195;BQBZ=1.43358;FS=0;MQ0F=0;AC=2;AN=8;DP4=47,53,8,10;MQ=37	GT:PL	0/1:255,0,243	0/1:91,0,255	0/0:0,102,255	0/0:0,78,255
OAR1	32042328	.	C	T	436.92	PASS	DP=181;VDB=0.0170269;SGB=-19.5555;RPBZ=-0.762036;MQBZ=-1.04597;MQSBZ=-1.73664;BQBZ=0.134128;FS=0;MQ0F=0;AC=2;AN=8;DP4=27,49,14,10;MQ=38	GT:PL	0/1:255,0,185	0/1:221,0,201	0/0:0,102,255	0/0:0,35,255
OAR1	33600967	.	C	T	390.561	PASS	DP=277;VDB=5.4723e-06;SGB=19.6039;RPBZ=-0.452331;MQBZ=0.434859;MQSBZ=-0.345865;BQBZ=0.0842933;FS=0;MQ0F=0;AC=3;AN=8;DP4=50,57,21,39;MQ=37	GT:PL	0/0:0,160,255	0/1:181,0,246	1/1:255,144,0	0/0:0,120,255
OAR1	34579415	.	T	A	38.7641	PASS	DP=65;VDB=0.0459681;SGB=-8.50453;RPBZ=2.37603;MQBZ=-2.39408;MQSBZ=1.22542;BQBZ=-0.377205;FS=0;MQ0F=0;AC=3;AN=8;DP4=6,14,6,0;MQ=38	GT:PL	0/0:0,15,149	0/1:6,0,110	0/1:63,0,94	0/1:10,0,120
OAR1	34799806	.	C	T	599.783	PASS	DP=129;VDB=0.511452;SGB=4.20876;RPBZ=-1.00793;MQBZ=1.30924;MQSBZ=0.787487;BQBZ=3.0186;FS=0;MQ0F=0;AC=4;AN=8;DP4=12,26,19,21;MQ=39	GT:PL	0/1:255,0,159	0/1:134,0,36	0/0:0,84,255	1/1:255,63,0
OAR1	3511649	.	T	C	721.479	PASS	DP=243;VDB=0.030964;SGB=11.5476;RPBZ=0.377045;MQBZ=-0.518695;MQSBZ=-0.569089;BQBZ=-1.87886;FS=0;MQ0F=0;AC=4;AN=8;DP4=39,25,40,38;MQ=39	GT:PL	0/1:255,0,210	0/0:0,96,255	0/1:255,0,255	1/1:255,126,0
OAR1	36937599	.	C	T	335.999	PASS	DP=121;VDB=0.0574661;SGB=2.60694;RPBZ=2.92574;MQBZ=-0.984888;MQSBZ=-0.156844;BQBZ=1.94667;FS=0;MQ0F=0;AC=2;AN=8;DP4=33,22,10,6;MQ=39	GT:PL	0/1:138,0,255	0/0:0,36,255	0/1:237,0,135	0/0:0,63,255
OAR1	37754795	.	C	T	642.488	PASS	DP=145;VDB=1.97516e-10;SGB=5.17378;RPBZ=-1.10527;MQBZ=-2.76834;MQSBZ=-1.58913;BQBZ=-1.66051;FS=0;MQ0F=0.00689655;AC=3;AN=8;DP4=27,24,13,32;MQ=35	GT:PL	0/1:210,0,232	0/1:249,0,186	0/0:0,54,255	0/1:223,0,214
OAR1	37965131	.	A	T	290.524	PASS	DP=39;VDB=3.03046e-05;SGB=-10.0559;RPBZ=-0.970841;MQBZ=-1.35666;BQBZ=0.57774;FS=0;MQ0F=0;AC=4;AN=8;DP4=0,19,0,20;MQ=39	GT:PL	0/1:53,0,54	0/1:23,0,141	0/1:113,0,86	0/1:139,0,55
OAR1	38825690	.	G	T	471.05	PASS	DP=340;VDB=1.38276e-05;SGB=13.4232;RPBZ=-0.587159;MQBZ=0.174861;MQSBZ=-0.965132;BQBZ=1.32121;FS=0;MQ0F=0;AC=2;AN=8;DP4=77,95,23,21;MQ=37	GT:PL	0/0:0,184,255	0/1:255,0,255	0/1:255,0,255	0/0:0,184,255
OAR1	39035450	.	A	G	719.57	PASS	DP=183;VDB=4.08767e-05;SGB=17.8008;RPBZ=0.355546;MQBZ=1.33815;MQSBZ=-0.357235;BQBZ=0.0501132;FS=0;MQ0F=0.00546448;AC=5;AN=8;DP4=18,18,43,30;MQ=38	GT:PL	1/1:255,87,0	0/1:255,0,224	1/1:255,90,0	0/0:0,72,255
OAR1	39257823	.	G	A	302.2	PASS	DP=36;VDB=9.21905e-08;SGB=-9.75192;RPBZ=0.605959;MQBZ=1.07158;BQBZ=2.60682;FS=0;MQ0F=0;AC=6;AN=8;DP4=0,14,0,19;MQ=30	GT:PL	1/1:84,12,0	1/1:121,18,0	0/1:58,0,74	0/1:78,0,101
OAR1	3968852	.	C	T	344.509	PASS	DP=156;VDB=0.0453493;SGB=-27.5336;RPBZ=0.02817;MQBZ=1.17192;MQSBZ=1.10913;BQBZ=0.0720749;FS=0;MQ0F=0;AC=3;AN=8;DP4=39,27,21,16;MQ=36	GT:PL	0/0:0,72,255	0/1:135,0,225	0/0:0,96,255	1/1:255,90,0
OAR1	42522024	.	C	G	329.254	PASS	DP=29;VDB=2.14462e-05;SGB=2.89638;RPBZ=0.448941;MQBZ=-0.936087;BQBZ=-1.41693;FS=0;MQ0F=0;AC=6;AN=8;DP4=0,9,0,20;MQ=35	GT:PL	1/1:145,30,0	1/1:117,15,0	1/1:112,15,0	0/0:0,27,154
OAR1	42960517	.	C	A	97.1355	PASS	DP=45;VDB=0.311141;SGB=-8.50453;RPBZ=1.7653;MQBZ=0.398286;MQSBZ=-0.356238;BQBZ=-1.85561;FS=0;MQ0F=0;AC=2;AN=8;DP4=11,7,4,2;MQ=35	GT:PL	0/0:0,12,129	0/1:31,0,50	0/0:0,25,240	0/1:105,0,27
OAR1	45262103	.	A	G	426.586	PASS	DP=185;VDB=2.372e-05;SGB=-57.7179;RPBZ=9.8857;MQBZ=-0.553125;MQSBZ=-0.49289;BQBZ=11.2087;FS=0;MQ0F=0;AC=4;AN=8;DP4=120,1,11,21;MQ=38	GT:PL	0/1:169,0,115	0/1:50,0,170	0/1:128,0,109	0/1:123,0,115
OAR1	46715918	.	T	A	548.023	PASS	DP=93;VDB=5.1156e-06;SGB=5.56015;RPBZ=0.128441;MQBZ=-1.48806;MQSBZ=1.17223;BQBZ=-4.18155;FS=0;MQ0F=0;AC=6;AN=8;DP4=4,25,4,43;MQ=39	GT:PL	1/1:239,69,0	1/1:189,33,0	0/0:0,87,255	1/1:165,39,0
OAR1	46715920	.	A	G	489.016	PASS	DP=85;VDB=8.3757e-07;SGB=-4.88652;RPBZ=0.630533;MQBZ=-1.25212;MQSBZ=0.249813;BQBZ=-3.39086;FS=0;MQ0F=0;AC=6;AN=8;DP4=2,26,2,44;MQ=39	GT:PL	1/1:210,66,0	1/1:159,30,0	0/0:0,51,237	1/1:165,39,0
OAR1	49483820	.	C	T	675.502	PASS	DP=137;VDB=2.99877e-08;SGB=4.7875;RPBZ=-0.853138;MQBZ=-1.35669;MQSBZ=-1.87413;BQBZ=1.07787;FS=0;MQ0F=0;AC=4;AN=8;DP4=21,18,25,18;MQ=37	GT:PL	0/1:209,0,251	0/0:0,39,255	1/1:255,21,0	0/1:255,0,255
OAR1	49703053	.	G	A	181.502	PASS	DP=34;VDB=8.02358e-06;SGB=5.3158;RPBZ=-0.338432;MQBZ=0.610594;BQBZ=1.35088;FS=0;MQ0F=0;AC=3;AN=8;DP4=0,21,0,12;MQ=33	GT:PL	0/0:0,33,154	0/1:69,0,26	1/1:158,24,0	0/0:0,24,132
OAR1	50205001	.	C	A	210.111	PASS	DP=81;VDB=6.21486e-06;SGB=15.7021;RPBZ=-1.46163;MQBZ=0.619591;MQSBZ=-0.270379;BQBZ=-0.600366;FS=0;MQ0F=0;AC=2;AN=8;DP4=15,13,5,8;MQ=38	GT:PL	0/0:0,18,196	0/0:0,18,190	0/0:0,48,255	1/1:255,39,0
OAR1	50642275	.	C	T	370.017	PASS	DP=35;VDB=0.0160733;SGB=-3.32962;RPBZ=-0.561872;MQBZ=0.444705;MQSBZ=2.31394;BQBZ=1.7464;FS=0;MQ0F=0;AC=6;AN=8;DP4=7,2,7,6;MQ=36	GT:PL	0/1:21,0,92	1/1:119,9,0	0/1:96,0,130	1/1:173,18,0
OAR1	53447734	.	A	C	273.8	PASS	DP=65;VDB=0.0107114;SGB=5.97069;RPBZ=-0.856619;MQBZ=-1.69376;MQSBZ=0.505928;BQBZ=0.94553;FS=0;MQ0F=0;AC=2;AN=8;DP4=14,6,6,7;MQ=36	GT:PL	0/0:0,18,194	0/0:0,18,189	0/1:147,0,55	0/1:166,0,109
OAR1	53447802	.	G	A	470.4	PASS	DP=155;VDB=0.00606291;SGB=3.82568;RPBZ=-0.591738;MQBZ=-1.4514;MQSBZ=1.91276;BQBZ=-0.323563;FS=0;MQ0F=0;AC=2;AN=8;DP4=37,23,21,17;MQ=36	GT:PL	0/0:0,57,255	0/0:0,48,255	0/1:255,0,166	0/1:255,0,188
OAR1	53871806	.	G	A	384.99	PASS	DP=138;VDB=0.000211948;SGB=3.76582;RPBZ=0.28359;MQBZ=0.899876;MQSBZ=-3.45468;BQBZ=0.005873;FS=0;MQ0F=0.00724638;AC=2;AN=8;DP4=21,47,7,12;MQ=38	GT:PL	0/1:209,0,241	0/1:215,0,217	0/0:0,72,255	0/0:0,63,255
OAR1	54784804	.	A	G	504.109	PASS	DP=45;VDB=6.07904e-07;SGB=-3.80667;RPBZ=1.44715;MQBZ=-1.09424;MQSBZ=-1.31171;BQBZ=-1.83102;FS=0;MQ0F=0;AC=6;AN=8;DP4=4,3,5,14;MQ=40	GT:PL	1/1:98,12,0	1/1:143,12,0	0/1:112,0,158	0/1:190,0,57
OAR1	56817634	.	G	A	396.487	PASS	DP=104;VDB=0.00323853;SGB=15.6609;RPBZ=-0.518079;MQBZ=-0.843529;MQSBZ=-0.102764;BQBZ=-3.50088;FS=0;MQ0F=0;AC=3;AN=8;DP4=15,12,16,11;MQ=36	GT:PL	1/1:255,54,0	0/0:0,24,246	0/1:187,0,99	0/0:0,45,255
OAR1	57684326	.	T	C	629.777	PASS	DP=77;VDB=1.70379e-07;SGB=-4.44277;RPBZ=0.988404;MQBZ=-0.557322;MQSBZ=1.7851;BQBZ=-1.03632;FS=0;MQ0F=0;AC=6;AN=8;DP4=6,4,21,15;MQ=38	GT:PL	1/1:255,39,0	0/1:101,0,89	1/1:255,51,0	0/1:58,0,181
OAR1	60497366	.	G	A	682.372	PASS	DP=198;VDB=4.33748e-12;SGB=11.1613;RPBZ=-0.528238;MQBZ=-0.740174;MQSBZ=2.33261;BQBZ=-0.0348009;FS=0;MQ0F=0;AC=4;AN=8;DP4=42,16,51,25;MQ=39	GT:PL	1/1:255,123,0	0/1:235,0,217	0/1:236,0,213	0/0:0,105,255
OAR1	60730131	.	G	T	427.853	PASS	DP=205;VDB=0.000185354;SGB=7.62876;RPBZ=1.48237;MQBZ=0.324517;MQSBZ=-0.735932;BQBZ=0.492939;FS=0;MQ0F=0;AC=2;AN=8;DP4=46,52,17,12;MQ=37	GT:PL	0/0:0,105,255	0/1:212,0,255	0/1:255,0,255	0/0:0,72,255
OAR1	60952878	.	T	C	962.421	PASS	DP=185;VDB=2.60876e-15;SGB=-22.6413;RPBZ=-1.08801;MQBZ=-1.97784;MQSBZ=2.84723;BQBZ=-2.68107;FS=0;MQ0F=0;AC=4;AN=8;DP4=30,21,38,23;MQ=38	GT:PL	0/1:235,0,255	0/1:255,0,198	0/1:255,0,154	0/1:255,0,255
OAR1	61500336	.	T	A	93.5917	PASS	DP=64;VDB=0.0781894;SGB=6.01014;RPBZ=-1.14957;MQBZ=-1.616;MQSBZ=-0.858539;BQBZ=-2.99258;FS=0;MQ0F=0;AC=2;AN=8;DP4=16,10,1,5;MQ=36	GT:PL	0/0:0,33,255	1/1:138,18,0	0/0:0,12,122	0/0:0,33,255
OAR1	61724766	.	T	G	425.215	PASS	DP=54;VDB=7.01635e-06;SGB=-4.70367;RPBZ=-2.36624;MQBZ=1.40669;BQBZ=-0.953853;FS=0;MQ0F=0;AC=5;AN=8;DP4=15,0,37,0;MQ=34	GT:PL	1/1:166,39,0	0/1:140,0,102	0/0:0,13,110	1/1:164,33,0
OAR1	62026242	.	C	T	34.932	PASS	DP=31;VDB=0.0277111;SGB=-2.00512;RPBZ=1.155;MQBZ=1.3257;BQBZ=-0.508475;FS=0;MQ0F=0;AC=2;AN=8;DP4=0,27,0,4;MQ=38	GT:PL	0/0:0,27,161	0/1:18,0,110	0/1:58,0,123	0/0:0,15,110
OAR1	63060665	.	T	C	460.475	PASS	DP=278;VDB=4.82614e-15;SGB=48.1806;RPBZ=0.728469;MQBZ=-1.55801;MQSBZ=2.20103;BQBZ=-0.926226;FS=0;MQ0F=0;AC=4;AN=8;DP4=61,36,44,30;MQ=38	GT:PL	0/0:0,126,255	1/1:255,96,0	0/0:0,166,255	1/1:255,126,0
OAR1	65726971	.	G	A	56.8891	PASS	DP=63;VDB=3.59515e-05;SGB=0.675585;RPBZ=0.508417;MQBZ=0.586469;BQBZ=-3.24811;FS=0;MQ0F=0;AC=2;AN=8;DP4=52,0,11,0;MQ=35	GT:PL	0/0:0,27,153	0/1:78,0,138	0/1:20,0,138	0/0:0,24,121
OAR1	65726977	.	A	G	496.891	PASS	DP=73;VDB=5.52636e-10;SGB=-17.118;RPBZ=-0.0115071;MQBZ=-0.97318;BQBZ=-1.4531;FS=0;MQ0F=0;AC=6;AN=8;DP4=29,0,43,0;MQ=35	GT:PL	1/1:151,27,0	0/1:97,0,135	0/1:140,0,152	1/1:148,33,0
OAR1	65727096	.	G	A	981.047	PASS	DP=249;VDB=1.37318e-16;SGB=-7.45882;RPBZ=-0.171658;MQBZ=-0.584485;MQSBZ=-2.10564;BQBZ=0.2229;FS=0;MQ0F=0;AC=6;AN=8;DP4=20,30,48,49;MQ=38	GT:PL	1/1:255,63,0	0/1:255,0,255	0/1:255,0,255	1/1:255,75,0
OAR1	66765759	.	C	T	356.053	PASS	DP=98;VDB=6.3476e-05;SGB=-14.6458;RPBZ=0.746029;MQBZ=-0.774182;MQSBZ=0.839159;BQBZ=-1.03937;FS=0;MQ0F=0;AC=3;AN=8;DP4=17,20,6,10;MQ=40	GT:PL	0/1:124,0,131	0/1:108,0,255	0/1:164,0,232	0/0:0,36,255
OAR1	66970322	.	A	G	182.161	PASS	DP=31;VDB=2.74127e-05;SGB=-7.26357;RPBZ=0.269175;MQBZ=-0.225027;BQBZ=1.05529;FS=0;MQ0F=0;AC=4;AN=8;DP4=20,0,11,0;MQ=39	GT:PL	0/1:101,0,69	0/1:90,0,83	0/1:0,0,134	0/1:27,0,57
OAR1	66970342	.	T	C	197.293	PASS	DP=37;VDB=0.000368435;SGB=-8.20381;RPBZ=-0.601448;MQBZ=0.0206302;BQBZ=-2.32597;FS=0;MQ0F=0;AC=4;AN=8;DP4=22,0,14,0;MQ=39	GT:PL	0/1:86,0,101	0/1:93,0,66	0/1:0,0,141	0/1:54,0,54
OAR1	67172400	.	T	C	356.592	PASS	DP=89;VDB=0.000491431;SGB=-15.2595;RPBZ=-0.687394;MQBZ=-1.94201;MQSBZ=1.66277;BQBZ=-1.56195;FS=0;MQ0F=0;AC=3;AN=8;DP4=9,26,11,6;MQ=38	GT:PL	0/1:160,0,87	0/1:100,0,101	0/1:136,0,163	0/0:0,60,255
OAR1	68828687	.	G	A	169.707	PASS	DP=38;VDB=1.12153e-05;SGB=-0.790273;RPBZ=0.471639;MQBZ=-0.321834;BQBZ=-0.155003;FS=0;MQ0F=0;AC=3;AN=8;DP4=0,24,0,14;MQ=30	GT:PL	0/1:85,0,128	0/0:0,21,114	0/1:79,0,12	0/1:45,0,80
OAR1	69046325	.	G	A	164.578	PASS	DP=19;VDB=0.000149869;SGB=-1.8826;RPBZ=0.207342;MQBZ=0.701932;BQBZ=0.852803;FS=0;MQ0F=0;AC=5;AN=8;DP4=0,11,0,8;MQ=37	GT:PL	1/1:110,12,0	0/1:18,0,102	1/1:81,9,0	0/0:0,18,127
OAR1	70654934	.	G	T	127.71	PASS	DP=27;VDB=6.89562e-05;SGB=-1.14195;RPBZ=-0.763263;MQBZ=-1.53681;BQBZ=1.94223;FS=0;MQ0F=0;AC=3;AN=8;DP4=0,13,0,12;MQ=35	GT:PL	0/1:38,0,60	0/1:58,0,26	0/1:69,0,75	0/0:0,3,30
OAR1	70955184	.	C	T	686.244	PASS	DP=203;VDB=7.85662e-05;SGB=-75.4686;RPBZ=6.36106;MQBZ=-1.02132;MQSBZ=-0.663139;BQBZ=3.17389;FS=0;MQ0F=0.00492611;AC=4;AN=8;DP4=53,24,18,25;MQ=36	GT:PL	0/1:209,0,255	0/1:70,0,255	0/1:255,0,183	0/1:191,0,255
OAR1	71215612	.	A	G	279.389	PASS	DP=50;VDB=0.0235945;SGB=-0.667021;RPBZ=2.03342;MQBZ=1.57213;MQSBZ=0.0631295;BQBZ=-0.484756;FS=0;MQ0F=0;AC=5;AN=8;DP4=7,4,10,4;MQ=33	GT:PL	0/1:21,0,102	1/1:93,9,0	1/1:210,30,0	0/0:0,15,153
OAR1	71464370	.	C	T	695.547	PASS	DP=77;VDB=0.016601;SGB=-4.28174;RPBZ=1.50742;MQBZ=-1.25428;MQSBZ=-1.49954;BQBZ=-0.896771;FS=0;MQ0F=0;AC=5;AN=8;DP4=7,7,16,12;MQ=39	GT:PL	0/1:188,0,154	0/1:83,0,96	0/1:209,0,118	1/1:255,27,0
OAR1	72372333	.	C	T	241.532	PASS	DP=34;VDB=0.00599249;SGB=-0.0330749;RPBZ=-0.345429;MQBZ=-0.236332;BQBZ=-0.934628;FS=0;MQ0F=0;AC=4;AN=8;DP4=0,16,0,18;MQ=34	GT:PL	1/1:124,24,0	0/1:77,0,48	0/1:84,0,99	0/0:0,24,134
OAR1	73737116	.	G	A	210.017	PASS	DP=183;VDB=0.000128794;SGB=33.7227;RPBZ=-0.913124;MQBZ=1.01462;MQSBZ=1.44436;BQBZ=-2.33195;FS=0;MQ0F=0;AC=2;AN=8;DP4=49,37,17,9;MQ=38	GT:PL	0/0:0,96,255	0/0:0,57,255	0/0:0,105,255	1/1:255,78,0
OAR1	7463587	.	G	A	979.948	PASS	DP=202;VDB=3.2427e-05;SGB=-7.07239;RPBZ=0.181745;MQBZ=-1.74458;MQSBZ=0.78102;BQBZ=1.00199;FS=0;MQ0F=0;AC=5;AN=8;DP4=12,19,47,42;MQ=37	GT:PL	0/1:255,0,255	0/1:255,0,118	1/1:255,117,0	0/1:255,0,131
OAR1	7678559	.	G	A	55.4825	PASS	DP=44;VDB=0.00324795;SGB=-0.866853;RPBZ=0.627288;MQBZ=-0.584753;BQBZ=-1.79103;FS=0;MQ0F=0;AC=3;AN=8;DP4=33,0,7,0;MQ=30	GT:PL	0/0:0,18,100	1/1:47,6,0	0/0:0,63,165	0/1:51,0,82
OAR1	79433054	.	C	T	79.4776	PASS	DP=29;VDB=0.38486;SGB=3.26056;RPBZ=0.708052;MQBZ=-1.7764;MQSBZ=-0.33758;BQBZ=-0.882735;FS=0;MQ0F=0;AC=2;AN=8;DP4=4,7,2,2;MQ=39	GT:PL	1/1:122,12,0	0/0:0,6,77	0/0:0,9,119	0/0:0,18,208
OAR1	80283750	.	C	T	725.436	PASS	DP=101;VDB=9.18545e-08;SGB=-14.0494;RPBZ=0.442454;MQBZ=1.04562;MQSBZ=-3.53605;BQBZ=1.05858;FS=0;MQ0F=0;AC=4;AN=8;DP4=11,21,17,16;MQ=38	GT:PL	0/1:174,0,90	0/1:122,0,140	0/1:212,0,204	0/1:255,0,232
OAR1	81170833	.	C	T	210.017	PASS	DP=186;VDB=0.000833982;SGB=19.8602;RPBZ=-1.31865;MQBZ=0.665137;MQSBZ=-0.61273;BQBZ=1.33047;FS=0;MQ0F=0;AC=2;AN=8;DP4=40,38,5,11;MQ=37	GT:PL	0/0:0,99,255	0/0:0,42,255	0/0:0,93,255	1/1:255,48,0
OAR1	81396010	.	T	G	158.066	PASS	DP=72;VDB=0.171907;SGB=-0.866853;RPBZ=-1.33477;MQBZ=-0.207048;MQSBZ=2.23592;BQBZ=0;FS=0;MQ0F=0;AC=2;AN=8;DP4=21,13,4,3;MQ=37	GT:PL	0/1:48,0,193	0/1:149,0,45	0/0:0,54,255	0/0:0,18,184
OAR1	83345362	.	T	G	396.577	PASS	DP=148;VDB=0.29892;SGB=35.7026;RPBZ=1.49373;MQBZ=-0.313814;MQSBZ=-1.13513;BQBZ=1.02771;FS=0;MQ0F=0;AC=3;AN=8;DP4=22,22,28,24;MQ=35	GT:PL	0/0:0,57,255	0/1:187,0,152	0/0:0,48,255	1/1:255,132,0
OAR1	85591184	.	A	T	980.474	PASS	DP=323;VDB=1.39856e-06;SGB=-8.96541;RPBZ=0.547652;MQBZ=-0.0123932;MQSBZ=-2.04385;BQBZ=0.232102;FS=0;MQ0F=0;AC=5;AN=8;DP4=35,37,58,72;MQ=37	GT:PL	0/1:255,0,255	0/1:255,0,255	1/1:255,117,0	0/1:255,0,236
OAR1	86266433	.	C	T	210.043	PASS	DP=71;VDB=0.00359983;SGB=17.0881;RPBZ=1.1187;MQBZ=-1.53395;MQSBZ=-0.963785;BQBZ=-1.8938;FS=0;MQ0F=0;AC=2;AN=8;DP4=13,18,6,8;MQ=38	GT:PL	0/0:0,36,255	1/1:255,42,0	0/0:0,36,255	0/0:0,21,230
OAR1	86944771	.	C	T	620.341	PASS	DP=231;VDB=2.20853e-06;SGB=10.3887;RPBZ=0.340096;MQBZ=-0.760955;MQSBZ=1.66259;BQBZ=0.450462;FS=0;MQ0F=0;AC=5;AN=8;DP4=59,18,39,33;MQ=36	GT:PL	0/1:156,0,255	1/1:255,17,0	0/0:0,157,255	1/1:255,99,0
OAR1	89150574	.	A	G	331.542	PASS	DP=160;VDB=0.0122133;SGB=9.94653;RPBZ=0.516468;MQBZ=-2.44668;MQSBZ=0.223818;BQBZ=-1.09726;FS=0;MQ0F=0;AC=3;AN=8;DP4=30,38,18,17;MQ=36	GT:PL	1/1:255,84,0	0/0:0,87,255	0/0:0,93,255	0/1:122,0,181
OAR1	90728005	.	A	T	763.293	PASS	DP=134;VDB=0.0134197;SGB=-2.4193;RPBZ=-0.71106;MQBZ=-0.131;MQSBZ=1.32141;BQBZ=0.524008;FS=0;MQ0F=0;AC=5;AN=8;DP4=2,4,28,21;MQ=35	GT:PL	0/1:204,0,27	0/1:122,0,15	0/1:228,0,18	1/1:255,41,0
OAR1	912065	.	C	T	475.591	PASS	DP=72;VDB=6.08274e-14;SGB=-17.4248;RPBZ=1.73918;MQBZ=1.7092;BQBZ=0.35192;FS=0;MQ0F=0;AC=5;AN=8;DP4=0,28,0,44;MQ=38	GT:PL	1/1:185,60,0	0/1:153,0,50	0/1:92,0,147	0/1:85,0,97
OAR1	93575304	.	G	T	916.99	PASS	DP=234;VDB=1.72511e-10;SGB=-7.82329;RPBZ=-0.368308;MQBZ=-0.503365;MQSBZ=1.96804;BQBZ=0.369541;FS=0;MQ0F=0.0042735;AC=6;AN=8;DP4=23,16,68,37;MQ=36	GT:PL	0/1:191,0,255	1/1:255,81,0	1/1:255,126,0	0/1:255,0,255
OAR1	93826471	.	T	C	388.576	PASS	DP=107;VDB=0.0734267;SGB=20.8351;RPBZ=0.130797;MQBZ=-0.376133;MQSBZ=-0.981716;BQBZ=0.0520017;FS=0;MQ0F=0;AC=3;AN=8;DP4=14,18,11,23;MQ=38	GT:PL	0/0:0,36,255	0/0:0,33,255	1/1:255,78,0	0/1:179,0,201
OAR1	93826505	.	A	C	80.7002	PASS	DP=100;VDB=0.223374;SGB=-1.63269;RPBZ=-3.06936;MQBZ=0.457816;MQSBZ=0.147049;BQBZ=2.20992;FS=0;MQ0F=0;AC=2;AN=8;DP4=12,49,1,4;MQ=38	GT:PL	0/1:46,0,207	0/1:76,0,216	0/0:0,78,255	0/0:0,51,255
OAR1	95214182	.	G	C	464.499	PASS	DP=208;VDB=1.87014e-14;SGB=39.8629;RPBZ=2.19314;MQBZ=-1.76552;MQSBZ=2.16503;BQBZ=-0.306354;FS=0;MQ0F=0;AC=3;AN=8;DP4=42,24,46,16;MQ=37	GT:PL	0/0:0,111,255	1/1:255,105,0	0/1:255,0,255	0/0:0,45,255
OAR1	95214287	.	C	T	389.429	PASS	DP=78;VDB=2.72315e-05;SGB=4.21378;RPBZ=0.975422;MQBZ=0.68947;BQBZ=-0.560171;FS=0;MQ0F=0;AC=5;AN=8;DP4=0,38,0,40;MQ=37	GT:PL	1/1:188,72,0	0/0:0,60,182	0/1:97,0,149	1/1:150,27,0
OAR1	95420863	.	T	G	163.872	PASS	DP=16;VDB=0.0200015;SGB=3.22748;RPBZ=1.7556;MQBZ=-1.34449;BQBZ=1.13389;FS=0;MQ0F=0;AC=3;AN=8;DP4=7,0,9,0;MQ=38	GT:PL	0/0:0,6,66	0/0:0,9,81	0/1:87,0,45	1/1:120,15,0
OAR1	9573053	.	T	C	336.657	PASS	DP=182;VDB=0.0425722;SGB=-15.8732;RPBZ=-1.52189;MQBZ=0.791564;MQSBZ=-2.76882;BQBZ=0.95509;FS=0;MQ0F=0;AC=2;AN=8;DP4=36,63,6,12;MQ=38	GT:PL	0/0:0,93,255	0/1:181,0,239	0/0:0,66,255	0/1:195,0,255
OAR1	96129450	.	G	A	229.659	PASS	DP=69;VDB=8.58868e-07;SGB=8.70985;RPBZ=-2.04894;MQBZ=-1.0349;MQSBZ=-2.1908;BQBZ=-2.25774;FS=0;MQ0F=0;AC=3;AN=8;DP4=8,21,0,17;MQ=36	GT:PL	0/0:0,18,206	0/1:122,0,116	0/0:0,54,255	1/1:153,30,0
OAR1	96872787	.	T	C	230.597	PASS	DP=54;VDB=6.76194e-07;SGB=3.37952;RPBZ=1.84959;MQBZ=0.369356;BQBZ=2.14162;FS=0;MQ0F=0;AC=3;AN=8;DP4=36,0,18,0;MQ=36	GT:PL	0/0:0,42,177	0/0:0,33,152	0/1:118,0,136	1/1:158,27,0
OAR1	96872903	.	C	T	719.582	PASS	DP=200;VDB=2.44448e-11;SGB=18.7008;RPBZ=0.586029;MQBZ=-0.80715;MQSBZ=-1.61957;BQBZ=0.896681;FS=0;MQ0F=0;AC=5;AN=8;DP4=19,23,37,39;MQ=38	GT:PL	1/1:255,102,0	1/1:255,72,0	0/1:255,0,255	0/0:0,75,255
OAR1	98397900	.	A	G	74.129	PASS	DP=1062;VDB=1.96592e-05;SGB=-89.8421;RPBZ=2.50801;MQBZ=-22.4476;MQSBZ=2.60234;BQBZ=2.90061;FS=0;MQ0F=0.122411;AC=4;AN=8;DP4=199,225,181,99;MQ=24	GT:PL	0/1:18,0,255	0/1:37,0,255	0/1:20,0,255	0/1:50,0,255
OAR1	98397909	.	T	C	76.9339	PASS	DP=1030;VDB=0.000612297;SGB=-87.0804;RPBZ=1.58262;MQBZ=-22.0316;MQSBZ=1.71027;BQBZ=2.42462;FS=0;MQ0F=0.108738;AC=4;AN=8;DP4=174,240,157,114;MQ=25	GT:PL	0/1:31,0,255	0/1:32,0,255	0/1:12,0,255	0/1:52,0,255
OAR1	98397911	.	T	C	967.139	PASS	DP=987;VDB=4.67533e-14;SGB=-325.593;RPBZ=-1.51709;MQBZ=10.1908;MQSBZ=1.59314;BQBZ=-0.917467;FS=0;MQ0F=0.110436;AC=4;AN=8;DP4=219,250,77,121;MQ=24	GT:PL	0/1:255,0,255	0/1:254,0,227	0/1:241,0,255	0/1:255,0,255
OAR1	98397916	.	G	T	79.8272	PASS	DP=959;VDB=6.64004e-05;SGB=-83.705;RPBZ=1.83416;MQBZ=-21.3931;MQSBZ=1.43023;BQBZ=2.26762;FS=0;MQ0F=0.106361;AC=4;AN=8;DP4=143,262,138,122;MQ=25	GT:PL	0/1:29,0,255	0/1:37,0,255	0/1:13,0,255	0/1:51,0,255
OAR1	98397987	.	A	G	158.869	PASS	DP=182;VDB=2.47365e-15;SGB=-19.5728;RPBZ=0.718403;MQBZ=-8.57237;MQSBZ=1.54109;BQBZ=0.0786199;FS=0;MQ0F=0.010989;AC=4;AN=8;DP4=16,61,12,39;MQ=27	GT:PL	0/1:52,0,201	0/1:38,0,218	0/1:47,0,216	0/1:65,0,255
OAR1	98398001	.	C	T	247.078	PASS	DP=162;VDB=1.27361e-17;SGB=-22.9482;RPBZ=0.825199;MQBZ=-9.88077;MQSBZ=1.1396;BQBZ=-1.55517;FS=0;MQ0F=0.0123457;AC=4;AN=8;DP4=8,51,12,50;MQ=28	GT:PL	0/1:85,0,158	0/1:50,0,190	0/1:66,0,187	0/1:86,0,255
OAR1	98398007	.	A	G	102.545	PASS	DP=116;VDB=1.01587e-12;SGB=-16.5043;RPBZ=0.222763;MQBZ=-7.95476;MQSBZ=1.77845;BQBZ=-0.196589;FS=0;MQ0F=0.0172414;AC=4;AN=8;DP4=0,69,1,40;MQ=28	GT:PL	0/1:56,0,145	0/1:26,0,152	0/1:48,0,150	0/1:16,0,151
OAR1	98814417	.	C	G	446.858	PASS	DP=131;VDB=0.00303309;SGB=-18.3281;RPBZ=-3.46949;MQBZ=0.759251;MQSBZ=-1.91657;BQBZ=1.63104;FS=0;MQ0F=0;AC=3;AN=8;DP4=23,29,11,11;MQ=36	GT:PL	0/0:0,45,255	0/1:85,0,184	0/1:236,0,244	0/1:166,0,255
OAR1	99093176	.	G	A	318.684	PASS	DP=31;VDB=2.60579e-08;SGB=-3.71302;RPBZ=2.82429;MQBZ=3.17513;BQBZ=-1.17444;FS=0;MQ0F=0;AC=4;AN=8;DP4=0,12,0,18;MQ=40	GT:PL	0/1:30,0,30	0/1:129,1,0	0/1:95,0,88	0/1:101,0,111
OAR10	10111862	.	C	T	152.654	PASS	DP=101;VDB=0.0016729;SGB=0.289452;RPBZ=4.71182;MQBZ=-2.31893;MQSBZ=-1.05729;BQBZ=0.138387;FS=0;MQ0F=0;AC=2;AN=8;DP4=41,16,4,6;MQ=36	GT:PL	0/1:94,0,231	0/0:0,66,255	0/1:99,0,171	0/0:0,33,248
OAR10	1015610	.	G	C	642.99	PASS	DP=76;VDB=1.00404e-10;SGB=5.98882;RPBZ=-0.780131;MQBZ=1.26098;MQSBZ=2.72261;BQBZ=1.14997;FS=0;MQ0F=0;AC=5;AN=8;DP4=12,3,22,9;MQ=38	GT:PL	1/1:255,45,0	0/0:0,15,152	0/1:193,0,210	1/1:240,27,0
OAR10	12117637	.	A	G	286.967	PASS	DP=36;VDB=1.56958e-09;SGB=-3.78791;RPBZ=-0.371772;MQBZ=0.373522;BQBZ=0.251048;FS=0;MQ0F=0;AC=6;AN=8;DP4=14,0,21,0;MQ=31	GT:PL	1/1:113,27,0	0/1:3,0,130	0/1:63,0,45	1/1:147,24,0
OAR10	12117769	.	A	C	465.029	PASS	DP=254;VDB=0.00233989;SGB=15.7409;RPBZ=-1.48059;MQBZ=-0.495892;MQSBZ=-0.334262;BQBZ=0.231434;FS=0;MQ0F=0;AC=2;AN=8;DP4=48,57,22,28;MQ=36	GT:PL	0/0:0,120,255	0/1:249,0,255	0/1:255,0,255	0/0:0,72,255
OAR10	14148239	.	G	T	262.928	PASS	DP=31;VDB=0.0772602;SGB=0.0641491;RPBZ=-0.392045;MQBZ=-0.367315;MQSBZ=-0.0756565;BQBZ=-0.918883;FS=0;MQ0F=0;AC=4;AN=8;DP4=3,4,8,2;MQ=40	GT:PL	0/1:58,0,33	1/1:129,12,0	0/1:118,0,99	0/0:0,9,117
OAR10	18064314	.	A	C	210.032	PASS	DP=104;VDB=0.0180119;SGB=15.7021;RPBZ=1.24914;MQBZ=1.61348;MQSBZ=-0.669605;BQBZ=1.23778;FS=0;MQ0F=0;AC=2;AN=8;DP4=19,32,6,7;MQ=37	GT:PL	0/0:0,57,255	0/0:0,24,176	0/0:0,72,255	1/1:255,39,0
OAR10	18474188	.	C	T	279.25	PASS	DP=104;VDB=0.00130667;SGB=6.08359;RPBZ=-1.79277;MQBZ=0;MQSBZ=0.835527;BQBZ=0.466202;FS=0;MQ0F=0;AC=3;AN=8;DP4=21,22,12,13;MQ=36	GT:PL	0/0:0,51,255	0/0:0,48,255	1/1:255,66,0	0/1:70,0,220
OAR10	19139210	.	G	A	470.918	PASS	DP=216;VDB=0.000692102;SGB=11.878;RPBZ=0.66636;MQBZ=-2.20129;MQSBZ=2.87687;BQBZ=1.06666;FS=0;MQ0F=0;AC=2;AN=8;DP4=51,37,21,19;MQ=39	GT:PL	0/1:255,0,255	0/0:0,96,255	0/1:255,0,209	0/0:0,81,255
OAR10	21811983	.	T	C	427.947	PASS	DP=173;VDB=1.37181e-05;SGB=6.08358;RPBZ=-0.14284;MQBZ=-0.275613;MQSBZ=0.224933;BQBZ=-1.97335;FS=0;MQ0F=0;AC=2;AN=8;DP4=43,32,15,10;MQ=39	GT:PL	0/1:255,0,246	0/1:212,0,160	0/0:0,87,255	0/0:0,81,255
OAR10	22674845	.	A	G	395.527	PASS	DP=181;VDB=0.000815755;SGB=9.17394;RPBZ=0.325114;MQBZ=-0.592329;MQSBZ=0.770644;BQBZ=-0.86875;FS=0;MQ0F=0;AC=3;AN=8;DP4=52,32,22,11;MQ=36	GT:PL	0/0:0,102,255	0/0:0,105,255	0/1:186,0,255	1/1:255,66,0
OAR10	23784869	.	T	C	471.034	PASS	DP=261;VDB=2.22203e-08;SGB=13.0369;RPBZ=-0.851279;MQBZ=-2.66781;MQSBZ=3.53315;BQBZ=-0.160004;FS=0;MQ0F=0;AC=2;AN=8;DP4=68,39,27,16;MQ=38	GT:PL	0/0:0,93,255	0/0:0,75,255	0/1:255,0,255	0/1:255,0,197
OAR10	24007026	.	G	A	262.485	PASS	DP=44;VDB=2.85231e-08;SGB=0.938506;RPBZ=-0.789207;MQBZ=-1.75759;BQBZ=0;FS=0;MQ0F=0;AC=4;AN=8;DP4=0,21,0,23;MQ=33	GT:PL	0/0:0,36,168	0/1:48,0,71	1/1:152,39,0	0/1:106,0,91
OAR10	24648286	.	T	C	177.016	PASS	DP=22;VDB=0.000128484;SGB=6.35594;RPBZ=1.59845;MQBZ=-0.820792;BQBZ=0.355694;FS=0;MQ0F=0;AC=3;AN=8;DP4=8,0,13,0;MQ=35	GT:PL	0/1:79,0,11	0/0:0,6,66	1/1:142,30,0	0/0:0,15,124
OAR10	24648408	.	A	G	464.47	PASS	DP=148;VDB=0.000781947;SGB=28.2961;RPBZ=-0.0913407;MQBZ=-0.74016;MQSBZ=2.22476;BQBZ=-0.464803;FS=0;MQ0F=0;AC=3;AN=8;DP4=24,23,22,23;MQ=36	GT:PL	0/1:255,0,148	0/0:0,36,255	1/1:255,99,0	0/0:0,84,255
OAR10	25421828	.	G	T	109.785	PASS	DP=48;VDB=0.000967696;SGB=0.675585;RPBZ=-1.46394;MQBZ=-2.18925;BQBZ=-0.460158;FS=0;MQ0F=0;AC=2;AN=8;DP4=0,37,0,11;MQ=35	GT:PL	0/0:0,39,175	0/0:0,36,158	0/1:86,0,113	0/1:63,0,109
OAR10	25917260	.	G	A	908.027	PASS	DP=198;VDB=0.0158384;SGB=-7.23041;RPBZ=-0.194923;MQBZ=0.687519;MQSBZ=1.96102;BQBZ=0.0128721;FS=0;MQ0F=0;AC=6;AN=8;DP4=15,17,47,45;MQ=36	GT:PL	1/1:255,102,0	1/1:255,39,0	0/1:255,0,255	0/1:182,0,250
OAR10	26395903	.	T	C	665.39	PASS	DP=215;VDB=4.31983e-17;SGB=21.9915;RPBZ=-1.53643;MQBZ=0.0969622;MQSBZ=-0.345044;BQBZ=-0.349412;FS=0;MQ0F=0;AC=5;AN=8;DP4=23,22,46,38;MQ=39	GT:PL	0/0:0,72,255	0/1:201,0,255	1/1:255,90,0	1/1:255,96,0
OAR10	27229600	.	G	A	980.507	PASS	DP=251;VDB=1.12001e-17;SGB=-7.68491;RPBZ=0.69806;MQBZ=-1.20818;MQSBZ=-1.1242;BQBZ=-0.868506;FS=0;MQ0F=0;AC=5;AN=8;DP4=21,28,52,50;MQ=39	GT:PL	0/1:255,0,218	0/1:255,0,255	0/1:255,0,255	1/1:255,126,0
OAR10	28379222	.	C	T	550.886	PASS	DP=109;VDB=1.46899e-05;SGB=-12.5148;RPBZ=-0.750357;MQBZ=-2.00893;MQSBZ=-0.991189;BQBZ=-0.272865;FS=0;MQ0F=0;AC=5;AN=8;DP4=24,14,14,14;MQ=38	GT:PL	0/1:48,0,255	0/1:122,0,187	0/1:167,0,255	1/1:255,33,0
OAR10	28807268	.	G	A	338.446	PASS	DP=80;VDB=6.70001e-05;SGB=3.37953;RPBZ=1.37203;MQBZ=1.21207;MQSBZ=-0.731119;BQBZ=1.55373;FS=0;MQ0F=0;AC=3;AN=8;DP4=13,22,7,11;MQ=35	GT:PL	0/1:129,0,240	0/0:0,36,241	0/0:0,36,237	1/1:255,39,0
OAR10	29960814	.	T	G	182.972	PASS	DP=100;VDB=0.0510515;SGB=-0.482272;RPBZ=0.0112937;MQBZ=1.06814;MQSBZ=0.930964;BQBZ=0.191425;FS=0;MQ0F=0;AC=2;AN=8;DP4=25,26,4,4;MQ=37	GT:PL	0/1:67,0,189	0/1:155,0,95	0/0:0,75,255	0/0:0,48,255
OAR10	30180712	.	C	T	246.506	PASS	DP=158;VDB=0.00530858;SGB=2.99323;RPBZ=0.627129;MQBZ=-2.78941;MQSBZ=0.0676848;BQBZ=-1.00407;FS=0;MQ0F=0;AC=2;AN=8;DP4=48,33,8,9;MQ=37	GT:PL	0/1:83,0,255	0/1:203,0,166	0/0:0,72,255	0/0:0,78,255
OAR10	31253648	.	G	A	462.58	PASS	DP=190;VDB=0.0106855;SGB=10.7191;RPBZ=0.355967;MQBZ=-1.92567;MQSBZ=-0.210227;BQBZ=-0.543363;FS=0;MQ0F=0;AC=3;AN=8;DP4=40,36,23,14;MQ=39	GT:PL	0/0:0,60,255	0/1:253,0,249	0/0:0,132,255	1/1:255,69,0
OAR10	34602753	.	C	T	936.595	PASS	DP=160;VDB=0.00472682;SGB=-5.78616;RPBZ=0.410584;MQBZ=2.54457;MQSBZ=-1.20774;BQBZ=0.791032;FS=0;MQ0F=0;AC=5;AN=8;DP4=17,21,35,26;MQ=37	GT:PL	1/1:255,45,0	0/1:251,0,157	0/1:215,0,255	0/1:255,0,178
OAR10	35328424	.	C	A	871.907	PASS	DP=116;VDB=4.75103e-06;SGB=-5.51441;RPBZ=3.02277;MQBZ=-1.92461;MQSBZ=1.98009;BQBZ=-0.681385;FS=0;MQ0F=0;AC=6;AN=8;DP4=4,7,30,25;MQ=37	GT:PL	0/1:235,0,122	1/1:255,42,0	0/1:166,0,170	1/1:255,66,0
OAR10	36714981	.	C	T	471.013	PASS	DP=331;VDB=2.36336e-09;SGB=18.8313;RPBZ=1.46712;MQBZ=1.334;MQSBZ=1.80383;BQBZ=1.23308;FS=0;MQ0F=0;AC=2;AN=8;DP4=66,83,36,22;MQ=36	GT:PL	0/1:255,0,255	0/0:0,99,255	0/0:0,196,255	0/1:255,0,255
OAR10	36923043	.	G	A	313.639	PASS	DP=25;VDB=6.45344e-09;SGB=1.66588;RPBZ=-1.62012;MQBZ=0.164663;BQBZ=0.798729;FS=0;MQ0F=0;AC=6;AN=8;DP4=7,0,16,0;MQ=37	GT:PL	1/1:70,9,0	1/1:149,21,0	1/1:139,18,0	0/0:0,21,132
OAR10	38581010	.	A	G	108.611	PASS	DP=21;VDB=4.58812e-05;SGB=-3.1284;RPBZ=0.136995;MQBZ=3.22388;BQBZ=0.54112;FS=0;MQ0F=0;AC=6;AN=8;DP4=5,0,9,0;MQ=33	GT:PL	0/1:10,0,4	1/1:23,3,0	1/1:36,3,0	0/1:74,0,21
OAR10	38984987	.	A	C	210.017	PASS	DP=149;VDB=0.00692714;SGB=29.5638;RPBZ=0.650018;MQBZ=-0.34352;MQSBZ=-0.84526;BQBZ=1.67457;FS=0;MQ0F=0;AC=2;AN=8;DP4=23,43,13,10;MQ=38	GT:PL	0/0:0,42,255	0/0:0,60,255	0/0:0,96,255	1/1:255,69,0
OAR10	39327036	.	T	C	142.909	PASS	DP=26;VDB=0.000339287;SGB=3.36078;RPBZ=-0.135019;MQBZ=1.21191;FS=0;MQ0F=0;AC=3;AN=8;DP4=0,17,0,9;MQ=37	GT:PL	0/1:43,0,121	0/0:0,9,70	0/0:0,24,144	1/1:145,21,0
OAR10	40399979	.	A	C	31.8404	PASS	DP=36;VDB=0.168287;SGB=-2.00512;RPBZ=-0.227203;MQBZ=-0.469463;BQBZ=0.630126;FS=0;MQ0F=0;AC=2;AN=8;DP4=32,0,4,0;MQ=35	GT:PL	0/0:0,24,149	0/1:51,0,84	0/0:0,45,175	0/1:21,0,96
OAR10	40611113	.	T	C	198.347	PASS	DP=118;VDB=0.185215;SGB=2.22066;RPBZ=-1.02875;MQBZ=-0.393646;MQSBZ=-1.42536;BQBZ=-3.15803;FS=0;MQ0F=0;AC=3;AN=8;DP4=29,32,10,5;MQ=34	GT:PL	1/1:163,30,0	0/0:0,63,255	0/1:81,0,253	0/0:0,81,255
OAR10	40611115	.	T	A	716.49	PASS	DP=125;VDB=7.92005e-08;SGB=13.8174;RPBZ=0.851085;MQBZ=0;MQSBZ=-1.39379;BQBZ=2.45577;FS=0;MQ0F=0;AC=5;AN=8;DP4=13,7,27,32;MQ=35	GT:PL	0/0:0,39,214	1/1:255,35,0	0/1:252,0,117	1/1:255,78,0
OAR10	41718532	.	C	T	465.091	PASS	DP=110;VDB=0.000587116;SGB=0.938715;RPBZ=-3.09294;MQBZ=0.615339;MQSBZ=1.16511;BQBZ=3.32093;FS=0;MQ0F=0;AC=4;AN=8;DP4=16,21,12,11;MQ=40	GT:PL	0/1:210,0,244	0/0:0,36,255	0/1:42,0,255	1/1:255,6,0
OAR10	42849745	.	A	G	203.923	PASS	DP=37;VDB=1.43613e-05;SGB=8.18552;RPBZ=1.87441;MQBZ=-1.08201;BQBZ=1.25194;FS=0;MQ0F=0;AC=3;AN=8;DP4=21,0,16,0;MQ=37	GT:PL	0/1:73,0,135	0/0:0,9,81	0/0:0,30,148	1/1:176,36,0
OAR10	43099103	.	C	A	75.721	PASS	DP=20;VDB=0.0942182;SGB=-1.63269;RPBZ=0.0990854;MQBZ=-0.562306;BQBZ=-0.63174;FS=0;MQ0F=0;AC=3;AN=8;DP4=0,13,0,5;MQ=37	GT:PL	0/1:75,0,24	0/0:0,18,139	0/0:0,18,127	1/1:44,6,0
OAR10	44034838	.	A	C	131.308	PASS	DP=18;VDB=0.000141285;SGB=-1.97643;RPBZ=-1.73839;MQBZ=2.27946;BQBZ=-0.881793;FS=0;MQ0F=0;AC=5;AN=8;DP4=7,0,7,0;MQ=36	GT:PL	0/1:27,0,34	1/1:26,3,0	1/1:121,15,0	0/0:0,15,104
OAR10	44034964	.	G	T	253.387	PASS	DP=108;VDB=0.0271105;SGB=2.99328;RPBZ=3.40927;MQBZ=-0.160953;MQSBZ=0.45774;BQBZ=-0.431251;FS=0;MQ0F=0;AC=2;AN=8;DP4=26,19,5,12;MQ=37	GT:PL	0/1:39,0,228	0/0:0,30,255	0/0:0,69,255	0/1:255,3,0
OAR10	46122819	.	A	G	189.558	PASS	DP=57;VDB=0.431879;SGB=-10.3495;RPBZ=1.09169;MQBZ=-0.108805;MQSBZ=0.108805;BQBZ=1.2489;FS=0;MQ0F=0;AC=4;AN=8;DP4=6,16,3,6;MQ=35	GT:PL	0/0:0,18,195	1/1:153,15,0	0/1:33,0,177	0/1:48,0,192
OAR10	46554234	.	T	C	721.495	PASS	DP=254;VDB=7.64547e-06;SGB=11.7409;RPBZ=-0.495143;MQBZ=-1.22623;MQSBZ=0.762997;BQBZ=-1.98533;FS=0;MQ0F=0;AC=4;AN=8;DP4=34,34,48,31;MQ=39	GT:PL	1/1:255,138,0	0/1:255,0,255	0/0:0,102,255	0/1:255,0,255
OAR10	4701943	.	C	T	38.3034	PASS	DP=11;VDB=0.0277561;SGB=-0.971411;RPBZ=1.46392;MQBZ=-2.00182;BQBZ=-1.09545;FS=0;MQ0F=0;AC=5;AN=8;DP4=6,0,5,0;MQ=30	GT:PL	0/1:14,0,57	1/1:42,9,0	0/0:0,12,102	1/1:24,3,0
OAR10	4702144	.	A	C	75.0556	PASS	DP=16;VDB=0.345596;SGB=1.56341;RPBZ=-1.37477;MQBZ=-0.860663;MQSBZ=-0.860663;BQBZ=-1.29099;FS=0;MQ0F=0;AC=2;AN=8;DP4=4,1,1,2;MQ=39	GT:PL	0/0:0,6,77	0/0:0,6,66	0/0:0,3,42	1/1:115,9,0
OAR10	47655885	.	C	A	378.039	PASS	DP=68;VDB=1.26375e-08;SGB=-12.5149;RPBZ=-0.0499566;MQBZ=-0.188202;BQBZ=0.936654;FS=0;MQ0F=0;AC=4;AN=8;DP4=40,0,28,0;MQ=37	GT:PL	0/1:69,0,139	0/1:117,0,99	0/1:133,0,146	0/1:97,0,134
OAR10	47655903	.	G	A	223.037	PASS	DP=88;VDB=0.000185284;SGB=6.46988;RPBZ=0.899031;MQBZ=-1.05779;MQSBZ=0.629393;BQBZ=1.14667;FS=0;MQ0F=0;AC=2;AN=8;DP4=59,1,26,0;MQ=38	GT:PL	0/0:0,54,181	0/1:112,0,132	0/1:150,0,163	0/0:0,57,188
OAR10	47655958	.	A	G	827.853	PASS	DP=220;VDB=0.00551797;SGB=-17.118;RPBZ=1.82009;MQBZ=0.477956;MQSBZ=1.03243;BQBZ=3.28323;FS=0;MQ0F=0;AC=4;AN=8;DP4=43,29,24,19;MQ=38	GT:PL	0/1:167,0,255	0/1:235,0,204	0/1:255,0,255	0/1:209,0,255
OAR10	47655998	.	T	C	407.039	PASS	DP=192;VDB=7.11428e-05;SGB=10.7191;RPBZ=0.824854;MQBZ=-1.44139;MQSBZ=-2.0249;BQBZ=-0.279113;FS=0;MQ0F=0;AC=2;AN=8;DP4=27,55,17,20;MQ=38	GT:PL	0/0:0,66,255	0/1:191,0,255	0/1:255,0,255	0/0:0,90,255
OAR10	47953663	.	C	T	150.044	PASS	DP=66;VDB=0.478362;SGB=-0.0958944;RPBZ=-0.483697;MQBZ=-1.70051;MQSBZ=-1.12629;BQBZ=-0.243105;FS=0;MQ0F=0;AC=2;AN=8;DP4=12,12,5,4;MQ=35	GT:PL	0/1:50,0,104	0/0:0,33,255	0/0:0,24,220	0/1:139,0,57
OAR10	49038217	.	G	C	232.02	PASS	DP=88;VDB=0.000613588;SGB=1.06181;RPBZ=-1.5805;MQBZ=-2.06357;MQSBZ=-1.89207;BQBZ=-0.539231;FS=0;MQ0F=0;AC=2;AN=8;DP4=11,29,3,9;MQ=38	GT:PL	0/0:0,36,255	0/1:147,0,247	0/1:124,0,87	0/0:0,42,255
OAR10	49351646	.	A	G	104.903	PASS	DP=30;VDB=0.000231971;SGB=-0.0947856;RPBZ=-2.00992;MQBZ=1.46288;BQBZ=-0.680079;FS=0;MQ0F=0;AC=3;AN=8;DP4=21,0,9,0;MQ=35	GT:PL	1/1:146,17,0	0/0:0,15,119	0/0:0,27,148	0/1:2,0,107
OAR10	49351705	.	A	T	107.237	PASS	DP=142;VDB=0.0171867;SGB=4.15211;RPBZ=-1.41028;MQBZ=1.09782;MQSBZ=0.101493;BQBZ=-5.00665;FS=0;MQ0F=0;AC=2;AN=8;DP4=26,26,6,14;MQ=39	GT:PL	0/1:113,0,157	0/0:0,30,255	0/0:0,72,255	0/1:34,0,216
OAR10	49351782	.	G	A	396.595	PASS	DP=156;VDB=1.40751e-06;SGB=-18.3281;RPBZ=0.317133;MQBZ=0.0984605;MQSBZ=-0.769578;BQBZ=-0.290382;FS=0;MQ0F=0;AC=3;AN=8;DP4=23,48,10,12;MQ=38	GT:PL	0/1:171,0,255	0/1:111,0,249	0/1:156,0,255	0/0:0,63,255
OAR10	49976040	.	T	A	234.383	PASS	DP=88;VDB=0.00196884;SGB=-27.0575;RPBZ=5.35052;MQBZ=-1.69334;MQSBZ=1.43751;BQBZ=1.90312;FS=0;MQ0F=0;AC=3;AN=8;DP4=32,11,5,8;MQ=38	GT:PL	0/1:100,0,198	0/1:74,0,196	0/0:0,21,255	0/1:101,0,181
OAR10	50605005	.	A	C	236.557	PASS	DP=135;VDB=0.00541603;SGB=2.60706;RPBZ=-5.32691;MQBZ=-0.487702;MQSBZ=0.568609;BQBZ=4.73272;FS=0;MQ0F=0;AC=2;AN=8;DP4=14,67,5,11;MQ=38	GT:PL	0/0:0,96,255	0/1:27,0,161	0/1:249,0,175	0/0:0,78,255
OAR10	50605097	.	A	C	134.185	PASS	DP=21;VDB=0.000472185;SGB=5.82257;RPBZ=-0.42691;MQBZ=-1.45221;BQBZ=-1.18634;FS=0;MQ0F=0;AC=3;AN=8;DP4=0,8,0,12;MQ=36	GT:PL	0/0:0,15,119	0/1:15,0,57	1/1:163,33,0	0/0:0,3,36
OAR10	50837466	.	A	G	504.578	PASS	DP=58;VDB=6.62298e-11;SGB=-4.99044;RPBZ=0.194274;MQBZ=-0.741443;BQBZ=0.0959172;FS=0;MQ0F=0;AC=6;AN=8;DP4=0,13,0,43;MQ=37	GT:PL	1/1:142,6,0	0/1:92,0,119	1/1:160,33,0	0/1:149,0,65
OAR10	51355883	.	G	A	689.487	PASS	DP=222;VDB=3.31212e-08;SGB=9.42314;RPBZ=-0.0749227;MQBZ=-0.772757;MQSBZ=-1.02837;BQBZ=-0.404036;FS=0;MQ0F=0;AC=4;AN=8;DP4=29,31,22,45;MQ=38	GT:PL	0/1:223,0,255	0/1:255,0,205	1/1:255,114,0	0/0:0,96,255
OAR10	51623524	.	A	T	42.0569	PASS	DP=19;VDB=0.354794;SGB=-2.36533;RPBZ=0.336296;MQBZ=-0.217945;BQBZ=0.948683;FS=0;MQ0F=0;AC=2;AN=8;DP4=16,0,3,0;MQ=40	GT:PL	0/0:0,15,119	0/1:27,0,57	0/1:54,0,44	0/0:0,21,145
OAR10	52292351	.	G	A	314.546	PASS	DP=35;VDB=1.53468e-11;SGB=3.31113;RPBZ=1.48631;MQBZ=-1.03246;BQBZ=2.23144;FS=0;MQ0F=0;AC=4;AN=8;DP4=12,0,22,0;MQ=35	GT:PL	0/1:73,0,123	0/0:0,9,59	0/1:126,0,19	1/1:158,27,0
OAR10	52501001	.	A	G	981.039	PASS	DP=152;VDB=0.00163466;SGB=-6.08736;RPBZ=1.41963;MQBZ=-0.838814;MQSBZ=1.98565;BQBZ=-1.64032;FS=0;MQ0F=0;AC=6;AN=8;DP4=13,14,45,22;MQ=37	GT:PL	1/1:255,75,0	0/1:255,0,255	0/1:255,0,255	1/1:255,51,0
OAR10	52971542	.	G	C	753.412	PASS	DP=162;VDB=0.129781;SGB=-18.9591;RPBZ=2.18468;MQBZ=-1.32072;MQSBZ=-0.735071;BQBZ=-1.77088;FS=0;MQ0F=0.00617284;AC=5;AN=8;DP4=18,20,32,17;MQ=34	GT:PL	0/1:229,0,182	1/1:255,39,0	0/1:219,0,255	0/1:90,0,173
OAR10	54871193	.	G	T	853.575	PASS	DP=214;VDB=0.0349776;SGB=-6.81917;RPBZ=0.550284;MQBZ=-1.6783;MQSBZ=-1.62176;BQBZ=-1.00031;FS=0;MQ0F=0;AC=5;AN=8;DP4=29,17,51,32;MQ=34	GT:PL	1/1:255,93,0	0/1:128,0,146	0/1:255,0,255	0/1:255,0,232
OAR10	55085971	.	A	G	401.05	PASS	DP=196;VDB=0.000801828;SGB=-18.9418;RPBZ=-0.566391;MQBZ=-1.45737;MQSBZ=-0.389762;BQBZ=-0.398294;FS=0;MQ0F=0;AC=2;AN=8;DP4=45,53,10,13;MQ=38	GT:PL	0/0:0,96,255	0/1:185,0,248	0/0:0,135,255	0/1:255,0,218
OAR10	5763013	.	C	G	692.533	PASS	DP=171;VDB=4.71162e-05;SGB=5.56024;RPBZ=1.18501;MQBZ=0.971205;MQSBZ=-3.55017;BQBZ=0.870002;FS=0;MQ0F=0;AC=3;AN=8;DP4=23,39,19,28;MQ=37	GT:PL	0/1:231,0,255	0/0:0,69,255	0/1:255,0,255	0/1:246,0,208
OAR10	58143053	.	A	G	138.788	PASS	DP=91;VDB=0.0367379;SGB=-0.482272;RPBZ=-0.674046;MQBZ=-0.184831;MQSBZ=-1.70263;BQBZ=-0.428812;FS=0;MQ0F=0;AC=2;AN=8;DP4=11,35,3,5;MQ=38	GT:PL	0/1:109,0,183	0/0:0,21,204	0/1:70,0,231	0/0:0,54,255
OAR10	58508009	.	G	A	202.862	PASS	DP=118;VDB=0.0376527;SGB=0.289633;RPBZ=-0.0407185;MQBZ=0.468521;MQSBZ=-0.77168;BQBZ=1.35795;FS=0;MQ0F=0;AC=2;AN=8;DP4=28,21,5,5;MQ=36	GT:PL	0/1:164,0,255	0/1:79,0,249	0/0:0,27,255	0/0:0,45,255
OAR10	58508045	.	G	A	961.016	PASS	DP=147;VDB=0.000578755;SGB=-5.3577;RPBZ=3.85057;MQBZ=-1.12064;MQSBZ=-0.736905;BQBZ=2.54496;FS=0;MQ0F=0;AC=4;AN=8;DP4=15,11,28,23;MQ=37	GT:PL	0/1:255,0,255	0/1:255,0,152	0/1:236,0,45	0/1:255,0,86
OAR10	59696197	.	G	A	820.497	PASS	DP=178;VDB=0.00105231;SGB=-4.27139;RPBZ=-1.13747;MQBZ=-2.34024;MQSBZ=-1.62008;BQBZ=-0.0427141;FS=0;MQ0F=0;AC=5;AN=8;DP4=16,24,33,37;MQ=37	GT:PL	0/1:190,0,255	0/1:245,0,132	0/1:170,0,255	1/1:255,114,0
OAR10	6052385	.	A	C	334.038	PASS	DP=100;VDB=0.174328;SGB=3.76582;RPBZ=0.0799901;MQBZ=-0.414988;MQSBZ=-0.160009;BQBZ=-0.862549;FS=0;MQ0F=0;AC=2;AN=8;DP4=12,29,9,10;MQ=37	GT:PL	0/0:0,27,253	0/1:118,0,193	0/0:0,45,255	0/1:255,0,150
OAR10	61448980	.	T	G	151.551	PASS	DP=25;VDB=2.5082e-05;SGB=1.06749;RPBZ=-0.491669;MQBZ=-0.440779;MQSBZ=-1.19024;BQBZ=-2.57354;FS=0;MQ0F=0;AC=5;AN=8;DP4=3,4,2,8;MQ=37	GT:PL	0/0:0,18,206	1/1:42,3,0	0/1:110,0,15	1/1:42,3,0
OAR10	62129983	.	A	G	702.783	PASS	DP=72;VDB=1.01506e-07;SGB=9.13324;RPBZ=-1.61781;MQBZ=-1.18145;MQSBZ=2.08451;BQBZ=-0.941967;FS=0;MQ0F=0;AC=6;AN=8;DP4=4,1,22,17;MQ=39	GT:PL	1/1:237,30,0	0/0:0,15,166	1/1:255,57,0	1/1:255,30,0
OAR10	62639478	.	C	T	506.023	PASS	DP=258;VDB=0.000696914;SGB=-25.0788;RPBZ=-5.02225;MQBZ=-0.447671;MQSBZ=0.702516;BQBZ=1.84816;FS=0;MQ0F=0;AC=3;AN=8;DP4=42,82,17,16;MQ=38	GT:PL	0/1:163,0,255	0/1:208,0,255	0/1:177,0,255	0/0:0,123,255
OAR10	63055829	.	T	G	246.251	PASS	DP=26;VDB=0.00342189;SGB=-3.62092;RPBZ=-0.923278;MQBZ=-0.469541;BQBZ=-0.142522;FS=0;MQ0F=0;AC=4;AN=8;DP4=10,0,16,0;MQ=34	GT:PL	0/1:116,0,15	0/1:74,0,68	0/1:67,0,52	0/1:27,0,54
OAR10	63056016	.	A	G	253.856	PASS	DP=52;VDB=0.0178214;SGB=-35.126;RPBZ=0.781043;MQBZ=0.554923;BQBZ=0.130894;FS=0;MQ0F=0;AC=4;AN=8;DP4=0,34,0,18;MQ=37	GT:PL	0/1:52,0,141	0/1:53,0,80	0/1:84,0,133	0/1:104,0,128
OAR10	63056022	.	C	T	224.965	PASS	DP=45;VDB=0.00416162;SGB=-31.8986;RPBZ=1.19995;MQBZ=0.972472;BQBZ=0.554031;FS=0;MQ0F=0;AC=4;AN=8;DP4=0,29,0,16;MQ=36	GT:PL	0/1:61,0,125	0/1:42,0,64	0/1:83,0,121	0/1:78,0,133
OAR10	64387208	.	G	A	433.974	PASS	DP=165;VDB=0.0245004;SGB=-22.0103;RPBZ=6.92807;MQBZ=-2.09393;MQSBZ=-0.631823;BQBZ=5.86369;FS=0;MQ0F=0;AC=2;AN=8;DP4=73,9,14,14;MQ=39	GT:PL	0/0:0,33,233	0/0:0,39,255	0/1:218,0,223	0/1:255,0,214
OAR10	64590616	.	T	G	210.036	PASS	DP=116;VDB=0.126964;SGB=1.44871;RPBZ=-0.0294997;MQBZ=-0.127864;MQSBZ=1.16517;BQBZ=-3.27468;FS=0;MQ0F=0;AC=2;AN=8;DP4=19,26,8,5;MQ=38	GT:PL	0/0:0,72,255	0/0:0,27,255	1/1:255,36,0	0/0:0,24,255
OAR10	65043655	.	A	C	277.913	PASS	DP=87;VDB=0.00364773;SGB=0.675585;RPBZ=-0.645527;MQBZ=0.500215;MQSBZ=0.749027;BQBZ=0.22141;FS=0;MQ0F=0;AC=2;AN=8;DP4=19,14,4,7;MQ=39	GT:PL	0/1:169,0,176	0/1:148,0,63	0/0:0,42,255	0/0:0,30,255
OAR10	65458052	.	T	C	553.269	PASS	DP=56;VDB=6.84152e-10;SGB=-3.93625;RPBZ=0.742543;MQBZ=1.33376;MQSBZ=1.44276;BQBZ=1.01819;FS=0;MQ0F=0;AC=5;AN=8;DP4=7,4,17,6;MQ=40	GT:PL	0/1:83,0,112	0/1:148,0,63	0/1:198,0,132	1/1:164,15,0
OAR10	66608041	.	G	T	351.904	PASS	DP=133;VDB=1.1783e-06;SGB=2.60694;RPBZ=0.643455;MQBZ=-1.42832;MQSBZ=0.333909;BQBZ=-1.19075;FS=0;MQ0F=0;AC=2;AN=8;DP4=31,26,9,7;MQ=40	GT:PL	0/1:181,0,244	0/0:0,57,255	0/0:0,51,255	0/1:210,0,252
OAR10	69817626	.	A	G	396.629	PASS	DP=54;VDB=0.667261;SGB=1.98986;RPBZ=-0.762192;MQBZ=-2.08124;MQSBZ=-0.938679;BQBZ=0.568532;FS=0;MQ0F=0;AC=4;AN=8;DP4=4,6,10,7;MQ=37	GT:PL	0/1:171,0,9	0/1:86,0,101	0/0:0,18,207	1/1:183,18,0
OAR10	72215114	.	G	T	628.062	PASS	DP=85;VDB=0.00150981;SGB=-13.7425;RPBZ=6.10985;MQBZ=-2.00628;MQSBZ=-1.2914;BQBZ=5.40342;FS=0;MQ0F=0;AC=4;AN=8;DP4=16,4,16,16;MQ=35	GT:PL	0/1:79,0,143	0/1:254,0,67	0/1:177,0,140	0/1:156,0,71
OAR10	72215155	.	T	C	356.664	PASS	DP=85;VDB=0.000680722;SGB=0.678511;RPBZ=-0.854057;MQBZ=-2.67521;MQSBZ=-1.10687;BQBZ=-1.60816;FS=0;MQ0F=0;AC=4;AN=8;DP4=12,19,11,10;MQ=35	GT:PL	0/1:12,0,213	0/0:0,42,255	0/1:147,0,217	1/1:242,45,0
OAR10	725426	.	G	T	981.044	PASS	DP=269;VDB=0.000761305;SGB=-8.57689;RPBZ=0.440134;MQBZ=0.305186;MQSBZ=-0.74526;BQBZ=0.770496;FS=0;MQ0F=0;AC=6;AN=8;DP4=18,21,49,73;MQ=39	GT:PL	1/1:255,72,0	0/1:255,0,244	0/1:255,0,255	1/1:255,166,0
OAR10	75061654	.	C	A	54.234	PASS	DP=12;VDB=0.0194361;SGB=4.97668;RPBZ=-0.486373;MQBZ=-1.02968;FS=0;MQ0F=0;AC=2;AN=8;DP4=0,6,0,6;MQ=29	GT:PL	0/0:0,3,36	0/0:0,3,4	1/1:96,18,0	0/0:0,12,110
OAR10	76923971	.	A	G	210.016	PASS	DP=307;VDB=6.76607e-12;SGB=100.86;RPBZ=-0.425121;MQBZ=0.225321;MQSBZ=-0.525818;BQBZ=1.27293;FS=0;MQ0F=0.00325733;AC=2;AN=8;DP4=72,48,47,29;MQ=39	GT:PL	0/0:0,138,255	0/0:0,78,255	1/1:255,196,0	0/0:0,141,255
OAR10	7718173	.	T	C	284.501	PASS	DP=36;VDB=0.00962558;SGB=6.35594;RPBZ=0.226794;MQBZ=-1.64907;MQSBZ=-0.449402;BQBZ=0.841245;FS=0;MQ0F=0;AC=4;AN=8;DP4=3,7,6,7;MQ=38	GT:PL	0/0:0,21,206	1/1:77,9,0	1/1:255,30,0	0/0:0,9,107
OAR10	79001811	.	A	T	42.2018	PASS	DP=28;VDB=0.0452455;SGB=-2.00512;RPBZ=1.01986;MQBZ=0.712755;BQBZ=0.866025;FS=0;MQ0F=0;AC=2;AN=8;DP4=0,24,0,4;MQ=36	GT:PL	0/0:0,21,135	0/1:24,0,59	0/1:58,0,106	0/0:0,24,154
OAR10	7920051	.	T	A	264.387	PASS	DP=51;VDB=0.281616;SGB=5.56313;RPBZ=-0.61988;MQBZ=-1.77757;MQSBZ=-0.450461;BQBZ=-1.91899;FS=0;MQ0F=0;AC=4;AN=8;DP4=12,6,4,8;MQ=37	GT:PL	0/0:0,36,255	1/1:77,6,0	1/1:235,30,0	0/0:0,18,186
OAR10	80074858	.	A	G	320.629	PASS	DP=104;VDB=0.119373;SGB=-36.7397;RPBZ=-2.53274;MQBZ=-2.63314;MQSBZ=-1.07157;BQBZ=2.25698;FS=0;MQ0F=0;AC=4;AN=8;DP4=15,28,8,11;MQ=37	GT:PL	0/1:51,0,255	0/1:84,0,193	0/1:128,0,210	0/1:99,0,255
OAR10	80074929	.	G	A	100.824	PASS	DP=24;VDB=0.0163937;SGB=-1.24859;RPBZ=1.50294;MQBZ=1.42166;BQBZ=-0.464207;FS=0;MQ0F=0;AC=2;AN=8;DP4=0,18,0,6;MQ=35	GT:PL	0/1:107,0,5	0/1:36,3,0	0/0:0,24,138	0/0:0,27,152
OAR10	81821747	.	A	G	460.474	PASS	DP=246;VDB=0.000740314;SGB=9.20238;RPBZ=0.696459;MQBZ=-0.636591;MQSBZ=0.292991;BQBZ=1.08326;FS=0;MQ0F=0;AC=4;AN=8;DP4=35,39,33,32;MQ=40	GT:PL	0/0:0,120,255	1/1:255,51,0	1/1:255,141,0	0/0:0,78,255
OAR10	83092572	.	C	T	578.238	PASS	DP=159;VDB=2.30915e-12;SGB=5.75406;RPBZ=-2.34735;MQBZ=0.93763;MQSBZ=-1.80029;BQBZ=-0.195649;FS=0;MQ0F=0.0125786;AC=4;AN=8;DP4=17,34,17,31;MQ=37	GT:PL	1/1:255,81,0	0/0:0,66,255	0/1:159,0,241	0/1:208,0,255
OAR10	84036584	.	T	C	101.3	PASS	DP=79;VDB=0.594311;SGB=8.77574;RPBZ=1.84968;MQBZ=-2.45743;MQSBZ=2.02347;BQBZ=-0.316431;FS=0;MQ0F=0;AC=2;AN=8;DP4=13,15,6,2;MQ=38	GT:PL	0/0:0,42,255	0/0:0,12,142	1/1:146,24,0	0/0:0,30,255
OAR10	84036664	.	A	G	210.002	PASS	DP=212;VDB=5.06582e-05;SGB=-28.1474;RPBZ=-0.506722;MQBZ=-0.856508;MQSBZ=1.82321;BQBZ=0.653977;FS=0;MQ0F=0;AC=2;AN=8;DP4=56,40,16,22;MQ=38	GT:PL	0/0:0,102,255	0/0:0,72,255	1/1:255,108,0	0/0:0,54,255
OAR10	84733885	.	C	T	696.764	PASS	DP=631;VDB=9.25018e-19;SGB=-173.905;RPBZ=-0.207024;MQBZ=-0.76863;MQSBZ=2.52849;BQBZ=0.757305;FS=0;MQ0F=0;AC=3;AN=8;DP4=165,115,62,42;MQ=39	GT:PL	0/0:0,255,255	0/1:255,0,255	0/1:227,0,255	0/1:255,0,255
OAR10	84733892	.	C	G	982.379	PASS	DP=627;VDB=1.21973e-16;SGB=-57.0089;RPBZ=0.090472;MQBZ=1.20783;MQSBZ=3.05499;BQBZ=-0.931723;FS=0;MQ0F=0;AC=4;AN=8;DP4=117,91,95,78;MQ=39	GT:PL	0/1:255,0,255	0/1:255,0,255	0/1:255,0,255	0/1:255,0,255
OAR10	85853809	.	C	T	389.58	PASS	DP=101;VDB=1.21872e-05;SGB=5.17378;RPBZ=0.755412;MQBZ=-1.46545;BQBZ=-1.02797;FS=0;MQ0F=0;AC=3;AN=8;DP4=56,0,45,0;MQ=39	GT:PL	0/1:153,0,130	0/1:154,0,145	0/1:122,0,147	0/0:0,54,187
OAR10	85853979	.	C	T	169.649	PASS	DP=52;VDB=0.142522;SGB=-14.6458;RPBZ=-0.458698;MQBZ=-0.522664;BQBZ=0.895575;FS=0;MQ0F=0;AC=3;AN=8;DP4=0,33,0,16;MQ=37	GT:PL	0/1:58,0,124	0/1:89,0,15	0/1:62,0,98	0/0:0,27,103
OAR10	8672455	.	A	T	212.437	PASS	DP=37;VDB=0.0185985;SGB=-0.797437;RPBZ=0.219451;MQBZ=0.111304;BQBZ=1.17156;FS=0;MQ0F=0;AC=3;AN=8;DP4=21,0,14,0;MQ=32	GT:PL	0/1:74,0,31	0/0:0,21,142	0/1:60,0,74	0/1:118,0,86
OAR11	10322581	.	C	T	116.822	PASS	DP=156;VDB=0.0238868;SGB=-12.1909;RPBZ=-2.5469;MQBZ=-0.452822;MQSBZ=-0.414816;BQBZ=0.973884;FS=0;MQ0F=0;AC=2;AN=8;DP4=26,59,7,5;MQ=38	GT:PL	0/0:0,87,255	0/0:0,63,255	0/1:89,0,255	0/1:70,0,238
OAR11	10322597	.	G	A	140.107	PASS	DP=152;VDB=0.0141163;SGB=0.289633;RPBZ=-3.43726;MQBZ=-0.906324;MQSBZ=-0.87338;BQBZ=2.27779;FS=0;MQ0F=0;AC=2;AN=8;DP4=23,64,6,4;MQ=38	GT:PL	0/0:0,87,255	0/0:0,66,255	0/1:115,0,255	0/1:67,0,255
OAR11	10828012	.	C	A	393.041	PASS	DP=36;VDB=1.19032e-06;SGB=-3.97921;RPBZ=-0.341465;MQBZ=0.626003;BQBZ=0.991951;FS=0;MQ0F=0;AC=6;AN=8;DP4=7,0,27,0;MQ=37	GT:PL	1/1:149,27,0	0/1:68,0,28	0/1:36,0,103	1/1:179,39,0
OAR11	11121493	.	T	C	208.6	PASS	DP=45;VDB=5.11032e-06;SGB=-13.4184;RPBZ=-1.85427;MQBZ=1.49847;BQBZ=-0.474881;FS=0;MQ0F=0;AC=3;AN=8;DP4=31,0,14,0;MQ=37	GT:PL	0/1:99,0,111	0/1:83,0,69	0/0:0,48,183	0/1:66,0,72
OAR11	12238257	.	A	G	109.477	PASS	DP=17;VDB=0.00350431;SGB=1.26965;RPBZ=-2.5771;MQBZ=2.12572;BQBZ=1.07872;FS=0;MQ0F=0;AC=2;AN=8;DP4=11,0,6,0;MQ=36	GT:PL	0/1:52,0,64	0/0:0,9,87	0/1:96,0,8	0/0:0,12,84
OAR11	12474434	.	T	G	355.561	PASS	DP=254;VDB=4.87173e-06;SGB=6.46988;RPBZ=0.337704;MQBZ=-2.24376;MQSBZ=3.07422;BQBZ=-0.839141;FS=0;MQ0F=0;AC=2;AN=8;DP4=88,46,19,7;MQ=37	GT:PL	0/1:228,0,255	0/0:0,138,255	0/0:0,141,255	0/1:167,0,254
OAR11	12707361	.	C	A	556.385	PASS	DP=89;VDB=4.42018e-07;SGB=2.85656;RPBZ=-1.85379;MQBZ=-0.517811;MQSBZ=0.815277;BQBZ=-0.81791;FS=0;MQ0F=0;AC=4;AN=8;DP4=14,10,19,14;MQ=38	GT:PL	0/1:90,0,132	0/0:0,42,255	0/1:255,0,86	1/1:255,45,0
OAR11	13111285	.	C	T	331.89	PASS	DP=157;VDB=0.0443434;SGB=2.99323;RPBZ=3.6667;MQBZ=-0.012852;MQSBZ=0.607527;BQBZ=2.09511;FS=0;MQ0F=0;AC=2;AN=8;DP4=60,17,12,5;MQ=39	GT:PL	0/0:0,72,255	0/1:151,0,234	0/0:0,87,255	0/1:220,0,195
OAR11	13111341	.	G	A	368.509	PASS	DP=162;VDB=0.00139986;SGB=-21.3966;RPBZ=-0.390563;MQBZ=0.812704;MQSBZ=-1.07301;BQBZ=0.679776;FS=0;MQ0F=0;AC=3;AN=8;DP4=41,27,15,12;MQ=39	GT:PL	0/0:0,81,255	0/1:159,0,255	0/0:0,51,255	1/1:255,57,0
OAR11	1366246	.	C	T	204.052	PASS	DP=64;VDB=0.112814;SGB=0.290858;RPBZ=0.551029;MQBZ=-1.69755;MQSBZ=-0.175705;BQBZ=-0.532795;FS=0;MQ0F=0;AC=2;AN=8;DP4=7,15,4,6;MQ=38	GT:PL	0/1:216,0,90	0/1:27,0,115	0/0:0,24,227	0/0:0,18,208
OAR11	14422463	.	C	T	250.092	PASS	DP=29;VDB=0.00162906;SGB=-0.228794;RPBZ=1.37491;MQBZ=-0.895942;BQBZ=0.282149;FS=0;MQ0F=0;AC=4;AN=8;DP4=12,0,17,0;MQ=36	GT:PL	0/1:57,0,46	1/1:128,18,0	0/1:109,0,33	0/0:0,24,146
OAR11	14422564	.	G	T	479.128	PASS	DP=127;VDB=0.0774439;SGB=3.06352;RPBZ=0.740739;MQBZ=0.603702;MQSBZ=0.723489;BQBZ=1.16232;FS=0;MQ0F=0;AC=4;AN=8;DP4=24,20,19,15;MQ=36	GT:PL	0/1:90,0,190	0/0:0,69,255	0/1:178,0,250	1/1:255,63,0
OAR11	14991099	.	C	T	534.517	PASS	DP=84;VDB=0.158446;SGB=-12.208;RPBZ=-1.06602;MQBZ=-0.348307;MQSBZ=-1.9554;BQBZ=0.386532;FS=0;MQ0F=0;AC=4;AN=8;DP4=12,13,17,10;MQ=34	GT:PL	0/1:194,0,157	0/1:236,0,103	0/1:57,0,209	0/1:85,0,98
OAR11	15527440	.	G	A	281.834	PASS	DP=115;VDB=0.157557;SGB=1.83459;RPBZ=0.124681;MQBZ=0.546686;MQSBZ=-0.785493;BQBZ=0.570597;FS=0;MQ0F=0;AC=2;AN=8;DP4=22,21,8,6;MQ=39	GT:PL	0/0:0,51,255	0/0:0,27,255	0/1:255,0,255	0/1:66,0,129
OAR11	1577016	.	A	C	643.073	PASS	DP=202;VDB=0.000227801;SGB=-29.9885;RPBZ=-1.40026;MQBZ=-0.288027;MQSBZ=-1.7404;BQBZ=0.376272;FS=0;MQ0F=0;AC=3;AN=8;DP4=45,41,18,23;MQ=37	GT:PL	0/0:0,81,255	0/1:248,0,255	0/1:255,0,255	0/1:180,0,255
OAR11	15771035	.	A	G	980.561	PASS	DP=202;VDB=8.00588e-12;SGB=-6.682;RPBZ=1.65534;MQBZ=-2.22472;MQSBZ=0.803298;BQBZ=-1.66346;FS=0;MQ0F=0;AC=5;AN=8;DP4=21,20,30,50;MQ=37	GT:PL	0/1:255,0,255	1/1:255,90,0	0/1:255,0,255	0/1:255,0,175
OAR11	15988643	.	C	T	495.636	PASS	DP=73;VDB=3.2206e-06;SGB=0.73569;RPBZ=0.13426;MQBZ=0.783986;MQSBZ=0.194372;BQBZ=0.484382;FS=0;MQ0F=0;AC=4;AN=8;DP4=7,10,8,14;MQ=40	GT:PL	1/1:255,30,0	0/0:0,18,191	0/1:189,0,142	0/1:95,0,160
OAR11	17329804	.	A	G	210.024	PASS	DP=86;VDB=2.91286e-05;SGB=18.4741;RPBZ=-1.97972;MQBZ=0.0434216;MQSBZ=2.58321;BQBZ=-0.211624;FS=0;MQ0F=0;AC=2;AN=8;DP4=24,14,10,5;MQ=38	GT:PL	0/0:0,27,255	0/0:0,39,255	0/0:0,48,255	1/1:255,45,0
OAR11	18028700	.	C	T	61.4896	PASS	DP=27;VDB=0.0202676;SGB=6.01014;RPBZ=1.17;MQBZ=0.613553;BQBZ=-3.18581;FS=0;MQ0F=0;AC=2;AN=8;DP4=0,21,0,6;MQ=31	GT:PL	0/0:0,24,129	0/0:0,18,120	1/1:106,18,0	0/0:0,21,121
OAR11	1824787	.	G	A	468.168	PASS	DP=43;VDB=0.547624;SGB=-0.374611;RPBZ=-1.01552;MQBZ=-1.33744;MQSBZ=-0.93351;BQBZ=-0.39736;FS=0;MQ0F=0;AC=6;AN=8;DP4=3,0,6,13;MQ=36	GT:PL	0/1:107,0,30	0/1:33,0,68	1/1:247,33,0	1/1:120,12,0
OAR11	19046622	.	C	T	372.57	PASS	DP=176;VDB=0.00028725;SGB=10.7191;RPBZ=0.842138;MQBZ=-0.59825;MQSBZ=-1.90949;BQBZ=0.186986;FS=0;MQ0F=0;AC=3;AN=8;DP4=35,38,23,14;MQ=34	GT:PL	0/0:0,99,255	0/1:163,0,199	0/0:0,96,255	1/1:255,90,0
OAR11	19276947	.	G	A	677.606	PASS	DP=226;VDB=0.0220525;SGB=-33.057;RPBZ=0.0156677;MQBZ=-0.206149;MQSBZ=2.43182;BQBZ=1.51683;FS=0;MQ0F=0;AC=3;AN=8;DP4=42,53,23,23;MQ=35	GT:PL	0/1:255,0,208	0/1:255,0,250	0/1:207,0,255	0/0:0,132,255
OAR11	19832868	.	G	A	379.557	PASS	DP=119;VDB=0.183541;SGB=3.37953;RPBZ=-0.839079;MQBZ=0.518499;MQSBZ=0.828654;BQBZ=1.02499;FS=0;MQ0F=0;AC=3;AN=8;DP4=26,26,8,10;MQ=38	GT:PL	0/0:0,78,255	0/0:0,60,255	0/1:170,0,120	1/1:255,36,0
OAR11	20475226	.	A	G	227.832	PASS	DP=37;VDB=0.111166;SGB=-1.53316;RPBZ=-1.19126;MQBZ=-0.0350036;MQSBZ=-0.51771;BQBZ=-0.192512;FS=0;MQ0F=0;AC=4;AN=8;DP4=4,10,8,2;MQ=35	GT:PL	0/0:0,21,223	0/1:39,0,131	0/1:96,0,24	1/1:136,15,0
OAR11	20685399	.	G	A	439.442	PASS	DP=112;VDB=0.0528079;SGB=-16.4869;RPBZ=0.497488;MQBZ=1.25633;MQSBZ=0.528868;BQBZ=-0.434524;FS=0;MQ0F=0;AC=3;AN=8;DP4=19,19,10,9;MQ=38	GT:PL	0/0:0,39,255	0/1:103,0,158	0/1:221,0,236	0/1:155,0,196
OAR11	2151247	.	G	A	130.027	PASS	DP=68;VDB=0.00032762;SGB=-12.1908;RPBZ=-0.370534;MQBZ=-0.0101904;BQBZ=-1.36894;FS=0;MQ0F=0;AC=2;AN=8;DP4=0,56,0,12;MQ=38	GT:PL	0/1:136,0,103	0/1:33,0,74	0/0:0,55,177	0/0:0,66,189
OAR11	24008665	.	A	G	951.446	PASS	DP=201;VDB=4.52343e-21;SGB=-7.09368;RPBZ=0.485739;MQBZ=0.181394;MQSBZ=-3.3815;BQBZ=-2.07544;FS=0;MQ0F=0;AC=5;AN=8;DP4=16,28,24,65;MQ=35	GT:PL	1/1:255,87,0	0/1:226,0,255	0/1:255,0,124	0/1:255,0,255
OAR11	24547715	.	A	G	196.913	PASS	DP=120;VDB=0.0231389;SGB=1.06188;RPBZ=-1.80546;MQBZ=0.0948632;MQSBZ=2.0299;BQBZ=-2.103;FS=0;MQ0F=0;AC=2;AN=8;DP4=30,31,9,3;MQ=37	GT:PL	0/0:0,51,255	0/1:166,0,249	0/0:0,57,255	0/1:71,0,255
OAR11	24748975	.	T	C	980.837	PASS	DP=300;VDB=1.40416e-06;SGB=-8.82844;RPBZ=-0.990097;MQBZ=-1.01962;MQSBZ=2.33926;BQBZ=-0.924927;FS=0;MQ0F=0;AC=6;AN=8;DP4=26,27,59,68;MQ=37	GT:PL	0/1:255,0,255	1/1:255,126,0	0/1:255,0,255	1/1:255,101,0
OAR11	25010820	.	C	T	470.942	PASS	DP=321;VDB=2.50442e-07;SGB=15.7409;RPBZ=-0.769887;MQBZ=-0.389155;MQSBZ=-1.78332;BQBZ=1.18536;FS=0;MQ0F=0;AC=2;AN=8;DP4=54,112,15,35;MQ=37	GT:PL	0/0:0,190,255	0/1:255,0,255	0/1:255,0,255	0/0:0,114,255
OAR11	26328084	.	C	T	292.537	PASS	DP=167;VDB=0.215289;SGB=2.60695;RPBZ=0.174452;MQBZ=-0.823884;MQSBZ=0.499949;BQBZ=-0.584515;FS=0;MQ0F=0;AC=2;AN=8;DP4=37,38,9,7;MQ=37	GT:PL	0/0:0,66,255	0/1:113,0,248	0/1:219,0,255	0/0:0,84,255
OAR11	26328109	.	G	A	464.514	PASS	DP=158;VDB=1.55667e-10;SGB=25.3076;RPBZ=-0.143394;MQBZ=-0.734123;MQSBZ=-3.656;BQBZ=0.703843;FS=0;MQ0F=0;AC=3;AN=8;DP4=15,38,13,28;MQ=37	GT:PL	1/1:255,66,0	0/0:0,51,255	0/0:0,75,255	0/1:255,0,224
OAR11	26599621	.	A	G	470.82	PASS	DP=319;VDB=0.000867429;SGB=-33.6707;RPBZ=0.246719;MQBZ=-1.3355;MQSBZ=4.37447;BQBZ=-0.477339;FS=0;MQ0F=0;AC=2;AN=8;DP4=94,52,24,23;MQ=38	GT:PL	0/0:0,127,255	0/1:255,0,255	0/1:255,0,255	0/0:0,66,255
OAR11	2668762	.	A	G	262.019	PASS	DP=133;VDB=0.101528;SGB=1.44814;RPBZ=1.44336;MQBZ=-2.9862;MQSBZ=0.632887;BQBZ=0.807661;FS=0;MQ0F=0;AC=2;AN=8;DP4=31,26,5,8;MQ=39	GT:PL	0/1:188,0,209	0/1:113,0,128	0/0:0,84,255	0/0:0,48,255
OAR11	2668790	.	G	T	509.411	PASS	DP=121;VDB=2.10206e-05;SGB=-12.514;RPBZ=1.84753;MQBZ=-1.18521;MQSBZ=-1.04677;BQBZ=0.459421;FS=0;MQ0F=0;AC=4;AN=8;DP4=20,22,9,19;MQ=39	GT:PL	0/1:180,0,207	0/1:110,0,128	0/1:0,0,255	0/1:255,0,66
OAR11	27303659	.	T	G	121.389	PASS	DP=32;VDB=0.122391;SGB=1.94896;RPBZ=0.64223;MQBZ=-1.46013;MQSBZ=0.275939;BQBZ=-1.13389;FS=0;MQ0F=0;AC=3;AN=8;DP4=4,5,4,3;MQ=35	GT:PL	0/0:0,9,102	1/1:48,6,0	0/1:115,0,95	0/0:0,9,119
OAR11	27596586	.	C	T	210.017	PASS	DP=148;VDB=0.000153831;SGB=41.2592;RPBZ=1.10281;MQBZ=-1.19831;MQSBZ=-1.22545;BQBZ=-1.89603;FS=0;MQ0F=0;AC=2;AN=8;DP4=34,20,18,15;MQ=37	GT:PL	0/0:0,54,255	0/0:0,57,255	0/0:0,51,255	1/1:255,99,0
OAR11	27848339	.	G	A	282.719	PASS	DP=32;VDB=0.45262;SGB=0.810822;RPBZ=1.02844;MQBZ=-1.33219;MQSBZ=-0.568834;BQBZ=-0.773492;FS=0;MQ0F=0;AC=4;AN=8;DP4=5,4,5,8;MQ=36	GT:PL	0/1:73,0,131	0/0:0,9,118	0/1:153,0,24	1/1:99,15,0
OAR11	28530265	.	G	A	509.202	PASS	DP=149;VDB=3.77231e-06;SGB=-23.2377;RPBZ=-2.70518;MQBZ=-1.7588;MQSBZ=0.0132511;BQBZ=-0.20301;FS=0;MQ0F=0;AC=3;AN=8;DP4=30,24,19,11;MQ=39	GT:PL	0/0:0,51,255	0/1:237,0,255	0/1:255,0,251	0/1:57,0,163
OAR11	28530294	.	G	A	273.004	PASS	DP=154;VDB=0.0930359;SGB=4.15215;RPBZ=-3.64135;MQBZ=-1.24011;MQSBZ=-0.90919;BQBZ=2.9053;FS=0;MQ0F=0;AC=2;AN=8;DP4=28,39,9,11;MQ=39	GT:PL	0/0:0,51,255	0/0:0,99,255	0/1:255,0,210	0/1:57,0,163
OAR11	28530375	.	G	A	217.921	PASS	DP=40;VDB=7.1746e-08;SGB=0.678511;RPBZ=-0.0424732;MQBZ=-0.9372;BQBZ=0.630833;FS=0;MQ0F=0;AC=3;AN=8;DP4=0,18,0,21;MQ=37	GT:PL	0/0:0,12,99	0/1:80,0,116	0/1:154,0,71	0/1:23,0,54
OAR11	2875520	.	C	T	464.544	PASS	DP=368;VDB=1.68733e-08;SGB=60.689;RPBZ=-0.198209;MQBZ=-1.81094;MQSBZ=1.77889;BQBZ=-0.796496;FS=0;MQ0F=0.00271739;AC=3;AN=8;DP4=75,61,50,42;MQ=36	GT:PL	1/1:255,193,0	0/1:255,0,255	0/0:0,214,255	0/0:0,135,255
OAR11	29324939	.	G	A	392.148	PASS	DP=28;VDB=1.52721e-05;SGB=-3.89782;RPBZ=0.373285;MQBZ=0.613999;BQBZ=1.73205;FS=0;MQ0F=0;AC=6;AN=8;DP4=0,7,0,21;MQ=37	GT:PL	1/1:134,24,0	1/1:110,12,0	0/1:121,0,15	0/1:66,0,109
OAR11	29587850	.	C	T	243.438	PASS	DP=156;VDB=0.00281823;SGB=2.22065;RPBZ=2.35029;MQBZ=-1.13396;MQSBZ=0.720472;BQBZ=0.339541;FS=0;MQ0F=0;AC=2;AN=8;DP4=23,42,9,6;MQ=36	GT:PL	0/1:130,0,255	0/0:0,42,254	0/1:153,0,211	0/0:0,72,255
OAR11	3091462	.	A	G	131.449	PASS	DP=74;VDB=3.16422e-06;SGB=0.675585;RPBZ=-0.776179;MQBZ=-1.1548;MQSBZ=1.2141;BQBZ=-1.38552;FS=0;MQ0F=0;AC=2;AN=8;DP4=24,15,10,1;MQ=35	GT:PL	0/1:59,0,195	0/0:0,27,236	0/1:112,0,170	0/0:0,36,255
OAR11	31129638	.	G	A	610.44	PASS	DP=251;VDB=0.00210264;SGB=-35.5118;RPBZ=-0.989942;MQBZ=-3.19784;MQSBZ=-2.2818;BQBZ=-1.73649;FS=0;MQ0F=0;AC=3;AN=8;DP4=39,71,24,26;MQ=34	GT:PL	0/1:255,0,226	0/1:229,0,255	0/0:0,160,255	0/1:166,0,255
OAR11	33013849	.	T	C	163.022	PASS	DP=45;VDB=0.000361648;SGB=0.675585;RPBZ=-1.11469;MQBZ=-0.919798;BQBZ=0.171499;FS=0;MQ0F=0;AC=2;AN=8;DP4=0,34,0,11;MQ=40	GT:PL	0/0:0,39,181	0/1:105,0,97	0/1:97,0,125	0/0:0,27,157
OAR11	33624068	.	T	G	470.973	PASS	DP=204;VDB=2.68896e-08;SGB=-31.8296;RPBZ=-0.773184;MQBZ=-1.92871;MQSBZ=-2.61387;BQBZ=-1.12647;FS=0;MQ0F=0;AC=2;AN=8;DP4=39,45,17,27;MQ=36	GT:PL	0/0:0,90,255	0/1:255,0,255	0/1:255,0,175	0/0:0,54,255
OAR11	3429622	.	T	A	460.475	PASS	DP=326;VDB=1.2613e-09;SGB=62.7366;RPBZ=0.488551;MQBZ=-1.28368;MQSBZ=1.05621;BQBZ=-0.905561;FS=0;MQ0F=0;AC=4;AN=8;DP4=50,48,42,53;MQ=39	GT:PL	1/1:255,151,0	0/0:0,123,255	0/0:0,172,255	1/1:255,135,0
OAR11	3650771	.	C	T	732.536	PASS	DP=98;VDB=5.02972e-05;SGB=-4.55149;RPBZ=2.81701;MQBZ=0.686682;MQSBZ=0.680983;BQBZ=2.85909;FS=0;MQ0F=0;AC=5;AN=8;DP4=14,7,19,15;MQ=38	GT:PL	0/1:111,0,179	1/1:255,39,0	0/1:178,0,231	0/1:228,0,34
OAR11	36524496	.	A	G	471.04	PASS	DP=268;VDB=0.057122;SGB=10.3328;RPBZ=-2.02737;MQBZ=1.62018;MQSBZ=0.0407937;BQBZ=1.75081;FS=0;MQ0F=0;AC=2;AN=8;DP4=75,63,22,14;MQ=36	GT:PL	0/0:0,163,255	0/1:255,0,235	0/0:0,129,255	0/1:255,0,255
OAR11	37924323	.	G	A	464.545	PASS	DP=288;VDB=2.99737e-12;SGB=47.5388;RPBZ=-0.532845;MQBZ=0.15164;MQSBZ=4.84086;BQBZ=-1.34026;FS=0;MQ0F=0;AC=3;AN=8;DP4=58,48,40,33;MQ=37	GT:PL	0/0:0,129,255	0/0:0,135,255	1/1:255,154,0	0/1:255,0,255
OAR11	38352849	.	G	A	976.536	PASS	DP=357;VDB=6.23699e-28;SGB=-6.36114;RPBZ=-1.81027;MQBZ=-2.59137;MQSBZ=1.58649;BQBZ=-2.50876;FS=0;MQ0F=0;AC=5;AN=8;DP4=51,28,110,42;MQ=38	GT:PL	0/1:255,0,255	1/1:255,199,0	0/1:255,0,255	0/1:251,0,255
OAR11	40558409	.	A	G	62.5017	PASS	DP=115;VDB=0.494358;SGB=-1.62982;RPBZ=0.230049;MQBZ=-0.300849;MQSBZ=1.49815;BQBZ=1.52846;FS=0;MQ0F=0;AC=2;AN=8;DP4=40,23,4,1;MQ=40	GT:PL	0/1:12,0,208	0/0:0,60,255	0/1:92,0,251	0/0:0,69,255
OAR11	40764888	.	T	C	131.909	PASS	DP=62;VDB=0.6331;SGB=-9.73446;RPBZ=-1.11909;MQBZ=-0.958367;MQSBZ=-1.38897;BQBZ=-1.58114;FS=0;MQ0F=0;AC=3;AN=8;DP4=11,9,2,6;MQ=38	GT:PL	0/1:134,0,89	0/0:0,15,169	0/1:33,0,68	0/1:3,0,225
OAR11	41055528	.	A	G	362.284	PASS	DP=196;VDB=0.000349629;SGB=5.69729;RPBZ=-0.172824;MQBZ=-0.116633;MQSBZ=3.22852;BQBZ=-0.35018;FS=0;MQ0F=0;AC=2;AN=8;DP4=46,48,13,11;MQ=38	GT:PL	0/0:0,84,255	0/0:0,75,255	0/1:255,0,255	0/1:147,0,255
OAR11	42488593	.	C	T	470.909	PASS	DP=280;VDB=0.000546225;SGB=11.4917;RPBZ=-0.8258;MQBZ=-0.396315;MQSBZ=-1.44426;BQBZ=-0.174458;FS=0;MQ0F=0;AC=2;AN=8;DP4=56,77,20,19;MQ=36	GT:PL	0/0:0,138,255	0/1:255,0,255	0/1:255,0,255	0/0:0,102,255
OAR11	42751823	.	A	G	387.545	PASS	DP=63;VDB=2.76796e-07;SGB=-4.67472;RPBZ=-0.253217;MQBZ=-0.23201;BQBZ=-1.07377;FS=0;MQ0F=0.015873;AC=5;AN=8;DP4=0,24,0,38;MQ=37	GT:PL	1/1:175,36,0	0/1:146,0,124	0/1:97,0,83	0/1:9,0,123
OAR11	46223658	.	A	G	364.809	PASS	DP=209;VDB=0.00230941;SGB=-16.4869;RPBZ=-0.111936;MQBZ=0.486937;MQSBZ=1.6982;BQBZ=1.21786;FS=0;MQ0F=0;AC=2;AN=8;DP4=68,42,8,11;MQ=38	GT:PL	0/1:192,0,255	0/1:212,0,240	0/0:0,96,255	0/0:0,108,255
OAR11	47771981	.	C	T	458.425	PASS	DP=79;VDB=8.79912e-05;SGB=0.15638;RPBZ=0.174257;MQBZ=-0.336629;MQSBZ=-3.01384;BQBZ=-0.486889;FS=0;MQ0F=0;AC=3;AN=8;DP4=12,13,8,11;MQ=39	GT:PL	0/1:142,0,139	0/1:226,0,114	0/0:0,36,255	0/1:130,0,120
OAR11	48269699	.	A	G	45.5248	PASS	DP=26;VDB=0.184963;SGB=-1.63269;RPBZ=1.27128;MQBZ=-1.56117;BQBZ=0.48795;FS=0;MQ0F=0;AC=2;AN=8;DP4=21,0,5,0;MQ=38	GT:PL	0/1:77,0,52	0/1:6,0,23	0/0:0,30,170	0/0:0,24,154
OAR11	48269799	.	C	T	135.063	PASS	DP=63;VDB=0.0966918;SGB=-9.73561;RPBZ=-0.396093;MQBZ=1.74812;MQSBZ=0.0519732;BQBZ=-0.618736;FS=0;MQ0F=0;AC=3;AN=8;DP4=17,16,3,5;MQ=37	GT:PL	0/0:0,21,225	0/1:79,0,159	0/1:30,0,255	0/1:68,0,142
OAR11	4924504	.	T	C	954.607	PASS	DP=210;VDB=0.00286026;SGB=-6.77328;RPBZ=0.223629;MQBZ=-1.09954;MQSBZ=1.44208;BQBZ=-2.68581;FS=0;MQ0F=0;AC=5;AN=8;DP4=30,17,54,28;MQ=38	GT:PL	1/1:255,54,0	0/1:255,0,249	0/1:229,0,255	0/1:255,0,255
OAR11	49268631	.	C	T	161.119	PASS	DP=37;VDB=0.00100877;SGB=1.06188;RPBZ=-0.293008;MQBZ=0;BQBZ=0.69282;FS=0;MQ0F=0;AC=2;AN=8;DP4=25,0,12,0;MQ=37	GT:PL	0/0:0,12,110	0/0:0,15,102	0/1:125,0,134	0/1:75,0,112
OAR11	50191218	.	C	T	788.918	PASS	DP=385;VDB=3.43974e-09;SGB=-128.721;RPBZ=1.14071;MQBZ=0.142059;MQSBZ=-0.765375;BQBZ=-1.06164;FS=0;MQ0F=0.0103896;AC=4;AN=8;DP4=90,76,37,39;MQ=34	GT:PL	0/1:255,0,255	0/1:73,0,255	0/1:245,0,255	0/1:255,0,255
OAR11	50191315	.	G	T	254.862	PASS	DP=93;VDB=3.41725e-08;SGB=-16.5043;RPBZ=0.824789;MQBZ=-3.63915;BQBZ=0.510624;FS=0;MQ0F=0.0430108;AC=4;AN=8;DP4=0,52,0,41;MQ=29	GT:PL	0/1:72,0,134	0/1:3,0,132	0/1:115,0,94	0/1:102,0,85
OAR11	50395274	.	A	G	448.103	PASS	DP=92;VDB=0.0539527;SGB=-10.979;RPBZ=1.16277;MQBZ=-2.04779;MQSBZ=-1.79957;BQBZ=-0.63566;FS=0;MQ0F=0;AC=4;AN=8;DP4=11,13,13,10;MQ=38	GT:PL	0/1:74,0,77	0/1:203,0,210	0/1:177,0,249	0/1:32,0,101
OAR11	52386620	.	G	A	254.066	PASS	DP=413;VDB=0.0914178;SGB=10.7191;RPBZ=-6.5089;MQBZ=-0.00973271;MQSBZ=-2.09277;BQBZ=3.08061;FS=0;MQ0F=0;AC=2;AN=8;DP4=63,153,16,21;MQ=38	GT:PL	0/0:0,190,255	0/1:39,0,255	0/0:0,154,255	0/1:255,0,255
OAR11	53574654	.	T	G	725.533	PASS	DP=238;VDB=7.205e-10;SGB=10.775;RPBZ=0.480935;MQBZ=-2.09549;MQSBZ=-3.15646;BQBZ=-1.91949;FS=0;MQ0F=0;AC=3;AN=8;DP4=39,39,26,48;MQ=34	GT:PL	0/1:255,0,255	0/1:255,0,255	0/1:255,0,244	0/0:0,66,255
OAR11	55971589	.	C	T	719.363	PASS	DP=250;VDB=7.20766e-10;SGB=29.588;RPBZ=-2.46205;MQBZ=1.14377;MQSBZ=0.727449;BQBZ=-0.672179;FS=0;MQ0F=0;AC=5;AN=8;DP4=14,19,59,55;MQ=37	GT:PL	0/1:255,0,200	1/1:255,148,0	1/1:255,114,0	0/0:0,66,255
OAR11	56176249	.	T	C	218.829	PASS	DP=24;VDB=3.79365e-05;SGB=-0.788458;RPBZ=0.680661;MQBZ=0.7544;BQBZ=-0.0831703;FS=0;MQ0F=0;AC=6;AN=8;DP4=0,10,0,14;MQ=28	GT:PL	1/1:55,6,0	1/1:102,21,0	1/1:106,15,0	0/0:0,30,139
OAR11	57833004	.	A	T	183.01	PASS	DP=19;VDB=0.0181823;SGB=-1.69982;RPBZ=0.534249;MQBZ=0.198568;BQBZ=0.948683;FS=0;MQ0F=0;AC=4;AN=8;DP4=10,0,9,0;MQ=37	GT:PL	0/1:49,0,69	0/0:0,15,124	1/1:120,15,0	0/1:57,0,27
OAR11	58615768	.	C	T	46.4419	PASS	DP=15;VDB=0.0117389;SGB=-2.48239;RPBZ=1.07583;MQBZ=0.46291;BQBZ=-0.964486;FS=0;MQ0F=0;AC=3;AN=8;DP4=0,6,0,4;MQ=34	GT:PL	0/1:5,0,2	0/1:57,0,23	0/1:21,0,54	0/0:0,6,42
OAR11	59373423	.	G	A	210.017	PASS	DP=233;VDB=0.0191166;SGB=22.6326;RPBZ=0.382447;MQBZ=-0.342451;MQSBZ=-1.2566;BQBZ=1.01957;FS=0;MQ0F=0;AC=2;AN=8;DP4=47,57,7,11;MQ=36	GT:PL	1/1:255,54,0	0/0:0,151,255	0/0:0,75,255	0/0:0,87,255
OAR11	60605823	.	C	G	721.452	PASS	DP=368;VDB=4.61097e-40;SGB=20.0461;RPBZ=1.12592;MQBZ=1.29983;MQSBZ=2.49741;BQBZ=-1.37434;FS=0;MQ0F=0;AC=4;AN=8;DP4=65,37,83,39;MQ=38	GT:PL	0/0:0,138,255	1/1:255,141,0	0/1:255,0,255	0/1:255,0,255
OAR11	61813996	.	G	C	924.31	PASS	DP=149;VDB=2.75062e-06;SGB=-5.98251;RPBZ=1.539;MQBZ=-1.3935;MQSBZ=0.530689;BQBZ=-0.207409;FS=0;MQ0F=0;AC=5;AN=8;DP4=19,10,35,30;MQ=35	GT:PL	0/1:255,0,243	0/1:255,0,201	0/1:199,0,119	1/1:255,81,0
OAR11	61814087	.	C	T	214.534	PASS	DP=49;VDB=0.029449;SGB=-15.2595;RPBZ=0.59963;MQBZ=1.27751;BQBZ=0.759959;FS=0;MQ0F=0;AC=3;AN=8;DP4=0,32,0,17;MQ=34	GT:PL	0/1:139,0,121	0/1:69,0,91	0/1:46,0,69	0/0:0,39,159
OAR11	8092836	.	G	A	790.048	PASS	DP=87;VDB=1.51133e-09;SGB=-4.82469;RPBZ=-1.85201;MQBZ=-1.2786;MQSBZ=-2.88011;BQBZ=-1.03295;FS=0;MQ0F=0;AC=6;AN=8;DP4=6,6,13,27;MQ=37	GT:PL	0/1:139,0,163	0/1:200,0,143	1/1:255,48,0	1/1:235,30,0
OAR11	8903406	.	G	T	464.532	PASS	DP=176;VDB=0.316196;SGB=7.62876;RPBZ=0.703749;MQBZ=-0.208553;MQSBZ=1.2664;BQBZ=1.16218;FS=0;MQ0F=0;AC=3;AN=8;DP4=36,35,12,17;MQ=40	GT:PL	0/1:255,0,228	1/1:255,39,0	0/0:0,81,255	0/0:0,99,255
OAR12	11283974	.	A	G	532.452	PASS	DP=57;VDB=2.74712e-15;SGB=-5.17435;RPBZ=-1.34585;MQBZ=1.17612;BQBZ=-0.62841;FS=0;MQ0F=0;AC=6;AN=8;DP4=10,0,47,0;MQ=33	GT:PL	0/1:139,0,58	1/1:152,27,0	0/1:117,0,47	1/1:165,30,0
OAR12	11840092	.	G	A	614.604	PASS	DP=165;VDB=4.0586e-13;SGB=-26.9199;RPBZ=0.127434;MQBZ=0.366956;MQSBZ=3.61545;BQBZ=-0.491282;FS=0;MQ0F=0;AC=3;AN=8;DP4=49,18,28,8;MQ=37	GT:PL	0/1:144,0,255	0/1:255,0,157	0/1:255,0,244	0/0:0,96,255
OAR12	12355085	.	A	G	172.106	PASS	DP=43;VDB=8.66831e-05;SGB=-0.0966342;RPBZ=-1.85754;MQBZ=-1.43787;MQSBZ=2.66603;BQBZ=-0.245163;FS=0;MQ0F=0;AC=2;AN=8;DP4=9,10,6,3;MQ=35	GT:PL	0/0:0,27,255	0/1:123,0,21	0/1:89,0,42	0/0:0,18,192
OAR12	13067113	.	T	C	854.157	PASS	DP=213;VDB=3.16524e-11;SGB=-20.1865;RPBZ=9.09253;MQBZ=1.40841;MQSBZ=2.57685;BQBZ=6.7097;FS=0;MQ0F=0;AC=4;AN=8;DP4=68,14,19,34;MQ=35	GT:PL	0/1:142,0,255	0/1:255,0,223	0/1:255,0,229	0/1:240,0,171
OAR12	13337912	.	A	C	117.494	PASS	DP=182;VDB=0.325399;SGB=-13.4184;RPBZ=-4.76806;MQBZ=-2.74913;MQSBZ=-0.645418;BQBZ=3.05602;FS=0;MQ0F=0;AC=2;AN=8;DP4=20,85,8,6;MQ=39	GT:PL	0/1:46,0,255	0/0:0,5,255	0/1:113,0,234	0/0:0,90,255
OAR12	1334106	.	G	A	88.9617	PASS	DP=20;VDB=0.0137686;SGB=6.01014;RPBZ=1.57005;MQBZ=-1.07262;FS=0;MQ0F=0;AC=2;AN=8;DP4=14,0,6,0;MQ=38	GT:PL	1/1:133,18,0	0/0:0,9,81	0/0:0,21,145	0/0:0,12,110
OAR12	14621488	.	G	A	347.68	PASS	DP=142;VDB=0.0113372;SGB=6.46988;RPBZ=-1.38201;MQBZ=-0.151779;MQSBZ=-1.70737;BQBZ=1.59547;FS=0;MQ0F=0;AC=3;AN=8;DP4=18,49,16,10;MQ=38	GT:PL	1/1:255,21,0	0/1:138,0,149	0/0:0,81,255	0/0:0,96,255
OAR12	15552715	.	C	G	604.831	PASS	DP=91;VDB=3.27195e-14;SGB=-5.05972;RPBZ=1.94512;MQBZ=0.0357213;MQSBZ=-1.97995;BQBZ=-1.36545;FS=0;MQ0F=0.0659341;AC=6;AN=8;DP4=1,9,13,33;MQ=32	GT:PL	1/1:255,48,0	0/1:31,0,81	1/1:255,60,0	0/1:103,0,132
OAR12	16127275	.	A	G	98.7759	PASS	DP=206;VDB=4.32272e-06;SGB=1.06188;RPBZ=3.05511;MQBZ=-2.8983;MQSBZ=-1.00261;BQBZ=0.116733;FS=0;MQ0F=0;AC=2;AN=8;DP4=72,43,2,10;MQ=38	GT:PL	0/0:0,93,255	0/1:77,0,255	0/1:65,0,255	0/0:0,93,255
OAR12	16127282	.	T	G	661.409	PASS	DP=212;VDB=0.238908;SGB=9.81538;RPBZ=1.74398;MQBZ=-2.02045;MQSBZ=0.115734;BQBZ=0.18753;FS=0;MQ0F=0;AC=4;AN=8;DP4=30,27,33,36;MQ=38	GT:PL	0/0:0,90,255	0/1:206,0,255	1/1:255,135,0	0/1:244,0,255
OAR12	18112440	.	C	T	350.586	PASS	DP=212;VDB=0.000278528;SGB=-21.3966;RPBZ=-4.3228;MQBZ=-2.9765;MQSBZ=1.89077;BQBZ=3.72925;FS=0;MQ0F=0;AC=3;AN=8;DP4=32,73,18,9;MQ=37	GT:PL	0/1:188,0,255	0/1:47,0,204	0/1:158,0,255	0/0:0,108,255
OAR12	18568991	.	T	A	120.078	PASS	DP=34;VDB=0.000704574;SGB=-10.3495;RPBZ=-1.15456;MQBZ=1.77271;BQBZ=-0.198373;FS=0;MQ0F=0;AC=2;AN=8;DP4=25,0,9,0;MQ=35	GT:PL	0/1:87,0,107	0/1:72,0,77	0/0:0,24,135	0/0:12,33,135
OAR12	18780067	.	T	G	668.695	PASS	DP=94;VDB=2.46315e-08;SGB=-1.80086;RPBZ=0.679036;MQBZ=-1.0748;MQSBZ=-0.133535;BQBZ=-1.19695;FS=0;MQ0F=0;AC=6;AN=8;DP4=2,8,16,38;MQ=34	GT:PL	0/1:166,0,192	0/1:129,0,20	1/1:255,99,0	1/1:158,27,0
OAR12	19008675	.	A	G	443.475	PASS	DP=182;VDB=0.00331739;SGB=34.3179;RPBZ=0.991235;MQBZ=-1.8811;MQSBZ=-0.728761;BQBZ=-8.58421;FS=0;MQ0F=0;AC=4;AN=8;DP4=18,19,28,26;MQ=26	GT:PL	1/1:238,72,0	0/0:0,45,224	1/1:255,90,0	0/0:0,66,255
OAR12	20219000	.	A	G	725.574	PASS	DP=259;VDB=5.3414e-06;SGB=-37.3529;RPBZ=2.27998;MQBZ=-0.364046;MQSBZ=-0.155652;BQBZ=-1.46311;FS=0;MQ0F=0;AC=3;AN=8;DP4=50,50,27,26;MQ=39	GT:PL	0/1:255,0,255	0/1:255,0,247	0/0:0,160,255	0/1:255,0,230
OAR12	21349481	.	C	T	622.476	PASS	DP=121;VDB=0.00955419;SGB=3.62867;RPBZ=-0.186516;MQBZ=-2.23915;MQSBZ=-0.654672;BQBZ=-0.919997;FS=0;MQ0F=0;AC=5;AN=8;DP4=21,16,21,16;MQ=37	GT:PL	0/1:158,0,255	1/1:255,45,0	0/0:0,72,255	1/1:255,42,0
OAR12	21576594	.	G	A	281.46	PASS	DP=34;VDB=8.33958e-05;SGB=3.49879;RPBZ=-3.1541;MQBZ=2.07359;BQBZ=-1.09619;FS=0;MQ0F=0;AC=4;AN=8;DP4=13,0,20,0;MQ=35	GT:PL	0/1:53,0,11	0/0:0,18,127	1/1:171,36,0	0/1:101,0,78
OAR12	21576706	.	C	T	690.455	PASS	DP=189;VDB=0.0017788;SGB=8.45767;RPBZ=0.0170846;MQBZ=1.2603;MQSBZ=-0.423041;BQBZ=1.65475;FS=0;MQ0F=0;AC=4;AN=8;DP4=31,23,37,25;MQ=38	GT:PL	0/1:224,0,247	0/0:0,57,255	1/1:255,108,0	0/1:255,0,255
OAR12	2259917	.	T	C	573.358	PASS	DP=175;VDB=0.0948695;SGB=-24.4651;RPBZ=1.43223;MQBZ=-1.05521;MQSBZ=3.08316;BQBZ=-1.762;FS=0;MQ0F=0;AC=3;AN=8;DP4=43,34,16,16;MQ=37	GT:PL	0/1:237,0,255	0/1:229,0,255	0/0:0,111,255	0/1:147,0,206
OAR12	22693027	.	T	C	905.505	PASS	DP=208;VDB=6.82345e-08;SGB=-6.95651;RPBZ=0.0934174;MQBZ=-1.29428;MQSBZ=1.1352;BQBZ=0.445222;FS=0;MQ0F=0;AC=5;AN=8;DP4=21,19,44,42;MQ=39	GT:PL	0/1:255,0,255	0/1:180,0,239	0/1:255,0,253	1/1:255,93,0
OAR12	23610995	.	C	T	929.154	PASS	DP=262;VDB=1.55656e-08;SGB=-26.0167;RPBZ=-1.50264;MQBZ=-2.70313;MQSBZ=-1.5293;BQBZ=-1.53181;FS=0;MQ0F=0;AC=4;AN=8;DP4=34,53,40,32;MQ=37	GT:PL	0/1:255,0,255	0/1:206,0,255	0/1:255,0,255	0/1:251,0,255
OAR12	25273033	.	G	A	161.11	PASS	DP=33;VDB=1.1052e-05;SGB=0.675642;RPBZ=1.70557;MQBZ=1.07072;BQBZ=1.48324;FS=0;MQ0F=0;AC=2;AN=8;DP4=0,22,0,11;MQ=34	GT:PL	0/0:0,27,148	0/0:0,12,94	0/1:119,0,62	0/1:81,0,81
OAR12	25800801	.	T	A	57.1984	PASS	DP=44;VDB=0.124686;SGB=-2.00771;RPBZ=-2.84673;MQBZ=-1.46328;MQSBZ=0.17863;BQBZ=-3.38548;FS=0;MQ0F=0;AC=2;AN=8;DP4=9,8,0,4;MQ=39	GT:PL	0/0:0,12,152	0/1:33,0,33	0/0:0,27,255	0/1:63,0,91
OAR12	26052221	.	G	A	125.137	PASS	DP=31;VDB=0.000598374;SGB=-0.482464;RPBZ=0.446475;MQBZ=0.680888;BQBZ=1.08246;FS=0;MQ0F=0;AC=2;AN=8;DP4=22,0,8,0;MQ=35	GT:PL	0/0:0,24,148	0/1:78,0,90	0/0:0,15,109	0/1:86,0,63
OAR12	26871148	.	G	A	138.432	PASS	DP=31;VDB=0.000146662;SGB=4.81957;RPBZ=-0.351963;MQBZ=-0.400005;BQBZ=1.56068;FS=0;MQ0F=0;AC=3;AN=8;DP4=20,0,11,0;MQ=36	GT:PL	0/0:0,21,143	0/1:26,0,80	0/0:0,27,155	1/1:158,27,0
OAR12	26871313	.	G	A	855.479	PASS	DP=257;VDB=0.000254401;SGB=-28.4715;RPBZ=-9.14896;MQBZ=-0.298816;MQSBZ=-1.06077;BQBZ=7.66694;FS=0;MQ0F=0;AC=4;AN=8;DP4=10,60,34,46;MQ=38	GT:PL	0/1:255,0,237	0/1:255,0,135	0/1:255,0,148	0/1:128,0,255
OAR12	28559820	.	C	A	45.4117	PASS	DP=79;VDB=0.235765;SGB=-2.36533;RPBZ=2.14692;MQBZ=-0.623623;MQSBZ=1.57591;BQBZ=1.35609;FS=0;MQ0F=0;AC=2;AN=8;DP4=27,18,2,1;MQ=39	GT:PL	0/1:70,0,66	0/1:15,0,212	0/0:0,63,255	0/0:0,42,255
OAR12	28559851	.	C	G	648.964	PASS	DP=86;VDB=0.17244;SGB=-4.19158;RPBZ=0.752538;MQBZ=-0.853379;MQSBZ=1.6247;BQBZ=-0.544832;FS=0;MQ0F=0;AC=6;AN=8;DP4=6,12,12,18;MQ=39	GT:PL	1/1:143,12,0	0/1:93,0,165	0/1:197,0,255	1/1:255,42,0
OAR12	30940681	.	C	T	210.017	PASS	DP=136;VDB=0.0118054;SGB=29.5638;RPBZ=1.15052;MQBZ=-1.57122;MQSBZ=-2.58476;BQBZ=-0.742952;FS=0;MQ0F=0;AC=2;AN=8;DP4=25,35,10,13;MQ=35	GT:PL	0/0:0,48,255	0/0:0,51,255	0/0:0,81,255	1/1:255,69,0
OAR12	3099090	.	G	A	102.199	PASS	DP=42;VDB=0.000542073;SGB=15.7021;RPBZ=0.341911;MQBZ=-0.749384;BQBZ=0.360754;FS=0;MQ0F=0;AC=2;AN=8;DP4=29,0,13,0;MQ=35	GT:PL	0/0:0,33,169	1/1:147,39,0	0/0:0,42,168	0/0:0,12,94
OAR12	3099223	.	A	G	666.581	PASS	DP=199;VDB=7.98923e-06;SGB=19.0767;RPBZ=-0.0482567;MQBZ=-1.5221;MQSBZ=-1.29386;BQBZ=-1.63146;FS=0;MQ0F=0;AC=5;AN=8;DP4=27,19,42,35;MQ=36	GT:PL	1/1:255,87,0	0/0:0,105,255	1/1:255,108,0	0/1:202,0,230
OAR12	31213454	.	A	C	51.7292	PASS	DP=63;VDB=0.0904733;SGB=-1.62982;RPBZ=0.696629;MQBZ=-0.314508;MQSBZ=1.10611;BQBZ=1.99881;FS=0;MQ0F=0;AC=2;AN=8;DP4=9,14,1,4;MQ=24	GT:PL	0/0:0,39,128	0/0:0,12,45	1/1:95,12,0	0/0:0,12,86
OAR12	31416156	.	G	C	684.316	PASS	DP=173;VDB=0.0138307;SGB=4.40121;RPBZ=-0.33052;MQBZ=-1.6698;MQSBZ=-0.0329386;BQBZ=-1.21517;FS=0;MQ0F=0;AC=3;AN=8;DP4=47,19,22,19;MQ=38	GT:PL	0/1:246,0,214	0/1:223,0,136	0/0:0,117,255	0/1:255,0,212
OAR12	31646240	.	A	G	641.105	PASS	DP=145;VDB=0.0865767;SGB=-64.1727;RPBZ=7.47714;MQBZ=-0.0400104;MQSBZ=-0.986808;BQBZ=6.03614;FS=0;MQ0F=0;AC=4;AN=8;DP4=62,3,20,16;MQ=38	GT:PL	0/1:255,0,173	0/1:128,0,145	0/1:105,0,237	0/1:192,0,180
OAR12	31877710	.	A	C	310.598	PASS	DP=38;VDB=0.239887;SGB=-3.28287;RPBZ=-0.742367;MQBZ=-1.30782;MQSBZ=-1.09426;BQBZ=-0.324973;FS=0;MQ0F=0;AC=6;AN=8;DP4=5,3,5,6;MQ=38	GT:PL	1/1:110,9,0	1/1:100,9,0	0/1:106,0,164	0/1:33,0,75
OAR12	31877711	.	C	T	310.598	PASS	DP=38;VDB=0.244899;SGB=-3.28287;RPBZ=-0.742367;MQBZ=-1.30782;MQSBZ=-1.09426;BQBZ=-0.390393;FS=0;MQ0F=0;AC=6;AN=8;DP4=5,3,5,6;MQ=38	GT:PL	1/1:110,9,0	1/1:100,9,0	0/1:106,0,164	0/1:33,0,75
OAR12	32724076	.	A	G	450.525	PASS	DP=340;VDB=0.21715;SGB=7.62876;RPBZ=-3.18759;MQBZ=-1.19162;MQSBZ=0.17302;BQBZ=1.95375;FS=0;MQ0F=0;AC=2;AN=8;DP4=50,123,13,16;MQ=37	GT:PL	0/1:254,0,255	0/1:236,0,255	0/0:0,211,255	0/0:0,160,255
OAR12	32930381	.	G	A	759.518	PASS	DP=140;VDB=0.00311719;SGB=-20.1865;RPBZ=0.413811;MQBZ=-1.20709;MQSBZ=0.0273845;BQBZ=-0.932892;FS=0;MQ0F=0;AC=5;AN=8;DP4=20,18,27,26;MQ=37	GT:PL	0/1:198,0,255	0/1:100,0,97	0/1:246,0,229	1/1:255,69,0
OAR12	33174225	.	A	G	263.951	PASS	DP=110;VDB=6.18783e-06;SGB=2.22065;RPBZ=-0.264751;MQBZ=-2.00003;MQSBZ=2.4564;BQBZ=-0.582361;FS=0;MQ0F=0;AC=2;AN=8;DP4=35,19,10,5;MQ=37	GT:PL	0/1:152,0,203	0/0:0,66,255	0/1:151,0,176	0/0:0,48,255
OAR12	33793391	.	G	C	673.426	PASS	DP=188;VDB=9.54843e-06;SGB=6.14013;RPBZ=-0.470249;MQBZ=-1.57023;MQSBZ=-0.821164;BQBZ=-0.0331398;FS=0;MQ0F=0;AC=4;AN=8;DP4=28,27,28,22;MQ=40	GT:PL	0/0:0,81,255	0/1:207,0,255	0/1:255,0,255	1/1:255,84,0
OAR12	34216347	.	G	C	191.716	PASS	DP=25;VDB=0.621812;SGB=-0.197938;RPBZ=0.462628;MQBZ=-1.79531;MQSBZ=0.78842;BQBZ=0.465475;FS=0;MQ0F=0;AC=5;AN=8;DP4=2,3,5,3;MQ=36	GT:PL	1/1:62,6,0	0/1:36,0,36	1/1:137,15,0	0/0:0,12,148
OAR12	34456288	.	G	A	405.511	PASS	DP=216;VDB=1.7774e-05;SGB=11.1054;RPBZ=-0.0755879;MQBZ=0.64773;MQSBZ=-0.100219;BQBZ=2.03954;FS=0;MQ0F=0;AC=3;AN=8;DP4=43,45,22,16;MQ=38	GT:PL	0/1:196,0,255	0/0:0,78,255	0/0:0,141,255	1/1:255,48,0
OAR12	34688394	.	C	T	256.675	PASS	DP=25;VDB=2.62604e-07;SGB=-3.55088;RPBZ=-0.674931;MQBZ=-0.481883;BQBZ=-2.05452;FS=0;MQ0F=0;AC=5;AN=8;DP4=8,0,16,0;MQ=35	GT:PL	0/1:65,0,60	0/1:57,0,14	0/1:55,0,93	1/1:119,21,0
OAR12	35402580	.	G	A	304.161	PASS	DP=54;VDB=3.76328e-08;SGB=-10.6734;RPBZ=0.476002;MQBZ=-0.340546;BQBZ=2.51733;FS=0;MQ0F=0;AC=4;AN=8;DP4=32,0,22,0;MQ=34	GT:PL	0/1:89,0,119	0/1:73,0,105	0/1:72,0,137	0/1:108,0,63
OAR12	35644027	.	C	G	420.011	PASS	DP=162;VDB=0.115889;SGB=4.9247;RPBZ=-0.485749;MQBZ=-0.27259;MQSBZ=0.750998;BQBZ=0.934163;FS=0;MQ0F=0;AC=2;AN=8;DP4=46,35,8,14;MQ=36	GT:PL	0/1:237,0,212	0/1:222,0,185	0/0:0,87,255	0/0:0,96,255
OAR12	3591147	.	A	C	263.101	PASS	DP=109;VDB=0.0229401;SGB=12.8582;RPBZ=1.15873;MQBZ=-0.449604;MQSBZ=0.159035;BQBZ=-3.04088;FS=0;MQ0F=0.00917431;AC=2;AN=8;DP4=15,19,15,8;MQ=33	GT:PL	0/0:0,27,238	0/1:165,0,3	0/1:137,0,237	0/0:0,30,255
OAR12	3824108	.	G	A	226.024	PASS	DP=147;VDB=1.02233e-14;SGB=5.31099;RPBZ=4.75406;MQBZ=1.58046;MQSBZ=2.61076;BQBZ=-3.17284;FS=0;MQ0F=0;AC=2;AN=8;DP4=66,28,0,23;MQ=37	GT:PL	0/1:149,0,168	0/0:0,66,255	0/0:0,144,255	0/1:116,0,191
OAR12	38943120	.	G	A	558.483	PASS	DP=85;VDB=0.00104464;SGB=4.15558;RPBZ=-0.383645;MQBZ=0.209212;MQSBZ=-1.46439;BQBZ=0.293083;FS=0;MQ0F=0;AC=3;AN=8;DP4=9,9,11,14;MQ=38	GT:PL	0/1:137,0,183	0/1:206,0,114	0/1:255,0,67	0/0:0,12,108
OAR12	38943176	.	T	C	941.039	PASS	DP=175;VDB=2.38482e-06;SGB=-6.68263;RPBZ=1.73588;MQBZ=-0.621194;MQSBZ=1.09163;BQBZ=-1.51738;FS=0;MQ0F=0;AC=5;AN=8;DP4=17,14,37,43;MQ=39	GT:PL	0/1:216,0,255	1/1:255,84,0	0/1:255,0,225	0/1:255,0,81
OAR12	39156218	.	G	A	470.802	PASS	DP=187;VDB=9.62752e-05;SGB=10.7191;RPBZ=0.48811;MQBZ=0.422085;MQSBZ=0.737102;BQBZ=0.915024;FS=0;MQ0F=0;AC=2;AN=8;DP4=39,33,29,8;MQ=38	GT:PL	0/1:255,0,238	0/0:0,75,255	0/1:255,0,243	0/0:0,69,255
OAR12	39156221	.	C	T	454.034	PASS	DP=188;VDB=0.00032401;SGB=6.08358;RPBZ=0.159169;MQBZ=-0.957338;MQSBZ=0.860854;BQBZ=-0.58658;FS=0;MQ0F=0;AC=2;AN=8;DP4=55,28,11,14;MQ=38	GT:PL	0/0:0,93,255	0/1:255,0,235	0/0:0,90,255	0/1:238,0,231
OAR12	39364796	.	T	C	612.558	PASS	DP=144;VDB=0.00651094;SGB=-23.2377;RPBZ=-0.917131;MQBZ=-0.776186;MQSBZ=0.648738;BQBZ=0.471215;FS=0;MQ0F=0;AC=3;AN=8;DP4=29,26,18,12;MQ=39	GT:PL	0/0:0,90,255	0/1:146,0,226	0/1:251,0,186	0/1:255,0,134
OAR12	39582	.	C	T	116.872	PASS	DP=60;VDB=0.400625;SGB=4.63151;RPBZ=0;MQBZ=0.85667;MQSBZ=-1.94666;BQBZ=0;FS=0;MQ0F=0;AC=2;AN=8;DP4=13,19,4,1;MQ=36	GT:PL	1/1:161,15,0	0/0:0,15,133	0/0:0,57,255	0/0:0,24,233
OAR12	40735248	.	A	G	239.794	PASS	DP=44;VDB=0.146504;SGB=3.22748;RPBZ=1.07364;MQBZ=-0.469019;MQSBZ=1.36442;FS=0;MQ0F=0;AC=3;AN=8;DP4=4,9,5,4;MQ=39	GT:PL	1/1:133,12,0	0/1:150,0,180	0/0:0,12,117	0/0:0,6,77
OAR12	41531736	.	C	T	790.194	PASS	DP=193;VDB=5.03242e-15;SGB=-19.266;RPBZ=-4.92475;MQBZ=-1.71964;MQSBZ=1.59268;BQBZ=-0.564573;FS=0;MQ0F=0;AC=5;AN=8;DP4=37,33,34,16;MQ=38	GT:PL	0/1:215,0,255	1/1:255,54,0	0/1:171,0,255	0/1:190,0,255
OAR12	41531785	.	C	A	745.843	PASS	DP=207;VDB=0.00552699;SGB=-18.3454;RPBZ=-5.6069;MQBZ=-1.72284;MQSBZ=-0.295527;BQBZ=5.24048;FS=0;MQ0F=0;AC=5;AN=8;DP4=18,55,23,24;MQ=38	GT:PL	0/1:216,0,255	1/1:255,54,0	0/1:150,0,255	0/1:166,0,255
OAR12	4161271	.	C	T	481.954	PASS	DP=76;VDB=1.31564e-05;SGB=0.541338;RPBZ=-2.39353;MQBZ=-0.738016;MQSBZ=2.50765;BQBZ=0.279836;FS=0;MQ0F=0;AC=3;AN=8;DP4=15,8,10,11;MQ=37	GT:PL	0/1:131,0,71	0/1:190,0,80	0/1:201,0,130	0/0:0,30,255
OAR12	41735930	.	C	T	981.027	PASS	DP=308;VDB=3.9264e-12;SGB=-9.92404;RPBZ=1.39644;MQBZ=-0.373069;MQSBZ=-0.587794;BQBZ=-0.00380492;FS=0;MQ0F=0.00324675;AC=6;AN=8;DP4=15,23,81,70;MQ=38	GT:PL	0/1:255,0,255	0/1:255,0,239	1/1:255,181,0	1/1:255,144,0
OAR12	42038660	.	C	T	708.391	PASS	DP=260;VDB=7.45685e-14;SGB=11.7408;RPBZ=0.565933;MQBZ=-1.92659;MQSBZ=0.959696;BQBZ=-1.42355;FS=0;MQ0F=0;AC=4;AN=8;DP4=45,41,44,35;MQ=36	GT:PL	0/1:255,0,255	0/0:0,114,255	0/1:242,0,255	1/1:255,81,0
OAR12	43177557	.	C	T	768.933	PASS	DP=86;VDB=0.000602322;SGB=-4.97414;RPBZ=-0.150735;MQBZ=-0.910437;MQSBZ=0.71294;BQBZ=-0.577058;FS=0;MQ0F=0;AC=6;AN=8;DP4=8,4,23,21;MQ=35	GT:PL	0/1:202,0,187	0/1:122,0,71	1/1:255,57,0	1/1:229,30,0
OAR12	43380196	.	A	G	129.169	PASS	DP=46;VDB=4.91512e-05;SGB=-1.53316;RPBZ=-1.06736;MQBZ=-2.1493;BQBZ=-1.473;FS=0;MQ0F=0;AC=4;AN=8;DP4=0,15,0,10;MQ=37	GT:PL	0/1:54,0,106	0/1:18,0,88	1/1:101,15,0	0/0:0,18,135
OAR12	44823446	.	C	T	140.216	PASS	DP=25;VDB=0.00344324;SGB=0.859313;RPBZ=-0.622485;MQBZ=-0.864806;BQBZ=-0.877058;FS=0;MQ0F=0;AC=4;AN=8;DP4=0,10,0,13;MQ=26	GT:PL	1/1:90,12,0	0/1:3,0,93	0/1:88,0,3	0/0:0,15,74
OAR12	46267837	.	A	T	391.785	PASS	DP=38;VDB=8.40727e-05;SGB=-4.27839;RPBZ=2.32937;MQBZ=-1.80724;BQBZ=2.58278;FS=0;MQ0F=0;AC=5;AN=8;DP4=8,0,28,0;MQ=37	GT:PL	0/1:113,0,33	1/1:165,27,0	0/1:108,0,75	0/1:46,0,48
OAR12	46497430	.	C	T	471.027	PASS	DP=245;VDB=1.16446e-05;SGB=9.94653;RPBZ=-1.614;MQBZ=1.64414;MQSBZ=-2.8506;BQBZ=0.117195;FS=0;MQ0F=0;AC=2;AN=8;DP4=41,76,14,21;MQ=37	GT:PL	0/1:255,0,255	0/0:0,111,255	0/0:0,117,255	0/1:255,0,255
OAR12	47474840	.	G	A	471.031	PASS	DP=322;VDB=7.97078e-07;SGB=14.9684;RPBZ=0.126264;MQBZ=-1.23488;MQSBZ=-1.73635;BQBZ=-1.93997;FS=0;MQ0F=0;AC=2;AN=8;DP4=70,88,25,23;MQ=37	GT:PL	0/0:0,151,255	0/1:255,0,255	0/1:255,0,255	0/0:0,175,255
OAR12	48837974	.	G	T	264.595	PASS	DP=24;VDB=4.48183e-05;SGB=-3.44527;RPBZ=-1.01701;MQBZ=1.40389;BQBZ=0.71492;FS=0;MQ0F=0;AC=5;AN=8;DP4=9,0,15,0;MQ=35	GT:PL	0/1:41,0,68	0/1:52,0,42	1/1:146,21,0	0/1:65,0,68
OAR12	49090698	.	C	T	589.594	PASS	DP=203;VDB=8.52988e-09;SGB=6.33268;RPBZ=0.322274;MQBZ=-1.12559;MQSBZ=2.25454;BQBZ=-0.276266;FS=0;MQ0F=0;AC=3;AN=8;DP4=51,28,30,21;MQ=34	GT:PL	0/1:255,0,255	0/1:255,0,247	0/0:0,96,255	0/1:119,0,255
OAR12	49324495	.	C	T	674.495	PASS	DP=163;VDB=3.14406e-13;SGB=6.52581;RPBZ=-1.53681;MQBZ=-1.84465;MQSBZ=-3.53639;BQBZ=-2.43591;FS=0;MQ0F=0;AC=4;AN=8;DP4=31,22,28,24;MQ=39	GT:PL	0/1:255,0,229	0/1:208,0,255	0/0:0,84,255	1/1:255,66,0
OAR12	52071531	.	T	C	306.588	PASS	DP=54;VDB=5.69253e-05;SGB=-0.969364;RPBZ=-0.137681;MQBZ=0.612581;MQSBZ=-0.648497;BQBZ=0.0379965;FS=0;MQ0F=0;AC=3;AN=8;DP4=3,19,5,8;MQ=40	GT:PL	0/1:177,0,74	0/0:0,24,210	0/1:66,0,115	0/1:103,0,156
OAR12	52275443	.	C	T	210.017	PASS	DP=264;VDB=0.0090538;SGB=36.4952;RPBZ=2.51005;MQBZ=1.14573;MQSBZ=0.106962;BQBZ=-1.63543;FS=0;MQ0F=0.0492424;AC=2;AN=8;DP4=74,58,9,19;MQ=35	GT:PL	1/1:255,84,0	0/0:0,90,255	0/0:0,178,255	0/0:0,129,255
OAR12	52729067	.	A	C	720.023	PASS	DP=145;VDB=0.000118673;SGB=10.6034;RPBZ=-1.40537;MQBZ=0.235472;MQSBZ=-1.86564;BQBZ=0.360166;FS=0;MQ0F=0;AC=6;AN=8;DP4=12,11,23,25;MQ=37	GT:PL	0/0:0,69,255	1/1:255,51,0	1/1:255,48,0	1/1:255,45,0
OAR12	52933541	.	G	A	217.173	PASS	DP=58;VDB=1.44691e-05;SGB=-36.7397;RPBZ=-0.0580737;MQBZ=-1.98508;BQBZ=0.219707;FS=0;MQ0F=0;AC=4;AN=8;DP4=39,0,19,0;MQ=36	GT:PL	0/1:41,0,150	0/1:52,0,66	0/1:112,0,144	0/1:52,0,135
OAR12	52933656	.	T	C	876.928	PASS	DP=376;VDB=5.04819e-12;SGB=-33.9949;RPBZ=-0.896558;MQBZ=-1.89126;MQSBZ=-1.75262;BQBZ=0.422336;FS=0;MQ0F=0;AC=4;AN=8;DP4=66,58,57,41;MQ=39	GT:PL	0/1:255,0,255	0/1:150,0,255	0/1:255,0,255	0/1:255,0,255
OAR12	53595617	.	C	T	399.471	PASS	DP=131;VDB=0.00348571;SGB=20.5642;RPBZ=0.208388;MQBZ=-0.624187;MQSBZ=1.50633;BQBZ=1.44499;FS=0;MQ0F=0;AC=3;AN=8;DP4=11,22,15,19;MQ=35	GT:PL	0/1:190,0,99	0/0:0,36,255	1/1:255,72,0	0/0:0,48,255
OAR12	54371150	.	G	A	120.021	PASS	DP=51;VDB=0.00132122;SGB=15.7021;RPBZ=0.845283;MQBZ=-1.27408;BQBZ=1.12434;FS=0;MQ0F=0;AC=2;AN=8;DP4=38,0,13,0;MQ=36	GT:PL	0/0:0,42,174	0/0:0,39,163	1/1:165,39,0	0/0:0,33,171
OAR12	55085492	.	G	A	236.382	PASS	DP=144;VDB=0.000104996;SGB=-15.2595;RPBZ=-0.944138;MQBZ=-1.61559;MQSBZ=3.52162;BQBZ=-2.2995;FS=0;MQ0F=0;AC=2;AN=8;DP4=41,28,11,6;MQ=36	GT:PL	0/0:0,56,255	0/1:138,0,255	0/0:0,66,255	0/1:138,0,249
OAR12	55542906	.	G	A	356.013	PASS	DP=124;VDB=0.0037356;SGB=3.76582;RPBZ=0.16786;MQBZ=-0.111235;MQSBZ=-1.76592;BQBZ=-0.918152;FS=0;MQ0F=0;AC=2;AN=8;DP4=25,34,11,8;MQ=36	GT:PL	0/0:0,69,255	0/0:0,63,255	0/1:189,0,134	0/1:206,0,236
OAR12	5585640	.	T	C	951.32	PASS	DP=309;VDB=1.42e-20;SGB=-37.6771;RPBZ=-0.27261;MQBZ=-1.62767;MQSBZ=-1.91951;BQBZ=0.0348493;FS=0;MQ0F=0.0679612;AC=4;AN=8;DP4=45,36,59,51;MQ=31	GT:PL	0/1:255,0,255	0/1:255,0,218	0/1:255,0,206	0/1:224,0,255
OAR12	56222444	.	T	C	952.704	PASS	DP=145;VDB=5.84538e-06;SGB=-6.54517;RPBZ=-1.30102;MQBZ=-0.5451;MQSBZ=-1.02203;BQBZ=-1.34395;FS=0;MQ0F=0;AC=6;AN=8;DP4=6,10,30,47;MQ=38	GT:PL	0/1:255,0,243	0/1:227,0,98	1/1:255,45,0	1/1:255,84,0
OAR12	56491416	.	C	G	690.173	PASS	DP=198;VDB=1.83368e-05;SGB=9.42304;RPBZ=1.66669;MQBZ=-0.835936;MQSBZ=0.531908;BQBZ=-0.0192206;FS=0;MQ0F=0;AC=4;AN=8;DP4=18,32,37,30;MQ=36	GT:PL	0/0:0,87,255	0/1:224,0,108	0/1:255,0,251	1/1:255,108,0
OAR12	59264396	.	G	A	471.032	PASS	DP=256;VDB=0.00438564;SGB=13.8095;RPBZ=1.76537;MQBZ=-0.0363357;MQSBZ=-0.0784895;BQBZ=-1.67868;FS=0;MQ0F=0;AC=2;AN=8;DP4=47,65,27,18;MQ=38	GT:PL	0/0:0,132,255	0/0:0,81,255	0/1:255,0,255	0/1:255,0,255
OAR12	59545352	.	C	T	536.149	PASS	DP=69;VDB=0.050358;SGB=-4.13879;RPBZ=-0.792774;MQBZ=-0.105607;MQSBZ=1.45092;BQBZ=-0.264393;FS=0;MQ0F=0;AC=6;AN=8;DP4=6,4,11,14;MQ=36	GT:PL	1/1:100,12,0	0/1:200,0,15	1/1:161,21,0	0/1:114,0,208
OAR12	5987563	.	A	G	403.968	PASS	DP=110;VDB=4.82996e-05;SGB=3.76582;RPBZ=0.36924;MQBZ=0.273853;MQSBZ=0.187031;BQBZ=-1.11166;FS=0;MQ0F=0.00909091;AC=2;AN=8;DP4=24,22,10,9;MQ=38	GT:PL	0/1:226,0,150	0/1:217,0,180	0/0:0,63,255	0/0:0,27,222
OAR12	61427675	.	T	C	188.175	PASS	DP=34;VDB=8.79782e-05;SGB=5.27335;RPBZ=1.44513;MQBZ=0.0272605;BQBZ=-0.342545;FS=0;MQ0F=0;AC=3;AN=8;DP4=18,0,12,0;MQ=37	GT:PL	0/1:113,0,99	0/0:0,15,93	1/1:120,15,0	0/0:0,24,158
OAR12	6228540	.	T	A	919.01	PASS	DP=167;VDB=4.70019e-10;SGB=-6.21453;RPBZ=-0.520147;MQBZ=1.42325;MQSBZ=0.375974;BQBZ=1.85688;FS=0;MQ0F=0;AC=6;AN=8;DP4=12,17,37,33;MQ=38	GT:PL	1/1:255,60,0	0/1:224,0,183	0/1:224,0,255	1/1:255,87,0
OAR12	65207865	.	A	G	649.21	PASS	DP=96;VDB=0.00221218;SGB=9.29113;RPBZ=-0.290965;MQBZ=-2.49839;MQSBZ=-0.0430055;BQBZ=-2.44497;FS=0;MQ0F=0;AC=4;AN=8;DP4=6,12,19,23;MQ=38	GT:PL	0/1:238,0,158	0/0:0,24,252	1/1:255,63,0	0/1:200,0,94
OAR12	66667949	.	A	G	53.7116	PASS	DP=27;VDB=0.166456;SGB=-2.36533;RPBZ=-0.547968;BQBZ=0.522233;FS=0;MQ0F=0;AC=2;AN=8;DP4=3,8,0,3;MQ=42	GT:PL	0/0:0,6,77	0/1:68,0,33	0/1:24,0,155	0/0:0,9,110
OAR12	67427650	.	C	G	115.122	PASS	DP=44;VDB=0.000449346;SGB=12.9307;RPBZ=-0.530812;MQBZ=-0.824267;BQBZ=-0.50146;FS=0;MQ0F=0;AC=2;AN=8;DP4=33,0,11,0;MQ=35	GT:PL	0/0:0,54,184	0/0:0,30,146	1/1:160,33,0	0/0:0,15,119
OAR12	6947049	.	A	G	800.402	PASS	DP=170;VDB=0.000510583;SGB=-17.118;RPBZ=-0.330143;MQBZ=0.220237;MQSBZ=-1.1875;BQBZ=0.764421;FS=0;MQ0F=0;AC=4;AN=8;DP4=26,31,25,18;MQ=38	GT:PL	0/1:244,0,255	0/1:226,0,151	0/1:255,0,237	0/1:113,0,255
OAR12	71293946	.	T	C	400.599	PASS	DP=102;VDB=0.31153;SGB=15.8174;RPBZ=0.143749;MQBZ=0.540057;MQSBZ=-3.38123;BQBZ=0.0660256;FS=0;MQ0F=0;AC=3;AN=8;DP4=11,14,14,13;MQ=36	GT:PL	1/1:255,60,0	0/1:191,0,156	0/0:0,24,232	0/0:0,33,255
OAR12	71293956	.	T	G	294.67	PASS	DP=100;VDB=0.585871;SGB=1.06183;RPBZ=0.370687;MQBZ=-0.272919;MQSBZ=-3.38906;BQBZ=0.54345;FS=0;MQ0F=0;AC=3;AN=8;DP4=17,21,7,5;MQ=36	GT:PL	0/0:0,60,255	0/1:134,0,193	1/1:206,21,0	0/0:0,33,255
OAR12	71967330	.	T	C	470.995	PASS	DP=246;VDB=0.00400893;SGB=8.40135;RPBZ=-1.67143;MQBZ=0.310227;MQSBZ=-1.22441;BQBZ=0.755275;FS=0;MQ0F=0;AC=2;AN=8;DP4=44,70,20,11;MQ=38	GT:PL	0/1:255,0,255	0/1:255,0,168	0/0:0,123,255	0/0:0,129,255
OAR12	7313163	.	A	G	679.479	PASS	DP=197;VDB=9.41431e-10;SGB=9.42301;RPBZ=-0.195209;MQBZ=0.185982;MQSBZ=3.39461;BQBZ=0.618973;FS=0;MQ0F=0;AC=4;AN=8;DP4=28,19,42,25;MQ=40	GT:PL	0/1:213,0,255	0/0:0,48,255	0/1:255,0,239	1/1:255,87,0
OAR12	75466856	.	G	T	535.601	PASS	DP=106;VDB=0.00187417;SGB=0.926592;RPBZ=-0.736215;MQBZ=-0.311248;MQSBZ=2.51287;BQBZ=-0.256124;FS=0;MQ0F=0;AC=3;AN=8;DP4=24,14,13,10;MQ=39	GT:PL	0/0:0,48,255	0/1:216,0,165	0/1:159,0,209	0/1:200,0,181
OAR12	76859099	.	C	A	692.053	PASS	DP=131;VDB=9.94975e-07;SGB=-14.3563;RPBZ=0.144255;MQBZ=-0.15713;MQSBZ=2.25338;BQBZ=0.0759578;FS=0;MQ0F=0;AC=4;AN=8;DP4=39,9,20,14;MQ=38	GT:PL	0/1:189,0,255	0/1:142,0,125	0/1:204,0,255	0/1:195,0,220
OAR13	10283262	.	C	A	274.822	PASS	DP=83;VDB=5.912e-06;SGB=2.99323;RPBZ=-1.36412;MQBZ=-1.71357;MQSBZ=1.3039;BQBZ=-2.33521;FS=0;MQ0F=0;AC=2;AN=8;DP4=21,16,12,5;MQ=37	GT:PL	0/1:151,0,117	0/0:0,57,255	0/1:163,0,118	0/0:0,27,233
OAR13	10671511	.	C	T	420.038	PASS	DP=36;VDB=1.65489e-10;SGB=-4.15951;RPBZ=-0.993469;MQBZ=0.461811;BQBZ=-0.32313;FS=0;MQ0F=0;AC=6;AN=8;DP4=10,0,26,0;MQ=34	GT:PL	0/1:83,0,114	1/1:161,30,0	1/1:119,18,0	0/1:96,0,46
OAR13	10881371	.	C	T	719.549	PASS	DP=208;VDB=4.26087e-07;SGB=23.2851;RPBZ=-0.493013;MQBZ=-0.147036;MQSBZ=-3.19169;BQBZ=-0.0804755;FS=0;MQ0F=0;AC=5;AN=8;DP4=11,28,42,50;MQ=36	GT:PL	1/1:255,84,0	0/1:255,0,215	0/0:0,81,255	1/1:255,102,0
OAR13	13244257	.	A	C	311.713	PASS	DP=121;VDB=0.000270727;SGB=5.311;RPBZ=-0.063073;MQBZ=-2.64196;MQSBZ=0.0415695;BQBZ=-1.09152;FS=0;MQ0F=0;AC=2;AN=8;DP4=30,17,11,12;MQ=38	GT:PL	0/1:96,0,245	0/0:0,33,255	0/1:255,0,217	0/0:0,36,255
OAR13	13730154	.	G	T	173.091	PASS	DP=80;VDB=0.0387577;SGB=10.1602;RPBZ=-0.280849;MQBZ=-2.30638;MQSBZ=-0.384068;BQBZ=-1.30576;FS=0;MQ0F=0;AC=2;AN=8;DP4=19,18,6,3;MQ=38	GT:PL	0/0:0,51,255	0/0:0,21,223	0/0:0,39,255	1/1:218,27,0
OAR13	13959725	.	C	T	265.987	PASS	DP=116;VDB=0.162982;SGB=1.83441;RPBZ=-3.83668;MQBZ=1.93421;MQSBZ=-1.44222;BQBZ=1.66568;FS=0;MQ0F=0;AC=2;AN=8;DP4=22,40,8,6;MQ=37	GT:PL	0/1:217,0,167	0/1:88,0,199	0/0:0,72,255	0/0:0,57,255
OAR13	15223933	.	G	A	553.778	PASS	DP=207;VDB=0.00117075;SGB=-70.6275;RPBZ=5.76129;MQBZ=-3.01202;MQSBZ=-0.564303;BQBZ=5.59776;FS=0;MQ0F=0;AC=4;AN=8;DP4=69,19,16,24;MQ=37	GT:PL	0/1:50,0,255	0/1:255,0,166	0/1:154,0,255	0/1:135,0,255
OAR13	16137897	.	G	A	721.499	PASS	DP=235;VDB=8.9854e-13;SGB=9.61616;RPBZ=-0.275804;MQBZ=0.128842;MQSBZ=-3.05351;BQBZ=-0.640482;FS=0;MQ0F=0;AC=4;AN=8;DP4=26,50,20,48;MQ=37	GT:PL	0/1:255,0,255	0/1:255,0,255	0/0:0,117,255	1/1:255,93,0
OAR13	2001653	.	C	T	719.505	PASS	DP=195;VDB=1.05499e-05;SGB=-29.9885;RPBZ=-0.871939;MQBZ=0.893347;MQSBZ=-1.88878;BQBZ=-0.852508;FS=0;MQ0F=0;AC=3;AN=8;DP4=27,55,18,23;MQ=38	GT:PL	0/1:255,0,185	0/0:0,69,255	0/1:255,0,255	0/1:249,0,255
OAR13	22550736	.	A	T	210.023	PASS	DP=275;VDB=0.000828053;SGB=8.01506;RPBZ=-1.62761;MQBZ=1.48951;MQSBZ=-0.177472;BQBZ=2.78739;FS=0;MQ0F=0;AC=2;AN=8;DP4=57,88,20,10;MQ=36	GT:PL	0/0:0,172,255	0/0:0,123,255	0/0:0,138,255	1/1:255,48,0
OAR13	23204773	.	T	C	125.741	PASS	DP=47;VDB=0.0120785;SGB=0.289452;RPBZ=-0.546771;MQBZ=-0.701619;BQBZ=1.93537;FS=0;MQ0F=0;AC=2;AN=8;DP4=0,37,0,10;MQ=39	GT:PL	0/0:0,33,166	0/1:103,0,87	0/1:62,0,147	0/0:0,24,148
OAR13	23414751	.	G	A	719.559	PASS	DP=303;VDB=1.57659e-12;SGB=32.7483;RPBZ=-1.04742;MQBZ=0.179325;MQSBZ=-1.11783;BQBZ=1.47249;FS=0;MQ0F=0;AC=5;AN=8;DP4=24,24,64,61;MQ=38	GT:PL	1/1:255,132,0	1/1:255,157,0	0/1:255,0,255	0/0:0,90,255
OAR13	23926900	.	C	T	712.223	PASS	DP=160;VDB=6.0608e-05;SGB=7.10527;RPBZ=2.04628;MQBZ=1.62147;MQSBZ=1.68043;BQBZ=-1.9629;FS=0;MQ0F=0;AC=4;AN=8;DP4=18,20,27,28;MQ=37	GT:PL	0/1:255,0,225	0/1:246,0,132	0/0:0,63,255	1/1:255,81,0
OAR13	24164156	.	T	C	210.018	PASS	DP=131;VDB=7.44671e-06;SGB=18.4741;RPBZ=-0.0946658;MQBZ=-1.13328;MQSBZ=0.419625;BQBZ=-0.411645;FS=0;MQ0F=0;AC=2;AN=8;DP4=29,46,4,11;MQ=37	GT:PL	0/0:0,105,255	0/0:0,39,255	0/0:0,81,255	1/1:255,45,0
OAR13	24384718	.	A	G	180.641	PASS	DP=16;VDB=1.27318e-05;SGB=-3.21963;RPBZ=-0.654654;MQBZ=0.392541;BQBZ=-0.180907;FS=0;MQ0F=0;AC=6;AN=8;DP4=6,0,10,0;MQ=33	GT:PL	0/1:0,4,78	1/1:90,9,0	0/1:50,0,20	1/1:81,9,0
OAR13	24832245	.	G	A	464.555	PASS	DP=369;VDB=3.15851e-19;SGB=15.7574;RPBZ=-0.814336;MQBZ=-3.41751;MQSBZ=4.4412;BQBZ=-1.56882;FS=0;MQ0F=0;AC=3;AN=8;DP4=87,50,60,30;MQ=36	GT:PL	0/0:0,148,255	0/1:255,0,255	0/0:0,142,255	1/1:255,211,0
OAR13	25060927	.	C	T	108.389	PASS	DP=37;VDB=7.55993e-06;SGB=-1.64908;RPBZ=-1.40961;MQBZ=3.20591;BQBZ=2.95007;FS=0;MQ0F=0;AC=4;AN=8;DP4=0,9,0,9;MQ=37	GT:PL	0/1:23,0,18	0/0:0,3,4	0/1:26,0,46	1/1:98,7,0
OAR13	27374863	.	C	A	342.319	PASS	DP=34;VDB=4.0394e-06;SGB=-0.161406;RPBZ=-0.204291;MQBZ=-0.317281;BQBZ=-0.82646;FS=0;MQ0F=0;AC=6;AN=8;DP4=0,6,0,28;MQ=35	GT:PL	1/1:155,36,0	0/1:25,0,95	1/1:175,39,0	0/1:27,0,46
OAR13	27831504	.	T	C	398.356	PASS	DP=43;VDB=0.00632379;SGB=-3.4335;RPBZ=-2.99981;MQBZ=0.94511;MQSBZ=0.497407;BQBZ=-0.68313;FS=0;MQ0F=0;AC=6;AN=8;DP4=4,3,5,10;MQ=39	GT:PL	0/1:27,0,134	1/1:105,9,0	1/1:199,21,0	0/1:106,0,59
OAR13	29093555	.	G	C	708.748	PASS	DP=183;VDB=1.14507e-08;SGB=-21.7208;RPBZ=-1.90164;MQBZ=-0.381886;MQSBZ=-0.615977;BQBZ=-1.08443;FS=0;MQ0F=0;AC=4;AN=8;DP4=26,26,33,25;MQ=36	GT:PL	0/1:255,0,255	0/0:0,15,255	0/1:242,0,255	1/1:255,57,0
OAR13	30223838	.	T	A	97.3778	PASS	DP=16;VDB=0.00331955;SGB=1.94896;RPBZ=1.22949;MQBZ=-1.11346;FS=0;MQ0F=0;AC=2;AN=8;DP4=8,0,7,0;MQ=33	GT:PL	0/1:88,0,6	0/0:0,15,112	0/0:0,3,36	0/1:47,0,27
OAR13	3141566	.	T	A	674.023	PASS	DP=79;VDB=1.57645e-05;SGB=-4.07546;RPBZ=0.982826;MQBZ=-1.46337;MQSBZ=-0.808416;BQBZ=-0.640118;FS=0;MQ0F=0;AC=6;AN=8;DP4=6,4,20,18;MQ=38	GT:PL	1/1:247,27,0	0/1:36,0,36	1/1:255,60,0	0/1:175,0,220
OAR13	32514648	.	C	T	470.897	PASS	DP=170;VDB=0.00327576;SGB=6.08358;RPBZ=0.424762;MQBZ=1.18536;MQSBZ=1.29708;BQBZ=0.486477;FS=0;MQ0F=0;AC=2;AN=8;DP4=28,30,12,13;MQ=40	GT:PL	0/0:0,60,255	0/1:255,0,192	0/1:255,0,232	0/0:0,57,255
OAR13	3374944	.	C	T	210.017	PASS	DP=242;VDB=0.00329327;SGB=53.1308;RPBZ=0.132018;MQBZ=-0.11832;MQSBZ=-0.554409;BQBZ=-0.153551;FS=0;MQ0F=0;AC=2;AN=8;DP4=54,64,16,24;MQ=36	GT:PL	0/0:0,157,255	0/0:0,108,255	1/1:255,120,0	0/0:0,90,255
OAR13	36803323	.	T	C	911.005	PASS	DP=234;VDB=1.96767e-28;SGB=-8.05236;RPBZ=-0.932722;MQBZ=0.144389;MQSBZ=1.4485;BQBZ=0.531496;FS=0;MQ0F=0;AC=6;AN=8;DP4=17,21,53,57;MQ=35	GT:PL	0/1:185,0,255	1/1:255,111,0	1/1:255,117,0	0/1:255,0,204
OAR13	38391690	.	A	G	159.676	PASS	DP=33;VDB=0.000111857;SGB=5.40386;RPBZ=1.10614;MQBZ=1.2962;BQBZ=-0.407307;FS=0;MQ0F=0;AC=3;AN=8;DP4=0,21,0,12;MQ=32	GT:PL	1/1:142,27,0	0/0:0,15,99	0/1:63,0,101	0/0:0,27,134
OAR13	38592782	.	G	A	98.1009	PASS	DP=164;VDB=0.51429;SGB=2.22066;RPBZ=-3.96149;MQBZ=-2.44291;MQSBZ=-1.2419;BQBZ=-0.648779;FS=0;MQ0F=0;AC=2;AN=8;DP4=14,104,2,13;MQ=37	GT:PL	0/1:93,0,193	0/0:0,84,255	0/0:0,108,255	0/1:48,0,255
OAR13	3936955	.	C	A	300.488	PASS	DP=40;VDB=2.95481e-06;SGB=0.776084;RPBZ=0.953897;MQBZ=0.556249;BQBZ=-0.417015;FS=0;MQ0F=0;AC=4;AN=8;DP4=0,18,0,22;MQ=36	GT:PL	0/0:0,24,149	0/1:95,0,21	1/1:178,42,0	0/1:71,0,122
OAR13	3936984	.	C	A	71.8895	PASS	DP=19;VDB=0.00299537;SGB=-2.21267;RPBZ=1.72588;MQBZ=1.23493;BQBZ=-2.00574;FS=0;MQ0F=0;AC=3;AN=8;DP4=0,9,0,6;MQ=32	GT:PL	0/0:0,12,90	0/1:57,0,0	1/1:56,9,0	0/0:0,5,70
OAR13	39846135	.	G	A	295.29	PASS	DP=119;VDB=0.251847;SGB=5.69729;RPBZ=0.934334;MQBZ=-2.41688;MQSBZ=-0.776612;BQBZ=-0.840848;FS=0;MQ0F=0;AC=3;AN=8;DP4=26,18,6,18;MQ=38	GT:PL	1/1:255,57,0	0/0:0,36,255	0/0:0,63,255	0/1:86,0,255
OAR13	39846185	.	A	T	254.088	PASS	DP=103;VDB=0.00649315;SGB=1.44838;RPBZ=-1.99182;MQBZ=-1.31363;MQSBZ=0.90942;BQBZ=-0.264974;FS=0;MQ0F=0;AC=3;AN=8;DP4=23,15,3,10;MQ=39	GT:PL	1/1:255,33,0	0/0:0,33,255	0/0:0,54,255	0/1:45,0,251
OAR13	40700767	.	C	T	109.203	PASS	DP=168;VDB=0.406435;SGB=1.44808;RPBZ=3.63303;MQBZ=-2.24917;MQSBZ=1.75558;BQBZ=2.30307;FS=0;MQ0F=0;AC=2;AN=8;DP4=73,29,9,4;MQ=34	GT:PL	0/1:75,0,255	0/0:0,66,255	0/0:0,123,255	0/1:76,0,246
OAR13	40700942	.	C	T	134.336	PASS	DP=46;VDB=5.73124e-05;SGB=2.22065;RPBZ=-0.199649;MQBZ=-1.34211;BQBZ=-0.863135;FS=0;MQ0F=0;AC=2;AN=8;DP4=0,31,0,15;MQ=30	GT:PL	0/0:0,9,81	0/1:85,0,66	0/0:0,54,177	0/1:88,0,67
OAR13	4164340	.	T	C	530.342	PASS	DP=107;VDB=1.49494e-05;SGB=2.66413;RPBZ=0.511888;MQBZ=0.664035;MQSBZ=-0.125435;BQBZ=2.63122;FS=0;MQ0F=0;AC=4;AN=8;DP4=18,28,8,24;MQ=36	GT:PL	1/1:255,48,0	0/0:0,72,255	0/1:215,0,225	0/1:104,0,236
OAR13	41893952	.	A	G	275.728	PASS	DP=28;VDB=8.0922e-09;SGB=2.77445;RPBZ=-0.408575;MQBZ=-0.686169;BQBZ=-0.209165;FS=0;MQ0F=0;AC=5;AN=8;DP4=8,0,20,0;MQ=30	GT:PL	0/0:0,18,128	1/1:119,27,0	0/1:85,0,13	1/1:117,21,0
OAR13	42522447	.	G	A	202.83	PASS	DP=49;VDB=0.0517392;SGB=-8.21136;RPBZ=2.41296;MQBZ=-1.96188;MQSBZ=-0.433788;BQBZ=-0.886405;FS=0;MQ0F=0.0204082;AC=5;AN=8;DP4=6,5,12,2;MQ=27	GT:PL	0/1:73,0,67	0/1:32,0,34	1/1:97,12,0	0/1:40,0,158
OAR13	42522467	.	T	C	34.2767	PASS	DP=145;VDB=0.0195324;SGB=-33.5123;RPBZ=6.08678;MQBZ=-3.46335;MQSBZ=1.23975;BQBZ=3.76838;FS=0;MQ0F=0.00689655;AC=2;AN=8;DP4=62,17,12,5;MQ=30	GT:PL	0/1:35,0,227	0/0:0,1,223	0/1:39,0,240	0/0:0,9,255
OAR13	42522497	.	C	T	446.708	PASS	DP=166;VDB=0.115411;SGB=-18.0385;RPBZ=1.15276;MQBZ=-6.85031;MQSBZ=1.85912;BQBZ=-0.0685614;FS=0;MQ0F=0.0060241;AC=4;AN=8;DP4=29,20,35,11;MQ=30	GT:PL	0/1:120,0,226	0/1:138,0,170	0/1:99,0,242	0/1:128,0,255
OAR13	42522520	.	A	G	252.83	PASS	DP=169;VDB=2.83845e-06;SGB=-57.7179;RPBZ=-3.23526;MQBZ=-5.79097;MQSBZ=0.552897;BQBZ=3.09272;FS=0;MQ0F=0.00591716;AC=4;AN=8;DP4=29,34,21,11;MQ=30	GT:PL	0/1:69,0,255	0/1:100,0,195	0/1:43,0,255	0/1:83,0,255
OAR13	42522526	.	T	G	257.254	PASS	DP=169;VDB=3.07947e-06;SGB=-59.3316;RPBZ=-2.9628;MQBZ=-5.46071;MQSBZ=0.684263;BQBZ=3.38118;FS=0;MQ0F=0.00591716;AC=4;AN=8;DP4=27,34,21,12;MQ=30	GT:PL	0/1:72,0,255	0/1:100,0,195	0/1:44,0,255	0/1:83,0,255
OAR13	42522537	.	A	C	218.391	PASS	DP=165;VDB=6.57483e-06;SGB=-54.4905;RPBZ=-3.38923;MQBZ=-5.69272;MQSBZ=0.116137;BQBZ=3.28376;FS=0;MQ0F=0.00606061;AC=4;AN=8;DP4=23,39,21,9;MQ=30	GT:PL	0/1:72,0,255	0/1:93,0,195	0/1:43,0,255	0/1:53,0,255
OAR13	42522560	.	T	A	284.919	PASS	DP=120;VDB=0.00013419;SGB=-12.822;RPBZ=0.395198;MQBZ=-6.37064;MQSBZ=1.10998;BQBZ=0.349176;FS=0;MQ0F=0;AC=4;AN=8;DP4=13,19,19,10;MQ=31	GT:PL	0/1:91,0,181	0/1:103,0,110	0/1:65,0,214	0/1:65,0,255
OAR13	42522593	.	C	A	187.693	PASS	DP=89;VDB=0.00324919;SGB=-10.9803;RPBZ=1.97619;MQBZ=-5.65558;MQSBZ=0.895922;BQBZ=-2.26067;FS=0;MQ0F=0;AC=4;AN=8;DP4=9,16,13,10;MQ=30	GT:PL	0/1:73,0,173	0/1:58,0,60	0/1:53,0,153	0/1:43,0,223
OAR13	42522610	.	A	T	154.135	PASS	DP=45;VDB=1.82495e-08;SGB=-10.3646;RPBZ=0.455601;MQBZ=-5.70049;BQBZ=-0.651047;FS=0;MQ0F=0;AC=4;AN=8;DP4=0,24,0,21;MQ=30	GT:PL	0/1:69,0,120	0/1:30,0,54	0/1:46,0,95	0/1:48,0,135
OAR13	42522612	.	C	G	161.838	PASS	DP=42;VDB=1.82495e-08;SGB=-10.3646;RPBZ=1.32347;MQBZ=-5.43306;BQBZ=2.07711;FS=0;MQ0F=0;AC=4;AN=8;DP4=0,21,0,21;MQ=29	GT:PL	0/1:69,0,110	0/1:30,0,54	0/1:49,0,75	0/1:52,0,116
OAR13	42522623	.	C	T	134.593	PASS	DP=39;VDB=3.8151e-07;SGB=-9.7466;RPBZ=1.01336;MQBZ=-5.17909;BQBZ=0.598529;FS=0;MQ0F=0;AC=4;AN=8;DP4=0,20,0,19;MQ=29	GT:PL	0/1:61,0,118	0/1:30,0,47	0/1:51,0,57	0/1:31,0,123
OAR13	42522628	.	G	A	145.728	PASS	DP=33;VDB=7.21933e-08;SGB=-9.13399;RPBZ=1.8246;MQBZ=-4.5996;BQBZ=0.0870788;FS=0;MQ0F=0;AC=5;AN=8;DP4=0,16,0,17;MQ=28	GT:PL	0/1:59,0,113	1/1:42,6,0	0/1:52,0,36	0/1:31,0,124
OAR13	44545628	.	A	G	571.535	PASS	DP=193;VDB=0.101844;SGB=4.40467;RPBZ=-0.847464;MQBZ=-0.642689;MQSBZ=-0.189953;BQBZ=0.286445;FS=0;MQ0F=0;AC=3;AN=8;DP4=28,30,21,20;MQ=36	GT:PL	0/0:0,72,255	0/1:141,0,81	0/1:255,0,255	0/1:215,0,255
OAR13	45342099	.	G	A	776.7	PASS	DP=159;VDB=6.49892e-17;SGB=-5.92003;RPBZ=-0.267858;MQBZ=-1.35234;MQSBZ=0.649893;BQBZ=-0.590736;FS=0;MQ0F=0;AC=6;AN=8;DP4=11,11,53,20;MQ=36	GT:PL	0/1:182,0,255	0/1:124,0,236	1/1:255,88,0	1/1:255,69,0
OAR13	46357854	.	C	T	439.375	PASS	DP=54;VDB=0.0235579;SGB=-0.227173;RPBZ=1.20734;MQBZ=-1.37756;MQSBZ=-0.385716;BQBZ=2.62739;FS=0;MQ0F=0;AC=5;AN=8;DP4=5,6,12,5;MQ=37	GT:PL	0/1:123,0,143	0/0:0,15,173	1/1:145,12,0	1/1:216,21,0
OAR13	46357876	.	G	A	287.063	PASS	DP=26;VDB=0.000375503;SGB=1.66588;RPBZ=-1.18707;MQBZ=-1.33004;BQBZ=0.503454;FS=0;MQ0F=0;AC=5;AN=8;DP4=0,10,0,16;MQ=37	GT:PL	0/1:96,0,89	0/0:0,12,110	1/1:90,9,0	1/1:145,21,0
OAR13	46614620	.	T	C	404.448	PASS	DP=331;VDB=0.110498;SGB=9.17394;RPBZ=-5.36663;MQBZ=-0.453267;MQSBZ=-0.37502;BQBZ=4.61279;FS=0;MQ0F=0;AC=2;AN=8;DP4=40,130,19,14;MQ=38	GT:PL	0/0:0,151,255	0/1:251,0,255	0/1:194,0,255	0/0:0,99,255
OAR13	46953481	.	G	T	380.732	PASS	DP=63;VDB=0.078761;SGB=-0.227714;RPBZ=-1.43147;MQBZ=0.17056;MQSBZ=0.215355;BQBZ=0.402251;FS=0;MQ0F=0;AC=3;AN=8;DP4=10,12,10,7;MQ=35	GT:PL	0/1:111,0,209	0/0:0,15,128	0/1:173,0,153	0/1:136,0,36
OAR13	47155119	.	T	C	156.04	PASS	DP=75;VDB=0.353119;SGB=-0.0964228;RPBZ=1.22668;MQBZ=-1.98329;MQSBZ=1.54436;BQBZ=-0.931483;FS=0;MQ0F=0;AC=2;AN=8;DP4=13,16,6,3;MQ=37	GT:PL	0/1:64,0,134	0/1:131,0,44	0/0:0,36,255	0/0:0,33,255
OAR13	49602340	.	C	T	61.1709	PASS	DP=10;VDB=0.131948;SGB=-0.169451;RPBZ=1.90941;MQBZ=0.740959;MQSBZ=0.740959;BQBZ=0.788811;FS=0;MQ0F=0;AC=2;AN=8;DP4=3,1,1,2;MQ=33	GT:PL	0/0:0,6,66	0/1:42,3,0	0/0:0,3,42	0/1:56,0,0
OAR13	50137699	.	G	T	274.806	PASS	DP=32;VDB=4.01421e-06;SGB=-0.797437;RPBZ=-1.57991;MQBZ=-1.90894;BQBZ=2.17432;FS=0;MQ0F=0;AC=5;AN=8;DP4=0,17,0,14;MQ=37	GT:PL	1/1:126,15,0	1/1:120,18,0	0/0:0,42,175	0/1:74,0,62
OAR13	51139420	.	C	A	115.843	PASS	DP=35;VDB=0.262259;SGB=-7.88738;RPBZ=-0.406961;MQBZ=-0.633006;MQSBZ=-0.313456;BQBZ=0.720685;FS=0;MQ0F=0;AC=3;AN=8;DP4=9,6,4,1;MQ=39	GT:PL	0/1:28,0,92	0/1:24,0,102	0/1:104,0,63	0/0:0,21,218
OAR13	54028283	.	C	A	266.148	PASS	DP=39;VDB=1.84461e-07;SGB=0.177722;RPBZ=-1.32313;MQBZ=-0.3192;BQBZ=2.03119;FS=0;MQ0F=0;AC=4;AN=8;DP4=0,20,0,19;MQ=37	GT:PL	1/1:175,33,0	0/1:78,0,117	0/0:0,21,132	0/1:57,0,113
OAR13	546049	.	A	G	192.575	PASS	DP=47;VDB=1.51846e-07;SGB=8.7407;RPBZ=-0.832602;MQBZ=-0.347202;BQBZ=1.73378;FS=0;MQ0F=0;AC=3;AN=8;DP4=0,30,0,17;MQ=34	GT:PL	0/0:0,45,170	0/0:0,15,101	0/1:69,0,135	1/1:169,33,0
OAR13	57787075	.	T	C	464.579	PASS	DP=230;VDB=6.65575e-13;SGB=49.7395;RPBZ=-0.0844579;MQBZ=-2.85778;MQSBZ=2.29314;BQBZ=-0.24459;FS=0;MQ0F=0;AC=3;AN=8;DP4=38,25,52,24;MQ=36	GT:PL	0/1:255,0,255	1/1:255,166,0	0/0:0,63,255	0/0:0,69,255
OAR13	57787125	.	G	A	719.564	PASS	DP=223;VDB=0.000437705;SGB=5.94636;RPBZ=-0.0598643;MQBZ=1.97484;MQSBZ=-1.86099;BQBZ=-0.350387;FS=0;MQ0F=0;AC=5;AN=8;DP4=33,31,22,27;MQ=36	GT:PL	0/1:255,0,255	0/0:0,141,255	1/1:255,45,0	1/1:255,45,0
OAR13	5791998	.	G	A	289.027	PASS	DP=134;VDB=0.0172525;SGB=1.06183;RPBZ=-1.87795;MQBZ=0.84184;MQSBZ=3.15843;BQBZ=0.480051;FS=0;MQ0F=0;AC=2;AN=8;DP4=40,29,7,5;MQ=38	GT:PL	0/1:192,0,176	0/1:136,0,176	0/0:0,96,255	0/0:0,69,255
OAR13	59823768	.	G	T	666.424	PASS	DP=122;VDB=0.000118837;SGB=-4.6899;RPBZ=2.23602;MQBZ=-0.80839;MQSBZ=-2.55026;BQBZ=1.60564;FS=0;MQ0F=0;AC=5;AN=8;DP4=6,6,16,22;MQ=34	GT:PL	0/1:121,0,157	1/1:255,3,0	0/1:209,0,19	0/1:120,0,45
OAR13	61708777	.	A	T	492.556	PASS	DP=123;VDB=5.53724e-05;SGB=-20.1692;RPBZ=-0.662937;MQBZ=-1.22195;MQSBZ=0.936581;BQBZ=0.588908;FS=0;MQ0F=0;AC=3;AN=8;DP4=29,15,15,10;MQ=38	GT:PL	0/1:255,0,255	0/1:159,0,99	0/0:0,63,255	0/1:118,0,124
OAR13	63409751	.	A	G	502.795	PASS	DP=156;VDB=8.98253e-11;SGB=-24.4651;RPBZ=-0.619187;MQBZ=-1.08707;MQSBZ=-0.0853719;BQBZ=-0.420402;FS=0;MQ0F=0;AC=4;AN=8;DP4=22,40,10,22;MQ=39	GT:PL	1/1:255,45,0	0/1:184,0,255	0/1:108,0,255	0/0:0,69,255
OAR13	65772724	.	C	T	261.561	PASS	DP=66;VDB=0.00430334;SGB=-14.0321;RPBZ=1.25619;MQBZ=0.966151;MQSBZ=-1.43228;BQBZ=1.53337;FS=0;MQ0F=0;AC=4;AN=8;DP4=1,30,2,13;MQ=34	GT:PL	0/0:0,57,164	0/1:90,0,81	1/1:132,21,0	0/1:83,0,90
OAR13	66732807	.	C	T	543.759	PASS	DP=84;VDB=0.0653785;SGB=-13.7414;RPBZ=0.257899;MQBZ=-0.785474;MQSBZ=-0.485738;BQBZ=-0.429067;FS=0;MQ0F=0;AC=5;AN=8;DP4=16,12,19,13;MQ=37	GT:PL	1/1:255,48,0	0/1:58,0,247	0/1:123,0,142	0/1:148,0,236
OAR13	69007200	.	A	C	861.483	PASS	DP=162;VDB=0.00247811;SGB=-5.61624;RPBZ=-0.607056;MQBZ=-0.437049;MQSBZ=-0.273079;BQBZ=0.777047;FS=0;MQ0F=0;AC=5;AN=8;DP4=27,11,29,31;MQ=36	GT:PL	0/1:230,0,255	0/1:225,0,216	0/1:191,0,204	1/1:255,84,0
OAR13	6945017	.	A	C	264.759	PASS	DP=21;VDB=5.8785e-05;SGB=3.35248;RPBZ=-0.719306;MQBZ=-0.106998;BQBZ=2.06155;FS=0;MQ0F=0;AC=5;AN=8;DP4=0,4,0,17;MQ=37	GT:PL	0/0:0,9,77	0/1:46,0,27	1/1:90,9,0	1/1:172,36,0
OAR13	69757106	.	T	C	386.549	PASS	DP=69;VDB=2.51088e-06;SGB=-0.416123;RPBZ=-1.48009;MQBZ=1.45785;MQSBZ=1.74924;BQBZ=0.905538;FS=0;MQ0F=0;AC=4;AN=8;DP4=14,11,12,4;MQ=36	GT:PL	1/1:164,18,0	0/1:208,0,50	0/0:0,48,255	0/1:58,0,117
OAR13	70077241	.	A	T	980.753	PASS	DP=115;VDB=0.0516503;SGB=-5.63191;RPBZ=-1.00948;MQBZ=-0.276532;MQSBZ=-0.604365;BQBZ=0.330372;FS=0;MQ0F=0;AC=6;AN=8;DP4=8,12,26,31;MQ=35	GT:PL	0/1:255,0,202	1/1:255,30,0	0/1:255,0,166	1/1:255,45,0
OAR13	70551121	.	A	G	88.3813	PASS	DP=19;VDB=0.0105128;SGB=1.26965;RPBZ=1.46078;MQBZ=-0.237258;MQSBZ=-2.07516;BQBZ=1.34362;FS=0;MQ0F=0;AC=2;AN=8;DP4=11,1,6,0;MQ=35	GT:PL	0/0:0,3,32	0/1:33,0,23	0/0:0,21,117	0/1:93,0,50
OAR13	70551224	.	T	G	952.994	PASS	DP=168;VDB=1.09989e-11;SGB=-6.45234;RPBZ=-0.168701;MQBZ=-0.113233;MQSBZ=0.317549;BQBZ=-0.258564;FS=0;MQ0F=0;AC=6;AN=8;DP4=16,6,51,24;MQ=37	GT:PL	1/1:255,63,0	0/1:227,0,177	1/1:255,87,0	0/1:255,0,238
OAR13	70551311	.	C	T	281.773	PASS	DP=128;VDB=0.113876;SGB=2.22066;RPBZ=1.01765;MQBZ=-0.622066;MQSBZ=-0.848331;BQBZ=1.39345;FS=0;MQ0F=0.0078125;AC=2;AN=8;DP4=25,30,10,5;MQ=36	GT:PL	0/0:0,48,255	0/1:123,0,255	0/0:0,51,255	0/1:198,0,192
OAR13	70805185	.	C	T	242.557	PASS	DP=24;VDB=0.000141468;SGB=-3.6933;RPBZ=-1.02062;MQBZ=-1.44184;BQBZ=-0.641689;FS=0;MQ0F=0;AC=5;AN=8;DP4=0,7,0,17;MQ=31	GT:PL	1/1:70,9,0	0/1:32,0,74	0/1:83,0,3	0/1:95,0,60
OAR13	71007472	.	C	T	158.615	PASS	DP=19;VDB=9.3997e-05;SGB=4.26042;RPBZ=-2.29223;MQBZ=1.71829;BQBZ=1.21244;FS=0;MQ0F=0;AC=3;AN=8;DP4=9,0,10,0;MQ=35	GT:PL	0/0:0,3,23	1/1:153,24,0	0/1:49,0,86	0/0:0,12,70
OAR13	72933154	.	T	A	649.159	PASS	DP=182;VDB=0.00024046;SGB=4.59435;RPBZ=2.81942;MQBZ=-0.671346;MQSBZ=0.808468;BQBZ=4.31888;FS=0;MQ0F=0;AC=4;AN=8;DP4=46,13,23,19;MQ=39	GT:PL	0/1:183,0,185	1/1:255,30,0	0/0:0,129,255	0/1:255,0,32
OAR13	74581865	.	G	A	720.838	PASS	DP=242;VDB=0.02071;SGB=-27.8578;RPBZ=-0.23214;MQBZ=-0.641783;MQSBZ=-0.966545;BQBZ=-1.2272;FS=0;MQ0F=0;AC=4;AN=8;DP4=28,45,38,40;MQ=36	GT:PL	0/1:254,0,255	1/1:255,102,0	0/1:255,0,255	0/0:0,14,255
OAR13	749222	.	C	T	456.91	PASS	DP=242;VDB=0.138767;SGB=11.1054;RPBZ=3.46005;MQBZ=-1.65696;MQSBZ=0.342178;BQBZ=3.48799;FS=0;MQ0F=0;AC=2;AN=8;DP4=59,36,20,18;MQ=36	GT:PL	0/1:241,0,255	0/0:0,75,255	0/1:255,0,255	0/0:0,75,255
OAR13	75457953	.	G	A	412.586	PASS	DP=243;VDB=0.000104861;SGB=7.62876;RPBZ=0.447258;MQBZ=-1.47897;MQSBZ=-1.85449;BQBZ=-1.02472;FS=0;MQ0F=0;AC=2;AN=8;DP4=40,76,9,20;MQ=39	GT:PL	0/1:255,0,255	0/0:0,141,255	0/0:0,81,255	0/1:197,0,255
OAR13	75693882	.	T	G	470.342	PASS	DP=181;VDB=7.37439e-05;SGB=25.3084;RPBZ=-0.372019;MQBZ=-0.480595;MQSBZ=-1.96066;BQBZ=-0.524461;FS=0;MQ0F=0;AC=2;AN=8;DP4=24,44,17,24;MQ=37	GT:PL	0/1:255,0,220	0/0:0,54,255	0/0:0,99,255	0/1:255,0,129
OAR13	7633996	.	T	C	620.856	PASS	DP=130;VDB=0.00363816;SGB=-13.7424;RPBZ=-6.96158;MQBZ=-1.72783;MQSBZ=1.02394;BQBZ=6.94566;FS=0;MQ0F=0;AC=4;AN=8;DP4=6,49,15,17;MQ=39	GT:PL	0/1:116,0,255	0/1:196,0,194	0/1:255,0,105	0/1:92,0,128
OAR13	76807757	.	G	A	940.54	PASS	DP=204;VDB=0.0437067;SGB=-26.6304;RPBZ=-0.0554229;MQBZ=0.298845;MQSBZ=0.206419;BQBZ=0.75258;FS=0;MQ0F=0;AC=5;AN=8;DP4=32,21,42,32;MQ=37	GT:PL	0/1:215,0,255	1/1:255,81,0	0/1:255,0,255	0/1:255,0,250
OAR13	77011636	.	G	A	980.604	PASS	DP=552;VDB=7.0537e-28;SGB=-12.7544;RPBZ=-1.09113;MQBZ=-2.17804;MQSBZ=-0.867071;BQBZ=0.225178;FS=0;MQ0F=0;AC=5;AN=8;DP4=59,51,109,104;MQ=37	GT:PL	0/1:255,0,255	1/1:255,255,0	0/1:255,0,255	0/1:255,0,255
OAR13	77808792	.	G	A	38.2393	PASS	DP=91;VDB=0.0264851;SGB=-17.3743;RPBZ=-4.16141;MQBZ=-0.0567962;MQSBZ=0.128697;BQBZ=2.85534;FS=0;MQ0F=0.010989;AC=3;AN=8;DP4=13,42,5,2;MQ=38	GT:PL	0/1:27,0,203	0/1:36,0,200	0/1:21,0,211	0/0:0,2,255
OAR13	78015844	.	C	G	220.943	PASS	DP=68;VDB=0.0182677;SGB=5.94801;RPBZ=1.56359;MQBZ=-1.0953;MQSBZ=1.10427;BQBZ=1.54187;FS=0;MQ0F=0;AC=4;AN=8;DP4=12,7,12,1;MQ=29	GT:PL	1/1:174,18,0	1/1:96,21,0	0/0:0,42,239	0/0:0,15,137
OAR13	7966032	.	G	A	101.77	PASS	DP=141;VDB=0.788273;SGB=4.63151;RPBZ=0.0300666;MQBZ=-2.09738;MQSBZ=0.423952;BQBZ=0.163176;FS=0;MQ0F=0;AC=2;AN=8;DP4=30,45,2,3;MQ=39	GT:PL	0/0:0,63,255	1/1:146,15,0	0/0:0,75,255	0/0:0,87,255
OAR13	79929741	.	C	T	332.485	PASS	DP=33;VDB=0.000352097;SGB=3.55065;RPBZ=1.11243;MQBZ=-0.13384;BQBZ=0.461593;FS=0;MQ0F=0;AC=5;AN=8;DP4=11,0,22,0;MQ=38	GT:PL	1/1:170,33,0	0/1:57,0,27	0/0:0,30,163	1/1:151,27,0
OAR13	80188308	.	G	A	243.522	PASS	DP=40;VDB=2.31631e-07;SGB=-1.82353;RPBZ=-1.49426;MQBZ=-0.961686;BQBZ=0.583846;FS=0;MQ0F=0.025;AC=5;AN=8;DP4=0,14,0,25;MQ=37	GT:PL	0/1:5,0,125	0/1:41,0,90	1/1:186,51,0	0/1:52,0,74
OAR13	81807410	.	G	T	125.057	PASS	DP=41;VDB=0.000340543;SGB=11.5453;RPBZ=0.609517;MQBZ=-0.110598;BQBZ=1.17933;FS=0;MQ0F=0;AC=2;AN=8;DP4=31,0,10,0;MQ=37	GT:PL	1/1:170,30,0	0/0:0,30,161	0/0:0,39,172	0/0:0,24,134
OAR13	8187740	.	C	T	64.0075	PASS	DP=9;VDB=0.0489998;SGB=0.717222;RPBZ=-0.922298;MQBZ=0.156721;BQBZ=-0.774597;FS=0;MQ0F=0.111111;AC=5;AN=8;DP4=3,0,5,0;MQ=27	GT:PL	0/0:0,6,55	1/1:62,6,0	1/1:44,9,0	0/1:0,3,23
OAR13	8187939	.	C	G	508.87	PASS	DP=82;VDB=0.0418176;SGB=5.35366;RPBZ=-1.69796;MQBZ=-1.39102;MQSBZ=0.855476;BQBZ=1.92037;FS=0;MQ0F=0;AC=5;AN=8;DP4=9,6,16,11;MQ=34	GT:PL	0/0:0,18,207	1/1:137,18,0	1/1:255,29,0	0/1:162,0,169
OAR13	82056628	.	G	A	210.116	PASS	DP=67;VDB=0.0188978;SGB=1.06266;RPBZ=-1.44043;MQBZ=0.0654317;MQSBZ=2.16035;BQBZ=0.852064;FS=0;MQ0F=0;AC=2;AN=8;DP4=19,10,5,7;MQ=36	GT:PL	0/0:0,30,255	0/0:0,18,171	1/1:255,33,0	0/0:0,18,255
OAR13	82285406	.	A	G	660.136	PASS	DP=80;VDB=5.14577e-12;SGB=7.59422;RPBZ=0.963536;MQBZ=-1.04854;MQSBZ=-2.7113;BQBZ=-1.0327;FS=0;MQ0F=0;AC=5;AN=8;DP4=2,12,10,27;MQ=38	GT:PL	1/1:255,33,0	0/1:196,0,12	1/1:255,51,0	0/0:0,39,255
OAR13	8761445	.	G	T	210.298	PASS	DP=27;VDB=0.00257148;SGB=5.3158;RPBZ=-1.68833;MQBZ=0.807723;FS=0;MQ0F=0;AC=4;AN=8;DP4=15,0,12,0;MQ=34	GT:PL	1/1:110,12,0	0/0:0,15,96	1/1:149,24,0	0/0:0,30,153
OAR13	978387	.	C	T	277.38	PASS	DP=125;VDB=0.030428;SGB=4.15213;RPBZ=-1.79247;MQBZ=0.100267;MQSBZ=-1.63035;BQBZ=-0.181;FS=0;MQ0F=0;AC=3;AN=8;DP4=24,35,2,18;MQ=39	GT:PL	0/0:0,81,255	0/1:71,0,160	0/0:0,78,255	1/1:252,51,0
OAR14	10593421	.	G	A	183.013	PASS	DP=49;VDB=0.000109973;SGB=2.22065;RPBZ=-1.77106;MQBZ=1.99916;BQBZ=-1.90559;FS=0;MQ0F=0;AC=2;AN=8;DP4=34,0,15,0;MQ=33	GT:PL	0/1:96,0,93	0/0:0,27,142	0/0:0,39,145	0/1:126,0,109
OAR14	10593524	.	G	A	968.069	PASS	DP=205;VDB=9.80142e-05;SGB=-7.32194;RPBZ=-0.799466;MQBZ=-2.0604;MQSBZ=-1.76235;BQBZ=-1.0834;FS=0;MQ0F=0;AC=6;AN=8;DP4=15,14,39,55;MQ=36	GT:PL	0/1:242,0,255	1/1:255,90,0	1/1:255,93,0	0/1:255,0,255
OAR14	12541854	.	C	T	974.183	PASS	DP=261;VDB=2.40533e-07;SGB=-25.403;RPBZ=1.96304;MQBZ=-0.822797;MQSBZ=1.51262;BQBZ=2.21977;FS=0;MQ0F=0.00383142;AC=4;AN=8;DP4=42,48,37,33;MQ=37	GT:PL	0/1:247,0,255	0/1:255,0,255	0/1:255,0,255	0/1:255,0,255
OAR14	13459595	.	G	A	471.028	PASS	DP=304;VDB=6.41631e-10;SGB=-31.8296;RPBZ=0.937017;MQBZ=-1.6345;MQSBZ=-0.571413;BQBZ=0.144571;FS=0;MQ0F=0;AC=2;AN=8;DP4=75,71,25,19;MQ=37	GT:PL	0/0:0,84,255	0/0:0,199,255	0/1:255,0,255	0/1:255,0,255
OAR14	15656779	.	C	T	137.127	PASS	DP=123;VDB=5.7553e-07;SGB=0.675642;RPBZ=0.566864;MQBZ=-2.04577;MQSBZ=3.35463;BQBZ=-1.31774;FS=0;MQ0F=0;AC=2;AN=8;DP4=40,29,10,1;MQ=34	GT:PL	0/1:87,0,177	0/1:90,0,242	0/0:0,75,255	0/0:0,78,255
OAR14	15955751	.	G	C	228.541	PASS	DP=32;VDB=9.7535e-06;SGB=-0.215916;RPBZ=-0.265559;MQBZ=0.568846;BQBZ=-2.04617;FS=0;MQ0F=0;AC=4;AN=8;DP4=0,15,0,17;MQ=39	GT:PL	0/0:0,18,129	0/1:60,0,77	1/1:139,27,0	0/1:73,0,100
OAR14	16480078	.	G	A	720.023	PASS	DP=246;VDB=4.77155e-21;SGB=27.2824;RPBZ=0.304381;MQBZ=-0.894592;MQSBZ=1.393;BQBZ=0.999071;FS=0;MQ0F=0.00406504;AC=6;AN=8;DP4=23,14,64,42;MQ=38	GT:PL	1/1:255,98,0	1/1:255,129,0	0/0:0,108,255	1/1:255,78,0
OAR14	1656517	.	G	A	281.889	PASS	DP=175;VDB=0.0268196;SGB=2.60694;RPBZ=4.22898;MQBZ=0.716808;MQSBZ=1.23301;BQBZ=3.58186;FS=0;MQ0F=0;AC=2;AN=8;DP4=86,17,6,10;MQ=37	GT:PL	0/0:0,96,255	0/1:245,0,101	0/1:76,0,226	0/0:0,102,255
OAR14	17015237	.	T	G	641.431	PASS	DP=209;VDB=0.225357;SGB=-29.9885;RPBZ=-0.781438;MQBZ=1.06801;MQSBZ=-0.392534;BQBZ=0.498773;FS=0;MQ0F=0;AC=4;AN=8;DP4=42,53,19,22;MQ=37	GT:PL	0/1:255,0,201	1/1:255,39,0	0/0:0,169,255	0/1:175,0,255
OAR14	17832576	.	C	T	942.51	PASS	DP=197;VDB=1.26039e-12;SGB=-21.7208;RPBZ=-0.19559;MQBZ=-1.68651;MQSBZ=0.623403;BQBZ=-2.26257;FS=0;MQ0F=0;AC=4;AN=8;DP4=32,26,39,19;MQ=37	GT:PL	0/1:253,0,255	0/1:234,0,255	0/1:238,0,255	0/1:255,0,238
OAR14	20489011	.	A	T	599.608	PASS	DP=133;VDB=9.52186e-14;SGB=4.4014;RPBZ=0.105812;MQBZ=0.0749708;MQSBZ=-2.44385;BQBZ=-0.669308;FS=0;MQ0F=0;AC=3;AN=8;DP4=12,28,10,31;MQ=38	GT:PL	0/1:209,0,230	0/0:0,18,206	0/1:255,0,244	0/1:175,0,178
OAR14	20793768	.	G	A	465.552	PASS	DP=83;VDB=1.00173e-07;SGB=1.50515;RPBZ=-1.16871;MQBZ=-0.76303;MQSBZ=-0.505922;BQBZ=-1.84277;FS=0;MQ0F=0.0120482;AC=3;AN=8;DP4=12,20,14,12;MQ=34	GT:PL	0/1:182,0,101	0/0:0,33,255	0/1:225,0,189	0/1:98,0,146
OAR14	21004310	.	A	G	111.637	PASS	DP=31;VDB=0.132453;SGB=-1.25176;RPBZ=-0.51222;MQBZ=0.82956;BQBZ=-0.225221;FS=0;MQ0F=0;AC=3;AN=8;DP4=23,0,6,0;MQ=37	GT:PL	0/0:0,36,166	0/0:0,30,168	0/1:66,0,24	1/1:90,9,0
OAR14	21004409	.	T	G	432.524	PASS	DP=121;VDB=0.318202;SGB=6.08358;RPBZ=-1.51523;MQBZ=0.98307;MQSBZ=-0.120064;BQBZ=1.16939;FS=0;MQ0F=0;AC=3;AN=8;DP4=21,26,12,13;MQ=38	GT:PL	0/0:0,66,255	0/0:0,54,255	0/1:223,0,152	1/1:255,45,0
OAR14	21438452	.	A	G	611.516	PASS	DP=125;VDB=0.0106068;SGB=2.08483;RPBZ=1.76235;MQBZ=-4.07955;MQSBZ=1.27646;BQBZ=0.567819;FS=0;MQ0F=0;AC=5;AN=8;DP4=18,18,14,15;MQ=37	GT:PL	0/1:178,0,255	1/1:255,42,0	1/1:224,21,0	0/0:0,66,255
OAR14	21438466	.	A	C	768.418	PASS	DP=117;VDB=3.39826e-08;SGB=-14.97;RPBZ=1.99184;MQBZ=-4.28516;MQSBZ=-0.446628;BQBZ=1.21723;FS=0;MQ0F=0;AC=6;AN=8;DP4=13,16,12,24;MQ=38	GT:PL	0/1:177,0,255	1/1:255,39,0	1/1:244,24,0	0/1:132,0,255
OAR14	22306369	.	C	T	844.816	PASS	DP=188;VDB=2.73164e-11;SGB=-6.63016;RPBZ=0.270096;MQBZ=-0.884116;MQSBZ=0.863867;BQBZ=-0.0791988;FS=0;MQ0F=0;AC=6;AN=8;DP4=23,15,45,35;MQ=37	GT:PL	0/1:119,0,255	1/1:255,45,0	1/1:255,108,0	0/1:255,0,255
OAR14	22873869	.	T	A	851.051	PASS	DP=140;VDB=2.62633e-05;SGB=-5.60207;RPBZ=-0.390743;MQBZ=-1.17455;MQSBZ=-0.427981;BQBZ=0.0877461;FS=0;MQ0F=0;AC=6;AN=8;DP4=12,11,40,21;MQ=35	GT:PL	0/1:174,0,255	1/1:206,27,0	1/1:255,87,0	0/1:255,0,136
OAR14	24244765	.	G	A	264.538	PASS	DP=39;VDB=0.000169905;SGB=-10.6722;RPBZ=-0.426127;MQBZ=-0.324872;BQBZ=-1.55891;FS=0;MQ0F=0;AC=4;AN=8;DP4=17,0,22,0;MQ=35	GT:PL	0/1:116,0,58	0/1:22,0,107	0/1:117,0,35	0/1:47,0,88
OAR14	25984800	.	A	T	564.392	PASS	DP=105;VDB=0.000790397;SGB=2.66351;RPBZ=2.10437;MQBZ=-0.872761;MQSBZ=-2.67278;BQBZ=0.65187;FS=0;MQ0F=0;AC=4;AN=8;DP4=21,14,17,15;MQ=37	GT:PL	0/1:223,0,255	1/1:255,45,0	0/1:130,0,255	0/0:0,15,156
OAR14	27310709	.	G	A	567.768	PASS	DP=96;VDB=0.105183;SGB=1.3117;RPBZ=1.17812;MQBZ=0.855315;MQSBZ=1.31546;BQBZ=0.893413;FS=0;MQ0F=0;AC=3;AN=8;DP4=16,14,11,14;MQ=38	GT:PL	0/1:193,0,128	0/0:0,15,167	0/1:240,0,255	0/1:174,0,203
OAR14	27525684	.	G	A	464.582	PASS	DP=206;VDB=3.6162e-13;SGB=32.9317;RPBZ=-1.22239;MQBZ=-0.939314;MQSBZ=-0.0645542;BQBZ=-1.26476;FS=0;MQ0F=0;AC=3;AN=8;DP4=36,45,21,31;MQ=37	GT:PL	0/0:0,66,255	1/1:255,87,0	0/1:255,0,255	0/0:0,105,255
OAR14	29102148	.	T	G	652.483	PASS	DP=148;VDB=0.0303328;SGB=4.98082;RPBZ=-0.478324;MQBZ=-1.31517;MQSBZ=-0.723344;BQBZ=-0.909655;FS=0;MQ0F=0;AC=4;AN=8;DP4=14,29,23,21;MQ=39	GT:PL	0/1:255,0,170	0/1:186,0,205	0/0:0,75,255	1/1:255,66,0
OAR14	29759339	.	G	A	170.973	PASS	DP=31;VDB=0.000931585;SGB=-1.13949;RPBZ=1.07711;MQBZ=1.37954;BQBZ=-0.0633462;FS=0;MQ0F=0;AC=2;AN=8;DP4=0,19,0,12;MQ=37	GT:PL	0/0:0,12,110	0/1:82,0,69	0/1:128,0,66	0/0:0,24,138
OAR14	32236575	.	G	C	970.949	PASS	DP=219;VDB=9.50954e-15;SGB=-8.04987;RPBZ=-2.17724;MQBZ=-1.38175;MQSBZ=-1.7411;BQBZ=-0.750225;FS=0;MQ0F=0;AC=6;AN=8;DP4=9,13,41,69;MQ=38	GT:PL	1/1:255,90,0	0/1:245,0,236	0/1:255,0,238	1/1:255,138,0
OAR14	32739683	.	T	C	752.239	PASS	DP=132;VDB=0.0712986;SGB=-16.1974;RPBZ=-1.18502;MQBZ=-0.0210403;MQSBZ=0.865172;BQBZ=-0.658075;FS=0;MQ0F=0.00757576;AC=5;AN=8;DP4=19,24,26,14;MQ=36	GT:PL	1/1:253,16,0	0/1:175,0,232	0/1:127,0,255	0/1:237,0,234
OAR14	32947515	.	A	T	669.263	PASS	DP=135;VDB=5.46444e-05;SGB=-16.1974;RPBZ=-0.0188102;MQBZ=-0.284003;MQSBZ=1.77527;BQBZ=-0.326852;FS=0;MQ0F=0;AC=5;AN=8;DP4=14,15,16,24;MQ=36	GT:PL	1/1:255,45,0	0/1:77,0,161	0/1:139,0,236	0/1:238,0,255
OAR14	35160316	.	C	T	428.667	PASS	DP=120;VDB=0.0109259;SGB=-20.7829;RPBZ=1.57659;MQBZ=-2.59673;MQSBZ=0.671679;BQBZ=-1.10748;FS=0;MQ0F=0;AC=3;AN=8;DP4=28,23,15,11;MQ=37	GT:PL	0/1:229,0,107	0/0:0,66,255	0/1:233,0,134	0/1:5,0,255
OAR14	3737002	.	G	A	163.485	PASS	DP=88;VDB=0.237012;SGB=-0.482272;RPBZ=0.489809;MQBZ=0.0712687;MQSBZ=-0.194184;BQBZ=-0.0186609;FS=0;MQ0F=0;AC=2;AN=8;DP4=20,21,7,1;MQ=39	GT:PL	0/0:0,39,255	0/1:108,0,255	0/0:0,36,255	0/1:95,0,140
OAR14	37855034	.	G	A	574.594	PASS	DP=91;VDB=7.89969e-13;SGB=9.49351;RPBZ=-0.304579;MQBZ=0.558523;MQSBZ=-1.94511;BQBZ=0;FS=0;MQ0F=0;AC=5;AN=8;DP4=6,8,16,25;MQ=38	GT:PL	0/1:110,0,142	1/1:255,45,0	1/1:255,66,0	0/0:0,27,255
OAR14	38837163	.	C	T	123.813	PASS	DP=132;VDB=0.195012;SGB=-12.8047;RPBZ=5.1896;MQBZ=-1.98951;MQSBZ=-0.829504;BQBZ=5.15239;FS=0;MQ0F=0;AC=2;AN=8;DP4=75,9,9,4;MQ=37	GT:PL	0/0:0,13,252	0/0:0,57,248	0/1:47,0,124	0/1:117,0,202
OAR14	40176883	.	A	C	391.601	PASS	DP=123;VDB=5.98118e-05;SGB=-18.9418;RPBZ=0.409286;MQBZ=-0.196452;MQSBZ=-1.86003;BQBZ=-0.827335;FS=0;MQ0F=0.00813008;AC=3;AN=8;DP4=15,35,11,12;MQ=36	GT:PL	0/1:231,0,37	0/1:77,0,185	0/1:123,0,251	0/0:0,72,255
OAR14	40469198	.	G	A	664.477	PASS	DP=303;VDB=0.000784248;SGB=9.80931;RPBZ=5.84473;MQBZ=0.642856;MQSBZ=-0.702044;BQBZ=3.80243;FS=0;MQ0F=0;AC=3;AN=8;DP4=74,34,44,25;MQ=38	GT:PL	0/1:255,0,255	0/1:194,0,238	0/0:0,157,255	0/1:255,0,104
OAR14	40469220	.	C	T	363.014	PASS	DP=276;VDB=9.33811e-06;SGB=11.4917;RPBZ=0.0253476;MQBZ=2.04317;MQSBZ=-0.90546;BQBZ=1.41656;FS=0;MQ0F=0;AC=2;AN=8;DP4=72,67,19,20;MQ=37	GT:PL	0/0:0,166,255	0/1:147,0,255	0/1:255,0,255	0/0:0,144,255
OAR14	41242314	.	T	A	192.545	PASS	DP=40;VDB=1.95715e-05;SGB=-0.0196191;RPBZ=1.48346;MQBZ=-2.73604;BQBZ=-0.336945;FS=0;MQ0F=0;AC=3;AN=8;DP4=21,0,18,0;MQ=37	GT:PL	0/1:69,0,69	0/0:0,18,137	0/1:41,0,104	0/1:122,0,117
OAR14	41242440	.	C	T	694.559	PASS	DP=197;VDB=0.000633688;SGB=6.33266;RPBZ=0.427827;MQBZ=-1.53229;MQSBZ=-0.563356;BQBZ=0.242693;FS=0;MQ0F=0;AC=3;AN=8;DP4=37,29,28,23;MQ=38	GT:PL	0/1:255,0,158	0/0:0,63,255	0/1:224,0,255	0/1:255,0,255
OAR14	4159291	.	G	A	241.384	PASS	DP=139;VDB=0.0332047;SGB=-38.3534;RPBZ=6.78022;MQBZ=-2.01393;MQSBZ=-1.10454;BQBZ=7.48591;FS=0;MQ0F=0;AC=3;AN=8;DP4=80,7,12,8;MQ=38	GT:PL	0/1:66,0,230	0/1:29,0,201	0/1:189,0,132	0/0:0,22,198
OAR14	4159485	.	T	C	158.491	PASS	DP=32;VDB=8.02967e-07;SGB=1.28622;RPBZ=1.71254;MQBZ=2.20089;BQBZ=-4.17158;FS=0;MQ0F=0;AC=4;AN=8;DP4=0,10,0,13;MQ=41	GT:PL	0/1:35,0,54	0/0:0,6,66	1/1:119,24,0	0/1:47,0,118
OAR14	42058047	.	G	A	537.615	PASS	DP=110;VDB=4.66166e-14;SGB=2.47047;RPBZ=-0.466738;MQBZ=-0.907395;MQSBZ=-3.05598;BQBZ=-0.74785;FS=0;MQ0F=0;AC=3;AN=8;DP4=13,23,7,24;MQ=38	GT:PL	0/1:255,0,188	0/0:0,27,255	0/1:91,0,204	0/1:231,0,169
OAR14	42810364	.	G	T	470.034	PASS	DP=179;VDB=0.0367711;SGB=-23.2377;RPBZ=3.7296;MQBZ=1.01814;MQSBZ=2.46208;BQBZ=4.35842;FS=0;MQ0F=0;AC=2;AN=8;DP4=32,60,19,11;MQ=38	GT:PL	0/0:0,60,255	0/1:254,0,191	0/1:255,0,255	0/0:0,87,255
OAR14	42810422	.	G	A	701.218	PASS	DP=167;VDB=5.10873e-13;SGB=-21.1071;RPBZ=-2.47622;MQBZ=0.837515;MQSBZ=0.75469;BQBZ=-0.605041;FS=0;MQ0F=0;AC=4;AN=8;DP4=18,52,8,48;MQ=38	GT:PL	0/1:141,0,198	0/1:161,0,255	0/1:252,0,255	0/1:185,0,231
OAR14	43020955	.	G	A	276.446	PASS	DP=183;VDB=0.027109;SGB=2.22066;RPBZ=0.13535;MQBZ=-0.96118;MQSBZ=-0.582597;BQBZ=1.19887;FS=0;MQ0F=0;AC=2;AN=8;DP4=36,42,7,8;MQ=36	GT:PL	0/0:0,102,255	0/1:200,0,255	0/0:0,57,255	0/1:116,0,249
OAR14	44716278	.	A	G	625.548	PASS	DP=76;VDB=1.66023e-05;SGB=5.75924;RPBZ=0.0342393;MQBZ=-0.16561;MQSBZ=-0.57212;BQBZ=1.52043;FS=0;MQ0F=0;AC=5;AN=8;DP4=11,6,10,21;MQ=37	GT:PL	1/1:255,36,0	1/1:242,27,0	0/1:174,0,121	0/0:0,33,255
OAR14	45151346	.	T	G	140.734	PASS	DP=17;VDB=0.00154763;SGB=-6.64451;RPBZ=1.35632;MQBZ=-1.48009;BQBZ=1.54919;FS=0;MQ0F=0;AC=5;AN=8;DP4=8,0,9,0;MQ=33	GT:PL	0/1:15,0,57	1/1:55,6,0	0/1:65,0,54	0/1:44,0,68
OAR14	45845086	.	T	G	210.026	PASS	DP=169;VDB=4.62138e-05;SGB=33.7227;RPBZ=0.443814;MQBZ=-1.94305;MQSBZ=2.56223;BQBZ=-1.57112;FS=0;MQ0F=0;AC=2;AN=8;DP4=46,28,16,10;MQ=38	GT:PL	1/1:255,75,0	0/0:0,63,255	0/0:0,114,255	0/0:0,45,255
OAR14	46499504	.	T	G	374.514	PASS	DP=85;VDB=0.000230888;SGB=2.66304;RPBZ=-0.697781;MQBZ=0.469236;MQSBZ=1.12903;BQBZ=1.91988;FS=0;MQ0F=0;AC=3;AN=8;DP4=44,4,32,0;MQ=37	GT:PL	0/1:144,0,126	0/1:138,0,109	0/1:132,0,173	0/0:0,60,233
OAR14	46499589	.	C	T	722.603	PASS	DP=221;VDB=8.26788e-09;SGB=6.9121;RPBZ=-0.119973;MQBZ=-0.817931;MQSBZ=-2.76267;BQBZ=-1.06962;FS=0;MQ0F=0;AC=3;AN=8;DP4=33,45,29,25;MQ=38	GT:PL	0/1:252,0,255	0/0:0,72,255	0/1:255,0,255	0/1:255,0,255
OAR14	49165647	.	T	C	470.996	PASS	DP=317;VDB=0.0022164;SGB=16.8998;RPBZ=0.389011;MQBZ=0.522682;MQSBZ=-0.0754003;BQBZ=0.191146;FS=0;MQ0F=0;AC=2;AN=8;DP4=62,85,26,27;MQ=37	GT:PL	0/0:0,166,255	0/1:255,0,255	0/1:255,0,255	0/0:0,87,255
OAR14	51394033	.	C	T	210.143	PASS	DP=65;VDB=0.00525213;SGB=12.6061;RPBZ=0.845923;MQBZ=0.804838;MQSBZ=-1.63202;BQBZ=-0.989796;FS=0;MQ0F=0;AC=2;AN=8;DP4=11,10,8,4;MQ=37	GT:PL	1/1:255,36,0	0/0:0,21,220	0/0:0,27,246	0/0:0,15,110
OAR14	538898	.	G	C	425.52	PASS	DP=196;VDB=0.000148231;SGB=10.7191;RPBZ=-2.00632;MQBZ=-0.876913;MQSBZ=-2.39135;BQBZ=-0.069765;FS=0;MQ0F=0;AC=3;AN=8;DP4=38,41,13,24;MQ=38	GT:PL	0/0:0,93,255	1/1:255,78,0	0/0:0,96,255	0/1:216,0,255
OAR14	54261533	.	T	C	371.579	PASS	DP=119;VDB=6.73598e-06;SGB=19.9361;RPBZ=-0.577111;MQBZ=-0.834782;MQSBZ=1.73489;BQBZ=-0.812636;FS=0;MQ0F=0;AC=3;AN=8;DP4=18,19,18,15;MQ=39	GT:PL	0/1:162,0,217	0/0:0,36,255	0/0:0,48,255	1/1:255,72,0
OAR14	54710486	.	C	T	511.306	PASS	DP=171;VDB=7.73645e-12;SGB=-60.9453;RPBZ=6.32891;MQBZ=-0.796111;MQSBZ=-1.98975;BQBZ=-0.179542;FS=0;MQ0F=0;AC=4;AN=8;DP4=56,24,9,25;MQ=36	GT:PL	0/1:116,0,255	0/1:78,0,255	0/1:255,0,233	0/1:103,0,255
OAR14	5508422	.	T	C	258.137	PASS	DP=23;VDB=8.90611e-07;SGB=-3.41523;RPBZ=0.236438;MQBZ=0.0715702;BQBZ=-1.41863;FS=0;MQ0F=0;AC=6;AN=8;DP4=0,7,0,16;MQ=35	GT:PL	1/1:119,21,0	0/1:18,0,104	1/1:134,21,0	0/1:27,0,47
OAR14	56527728	.	A	G	720.018	PASS	DP=143;VDB=7.74024e-10;SGB=-5.52575;RPBZ=-0.805237;MQBZ=-1.01517;MQSBZ=-1.13041;BQBZ=1.56746;FS=0;MQ0F=0;AC=6;AN=8;DP4=9,25,28,29;MQ=35	GT:PL	0/0:0,69,255	1/1:255,39,0	1/1:255,78,0	1/1:255,51,0
OAR14	56951535	.	G	A	956.497	PASS	DP=392;VDB=5.96647e-32;SGB=-51.7924;RPBZ=0.93493;MQBZ=-1.85606;MQSBZ=0.694241;BQBZ=-2.07268;FS=0;MQ0F=0;AC=5;AN=8;DP4=65,36,100,56;MQ=39	GT:PL	0/1:255,0,255	0/1:255,0,255	1/1:255,178,0	0/1:231,0,255
OAR14	57156596	.	T	C	76.7564	PASS	DP=65;VDB=0.297574;SGB=-2.00771;RPBZ=-1.47408;MQBZ=0.985467;MQSBZ=-2.13863;BQBZ=0.616693;FS=0;MQ0F=0;AC=2;AN=8;DP4=16,18,3,1;MQ=39	GT:PL	0/1:51,0,189	0/1:66,0,131	0/0:0,48,255	0/0:0,21,177
OAR14	57858375	.	G	T	87.7552	PASS	DP=24;VDB=5.0128e-05;SGB=2.64773;RPBZ=-3.31088;MQBZ=2.77147;BQBZ=-2.57713;FS=0;MQ0F=0;AC=2;AN=8;DP4=14,0,8,0;MQ=36	GT:PL	0/0:0,6,56	0/0:0,9,90	0/1:22,0,57	0/1:104,0,95
OAR14	57858376	.	T	C	87.9626	PASS	DP=27;VDB=4.1133e-05;SGB=2.64773;RPBZ=-3.32917;MQBZ=2.77147;BQBZ=3.34326;FS=0;MQ0F=0;AC=2;AN=8;DP4=14,0,8,0;MQ=36	GT:PL	0/0:0,6,45	0/0:0,9,62	0/1:22,0,46	0/1:104,0,69
OAR14	58107118	.	G	A	74.5416	PASS	DP=15;VDB=0.00284114;SGB=-2.78917;RPBZ=-2.11002;MQBZ=-0.529813;MQSBZ=-0.59604;BQBZ=-2.04124;FS=0;MQ0F=0;AC=5;AN=8;DP4=1,2,0,6;MQ=23	GT:PL	0/1:18,0,18	1/1:74,9,0	0/1:17,0,36	0/1:2,0,2
OAR14	58107162	.	A	C	926.025	PASS	DP=218;VDB=3.70934e-20;SGB=-25.0962;RPBZ=-0.616436;MQBZ=7.70523;MQSBZ=1.47293;BQBZ=-0.0496286;FS=0;MQ0F=0;AC=4;AN=8;DP4=38,17,46,23;MQ=25	GT:PL	0/1:255,0,5	0/1:202,0,98	0/1:255,0,46	0/1:255,0,109
OAR14	58107240	.	C	A	88.836	PASS	DP=203;VDB=5.60666e-11;SGB=-19.5728;RPBZ=3.62324;MQBZ=-8.6938;MQSBZ=2.42102;BQBZ=-7.36372;FS=0;MQ0F=0;AC=4;AN=8;DP4=24,31,31,20;MQ=24	GT:PL	0/1:15,0,255	0/1:38,0,218	0/1:54,0,241	0/1:26,0,255
OAR14	58107241	.	A	G	104.149	PASS	DP=203;VDB=5.84622e-09;SGB=-19.5728;RPBZ=3.85419;MQBZ=-8.31624;MQSBZ=2.42102;BQBZ=-6.54537;FS=0;MQ0F=0;AC=4;AN=8;DP4=24,31,31,20;MQ=24	GT:PL	0/1:14,0,255	0/1:38,0,229	0/1:54,0,241	0/1:42,0,255
OAR14	58107246	.	C	T	55.4907	PASS	DP=106;VDB=1.13378e-15;SGB=-19.5728;RPBZ=1.93012;MQBZ=-8.48939;BQBZ=2.28429;FS=0;MQ0F=0;AC=4;AN=8;DP4=0,51,0,51;MQ=23	GT:PL	0/1:11,0,116	0/1:31,0,126	0/1:34,0,106	0/1:20,0,136
OAR14	58768097	.	G	T	117.718	PASS	DP=15;VDB=0.00796861;SGB=-0.197938;RPBZ=0.116563;MQBZ=-1.26323;BQBZ=0.148961;FS=0;MQ0F=0;AC=5;AN=8;DP4=7,0,8,0;MQ=35	GT:PL	0/1:86,0,46	1/1:32,3,0	0/0:0,15,116	1/1:42,6,0
OAR14	58768321	.	G	A	85.2112	PASS	DP=79;VDB=0.0231369;SGB=-0.867633;RPBZ=0.931495;MQBZ=-2.13262;MQSBZ=0.476805;BQBZ=0.169093;FS=0;MQ0F=0;AC=3;AN=8;DP4=14,20,5,2;MQ=34	GT:PL	0/1:62,0,140	0/0:0,30,255	1/1:67,9,0	0/0:0,48,255
OAR14	59951417	.	C	T	981.668	PASS	DP=542;VDB=2.14662e-15;SGB=-43.5073;RPBZ=0.272784;MQBZ=-3.61195;MQSBZ=-1.67333;BQBZ=0.247124;FS=0;MQ0F=0.00184502;AC=4;AN=8;DP4=89,103,56,73;MQ=37	GT:PL	0/1:255,0,255	0/1:255,0,255	0/1:255,0,255	0/1:255,0,255
OAR14	59951526	.	T	G	542.789	PASS	DP=102;VDB=1.66902e-16;SGB=-22.9482;RPBZ=-0.069829;MQBZ=0.708509;BQBZ=-0.834722;FS=0;MQ0F=0;AC=4;AN=8;DP4=0,39,0,62;MQ=37	GT:PL	0/1:141,0,126	0/1:142,0,135	0/1:148,0,92	0/1:150,0,125
OAR14	5995995	.	A	G	282.62	PASS	DP=152;VDB=0.00895008;SGB=-38.3534;RPBZ=3.94733;MQBZ=2.61379;MQSBZ=3.3522;BQBZ=3.2909;FS=0;MQ0F=0.0592105;AC=4;AN=8;DP4=54,20,8,12;MQ=29	GT:PL	0/1:40,0,255	0/1:51,0,129	0/1:219,0,244	0/1:15,0,252
OAR14	60190235	.	G	A	50.8697	PASS	DP=70;VDB=0.0437359;SGB=-11.5772;RPBZ=0.344001;MQBZ=-4.00222;MQSBZ=0.428887;BQBZ=-0.8785;FS=0;MQ0F=0.0428571;AC=3;AN=8;DP4=42,4,11,0;MQ=34	GT:PL	0/1:36,0,175	0/1:8,0,176	0/1:50,0,176	0/0:0,30,148
OAR14	60190258	.	C	A	131.71	PASS	DP=123;VDB=0.118857;SGB=-33.5123;RPBZ=-0.442612;MQBZ=-1.89628;MQSBZ=2.18368;BQBZ=-2.66324;FS=0;MQ0F=0.0243902;AC=3;AN=8;DP4=30,21,12,5;MQ=34	GT:PL	0/1:11,0,247	0/1:120,0,246	0/0:0,19,255	0/1:43,0,189
OAR14	60190318	.	C	T	264.849	PASS	DP=299;VDB=2.8143e-05;SGB=-72.2412;RPBZ=3.86561;MQBZ=-3.37728;MQSBZ=-3.00802;BQBZ=-0.740769;FS=0;MQ0F=0.0167224;AC=4;AN=8;DP4=62,75,21,20;MQ=35	GT:PL	0/1:93,0,255	0/1:37,0,255	0/1:112,0,255	0/1:70,0,255
OAR14	60694362	.	T	C	674.15	PASS	DP=269;VDB=0.149604;SGB=-38.5803;RPBZ=0.44384;MQBZ=-1.2039;MQSBZ=-2.48929;BQBZ=-0.492898;FS=0;MQ0F=0;AC=3;AN=8;DP4=58,58,34,21;MQ=37	GT:PL	0/1:255,0,255	0/1:255,0,255	0/1:204,0,255	0/0:0,123,255
OAR14	8786172	.	G	A	721.648	PASS	DP=179;VDB=1.17388e-07;SGB=-69.0138;RPBZ=8.91397;MQBZ=1.20508;MQSBZ=1.76651;BQBZ=4.78163;FS=0;MQ0F=0;AC=4;AN=8;DP4=68,13,11,28;MQ=38	GT:PL	0/1:221,0,248	0/1:118,0,200	0/1:245,0,255	0/1:177,0,255
OAR14	9036556	.	G	T	34.7309	PASS	DP=238;VDB=3.31914e-40;SGB=-42.2799;RPBZ=-3.71073;MQBZ=-13.0828;BQBZ=-0.908677;FS=0;MQ0F=0.357143;AC=4;AN=8;DP4=111,0,125,0;MQ=18	GT:PL	0/1:9,0,138	0/1:30,0,135	0/1:16,0,153	0/1:23,0,151
OAR14	9036602	.	G	A	155.264	PASS	DP=682;VDB=7.12494e-11;SGB=-64.3733;RPBZ=-2.89825;MQBZ=-15.6583;MQSBZ=-0.908971;BQBZ=-1.76982;FS=0;MQ0F=0.186217;AC=4;AN=8;DP4=82,65,92,105;MQ=18	GT:PL	0/1:39,0,255	0/1:55,0,255	0/1:51,0,255	0/1:54,0,255
OAR14	9036675	.	C	T	85.1135	PASS	DP=811;VDB=1.21262e-18;SGB=-283.637;RPBZ=0.895919;MQBZ=-8.56513;MQSBZ=-0.0355829;BQBZ=0.687767;FS=0;MQ0F=0.19852;AC=4;AN=8;DP4=107,207,67,105;MQ=17	GT:PL	0/1:47,0,255	0/1:56,0,255	0/1:16,0,255	0/1:12,0,255
OAR14	9036691	.	C	T	192.408	PASS	DP=754;VDB=6.76602e-38;SGB=-85.2393;RPBZ=-0.125894;MQBZ=-16.9839;MQSBZ=0.349908;BQBZ=1.78796;FS=0;MQ0F=0.213528;AC=4;AN=8;DP4=54,169,76,189;MQ=17	GT:PL	0/1:38,0,255	0/1:82,0,255	0/1:64,0,255	0/1:52,0,255
OAR14	9290742	.	G	T	215.013	PASS	DP=49;VDB=0.0963599;SGB=0.289633;RPBZ=0.876866;MQBZ=-0.876587;MQSBZ=0.995045;BQBZ=-0.359358;FS=0;MQ0F=0;AC=3;AN=8;DP4=5,16,5,5;MQ=33	GT:PL	0/1:94,0,68	0/0:0,12,130	0/0:0,36,255	1/1:166,21,0
OAR14	9497494	.	T	G	434.519	PASS	DP=172;VDB=3.24314e-07;SGB=8.01505;RPBZ=-0.898413;MQBZ=-1.49289;MQSBZ=-2.97307;BQBZ=-0.212487;FS=0;MQ0F=0;AC=3;AN=8;DP4=27,46,10,20;MQ=40	GT:PL	1/1:255,57,0	0/1:225,0,255	0/0:0,90,255	0/0:0,78,255
OAR15	11430241	.	C	T	686.029	PASS	DP=82;VDB=0.00265099;SGB=6.31611;RPBZ=1.82996;MQBZ=-1.58169;MQSBZ=-2.38321;BQBZ=-2.28197;FS=0;MQ0F=0;AC=6;AN=8;DP4=6,9,15,18;MQ=38	GT:PL	1/1:221,30,0	1/1:255,33,0	1/1:255,36,0	0/0:0,45,255
OAR15	1216861	.	A	G	627.223	PASS	DP=302;VDB=9.13745e-07;SGB=-38.5977;RPBZ=3.55106;MQBZ=-5.08926;MQSBZ=-4.71412;BQBZ=-2.76751;FS=0;MQ0F=0.0761589;AC=4;AN=8;DP4=50,31,52,61;MQ=21	GT:PL	0/1:163,0,230	0/1:80,0,197	0/1:242,0,245	0/1:180,0,255
OAR15	1216965	.	A	C	425.429	PASS	DP=74;VDB=9.84615e-06;SGB=-15.2769;RPBZ=0.754635;MQBZ=1.02339;BQBZ=-0.566133;FS=0;MQ0F=0.0135135;AC=4;AN=8;DP4=0,34,0,37;MQ=33	GT:PL	0/1:124,0,101	0/1:63,0,82	0/1:146,0,116	0/1:130,0,112
OAR15	1217007	.	G	A	127.732	PASS	DP=41;VDB=4.46032e-06;SGB=-7.59071;RPBZ=0.958477;MQBZ=1.1064;BQBZ=-1.23131;FS=0;MQ0F=0.0243902;AC=4;AN=8;DP4=0,19,0,12;MQ=24	GT:PL	0/1:48,0,86	0/1:0,1,36	0/1:68,0,37	0/1:48,0,59
OAR15	12707988	.	G	A	58.0112	PASS	DP=93;VDB=0.0202676;SGB=-1.24859;RPBZ=1.64908;MQBZ=0.0899427;MQSBZ=-0.797879;BQBZ=-5.17135;FS=0;MQ0F=0;AC=2;AN=8;DP4=20,22,5,1;MQ=36	GT:PL	0/1:86,0,201	0/1:12,0,127	0/0:0,48,255	0/0:0,36,255
OAR15	18188488	.	T	C	720.012	PASS	DP=269;VDB=3.22622e-22;SGB=30.446;RPBZ=0.118499;MQBZ=0.636902;MQSBZ=-0.673452;BQBZ=1.29498;FS=0;MQ0F=0;AC=6;AN=8;DP4=18,33,37,80;MQ=38	GT:PL	1/1:255,58,0	1/1:255,93,0	1/1:255,138,0	0/0:0,148,255
OAR15	21073902	.	C	T	470.978	PASS	DP=232;VDB=0.000558456;SGB=10.7191;RPBZ=-0.66062;MQBZ=-0.139269;MQSBZ=0.0791904;BQBZ=-0.22113;FS=0;MQ0F=0;AC=2;AN=8;DP4=56,44,22,15;MQ=38	GT:PL	0/0:0,99,255	0/0:0,117,255	0/1:255,0,251	0/1:255,0,255
OAR15	2149981	.	T	C	210.011	PASS	DP=225;VDB=0.000369259;SGB=60.0622;RPBZ=-1.00685;MQBZ=0.774622;MQSBZ=1.776;BQBZ=-2.42167;FS=0;MQ0F=0.0488889;AC=2;AN=8;DP4=42,49,17,28;MQ=33	GT:PL	0/0:0,63,255	0/0:0,51,255	1/1:255,79,0	0/0:0,151,255
OAR15	22273441	.	T	A	266.706	PASS	DP=263;VDB=0.103659;SGB=2.99324;RPBZ=2.97757;MQBZ=-1.47547;MQSBZ=-0.565929;BQBZ=-0.604166;FS=0;MQ0F=0;AC=2;AN=8;DP4=69,60,11,6;MQ=40	GT:PL	0/0:0,126,255	0/1:77,0,255	0/0:0,160,255	0/1:230,0,255
OAR15	22273463	.	G	A	433.843	PASS	DP=254;VDB=0.0242251;SGB=5.31099;RPBZ=0.440405;MQBZ=-1.27838;MQSBZ=-2.25667;BQBZ=1.25564;FS=0;MQ0F=0;AC=2;AN=8;DP4=47,78,12,11;MQ=40	GT:PL	0/0:0,126,255	0/1:220,0,255	0/0:0,160,255	0/1:253,0,255
OAR15	23045051	.	G	A	719.567	PASS	DP=167;VDB=0.00567879;SGB=7.10524;RPBZ=0.0482818;MQBZ=-1.49613;MQSBZ=-1.64132;BQBZ=0.0635387;FS=0;MQ0F=0;AC=5;AN=8;DP4=25,21,26,29;MQ=37	GT:PL	1/1:255,60,0	1/1:255,57,0	0/1:255,0,245	0/0:0,105,255
OAR15	23045083	.	C	T	56.724	PASS	DP=154;VDB=0.0738748;SGB=-0.0964228;RPBZ=-2.89425;MQBZ=0.262114;MQSBZ=-0.534358;BQBZ=1.69725;FS=0;MQ0F=0;AC=2;AN=8;DP4=23,72,5,4;MQ=37	GT:PL	0/0:0,66,255	0/0:0,60,255	0/1:34,0,255	0/1:67,0,255
OAR15	24987428	.	A	G	636.423	PASS	DP=61;VDB=0.00324364;SGB=-4.11258;RPBZ=0.572867;MQBZ=0.249921;MQSBZ=-0.167453;BQBZ=0.117802;FS=0;MQ0F=0;AC=6;AN=8;DP4=5,6,13,12;MQ=40	GT:PL	1/1:84,6,0	0/1:162,0,106	0/1:209,0,175	1/1:220,24,0
OAR15	25792999	.	A	C	237.736	PASS	DP=31;VDB=0.00447768;SGB=-0.411273;RPBZ=0.834229;MQBZ=0.514628;BQBZ=-1.39194;FS=0;MQ0F=0;AC=3;AN=8;DP4=0,15,0,16;MQ=34	GT:PL	0/0:0,12,84	0/1:79,0,49	0/1:124,0,84	0/1:74,0,75
OAR15	2769961	.	G	C	540.302	PASS	DP=125;VDB=1.28477e-07;SGB=4.59856;RPBZ=-0.666115;MQBZ=-1.91695;MQSBZ=1.71256;BQBZ=0.724498;FS=0;MQ0F=0;AC=4;AN=8;DP4=18,16,26,16;MQ=39	GT:PL	1/1:255,75,0	0/1:74,0,54	0/0:0,75,255	0/1:255,0,181
OAR15	27715524	.	G	A	305.529	PASS	DP=116;VDB=0.21789;SGB=-13.4184;RPBZ=3.56714;MQBZ=0.700777;MQSBZ=0.432345;BQBZ=3.74905;FS=0;MQ0F=0;AC=3;AN=8;DP4=48,11,8,6;MQ=38	GT:PL	0/1:140,0,253	0/1:69,0,215	0/0:0,81,255	0/1:137,0,135
OAR15	28388418	.	C	T	464.575	PASS	DP=409;VDB=1.96634e-06;SGB=28.4887;RPBZ=0.0644699;MQBZ=-0.176635;MQSBZ=0.103899;BQBZ=-0.00360385;FS=0;MQ0F=0;AC=3;AN=8;DP4=77,80,44,39;MQ=38	GT:PL	0/1:255,0,255	1/1:255,151,0	0/0:0,214,255	0/0:0,175,255
OAR15	29296724	.	A	C	277.017	PASS	DP=104;VDB=0.158471;SGB=2.22065;RPBZ=-0.653018;MQBZ=-0.226068;MQSBZ=0.915481;BQBZ=0.452764;FS=0;MQ0F=0;AC=2;AN=8;DP4=30,24,10,5;MQ=35	GT:PL	0/1:179,0,239	0/1:137,0,131	0/0:0,48,255	0/0:0,63,255
OAR15	29989718	.	A	G	630.485	PASS	DP=157;VDB=3.81991e-05;SGB=4.01493;RPBZ=2.53166;MQBZ=-1.50127;MQSBZ=-1.19332;BQBZ=-0.556179;FS=0;MQ0F=0;AC=3;AN=8;DP4=31,20,20,19;MQ=38	GT:PL	0/1:255,0,125	0/0:0,66,255	0/1:187,0,255	0/1:228,0,239
OAR15	31445883	.	C	T	501.248	PASS	DP=277;VDB=3.4792e-15;SGB=-77.0824;RPBZ=-4.84351;MQBZ=-1.52337;MQSBZ=1.53234;BQBZ=1.41118;FS=0;MQ0F=0;AC=3;AN=8;DP4=73,64,32,12;MQ=36	GT:PL	0/1:187,0,255	0/0:0,0,255	0/1:116,0,255	0/1:238,0,255
OAR15	31445968	.	C	T	681.03	PASS	DP=200;VDB=0.00797584;SGB=-15.8906;RPBZ=-0.386131;MQBZ=-0.398239;MQSBZ=0.611209;BQBZ=-1.11511;FS=0;MQ0F=0;AC=4;AN=8;DP4=36,26,17,22;MQ=35	GT:PL	0/1:255,0,242	0/1:29,0,252	0/1:220,0,255	0/1:216,0,255
OAR15	31445991	.	G	A	331.013	PASS	DP=91;VDB=9.00863e-08;SGB=-14.3563;RPBZ=0.975063;MQBZ=-0.386551;BQBZ=-0.286764;FS=0;MQ0F=0;AC=4;AN=8;DP4=0,56,0,34;MQ=34	GT:PL	0/1:131,0,137	0/1:26,0,131	0/1:133,0,131	0/1:80,0,146
OAR15	31445999	.	C	T	326.912	PASS	DP=84;VDB=8.85067e-09;SGB=-56.1042;RPBZ=1.04057;MQBZ=-0.385895;BQBZ=0.527552;FS=0;MQ0F=0;AC=4;AN=8;DP4=0,53,0,31;MQ=33	GT:PL	0/1:126,0,138	0/1:29,0,133	0/1:126,0,133	0/1:85,0,143
OAR15	31657585	.	T	C	133.829	PASS	DP=24;VDB=0.000111506;SGB=-1.64908;RPBZ=-2.904;MQBZ=2.47999;BQBZ=-1.86501;FS=0;MQ0F=0;AC=3;AN=8;DP4=15,0,9,0;MQ=34	GT:PL	0/1:117,0,24	0/1:23,0,57	0/1:33,0,94	0/0:0,12,102
OAR15	31657709	.	T	C	896.207	PASS	DP=174;VDB=0.00982655;SGB=-6.54531;RPBZ=-0.815192;MQBZ=0.401568;MQSBZ=1.22859;BQBZ=0.165859;FS=0;MQ0F=0.00574713;AC=5;AN=8;DP4=16,16,48,29;MQ=36	GT:PL	1/1:255,84,0	0/1:171,0,255	0/1:255,0,128	0/1:255,0,161
OAR15	31873139	.	G	A	118.85	PASS	DP=14;VDB=0.0014347;SGB=-2.0384;RPBZ=1.35511;MQBZ=-1.17161;BQBZ=0.524332;FS=0;MQ0F=0;AC=5;AN=8;DP4=7,0,7,0;MQ=36	GT:PL	1/1:92,12,0	0/1:24,0,60	1/1:46,6,0	0/0:0,12,101
OAR15	31873278	.	C	T	573.49	PASS	DP=111;VDB=0.498065;SGB=1.89093;RPBZ=0.822046;MQBZ=-2.17462;MQSBZ=0.110307;BQBZ=-0.359961;FS=0;MQ0F=0;AC=4;AN=8;DP4=24,15,15,13;MQ=38	GT:PL	1/1:255,36,0	0/1:168,0,152	0/1:194,0,232	0/0:0,57,255
OAR15	32078218	.	T	C	527.603	PASS	DP=159;VDB=0.000921711;SGB=4.20949;RPBZ=1.26316;MQBZ=0.416937;MQSBZ=1.97982;BQBZ=0.416881;FS=0;MQ0F=0;AC=3;AN=8;DP4=27,30,26,14;MQ=39	GT:PL	0/1:255,0,160	0/1:57,0,221	0/1:255,0,255	0/0:0,78,255
OAR15	32308507	.	C	G	495.981	PASS	DP=48;VDB=0.239262;SGB=-3.64137;RPBZ=-1.318;MQBZ=0.790212;MQSBZ=0.0760381;BQBZ=0.463902;FS=0;MQ0F=0;AC=5;AN=8;DP4=5,1,7,11;MQ=38	GT:PL	1/1:230,24,0	0/1:130,0,60	0/1:140,0,56	0/1:36,0,35
OAR15	3326525	.	A	T	501.27	PASS	DP=157;VDB=1.39408e-14;SGB=6.65901;RPBZ=0.526235;MQBZ=-2.55256;MQSBZ=3.09871;BQBZ=-1.98772;FS=0;MQ0F=0;AC=4;AN=8;DP4=22,24,31,20;MQ=37	GT:PL	0/0:0,81,255	0/1:94,0,242	1/1:255,114,0	0/1:196,0,205
OAR15	34947412	.	T	G	615.42	PASS	DP=154;VDB=4.26904e-06;SGB=7.2984;RPBZ=0.0817695;MQBZ=-0.362242;MQSBZ=-1.01968;BQBZ=-0.183269;FS=0;MQ0F=0;AC=5;AN=8;DP4=13,27,28,28;MQ=38	GT:PL	0/0:0,69,255	1/1:255,57,0	0/1:151,0,255	1/1:255,78,0
OAR15	3549199	.	A	G	161.038	PASS	DP=60;VDB=0.00735919;SGB=4.15211;RPBZ=-0.469084;MQBZ=-1.78126;MQSBZ=-0.122874;BQBZ=-4.00623;FS=0;MQ0F=0;AC=2;AN=8;DP4=1,36,1,19;MQ=36	GT:PL	0/1:121,0,110	0/0:0,36,168	0/0:0,42,173	0/1:79,0,108
OAR15	35710436	.	G	T	95.2861	PASS	DP=13;VDB=0.00420618;SGB=1.89663;RPBZ=0.574594;MQBZ=-1.5899;BQBZ=-0.92582;FS=0;MQ0F=0;AC=3;AN=8;DP4=6,0,7,0;MQ=33	GT:PL	0/0:0,3,36	1/1:69,9,0	0/1:67,0,72	0/0:0,6,56
OAR15	35710558	.	G	C	860.605	PASS	DP=153;VDB=2.22099e-13;SGB=-5.62561;RPBZ=-0.833522;MQBZ=-0.57859;MQSBZ=1.86549;BQBZ=0.725867;FS=0;MQ0F=0;AC=5;AN=8;DP4=16,18,31,26;MQ=37	GT:PL	0/1:241,0,255	1/1:255,66,0	0/1:255,0,255	0/1:149,0,172
OAR15	36243402	.	G	A	129.791	PASS	DP=42;VDB=0.0338549;SGB=-9.12105;RPBZ=0.759318;MQBZ=-0.509882;MQSBZ=-2.59063;BQBZ=1.88411;FS=0;MQ0F=0;AC=3;AN=8;DP4=4,16,4,3;MQ=36	GT:PL	0/0:0,24,189	0/1:21,0,115	0/1:82,0,91	0/1:67,0,96
OAR15	38172064	.	C	T	897.519	PASS	DP=149;VDB=8.53637e-05;SGB=-17.7317;RPBZ=-0.362274;MQBZ=1.74694;MQSBZ=-0.975809;BQBZ=2.01498;FS=0;MQ0F=0;AC=4;AN=8;DP4=33,19,21,24;MQ=38	GT:PL	0/1:255,0,255	0/1:198,0,255	0/1:232,0,226	0/1:250,0,161
OAR15	38376615	.	C	T	100.753	PASS	DP=15;VDB=0.000141285;SGB=-2.06645;RPBZ=-2.59652;MQBZ=2.46306;BQBZ=1.61882;FS=0;MQ0F=0;AC=3;AN=8;DP4=6,0,7,0;MQ=40	GT:PL	0/0:0,6,29	0/1:52,0,10	0/1:16,0,5	0/1:71,0,11
OAR15	40025235	.	T	C	460.48	PASS	DP=94;VDB=0.00616789;SGB=18.3835;RPBZ=-0.508024;MQBZ=2.07977;MQSBZ=0.134022;BQBZ=0.0811642;FS=0;MQ0F=0;AC=4;AN=8;DP4=16,9,20,11;MQ=38	GT:PL	0/0:0,39,255	1/1:255,39,0	1/1:255,54,0	0/0:0,36,255
OAR15	40330198	.	G	T	779.408	PASS	DP=101;VDB=0.000375731;SGB=-1.57056;RPBZ=-0.157991;MQBZ=0.28542;MQSBZ=-0.363572;BQBZ=0.293712;FS=0;MQ0F=0;AC=6;AN=8;DP4=3,4,19,25;MQ=37	GT:PL	0/1:208,0,105	1/1:255,36,0	1/1:255,54,0	0/1:101,0,66
OAR15	41048776	.	G	A	322.487	PASS	DP=48;VDB=2.70509e-07;SGB=1.96042;RPBZ=0.712387;MQBZ=0.0391478;BQBZ=1.83569;FS=0;MQ0F=0;AC=4;AN=8;DP4=20,0,28,0;MQ=38	GT:PL	0/1:99,0,66	1/1:186,57,0	0/0:0,33,168	0/1:81,0,97
OAR15	41048891	.	T	C	462.039	PASS	DP=176;VDB=2.62868e-05;SGB=6.08358;RPBZ=-1.27863;MQBZ=-1.08003;MQSBZ=-3.08447;BQBZ=0.936703;FS=0;MQ0F=0;AC=2;AN=8;DP4=40,41,13,12;MQ=39	GT:PL	0/0:0,72,255	0/0:0,99,255	0/1:255,0,255	0/1:246,0,243
OAR15	41906844	.	C	T	285.977	PASS	DP=58;VDB=0.000150901;SGB=0.73569;RPBZ=-1.04195;MQBZ=0.314855;BQBZ=0.246242;FS=0;MQ0F=0;AC=4;AN=8;DP4=0,35,0,22;MQ=37	GT:PL	0/1:124,0,140	1/1:165,27,0	0/1:41,0,142	0/0:0,33,168
OAR15	43144024	.	A	G	629.47	PASS	DP=112;VDB=5.53508e-06;SGB=3.04939;RPBZ=-1.17636;MQBZ=-0.437415;MQSBZ=1.76636;BQBZ=0.28654;FS=0;MQ0F=0;AC=3;AN=8;DP4=19,18,19,15;MQ=37	GT:PL	0/1:221,0,71	0/1:194,0,111	0/0:0,54,255	0/1:255,0,179
OAR15	43144058	.	C	T	527.689	PASS	DP=97;VDB=0.342708;SGB=1.50745;RPBZ=0.129882;MQBZ=-0.612898;MQSBZ=-0.0967632;BQBZ=-1.69914;FS=0;MQ0F=0;AC=3;AN=8;DP4=11,13,11,15;MQ=37	GT:PL	0/1:231,0,43	0/1:81,0,98	0/0:0,45,255	0/1:255,0,0
OAR15	4614490	.	C	T	158.045	PASS	DP=25;VDB=0.00194067;SGB=-1.8826;RPBZ=-0.583839;MQBZ=0.894923;BQBZ=0.730297;FS=0;MQ0F=0;AC=4;AN=8;DP4=15,0,8,0;MQ=39	GT:PL	0/0:0,18,132	0/1:30,0,30	1/1:110,12,0	0/1:61,0,128
OAR15	4837907	.	T	C	499.171	PASS	DP=82;VDB=0.0452405;SGB=7.30219;RPBZ=-1.09906;MQBZ=-1.3714;MQSBZ=-1.61576;BQBZ=-0.798846;FS=0;MQ0F=0;AC=5;AN=8;DP4=6,11,18,17;MQ=36	GT:PL	1/1:255,51,0	0/1:35,0,184	0/0:0,33,255	1/1:255,48,0
OAR15	48610458	.	G	A	419.853	PASS	DP=127;VDB=0.0265359;SGB=-17.7144;RPBZ=0.251148;MQBZ=-0.774346;MQSBZ=2.16592;BQBZ=-1.43323;FS=0;MQ0F=0;AC=3;AN=8;DP4=28,25,8,13;MQ=38	GT:PL	0/0:0,60,255	0/1:87,0,219	0/1:165,0,255	0/1:208,0,193
OAR15	50150008	.	T	C	471.041	PASS	DP=328;VDB=4.49186e-05;SGB=12.6506;RPBZ=-1.08167;MQBZ=-0.534242;MQSBZ=1.4864;BQBZ=-0.584089;FS=0;MQ0F=0;AC=2;AN=8;DP4=83,69,24,18;MQ=38	GT:PL	0/0:0,163,255	0/1:255,0,255	0/0:0,178,255	0/1:255,0,255
OAR15	50457940	.	G	A	725.494	PASS	DP=200;VDB=0.000132387;SGB=6.9121;RPBZ=-1.61867;MQBZ=0.367838;MQSBZ=2.67463;BQBZ=0.27658;FS=0;MQ0F=0;AC=3;AN=8;DP4=50,22,29,25;MQ=37	GT:PL	0/1:255,0,255	0/1:255,0,255	0/1:255,0,162	0/0:0,69,255
OAR15	52354183	.	T	C	557.655	PASS	DP=59;VDB=0.334991;SGB=4.48661;RPBZ=0.887549;MQBZ=0.223507;MQSBZ=0.034679;BQBZ=0.52773;FS=0;MQ0F=0;AC=4;AN=8;DP4=4,8,14,12;MQ=37	GT:PL	0/1:131,0,55	0/0:0,21,197	0/1:231,0,62	1/1:240,36,0
OAR15	52556590	.	T	A	124.172	PASS	DP=24;VDB=0.316575;SGB=-0.197938;RPBZ=1.10591;MQBZ=-1.14133;MQSBZ=0.724804;BQBZ=-1.57031;FS=0;MQ0F=0;AC=5;AN=8;DP4=3,1,6,2;MQ=35	GT:PL	0/0:0,6,72	1/1:44,6,0	0/1:19,0,67	1/1:103,15,0
OAR15	52784863	.	C	G	289.79	PASS	DP=328;VDB=0.000429655;SGB=-62.559;RPBZ=0.203365;MQBZ=-1.67602;MQSBZ=-1.44475;BQBZ=-1.70116;FS=0;MQ0F=0;AC=3;AN=8;DP4=154,30,22,13;MQ=38	GT:PL	0/1:100,0,255	0/0:0,21,255	0/1:167,0,255	0/1:67,0,255
OAR15	52784944	.	G	A	730.356	PASS	DP=369;VDB=3.79783e-10;SGB=-96.4468;RPBZ=0.176176;MQBZ=-1.42927;MQSBZ=-1.36409;BQBZ=-0.53622;FS=0;MQ0F=0;AC=4;AN=8;DP4=82,84,26,30;MQ=38	GT:PL	0/1:180,0,255	0/1:162,0,255	0/1:255,0,255	0/1:176,0,255
OAR15	53028026	.	A	G	549.515	PASS	DP=90;VDB=0.113245;SGB=-12.2081;RPBZ=-1.0975;MQBZ=-1.48861;MQSBZ=-0.382201;BQBZ=1.23053;FS=0;MQ0F=0;AC=4;AN=8;DP4=13,15,16,11;MQ=35	GT:PL	0/1:104,0,234	0/1:84,0,42	0/1:194,0,181	0/1:205,0,183
OAR15	54418574	.	G	T	528.103	PASS	DP=163;VDB=7.19916e-05;SGB=3.43582;RPBZ=-0.60501;MQBZ=-1.69201;MQSBZ=1.39935;BQBZ=-1.51696;FS=0;MQ0F=0;AC=3;AN=8;DP4=39,24,18,18;MQ=38	GT:PL	0/0:0,51,255	0/1:112,0,253	0/1:255,0,255	0/1:201,0,227
OAR15	54641923	.	C	T	65.6504	PASS	DP=35;VDB=0.0942182;SGB=-1.63269;RPBZ=0.0237034;MQBZ=-0.178635;BQBZ=-0.971825;FS=0;MQ0F=0;AC=2;AN=8;DP4=30,0,5,0;MQ=35	GT:PL	0/1:62,0,74	0/0:0,18,120	0/1:43,0,100	0/0:0,45,176
OAR15	54642124	.	C	A	157.838	PASS	DP=65;VDB=0.00226997;SGB=2.60695;RPBZ=1.66137;MQBZ=1.29079;BQBZ=-4.17525;FS=0;MQ0F=0;AC=2;AN=8;DP4=0,49,0,16;MQ=38	GT:PL	0/1:90,0,137	0/0:0,18,121	0/1:107,0,132	0/0:0,69,185
OAR15	55066475	.	T	C	848.977	PASS	DP=92;VDB=0.0099187;SGB=-5.02235;RPBZ=1.04929;MQBZ=0.0676134;MQSBZ=0.290203;BQBZ=0.840855;FS=0;MQ0F=0;AC=6;AN=8;DP4=2,10,23,21;MQ=39	GT:PL	1/1:255,51,0	1/1:255,30,0	0/1:237,0,150	0/1:141,0,130
OAR15	55525587	.	C	T	289.75	PASS	DP=36;VDB=1.62338e-05;SGB=-0.0345528;RPBZ=0.539107;MQBZ=-1.48431;BQBZ=0.594588;FS=0;MQ0F=0;AC=4;AN=8;DP4=18,0,18,0;MQ=38	GT:PL	1/1:112,15,0	0/0:0,21,145	0/1:122,0,128	0/1:99,0,60
OAR15	55734753	.	G	A	674.537	PASS	DP=195;VDB=0.00764505;SGB=5.36693;RPBZ=-2.54679;MQBZ=1.13006;MQSBZ=-2.00414;BQBZ=1.57917;FS=0;MQ0F=0;AC=3;AN=8;DP4=28,41,21,25;MQ=38	GT:PL	0/1:255,0,255	0/1:255,0,156	0/1:204,0,255	0/0:0,84,255
OAR15	56952304	.	A	C	554.509	PASS	DP=157;VDB=9.09212e-11;SGB=-26.9199;RPBZ=2.09476;MQBZ=-2.46576;MQSBZ=3.00312;BQBZ=-1.39326;FS=0;MQ0F=0;AC=3;AN=8;DP4=40,24,29,7;MQ=38	GT:PL	0/1:155,0,255	0/0:0,63,255	0/1:200,0,255	0/1:239,0,179
OAR15	57640561	.	A	G	721.438	PASS	DP=357;VDB=2.37502e-25;SGB=15.99;RPBZ=-0.0359451;MQBZ=-1.50675;MQSBZ=-2.53768;BQBZ=-2.8113;FS=0;MQ0F=0;AC=4;AN=8;DP4=52,56,49,52;MQ=38	GT:PL	0/0:0,178,255	1/1:255,102,0	0/1:255,0,255	0/1:255,0,255
OAR15	57640683	.	C	T	36.9089	PASS	DP=31;VDB=0.0550147;SGB=-1.63269;RPBZ=0.080734;MQBZ=-0.0291691;BQBZ=-0.0392232;FS=0;MQ0F=0;AC=2;AN=8;DP4=0,26,0,5;MQ=36	GT:PL	0/1:26,0,130	0/0:0,12,110	0/0:0,21,131	0/1:52,0,115
OAR15	58548688	.	C	T	971.558	PASS	DP=189;VDB=0.0186435;SGB=-6.48702;RPBZ=-0.832104;MQBZ=-1.20746;MQSBZ=-0.912912;BQBZ=-1.65887;FS=0;MQ0F=0;AC=5;AN=8;DP4=16,20,38,42;MQ=39	GT:PL	0/1:246,0,241	0/1:255,0,255	1/1:255,114,0	0/1:255,0,198
OAR15	59341830	.	C	T	314.75	PASS	DP=163;VDB=0.0275417;SGB=5.31099;RPBZ=3.04717;MQBZ=-2.82177;MQSBZ=-0.732398;BQBZ=2.40936;FS=0;MQ0F=0;AC=2;AN=8;DP4=42,27,12,11;MQ=34	GT:PL	0/1:135,0,255	0/0:0,36,255	0/1:219,0,180	0/0:0,63,255
OAR15	59341845	.	G	A	403.46	PASS	DP=145;VDB=0.00371378;SGB=21.1823;RPBZ=-0.491012;MQBZ=-1.2753;MQSBZ=-2.94889;BQBZ=-0.531656;FS=0;MQ0F=0;AC=3;AN=8;DP4=28,28,17,18;MQ=34	GT:PL	0/1:194,0,255	0/0:0,36,255	1/1:255,69,0	0/0:0,63,255
OAR15	60638708	.	A	G	550.483	PASS	DP=81;VDB=8.40112e-10;SGB=1.31355;RPBZ=-0.279249;MQBZ=-0.17792;MQSBZ=-1.96418;BQBZ=0.494681;FS=0;MQ0F=0;AC=4;AN=8;DP4=7,17,6,19;MQ=39	GT:PL	0/1:188,0,195	1/1:255,36,0	0/0:0,30,255	0/1:151,0,84
OAR15	62289864	.	G	C	721.484	PASS	DP=215;VDB=4.9536e-07;SGB=8.07099;RPBZ=-0.393944;MQBZ=-2.68777;MQSBZ=-0.375404;BQBZ=-2.00325;FS=0;MQ0F=0;AC=4;AN=8;DP4=31,38,29,31;MQ=38	GT:PL	0/1:255,0,255	0/1:255,0,255	0/0:0,102,255	1/1:255,87,0
OAR15	62550308	.	T	C	214.924	PASS	DP=111;VDB=0.551647;SGB=0.2894;RPBZ=0.86233;MQBZ=0.112668;MQSBZ=-2.4632;BQBZ=-3.74248;FS=0;MQ0F=0;AC=2;AN=8;DP4=24,21,7,3;MQ=36	GT:PL	0/1:140,0,125	0/1:114,0,210	0/0:0,54,255	0/0:0,39,255
OAR15	62998774	.	G	T	438.585	PASS	DP=120;VDB=3.34835e-10;SGB=21.2156;RPBZ=0.243946;MQBZ=1.5016;MQSBZ=0.834323;BQBZ=0.773721;FS=0;MQ0F=0;AC=3;AN=8;DP4=14,31,11,24;MQ=39	GT:PL	0/1:229,0,213	0/0:0,69,255	1/1:255,72,0	0/0:0,33,222
OAR15	63899666	.	T	C	721.499	PASS	DP=329;VDB=6.48596e-10;SGB=14.4448;RPBZ=-0.55818;MQBZ=1.3834;MQSBZ=0.843077;BQBZ=1.52189;FS=0;MQ0F=0;AC=4;AN=8;DP4=64,48,63,30;MQ=38	GT:PL	0/1:255,0,255	1/1:255,157,0	0/0:0,208,255	0/1:255,0,255
OAR15	64380913	.	A	G	348.61	PASS	DP=84;VDB=0.000269241;SGB=2.60694;RPBZ=-0.692776;MQBZ=-0.734002;MQSBZ=-1.89109;BQBZ=0.384916;FS=0;MQ0F=0;AC=3;AN=8;DP4=14,18,5,11;MQ=38	GT:PL	0/0:0,33,255	1/1:221,24,0	0/0:0,30,255	0/1:173,0,238
OAR15	64589870	.	C	T	315.489	PASS	DP=105;VDB=0.0447996;SGB=1.83441;RPBZ=0.132901;MQBZ=0.225374;MQSBZ=-0.570644;BQBZ=-1.95569;FS=0;MQ0F=0;AC=3;AN=8;DP4=19,21,8,6;MQ=37	GT:PL	0/1:106,0,188	1/1:255,30,0	0/0:0,51,255	0/0:0,48,255
OAR15	65290770	.	G	T	104.94	PASS	DP=88;VDB=0.174458;SGB=-0.482272;RPBZ=0.760253;MQBZ=0.763102;MQSBZ=0.373605;BQBZ=0.335196;FS=0;MQ0F=0;AC=2;AN=8;DP4=34,15,5,3;MQ=36	GT:PL	0/0:0,57,255	0/1:28,0,100	0/0:0,48,255	0/1:117,0,195
OAR15	65697881	.	T	C	377.506	PASS	DP=106;VDB=0.000860431;SGB=4.15211;RPBZ=0.748279;MQBZ=-1.86797;MQSBZ=1.70651;BQBZ=-1.61309;FS=0;MQ0F=0;AC=3;AN=8;DP4=27,19,14,6;MQ=37	GT:PL	0/0:0,48,255	1/1:255,33,0	0/0:0,51,255	0/1:168,0,255
OAR15	67183768	.	C	T	61.3365	PASS	DP=21;VDB=0.0797974;SGB=-2.00512;RPBZ=-1.21502;MQBZ=0.282269;BQBZ=-0.664211;FS=0;MQ0F=0;AC=3;AN=8;DP4=17,0,4,0;MQ=39	GT:PL	0/0:0,21,143	1/1:87,9,0	0/0:0,15,126	0/1:18,0,102
OAR15	67393122	.	T	C	264.607	PASS	DP=78;VDB=0.00961653;SGB=-0.797437;RPBZ=1.04034;MQBZ=-2.50176;MQSBZ=-0.87848;BQBZ=1.3304;FS=0;MQ0F=0;AC=3;AN=8;DP4=15,10,10,4;MQ=37	GT:PL	0/1:140,0,188	0/1:92,0,24	0/0:0,30,250	0/1:72,0,210
OAR15	67836372	.	C	A	335.637	PASS	DP=70;VDB=0.00082687;SGB=6.37275;RPBZ=-1.34595;MQBZ=-1.24414;MQSBZ=-0.811105;BQBZ=0.431842;FS=0;MQ0F=0;AC=4;AN=8;DP4=8,4,8,15;MQ=37	GT:PL	0/1:22,0,139	0/0:0,9,118	1/1:255,51,0	0/1:102,0,131
OAR15	67836578	.	G	T	137.984	PASS	DP=24;VDB=0.0367486;SGB=-1.72086;RPBZ=-0.570481;MQBZ=-1.19369;BQBZ=-0.493342;FS=0;MQ0F=0;AC=3;AN=8;DP4=0,14,0,9;MQ=36	GT:PL	0/1:77,0,90	0/1:46,0,15	0/0:0,24,143	0/1:55,0,12
OAR15	69812222	.	T	C	203.335	PASS	DP=48;VDB=0.000127734;SGB=-14.0321;RPBZ=-1.15792;MQBZ=-1.03677;BQBZ=0.963771;FS=0;MQ0F=0;AC=3;AN=8;DP4=0,33,0,15;MQ=35	GT:PL	0/0:0,36,167	0/1:69,0,108	0/1:81,0,135	0/1:93,0,75
OAR15	7088391	.	G	A	140.026	PASS	DP=52;VDB=0.137644;SGB=-0.866853;RPBZ=1.68475;MQBZ=-1.35762;MQSBZ=0.227174;BQBZ=0.195037;FS=0;MQ0F=0;AC=2;AN=8;DP4=16,10,4,3;MQ=38	GT:PL	0/0:0,24,194	0/1:49,0,66	0/1:130,0,132	0/0:0,33,255
OAR15	71264703	.	T	C	720.023	PASS	DP=181;VDB=2.52602e-05;SGB=18.9476;RPBZ=-1.17256;MQBZ=-0.0787069;MQSBZ=-0.132561;BQBZ=-0.220328;FS=0;MQ0F=0;AC=6;AN=8;DP4=8,23,40,37;MQ=36	GT:PL	1/1:255,93,0	1/1:255,45,0	1/1:255,93,0	0/0:0,93,255
OAR15	71264833	.	A	G	83.2785	PASS	DP=27;VDB=0.00740154;SGB=-1.25106;RPBZ=0.673786;MQBZ=0.955864;BQBZ=0.770899;FS=0;MQ0F=0;AC=2;AN=8;DP4=0,21,0,6;MQ=31	GT:PL	0/1:73,0,98	0/1:49,0,65	0/0:0,21,134	0/0:0,6,42
OAR15	71492883	.	C	T	459.867	PASS	DP=38;VDB=3.75269e-07;SGB=2.43333;RPBZ=-2.20352;MQBZ=1.32891;MQSBZ=2.49575;BQBZ=0.884889;FS=0;MQ0F=0;AC=4;AN=8;DP4=7,0,12,7;MQ=37	GT:PL	1/1:164,15,0	0/0:0,9,96	0/1:199,0,32	0/1:140,0,43
OAR15	71946863	.	C	A	293.393	PASS	DP=198;VDB=3.99606e-05;SGB=-17.7144;RPBZ=-3.02137;MQBZ=-0.341868;MQSBZ=-0.100333;BQBZ=0.254108;FS=0;MQ0F=0;AC=3;AN=8;DP4=29,43,1,20;MQ=36	GT:PL	0/1:165,0,255	0/1:66,0,182	0/1:103,0,199	0/0:0,93,255
OAR15	72450928	.	C	T	364.043	PASS	DP=110;VDB=0.0437825;SGB=2.99323;RPBZ=-0.261372;MQBZ=0.500121;MQSBZ=0.0315209;BQBZ=1.55214;FS=0;MQ0F=0.00909091;AC=2;AN=8;DP4=20,18,7,10;MQ=36	GT:PL	0/1:198,0,166	0/0:0,39,255	0/1:205,0,223	0/0:0,27,255
OAR15	7325658	.	A	C	266.208	PASS	DP=42;VDB=0.00898234;SGB=4.61211;RPBZ=0.250083;MQBZ=-2.99169;MQSBZ=-1.96122;BQBZ=0.768602;FS=0;MQ0F=0;AC=3;AN=8;DP4=9,5,5,6;MQ=39	GT:PL	0/1:184,0,18	0/0:0,6,49	0/0:0,33,255	1/1:126,12,0
OAR15	73944306	.	G	A	595.494	PASS	DP=148;VDB=6.23181e-09;SGB=6.52586;RPBZ=-0.140732;MQBZ=0.56616;MQSBZ=-1.8954;BQBZ=0.4801;FS=0;MQ0F=0;AC=5;AN=8;DP4=10,28,18,34;MQ=36	GT:PL	0/1:131,0,231	0/0:0,81,255	1/1:255,78,0	1/1:255,57,0
OAR15	74949529	.	T	C	194.463	PASS	DP=57;VDB=1.29779e-05;SGB=-10.9634;RPBZ=-0.595627;MQBZ=-0.151896;MQSBZ=2.22212;BQBZ=-1.12678;FS=0;MQ0F=0;AC=3;AN=8;DP4=18,8,9,1;MQ=38	GT:PL	0/1:89,0,160	0/1:8,0,124	0/0:0,36,255	0/1:137,0,122
OAR15	75620436	.	A	G	182.736	PASS	DP=74;VDB=0.219793;SGB=-0.0966342;RPBZ=-1.21265;MQBZ=-0.66445;MQSBZ=0.197676;BQBZ=0.0860857;FS=0;MQ0F=0;AC=2;AN=8;DP4=16,14,3,6;MQ=38	GT:PL	0/0:0,30,255	0/0:0,21,181	0/1:142,0,151	0/1:80,0,216
OAR15	75620504	.	G	C	684.526	PASS	DP=162;VDB=0.0402344;SGB=3.62862;RPBZ=1.38138;MQBZ=-0.432676;MQSBZ=0.66924;BQBZ=-0.385155;FS=0;MQ0F=0;AC=3;AN=8;DP4=31,30,14,23;MQ=37	GT:PL	0/1:255,0,244	0/1:223,0,251	0/0:0,84,255	0/1:246,0,153
OAR15	75620621	.	T	C	174.489	PASS	DP=39;VDB=0.000147373;SGB=-12.191;RPBZ=1.74063;MQBZ=0.665574;BQBZ=-0.563785;FS=0;MQ0F=0;AC=3;AN=8;DP4=0,27,0,12;MQ=34	GT:PL	0/0:0,36,155	0/1:93,0,104	0/1:94,0,113	0/1:27,0,35
OAR15	75825089	.	T	A	405.275	PASS	DP=107;VDB=0.0988616;SGB=-17.1007;RPBZ=5.07545;MQBZ=-1.87342;MQSBZ=0.721591;BQBZ=3.71464;FS=0;MQ0F=0.00934579;AC=3;AN=8;DP4=29,17,11,9;MQ=38	GT:PL	0/1:197,0,146	0/1:234,0,250	0/0:0,60,255	0/1:14,0,215
OAR15	75825160	.	C	T	243.03	PASS	DP=100;VDB=8.04981e-05;SGB=0.675585;RPBZ=-2.59348;MQBZ=0.968249;MQSBZ=0.66513;BQBZ=0.856893;FS=0;MQ0F=0.01;AC=2;AN=8;DP4=10,43,3,8;MQ=38	GT:PL	0/1:130,0,138	0/0:0,60,255	0/0:0,60,255	0/1:152,0,89
OAR15	78757803	.	A	G	653.468	PASS	DP=93;VDB=1.1129e-05;SGB=-13.4357;RPBZ=-0.107626;MQBZ=0.0736997;MQSBZ=1.47971;BQBZ=0.312871;FS=0;MQ0F=0;AC=4;AN=8;DP4=22,5,21,10;MQ=36	GT:PL	0/1:157,0,197	0/1:103,0,78	0/1:212,0,168	0/1:219,0,132
OAR15	79358688	.	G	A	451.353	PASS	DP=180;VDB=7.31554e-05;SGB=-51.2631;RPBZ=-7.70687;MQBZ=-1.02072;MQSBZ=-0.0900368;BQBZ=4.36938;FS=0;MQ0F=0;AC=4;AN=8;DP4=17,69,17,11;MQ=38	GT:PL	0/1:171,0,247	0/1:33,0,165	0/1:34,0,255	0/1:255,0,255
OAR15	79633153	.	G	A	968.542	PASS	DP=184;VDB=3.70048e-10;SGB=0.0161515;RPBZ=0.753687;MQBZ=-0.00565988;MQSBZ=-3.44063;BQBZ=0.0900433;FS=0;MQ0F=0;AC=6;AN=8;DP4=6,5,46,52;MQ=36	GT:PL	1/1:255,102,0	0/1:244,0,78	1/1:255,117,0	0/1:255,0,143
OAR15	80131188	.	C	T	640.371	PASS	DP=113;VDB=0.00774806;SGB=4.98064;RPBZ=2.16817;MQBZ=0.312932;MQSBZ=1.05384;BQBZ=0.918691;FS=0;MQ0F=0;AC=4;AN=8;DP4=19,11,29,15;MQ=37	GT:PL	0/1:174,0,123	0/0:0,33,255	0/1:255,0,239	1/1:255,54,0
OAR15	8992790	.	A	G	53.213	PASS	DP=21;VDB=0.0645318;SGB=-2.00771;RPBZ=0.13487;MQBZ=0.160348;FS=0;MQ0F=0;AC=3;AN=8;DP4=17,0,4,0;MQ=34	GT:PL	0/0:0,18,133	1/1:42,6,0	0/0:0,27,148	0/1:54,0,44
OAR15	981546	.	G	C	102.678	PASS	DP=21;VDB=0.000741207;SGB=3.36078;RPBZ=-1.47519;MQBZ=-2.40706;BQBZ=0.866025;FS=0;MQ0F=0;AC=2;AN=8;DP4=0,12,0,9;MQ=33	GT:PL	0/1:34,0,27	0/0:0,6,66	0/0:0,18,121	0/1:107,0,56
OAR16	10363875	.	A	G	190.676	PASS	DP=363;VDB=0.000151947;SGB=-51.2631;RPBZ=-3.08572;MQBZ=-0.13409;MQSBZ=0.528417;BQBZ=1.31561;FS=0;MQ0F=0.0137741;AC=3;AN=8;DP4=81,110,19,9;MQ=32	GT:PL	0/1:37,0,255	0/0:0,91,255	0/1:25,0,255	0/1:174,0,255
OAR16	10363985	.	G	C	150.541	PASS	DP=51;VDB=0.006924;SGB=-27.0574;RPBZ=0.328864;MQBZ=-0.656467;BQBZ=-1.635;FS=0;MQ0F=0;AC=3;AN=8;DP4=0,36,0,13;MQ=36	GT:PL	0/1:31,0,138	0/0:0,30,167	0/1:40,0,120	0/1:120,0,90
OAR16	10363997	.	A	C	359.316	PASS	DP=58;VDB=5.57001e-08;SGB=-13.1281;RPBZ=-0.952449;MQBZ=4.89133;BQBZ=-0.780499;FS=0;MQ0F=0.0517241;AC=5;AN=8;DP4=0,27,0,30;MQ=26	GT:PL	0/1:125,0,23	1/1:149,7,0	0/1:84,0,13	0/1:40,0,101
OAR16	12875000	.	G	A	484.322	PASS	DP=144;VDB=0.0307704;SGB=-19.5555;RPBZ=4.02136;MQBZ=-0.3555;MQSBZ=-0.307851;BQBZ=3.58094;FS=0;MQ0F=0;AC=3;AN=8;DP4=36,22,13,11;MQ=37	GT:PL	0/0:0,69,255	0/1:217,0,181	0/1:253,0,220	0/1:54,0,238
OAR16	13126120	.	T	C	41.9338	PASS	DP=7;VDB=0.142856;SGB=-0.169451;RPBZ=-0.900103;MQBZ=-0.440959;BQBZ=1.34164;FS=0;MQ0F=0;AC=2;AN=8;DP4=0,4,0,3;MQ=36	GT:PL	0/0:0,3,36	0/0:0,6,52	0/1:57,0,23	0/1:23,3,0
OAR16	13365101	.	C	T	177.032	PASS	DP=54;VDB=5.7875e-05;SGB=2.22065;RPBZ=-0.232314;MQBZ=-1.50882;BQBZ=0.885293;FS=0;MQ0F=0;AC=2;AN=8;DP4=0,39,0,15;MQ=35	GT:PL	0/0:0,48,184	0/1:102,0,103	0/1:114,0,104	0/0:0,30,151
OAR16	153859	.	T	C	149.674	PASS	DP=130;VDB=1.66969e-07;SGB=-13.7426;RPBZ=-2.74124;MQBZ=-6.35881;MQSBZ=0.89708;BQBZ=5.38868;FS=0;MQ0F=0.00769231;AC=3;AN=8;DP4=18,28,12,20;MQ=26	GT:PL	0/0:0,6,216	0/1:49,0,207	0/1:61,0,167	0/1:80,0,241
OAR16	153869	.	T	G	149.682	PASS	DP=133;VDB=1.85308e-07;SGB=-13.7426;RPBZ=-2.70663;MQBZ=-6.35881;MQSBZ=0.909805;BQBZ=5.26441;FS=0;MQ0F=0.0075188;AC=3;AN=8;DP4=16,30,12,20;MQ=26	GT:PL	0/0:0,6,220	0/1:49,0,195	0/1:61,0,164	0/1:80,0,241
OAR16	153878	.	A	G	149.756	PASS	DP=134;VDB=2.94803e-07;SGB=-13.7426;RPBZ=-2.33361;MQBZ=-6.35881;MQSBZ=0.385756;BQBZ=4.48351;FS=0;MQ0F=0.00746269;AC=3;AN=8;DP4=14,32,12,20;MQ=26	GT:PL	0/0:0,6,214	0/1:49,0,186	0/1:61,0,164	0/1:80,0,236
OAR16	153899	.	T	C	189.048	PASS	DP=112;VDB=5.62245e-07;SGB=-13.7426;RPBZ=2.34461;MQBZ=-4.44998;MQSBZ=-1.49089;BQBZ=-0.586035;FS=0;MQ0F=0.00892857;AC=4;AN=8;DP4=13,11,12,20;MQ=21	GT:PL	0/1:10,0,154	0/1:57,0,126	0/1:73,0,37	0/1:87,0,159
OAR16	153912	.	T	A	189.015	PASS	DP=109;VDB=2.07809e-07;SGB=-13.4357;RPBZ=2.55046;MQBZ=-4.35946;MQSBZ=-1.31228;BQBZ=-1.55231;FS=0;MQ0F=0;AC=4;AN=8;DP4=13,11,12,19;MQ=22	GT:PL	0/1:10,0,154	0/1:56,0,126	0/1:73,0,37	0/1:88,0,161
OAR16	153913	.	G	A	189.015	PASS	DP=111;VDB=2.2716e-07;SGB=-13.4357;RPBZ=2.78977;MQBZ=-4.35946;MQSBZ=-1.31228;BQBZ=-0.187169;FS=0;MQ0F=0;AC=4;AN=8;DP4=13,11,12,19;MQ=22	GT:PL	0/1:10,0,154	0/1:56,0,126	0/1:73,0,37	0/1:88,0,161
OAR16	153947	.	G	A	234.292	PASS	DP=47;VDB=0.000139865;SGB=-10.6724;RPBZ=-3.53502;MQBZ=3.64466;BQBZ=-0.74064;FS=0;MQ0F=0.0212766;AC=4;AN=8;DP4=0,25,0,22;MQ=22	GT:PL	0/1:70,0,59	0/1:52,0,34	0/1:30,0,49	0/1:120,0,28
OAR16	15547400	.	G	A	135.336	PASS	DP=46;VDB=0.000355303;SGB=-0.864905;RPBZ=0.702162;MQBZ=0.956438;MQSBZ=0.956438;BQBZ=0.661438;FS=0;MQ0F=0;AC=2;AN=8;DP4=10,6,6,1;MQ=41	GT:PL	0/1:144,0,93	0/1:30,0,107	0/0:0,9,118	0/0:0,21,212
OAR16	16365054	.	C	G	502.544	PASS	DP=248;VDB=0.038442;SGB=-26.3062;RPBZ=-2.27747;MQBZ=1.18094;MQSBZ=-0.38185;BQBZ=0.69696;FS=0;MQ0F=0.00403226;AC=3;AN=8;DP4=56,57,12,23;MQ=39	GT:PL	0/1:82,0,255	0/1:206,0,255	0/1:255,0,255	0/0:0,102,255
OAR16	16365175	.	A	G	234.498	PASS	DP=49;VDB=2.91907e-06;SGB=-14.6458;RPBZ=1.41203;MQBZ=0.288798;BQBZ=-1.37987;FS=0;MQ0F=0;AC=3;AN=8;DP4=0,33,0,16;MQ=39	GT:PL	0/1:115,0,138	0/1:62,0,68	0/1:97,0,114	0/0:0,42,181
OAR16	16855916	.	G	A	688.445	PASS	DP=206;VDB=3.34828e-08;SGB=7.68469;RPBZ=0.117618;MQBZ=0.217086;MQSBZ=0.492692;BQBZ=-0.258805;FS=0;MQ0F=0.00485437;AC=4;AN=8;DP4=36,29,38,20;MQ=38	GT:PL	1/1:255,78,0	0/1:222,0,221	0/0:0,123,255	0/1:255,0,255
OAR16	17064506	.	T	C	970.568	PASS	DP=206;VDB=0.0609754;SGB=-6.90601;RPBZ=0.807646;MQBZ=1.00179;MQSBZ=-0.395584;BQBZ=-1.28804;FS=0;MQ0F=0;AC=6;AN=8;DP4=6,13,43,42;MQ=37	GT:PL	1/1:255,105,0	0/1:245,0,110	0/1:255,0,251	1/1:255,57,0
OAR16	19780321	.	C	A	746.831	PASS	DP=96;VDB=0.00109015;SGB=-4.51549;RPBZ=-0.183419;MQBZ=-1.3295;MQSBZ=0.451863;BQBZ=1.90829;FS=0;MQ0F=0;AC=6;AN=8;DP4=7,9,16,17;MQ=38	GT:PL	1/1:255,33,0	1/1:255,33,0	0/1:213,0,157	0/1:63,0,251
OAR16	21790908	.	C	T	471.034	PASS	DP=281;VDB=2.16553e-06;SGB=-73.8549;RPBZ=0.742626;MQBZ=-1.29842;MQSBZ=0.871019;BQBZ=0.27337;FS=0;MQ0F=0;AC=2;AN=8;DP4=65,59,16,26;MQ=39	GT:PL	0/0:0,102,255	0/1:255,0,255	0/1:255,0,255	0/0:0,58,255
OAR16	22299976	.	A	G	107.328	PASS	DP=8;VDB=0.0201525;SGB=0.717222;RPBZ=-0.4499;MQBZ=1.29099;BQBZ=-1.18322;FS=0;MQ0F=0;AC=5;AN=8;DP4=3,0,5,0;MQ=37	GT:PL	0/0:0,6,66	1/1:62,6,0	0/1:0,3,8	1/1:87,9,0
OAR16	22300094	.	C	T	601.547	PASS	DP=97;VDB=0.000184203;SGB=1.89261;RPBZ=0.188332;MQBZ=0.792576;MQSBZ=1.38783;BQBZ=-1.10457;FS=0;MQ0F=0;AC=5;AN=8;DP4=12,13,12,16;MQ=38	GT:PL	0/1:137,0,216	1/1:255,27,0	0/0:0,51,255	1/1:255,42,0
OAR16	23267958	.	C	G	138.761	PASS	DP=71;VDB=0.106656;SGB=6.01014;RPBZ=0.612643;MQBZ=0.279509;MQSBZ=1.02719;BQBZ=-0.466796;FS=0;MQ0F=0;AC=2;AN=8;DP4=13,17,3,3;MQ=37	GT:PL	0/0:0,36,255	0/0:0,9,119	0/0:0,45,255	1/1:183,18,0
OAR16	2462432	.	C	A	47.013	PASS	DP=32;VDB=0.0020015;SGB=-1.25176;RPBZ=1.29513;MQBZ=-1.67865;BQBZ=0.0363278;FS=0;MQ0F=0;AC=2;AN=8;DP4=25,0,6,0;MQ=30	GT:PL	0/1:55,0,55	0/0:0,18,137	0/0:0,39,142	0/1:31,0,55
OAR16	25479950	.	A	T	307.574	PASS	DP=103;VDB=0.0156051;SGB=2.22066;RPBZ=4.25785;MQBZ=-1.23738;MQSBZ=2.08999;BQBZ=3.43693;FS=0;MQ0F=0;AC=3;AN=8;DP4=38,10,12,3;MQ=37	GT:PL	0/0:0,60,255	0/1:127,0,169	1/1:226,30,0	0/0:0,63,255
OAR16	25479951	.	T	A	307.574	PASS	DP=104;VDB=0.0144286;SGB=2.22066;RPBZ=4.34664;MQBZ=-1.2806;MQSBZ=2.05363;BQBZ=3.45781;FS=0;MQ0F=0;AC=3;AN=8;DP4=39,10,12,3;MQ=37	GT:PL	0/0:0,63,255	0/1:127,0,169	1/1:226,30,0	0/0:0,63,255
OAR16	25710476	.	A	C	210.017	PASS	DP=210;VDB=0.000232227;SGB=39.2678;RPBZ=-1.64575;MQBZ=-2.62685;MQSBZ=-3.09969;BQBZ=-1.93073;FS=0;MQ0F=0.0047619;AC=2;AN=8;DP4=39,55,9,21;MQ=38	GT:PL	0/0:0,102,255	0/0:0,51,255	0/0:0,129,255	1/1:255,90,0
OAR16	26312093	.	G	A	464.579	PASS	DP=191;VDB=1.95561e-08;SGB=31.5549;RPBZ=-1.21115;MQBZ=-0.461301;MQSBZ=1.80185;BQBZ=-0.249868;FS=0;MQ0F=0;AC=3;AN=8;DP4=40,27,28,22;MQ=37	GT:PL	1/1:255,96,0	0/1:255,0,255	0/0:0,96,255	0/0:0,60,255
OAR16	26881551	.	T	C	315.541	PASS	DP=52;VDB=1.57001e-05;SGB=7.3787;RPBZ=1.2995;MQBZ=-0.914322;MQSBZ=0.487336;BQBZ=-0.243696;FS=0;MQ0F=0;AC=3;AN=8;DP4=15,5,9,6;MQ=37	GT:PL	0/0:0,27,230	0/0:0,6,78	0/1:126,0,195	1/1:234,30,0
OAR16	26881643	.	A	G	333.746	PASS	DP=64;VDB=0.000684546;SGB=-0.221103;RPBZ=1.50042;MQBZ=0.760854;MQSBZ=0.57064;BQBZ=-3.16066;FS=0;MQ0F=0;AC=4;AN=8;DP4=5,9,9,8;MQ=37	GT:PL	0/1:148,0,51	1/1:77,6,0	0/1:151,0,118	0/0:0,21,180
OAR16	27638874	.	A	G	388.166	PASS	DP=52;VDB=0.013532;SGB=1.63392;RPBZ=0;MQBZ=-1.32569;MQSBZ=-0.835675;BQBZ=-1.19494;FS=0;MQ0F=0;AC=4;AN=8;DP4=6,5,8,8;MQ=38	GT:PL	1/1:146,15,0	0/0:0,12,148	0/1:99,0,66	0/1:186,0,129
OAR16	28951204	.	T	G	142.031	PASS	DP=53;VDB=0.00885852;SGB=-0.0966342;RPBZ=-0.403355;MQBZ=1.50578;BQBZ=0.931006;FS=0;MQ0F=0;AC=2;AN=8;DP4=44,0,9,0;MQ=37	GT:PL	0/1:72,0,144	0/1:109,0,35	0/0:0,51,184	0/0:0,42,163
OAR16	28951231	.	A	G	267.99	PASS	DP=115;VDB=0.00356121;SGB=0.675642;RPBZ=-0.599926;MQBZ=1.70756;MQSBZ=-0.839058;BQBZ=-0.267958;FS=0;MQ0F=0;AC=2;AN=8;DP4=22,26,5,6;MQ=38	GT:PL	0/1:106,0,255	0/1:201,0,38	0/0:0,57,255	0/0:0,48,255
OAR16	29214150	.	G	A	333.349	PASS	DP=53;VDB=0.00448469;SGB=6.73996;RPBZ=2.06034;MQBZ=0.210576;MQSBZ=0.507388;BQBZ=-0.789953;FS=0;MQ0F=0;AC=2;AN=8;DP4=9,9,7,7;MQ=40	GT:PL	0/1:237,0,116	0/1:134,0,98	0/0:0,27,255	0/0:0,3,42
OAR16	29899472	.	G	C	573.556	PASS	DP=128;VDB=0.000202778;SGB=-21.3966;RPBZ=-0.459596;MQBZ=-0.312629;MQSBZ=0.188471;BQBZ=0.787051;FS=0;MQ0F=0;AC=3;AN=8;DP4=30,19,15,12;MQ=38	GT:PL	0/0:0,75,255	0/1:189,0,90	0/1:169,0,255	0/1:255,0,206
OAR16	30167175	.	C	T	259.992	PASS	DP=106;VDB=2.01419e-05;SGB=1.44808;RPBZ=-0.255302;MQBZ=-0.347122;MQSBZ=2.66855;BQBZ=0.400036;FS=0;MQ0F=0;AC=2;AN=8;DP4=46,15,9,4;MQ=37	GT:PL	0/1:181,0,234	0/1:118,0,112	0/0:0,81,255	0/0:0,51,255
OAR16	32177608	.	C	A	422.551	PASS	DP=94;VDB=0.0523896;SGB=-0.227714;RPBZ=-0.0802134;MQBZ=-1.51809;MQSBZ=-0.0409863;FS=0;MQ0F=0;AC=3;AN=8;DP4=16,14,6,11;MQ=40	GT:PL	0/1:135,0,113	0/1:204,0,57	0/0:0,33,255	0/1:123,0,255
OAR16	32394017	.	T	G	289.71	PASS	DP=45;VDB=1.09894e-07;SGB=-10.6732;RPBZ=1.90114;MQBZ=0.31261;BQBZ=-1.07615;FS=0;MQ0F=0;AC=4;AN=8;DP4=0,23,0,22;MQ=37	GT:PL	0/1:96,0,61	0/1:118,0,93	0/1:103,0,79	0/1:10,0,138
OAR16	32841624	.	A	G	848.044	PASS	DP=138;VDB=1.1221e-05;SGB=-5.35226;RPBZ=0.0550668;MQBZ=0.0661957;MQSBZ=1.2756;BQBZ=-1.40502;FS=0;MQ0F=0;AC=6;AN=8;DP4=12,7,28,23;MQ=35	GT:PL	0/1:255,0,218	1/1:255,39,0	0/1:122,0,156	1/1:255,57,0
OAR16	33057767	.	G	A	761.909	PASS	DP=108;VDB=0.0382791;SGB=-14.3563;RPBZ=0.821431;MQBZ=0.201879;MQSBZ=1.44898;BQBZ=1.09016;FS=0;MQ0F=0;AC=4;AN=8;DP4=16,10,13,21;MQ=38	GT:PL	0/1:113,0,238	0/1:255,0,39	0/1:191,0,97	0/1:241,0,212
OAR16	34783670	.	G	A	576.502	PASS	DP=120;VDB=0.00217803;SGB=3.43679;RPBZ=-1.40403;MQBZ=0.184484;MQSBZ=0.454169;BQBZ=-0.680486;FS=0;MQ0F=0;AC=5;AN=8;DP4=16,8,17,19;MQ=35	GT:PL	1/1:255,57,0	1/1:255,36,0	0/0:0,63,255	0/1:112,0,62
OAR16	35031308	.	C	T	648.943	PASS	DP=62;VDB=4.0179e-05;SGB=-4.33839;RPBZ=0.270669;MQBZ=-2.33103;MQSBZ=-1.79695;BQBZ=-1.47997;FS=0;MQ0F=0;AC=5;AN=8;DP4=4,5,16,14;MQ=35	GT:PL	1/1:250,36,0	0/1:219,0,112	0/1:131,0,96	0/1:89,0,60
OAR16	35244729	.	C	T	279.975	PASS	DP=273;VDB=0.0192431;SGB=-43.1945;RPBZ=5.29355;MQBZ=0.599282;MQSBZ=-0.043127;BQBZ=1.85267;FS=0;MQ0F=0;AC=3;AN=8;DP4=102,46,14,9;MQ=38	GT:PL	0/1:75,0,255	0/0:0,111,255	0/1:89,0,255	0/1:162,0,255
OAR16	3615440	.	G	T	702.602	PASS	DP=211;VDB=5.51481e-11;SGB=6.5258;RPBZ=0.108263;MQBZ=0.61238;MQSBZ=-2.66293;BQBZ=1.37109;FS=0;MQ0F=0;AC=3;AN=8;DP4=36,45,23,29;MQ=36	GT:PL	0/1:255,0,255	0/0:0,78,255	0/1:232,0,255	0/1:255,0,242
OAR16	36432499	.	T	C	49.745	PASS	DP=145;VDB=0.0525419;SGB=-23.83;RPBZ=5.27896;MQBZ=-0.784264;MQSBZ=1.57969;BQBZ=4.04068;FS=0;MQ0F=0;AC=4;AN=8;DP4=71,20,4,7;MQ=39	GT:PL	0/1:14,0,255	0/1:33,0,255	0/1:17,0,255	0/1:38,0,255
OAR16	37757155	.	A	T	210.044	PASS	DP=100;VDB=0.288338;SGB=11.5453;RPBZ=1.20294;MQBZ=0.0387203;MQSBZ=-0.187327;BQBZ=0.577369;FS=0;MQ0F=0;AC=2;AN=8;DP4=34,17,4,6;MQ=37	GT:PL	0/0:0,75,255	0/0:0,45,255	0/0:0,33,221	1/1:255,30,0
OAR16	38665523	.	T	C	574.378	PASS	DP=128;VDB=3.27678e-06;SGB=-13.7377;RPBZ=-0.86134;MQBZ=-1.79696;MQSBZ=0.227326;BQBZ=-0.309233;FS=0;MQ0F=0;AC=4;AN=8;DP4=21,16,11,21;MQ=40	GT:PL	0/1:174,0,143	0/1:189,0,132	1/1:255,54,0	0/0:0,43,255
OAR16	40660079	.	C	T	172.222	PASS	DP=53;VDB=0.00658703;SGB=-0.0966342;RPBZ=0.0638785;MQBZ=-1.04476;MQSBZ=-2.41765;BQBZ=-0.610416;FS=0;MQ0F=0;AC=2;AN=8;DP4=11,12,2,7;MQ=38	GT:PL	0/1:75,0,196	0/0:0,12,137	0/0:0,27,255	0/1:136,0,56
OAR16	40964854	.	T	C	162.319	PASS	DP=16;VDB=0.000357935;SGB=3.26741;RPBZ=-2.08256;MQBZ=-0.466569;FS=0;MQ0F=0;AC=3;AN=8;DP4=0,7,0,9;MQ=38	GT:PL	1/1:127,18,0	0/0:0,12,102	0/1:79,0,24	0/0:0,6,66
OAR16	41244895	.	C	G	362.595	PASS	DP=73;VDB=3.76109e-05;SGB=-14.6458;RPBZ=1.34647;MQBZ=-0.0556076;MQSBZ=-1.84994;BQBZ=0.218517;FS=0;MQ0F=0;AC=3;AN=8;DP4=7,22,6,10;MQ=37	GT:PL	0/1:186,0,32	0/0:0,36,255	0/1:125,0,226	0/1:91,0,141
OAR16	41909872	.	A	C	595.497	PASS	DP=128;VDB=3.18424e-06;SGB=2.66349;RPBZ=1.91822;MQBZ=-0.385053;MQSBZ=-0.873434;BQBZ=0.422437;FS=0;MQ0F=0;AC=3;AN=8;DP4=20,25,13,19;MQ=39	GT:PL	0/1:255,0,255	0/0:0,18,196	0/1:160,0,255	0/1:220,0,255
OAR16	42639645	.	C	T	470.366	PASS	DP=178;VDB=0.00676646;SGB=30.8559;RPBZ=-4.61583;MQBZ=-0.577838;MQSBZ=0.141217;BQBZ=-0.863808;FS=0;MQ0F=0;AC=2;AN=8;DP4=31,33,20,29;MQ=36	GT:PL	0/0:0,87,255	0/0:0,45,255	0/1:255,0,192	0/1:255,0,102
OAR16	4432780	.	C	T	140.158	PASS	DP=17;VDB=0.0338549;SGB=1.89663;RPBZ=0.381502;MQBZ=0;BQBZ=1.36753;FS=0;MQ0F=0;AC=2;AN=8;DP4=0,6,0,7;MQ=39	GT:PL	0/1:100,0,21	0/1:77,0,52	0/0:0,6,66	0/0:0,3,24
OAR16	45644610	.	A	G	460.475	PASS	DP=226;VDB=0.00530581;SGB=9.81538;RPBZ=-1.63139;MQBZ=-1.29568;MQSBZ=0.92645;BQBZ=-0.365495;FS=0;MQ0F=0.00442478;AC=4;AN=8;DP4=40,32,39,30;MQ=39	GT:PL	0/0:0,129,255	1/1:255,69,0	1/1:255,102,0	0/0:0,63,255
OAR16	47122161	.	G	T	321.715	PASS	DP=160;VDB=0.177595;SGB=4.5384;RPBZ=5.64884;MQBZ=-0.0146385;MQSBZ=-0.169475;BQBZ=4.49475;FS=0;MQ0F=0;AC=2;AN=8;DP4=75,17,9,12;MQ=38	GT:PL	0/0:0,75,255	0/1:255,0,121	0/1:106,0,255	0/0:0,63,255
OAR16	47996513	.	A	G	609.815	PASS	DP=141;VDB=0.0314102;SGB=3.82176;RPBZ=1.48409;MQBZ=-2.25708;MQSBZ=-1.13171;BQBZ=-0.337181;FS=0;MQ0F=0;AC=5;AN=8;DP4=21,26,16,22;MQ=32	GT:PL	0/0:0,90,255	1/1:237,36,0	0/1:190,0,255	1/1:226,3,0
OAR16	50684437	.	A	G	319.676	PASS	DP=151;VDB=0.000360073;SGB=3.76583;RPBZ=-0.458738;MQBZ=0.491255;MQSBZ=-0.357832;BQBZ=-0.217474;FS=0;MQ0F=0;AC=2;AN=8;DP4=36,25,10,9;MQ=40	GT:PL	0/1:104,0,254	0/0:0,42,255	0/1:255,0,255	0/0:0,63,255
OAR16	50684457	.	C	T	460.562	PASS	DP=136;VDB=6.29e-06;SGB=21.1566;RPBZ=0.751163;MQBZ=-0.267435;MQSBZ=-1.84773;BQBZ=-2.5477;FS=0;MQ0F=0;AC=3;AN=8;DP4=20,25,15,20;MQ=40	GT:PL	0/0:0,45,255	0/0:0,42,255	0/1:251,0,255	1/1:255,63,0
OAR16	51750532	.	A	T	53.9049	PASS	DP=33;VDB=0.857144;SGB=1.90845;RPBZ=0.59861;MQBZ=0.609522;MQSBZ=1.97731;BQBZ=-1.21569;FS=0;MQ0F=0;AC=2;AN=8;DP4=4,13,3,0;MQ=40	GT:PL	1/1:96,9,0	0/0:0,9,105	0/0:0,15,145	0/0:0,27,255
OAR16	52351812	.	C	T	534.856	PASS	DP=43;VDB=0.288347;SGB=-1.58508;RPBZ=0.782994;MQBZ=-0.198517;MQSBZ=-1.06295;BQBZ=-0.477036;FS=0;MQ0F=0;AC=6;AN=8;DP4=1,3,13,8;MQ=36	GT:PL	0/1:30,0,107	1/1:190,21,0	0/1:104,0,9	1/1:249,27,0
OAR16	53765357	.	G	A	126.05	PASS	DP=51;VDB=0.724522;SGB=-1.24859;RPBZ=1.57697;MQBZ=0;MQSBZ=0.911991;BQBZ=0.695105;FS=0;MQ0F=0;AC=2;AN=8;DP4=13,14,4,2;MQ=38	GT:PL	0/0:0,36,255	0/1:138,0,67	0/1:27,0,75	0/0:0,30,255
OAR16	53967182	.	T	C	347.901	PASS	DP=143;VDB=0.000196737;SGB=4.53841;RPBZ=1.28953;MQBZ=0.522838;MQSBZ=-1.37256;BQBZ=1.46784;FS=0;MQ0F=0;AC=2;AN=8;DP4=32,37,8,13;MQ=37	GT:PL	0/0:0,63,255	0/1:132,0,255	0/1:255,0,238	0/0:0,60,255
OAR16	54500838	.	C	T	470.975	PASS	DP=249;VDB=0.000418997;SGB=11.878;RPBZ=-1.02642;MQBZ=0.290675;MQSBZ=-0.382208;BQBZ=-0.0495807;FS=0;MQ0F=0;AC=2;AN=8;DP4=64,50,21,19;MQ=37	GT:PL	0/0:0,120,255	0/1:255,0,212	0/1:255,0,255	0/0:0,129,255
OAR16	54500859	.	C	T	632.582	PASS	DP=250;VDB=5.17718e-06;SGB=-36.1255;RPBZ=-6.4722;MQBZ=-0.915982;MQSBZ=-0.19361;BQBZ=2.9487;FS=0;MQ0F=0;AC=3;AN=8;DP4=32,67,29,22;MQ=37	GT:PL	0/1:255,0,255	0/1:162,0,255	0/0:0,148,255	0/1:255,0,153
OAR16	56934904	.	A	G	263.9	PASS	DP=77;VDB=0.0185891;SGB=1.06183;RPBZ=-0.867335;MQBZ=-0.399743;MQSBZ=-3.42608;BQBZ=0;FS=0;MQ0F=0;AC=3;AN=8;DP4=12,23,5,7;MQ=38	GT:PL	0/1:155,0,104	1/1:154,15,0	0/0:0,42,255	0/0:0,51,255
OAR16	57225812	.	G	A	439.038	PASS	DP=211;VDB=0.235552;SGB=8.01505;RPBZ=0.00536276;MQBZ=-0.483733;MQSBZ=-1.23903;BQBZ=0.889346;FS=0;MQ0F=0;AC=2;AN=8;DP4=57,49,15,15;MQ=36	GT:PL	0/1:255,0,255	0/1:223,0,240	0/0:0,123,255	0/0:0,99,255
OAR16	5839571	.	G	A	783.009	PASS	DP=85;VDB=0.0028539;SGB=-4.93765;RPBZ=0.856136;MQBZ=-0.700775;MQSBZ=-1.36034;BQBZ=0.607918;FS=0;MQ0F=0;AC=6;AN=8;DP4=3,8,23,19;MQ=37	GT:PL	1/1:255,45,0	1/1:255,39,0	0/1:97,0,121	0/1:215,0,141
OAR16	58824133	.	G	A	952.972	PASS	DP=193;VDB=4.53623e-11;SGB=-7.18479;RPBZ=-1.43369;MQBZ=0.111576;MQSBZ=-1.22957;BQBZ=-0.0204925;FS=0;MQ0F=0;AC=6;AN=8;DP4=12,11,51,40;MQ=37	GT:PL	0/1:255,0,227	1/1:255,93,0	1/1:255,99,0	0/1:227,0,213
OAR16	59270780	.	G	T	319.996	PASS	DP=122;VDB=0.192221;SGB=-14.6458;RPBZ=-0.489778;MQBZ=-0.687084;MQSBZ=0.818814;BQBZ=1.22189;FS=0;MQ0F=0;AC=2;AN=8;DP4=22,37,7,9;MQ=37	GT:PL	0/0:0,93,255	0/0:0,21,209	0/1:184,0,173	0/1:175,0,255
OAR16	59708049	.	A	G	624.473	PASS	DP=166;VDB=3.13763e-11;SGB=6.52581;RPBZ=0.236472;MQBZ=-2.32077;MQSBZ=-0.436308;BQBZ=-0.639564;FS=0;MQ0F=0;AC=4;AN=8;DP4=21,24,21,31;MQ=37	GT:PL	0/1:158,0,255	1/1:255,66,0	0/0:0,72,255	0/1:255,0,136
OAR16	59980507	.	T	C	201.602	PASS	DP=68;VDB=0.146504;SGB=-10.3496;RPBZ=0.493993;MQBZ=-1.31202;MQSBZ=-0.526055;BQBZ=-1.0696;FS=0;MQ0F=0;AC=3;AN=8;DP4=11,13,4,5;MQ=37	GT:PL	0/1:108,0,157	0/0:0,27,255	0/1:25,0,123	0/1:109,0,141
OAR16	60517628	.	A	C	358.745	PASS	DP=50;VDB=2.24934e-10;SGB=1.32101;RPBZ=0.400879;MQBZ=-0.716919;BQBZ=3.17085;FS=0;MQ0F=0;AC=5;AN=8;DP4=20,0,25,0;MQ=36	GT:PL	0/0:0,36,159	1/1:126,15,0	0/1:105,0,119	1/1:173,42,0
OAR16	6096482	.	A	G	177.878	PASS	DP=42;VDB=0.000166133;SGB=-1.64908;RPBZ=-1.84366;MQBZ=-1.0328;MQSBZ=-1.5787;BQBZ=-1.1547;FS=0;MQ0F=0;AC=5;AN=8;DP4=6,6,2,7;MQ=35	GT:PL	1/1:66,6,0	1/1:129,18,0	0/1:27,0,109	0/0:0,24,246
OAR16	6096636	.	C	T	102.499	PASS	DP=19;VDB=0.714437;SGB=0.0467143;RPBZ=0.214505;MQBZ=0.395285;MQSBZ=0.422577;BQBZ=-0.152145;FS=0;MQ0F=0;AC=2;AN=8;DP4=1,5,2,2;MQ=39	GT:PL	0/0:0,6,66	0/0:0,6,66	0/1:104,0,30	0/1:36,0,36
OAR16	61139950	.	G	A	833.004	PASS	DP=112;VDB=2.03359e-15;SGB=-5.51579;RPBZ=0.919737;MQBZ=-2.66198;MQSBZ=1.94074;BQBZ=-3.08079;FS=0;MQ0F=0;AC=6;AN=8;DP4=11,6,40,19;MQ=35	GT:PL	0/1:239,0,249	1/1:255,42,0	0/1:123,0,166	1/1:255,84,0
OAR16	61413297	.	G	A	209.253	PASS	DP=158;VDB=0.00315047;SGB=-38.3534;RPBZ=6.27202;MQBZ=-1.8125;MQSBZ=0.646913;BQBZ=5.0088;FS=0;MQ0F=0;AC=4;AN=8;DP4=85,13,8,12;MQ=39	GT:PL	0/1:9,0,255	0/1:43,0,223	0/1:139,0,168	0/1:65,0,255
OAR16	6316056	.	G	A	403.027	PASS	DP=147;VDB=0.000361847;SGB=5.69729;RPBZ=-1.19772;MQBZ=-0.0658507;MQSBZ=0.0482548;BQBZ=-0.557647;FS=0;MQ0F=0;AC=2;AN=8;DP4=33,39,15,9;MQ=36	GT:PL	0/0:0,69,255	0/0:0,69,255	0/1:235,0,255	0/1:207,0,204
OAR16	63651843	.	T	G	120.869	PASS	DP=55;VDB=0.154023;SGB=5.26088;RPBZ=1.64715;MQBZ=-2.66382;MQSBZ=1.57389;BQBZ=-3.35275;FS=0;MQ0F=0;AC=3;AN=8;DP4=3,15,5,7;MQ=33	GT:PL	0/0:0,21,198	0/1:62,0,115	1/1:104,18,0	0/0:0,18,148
OAR16	65201802	.	A	G	658.492	PASS	DP=162;VDB=4.33051e-06;SGB=4.98082;RPBZ=-1.13067;MQBZ=1.01963;MQSBZ=-1.85443;BQBZ=0.0589922;FS=0;MQ0F=0;AC=4;AN=8;DP4=21,36,13,31;MQ=37	GT:PL	0/1:255,0,255	0/1:192,0,181	0/0:0,96,255	1/1:255,66,0
OAR16	65988250	.	C	A	318.339	PASS	DP=38;VDB=3.93064e-09;SGB=0.353325;RPBZ=-1.54144;MQBZ=0.994661;BQBZ=1.15459;FS=0;MQ0F=0;AC=4;AN=8;DP4=18,0,20,0;MQ=36	GT:PL	0/1:101,0,49	0/0:0,33,158	0/1:92,0,86	1/1:169,30,0
OAR16	65988381	.	A	G	721.468	PASS	DP=290;VDB=3.16462e-13;SGB=-27.8578;RPBZ=-0.335609;MQBZ=-1.32583;MQSBZ=1.49859;BQBZ=-2.17038;FS=0;MQ0F=0;AC=4;AN=8;DP4=52,45,38,40;MQ=38	GT:PL	0/1:255,0,255	0/0:0,154,255	0/1:255,0,255	1/1:255,108,0
OAR16	66196617	.	C	T	425.034	PASS	DP=231;VDB=0.00339065;SGB=5.31099;RPBZ=-0.332157;MQBZ=0.380577;MQSBZ=0.0105426;BQBZ=0.867407;FS=0;MQ0F=0;AC=2;AN=8;DP4=43,51,7,16;MQ=38	GT:PL	0/0:0,99,255	0/1:228,0,151	0/1:236,0,255	0/0:0,93,255
OAR16	67011771	.	C	A	219.933	PASS	DP=120;VDB=0.0349067;SGB=0.676086;RPBZ=1.05513;MQBZ=0.637277;MQSBZ=-0.0588097;BQBZ=-0.527658;FS=0;MQ0F=0;AC=2;AN=8;DP4=27,23,4,7;MQ=38	GT:PL	0/0:0,42,255	0/1:49,0,168	0/1:210,0,147	0/0:0,66,255
OAR16	67011813	.	G	T	426.066	PASS	DP=53;VDB=2.5055e-06;SGB=-13.1288;RPBZ=-0.746328;MQBZ=-0.359113;BQBZ=2.35305;FS=0;MQ0F=0;AC=4;AN=8;DP4=0,23,0,30;MQ=38	GT:PL	0/1:137,0,67	0/1:120,0,40	0/1:104,0,111	0/1:103,0,144
OAR16	6755049	.	A	T	109.1	PASS	DP=35;VDB=0.00589132;SGB=13.923;RPBZ=-0.308816;MQBZ=-0.703211;BQBZ=1.60786;FS=0;MQ0F=0;AC=2;AN=8;DP4=0,22,0,13;MQ=33	GT:PL	0/0:0,15,112	0/0:0,24,117	1/1:154,36,0	0/0:0,27,152
OAR16	67848086	.	C	T	886.9	PASS	DP=191;VDB=2.53686e-05;SGB=-7.00175;RPBZ=0.673049;MQBZ=-0.240959;MQSBZ=-0.461176;BQBZ=0.419501;FS=0;MQ0F=0;AC=6;AN=8;DP4=19,18,33,54;MQ=34	GT:PL	0/1:255,0,232	1/1:255,96,0	1/1:255,96,0	0/1:161,0,255
OAR16	68294296	.	A	G	380.855	PASS	DP=210;VDB=0.000161005;SGB=-18.3281;RPBZ=-2.28331;MQBZ=-0.663344;MQSBZ=-2.14029;BQBZ=-0.0814951;FS=0;MQ0F=0;AC=2;AN=8;DP4=33,80,8,14;MQ=38	GT:PL	0/1:232,0,221	0/1:188,0,255	0/0:0,111,255	0/0:0,125,255
OAR16	68956455	.	C	T	270.561	PASS	DP=65;VDB=0.00570393;SGB=-0.417461;RPBZ=2.13246;MQBZ=-2.02709;MQSBZ=-0.208809;BQBZ=-1.76733;FS=0;MQ0F=0;AC=3;AN=8;DP4=6,15,8,8;MQ=35	GT:PL	0/1:36,0,102	0/0:0,21,214	0/1:101,0,164	0/1:173,0,77
OAR16	69954605	.	A	G	624.485	PASS	DP=181;VDB=0.00012901;SGB=-27.5336;RPBZ=1.57767;MQBZ=0.210705;MQSBZ=0.394802;BQBZ=1.16127;FS=0;MQ0F=0;AC=3;AN=8;DP4=43,26,13,24;MQ=38	GT:PL	0/1:255,0,57	0/1:225,0,222	0/0:0,99,255	0/1:184,0,255
OAR16	70400136	.	C	T	936.993	PASS	DP=140;VDB=4.2513e-05;SGB=-5.94695;RPBZ=2.5629;MQBZ=0.575968;MQSBZ=-0.66309;BQBZ=-0.0980187;FS=0;MQ0F=0;AC=6;AN=8;DP4=8,11,28,36;MQ=36	GT:PL	1/1:255,51,0	0/1:211,0,173	0/1:255,0,213	1/1:255,75,0
OAR16	71331552	.	C	G	82.7885	PASS	DP=25;VDB=0.308689;SGB=-2.00771;RPBZ=0.618916;MQBZ=-2.08167;MQSBZ=0.32914;BQBZ=0.666667;FS=0;MQ0F=0;AC=4;AN=8;DP4=3,6,2,2;MQ=38	GT:PL	1/1:48,6,0	1/1:80,6,0	0/0:0,12,143	0/0:0,15,176
OAR16	71540677	.	G	A	485.056	PASS	DP=39;VDB=0.134692;SGB=1.96643;RPBZ=-0.86425;MQBZ=-0.15042;MQSBZ=-0.0420243;BQBZ=0.190276;FS=0;MQ0F=0;AC=6;AN=8;DP4=3,2,8,9;MQ=39	GT:PL	1/1:121,12,0	0/0:0,15,153	1/1:236,24,0	1/1:172,15,0
OAR16	7994255	.	C	T	395.561	PASS	DP=206;VDB=0.00834828;SGB=31.6536;RPBZ=-0.115776;MQBZ=-0.673348;MQSBZ=0.134338;BQBZ=-2.03953;FS=0;MQ0F=0;AC=3;AN=8;DP4=37,41,30,18;MQ=38	GT:PL	1/1:255,117,0	0/0:0,93,255	0/0:0,108,255	0/1:186,0,255
OAR16	9590714	.	C	T	700.22	PASS	DP=131;VDB=1.58367e-05;SGB=-18.6514;RPBZ=0.293368;MQBZ=-0.238755;MQSBZ=0.539941;BQBZ=2.34168;FS=0;MQ0F=0;AC=5;AN=8;DP4=21,12,23,25;MQ=38	GT:PL	0/1:191,0,255	0/1:210,0,140	1/1:255,81,0	0/1:84,0,255
OAR17	10405227	.	G	T	607.415	PASS	DP=163;VDB=6.55361e-06;SGB=-23.8514;RPBZ=-1.35927;MQBZ=0.668963;MQSBZ=-1.63334;BQBZ=1.8437;FS=0;MQ0F=0;AC=3;AN=8;DP4=37,36,18,13;MQ=37	GT:PL	0/1:230,0,255	0/1:190,0,255	0/0:0,87,255	0/1:227,0,203
OAR17	1065095	.	G	T	173.918	PASS	DP=22;VDB=0.000285863;SGB=-1.52654;RPBZ=-1.59016;MQBZ=1.9201;BQBZ=-0.256174;FS=0;MQ0F=0;AC=3;AN=8;DP4=12,0,10,0;MQ=38	GT:PL	0/1:27,0,46	0/1:84,0,69	0/0:0,12,99	0/1:102,0,57
OAR17	10766023	.	A	G	210.143	PASS	DP=51;VDB=0.00316125;SGB=12.6061;RPBZ=1.86078;MQBZ=0.0691903;MQSBZ=-2.24202;BQBZ=1.14364;FS=0;MQ0F=0;AC=2;AN=8;DP4=5,16,4,8;MQ=37	GT:PL	1/1:255,36,0	0/0:0,21,183	0/0:0,27,185	0/0:0,15,169
OAR17	11006131	.	G	A	102.026	PASS	DP=151;VDB=0.00745627;SGB=0.675585;RPBZ=-2.7267;MQBZ=-3.95023;MQSBZ=0.827806;BQBZ=2.41758;FS=0;MQ0F=0;AC=2;AN=8;DP4=31,47,4,7;MQ=37	GT:PL	0/1:76,0,255	0/0:0,51,255	0/1:69,0,255	0/0:0,57,255
OAR17	11006146	.	C	T	584.56	PASS	DP=145;VDB=0.00282464;SGB=-22.624;RPBZ=-4.62123;MQBZ=0.914168;MQSBZ=0.916298;BQBZ=2.67947;FS=0;MQ0F=0;AC=3;AN=8;DP4=15,43,16,13;MQ=37	GT:PL	0/1:188,0,203	0/0:0,48,255	0/1:184,0,255	0/1:252,0,115
OAR17	11006161	.	G	A	143.761	PASS	DP=97;VDB=0.018693;SGB=0.289452;RPBZ=-0.416903;MQBZ=-3.30898;MQSBZ=0.5576;BQBZ=1.04477;FS=0;MQ0F=0;AC=2;AN=8;DP4=23,16,4,6;MQ=36	GT:PL	0/1:69,0,226	0/0:0,30,255	0/1:115,0,218	0/0:0,36,255
OAR17	11987205	.	G	A	360.967	PASS	DP=34;VDB=5.62492e-09;SGB=-4.08448;RPBZ=0.494089;MQBZ=-0.96156;BQBZ=1.52579;FS=0;MQ0F=0;AC=5;AN=8;DP4=7,0,27,0;MQ=34	GT:PL	0/1:139,0,16	0/1:67,0,24	1/1:156,36,0	0/1:39,0,85
OAR17	11987224	.	T	A	67.0453	PASS	DP=38;VDB=0.0277561;SGB=-1.62982;RPBZ=-0.357556;MQBZ=1.16716;FS=0;MQ0F=0;AC=2;AN=8;DP4=32,0,5,0;MQ=35	GT:PL	0/0:0,36,171	0/1:18,0,104	0/0:0,39,164	0/1:88,0,39
OAR17	11987328	.	T	C	815.677	PASS	DP=91;VDB=0.000312333;SGB=-5.2773;RPBZ=-0.521743;MQBZ=-0.352637;MQSBZ=-1.79637;BQBZ=0.233995;FS=0;MQ0F=0;AC=6;AN=8;DP4=6,6,17,33;MQ=36	GT:PL	1/1:255,4,0	0/1:244,0,42	1/1:226,42,0	0/1:129,0,170
OAR17	12211473	.	C	T	981.044	PASS	DP=480;VDB=2.05557e-36;SGB=-12.7088;RPBZ=0.80876;MQBZ=-2.62612;MQSBZ=-0.693629;BQBZ=-1.13996;FS=0;MQ0F=0;AC=6;AN=8;DP4=31,45,106,106;MQ=39	GT:PL	1/1:255,199,0	1/1:255,175,0	0/1:255,0,255	0/1:255,0,255
OAR17	12814634	.	A	G	34.819	PASS	DP=95;VDB=0.112489;SGB=-1.62982;RPBZ=-1.66777;MQBZ=-1.02938;MQSBZ=-1.49147;BQBZ=-0.153207;FS=0;MQ0F=0;AC=2;AN=8;DP4=15,40,4,1;MQ=38	GT:PL	0/1:18,0,157	0/0:0,66,255	0/1:60,0,255	0/0:0,27,253
OAR17	14141914	.	C	T	471.002	PASS	DP=234;VDB=0.00274009;SGB=9.94653;RPBZ=-2.40372;MQBZ=-0.400262;MQSBZ=3.19702;BQBZ=2.19552;FS=0;MQ0F=0;AC=2;AN=8;DP4=44,57,17,18;MQ=37	GT:PL	0/0:0,111,255	0/1:255,0,149	0/1:255,0,255	0/0:0,90,255
OAR17	14364281	.	A	T	430.184	PASS	DP=113;VDB=2.11391e-20;SGB=-20.1865;RPBZ=0.145916;MQBZ=0.518539;BQBZ=-0.22832;FS=0;MQ0F=0;AC=4;AN=8;DP4=59,0,53,0;MQ=37	GT:PL	0/1:69,0,139	0/1:149,0,146	0/1:156,0,139	0/1:94,0,146
OAR17	14364401	.	A	C	981.931	PASS	DP=587;VDB=0.00358535;SGB=-50.2581;RPBZ=-1.29728;MQBZ=-1.42979;MQSBZ=1.70235;BQBZ=-0.257709;FS=0;MQ0F=0;AC=4;AN=8;DP4=93,121,97,54;MQ=37	GT:PL	0/1:255,0,255	0/1:255,0,255	0/1:255,0,255	0/1:255,0,255
OAR17	14364450	.	C	T	781.702	PASS	DP=543;VDB=9.63221e-05;SGB=-154.54;RPBZ=-9.0215;MQBZ=-2.69013;MQSBZ=1.81968;BQBZ=10.1521;FS=0;MQ0F=0;AC=4;AN=8;DP4=43,211,47,45;MQ=37	GT:PL	0/1:200,0,255	0/1:202,0,255	0/1:166,0,255	0/1:255,0,255
OAR17	1545689	.	G	A	178.603	PASS	DP=52;VDB=0.0109076;SGB=-1.54179;RPBZ=0.885996;MQBZ=0;MQSBZ=-0.838543;BQBZ=1.17395;FS=0;MQ0F=0;AC=4;AN=8;DP4=7,4,10,0;MQ=31	GT:PL	0/1:19,0,138	1/1:112,12,0	0/1:89,0,43	0/0:0,6,62
OAR17	15558724	.	T	C	164.869	PASS	DP=80;VDB=1.39992e-05;SGB=1.06199;RPBZ=0.558703;MQBZ=-2.65825;MQSBZ=1.84207;BQBZ=-1.91703;FS=0;MQ0F=0;AC=2;AN=8;DP4=21,17,10,2;MQ=37	GT:PL	0/0:0,57,255	0/1:36,0,156	0/1:168,0,135	0/0:0,27,244
OAR17	15891509	.	A	G	457.325	PASS	DP=82;VDB=0.000138685;SGB=0.155186;RPBZ=-0.476886;MQBZ=-0.298703;MQSBZ=0.0632772;BQBZ=0.787331;FS=0;MQ0F=0;AC=3;AN=8;DP4=8,23,7,12;MQ=38	GT:PL	0/1:152,0,111	0/1:172,0,116	0/0:0,51,255	0/1:173,0,123
OAR17	16160320	.	C	T	470.775	PASS	DP=194;VDB=3.54912e-08;SGB=-26.9199;RPBZ=-0.884548;MQBZ=-0.542705;MQSBZ=0.334866;BQBZ=0.0575772;FS=0;MQ0F=0.00515464;AC=2;AN=8;DP4=53,32,22,14;MQ=37	GT:PL	0/0:0,90,255	0/0:0,57,255	0/1:255,0,125	0/1:255,0,255
OAR17	18344374	.	A	G	887.877	PASS	DP=180;VDB=0.112587;SGB=-2.63346;RPBZ=4.60681;MQBZ=-1.99837;MQSBZ=0.849251;BQBZ=6.84415;FS=0;MQ0F=0;AC=6;AN=8;DP4=7,1,48,39;MQ=35	GT:PL	1/1:255,51,0	0/1:164,0,58	1/1:255,69,0	0/1:255,0,34
OAR17	19587324	.	A	G	423.091	PASS	DP=86;VDB=2.0745e-05;SGB=-10.668;RPBZ=-3.33129;MQBZ=-1.30182;MQSBZ=0.228072;BQBZ=2.58682;FS=0;MQ0F=0;AC=4;AN=8;DP4=10,18,15,7;MQ=38	GT:PL	0/1:51,0,188	0/1:32,0,111	0/1:154,0,255	0/1:224,0,21
OAR17	20883806	.	A	C	927.047	PASS	DP=139;VDB=2.33616e-18;SGB=-5.84002;RPBZ=-0.256949;MQBZ=-1.25748;MQSBZ=1.65337;BQBZ=-0.221269;FS=0;MQ0F=0;AC=6;AN=8;DP4=16,5,35,27;MQ=39	GT:PL	1/1:255,48,0	0/1:201,0,161	1/1:255,78,0	0/1:255,0,255
OAR17	22421571	.	T	C	875.052	PASS	DP=148;VDB=4.68312e-08;SGB=-5.48807;RPBZ=-1.57123;MQBZ=-0.807503;MQSBZ=-1.05046;BQBZ=2.36631;FS=0;MQ0F=0;AC=6;AN=8;DP4=11,10,27,28;MQ=38	GT:PL	0/1:187,0,225	1/1:217,27,0	1/1:255,72,0	0/1:255,0,243
OAR17	23593269	.	G	A	105.406	PASS	DP=9;VDB=0.0139857;SGB=0.717222;RPBZ=2.57012;MQBZ=1.11803;FS=0;MQ0F=0;AC=3;AN=8;DP4=4,0,5,0;MQ=41	GT:PL	0/1:79,0,24	0/0:0,6,66	0/0:0,3,36	1/1:66,6,0
OAR17	2451981	.	A	G	64.8365	PASS	DP=137;VDB=0.0021735;SGB=0.2894;RPBZ=3.88818;MQBZ=-1.52116;MQSBZ=1.30002;BQBZ=-0.529533;FS=0;MQ0F=0;AC=2;AN=8;DP4=110,7,10,0;MQ=39	GT:PL	0/1:35,0,201	0/1:72,0,177	0/0:0,117,255	0/0:0,96,255
OAR17	24606752	.	A	G	708.205	PASS	DP=241;VDB=6.80548e-10;SGB=-36.1255;RPBZ=-1.68621;MQBZ=0.85411;MQSBZ=-2.97273;BQBZ=-0.471209;FS=0;MQ0F=0;AC=4;AN=8;DP4=50,41,29,22;MQ=37	GT:PL	0/0:0,105,255	1/1:255,54,0	0/1:245,0,255	0/1:252,0,255
OAR17	24828694	.	G	A	103.887	PASS	DP=20;VDB=0.0101127;SGB=-2.36458;RPBZ=0.193238;MQBZ=-1.06904;MQSBZ=0.572078;BQBZ=-1.58565;FS=0;MQ0F=0;AC=4;AN=8;DP4=7,0,4,1;MQ=37	GT:PL	0/0:0,12,118	1/1:62,6,0	0/1:66,0,65	0/1:17,0,36
OAR17	25034509	.	A	C	348.447	PASS	DP=39;VDB=1.16672e-07;SGB=3.79861;RPBZ=1.06787;MQBZ=-0.611775;BQBZ=0.446599;FS=0;MQ0F=0;AC=4;AN=8;DP4=13,0,24,0;MQ=37	GT:PL	1/1:153,27,0	0/0:0,15,126	0/1:138,0,34	0/1:101,0,100
OAR17	25034624	.	A	G	616.448	PASS	DP=88;VDB=2.59287e-09;SGB=-4.51748;RPBZ=1.48086;MQBZ=-0.552859;MQSBZ=-2.44629;BQBZ=-1.2418;FS=0;MQ0F=0;AC=5;AN=8;DP4=6,12,10,24;MQ=38	GT:PL	1/1:255,42,0	0/1:13,0,129	0/1:255,0,134	0/1:133,0,200
OAR17	25684718	.	C	T	288.025	PASS	DP=102;VDB=0.013559;SGB=1.83441;RPBZ=0.632851;MQBZ=0.172817;MQSBZ=-1.36511;BQBZ=0.95581;FS=0;MQ0F=0;AC=2;AN=8;DP4=19,27,3,11;MQ=38	GT:PL	0/1:216,0,240	0/1:111,0,87	0/0:0,48,255	0/0:0,51,255
OAR17	25896881	.	T	G	540.98	PASS	DP=48;VDB=2.9336e-08;SGB=-3.76721;RPBZ=-0.807355;MQBZ=-1.02451;MQSBZ=2.39853;BQBZ=-0.805628;FS=0;MQ0F=0;AC=6;AN=8;DP4=4,2,18,6;MQ=37	GT:PL	0/1:96,0,96	0/1:45,0,79	1/1:255,36,0	1/1:184,21,0
OAR17	25896910	.	T	C	492.439	PASS	DP=58;VDB=0.0560867;SGB=-3.43708;RPBZ=0;MQBZ=0.410731;MQSBZ=-0.276358;BQBZ=-0.812362;FS=0;MQ0F=0;AC=5;AN=8;DP4=4,3,11,11;MQ=37	GT:PL	0/1:105,0,63	0/1:49,0,79	1/1:255,36,0	0/1:123,0,42
OAR17	26350903	.	C	A	454.603	PASS	DP=115;VDB=3.2079e-05;SGB=-17.7144;RPBZ=-0.355955;MQBZ=0.303672;MQSBZ=-0.386122;BQBZ=0.0246266;FS=0;MQ0F=0;AC=3;AN=8;DP4=20,26,11,10;MQ=38	GT:PL	0/0:0,66,255	0/1:158,0,136	0/1:126,0,255	0/1:210,0,73
OAR17	2691534	.	C	T	309.418	PASS	DP=112;VDB=0.000233731;SGB=4.9247;RPBZ=-0.0328868;MQBZ=0.693099;MQSBZ=1.14441;BQBZ=1.04337;FS=0;MQ0F=0;AC=3;AN=8;DP4=33,16,9,13;MQ=35	GT:PL	1/1:255,12,0	0/0:0,42,255	0/0:0,78,255	0/1:99,0,163
OAR17	28588500	.	T	G	66.5884	PASS	DP=40;VDB=0.0213352;SGB=3.26056;RPBZ=1.21949;MQBZ=1.78763;BQBZ=0.693889;FS=0;MQ0F=0;AC=2;AN=8;DP4=0,36,0,4;MQ=35	GT:PL	0/0:0,12,110	1/1:110,12,0	0/0:0,51,173	0/0:0,45,178
OAR17	29796599	.	T	C	270.228	PASS	DP=120;VDB=0.00252701;SGB=3.76584;RPBZ=0.652557;MQBZ=0.34068;MQSBZ=-0.152059;BQBZ=-0.445392;FS=0;MQ0F=0;AC=3;AN=8;DP4=24,27,8,11;MQ=39	GT:PL	0/0:0,78,255	1/1:255,48,0	0/1:61,0,237	0/0:0,45,255
OAR17	31235957	.	C	G	150.525	PASS	DP=43;VDB=8.11476e-05;SGB=1.06221;RPBZ=-1.22131;MQBZ=-1.0341;BQBZ=1.29131;FS=0;MQ0F=0;AC=2;AN=8;DP4=0,31,0,12;MQ=37	GT:PL	0/1:136,0,47	0/1:54,0,44	0/0:0,39,179	0/0:0,39,169
OAR17	32153474	.	A	G	980.604	PASS	DP=336;VDB=0.00648114;SGB=-9.23843;RPBZ=0.591679;MQBZ=-1.50694;MQSBZ=-1.12076;BQBZ=-0.24326;FS=0;MQ0F=0;AC=5;AN=8;DP4=50,30,64,72;MQ=37	GT:PL	0/1:255,0,255	0/1:255,0,255	0/1:255,0,255	1/1:255,172,0
OAR17	35101747	.	C	T	210.016	PASS	DP=211;VDB=0.0047554;SGB=7.62876;RPBZ=-0.52352;MQBZ=-0.609078;MQSBZ=-0.843206;BQBZ=-1.74806;FS=0;MQ0F=0;AC=2;AN=8;DP4=44,60,19,10;MQ=37	GT:PL	0/0:0,117,255	0/0:0,57,255	0/0:0,102,255	1/1:255,73,0
OAR17	35101836	.	A	C	571.554	PASS	DP=118;VDB=0.00160005;SGB=3.06352;RPBZ=0.450919;MQBZ=2.05868;MQSBZ=-0.0894391;BQBZ=-2.39036;FS=0;MQ0F=0;AC=5;AN=8;DP4=14,11,17,17;MQ=36	GT:PL	0/1:143,0,250	1/1:219,21,0	1/1:255,63,0	0/0:0,45,255
OAR17	3730726	.	G	A	403.942	PASS	DP=151;VDB=0.044786;SGB=23.9936;RPBZ=1.23423;MQBZ=-1.11189;MQSBZ=0.176898;BQBZ=-2.93154;FS=0;MQ0F=0;AC=2;AN=8;DP4=24,27,24,15;MQ=35	GT:PL	0/0:0,51,255	0/1:189,0,84	0/1:255,0,109	0/0:0,69,255
OAR17	37399679	.	A	G	720.021	PASS	DP=244;VDB=1.4907e-21;SGB=31.9302;RPBZ=0.101638;MQBZ=1.09495;MQSBZ=1.42517;BQBZ=1.80204;FS=0;MQ0F=0;AC=6;AN=8;DP4=18,9,67,55;MQ=37	GT:PL	1/1:255,111,0	0/0:0,78,255	1/1:255,136,0	1/1:255,87,0
OAR17	37399820	.	T	A	76.1639	PASS	DP=36;VDB=0.000350984;SGB=8.77574;RPBZ=0.257848;MQBZ=-1.00013;BQBZ=-3.04736;FS=0;MQ0F=0;AC=2;AN=8;DP4=0,27,0,8;MQ=29	GT:PL	0/0:0,21,118	1/1:121,24,0	0/0:0,39,150	0/0:0,21,137
OAR17	38468379	.	C	G	127.759	PASS	DP=32;VDB=0.000599694;SGB=-0.973617;RPBZ=0.621563;MQBZ=0.364597;BQBZ=-2.91657;FS=0;MQ0F=0;AC=2;AN=8;DP4=0,18,0,13;MQ=38	GT:PL	0/0:0,24,150	0/0:0,6,66	0/1:102,0,73	0/1:64,0,69
OAR17	39124022	.	C	T	981.053	PASS	DP=209;VDB=2.32496e-06;SGB=-7.54409;RPBZ=1.53124;MQBZ=0.849202;MQSBZ=0.18794;BQBZ=-0.287561;FS=0;MQ0F=0;AC=6;AN=8;DP4=18,15,57,42;MQ=38	GT:PL	0/1:255,0,248	1/1:255,27,0	0/1:255,0,255	1/1:255,126,0
OAR17	39634592	.	T	C	170.284	PASS	DP=70;VDB=0.00533926;SGB=2.99323;RPBZ=0.514142;MQBZ=-0.82981;BQBZ=0.645712;FS=0;MQ0F=0;AC=2;AN=8;DP4=0,53,0,17;MQ=36	GT:PL	0/1:96,0,147	0/0:0,33,163	0/1:114,0,156	0/0:0,33,160
OAR17	40557545	.	G	A	86.9787	PASS	DP=116;VDB=1.73372e-07;SGB=-12.8047;RPBZ=-5.14615;MQBZ=-1.59537;MQSBZ=0.464879;BQBZ=-0.281592;FS=0;MQ0F=0;AC=2;AN=8;DP4=15,60,12,1;MQ=36	GT:PL	0/1:78,0,255	0/0:0,24,255	0/1:50,0,223	0/0:0,51,255
OAR17	41061871	.	C	T	269.826	PASS	DP=22;VDB=0.000652557;SGB=1.3264;RPBZ=0.707509;MQBZ=-1.43596;FS=0;MQ0F=0;AC=5;AN=8;DP4=7,0,15,0;MQ=36	GT:PL	1/1:82,12,0	1/1:113,15,0	0/0:0,12,102	0/1:119,0,66
OAR17	41283412	.	G	C	39.811	PASS	DP=37;VDB=0.00701511;SGB=0.0467143;RPBZ=0.894427;MQBZ=1.75662;BQBZ=2.26181;FS=0;MQ0F=0;AC=2;AN=8;DP4=5,0,4,0;MQ=35	GT:PL	0/1:18,0,9	0/0:0,3,4	0/1:56,0,2	0/0:0,3,5
OAR17	41815778	.	G	A	640.557	PASS	DP=143;VDB=3.06371e-05;SGB=4.59436;RPBZ=-0.598889;MQBZ=0.0815064;MQSBZ=0.751528;BQBZ=3.05524;FS=0;MQ0F=0;AC=5;AN=8;DP4=15,14,17,25;MQ=36	GT:PL	1/1:255,51,0	0/0:0,54,255	1/1:255,51,0	0/1:176,0,230
OAR17	43711047	.	T	C	118.129	PASS	DP=16;VDB=0.001986;SGB=1.89663;RPBZ=-0.371849;MQBZ=0.392448;BQBZ=1.29099;FS=0;MQ0F=0;AC=3;AN=8;DP4=0,9,0,7;MQ=33	GT:PL	0/1:71,0,9	1/1:90,9,0	0/0:0,6,55	0/0:0,18,123
OAR17	4386305	.	G	A	979.776	PASS	DP=212;VDB=2.20285e-12;SGB=-7.68714;RPBZ=-0.0679691;MQBZ=-1.26048;MQSBZ=2.82454;BQBZ=0.481386;FS=0;MQ0F=0;AC=6;AN=8;DP4=8,13,48,54;MQ=37	GT:PL	1/1:255,105,0	0/1:254,0,187	0/1:255,0,220	1/1:255,102,0
OAR17	44103626	.	C	T	222.652	PASS	DP=28;VDB=3.45889e-06;SGB=-0.984023;RPBZ=1.76087;MQBZ=1.28955;BQBZ=0.795758;FS=0;MQ0F=0;AC=4;AN=8;DP4=0,15,0,13;MQ=32	GT:PL	0/1:72,0,65	0/1:66,0,62	0/0:0,24,132	1/1:128,18,0
OAR17	45302436	.	G	A	154.269	PASS	DP=11;VDB=0.000746069;SGB=-0.0654034;RPBZ=-0.383226;BQBZ=0.677631;FS=0;MQ0F=0;AC=5;AN=8;DP4=4,0,7,0;MQ=42	GT:PL	1/1:36,3,0	0/1:50,0,23	0/0:0,9,87	1/1:110,12,0
OAR17	46117347	.	G	A	910.602	PASS	DP=171;VDB=0.0030181;SGB=-5.22519;RPBZ=0.381136;MQBZ=-0.592961;MQSBZ=-0.775723;BQBZ=0.506601;FS=0;MQ0F=0;AC=5;AN=8;DP4=11,19,28,35;MQ=40	GT:PL	0/1:247,0,252	0/1:255,0,127	1/1:255,96,0	0/1:193,0,255
OAR17	47939922	.	G	A	435.552	PASS	DP=180;VDB=0.0015724;SGB=8.40135;RPBZ=0.149031;MQBZ=-0.309119;MQSBZ=-0.640253;BQBZ=1.42129;FS=0;MQ0F=0;AC=3;AN=8;DP4=38,39,13,18;MQ=39	GT:PL	1/1:255,63,0	0/1:226,0,255	0/0:0,123,255	0/0:0,69,255
OAR17	48385967	.	A	C	407.475	PASS	DP=51;VDB=3.72932e-10;SGB=-4.38724;RPBZ=-1.56232;MQBZ=-0.840802;BQBZ=0.987668;FS=0;MQ0F=0;AC=4;AN=8;DP4=0,19,0,30;MQ=34	GT:PL	0/1:126,0,71	0/1:123,0,19	0/1:111,0,93	0/1:86,0,113
OAR17	48640945	.	G	C	981.035	PASS	DP=263;VDB=4.25284e-07;SGB=-8.37194;RPBZ=-1.23984;MQBZ=-1.33608;MQSBZ=-1.88859;BQBZ=-1.244;FS=0;MQ0F=0;AC=6;AN=8;DP4=20,29,54,63;MQ=36	GT:PL	1/1:255,87,0	1/1:255,90,0	0/1:255,0,255	0/1:255,0,255
OAR17	51088298	.	C	T	683.457	PASS	DP=148;VDB=2.27443e-11;SGB=3.82177;RPBZ=-0.814761;MQBZ=-2.35359;MQSBZ=-1.65809;BQBZ=-0.326113;FS=0;MQ0F=0;AC=3;AN=8;DP4=18,33,13,25;MQ=38	GT:PL	0/1:255,0,233	0/1:238,0,173	0/1:230,0,182	0/0:0,63,255
OAR17	51293007	.	C	T	494.828	PASS	DP=70;VDB=9.96106e-16;SGB=-5.38603;RPBZ=-0.269173;MQBZ=0.557988;BQBZ=3.21394;FS=0;MQ0F=0;AC=6;AN=8;DP4=0,18,0,52;MQ=35	GT:PL	1/1:188,60,0	0/1:57,0,135	0/1:115,0,101	1/1:174,60,0
OAR17	53316548	.	C	T	721.457	PASS	DP=218;VDB=1.87792e-05;SGB=7.6847;RPBZ=0.92744;MQBZ=1.21734;MQSBZ=-1.49403;BQBZ=0.230056;FS=0;MQ0F=0;AC=4;AN=8;DP4=36,43,26,32;MQ=37	GT:PL	0/1:255,0,255	0/1:255,0,255	0/0:0,123,255	1/1:255,84,0
OAR17	54643487	.	C	T	428.151	PASS	DP=35;VDB=2.94708e-07;SGB=4.63365;RPBZ=-1.08304;MQBZ=0.898594;BQBZ=2.63601;FS=0;MQ0F=0;AC=6;AN=8;DP4=8,0,27,0;MQ=38	GT:PL	1/1:164,30,0	1/1:170,30,0	0/0:0,24,138	1/1:139,21,0
OAR17	54643602	.	G	A	720.02	PASS	DP=182;VDB=7.31012e-07;SGB=20.0904;RPBZ=-0.318175;MQBZ=0.797452;MQSBZ=-0.19041;BQBZ=-1.12811;FS=0;MQ0F=0;AC=6;AN=8;DP4=16,14,43,38;MQ=39	GT:PL	1/1:255,93,0	1/1:255,75,0	0/0:0,87,255	1/1:255,55,0
OAR17	55743583	.	T	C	719.438	PASS	DP=367;VDB=4.00866e-12;SGB=44.2012;RPBZ=1.31497;MQBZ=0.245417;MQSBZ=-0.960782;BQBZ=-1.09656;FS=0;MQ0F=0;AC=5;AN=8;DP4=40,40,63,87;MQ=37	GT:PL	1/1:255,102,0	1/1:255,241,0	0/1:255,0,255	0/0:0,126,255
OAR17	56000515	.	A	G	93.9784	PASS	DP=40;VDB=0.00640486;SGB=-1.25106;RPBZ=1.10114;MQBZ=0.895368;BQBZ=1.30814;FS=0;MQ0F=0;AC=2;AN=8;DP4=0,34,0,6;MQ=37	GT:PL	0/0:0,36,171	0/1:52,0,77	0/1:81,0,74	0/0:0,42,175
OAR17	5713487	.	T	C	331.033	PASS	DP=100;VDB=0.0229265;SGB=2.22065;RPBZ=-2.79751;MQBZ=-1.26524;MQSBZ=0.991347;BQBZ=3.2088;FS=0;MQ0F=0;AC=2;AN=8;DP4=8,38,9,6;MQ=39	GT:PL	0/1:206,0,234	0/1:164,0,117	0/0:0,51,255	0/0:0,36,242
OAR17	59433975	.	C	T	215.911	PASS	DP=31;VDB=0.00529565;SGB=5.97069;RPBZ=0.661463;MQBZ=-1.38215;BQBZ=0.312538;FS=0;MQ0F=0;AC=4;AN=8;DP4=18,0,13,0;MQ=38	GT:PL	1/1:112,15,0	1/1:153,24,0	0/0:0,36,173	0/0:0,18,137
OAR17	60154139	.	A	T	553.224	PASS	DP=185;VDB=9.62682e-09;SGB=6.63648;RPBZ=0.0802493;MQBZ=1.97262;MQSBZ=-2.51914;BQBZ=0.0324022;FS=0;MQ0F=0;AC=4;AN=8;DP4=17,40,22,30;MQ=38	GT:PL	0/1:196,0,227	0/1:146,0,255	1/1:255,111,0	0/0:0,105,255
OAR17	61278263	.	G	A	110.943	PASS	DP=95;VDB=0.0121409;SGB=-0.866853;RPBZ=-0.235135;MQBZ=-2.76999;MQSBZ=1.24489;BQBZ=-1.42412;FS=0;MQ0F=0;AC=2;AN=8;DP4=28,21,5,2;MQ=37	GT:PL	0/0:0,39,255	0/1:33,0,33	0/0:0,81,255	0/1:117,0,215
OAR17	61783102	.	C	T	871.959	PASS	DP=131;VDB=1.74568e-09;SGB=-5.40359;RPBZ=0.399375;MQBZ=0.0447199;MQSBZ=0.253548;BQBZ=0.0634488;FS=0;MQ0F=0;AC=6;AN=8;DP4=6,9,27,25;MQ=38	GT:PL	0/1:255,0,192	1/1:255,48,0	0/1:146,0,160	1/1:255,45,0
OAR17	62669336	.	G	A	75.9675	PASS	DP=34;VDB=0.0687819;SGB=-1.62982;RPBZ=-0.0533962;MQBZ=-0.589126;MQSBZ=0.848439;FS=0;MQ0F=0;AC=2;AN=8;DP4=6,6,4,1;MQ=35	GT:PL	0/0:0,18,174	0/1:112,0,66	0/0:0,12,122	0/1:4,3,0
OAR17	6433222	.	G	C	269.616	PASS	DP=64;VDB=0.0398674;SGB=-0.987961;RPBZ=0.0944675;MQBZ=-1.64012;MQSBZ=-0.415775;BQBZ=-0.657577;FS=0;MQ0F=0;AC=4;AN=8;DP4=10,10,4,9;MQ=37	GT:PL	0/1:73,0,120	1/1:133,15,0	0/0:0,42,255	0/1:107,0,24
OAR17	64378269	.	C	T	58.6712	PASS	DP=19;VDB=0.0243482;SGB=6.20246;RPBZ=0.680314;MQBZ=0.196564;BQBZ=-1.89744;FS=0;MQ0F=0;AC=2;AN=8;DP4=0,12,0,7;MQ=37	GT:PL	0/0:0,12,93	0/0:0,21,149	0/0:0,3,32	1/1:102,21,0
OAR17	64628505	.	G	T	59.4374	PASS	DP=18;VDB=0.036866;SGB=3.26056;RPBZ=1.22572;MQBZ=-0.882124;BQBZ=0.985611;FS=0;MQ0F=0;AC=2;AN=8;DP4=14,0,4,0;MQ=37	GT:PL	0/0:0,27,156	0/0:0,9,77	0/0:0,6,62	1/1:102,12,0
OAR17	65266770	.	T	C	295.015	PASS	DP=118;VDB=0.0577451;SGB=-14.0321;RPBZ=0.433863;MQBZ=-2.48734;MQSBZ=-2.73841;BQBZ=-1.17108;FS=0;MQ0F=0;AC=2;AN=8;DP4=31,24,5,10;MQ=39	GT:PL	0/0:0,69,255	0/1:219,0,111	0/0:0,23,255	0/1:115,0,180
OAR17	66673633	.	G	A	617.341	PASS	DP=92;VDB=0.00168581;SGB=2.85899;RPBZ=1.25364;MQBZ=0.460341;MQSBZ=1.76887;BQBZ=0.402472;FS=0;MQ0F=0;AC=4;AN=8;DP4=15,9,19,14;MQ=38	GT:PL	0/1:225,0,134	0/1:181,0,152	0/0:0,39,255	1/1:255,54,0
OAR17	6836323	.	A	G	935.921	PASS	DP=175;VDB=7.82953e-12;SGB=-6.40873;RPBZ=1.43623;MQBZ=-2.83134;MQSBZ=-0.924401;BQBZ=0.317373;FS=0;MQ0F=0.00571429;AC=6;AN=8;DP4=16,19,26,48;MQ=37	GT:PL	0/1:211,0,255	1/1:255,63,0	1/1:255,75,0	0/1:254,0,255
OAR17	69186321	.	T	G	470.835	PASS	DP=209;VDB=2.26443e-05;SGB=15.3546;RPBZ=2.91905;MQBZ=-0.923395;MQSBZ=0.681275;BQBZ=-2.0444;FS=0;MQ0F=0.00478469;AC=2;AN=8;DP4=55,28,23,26;MQ=38	GT:PL	0/1:255,0,156	0/0:0,45,255	0/1:255,0,255	0/0:0,93,255
OAR17	69186354	.	G	A	736.815	PASS	DP=227;VDB=0.00726687;SGB=-18.9591;RPBZ=-6.93795;MQBZ=-0.534002;MQSBZ=0.15349;BQBZ=5.31345;FS=0;MQ0F=0.00440529;AC=5;AN=8;DP4=28,54,26,23;MQ=38	GT:PL	0/1:87,0,255	1/1:255,42,0	0/1:255,0,255	0/1:181,0,255
OAR17	69186459	.	A	T	136.631	PASS	DP=41;VDB=1.23356e-05;SGB=-12.8047;RPBZ=-1.56053;MQBZ=-0.909333;BQBZ=-1.94243;FS=0;MQ0F=0;AC=3;AN=8;DP4=0,26,0,13;MQ=34	GT:PL	0/1:84,0,55	0/0:0,21,127	0/1:84,0,141	0/1:8,0,80
OAR17	7574050	.	G	C	699.194	PASS	DP=221;VDB=2.77849e-05;SGB=-86.7646;RPBZ=7.51261;MQBZ=1.29893;MQSBZ=1.00351;BQBZ=7.45495;FS=0;MQ0F=0;AC=4;AN=8;DP4=83,13,27,23;MQ=38	GT:PL	0/1:255,0,130	0/1:166,0,255	0/1:255,0,245	0/1:62,0,255
OAR17	7574252	.	T	C	185.085	PASS	DP=36;VDB=1.02427e-07;SGB=-0.528417;RPBZ=-0.917971;MQBZ=-0.775936;BQBZ=0.653197;FS=0;MQ0F=0;AC=3;AN=8;DP4=0,21,0,15;MQ=34	GT:PL	1/1:149,30,0	0/0:0,15,111	0/0:0,12,146	0/1:81,0,81
OAR17	9275650	.	A	G	34.553	PASS	DP=63;VDB=0.17915;SGB=-2.36533;RPBZ=-0.829914;MQBZ=1.15777;MQSBZ=0.207571;BQBZ=-1.10439;FS=0;MQ0F=0;AC=2;AN=8;DP4=20,10,1,2;MQ=35	GT:PL	0/1:21,0,124	0/1:54,0,120	0/0:0,48,255	0/0:0,12,134
OAR18	1203451	.	G	A	209.518	PASS	DP=108;VDB=0.0115453;SGB=0.289633;RPBZ=-0.215763;MQBZ=-1.07083;MQSBZ=0.0916587;BQBZ=0.547779;FS=0;MQ0F=0;AC=2;AN=8;DP4=22,27,6,4;MQ=37	GT:PL	0/0:0,42,255	0/1:85,0,206	0/0:0,54,255	0/1:164,0,212
OAR18	12220900	.	C	T	571.927	PASS	DP=71;VDB=1.31366e-06;SGB=-2.70329;RPBZ=-0.530443;MQBZ=0.655022;MQSBZ=-3.09915;BQBZ=0.173738;FS=0;MQ0F=0;AC=6;AN=8;DP4=4,4,16,17;MQ=39	GT:PL	0/1:50,0,72	1/1:205,21,0	0/1:101,0,159	1/1:255,60,0
OAR18	12506261	.	A	G	261.897	PASS	DP=81;VDB=9.50348e-05;SGB=-28.6712;RPBZ=4.59561;MQBZ=-1.65405;MQSBZ=-0.654961;BQBZ=4.25727;FS=0;MQ0F=0;AC=4;AN=8;DP4=34,6,6,8;MQ=38	GT:PL	0/1:140,0,149	0/1:83,0,131	0/1:43,0,245	0/1:37,0,163
OAR18	12506272	.	G	A	346.546	PASS	DP=86;VDB=6.84972e-05;SGB=-8.20654;RPBZ=1.78182;MQBZ=-0.865297;MQSBZ=0.288432;BQBZ=2.49465;FS=0;MQ0F=0;AC=6;AN=8;DP4=7,6,6,8;MQ=37	GT:PL	0/1:165,0,18	1/1:98,5,0	0/1:70,0,192	1/1:50,2,0
OAR18	12506321	.	G	A	639.312	PASS	DP=100;VDB=1.09109e-05;SGB=-12.8217;RPBZ=-5.36902;MQBZ=1.11528;MQSBZ=0.135414;BQBZ=1.54311;FS=0;MQ0F=0;AC=4;AN=8;DP4=13,15,18,11;MQ=38	GT:PL	0/1:227,0,140	0/1:159,0,78	0/1:108,0,255	0/1:183,0,103
OAR18	13157667	.	T	C	52.6389	PASS	DP=20;VDB=0.836818;SGB=-1.62982;RPBZ=0.0436764;MQBZ=1.05409;BQBZ=0.0575085;FS=0;MQ0F=0;AC=2;AN=8;DP4=15,0,5,0;MQ=40	GT:PL	0/1:21,0,87	0/1:71,0,97	0/0:0,12,98	0/0:0,6,66
OAR18	16829248	.	C	T	393.313	PASS	DP=34;VDB=3.79024e-08;SGB=-4.07148;RPBZ=-1.63199;MQBZ=-1.22099;BQBZ=0.491709;FS=0;MQ0F=0;AC=6;AN=8;DP4=0,10,0,24;MQ=36	GT:PL	0/1:121,0,97	1/1:67,9,0	0/1:95,0,92	1/1:149,24,0
OAR18	17340656	.	C	T	210.046	PASS	DP=68;VDB=0.720456;SGB=12.9307;RPBZ=-1.21034;MQBZ=1.41743;MQSBZ=0.873405;BQBZ=0.559177;FS=0;MQ0F=0;AC=2;AN=8;DP4=14,15,2,9;MQ=38	GT:PL	1/1:255,33,0	0/0:0,24,231	0/0:0,30,255	0/0:0,33,255
OAR18	18214028	.	G	A	490.586	PASS	DP=139;VDB=2.27565e-11;SGB=2.47379;RPBZ=1.03589;MQBZ=-0.42808;MQSBZ=2.32372;BQBZ=1.14141;FS=0;MQ0F=0;AC=3;AN=8;DP4=29,20,24,7;MQ=37	GT:PL	0/1:210,0,255	0/1:65,0,102	0/1:255,0,201	0/0:0,57,255
OAR18	18655299	.	C	T	51.0802	PASS	DP=49;VDB=0.0303686;SGB=-1.25106;RPBZ=-0.531257;MQBZ=-0.583582;BQBZ=-1.51934;FS=0;MQ0F=0;AC=2;AN=8;DP4=0,42,0,6;MQ=37	GT:PL	0/0:0,30,164	0/1:35,0,109	0/1:57,0,140	0/0:0,48,179
OAR18	19083296	.	C	A	238.568	PASS	DP=42;VDB=2.07861e-05;SGB=11.4647;RPBZ=0.907115;MQBZ=-0.279703;BQBZ=0.386614;FS=0;MQ0F=0;AC=3;AN=8;DP4=21,0,21,0;MQ=35	GT:PL	0/0:0,18,112	0/1:119,0,72	0/0:0,33,164	1/1:165,36,0
OAR18	19314745	.	A	G	397.468	PASS	DP=230;VDB=1.86735e-12;SGB=-22.9762;RPBZ=-0.884371;MQBZ=-2.59285;MQSBZ=2.76412;BQBZ=-0.202482;FS=0;MQ0F=0.0130435;AC=3;AN=8;DP4=44,29,41,24;MQ=37	GT:PL	0/0:0,73,255	0/1:188,0,255	1/1:255,151,0	0/0:0,70,255
OAR18	20925757	.	A	G	966.668	PASS	DP=165;VDB=1.52569e-08;SGB=-22.0276;RPBZ=0.997031;MQBZ=0.920222;MQSBZ=0.937192;BQBZ=1.22121;FS=0;MQ0F=0;AC=5;AN=8;DP4=14,33,24,35;MQ=37	GT:PL	1/1:255,18,0	0/1:255,0,194	0/1:255,0,255	0/1:241,0,241
OAR18	21127709	.	G	A	464.543	PASS	DP=216;VDB=1.79051e-06;SGB=32.9601;RPBZ=-0.760013;MQBZ=-0.951189;MQSBZ=-1.48791;BQBZ=0.79352;FS=0;MQ0F=0.00462963;AC=3;AN=8;DP4=33,44,28,24;MQ=38	GT:PL	0/0:0,75,255	0/1:255,0,255	0/0:0,81,255	1/1:255,105,0
OAR18	21345792	.	G	C	719.588	PASS	DP=169;VDB=3.36612e-11;SGB=17.0982;RPBZ=0.638154;MQBZ=-0.193745;MQSBZ=3.29738;BQBZ=0.986755;FS=0;MQ0F=0;AC=5;AN=8;DP4=26,13,44,26;MQ=36	GT:PL	0/0:0,66,255	0/1:255,0,255	1/1:255,99,0	1/1:255,54,0
OAR18	2155934	.	G	A	363.805	PASS	DP=79;VDB=0.000489615;SGB=-9.44395;RPBZ=-0.634374;MQBZ=-0.150479;MQSBZ=-2.27621;BQBZ=-1.0024;FS=0;MQ0F=0;AC=4;AN=8;DP4=17,13,4,14;MQ=38	GT:PL	0/1:119,0,236	0/1:66,0,54	0/1:134,0,246	0/1:83,0,180
OAR18	22574451	.	G	A	240.844	PASS	DP=130;VDB=0.00037062;SGB=7.24247;RPBZ=-1.21872;MQBZ=0.95442;MQSBZ=-1.15059;BQBZ=-0.335811;FS=0;MQ0F=0;AC=3;AN=8;DP4=11,41,12,16;MQ=38	GT:PL	0/0:0,51,255	0/0:0,63,255	1/1:255,49,0	0/1:32,0,223
OAR18	23517311	.	A	G	200.217	PASS	DP=48;VDB=0.0966519;SGB=3.22748;RPBZ=0.425429;MQBZ=-0.0326315;MQSBZ=1.77551;FS=0;MQ0F=0;AC=3;AN=8;DP4=6,9,5,4;MQ=34	GT:PL	1/1:118,15,0	0/0:0,12,116	0/1:127,0,60	0/0:0,27,242
OAR18	24403430	.	C	G	945.331	PASS	DP=163;VDB=2.5372e-11;SGB=-6.17962;RPBZ=0.389102;MQBZ=-0.993906;MQSBZ=1.80296;BQBZ=-0.70446;FS=0;MQ0F=0;AC=5;AN=8;DP4=17,13,40,29;MQ=38	GT:PL	1/1:255,75,0	0/1:243,0,200	0/1:255,0,220	0/1:232,0,187
OAR18	26481463	.	T	C	350.742	PASS	DP=98;VDB=0.140025;SGB=18.6792;RPBZ=0.530224;MQBZ=-0.0584071;MQSBZ=0.967058;BQBZ=0.549687;FS=0;MQ0F=0;AC=4;AN=8;DP4=15,14,17,13;MQ=39	GT:PL	0/0:0,51,255	0/0:0,36,255	1/1:255,75,0	1/1:145,15,0
OAR18	27142893	.	C	T	126.597	PASS	DP=25;VDB=0.0278409;SGB=-0.867633;RPBZ=0.882859;MQBZ=0.81462;BQBZ=0.62361;FS=0;MQ0F=0;AC=3;AN=8;DP4=0,18,0,7;MQ=36	GT:PL	1/1:110,12,0	0/1:61,0,101	0/0:0,24,135	0/0:0,15,119
OAR18	28147157	.	G	T	768.22	PASS	DP=100;VDB=0.00513361;SGB=-4.71037;RPBZ=-5.33026;MQBZ=-2.00067;MQSBZ=0.510425;BQBZ=4.72464;FS=0;MQ0F=0;AC=5;AN=8;DP4=6,13,15,22;MQ=37	GT:PL	0/1:251,0,39	0/1:90,0,224	1/1:255,3,0	0/1:210,0,123
OAR18	29009623	.	C	T	80.0867	PASS	DP=27;VDB=0.0136396;SGB=-0.482272;RPBZ=0.079771;MQBZ=0.117153;BQBZ=-0.666127;FS=0;MQ0F=0;AC=2;AN=8;DP4=0,19,0,8;MQ=33	GT:PL	0/0:0,21,132	0/1:22,0,52	0/0:0,21,136	0/1:97,0,31
OAR18	29427681	.	A	C	172.081	PASS	DP=257;VDB=0.00984981;SGB=-12.8047;RPBZ=1.56369;MQBZ=-0.2828;MQSBZ=0.958195;BQBZ=1.4482;FS=0;MQ0F=0;AC=2;AN=8;DP4=105,44,8,5;MQ=37	GT:PL	0/1:99,0,255	0/0:0,166,255	0/0:0,141,255	0/1:115,0,255
OAR18	3131556	.	C	T	529.823	PASS	DP=77;VDB=0.00194509;SGB=-12.822;RPBZ=0.211831;MQBZ=-3.03266;MQSBZ=-1.02915;BQBZ=-2.09918;FS=0;MQ0F=0;AC=5;AN=8;DP4=10,15,14,15;MQ=36	GT:PL	0/1:107,0,224	1/1:128,12,0	0/1:194,0,213	0/1:140,0,159
OAR18	31335891	.	T	C	639.5	PASS	DP=142;VDB=1.54188e-06;SGB=17.2192;RPBZ=0.71693;MQBZ=-1.18069;MQSBZ=1.15793;BQBZ=-0.724857;FS=0;MQ0F=0;AC=4;AN=8;DP4=18,15,24,34;MQ=37	GT:PL	1/1:255,105,0	0/0:0,36,255	0/1:255,0,255	0/1:173,0,192
OAR18	33653323	.	C	T	464.761	PASS	DP=34;VDB=4.01325e-08;SGB=-2.36226;RPBZ=0.219795;MQBZ=-0.0763524;BQBZ=-0.415227;FS=0;MQ0F=0;AC=6;AN=8;DP4=5,0,29,0;MQ=35	GT:PL	0/1:97,0,18	1/1:129,21,0	0/1:118,0,76	1/1:161,30,0
OAR18	34128733	.	T	C	648.592	PASS	DP=164;VDB=0.0838808;SGB=-17.4248;RPBZ=0.0383965;MQBZ=-1.65433;MQSBZ=-1.72563;BQBZ=-1.40126;FS=0;MQ0F=0;AC=3;AN=8;DP4=32,32,17,27;MQ=36	GT:PL	0/0:0,48,255	0/1:217,0,165	0/1:255,0,255	0/1:216,0,255
OAR18	34869994	.	G	A	946.927	PASS	DP=194;VDB=8.35016e-09;SGB=-6.95667;RPBZ=1.38046;MQBZ=0.34358;MQSBZ=-0.951499;BQBZ=-0.809057;FS=0;MQ0F=0;AC=6;AN=8;DP4=14,21,41,45;MQ=37	GT:PL	0/1:221,0,255	1/1:255,87,0	0/1:255,0,255	1/1:255,84,0
OAR18	35122123	.	C	T	206.885	PASS	DP=62;VDB=0.00382645;SGB=-11.577;RPBZ=1.23353;MQBZ=-1.40186;MQSBZ=0.589509;BQBZ=-1.81119;FS=0;MQ0F=0;AC=3;AN=8;DP4=7,17,8,3;MQ=38	GT:PL	0/1:181,0,184	0/1:8,0,129	0/0:0,30,255	0/1:57,0,33
OAR18	35789978	.	C	T	266.957	PASS	DP=30;VDB=0.00235774;SGB=-3.08773;RPBZ=1.75448;MQBZ=0.623641;MQSBZ=1.30398;BQBZ=1.07417;FS=0;MQ0F=0;AC=6;AN=8;DP4=6,2,4,6;MQ=40	GT:PL	0/1:26,0,130	1/1:75,6,0	0/1:27,0,102	1/1:178,15,0
OAR18	36009280	.	T	C	943.436	PASS	DP=287;VDB=2.38859e-12;SGB=-37.3703;RPBZ=0.91028;MQBZ=-0.9659;MQSBZ=-1.59999;BQBZ=-1.05983;FS=0;MQ0F=0;AC=5;AN=8;DP4=30,38,52,57;MQ=38	GT:PL	0/1:255,0,255	0/1:218,0,255	1/1:255,151,0	0/1:255,0,255
OAR18	38093025	.	A	G	106.681	PASS	DP=36;VDB=6.71664e-05;SGB=7.39213;RPBZ=0.277291;MQBZ=-2.72489;MQSBZ=-0.586302;BQBZ=-2.4865;FS=0;MQ0F=0;AC=2;AN=8;DP4=8,7,0,7;MQ=40	GT:PL	0/0:0,21,193	1/1:151,21,0	0/0:0,9,105	0/0:0,15,183
OAR18	38774836	.	A	G	402.279	PASS	DP=59;VDB=9.93875e-09;SGB=-4.33501;RPBZ=1.22325;MQBZ=-0.897653;BQBZ=0.701544;FS=0;MQ0F=0;AC=5;AN=8;DP4=22,0,35,0;MQ=37	GT:PL	0/1:121,0,123	0/1:12,0,116	0/1:132,0,117	1/1:177,51,0
OAR18	39009242	.	G	A	210.017	PASS	DP=166;VDB=0.0147081;SGB=21.2464;RPBZ=0.368036;MQBZ=-0.163023;MQSBZ=0.941106;BQBZ=1.27168;FS=0;MQ0F=0;AC=2;AN=8;DP4=27,40,7,10;MQ=38	GT:PL	0/0:0,75,255	0/0:0,48,255	0/0:0,78,255	1/1:255,51,0
OAR18	39472184	.	C	T	214.583	PASS	DP=45;VDB=0.00579598;SGB=-7.89841;RPBZ=1.68593;MQBZ=-1.44347;MQSBZ=0.291645;BQBZ=1.3757;FS=0;MQ0F=0;AC=4;AN=8;DP4=14,4,11,2;MQ=32	GT:PL	0/1:50,0,76	0/1:99,0,9	0/1:39,0,143	0/1:64,0,166
OAR18	39916093	.	A	G	436.315	PASS	DP=125;VDB=0.00746499;SGB=-18.9418;RPBZ=-1.72865;MQBZ=-0.763644;MQSBZ=-1.1195;BQBZ=-1.83153;FS=0;MQ0F=0;AC=3;AN=8;DP4=24,27,9,14;MQ=38	GT:PL	0/1:182,0,237	0/1:47,0,105	0/0:0,72,255	0/1:247,0,255
OAR18	41799555	.	C	T	30.0328	PASS	DP=51;VDB=0.0478623;SGB=-7.88834;RPBZ=-1.83927;MQBZ=0.707548;BQBZ=0.76794;FS=0;MQ0F=0;AC=2;AN=8;DP4=0,46,0,5;MQ=35	GT:PL	0/0:0,18,149	0/1:34,0,135	0/1:37,0,117	0/0:0,36,166
OAR18	42000491	.	C	T	725.563	PASS	DP=193;VDB=0.0514941;SGB=7.49154;RPBZ=-0.371153;MQBZ=0.605552;MQSBZ=-2.01213;BQBZ=0.755462;FS=0;MQ0F=0;AC=3;AN=8;DP4=35,29,30,27;MQ=36	GT:PL	0/1:255,0,255	0/0:0,42,255	0/1:255,0,255	0/1:255,0,224
OAR18	4238177	.	T	C	667.944	PASS	DP=126;VDB=2.73275e-06;SGB=4.0149;RPBZ=2.14498;MQBZ=-1.79747;MQSBZ=5.03007;BQBZ=-1.53845;FS=0;MQ0F=0;AC=3;AN=8;DP4=21,21,25,14;MQ=36	GT:PL	0/1:213,0,96	0/0:0,66,255	0/1:255,0,214	0/1:240,0,176
OAR18	42717978	.	G	T	950.047	PASS	DP=199;VDB=8.56474e-11;SGB=-7.3179;RPBZ=-0.839141;MQBZ=-0.257632;MQSBZ=-2.66832;BQBZ=0.1955;FS=0;MQ0F=0;AC=6;AN=8;DP4=17,11,52,42;MQ=36	GT:PL	0/1:224,0,255	0/1:255,0,188	1/1:255,117,0	1/1:255,81,0
OAR18	42919424	.	G	A	552.601	PASS	DP=168;VDB=0.00072124;SGB=-24.4651;RPBZ=4.42659;MQBZ=0.930567;MQSBZ=1.12308;BQBZ=3.40202;FS=0;MQ0F=0;AC=3;AN=8;DP4=47,19,16,16;MQ=38	GT:PL	0/1:82,0,255	0/0:0,81,255	0/1:255,0,81	0/1:255,0,255
OAR18	43124174	.	T	C	210.017	PASS	DP=159;VDB=0.190486;SGB=30.9501;RPBZ=-0.66586;MQBZ=-2.73978;MQSBZ=-0.579798;BQBZ=-0.111644;FS=0;MQ0F=0;AC=2;AN=8;DP4=31,25,12,12;MQ=37	GT:PL	0/0:0,66,255	0/0:0,36,255	0/0:0,63,255	1/1:255,33,0
OAR18	45157236	.	T	C	605.497	PASS	DP=229;VDB=2.37548e-21;SGB=27.856;RPBZ=2.32705;MQBZ=-0.829378;MQSBZ=-1.3281;BQBZ=-1.77087;FS=0;MQ0F=0;AC=5;AN=8;DP4=22,20,57,44;MQ=38	GT:PL	1/1:255,126,0	0/1:141,0,241	1/1:255,160,0	0/0:0,99,255
OAR18	45613856	.	T	C	839.476	PASS	DP=186;VDB=2.28878e-13;SGB=-20.4934;RPBZ=-0.196677;MQBZ=-1.08822;MQSBZ=-1.09564;BQBZ=0.476475;FS=0;MQ0F=0;AC=4;AN=8;DP4=33,25,23,31;MQ=37	GT:PL	0/1:180,0,255	0/1:255,0,231	0/1:255,0,255	0/1:187,0,215
OAR18	4566781	.	A	G	104.159	PASS	DP=24;VDB=0.0235349;SGB=-9.12118;RPBZ=0.222772;MQBZ=-0.768691;BQBZ=0.293694;FS=0;MQ0F=0;AC=3;AN=8;DP4=17,0,7,0;MQ=36	GT:PL	0/1:36,0,96	0/1:54,0,54	0/0:0,12,107	0/1:54,0,94
OAR18	4567001	.	A	G	172.452	PASS	DP=27;VDB=0.00122126;SGB=-1.1641;RPBZ=-1.23824;MQBZ=-1.12687;BQBZ=1.19638;FS=0;MQ0F=0;AC=3;AN=8;DP4=0,14,0,12;MQ=37	GT:PL	0/1:26,0,77	0/1:69,0,101	0/0:0,12,97	0/1:116,0,4
OAR18	47365726	.	C	A	707.806	PASS	DP=110;VDB=0.040664;SGB=-4.70324;RPBZ=0.558356;MQBZ=-0.814625;MQSBZ=1.68655;BQBZ=0.138841;FS=0;MQ0F=0;AC=6;AN=8;DP4=5,12,20,18;MQ=34	GT:PL	0/1:175,0,128	1/1:234,33,0	1/1:255,48,0	0/1:83,0,238
OAR18	4834596	.	A	G	383.218	PASS	DP=36;VDB=1.02658e-05;SGB=4.83936;RPBZ=-0.610481;MQBZ=0.191627;BQBZ=0.36411;FS=0;MQ0F=0;AC=6;AN=8;DP4=8,0,27,0;MQ=37	GT:PL	0/0:0,24,148	1/1:177,39,0	1/1:139,27,0	1/1:112,15,0
OAR18	4834699	.	C	A	720.023	PASS	DP=173;VDB=2.30957e-06;SGB=21.816;RPBZ=-0.44279;MQBZ=0.601539;MQSBZ=0.2243;BQBZ=0.760835;FS=0;MQ0F=0;AC=6;AN=8;DP4=7,12,53,34;MQ=37	GT:PL	0/0:0,57,255	1/1:255,75,0	1/1:255,99,0	1/1:255,87,0
OAR18	48730474	.	C	T	263.413	PASS	DP=57;VDB=0.00147469;SGB=16.3014;RPBZ=1.24658;MQBZ=-1.92474;BQBZ=0.991998;FS=0;MQ0F=0;AC=3;AN=8;DP4=29,0,28,0;MQ=35	GT:PL	0/0:0,36,171	0/0:0,36,169	0/1:143,0,82	1/1:166,45,0
OAR18	49904291	.	C	T	621.56	PASS	DP=208;VDB=0.030721;SGB=-30.6022;RPBZ=0.297739;MQBZ=-0.297937;MQSBZ=1.22931;BQBZ=0.336498;FS=0;MQ0F=0;AC=3;AN=8;DP4=53,36,20,22;MQ=38	GT:PL	0/0:0,117,255	0/1:210,0,146	0/1:255,0,255	0/1:196,0,255
OAR18	50413997	.	T	A	654.305	PASS	DP=89;VDB=1.44328e-10;SGB=2.27675;RPBZ=0.345035;MQBZ=0.552733;MQSBZ=0.521615;BQBZ=0.713255;FS=0;MQ0F=0;AC=4;AN=8;DP4=16,10,22,8;MQ=40	GT:PL	0/0:0,39,255	1/1:238,27,0	0/1:238,0,134	0/1:222,0,144
OAR18	50749011	.	G	A	153.498	PASS	DP=13;VDB=0.00249078;SGB=-2.0384;RPBZ=-0.0720247;MQBZ=1.08012;BQBZ=0.113961;FS=0;MQ0F=0;AC=5;AN=8;DP4=0,6,0,7;MQ=41	GT:PL	1/1:107,12,0	1/1:36,3,0	0/1:52,0,74	0/0:0,9,90
OAR18	51311788	.	G	A	661.97	PASS	DP=70;VDB=2.36076e-11;SGB=-4.58616;RPBZ=0.537848;MQBZ=1.56761;MQSBZ=0.307947;BQBZ=2.11177;FS=0;MQ0F=0;AC=6;AN=8;DP4=3,7,11,24;MQ=36	GT:PL	0/1:164,0,128	0/1:27,0,75	1/1:255,39,0	1/1:255,39,0
OAR18	51797246	.	T	C	264.382	PASS	DP=66;VDB=0.00252902;SGB=-11.5772;RPBZ=-0.134783;MQBZ=-0.461593;MQSBZ=-1.0155;BQBZ=-0.038292;FS=0;MQ0F=0;AC=3;AN=8;DP4=7,15,4,7;MQ=40	GT:PL	0/1:158,0,123	0/1:30,0,107	0/1:116,0,125	0/0:0,30,255
OAR18	52328643	.	C	T	253.408	PASS	DP=54;VDB=0.118456;SGB=-0.772584;RPBZ=-1.58535;MQBZ=-1.18482;MQSBZ=0.669775;BQBZ=1.03775;FS=0;MQ0F=0;AC=4;AN=8;DP4=5,8,4,10;MQ=31	GT:PL	0/1:58,0,118	0/0:0,15,147	0/1:40,0,96	1/1:199,24,0
OAR18	52659708	.	C	G	721.495	PASS	DP=183;VDB=0.000316155;SGB=8.84357;RPBZ=-0.850934;MQBZ=-0.984943;MQSBZ=-1.45028;BQBZ=0.0097156;FS=0;MQ0F=0;AC=4;AN=8;DP4=17,34,30,34;MQ=38	GT:PL	1/1:255,87,0	0/0:0,57,255	0/1:255,0,255	0/1:255,0,255
OAR18	5302280	.	A	G	533.012	PASS	DP=152;VDB=0.0173317;SGB=-23.8514;RPBZ=-1.14137;MQBZ=-1.59913;MQSBZ=-1.97452;BQBZ=-0.280054;FS=0;MQ0F=0;AC=3;AN=8;DP4=36,33,17,14;MQ=35	GT:PL	0/1:219,0,255	0/1:213,0,221	0/1:141,0,255	0/0:0,60,255
OAR18	53094503	.	A	T	626.966	PASS	DP=124;VDB=3.93577e-23;SGB=-3.04796;RPBZ=0.93549;MQBZ=-2.78264;MQSBZ=-2.736;BQBZ=-2.05149;FS=0;MQ0F=0;AC=5;AN=8;DP4=16,13,14,38;MQ=35	GT:PL	1/1:255,90,0	0/1:197,0,192	0/1:172,0,255	0/1:43,0,201
OAR18	5506651	.	C	G	667.475	PASS	DP=217;VDB=0.000940323;SGB=-81.9235;RPBZ=-6.82369;MQBZ=2.43516;MQSBZ=-2.14045;BQBZ=5.41699;FS=0;MQ0F=0;AC=4;AN=8;DP4=19,64,21,26;MQ=37	GT:PL	0/1:255,0,247	0/1:69,0,255	0/1:255,0,203	0/1:127,0,255
OAR18	55077068	.	C	A	981.035	PASS	DP=224;VDB=0.000220216;SGB=-7.27348;RPBZ=1.25977;MQBZ=1.49995;MQSBZ=-1.05429;BQBZ=1.26174;FS=0;MQ0F=0;AC=6;AN=8;DP4=21,21,49,44;MQ=38	GT:PL	0/1:255,0,255	1/1:255,114,0	0/1:255,0,255	1/1:255,57,0
OAR18	55523021	.	T	C	266.087	PASS	DP=64;VDB=0.0141682;SGB=-14.0321;RPBZ=1.25913;MQBZ=-0.780751;MQSBZ=2.21649;BQBZ=0.167236;FS=0;MQ0F=0;AC=2;AN=8;DP4=14,15,6,9;MQ=34	GT:PL	0/1:113,0,33	0/0:0,36,239	0/1:191,0,140	0/0:0,3,182
OAR18	55523042	.	G	A	50.3576	PASS	DP=62;VDB=0.0769344;SGB=-1.25106;RPBZ=-2.30432;MQBZ=-2.0413;MQSBZ=2.30802;BQBZ=0.803026;FS=0;MQ0F=0;AC=2;AN=8;DP4=12,26,4,2;MQ=34	GT:PL	0/1:23,0,69	0/0:0,36,255	0/1:68,0,194	0/0:0,27,223
OAR18	57268954	.	A	C	721.499	PASS	DP=276;VDB=2.6117e-06;SGB=14.2517;RPBZ=0.911261;MQBZ=-1.32796;MQSBZ=-4.19242;BQBZ=-1.26214;FS=0;MQ0F=0;AC=4;AN=8;DP4=41,44,41,51;MQ=37	GT:PL	0/1:255,0,255	0/1:255,0,255	0/0:0,148,255	1/1:255,118,0
OAR18	57269097	.	G	A	168.819	PASS	DP=25;VDB=3.28613e-06;SGB=-1.35539;RPBZ=-1.40304;MQBZ=-0.488341;BQBZ=-0.0919171;FS=0;MQ0F=0;AC=4;AN=8;DP4=0,13,0,11;MQ=37	GT:PL	0/1:55,0,69	0/0:0,15,115	0/1:42,0,85	1/1:115,15,0
OAR18	57780817	.	T	C	590.748	PASS	DP=43;VDB=2.19088e-05;SGB=-2.29124;RPBZ=0.445365;MQBZ=-1.18646;MQSBZ=-1.66137;BQBZ=-1.05021;FS=0;MQ0F=0;AC=6;AN=8;DP4=2,0,15,9;MQ=34	GT:PL	0/1:91,0,27	0/1:131,0,24	1/1:166,21,0	1/1:244,24,0
OAR18	57987716	.	G	A	115.734	PASS	DP=131;VDB=0.0398324;SGB=0.289452;RPBZ=-0.818168;MQBZ=-2.3135;MQSBZ=0.48483;BQBZ=-0.474794;FS=0;MQ0F=0;AC=2;AN=8;DP4=23,46,7,3;MQ=36	GT:PL	0/1:119,0,246	0/1:38,0,255	0/0:0,63,255	0/0:0,66,255
OAR18	5806293	.	A	C	236.762	PASS	DP=37;VDB=0.0371434;SGB=-1.69982;RPBZ=-0.859116;MQBZ=0.659795;MQSBZ=2.44512;BQBZ=1.51658;FS=0;MQ0F=0;AC=3;AN=8;DP4=10,4,4,5;MQ=39	GT:PL	0/1:75,0,15	0/0:0,15,143	0/1:48,0,106	0/1:153,0,123
OAR18	58537124	.	C	T	387.044	PASS	DP=207;VDB=0.012615;SGB=-51.2631;RPBZ=0.140281;MQBZ=0.515;MQSBZ=-0.877106;BQBZ=0.607364;FS=0;MQ0F=0;AC=2;AN=8;DP4=46,55,12,16;MQ=36	GT:PL	0/0:0,69,255	0/1:255,0,163	0/1:171,0,255	0/0:0,72,255
OAR18	58741232	.	G	A	210.018	PASS	DP=134;VDB=0.00195553;SGB=18.4741;RPBZ=0.980506;MQBZ=-0.282013;MQSBZ=1.54213;BQBZ=-1.05836;FS=0;MQ0F=0;AC=2;AN=8;DP4=36,33,6,9;MQ=39	GT:PL	0/0:0,75,255	0/0:0,54,255	0/0:0,78,255	1/1:255,45,0
OAR18	59822829	.	G	A	720.024	PASS	DP=142;VDB=6.27272e-10;SGB=16.5018;RPBZ=0.473336;MQBZ=-0.124943;MQSBZ=-0.186297;BQBZ=0.137881;FS=0;MQ0F=0;AC=6;AN=8;DP4=18,6,37,26;MQ=36	GT:PL	1/1:255,51,0	1/1:255,36,0	1/1:255,102,0	0/0:0,72,255
OAR18	60906953	.	G	A	460.493	PASS	DP=100;VDB=5.03924e-09;SGB=23.6905;RPBZ=1.38068;MQBZ=-0.507711;MQSBZ=-2.05823;BQBZ=0.859088;FS=0;MQ0F=0;AC=4;AN=8;DP4=8,16,12,28;MQ=37	GT:PL	0/0:0,27,248	1/1:255,72,0	1/1:255,48,0	0/0:0,45,255
OAR18	61109092	.	G	A	406.476	PASS	DP=97;VDB=0.00295623;SGB=12.1608;RPBZ=2.25364;MQBZ=-0.49399;MQSBZ=2.83337;BQBZ=2.79518;FS=0;MQ0F=0;AC=3;AN=8;DP4=10,21,13,9;MQ=33	GT:PL	0/0:0,48,255	0/0:0,27,147	0/1:197,0,86	1/1:255,39,0
OAR18	61109161	.	G	C	416.051	PASS	DP=273;VDB=6.22569e-05;SGB=-23.8514;RPBZ=-0.293177;MQBZ=-0.0631636;MQSBZ=3.19013;BQBZ=-2.00155;FS=0;MQ0F=0.003663;AC=2;AN=8;DP4=86,50,12,19;MQ=35	GT:PL	0/0:0,178,255	0/1:255,0,153	0/1:200,0,255	0/0:0,129,255
OAR18	62091831	.	G	A	700.478	PASS	DP=172;VDB=0.000222086;SGB=8.26421;RPBZ=-0.346323;MQBZ=-1.26922;MQSBZ=0.17909;BQBZ=-1.04243;FS=0;MQ0F=0;AC=4;AN=8;DP4=30,18,37,24;MQ=37	GT:PL	0/0:0,72,255	0/1:234,0,188	0/1:255,0,255	1/1:255,99,0
OAR18	62298764	.	C	T	210.02	PASS	DP=165;VDB=0.0142123;SGB=15.7021;RPBZ=0.68397;MQBZ=-1.64987;MQSBZ=0.0989477;BQBZ=-0.810543;FS=0;MQ0F=0;AC=2;AN=8;DP4=48,38,7,6;MQ=39	GT:PL	0/0:0,72,255	1/1:255,39,0	0/0:0,120,255	0/0:0,66,255
OAR18	63076283	.	G	A	869.513	PASS	DP=150;VDB=2.43781e-12;SGB=-5.9415;RPBZ=-0.274136;MQBZ=-1.47999;MQSBZ=-1.00874;BQBZ=-2.24049;FS=0;MQ0F=0;AC=5;AN=8;DP4=16,13,30,34;MQ=37	GT:PL	1/1:255,78,0	0/1:144,0,255	0/1:255,0,207	0/1:255,0,129
OAR18	64308087	.	T	C	956.497	PASS	DP=231;VDB=9.13872e-08;SGB=-25.7099;RPBZ=-0.208133;MQBZ=-1.0107;MQSBZ=-2.30608;BQBZ=0.417875;FS=0;MQ0F=0;AC=4;AN=8;DP4=24,51,26,45;MQ=38	GT:PL	0/1:255,0,246	0/1:255,0,255	0/1:255,0,255	0/1:229,0,255
OAR18	66516353	.	G	T	84.9256	PASS	DP=340;VDB=0.0576897;SGB=-49.6494;RPBZ=4.46166;MQBZ=-6.65107;MQSBZ=-0.830605;BQBZ=4.09717;FS=0;MQ0F=0.00882353;AC=2;AN=8;DP4=135,53,16,11;MQ=35	GT:PL	0/1:42,0,255	0/0:0,74,255	0/0:0,73,255	0/1:85,0,255
OAR18	66516386	.	G	A	130.697	PASS	DP=374;VDB=0.00105676;SGB=-69.0138;RPBZ=1.66171;MQBZ=-9.25938;MQSBZ=-1.25376;BQBZ=2.38916;FS=0;MQ0F=0.00802139;AC=2;AN=8;DP4=106,75,21,18;MQ=35	GT:PL	0/1:76,0,255	0/0:0,1,255	0/0:0,55,255	0/1:95,0,255
OAR18	66516403	.	A	C	134.005	PASS	DP=368;VDB=1.54989e-06;SGB=-73.8549;RPBZ=1.57195;MQBZ=-10.0182;MQSBZ=-1.2441;BQBZ=1.1647;FS=0;MQ0F=0.00815217;AC=3;AN=8;DP4=86,92,15,27;MQ=35	GT:PL	0/1:76,0,255	0/1:14,0,255	0/0:0,50,255	0/1:90,0,255
OAR18	66516420	.	T	A	99.7986	PASS	DP=362;VDB=2.90405e-06;SGB=-73.8549;RPBZ=2.20473;MQBZ=-9.98986;MQSBZ=-0.430451;BQBZ=-1.44864;FS=0;MQ0F=0.00828729;AC=3;AN=8;DP4=70,107,13,29;MQ=35	GT:PL	0/1:42,0,255	0/1:14,0,255	0/0:0,25,255	0/1:90,0,255
OAR18	66516421	.	G	A	91.039	PASS	DP=364;VDB=0.000216831;SGB=-69.0138;RPBZ=1.98671;MQBZ=-9.23065;MQSBZ=-0.535194;BQBZ=-0.375911;FS=0;MQ0F=0.00824176;AC=2;AN=8;DP4=69,111,13,26;MQ=35	GT:PL	0/1:42,0,255	0/0:0,6,255	0/0:0,25,255	0/1:90,0,255
OAR18	67017449	.	T	C	210.017	PASS	DP=236;VDB=0.00922445;SGB=36.4952;RPBZ=0.620766;MQBZ=-2.51707;MQSBZ=1.93065;BQBZ=-0.197279;FS=0;MQ0F=0;AC=2;AN=8;DP4=43,51,13,15;MQ=39	GT:PL	0/0:0,105,255	0/0:0,90,255	0/0:0,87,255	1/1:255,84,0
OAR18	67815946	.	G	A	173.574	PASS	DP=13;VDB=2.04746e-05;SGB=3.09522;RPBZ=-0.0841464;MQBZ=-1.51394;FS=0;MQ0F=0;AC=5;AN=8;DP4=4,0,9,0;MQ=38	GT:PL	1/1:90,9,0	1/1:128,18,0	0/0:0,9,90	0/1:0,3,36
OAR18	7016876	.	T	A	210.017	PASS	DP=293;VDB=7.01093e-07;SGB=55.9034;RPBZ=1.19976;MQBZ=-0.828442;MQSBZ=0.819675;BQBZ=-1.8968;FS=0;MQ0F=0;AC=2;AN=8;DP4=70,70,21,21;MQ=39	GT:PL	1/1:255,126,0	0/0:0,126,255	0/0:0,138,255	0/0:0,157,255
OAR18	8504241	.	C	T	487.491	PASS	DP=67;VDB=0.0049274;SGB=4.46292;RPBZ=2.40558;MQBZ=-1.74283;MQSBZ=0.743958;BQBZ=0.277635;FS=0;MQ0F=0;AC=5;AN=8;DP4=4,5,16,9;MQ=39	GT:PL	0/0:0,24,240	0/1:76,0,27	1/1:255,39,0	1/1:202,24,0
OAR18	8721744	.	T	C	470.432	PASS	DP=106;VDB=0.126042;SGB=-18.3281;RPBZ=2.30528;MQBZ=-1.52415;MQSBZ=1.88988;BQBZ=-0.355762;FS=0;MQ0F=0;AC=3;AN=8;DP4=20,19,13,9;MQ=38	GT:PL	0/0:0,39,255	0/1:132,0,162	0/1:214,0,252	0/1:164,0,236
OAR18	8721786	.	G	A	247.014	PASS	DP=101;VDB=0.0452418;SGB=0.675585;RPBZ=-1.77086;MQBZ=-0.839849;MQSBZ=-0.26406;BQBZ=2.63249;FS=0;MQ0F=0;AC=2;AN=8;DP4=11,39,6,5;MQ=38	GT:PL	0/1:118,0,191	0/1:168,0,116	0/0:0,66,255	0/0:0,45,255
OAR18	9771001	.	G	A	83.9906	PASS	DP=42;VDB=0.700968;SGB=-8.50559;RPBZ=-0.704942;MQBZ=-0.537355;MQSBZ=0.0414578;BQBZ=1.11155;FS=0;MQ0F=0;AC=2;AN=8;DP4=6,10,2,4;MQ=37	GT:PL	0/0:2,0,36	0/0:0,18,168	0/1:55,0,202	0/1:65,0,62
OAR19	10311342	.	C	T	188.721	PASS	DP=23;VDB=3.63548e-06;SGB=-1.17052;RPBZ=0.701927;MQBZ=0.68991;BQBZ=0.725988;FS=0;MQ0F=0;AC=5;AN=8;DP4=0,10,0,12;MQ=28	GT:PL	0/0:0,12,49	0/1:87,0,87	1/1:103,15,0	1/1:42,6,0
OAR19	10933020	.	C	T	195.572	PASS	DP=109;VDB=0.139654;SGB=0.2894;RPBZ=0.577343;MQBZ=-2.06289;MQSBZ=-2.32304;BQBZ=1.81216;FS=0;MQ0F=0;AC=2;AN=8;DP4=32,17,4,6;MQ=38	GT:PL	0/1:134,0,166	0/0:0,57,255	0/1:101,0,236	0/0:0,36,255
OAR19	11357009	.	C	T	121.035	PASS	DP=58;VDB=0.09926;SGB=-0.867633;RPBZ=-0.148168;MQBZ=0.336696;MQSBZ=-0.972167;BQBZ=1.01962;FS=0;MQ0F=0;AC=2;AN=8;DP4=2,34,0,7;MQ=36	GT:PL	0/0:0,39,183	0/1:88,0,72	0/1:72,0,93	0/0:0,48,195
OAR19	11876853	.	G	A	556.123	PASS	DP=102;VDB=0.047271;SGB=9.32379;RPBZ=-4.98147;MQBZ=0.57245;MQSBZ=-1.15712;BQBZ=3.52326;FS=0;MQ0F=0;AC=6;AN=8;DP4=5,17,18,17;MQ=38	GT:PL	1/1:137,15,0	1/1:209,24,0	1/1:255,66,0	0/0:0,66,255
OAR19	12313311	.	C	T	470.989	PASS	DP=272;VDB=0.00900168;SGB=14.1958;RPBZ=-0.129822;MQBZ=1.44074;MQSBZ=-1.48001;BQBZ=1.78161;FS=0;MQ0F=0;AC=2;AN=8;DP4=52,64,28,18;MQ=38	GT:PL	0/0:0,135,255	0/1:255,0,255	0/1:255,0,255	0/0:0,96,255
OAR19	12313444	.	G	A	140.287	PASS	DP=29;VDB=0.00225011;SGB=-0.0966342;RPBZ=-0.148575;MQBZ=-0.172641;BQBZ=1.23708;FS=0;MQ0F=0;AC=2;AN=8;DP4=0,19,0,9;MQ=36	GT:PL	0/0:0,27,145	0/1:96,0,17	0/1:84,0,61	0/0:0,18,127
OAR19	12617705	.	C	T	471.019	PASS	DP=308;VDB=0.000294572;SGB=11.1054;RPBZ=-1.69825;MQBZ=-0.98746;MQSBZ=2.11478;BQBZ=1.60719;FS=0;MQ0F=0;AC=2;AN=8;DP4=60,59,19,19;MQ=36	GT:PL	0/0:0,151,255	0/1:255,0,255	0/0:0,108,255	0/1:255,0,255
OAR19	12617793	.	C	T	233.884	PASS	DP=108;VDB=6.68577e-10;SGB=-23.8514;RPBZ=-0.0306034;MQBZ=-0.607277;BQBZ=-2.08817;FS=0;MQ0F=0;AC=2;AN=8;DP4=0,77,0,31;MQ=33	GT:PL	0/0:0,99,180	0/1:131,0,136	0/0:0,45,172	0/1:142,0,98
OAR19	16573243	.	C	T	320.498	PASS	DP=135;VDB=0.0233534;SGB=6.08358;RPBZ=-0.265044;MQBZ=1.98374;MQSBZ=-0.263031;BQBZ=-3.64395;FS=0;MQ0F=0;AC=3;AN=8;DP4=22,22,11,14;MQ=38	GT:PL	1/1:255,63,0	0/0:0,69,255	0/1:111,0,188	0/0:0,42,255
OAR19	16945100	.	C	T	890.328	PASS	DP=214;VDB=6.40483e-12;SGB=-20.8002;RPBZ=1.54856;MQBZ=-0.795071;MQSBZ=-0.837352;BQBZ=-1.34735;FS=0;MQ0F=0;AC=4;AN=8;DP4=25,41,24,31;MQ=39	GT:PL	0/1:255,0,254	0/1:255,0,255	0/1:255,0,255	0/1:163,0,251
OAR19	1762159	.	C	T	41.7117	PASS	DP=136;VDB=1.32012e-05;SGB=-12.515;RPBZ=-0.61181;MQBZ=-6.74998;MQSBZ=1.47378;BQBZ=-1.3958;FS=0;MQ0F=0.00735294;AC=3;AN=8;DP4=15,26,15,13;MQ=27	GT:PL	0/0:0,0,227	0/1:16,0,142	0/1:60,0,255	0/1:6,0,238
OAR19	1762184	.	C	T	140.976	PASS	DP=155;VDB=3.42446e-06;SGB=-56.1042;RPBZ=0.687296;MQBZ=-7.31815;MQSBZ=0.268103;BQBZ=2.09471;FS=0;MQ0F=0.00645161;AC=4;AN=8;DP4=27,26,18,13;MQ=29	GT:PL	0/1:26,0,250	0/1:64,0,200	0/1:80,0,255	0/1:16,0,255
OAR19	1762223	.	A	G	139.832	PASS	DP=155;VDB=1.61578e-07;SGB=-56.1042;RPBZ=1.76953;MQBZ=-7.54626;MQSBZ=0.792647;BQBZ=2.95323;FS=0;MQ0F=0.00645161;AC=4;AN=8;DP4=19,38,18,13;MQ=30	GT:PL	0/1:24,0,255	0/1:61,0,215	0/1:80,0,255	0/1:21,0,255
OAR19	1762235	.	T	G	138.951	PASS	DP=149;VDB=5.86852e-09;SGB=-56.1042;RPBZ=2.58564;MQBZ=-7.60154;MQSBZ=1.75829;BQBZ=4.33377;FS=0;MQ0F=0.00671141;AC=4;AN=8;DP4=13,45,17,14;MQ=30	GT:PL	0/1:23,0,235	0/1:61,0,215	0/1:80,0,255	0/1:21,0,255
OAR19	17691843	.	G	A	464.528	PASS	DP=281;VDB=0.0288761;SGB=35.7048;RPBZ=-0.763682;MQBZ=-0.204985;MQSBZ=1.25946;BQBZ=-2.11582;FS=0;MQ0F=0;AC=3;AN=8;DP4=45,49,25,31;MQ=37	GT:PL	0/0:0,114,255	0/1:255,0,249	0/0:0,120,255	1/1:255,99,0
OAR19	17691865	.	G	C	294.519	PASS	DP=139;VDB=2.93662e-10;SGB=33.6255;RPBZ=1.01427;MQBZ=-0.0209193;BQBZ=0.396199;FS=0;MQ0F=0;AC=3;AN=8;DP4=0,85,0,53;MQ=36	GT:PL	0/0:0,111,187	0/1:153,0,121	0/0:0,102,191	1/1:187,93,0
OAR19	18980239	.	G	A	710.029	PASS	DP=108;VDB=1.5754e-08;SGB=10.4084;RPBZ=-0.0727545;MQBZ=-0.85448;MQSBZ=2.17818;BQBZ=0.658313;FS=0;MQ0F=0;AC=6;AN=8;DP4=9,7,25,22;MQ=40	GT:PL	1/1:255,63,0	1/1:245,27,0	1/1:255,51,0	0/0:0,48,255
OAR19	19195079	.	A	G	57.1163	PASS	DP=28;VDB=0.133161;SGB=-1.63269;RPBZ=0.48153;MQBZ=-0.507132;BQBZ=-0.542779;FS=0;MQ0F=0;AC=2;AN=8;DP4=23,0,5,0;MQ=37	GT:PL	0/0:0,42,176	0/1:47,0,23	0/1:49,0,74	0/0:0,15,117
OAR19	19961250	.	G	A	35.0938	PASS	DP=8;VDB=0.0411132;SGB=-1.35278;RPBZ=0.707107;MQBZ=0.591608;BQBZ=-1.90941;FS=0;MQ0F=0;AC=5;AN=8;DP4=0,4,0,3;MQ=34	GT:PL	1/1:25,3,0	0/1:26,0,18	0/0:0,9,77	1/1:24,3,0
OAR19	20517798	.	C	T	215.847	PASS	DP=43;VDB=1.66681e-05;SGB=-0.409266;RPBZ=-0.605381;MQBZ=-0.137011;BQBZ=0.0853417;FS=0;MQ0F=0;AC=5;AN=8;DP4=27,0,16,0;MQ=33	GT:PL	1/1:139,18,0	0/1:18,0,87	0/0:0,66,184	1/1:102,3,0
OAR19	20517919	.	A	G	663.401	PASS	DP=286;VDB=0.0039013;SGB=11.7408;RPBZ=1.11703;MQBZ=-0.992034;MQSBZ=-1.32468;BQBZ=0.0794241;FS=0;MQ0F=0;AC=4;AN=8;DP4=59,38,49,30;MQ=38	GT:PL	0/1:255,0,255	0/1:197,0,255	0/0:0,169,255	1/1:255,129,0
OAR19	21044526	.	C	T	254.56	PASS	DP=33;VDB=1.45024e-06;SGB=-0.223131;RPBZ=-0.217425;MQBZ=0.143986;BQBZ=1.11463;FS=0;MQ0F=0;AC=4;AN=8;DP4=16,0,17,0;MQ=34	GT:PL	0/1:90,0,80	0/1:50,0,66	1/1:158,24,0	0/0:0,24,137
OAR19	21044571	.	G	A	435.469	PASS	DP=93;VDB=0.0296585;SGB=0.737349;RPBZ=0.666299;MQBZ=-0.167991;MQSBZ=0.580969;BQBZ=-0.0609542;FS=0;MQ0F=0;AC=4;AN=8;DP4=17,8,15,7;MQ=36	GT:PL	0/1:98,0,182	0/1:126,0,97	1/1:255,33,0	0/0:0,36,255
OAR19	21484605	.	G	A	314.708	PASS	DP=203;VDB=0.191344;SGB=3.76582;RPBZ=-0.671077;MQBZ=-1.14674;MQSBZ=-0.244148;BQBZ=-1.2382;FS=0;MQ0F=0;AC=2;AN=8;DP4=61,39,10,9;MQ=37	GT:PL	0/0:0,111,255	0/1:238,0,237	0/1:116,0,255	0/0:0,108,255
OAR19	22639522	.	C	T	460.474	PASS	DP=251;VDB=1.26617e-23;SGB=13.6722;RPBZ=0.349167;MQBZ=-0.580202;MQSBZ=4.62093;BQBZ=1.11911;FS=0;MQ0F=0;AC=4;AN=8;DP4=59,17,64,25;MQ=36	GT:PL	1/1:255,132,0	0/0:0,100,255	0/0:0,108,255	1/1:255,132,0
OAR19	23332810	.	G	C	471.006	PASS	DP=312;VDB=0.00226667;SGB=14.5821;RPBZ=1.8239;MQBZ=-1.78224;MQSBZ=0.542351;BQBZ=-1.35547;FS=0;MQ0F=0;AC=2;AN=8;DP4=79,69,24,23;MQ=38	GT:PL	0/1:255,0,255	0/0:0,129,255	0/0:0,157,255	0/1:255,0,255
OAR19	23737353	.	C	T	395.333	PASS	DP=36;VDB=0.000205901;SGB=-10.6725;RPBZ=-0.342582;MQBZ=-0.167946;BQBZ=-0.797724;FS=0;MQ0F=0;AC=6;AN=8;DP4=14,0,22,0;MQ=38	GT:PL	1/1:162,27,0	1/1:90,9,0	0/1:88,0,138	0/1:94,0,97
OAR19	24230229	.	G	A	788.424	PASS	DP=156;VDB=9.40338e-13;SGB=-16.5043;RPBZ=1.29405;MQBZ=1.29935;MQSBZ=-3.81813;BQBZ=2.47747;FS=0;MQ0F=0;AC=4;AN=8;DP4=14,38,15,26;MQ=36	GT:PL	0/1:224,0,189	0/1:147,0,238	0/1:255,0,255	0/1:200,0,143
OAR19	24437477	.	C	T	789.508	PASS	DP=136;VDB=8.75974e-09;SGB=-18.3454;RPBZ=2.29008;MQBZ=1.5637;MQSBZ=2.79773;BQBZ=-0.793528;FS=0;MQ0F=0;AC=4;AN=8;DP4=15,28,14,33;MQ=38	GT:PL	0/1:255,0,189	0/1:160,0,204	0/1:175,0,219	0/1:237,0,236
OAR19	24696231	.	A	G	684.268	PASS	DP=183;VDB=0.00235995;SGB=4.40119;RPBZ=1.02284;MQBZ=-2.88086;MQSBZ=-0.244703;BQBZ=-1.76383;FS=0;MQ0F=0;AC=3;AN=8;DP4=39,28,16,25;MQ=38	GT:PL	0/1:248,0,255	0/0:0,45,255	0/1:255,0,255	0/1:221,0,255
OAR19	24932986	.	C	T	695.586	PASS	DP=159;VDB=0.0154961;SGB=-5.92533;RPBZ=-1.44004;MQBZ=-0.373914;MQSBZ=-2.09073;BQBZ=-0.409433;FS=0;MQ0F=0;AC=5;AN=8;DP4=15,21,32,32;MQ=37	GT:PL	1/1:255,75,0	0/1:231,0,238	1/1:255,81,0	0/0:0,52,255
OAR19	25364136	.	A	G	175.132	PASS	DP=33;VDB=0.000710797;SGB=5.94801;RPBZ=-1.45911;MQBZ=1.46176;BQBZ=-2.46826;FS=0;MQ0F=0;AC=2;AN=8;DP4=20,0,13,0;MQ=33	GT:PL	0/1:115,0,37	0/0:0,24,128	0/0:0,18,133	0/1:100,0,43
OAR19	25364272	.	G	C	725.618	PASS	DP=278;VDB=3.5818e-09;SGB=-25.0962;RPBZ=-3.06936;MQBZ=-1.27807;MQSBZ=-0.741311;BQBZ=-0.565971;FS=0;MQ0F=0;AC=3;AN=8;DP4=42,52,39,30;MQ=38	GT:PL	0/1:255,0,255	0/0:0,78,255	0/1:255,0,255	0/1:255,0,255
OAR19	26550433	.	G	A	884.496	PASS	DP=146;VDB=2.22346e-07;SGB=-18.0385;RPBZ=1.13946;MQBZ=1.25036;MQSBZ=-3.42029;BQBZ=2.69848;FS=0;MQ0F=0;AC=5;AN=8;DP4=17,32,21,25;MQ=36	GT:PL	0/1:214,0,208	1/1:255,45,0	0/1:235,0,255	0/1:220,0,198
OAR19	27445882	.	G	T	124.931	PASS	DP=57;VDB=3.31989e-06;SGB=0.289633;RPBZ=-2.79139;MQBZ=3.05641;BQBZ=-1.01319;FS=0;MQ0F=0;AC=2;AN=8;DP4=33,0,10,0;MQ=36	GT:PL	0/0:0,30,153	0/1:54,0,63	0/1:110,0,135	0/0:0,27,150
OAR19	27649859	.	G	A	719.532	PASS	DP=155;VDB=3.32422e-10;SGB=13.1712;RPBZ=-2.02808;MQBZ=-1.51576;MQSBZ=0.762117;BQBZ=-1.10387;FS=0;MQ0F=0;AC=5;AN=8;DP4=13,18,23,33;MQ=39	GT:PL	0/1:255,0,218	1/1:255,36,0	1/1:255,81,0	0/0:0,63,255
OAR19	27649879	.	T	C	210.018	PASS	DP=143;VDB=2.17727e-08;SGB=25.405;RPBZ=2.17768;MQBZ=1.92221;MQSBZ=0.714905;BQBZ=-1.26027;FS=0;MQ0F=0;AC=2;AN=8;DP4=22,45,3,17;MQ=39	GT:PL	0/0:0,81,255	0/0:0,36,255	0/0:0,84,255	1/1:255,60,0
OAR19	2770114	.	G	A	291.088	PASS	DP=37;VDB=0.470998;SGB=-3.35608;RPBZ=1.97672;MQBZ=-0.542513;MQSBZ=0.786176;BQBZ=-1.02702;FS=0;MQ0F=0;AC=5;AN=8;DP4=2,5,8,4;MQ=35	GT:PL	0/1:103,0,17	0/1:33,0,53	0/1:97,0,112	1/1:97,9,0
OAR19	27860088	.	G	C	348.413	PASS	DP=186;VDB=2.10028e-05;SGB=9.94653;RPBZ=-1.51282;MQBZ=-1.01705;MQSBZ=0.00734108;BQBZ=0.0739626;FS=0;MQ0F=0;AC=3;AN=8;DP4=41,39,17,18;MQ=37	GT:PL	0/0:0,111,255	0/1:139,0,255	1/1:255,84,0	0/0:0,90,255
OAR19	28069926	.	T	G	46.0922	PASS	DP=10;VDB=0.0205346;SGB=2.63855;RPBZ=1.17978;MQBZ=-1.04155;BQBZ=-1.22474;FS=0;MQ0F=0;AC=2;AN=8;DP4=6,0,4,0;MQ=37	GT:PL	0/0:0,3,36	0/0:0,3,36	1/1:87,12,0	0/0:0,12,102
OAR19	28982822	.	A	T	568.485	PASS	DP=100;VDB=0.0649168;SGB=-12.822;RPBZ=6.32276;MQBZ=-2.51788;MQSBZ=0.593141;BQBZ=4.66902;FS=0;MQ0F=0;AC=4;AN=8;DP4=27,4,13,16;MQ=36	GT:PL	0/1:173,0,76	0/1:158,0,195	0/1:123,0,175	0/1:152,0,139
OAR19	29416326	.	G	A	283.948	PASS	DP=150;VDB=0.0512167;SGB=1.83441;RPBZ=-0.349893;MQBZ=-0.273434;MQSBZ=-1.85687;BQBZ=0.599312;FS=0;MQ0F=0;AC=2;AN=8;DP4=28,37,8,6;MQ=37	GT:PL	0/0:0,72,255	0/0:0,60,255	0/1:210,0,255	0/1:113,0,115
OAR19	30597714	.	C	T	510.151	PASS	DP=115;VDB=0.139251;SGB=1.89197;RPBZ=-0.286809;MQBZ=0.630652;MQSBZ=0.604426;BQBZ=1.32071;FS=0;MQ0F=0.00869565;AC=4;AN=8;DP4=17,25,17,11;MQ=35	GT:PL	1/1:255,36,0	0/1:75,0,174	0/1:224,0,255	0/0:0,51,255
OAR19	3064831	.	G	A	191.399	PASS	DP=18;VDB=0.000722952;SGB=-3.29965;RPBZ=-0.94244;MQBZ=0.977819;BQBZ=1.29745;FS=0;MQ0F=0;AC=5;AN=8;DP4=6,0,12,0;MQ=29	GT:PL	0/1:76,0,8	0/1:31,0,24	0/1:11,0,49	1/1:112,15,0
OAR19	31022910	.	T	C	210.017	PASS	DP=164;VDB=0.335822;SGB=38.4914;RPBZ=-1.82542;MQBZ=-3.75188;MQSBZ=0.361892;BQBZ=0.867436;FS=0;MQ0F=0;AC=2;AN=8;DP4=25,27,12,19;MQ=37	GT:PL	0/0:0,42,255	0/0:0,57,255	1/1:255,93,0	0/0:0,57,255
OAR19	31465968	.	C	T	728.549	PASS	DP=102;VDB=0.0790344;SGB=-4.82497;RPBZ=1.94353;MQBZ=0.363833;MQSBZ=1.30941;BQBZ=1.00811;FS=0;MQ0F=0;AC=5;AN=8;DP4=14,6,24,18;MQ=38	GT:PL	0/1:85,0,101	0/1:200,0,160	0/1:228,0,134	1/1:255,57,0
OAR19	31466085	.	G	A	287.599	PASS	DP=30;VDB=8.74446e-05;SGB=-3.64578;RPBZ=-0.212353;MQBZ=-0.227972;BQBZ=-1.46325;FS=0;MQ0F=0;AC=5;AN=8;DP4=0,12,0,18;MQ=35	GT:PL	0/1:58,0,46	0/1:34,0,111	0/1:77,0,52	1/1:158,24,0
OAR19	31466091	.	C	G	284.64	PASS	DP=29;VDB=3.1724e-05;SGB=-9.13399;RPBZ=-0.466849;MQBZ=-0.379105;BQBZ=0.252079;FS=0;MQ0F=0;AC=5;AN=8;DP4=0,12,0,17;MQ=35	GT:PL	0/1:62,0,46	0/1:37,0,111	0/1:77,0,48	1/1:148,21,0
OAR19	32019371	.	C	T	276.116	PASS	DP=118;VDB=0.180171;SGB=-36.7397;RPBZ=-5.81149;MQBZ=-1.01123;MQSBZ=-0.848767;BQBZ=5.25025;FS=0;MQ0F=0;AC=3;AN=8;DP4=8,56,8,11;MQ=38	GT:PL	0/1:74,0,219	0/0:0,0,184	0/1:160,0,213	0/1:81,0,144
OAR19	33251707	.	A	C	318.087	PASS	DP=173;VDB=1.04833e-11;SGB=-44.8082;RPBZ=-4.78113;MQBZ=0.0373112;MQSBZ=0.266776;BQBZ=-5.44539;FS=0;MQ0F=0;AC=4;AN=8;DP4=33,41,20,4;MQ=38	GT:PL	0/1:125,0,255	0/1:6,0,255	0/1:135,0,255	0/1:95,0,255
OAR19	33889732	.	G	T	261.669	PASS	DP=25;VDB=3.20077e-07;SGB=1.88718;RPBZ=2.91725;MQBZ=3.17006;BQBZ=-2.64431;FS=0;MQ0F=0;AC=5;AN=8;DP4=0,8,0,17;MQ=35	GT:PL	1/1:81,12,0	0/1:90,0,15	1/1:136,21,0	0/0:0,21,106
OAR19	35200275	.	T	C	252.584	PASS	DP=67;VDB=0.328773;SGB=-1.17541;RPBZ=-0.387159;MQBZ=-1.30369;MQSBZ=0.843702;BQBZ=0.738549;FS=0;MQ0F=0;AC=3;AN=8;DP4=10,12,5,7;MQ=36	GT:PL	0/1:91,0,145	0/1:86,0,85	0/1:115,0,100	0/0:0,27,255
OAR19	36561172	.	A	T	376.246	PASS	DP=40;VDB=3.18885e-07;SGB=5.50099;RPBZ=-0.89461;MQBZ=-0.642499;BQBZ=0.149563;FS=0;MQ0F=0;AC=6;AN=8;DP4=0,7,0,30;MQ=32	GT:PL	1/1:157,36,0	1/1:119,33,0	0/0:0,21,124	1/1:145,21,0
OAR19	37869128	.	T	C	721.31	PASS	DP=251;VDB=2.63477e-08;SGB=12.3202;RPBZ=1.33035;MQBZ=0.379653;MQSBZ=0.40234;BQBZ=1.15386;FS=0;MQ0F=0;AC=4;AN=8;DP4=34,38,35,47;MQ=38	GT:PL	0/0:0,129,255	0/1:255,0,189	1/1:255,81,0	0/1:255,0,255
OAR19	37869172	.	T	C	332.546	PASS	DP=234;VDB=0.0554076;SGB=-51.2631;RPBZ=-7.48737;MQBZ=-2.09344;MQSBZ=-1.07099;BQBZ=5.63162;FS=0;MQ0F=0;AC=3;AN=8;DP4=25,101,13,15;MQ=38	GT:PL	0/1:255,0,255	0/1:26,0,197	0/0:0,84,255	0/1:95,0,255
OAR19	41364631	.	T	A	877.033	PASS	DP=148;VDB=0.135682;SGB=-6.08535;RPBZ=0.125432;MQBZ=-1.81241;MQSBZ=1.99911;BQBZ=-0.6314;FS=0;MQ0F=0;AC=6;AN=8;DP4=9,13,39,28;MQ=39	GT:PL	0/1:255,0,255	0/1:151,0,213	1/1:255,78,0	1/1:255,51,0
OAR19	41606032	.	G	A	948.881	PASS	DP=267;VDB=6.71255e-09;SGB=-8.8108;RPBZ=0.945309;MQBZ=0.593807;MQSBZ=-0.794458;BQBZ=-0.589639;FS=0;MQ0F=0;AC=6;AN=8;DP4=13,23,58,69;MQ=37	GT:PL	0/1:240,0,255	0/1:238,0,255	1/1:255,172,0	1/1:255,129,0
OAR19	42107206	.	G	C	331.539	PASS	DP=40;VDB=5.27558e-06;SGB=0.350078;RPBZ=1.38313;MQBZ=1.78721;BQBZ=-1;FS=0;MQ0F=0;AC=4;AN=8;DP4=0,20,0,20;MQ=40	GT:PL	0/1:120,0,132	0/0:0,24,145	0/1:90,0,90	1/1:165,27,0
OAR19	42734572	.	A	C	210.017	PASS	DP=216;VDB=0.0748656;SGB=42.0404;RPBZ=-0.50491;MQBZ=0.100709;MQSBZ=0.0258252;BQBZ=-1.07771;FS=0;MQ0F=0;AC=2;AN=8;DP4=53,52,15,17;MQ=36	GT:PL	0/0:0,102,255	0/0:0,96,255	0/0:0,117,255	1/1:255,96,0
OAR19	42945950	.	G	A	720.023	PASS	DP=217;VDB=0.0472467;SGB=26.9942;RPBZ=-0.147278;MQBZ=0.141071;MQSBZ=1.33683;BQBZ=0.41537;FS=0;MQ0F=0.00460829;AC=6;AN=8;DP4=17,16,65,40;MQ=37	GT:PL	1/1:255,123,0	1/1:255,72,0	1/1:255,120,0	0/0:0,99,255
OAR19	4296669	.	C	T	464.575	PASS	DP=187;VDB=1.09778e-10;SGB=33.642;RPBZ=-2.06869;MQBZ=-1.61449;MQSBZ=2.56434;BQBZ=-1.36937;FS=0;MQ0F=0;AC=3;AN=8;DP4=29,38,26,27;MQ=36	GT:PL	0/1:255,0,250	0/0:0,75,255	1/1:255,105,0	0/0:0,87,255
OAR19	43365657	.	G	A	231.434	PASS	DP=32;VDB=3.44129e-07;SGB=-0.166391;RPBZ=-0.630999;MQBZ=-0.917537;BQBZ=-0.953836;FS=0;MQ0F=0;AC=4;AN=8;DP4=15,0,17,0;MQ=37	GT:PL	0/1:48,0,64	0/1:58,0,83	1/1:169,33,0	0/0:0,24,150
OAR19	43365789	.	G	C	470.982	PASS	DP=218;VDB=0.00570298;SGB=11.1054;RPBZ=0.244338;MQBZ=1.9597;MQSBZ=1.48812;BQBZ=0.238138;FS=0;MQ0F=0;AC=2;AN=8;DP4=59,49,20,18;MQ=38	GT:PL	0/1:255,0,255	0/1:255,0,255	0/0:0,105,255	0/0:0,87,255
OAR19	43588296	.	C	T	306.991	PASS	DP=149;VDB=0.0425283;SGB=2.22068;RPBZ=1.8213;MQBZ=0.413338;MQSBZ=0.206094;BQBZ=2.66764;FS=0;MQ0F=0;AC=2;AN=8;DP4=54,20,5,10;MQ=39	GT:PL	0/1:91,0,255	0/1:255,0,14	0/0:0,75,255	0/0:0,96,255
OAR19	43588352	.	C	T	719.175	PASS	DP=153;VDB=2.54512e-05;SGB=17.0154;RPBZ=-1.06258;MQBZ=-0.0293803;MQSBZ=0.782982;BQBZ=-0.201231;FS=0;MQ0F=0;AC=5;AN=8;DP4=6,12,36,34;MQ=39	GT:PL	0/1:255,0,79	0/0:0,42,255	1/1:255,69,0	1/1:255,96,0
OAR19	44492985	.	A	G	454.254	PASS	DP=75;VDB=2.12027e-11;SGB=1.13441;RPBZ=0.545117;MQBZ=0.711298;MQSBZ=2.05528;BQBZ=0.412716;FS=0;MQ0F=0;AC=4;AN=8;DP4=20,6,20,4;MQ=33	GT:PL	0/0:0,51,255	0/1:120,0,99	1/1:237,42,0	0/1:141,0,77
OAR19	44493122	.	C	T	195.766	PASS	DP=28;VDB=8.79589e-07;SGB=-0.593637;RPBZ=-1.11538;MQBZ=-0.706826;BQBZ=0.103203;FS=0;MQ0F=0;AC=5;AN=8;DP4=0,13,0,15;MQ=27	GT:PL	1/1:127,24,0	1/1:75,15,0	0/0:0,33,137	0/1:39,0,51
OAR19	4533103	.	A	C	242.585	PASS	DP=49;VDB=3.67779e-06;SGB=-15.2595;RPBZ=-0.567911;MQBZ=0.609056;BQBZ=0.0758246;FS=0;MQ0F=0;AC=3;AN=8;DP4=32,0,17,0;MQ=37	GT:PL	0/1:99,0,14	0/1:49,0,95	0/1:134,0,134	0/0:0,39,179
OAR19	4533208	.	G	A	725.516	PASS	DP=209;VDB=0.0901781;SGB=5.94636;RPBZ=0.330311;MQBZ=0.207349;MQSBZ=0.946243;BQBZ=1.03526;FS=0;MQ0F=0;AC=3;AN=8;DP4=37,38,26,23;MQ=37	GT:PL	0/0:0,90,255	0/1:255,0,138	0/1:255,0,255	0/1:255,0,255
OAR19	46180487	.	C	T	565.316	PASS	DP=116;VDB=2.40169e-06;SGB=0.926592;RPBZ=1.00217;MQBZ=2.86117;MQSBZ=-0.76403;BQBZ=2.57296;FS=0;MQ0F=0;AC=4;AN=8;DP4=14,22,15,8;MQ=37	GT:PL	0/1:175,0,119	0/1:179,0,118	0/0:0,78,255	1/1:255,30,0
OAR19	46395077	.	T	C	248.564	PASS	DP=36;VDB=4.54207e-05;SGB=-0.412788;RPBZ=1.65931;MQBZ=0.869492;BQBZ=0.0529763;FS=0;MQ0F=0;AC=4;AN=8;DP4=0,20,0,16;MQ=37	GT:PL	0/1:114,0,74	1/1:129,21,0	0/0:0,33,170	0/1:49,0,85
OAR19	47473047	.	C	G	76.7858	PASS	DP=30;VDB=0.000885116;SGB=-0.482272;RPBZ=-1.32544;MQBZ=-1.31463;BQBZ=0.603023;FS=0;MQ0F=0;AC=2;AN=8;DP4=0,22,0,8;MQ=30	GT:PL	0/0:0,18,93	0/1:71,0,18	0/0:0,39,168	0/1:45,0,52
OAR19	47938018	.	T	A	645.422	PASS	DP=152;VDB=6.24297e-07;SGB=6.33275;RPBZ=1.7499;MQBZ=1.01374;MQSBZ=0.327731;BQBZ=0.139042;FS=0;MQ0F=0;AC=5;AN=8;DP4=21,20,18,33;MQ=38	GT:PL	0/1:181,0,255	1/1:255,48,0	1/1:255,78,0	0/0:0,63,255
OAR19	49000605	.	T	C	165.684	PASS	DP=109;VDB=0.0905795;SGB=0.289633;RPBZ=1.71841;MQBZ=0.234978;MQSBZ=-0.82872;BQBZ=-0.256984;FS=0;MQ0F=0;AC=2;AN=8;DP4=27,29,8,2;MQ=36	GT:PL	0/0:0,54,255	0/1:67,0,100	0/1:138,0,255	0/0:0,63,255
OAR19	49000628	.	A	G	87.4965	PASS	DP=110;VDB=0.00303054;SGB=-9.73547;RPBZ=-4.17808;MQBZ=-1.49344;MQSBZ=-0.660658;BQBZ=2.2663;FS=0;MQ0F=0;AC=2;AN=8;DP4=26,31,3,5;MQ=36	GT:PL	0/1:83,0,232	0/0:0,18,179	0/1:46,0,255	0/0:0,36,255
OAR19	49000639	.	C	T	87.7578	PASS	DP=104;VDB=0.0181823;SGB=-10.3496;RPBZ=-4.38726;MQBZ=-1.96405;MQSBZ=-0.227468;BQBZ=2.72186;FS=0;MQ0F=0;AC=2;AN=8;DP4=19,38,3,6;MQ=36	GT:PL	0/1:83,0,197	0/0:0,18,179	0/1:46,0,255	0/0:0,29,255
OAR19	49000646	.	G	C	87.7062	PASS	DP=104;VDB=0.0181823;SGB=-10.3496;RPBZ=-4.41613;MQBZ=-1.96405;MQSBZ=-0.227468;BQBZ=2.70975;FS=0;MQ0F=0;AC=2;AN=8;DP4=19,38,3,6;MQ=36	GT:PL	0/1:83,0,196	0/0:0,18,179	0/1:46,0,255	0/0:0,29,255
OAR19	49349311	.	T	C	511.104	PASS	DP=149;VDB=0.000290461;SGB=4.60278;RPBZ=0.442762;MQBZ=-0.521627;MQSBZ=1.95734;BQBZ=0.393624;FS=0;MQ0F=0;AC=4;AN=8;DP4=38,10,26,16;MQ=36	GT:PL	0/1:251,0,243	1/1:255,78,0	0/1:49,0,221	0/0:0,75,255
OAR19	50976662	.	C	A	471.028	PASS	DP=325;VDB=5.64617e-05;SGB=15.7409;RPBZ=0.0341229;MQBZ=-0.605051;MQSBZ=-3.01321;BQBZ=0.126548;FS=0;MQ0F=0;AC=2;AN=8;DP4=71,74,25,25;MQ=38	GT:PL	0/0:0,138,255	0/1:255,0,255	0/1:255,0,255	0/0:0,135,255
OAR19	5282827	.	T	G	157.143	PASS	DP=37;VDB=0.00158044;SGB=0.675642;RPBZ=-1.71526;MQBZ=0.805937;BQBZ=-1.53741;FS=0;MQ0F=0;AC=2;AN=8;DP4=26,0,11,0;MQ=37	GT:PL	0/1:73,0,122	0/0:0,12,102	0/1:123,0,30	0/0:0,36,174
OAR19	53446463	.	A	G	980.848	PASS	DP=153;VDB=0.000121306;SGB=-6.4085;RPBZ=-0.952816;MQBZ=2.35975;MQSBZ=-0.507795;BQBZ=1.53346;FS=0;MQ0F=0;AC=6;AN=8;DP4=8,12,39,35;MQ=38	GT:PL	1/1:255,78,0	0/1:255,0,168	0/1:255,0,212	1/1:255,69,0
OAR19	54852439	.	C	T	229.119	PASS	DP=143;VDB=0.00217517;SGB=2.607;RPBZ=4.43964;MQBZ=-3.08942;MQSBZ=-0.934857;BQBZ=0.914669;FS=0;MQ0F=0;AC=2;AN=8;DP4=51,24,5,11;MQ=38	GT:PL	0/1:246,0,210	0/1:23,0,255	0/0:0,84,255	0/0:0,66,255
OAR19	54852455	.	G	A	466.767	PASS	DP=145;VDB=0.0142189;SGB=3.88252;RPBZ=0.52235;MQBZ=-2.44102;MQSBZ=-1.24637;BQBZ=-1.57855;FS=0;MQ0F=0;AC=4;AN=8;DP4=31,23,18,20;MQ=38	GT:PL	1/1:255,78,0	0/1:121,0,252	0/0:0,84,255	0/1:135,0,255
OAR19	55915253	.	G	C	346.607	PASS	DP=105;VDB=0.100839;SGB=1.83438;RPBZ=-3.60993;MQBZ=1.08099;MQSBZ=-0.488377;BQBZ=2.4468;FS=0;MQ0F=0;AC=3;AN=8;DP4=19,29,5,9;MQ=38	GT:PL	0/1:139,0,149	0/0:0,63,255	1/1:253,27,0	0/0:0,60,255
OAR19	56379475	.	C	T	185.489	PASS	DP=22;VDB=0.000430368;SGB=4.61211;RPBZ=0.692618;MQBZ=-0.541854;BQBZ=1.82093;FS=0;MQ0F=0;AC=3;AN=8;DP4=11,0,11,0;MQ=38	GT:PL	0/0:0,9,84	0/1:85,0,69	1/1:145,21,0	0/0:0,15,119
OAR19	57821382	.	A	C	503.497	PASS	DP=132;VDB=0.0245785;SGB=-20.1692;RPBZ=-0.691447;MQBZ=-1.03242;MQSBZ=-0.0183213;BQBZ=0.440903;FS=0;MQ0F=0.00757576;AC=3;AN=8;DP4=37,18,14,11;MQ=37	GT:PL	0/1:194,0,238	0/0:0,69,255	0/1:137,0,218	0/1:212,0,130
OAR19	58097613	.	G	A	518.658	PASS	DP=152;VDB=0.000610783;SGB=3.05017;RPBZ=2.28199;MQBZ=1.36657;MQSBZ=1.38106;BQBZ=1.2009;FS=0;MQ0F=0;AC=5;AN=8;DP4=32,19,15,19;MQ=38	GT:PL	1/1:255,3,0	1/1:255,51,0	0/1:52,0,255	0/0:0,96,255
OAR19	59642449	.	G	A	719.585	PASS	DP=295;VDB=6.71931e-12;SGB=34.1546;RPBZ=1.21428;MQBZ=-3.1534;MQSBZ=3.46457;BQBZ=-0.300622;FS=0;MQ0F=0;AC=5;AN=8;DP4=38,27,88,41;MQ=33	GT:PL	1/1:255,126,0	1/1:255,187,0	0/0:0,138,255	0/1:255,0,255
OAR19	59917745	.	C	A	176.482	PASS	DP=88;VDB=0.0140615;SGB=-0.482272;RPBZ=-0.104957;MQBZ=-0.854511;MQSBZ=-0.297285;BQBZ=-0.720789;FS=0;MQ0F=0;AC=2;AN=8;DP4=15,22,2,6;MQ=39	GT:PL	0/1:123,0,236	0/1:93,0,174	0/0:0,51,255	0/0:0,12,146
OAR19	60431174	.	A	G	719.583	PASS	DP=193;VDB=1.68557e-10;SGB=21.3281;RPBZ=0.216451;MQBZ=-1.00131;MQSBZ=2.69228;BQBZ=-2.00918;FS=0;MQ0F=0;AC=5;AN=8;DP4=17,14,45,39;MQ=38	GT:PL	1/1:255,123,0	1/1:255,87,0	0/0:0,57,255	0/1:255,0,255
OAR19	6282082	.	T	C	121.817	PASS	DP=78;VDB=0.427991;SGB=-1.25106;RPBZ=0.824843;MQBZ=-0.224917;MQSBZ=-2.21231;BQBZ=1.41228;FS=0;MQ0F=0;AC=2;AN=8;DP4=21,22,3,3;MQ=37	GT:PL	0/0:0,42,255	0/1:48,0,116	0/0:0,60,255	0/1:113,0,107
OAR19	6764489	.	A	G	97.0734	PASS	DP=30;VDB=0.00307527;SGB=-1.25106;RPBZ=2.91582;MQBZ=2.65752;BQBZ=-2;FS=0;MQ0F=0;AC=2;AN=8;DP4=0,24,0,6;MQ=33	GT:PL	0/0:0,30,148	0/1:90,0,52	0/0:0,18,128	0/1:46,0,88
OAR19	6764499	.	A	G	44.0768	PASS	DP=28;VDB=0.00615453;SGB=-7.88834;RPBZ=2.86066;MQBZ=2.53637;BQBZ=-2.92067;FS=0;MQ0F=0;AC=2;AN=8;DP4=0,23,0,5;MQ=33	GT:PL	0/0:0,27,138	0/1:37,0,54	0/0:0,9,119	0/1:46,0,85
OAR19	7912059	.	C	T	448.518	PASS	DP=128;VDB=0.00266426;SGB=-19.5555;RPBZ=-0.0994664;MQBZ=1.21134;MQSBZ=-2.92025;BQBZ=0.0222609;FS=0;MQ0F=0;AC=3;AN=8;DP4=19,39,8,16;MQ=37	GT:PL	0/0:0,81,255	0/1:210,0,187	0/1:150,0,255	0/1:128,0,141
OAR19	9438718	.	C	T	250.304	PASS	DP=73;VDB=6.25045e-07;SGB=15.6179;RPBZ=0.82365;MQBZ=0.236478;BQBZ=1.4349;FS=0;MQ0F=0;AC=2;AN=8;DP4=46,0,27,0;MQ=37	GT:PL	0/1:144,0,102	0/1:146,0,70	0/0:0,60,183	0/0:0,45,174
OAR2	100200948	.	T	G	150.143	PASS	DP=44;VDB=0.23129;SGB=-1.25106;RPBZ=-0.680008;MQBZ=0.762206;MQSBZ=1.35783;BQBZ=-0.812538;FS=0;MQ0F=0;AC=2;AN=8;DP4=9,7,2,4;MQ=38	GT:PL	0/0:0,18,193	0/1:75,0,33	0/1:115,0,27	0/0:0,24,229
OAR2	100201017	.	C	G	831.872	PASS	DP=92;VDB=1.6632e-05;SGB=-5.03611;RPBZ=0.534191;MQBZ=-1.04634;MQSBZ=-0.0203393;BQBZ=-0.83525;FS=0;MQ0F=0;AC=6;AN=8;DP4=5,8,27,17;MQ=38	GT:PL	1/1:255,42,0	0/1:186,0,81	0/1:175,0,229	1/1:255,39,0
OAR2	100598416	.	G	A	175.369	PASS	DP=44;VDB=3.97733e-06;SGB=7.84848;RPBZ=2.01722;MQBZ=0.456155;BQBZ=1.04765;FS=0;MQ0F=0;AC=3;AN=8;DP4=0,28,0,15;MQ=39	GT:PL	0/0:0,36,176	0/1:43,0,102	1/1:178,39,0	0/0:0,30,169
OAR2	103072922	.	C	T	79.8651	PASS	DP=15;VDB=0.0749805;SGB=0.618465;RPBZ=0.492544;MQBZ=-1.25499;BQBZ=0.707107;FS=0;MQ0F=0;AC=4;AN=8;DP4=10,0,5,0;MQ=34	GT:PL	0/0:0,18,131	1/1:55,6,0	1/1:71,9,0	0/0:0,12,94
OAR2	104807327	.	C	A	719.396	PASS	DP=247;VDB=0.000768009;SGB=10.0025;RPBZ=-3.62575;MQBZ=-0.929592;MQSBZ=-1.03639;BQBZ=4.98018;FS=0;MQ0F=0;AC=5;AN=8;DP4=26,37,36,34;MQ=39	GT:PL	1/1:255,42,0	0/0:0,102,255	0/1:255,0,255	1/1:255,74,0
OAR2	106397570	.	G	A	464.539	PASS	DP=297;VDB=1.71188e-08;SGB=66.6768;RPBZ=1.78137;MQBZ=-0.347011;MQSBZ=3.14478;BQBZ=0.585954;FS=0;MQ0F=0;AC=3;AN=8;DP4=52,38,60,40;MQ=37	GT:PL	0/0:0,132,255	0/1:255,0,255	1/1:255,223,0	0/0:0,84,255
OAR2	106599163	.	T	C	133.667	PASS	DP=29;VDB=0.00270877;SGB=5.56313;RPBZ=0.066784;MQBZ=-2.13654;BQBZ=-2.77477;FS=0;MQ0F=0;AC=3;AN=8;DP4=17,0,12,0;MQ=40	GT:PL	0/1:29,0,77	1/1:150,30,0	0/0:0,30,170	0/0:0,12,107
OAR2	109584845	.	A	C	195.409	PASS	DP=172;VDB=1.2291e-05;SGB=-17.118;RPBZ=7.29341;MQBZ=-8.22281;MQSBZ=-0.765388;BQBZ=0.191785;FS=0;MQ0F=0.0116279;AC=5;AN=8;DP4=35,17,21,22;MQ=26	GT:PL	0/0:0,22,255	1/1:97,45,0	0/1:68,0,255	1/1:76,33,0
OAR2	109584879	.	G	A	468.946	PASS	DP=187;VDB=1.69895e-09;SGB=34.3177;RPBZ=-5.31126;MQBZ=8.07423;MQSBZ=-0.67177;BQBZ=-3.69867;FS=0;MQ0F=0.0106952;AC=2;AN=8;DP4=20,29,30,24;MQ=26	GT:PL	0/1:255,0,16	0/0:0,45,101	0/1:255,0,91	0/0:0,36,112
OAR2	114625695	.	G	A	594.421	PASS	DP=178;VDB=1.79429e-07;SGB=4.98072;RPBZ=0.549703;MQBZ=-2.93847;MQSBZ=-2.67184;BQBZ=-1.94492;FS=0;MQ0F=0;AC=3;AN=8;DP4=40,29,18,26;MQ=36	GT:PL	0/1:159,0,241	0/1:220,0,255	0/1:255,0,255	0/0:0,69,255
OAR2	116233394	.	T	G	188.65	PASS	DP=22;VDB=2.11664e-05;SGB=0.999778;RPBZ=-0.706374;MQBZ=1.29703;BQBZ=-0.137126;FS=0;MQ0F=0;AC=3;AN=8;DP4=9,0,13,0;MQ=32	GT:PL	0/1:23,0,34	0/1:96,0,60	0/1:108,0,3	0/0:0,9,47
OAR2	116233469	.	C	T	472.5	PASS	DP=111;VDB=0.149003;SGB=-38.3534;RPBZ=0.798667;MQBZ=0.954502;MQSBZ=-0.926147;BQBZ=1.31454;FS=0;MQ0F=0;AC=4;AN=8;DP4=17,19,11,9;MQ=38	GT:PL	0/1:129,0,255	0/1:167,0,254	0/1:134,0,189	0/1:81,0,124
OAR2	117043776	.	C	T	210.02	PASS	DP=129;VDB=0.00122778;SGB=26.7913;RPBZ=-1.70456;MQBZ=-1.29996;MQSBZ=0.319059;BQBZ=-1.27534;FS=0;MQ0F=0;AC=2;AN=8;DP4=29,14,10,11;MQ=38	GT:PL	0/0:0,57,255	0/0:0,30,252	0/0:0,42,255	1/1:255,63,0
OAR2	117499729	.	T	C	721.442	PASS	DP=307;VDB=8.04374e-18;SGB=14.2517;RPBZ=0.777005;MQBZ=0.73706;MQSBZ=-2.30605;BQBZ=-0.642566;FS=0;MQ0F=0;AC=4;AN=8;DP4=27,68,35,57;MQ=38	GT:PL	1/1:255,144,0	0/0:0,105,255	0/1:255,0,255	0/1:255,0,255
OAR2	119914888	.	A	G	299.041	PASS	DP=91;VDB=0.0261257;SGB=3.76582;RPBZ=-0.0341808;MQBZ=-2.76057;MQSBZ=-0.125394;BQBZ=-1.48045;FS=0;MQ0F=0;AC=2;AN=8;DP4=19,20,8,11;MQ=35	GT:PL	0/1:179,0,112	0/0:0,33,255	0/1:159,0,255	0/0:0,33,255
OAR2	124156375	.	C	A	652.379	PASS	DP=179;VDB=2.6586e-12;SGB=5.56015;RPBZ=0.313554;MQBZ=-1.32392;MQSBZ=4.0533;BQBZ=-2.15589;FS=0;MQ0F=0;AC=3;AN=8;DP4=43,20,34,13;MQ=37	GT:PL	0/1:222,0,255	0/1:215,0,85	0/1:255,0,224	0/0:0,75,255
OAR2	124860347	.	G	T	136.239	PASS	DP=22;VDB=0.0220214;SGB=-2.21267;RPBZ=-0.498117;MQBZ=-0.84073;MQSBZ=0.746074;BQBZ=-1.48324;FS=0;MQ0F=0;AC=5;AN=8;DP4=3,3,2,4;MQ=37	GT:PL	0/1:0,3,108	1/1:77,6,0	1/1:102,9,0	0/0:0,9,119
OAR2	125112365	.	C	T	396.511	PASS	DP=95;VDB=2.22054e-06;SGB=0.549969;RPBZ=0.00832163;MQBZ=-0.617153;MQSBZ=-3.18122;BQBZ=-1.98875;FS=0;MQ0F=0;AC=3;AN=8;DP4=21,16,6,15;MQ=37	GT:PL	0/1:226,0,157	0/1:27,0,101	0/1:183,0,172	0/0:0,57,255
OAR2	125336343	.	A	T	574.493	PASS	DP=168;VDB=2.85525e-07;SGB=5.94638;RPBZ=1.93537;MQBZ=-1.07642;MQSBZ=2.20449;BQBZ=-1.24124;FS=0;MQ0F=0;AC=4;AN=8;DP4=31,21,30,19;MQ=38	GT:PL	0/1:255,0,126	0/1:108,0,255	0/0:0,93,255	1/1:255,63,0
OAR2	125336375	.	T	G	297.717	PASS	DP=187;VDB=0.265995;SGB=2.99323;RPBZ=-1.28577;MQBZ=-0.3083;MQSBZ=-0.406286;BQBZ=1.29778;FS=0;MQ0F=0;AC=2;AN=8;DP4=35,48,6,11;MQ=38	GT:PL	0/1:158,0,255	0/0:0,63,255	0/1:180,0,255	0/0:0,60,255
OAR2	125336461	.	A	G	328.498	PASS	DP=59;VDB=6.57775e-08;SGB=1.11929;RPBZ=-0.631431;MQBZ=-0.45055;BQBZ=0.214617;FS=0;MQ0F=0;AC=4;AN=8;DP4=0,33,0,24;MQ=37	GT:PL	0/1:135,0,104	0/1:75,0,131	0/0:0,57,182	1/1:162,27,0
OAR2	125551825	.	C	T	38.5505	PASS	DP=13;VDB=0.18;SGB=-2.68629;RPBZ=-0.335335;MQBZ=0.881917;MQSBZ=1.18322;BQBZ=1.18322;FS=0;MQ0F=0;AC=2;AN=8;DP4=3,3,2,0;MQ=37	GT:PL	0/1:36,0,30	0/0:0,9,119	0/0:0,6,42	0/1:42,3,0
OAR2	126225335	.	T	C	569.386	PASS	DP=169;VDB=8.914e-07;SGB=8.1047;RPBZ=-0.190397;MQBZ=0.540911;MQSBZ=2.47467;BQBZ=0.562241;FS=0;MQ0F=0;AC=4;AN=8;DP4=26,19,36,24;MQ=37	GT:PL	0/0:0,54,255	0/1:201,0,189	1/1:255,123,0	0/1:157,0,255
OAR2	126455463	.	A	T	451.527	PASS	DP=118;VDB=0.000551263;SGB=6.46988;RPBZ=0.863013;MQBZ=-0.361529;MQSBZ=-2.85844;BQBZ=0.722113;FS=0;MQ0F=0;AC=3;AN=8;DP4=17,31,8,18;MQ=38	GT:PL	1/1:255,45,0	0/1:242,0,152	0/0:0,69,255	0/0:0,54,255
OAR2	126902562	.	T	C	33.8828	PASS	DP=8;VDB=0.0221621;SGB=-0.535564;RPBZ=1.95959;MQBZ=-1.89346;BQBZ=0.774597;FS=0;MQ0F=0;AC=3;AN=8;DP4=5,0,3,0;MQ=36	GT:PL	1/1:44,6,0	0/0:0,3,32	0/0:0,9,90	0/1:30,0,30
OAR2	126902666	.	A	T	377.082	PASS	DP=33;VDB=0.0112569;SGB=-1.46537;RPBZ=-1.37667;MQBZ=1.26604;MQSBZ=0.406015;BQBZ=2.76273;FS=0;MQ0F=0;AC=5;AN=8;DP4=1,3,5,9;MQ=36	GT:PL	0/1:70,0,30	0/1:63,0,27	1/1:217,21,0	0/1:68,0,27
OAR2	127145986	.	G	A	690.242	PASS	DP=140;VDB=1.95238e-07;SGB=4.59437;RPBZ=-0.822147;MQBZ=-0.100794;MQSBZ=2.79685;BQBZ=0.230136;FS=0;MQ0F=0;AC=3;AN=8;DP4=33,13,25,17;MQ=39	GT:PL	0/1:255,0,137	0/1:221,0,92	0/1:255,0,174	0/0:0,75,255
OAR2	127629117	.	C	A	423.665	PASS	DP=143;VDB=0.000108695;SGB=4.9247;RPBZ=-0.302094;MQBZ=1.40945;MQSBZ=0.669387;BQBZ=-2.06367;FS=0;MQ0F=0;AC=2;AN=8;DP4=37,22,13,9;MQ=39	GT:PL	0/1:208,0,167	0/1:255,0,146	0/0:0,93,255	0/0:0,48,255
OAR2	128513070	.	C	T	407.537	PASS	DP=91;VDB=0.201148;SGB=-15.8732;RPBZ=0.731658;MQBZ=-0.566531;MQSBZ=-0.842937;BQBZ=0.529143;FS=0;MQ0F=0;AC=3;AN=8;DP4=12,28,7,11;MQ=38	GT:PL	0/0:0,54,255	0/1:124,0,182	0/1:198,0,140	0/1:125,0,183
OAR2	130258452	.	A	G	502.539	PASS	DP=176;VDB=0.998604;SGB=-26.0167;RPBZ=1.16518;MQBZ=-0.607548;MQSBZ=-1.44858;BQBZ=-1.48307;FS=0;MQ0F=0.0511364;AC=4;AN=8;DP4=14,60,5,67;MQ=23	GT:PL	0/1:185,0,154	0/1:101,0,193	0/1:119,0,141	0/1:135,0,83
OAR2	130911648	.	G	A	572.926	PASS	DP=211;VDB=0.0269279;SGB=4.40815;RPBZ=2.83583;MQBZ=-0.155634;MQSBZ=3.16658;BQBZ=1.05737;FS=0;MQ0F=0;AC=4;AN=8;DP4=32,36,23,18;MQ=39	GT:PL	0/0:0,99,255	0/1:165,0,255	0/1:197,0,255	1/1:255,75,0
OAR2	131977026	.	C	T	464.58	PASS	DP=199;VDB=3.64415e-06;SGB=13.4232;RPBZ=2.11325;MQBZ=-0.947694;MQSBZ=0.991564;BQBZ=-0.519863;FS=0;MQ0F=0;AC=3;AN=8;DP4=40,36,27,17;MQ=38	GT:PL	0/0:0,102,255	0/0:0,60,255	0/1:255,0,255	1/1:255,60,0
OAR2	132611932	.	T	C	156.634	PASS	DP=26;VDB=0.0486852;SGB=3.22748;RPBZ=-0.02699;MQBZ=-0.0731017;BQBZ=-0.0485819;FS=0;MQ0F=0;AC=3;AN=8;DP4=0,17,0,9;MQ=39	GT:PL	0/0:0,30,168	1/1:106,15,0	0/0:0,18,127	0/1:96,0,21
OAR2	133285992	.	C	T	162.586	PASS	DP=50;VDB=1.97776e-06;SGB=2.60695;RPBZ=-1.38047;MQBZ=-0.89675;BQBZ=1.19659;FS=0;MQ0F=0;AC=3;AN=8;DP4=0,33,0,16;MQ=30	GT:PL	0/0:0,45,168	0/1:81,0,85	0/0:0,39,161	1/1:127,33,0
OAR2	134998458	.	G	T	849.64	PASS	DP=118;VDB=0.00036669;SGB=-5.26289;RPBZ=3.01189;MQBZ=-1.28817;MQSBZ=0.591874;BQBZ=1.84988;FS=0;MQ0F=0;AC=5;AN=8;DP4=7,6,20,29;MQ=38	GT:PL	0/1:173,0,222	0/1:207,0,6	0/1:255,0,49	1/1:255,48,0
OAR2	135203010	.	C	T	259.568	PASS	DP=35;VDB=0.000120661;SGB=2.96687;RPBZ=1.52373;MQBZ=-1.60138;BQBZ=0.767311;FS=0;MQ0F=0;AC=4;AN=8;DP4=15,0,20,0;MQ=35	GT:PL	0/1:99,0,37	1/1:161,30,0	0/0:0,21,148	0/1:43,0,102
OAR2	135444757	.	G	A	648.378	PASS	DP=96;VDB=0.000115802;SGB=-14.97;RPBZ=0.205545;MQBZ=-1.0511;MQSBZ=-0.506019;BQBZ=-0.511586;FS=0;MQ0F=0;AC=5;AN=8;DP4=10,19,13,23;MQ=34	GT:PL	0/1:136,0,193	0/1:99,0,202	0/1:198,0,191	1/1:255,42,0
OAR2	13562456	.	G	A	926.043	PASS	DP=144;VDB=2.17821e-13;SGB=-5.89916;RPBZ=-0.808006;MQBZ=-1.05802;MQSBZ=-3.18195;BQBZ=0.316738;FS=0;MQ0F=0;AC=6;AN=8;DP4=12,14,27,36;MQ=35	GT:PL	1/1:255,42,0	1/1:255,75,0	0/1:244,0,255	0/1:211,0,200
OAR2	139982273	.	T	G	261.025	PASS	DP=95;VDB=6.70711e-06;SGB=2.60694;RPBZ=0.406445;MQBZ=-1.73716;MQSBZ=-2.77928;BQBZ=-1.3878;FS=0;MQ0F=0;AC=2;AN=8;DP4=11,31,3,13;MQ=36	GT:PL	0/0:0,42,255	0/0:0,39,255	0/1:221,0,118	0/1:79,0,195
OAR2	141171366	.	C	T	469.003	PASS	DP=153;VDB=1.40027e-10;SGB=8.78764;RPBZ=0.156548;MQBZ=-0.809007;MQSBZ=-2.57686;BQBZ=-0.155343;FS=0;MQ0F=0.0130719;AC=2;AN=8;DP4=20,50,11,21;MQ=34	GT:PL	0/1:253,0,255	0/0:0,81,255	0/1:255,0,166	0/0:0,54,255
OAR2	141479543	.	G	T	43.6598	PASS	DP=25;VDB=0.318564;SGB=-6.63222;RPBZ=-1.31318;MQBZ=-0.282038;MQSBZ=-0.460566;BQBZ=1.32288;FS=0;MQ0F=0;AC=3;AN=8;DP4=8,4,1,2;MQ=41	GT:PL	0/1:21,0,159	0/1:31,0,67	0/1:33,0,75	0/0:0,6,78
OAR2	141723326	.	C	T	433.962	PASS	DP=159;VDB=0.249226;SGB=7.62876;RPBZ=0.935607;MQBZ=-0.985498;MQSBZ=2.03577;BQBZ=1.96548;FS=0;MQ0F=0;AC=2;AN=8;DP4=47,24,10,19;MQ=38	GT:PL	0/1:255,0,255	0/1:218,0,161	0/0:0,78,255	0/0:0,60,255
OAR2	141723426	.	A	G	149.032	PASS	DP=51;VDB=0.00343489;SGB=0.675585;RPBZ=1.9592;MQBZ=0.684411;BQBZ=2.15708;FS=0;MQ0F=0;AC=2;AN=8;DP4=0,39,0,11;MQ=38	GT:PL	0/1:105,0,121	0/1:83,0,75	0/0:0,45,152	0/0:0,27,119
OAR2	141964265	.	A	G	879.469	PASS	DP=192;VDB=5.28179e-08;SGB=-20.8002;RPBZ=-0.649097;MQBZ=1.90784;MQSBZ=0.988928;BQBZ=-0.758656;FS=0;MQ0F=0;AC=5;AN=8;DP4=21,18,25,30;MQ=38	GT:PL	0/1:232,0,255	0/1:191,0,237	0/1:241,0,255	1/1:255,75,0
OAR2	143748428	.	A	C	214.057	PASS	DP=20;VDB=0.00046043;SGB=-3.4056;RPBZ=1.1954;MQBZ=-1.35174;BQBZ=0.456937;FS=0;MQ0F=0;AC=5;AN=8;DP4=7,0,13,0;MQ=34	GT:PL	0/1:103,0,46	1/1:36,3,0	0/1:67,0,63	0/1:46,0,48
OAR2	143748595	.	G	T	429.993	PASS	DP=177;VDB=0.46948;SGB=4.9247;RPBZ=0.495167;MQBZ=0.335323;MQSBZ=-0.017821;BQBZ=0.908219;FS=0;MQ0F=0;AC=2;AN=8;DP4=36,30,11,11;MQ=38	GT:PL	0/1:255,0,255	0/0:0,60,255	0/1:214,0,204	0/0:0,54,255
OAR2	143984516	.	G	A	354.55	PASS	DP=100;VDB=0.0360189;SGB=0.541338;RPBZ=0.887881;MQBZ=-6.23749;MQSBZ=0.839773;BQBZ=0.748987;FS=0;MQ0F=0;AC=3;AN=8;DP4=18,12,15,6;MQ=36	GT:PL	0/1:151,0,254	0/0:0,30,255	0/1:131,0,161	0/1:112,0,83
OAR2	143984565	.	T	C	215.48	PASS	DP=230;VDB=0.00111585;SGB=-44.8082;RPBZ=5.62817;MQBZ=-6.50267;MQSBZ=0.640466;BQBZ=1.93383;FS=0;MQ0F=0;AC=3;AN=8;DP4=81,35,15,9;MQ=37	GT:PL	0/1:95,0,255	0/0:0,96,255	0/1:113,0,255	0/1:53,0,255
OAR2	143984575	.	T	G	625.969	PASS	DP=235;VDB=0.000523674;SGB=-33.057;RPBZ=1.37157;MQBZ=-6.6329;MQSBZ=0.497371;BQBZ=-0.345137;FS=0;MQ0F=0;AC=3;AN=8;DP4=62,33,30,16;MQ=37	GT:PL	0/1:219,0,255	0/0:0,99,255	0/1:255,0,255	0/1:192,0,255
OAR2	143984594	.	C	A	614.928	PASS	DP=245;VDB=0.0416575;SGB=-81.9235;RPBZ=1.18627;MQBZ=-6.47378;MQSBZ=1.87386;BQBZ=-1.19626;FS=0;MQ0F=0;AC=3;AN=8;DP4=42,52,24,23;MQ=37	GT:PL	0/1:203,0,255	0/0:0,84,255	0/1:255,0,255	0/1:197,0,255
OAR2	143984638	.	A	G	319.041	PASS	DP=229;VDB=0.196632;SGB=-19.5555;RPBZ=-3.48165;MQBZ=-2.27428;MQSBZ=-2.60852;BQBZ=2.90744;FS=0;MQ0F=0;AC=3;AN=8;DP4=29,83,7,17;MQ=37	GT:PL	0/1:122,0,255	0/0:0,96,255	0/1:193,0,255	0/1:48,0,255
OAR2	144672796	.	G	C	981.046	PASS	DP=199;VDB=0.00844402;SGB=-6.68263;RPBZ=2.44021;MQBZ=0.0282978;MQSBZ=0.346325;BQBZ=-0.371282;FS=0;MQ0F=0;AC=6;AN=8;DP4=20,21,35,45;MQ=38	GT:PL	0/1:255,0,255	1/1:255,36,0	1/1:255,84,0	0/1:255,0,255
OAR2	145081002	.	T	C	719.455	PASS	DP=175;VDB=0.00850954;SGB=-19.5728;RPBZ=-5.11811;MQBZ=0.928805;MQSBZ=-0.689257;BQBZ=5.9253;FS=0;MQ0F=0;AC=4;AN=8;DP4=12,40,20,31;MQ=39	GT:PL	0/1:163,0,207	0/1:84,0,208	0/1:255,0,255	0/1:255,0,100
OAR2	145284826	.	A	C	43.7119	PASS	DP=13;VDB=0.0277111;SGB=-7.26569;RPBZ=-0.929659;MQBZ=1.04083;BQBZ=0.666667;FS=0;MQ0F=0;AC=3;AN=8;DP4=9,0,4,0;MQ=26	GT:PL	0/1:41,0,46	0/1:30,0,18	0/1:11,0,49	0/0:0,6,44
OAR2	145284828	.	T	C	43.7119	PASS	DP=13;VDB=0.0277111;SGB=-7.26569;RPBZ=-1.25351;MQBZ=1.04083;BQBZ=0.666667;FS=0;MQ0F=0;AC=3;AN=8;DP4=9,0,4,0;MQ=26	GT:PL	0/1:41,0,46	0/1:30,0,18	0/1:11,0,49	0/0:0,6,44
OAR2	145284829	.	G	C	43.7119	PASS	DP=13;VDB=0.0277111;SGB=-7.26569;RPBZ=-0.929659;MQBZ=1.04083;BQBZ=0.666667;FS=0;MQ0F=0;AC=3;AN=8;DP4=9,0,4,0;MQ=26	GT:PL	0/1:41,0,46	0/1:30,0,18	0/1:11,0,49	0/0:0,6,44
OAR2	145501731	.	A	G	444.475	PASS	DP=147;VDB=4.7194e-05;SGB=-24.4651;RPBZ=0.845986;MQBZ=-2.12712;MQSBZ=-1.60015;BQBZ=0.00956693;FS=0;MQ0F=0;AC=3;AN=8;DP4=31,28,17,15;MQ=37	GT:PL	0/0:0,27,255	0/1:235,0,197	0/0:0,48,255	1/1:255,51,0
OAR2	145501837	.	A	C	85.8402	PASS	DP=28;VDB=0.00131677;SGB=-1.25106;RPBZ=2.75481;MQBZ=2.11144;BQBZ=-2.75771;FS=0;MQ0F=0;AC=2;AN=8;DP4=0,22,0,6;MQ=38	GT:PL	0/0:0,27,149	0/1:77,0,113	0/1:48,0,77	0/0:0,12,110
OAR2	145967326	.	T	C	691.549	PASS	DP=99;VDB=0.140891;SGB=7.01556;RPBZ=-1.21116;MQBZ=-2.22183;MQSBZ=1.35507;BQBZ=-3.05068;FS=0;MQ0F=0;AC=5;AN=8;DP4=14,7,21,14;MQ=39	GT:PL	0/0:0,45,255	1/1:255,30,0	1/1:255,48,0	0/1:227,0,167
OAR2	145967399	.	A	G	159.137	PASS	DP=50;VDB=0.0769344;SGB=-1.24859;RPBZ=1.35898;MQBZ=1.34676;MQSBZ=0.37176;BQBZ=0.57735;FS=0;MQ0F=0;AC=3;AN=8;DP4=7,11,3,3;MQ=37	GT:PL	1/1:180,15,0	0/0:0,9,102	0/0:0,30,238	0/1:24,0,151
OAR2	148275121	.	T	C	588.603	PASS	DP=201;VDB=6.60317e-08;SGB=5.7549;RPBZ=0.509541;MQBZ=-0.708467;MQSBZ=-4.32834;BQBZ=1.34448;FS=0;MQ0F=0.00497512;AC=3;AN=8;DP4=29,51,22,26;MQ=37	GT:PL	0/0:0,111,255	0/1:234,0,233	0/1:255,0,233	0/1:139,0,255
OAR2	148479842	.	G	A	895.594	PASS	DP=156;VDB=5.5852e-05;SGB=-21.7208;RPBZ=-0.217796;MQBZ=0.123421;MQSBZ=-0.322532;BQBZ=0.649152;FS=0;MQ0F=0;AC=5;AN=8;DP4=20,18,31,27;MQ=35	GT:PL	0/1:236,0,112	0/1:213,0,255	0/1:231,0,255	1/1:255,54,0
OAR2	150181335	.	A	G	352.392	PASS	DP=85;VDB=0.00118087;SGB=-15.8732;RPBZ=1.60647;MQBZ=-1.60941;MQSBZ=-1.26876;BQBZ=-1.19452;FS=0;MQ0F=0;AC=3;AN=8;DP4=13,23,6,12;MQ=37	GT:PL	0/1:189,0,160	0/1:68,0,178	0/0:0,51,255	0/1:135,0,150
OAR2	150386474	.	C	G	373.826	PASS	DP=109;VDB=0.094855;SGB=3.76582;RPBZ=-0.639433;MQBZ=-0.413466;MQSBZ=0.806335;BQBZ=1.15984;FS=0;MQ0F=0;AC=2;AN=8;DP4=20,17,11,8;MQ=35	GT:PL	0/1:184,0,171	0/0:0,33,255	0/1:229,0,109	0/0:0,42,255
OAR2	150914602	.	C	T	568.583	PASS	DP=68;VDB=0.00128101;SGB=4.73409;RPBZ=-0.76437;MQBZ=-0.476844;MQSBZ=0.907543;BQBZ=-0.364336;FS=0;MQ0F=0;AC=5;AN=8;DP4=3,12,12,15;MQ=37	GT:PL	0/0:0,27,225	1/1:255,36,0	1/1:245,30,0	0/1:114,0,161
OAR2	151360979	.	A	G	243.499	PASS	DP=101;VDB=0.0436209;SGB=-14.0321;RPBZ=-0.0336932;MQBZ=-2.50508;MQSBZ=-2.08275;BQBZ=-2.45689;FS=0;MQ0F=0;AC=3;AN=8;DP4=16,31,5,10;MQ=38	GT:PL	0/1:28,0,255	0/1:93,0,21	0/1:162,0,201	0/0:0,75,255
OAR2	151566834	.	A	G	311.702	PASS	DP=45;VDB=0.00347796;SGB=1.47006;RPBZ=1.15785;MQBZ=-1.01667;MQSBZ=-1.16782;BQBZ=-1.11727;FS=0;MQ0F=0;AC=4;AN=8;DP4=3,9,5,10;MQ=35	GT:PL	0/1:172,0,132	0/0:0,6,44	0/1:26,0,163	1/1:156,21,0
OAR2	155322053	.	A	G	500.491	PASS	DP=82;VDB=0.0224687;SGB=1.32101;RPBZ=-0.168125;MQBZ=-0.112597;MQSBZ=0.0566943;BQBZ=0.0608644;FS=0;MQ0F=0;AC=4;AN=8;DP4=12,11,9,16;MQ=38	GT:PL	1/1:255,42,0	0/1:164,0,121	0/1:125,0,137	0/0:0,39,255
OAR2	156305150	.	A	T	978.615	PASS	DP=285;VDB=3.68787e-18;SGB=-2.69204;RPBZ=-1.66031;MQBZ=0.763367;MQSBZ=-0.241264;BQBZ=0.252892;FS=0;MQ0F=0;AC=6;AN=8;DP4=12,6,83,60;MQ=38	GT:PL	0/1:255,0,97	0/1:255,0,41	1/1:255,11,0	1/1:255,28,0
OAR2	156752494	.	C	A	720.008	PASS	DP=311;VDB=4.09882e-17;SGB=-10.1523;RPBZ=0.0614158;MQBZ=-2.20751;MQSBZ=0.584754;BQBZ=-0.553625;FS=0;MQ0F=0.00321543;AC=6;AN=8;DP4=16,22,79,77;MQ=37	GT:PL	1/1:255,169,0	1/1:255,135,0	1/1:255,160,0	0/0:0,41,255
OAR2	156752642	.	C	T	137.287	PASS	DP=38;VDB=2.13077e-05;SGB=-0.197938;RPBZ=2.34037;MQBZ=2.5918;BQBZ=-1.05292;FS=0;MQ0F=0;AC=5;AN=8;DP4=0,6,0,8;MQ=35	GT:PL	1/1:103,15,0	0/1:44,0,35	1/1:32,3,0	0/0:0,9,73
OAR2	158252854	.	C	G	114.2	PASS	DP=21;VDB=0.0037798;SGB=-17.3743;RPBZ=0.823599;MQBZ=-0.0809821;BQBZ=0.707107;FS=0;MQ0F=0;AC=4;AN=8;DP4=14,0,7,0;MQ=34	GT:PL	0/1:24,0,70	0/1:47,0,27	0/1:44,0,27	0/1:37,0,123
OAR2	158252975	.	A	G	709.099	PASS	DP=96;VDB=6.10043e-05;SGB=-4.53883;RPBZ=0.472154;MQBZ=0.597815;MQSBZ=-0.767998;BQBZ=1.19536;FS=0;MQ0F=0;AC=4;AN=8;DP4=6,15,12,22;MQ=38	GT:PL	0/1:184,0,203	0/1:55,0,113	0/1:255,0,77	0/1:253,0,103
OAR2	158936899	.	T	C	88.4655	PASS	DP=57;VDB=0.588406;SGB=4.63151;RPBZ=0.685902;MQBZ=-2.94712;MQSBZ=-0.0639077;FS=0;MQ0F=0;AC=2;AN=8;DP4=7,15,2,3;MQ=37	GT:PL	1/1:132,15,0	0/0:0,6,77	0/0:0,21,228	0/0:0,39,255
OAR2	158936957	.	A	G	381.138	PASS	DP=73;VDB=0.000359372;SGB=-0.0188794;RPBZ=-1.05103;MQBZ=-0.710382;MQSBZ=0.830971;BQBZ=1.11511;FS=0;MQ0F=0;AC=4;AN=8;DP4=12,19,10,8;MQ=36	GT:PL	0/0:0,7,239	1/1:174,18,0	1/1:255,30,0	0/0:0,60,255
OAR2	159377841	.	C	T	981.026	PASS	DP=186;VDB=9.79987e-05;SGB=-6.77407;RPBZ=0.813491;MQBZ=-0.0653668;MQSBZ=1.29629;BQBZ=-0.457785;FS=0;MQ0F=0;AC=6;AN=8;DP4=14,18,43,39;MQ=37	GT:PL	0/1:255,0,255	0/1:255,0,255	1/1:255,81,0	1/1:255,78,0
OAR2	160293443	.	G	A	584.408	PASS	DP=100;VDB=7.26334e-05;SGB=-12.8219;RPBZ=-2.15632;MQBZ=1.14892;MQSBZ=0.352838;BQBZ=-3.96033;FS=0;MQ0F=0;AC=6;AN=8;DP4=13,8,12,17;MQ=36	GT:PL	1/1:255,33,0	1/1:188,21,0	0/1:34,0,255	0/1:147,0,182
OAR2	160511895	.	T	C	32.8511	PASS	DP=209;VDB=2.31468e-07;SGB=-28.6712;RPBZ=-2.81304;MQBZ=-0.467856;MQSBZ=-0.400204;BQBZ=-0.718728;FS=0;MQ0F=0;AC=2;AN=8;DP4=75,43,12,2;MQ=37	GT:PL	0/0:4,0,255	0/0:0,28,255	0/1:51,0,255	0/1:22,0,255
OAR2	162101362	.	T	C	424.888	PASS	DP=135;VDB=0.00910567;SGB=-41.5808;RPBZ=0.400424;MQBZ=-0.166241;MQSBZ=-0.216745;BQBZ=-0.737136;FS=0;MQ0F=0;AC=3;AN=8;DP4=21,26,8,14;MQ=37	GT:PL	0/1:215,0,201	1/1:255,33,0	0/0:0,27,255	0/0:0,12,255
OAR2	162794296	.	A	C	573.443	PASS	DP=106;VDB=1.7582e-07;SGB=-4.14702;RPBZ=-0.505109;MQBZ=-0.685977;MQSBZ=-1.53856;BQBZ=0.0165453;FS=0;MQ0F=0;AC=5;AN=8;DP4=7,13,20,25;MQ=37	GT:PL	1/1:255,72,0	0/1:108,0,82	1/1:255,48,0	0/0:0,12,255
OAR2	166210866	.	A	C	224.689	PASS	DP=90;VDB=0.0404952;SGB=-11.5771;RPBZ=-0.529969;MQBZ=-0.0132645;MQSBZ=-0.856966;BQBZ=0.933333;FS=0;MQ0F=0;AC=2;AN=8;DP4=18,27,5,6;MQ=37	GT:PL	0/0:0,63,255	0/0:0,0,180	0/1:71,0,191	0/1:191,0,209
OAR2	166415906	.	G	A	143.71	PASS	DP=10;VDB=0.00876731;SGB=-0.0654034;RPBZ=1.48149;MQBZ=-0.9759;BQBZ=0.782461;FS=0;MQ0F=0;AC=5;AN=8;DP4=3,0,7,0;MQ=39	GT:PL	0/0:0,6,62	1/1:89,12,0	1/1:66,6,0	0/1:30,0,26
OAR2	166630734	.	C	T	502.32	PASS	DP=96;VDB=0.000177566;SGB=1.11899;RPBZ=0.0563781;MQBZ=1.52065;MQSBZ=-3.28339;BQBZ=0.0550799;FS=0;MQ0F=0;AC=3;AN=8;DP4=17,17,10,14;MQ=34	GT:PL	0/0:0,48,255	0/1:157,0,83	0/1:200,0,156	0/1:185,0,146
OAR2	167079559	.	C	T	636.474	PASS	DP=150;VDB=0.00798718;SGB=7.10565;RPBZ=0.725671;MQBZ=-0.911227;MQSBZ=-0.543208;BQBZ=-1.72829;FS=0;MQ0F=0.00666667;AC=4;AN=8;DP4=24,16,28,27;MQ=36	GT:PL	0/1:176,0,202	0/1:249,0,140	1/1:255,93,0	0/0:0,66,255
OAR2	167783260	.	C	A	398.622	PASS	DP=187;VDB=3.57196e-18;SGB=12.2643;RPBZ=1.86244;MQBZ=-0.0873246;MQSBZ=3.98323;BQBZ=-0.856192;FS=0;MQ0F=0;AC=4;AN=8;DP4=45,28,33,8;MQ=37	GT:PL	0/0:0,105,255	1/1:193,18,0	1/1:255,102,0	0/0:0,114,255
OAR2	16849662	.	A	C	565.596	PASS	DP=104;VDB=6.37555e-15;SGB=-5.90296;RPBZ=-2.05449;MQBZ=0.160574;BQBZ=0.460281;FS=0;MQ0F=0;AC=5;AN=8;DP4=0,37,0,63;MQ=37	GT:PL	1/1:185,61,0	0/1:150,0,133	0/1:146,0,119	0/1:124,0,152
OAR2	16849686	.	T	C	540.17	PASS	DP=65;VDB=4.98947e-13;SGB=-5.17003;RPBZ=1.4702;MQBZ=0.924714;BQBZ=-1.62133;FS=0;MQ0F=0;AC=5;AN=8;DP4=0,16,0,47;MQ=35	GT:PL	1/1:178,51,0	0/1:128,0,110	0/1:133,0,57	0/1:142,0,62
OAR2	169835052	.	A	G	314.572	PASS	DP=107;VDB=5.70701e-11;SGB=14.2525;RPBZ=1.15124;MQBZ=0.369949;MQSBZ=-2.13972;BQBZ=0.28671;FS=0;MQ0F=0;AC=3;AN=8;DP4=12,31,8,16;MQ=36	GT:PL	0/1:105,0,124	0/0:0,36,255	0/0:0,78,255	1/1:255,60,0
OAR2	171309942	.	G	A	318.982	PASS	DP=110;VDB=2.28188e-05;SGB=2.60694;RPBZ=-1.51415;MQBZ=-0.780529;MQSBZ=0.46057;BQBZ=0.335977;FS=0;MQ0F=0;AC=2;AN=8;DP4=32,20,11,5;MQ=38	GT:PL	0/1:144,0,157	0/0:0,45,255	0/0:0,54,255	0/1:214,0,255
OAR2	171928352	.	G	A	121.006	PASS	DP=56;VDB=0.00444448;SGB=-1.63269;RPBZ=1.33852;MQBZ=1.16574;MQSBZ=2.93472;BQBZ=1.54588;FS=0;MQ0F=0;AC=2;AN=8;DP4=20,10,2,3;MQ=35	GT:PL	0/1:90,0,170	0/1:70,0,50	0/0:0,45,255	0/0:0,18,183
OAR2	172136552	.	A	T	385.074	PASS	DP=84;VDB=0.0116254;SGB=20.2759;RPBZ=1.21721;MQBZ=0.235188;MQSBZ=-0.382566;BQBZ=-0.646843;FS=0;MQ0F=0;AC=3;AN=8;DP4=8,7,14,17;MQ=37	GT:PL	0/1:175,0,119	0/0:0,12,148	1/1:255,69,0	0/0:0,15,163
OAR2	174268988	.	C	T	690.175	PASS	DP=133;VDB=3.50921e-11;SGB=4.78749;RPBZ=1.35948;MQBZ=-1.26883;MQSBZ=-3.20424;BQBZ=0.747218;FS=0;MQ0F=0;AC=4;AN=8;DP4=16,26,12,31;MQ=36	GT:PL	0/0:0,81,255	1/1:255,45,0	0/1:224,0,188	0/1:255,0,131
OAR2	174609968	.	G	A	135.127	PASS	DP=338;VDB=5.47534e-06;SGB=-44.8082;RPBZ=6.34762;MQBZ=3.02141;MQSBZ=2.77714;BQBZ=4.5186;FS=0;MQ0F=0.00591716;AC=2;AN=8;DP4=180,37,9,15;MQ=29	GT:PL	0/0:0,92,255	0/0:0,52,255	0/1:86,0,230	0/1:90,0,255
OAR2	174610035	.	C	T	491.81	PASS	DP=437;VDB=1.29722e-14;SGB=-34.6086;RPBZ=-4.6575;MQBZ=-10.2475;MQSBZ=2.7677;BQBZ=0.547836;FS=0;MQ0F=0.00457666;AC=4;AN=8;DP4=43,77,63,37;MQ=30	GT:PL	0/1:166,0,255	0/1:162,0,237	0/1:112,0,255	0/1:91,0,255
OAR2	174610038	.	G	A	454.379	PASS	DP=437;VDB=6.18582e-12;SGB=-33.0743;RPBZ=-0.053475;MQBZ=-9.93165;MQSBZ=2.59511;BQBZ=-0.230162;FS=0;MQ0F=0.00228833;AC=4;AN=8;DP4=43,80,60,35;MQ=30	GT:PL	0/1:167,0,255	0/1:162,0,242	0/1:112,0,255	0/1:53,0,255
OAR2	174610137	.	A	G	42.0735	PASS	DP=64;VDB=1.33088e-06;SGB=0.2894;RPBZ=4.23862;MQBZ=-3.87906;BQBZ=-4.58171;FS=0;MQ0F=0;AC=2;AN=8;DP4=0,30,0,10;MQ=29	GT:PL	0/1:25,0,142	0/1:56,0,18	0/0:0,30,129	0/0:0,18,96
OAR2	174840504	.	A	G	901.044	PASS	DP=139;VDB=7.15293e-09;SGB=-5.7223;RPBZ=-0.373932;MQBZ=-1.99544;MQSBZ=-1.07743;BQBZ=0.192484;FS=0;MQ0F=0;AC=6;AN=8;DP4=16,9,26,33;MQ=37	GT:PL	1/1:255,45,0	1/1:255,45,0	0/1:255,0,249	0/1:175,0,245
OAR2	175121979	.	G	A	228.709	PASS	DP=68;VDB=1.55116e-10;SGB=4.5384;RPBZ=0.325827;MQBZ=0.124932;BQBZ=1.53622;FS=0;MQ0F=0;AC=2;AN=8;DP4=47,0,21,0;MQ=36	GT:PL	0/1:123,0,143	0/0:0,36,165	0/1:145,0,34	0/0:0,60,175
OAR2	175331078	.	C	A	921.303	PASS	DP=225;VDB=0.00127292;SGB=-21.7208;RPBZ=7.14185;MQBZ=-1.30912;MQSBZ=0.759081;BQBZ=7.39843;FS=0;MQ0F=0;AC=4;AN=8;DP4=81,8,29,29;MQ=37	GT:PL	0/1:255,0,160	0/1:255,0,187	0/1:194,0,255	0/1:255,0,195
OAR2	175331257	.	G	A	407.603	PASS	DP=43;VDB=1.11559e-11;SGB=-4.03076;RPBZ=1.06658;MQBZ=2.17123;BQBZ=-0.127413;FS=0;MQ0F=0;AC=6;AN=8;DP4=0,10,0,33;MQ=37	GT:PL	0/1:93,0,11	1/1:66,6,0	0/1:107,0,113	1/1:180,51,0
OAR2	175534453	.	G	A	43.9497	PASS	DP=19;VDB=0.0205346;SGB=3.26056;RPBZ=0.100709;MQBZ=-0.777787;BQBZ=0.176971;FS=0;MQ0F=0;AC=2;AN=8;DP4=0,15,0,4;MQ=33	GT:PL	1/1:87,12,0	0/0:0,9,81	0/0:0,24,135	0/0:0,12,76
OAR2	176456776	.	G	A	191.381	PASS	DP=32;VDB=3.85302e-05;SGB=5.26088;RPBZ=-1.60107;MQBZ=0.806828;BQBZ=-0.371184;FS=0;MQ0F=0;AC=3;AN=8;DP4=20,0,12,0;MQ=35	GT:PL	0/1:103,0,125	1/1:133,18,0	0/0:0,27,136	0/0:0,9,81
OAR2	176456894	.	C	T	860.73	PASS	DP=155;VDB=8.21615e-05;SGB=-5.79113;RPBZ=0.13536;MQBZ=-0.340757;MQSBZ=-0.426228;BQBZ=0.617576;FS=0;MQ0F=0;AC=6;AN=8;DP4=17,12,25,39;MQ=38	GT:PL	0/1:255,0,255	0/1:135,0,254	1/1:255,90,0	1/1:255,48,0
OAR2	179472919	.	G	A	301.548	PASS	DP=90;VDB=7.6876e-05;SGB=2.99325;RPBZ=-0.25963;MQBZ=-1.62353;MQSBZ=-2.61819;BQBZ=-0.35277;FS=0;MQ0F=0;AC=3;AN=8;DP4=17,20,8,9;MQ=39	GT:PL	0/0:0,48,255	0/1:92,0,144	0/0:0,48,255	1/1:255,39,0
OAR2	179685254	.	C	G	760.934	PASS	DP=158;VDB=7.83647e-05;SGB=-5.75677;RPBZ=1.03181;MQBZ=2.42971;MQSBZ=0.581812;BQBZ=-0.634367;FS=0;MQ0F=0;AC=6;AN=8;DP4=7,12,26,35;MQ=36	GT:PL	0/1:215,0,127	0/1:75,0,239	1/1:255,63,0	1/1:255,61,0
OAR2	1801988	.	G	A	597.498	PASS	DP=125;VDB=0.0011671;SGB=-14.6629;RPBZ=-0.266686;MQBZ=-0.0692553;MQSBZ=-0.481135;BQBZ=-1.31343;FS=0;MQ0F=0;AC=4;AN=8;DP4=23,22,18,17;MQ=36	GT:PL	0/1:238,0,229	0/1:148,0,135	1/1:255,48,0	0/0:0,39,255
OAR2	180582494	.	C	T	193.953	PASS	DP=90;VDB=0.0423326;SGB=-0.482272;RPBZ=-1.10612;MQBZ=0.660007;MQSBZ=-0.504642;BQBZ=0.0742699;FS=0;MQ0F=0;AC=2;AN=8;DP4=23,15,3,5;MQ=38	GT:PL	0/1:96,0,108	0/0:0,27,241	0/1:137,0,183	0/0:0,54,255
OAR2	180582549	.	A	T	51.9123	PASS	DP=33;VDB=0.0284856;SGB=-1.63269;RPBZ=-1.11;MQBZ=-2.22464;BQBZ=-2.57016;FS=0;MQ0F=0;AC=2;AN=8;DP4=0,28,0,5;MQ=36	GT:PL	0/1:43,0,71	0/1:48,0,58	0/0:0,27,161	0/0:0,39,175
OAR2	180582557	.	C	T	74.0349	PASS	DP=32;VDB=0.0147072;SGB=-1.25106;RPBZ=1.83427;MQBZ=0.793409;BQBZ=-1.50371;FS=0;MQ0F=0;AC=2;AN=8;DP4=0,25,0,6;MQ=36	GT:PL	0/1:30,0,46	0/0:0,15,105	0/1:83,0,88	0/0:0,39,174
OAR2	182142889	.	A	G	302.977	PASS	DP=138;VDB=0.0535036;SGB=-16.4869;RPBZ=0.231689;MQBZ=1.19985;MQSBZ=-0.379325;BQBZ=-1.77348;FS=0;MQ0F=0;AC=2;AN=8;DP4=35,37,11,8;MQ=37	GT:PL	0/0:0,46,255	0/1:91,0,141	0/0:0,87,255	0/1:251,0,223
OAR2	183784765	.	T	C	867.035	PASS	DP=190;VDB=5.59622e-11;SGB=-6.13839;RPBZ=-1.91804;MQBZ=0.290344;MQSBZ=-1.01059;BQBZ=1.84826;FS=0;MQ0F=0.00526316;AC=6;AN=8;DP4=10,16,35,47;MQ=36	GT:PL	1/1:255,123,0	0/1:177,0,139	0/1:219,0,255	1/1:255,57,0
OAR2	184283469	.	G	A	614.486	PASS	DP=195;VDB=0.0285644;SGB=-24.7881;RPBZ=-1.63785;MQBZ=-0.514742;MQSBZ=-0.899432;BQBZ=-1.78915;FS=0;MQ0F=0;AC=4;AN=8;DP4=32,39,34,34;MQ=35	GT:PL	0/1:255,0,222	0/1:148,0,243	0/0:0,135,255	1/1:255,126,0
OAR2	185779914	.	T	A	401.074	PASS	DP=126;VDB=0.00109139;SGB=4.53841;RPBZ=0.0150052;MQBZ=-0.485678;MQSBZ=-0.186074;BQBZ=-0.499117;FS=0;MQ0F=0;AC=2;AN=8;DP4=24,18,11,10;MQ=38	GT:PL	0/1:185,0,255	0/1:255,0,167	0/0:0,51,255	0/0:0,21,172
OAR2	185779915	.	T	C	401.062	PASS	DP=126;VDB=0.00214409;SGB=4.15211;RPBZ=-0.128308;MQBZ=-0.652649;MQSBZ=-0.186074;BQBZ=1.57506;FS=0;MQ0F=0;AC=2;AN=8;DP4=25,18,10,10;MQ=38	GT:PL	0/1:185,0,255	0/1:255,0,196	0/0:0,51,255	0/0:0,21,172
OAR2	185779916	.	C	G	401.062	PASS	DP=127;VDB=0.00197209;SGB=4.15211;RPBZ=0.0221866;MQBZ=-0.709073;MQSBZ=-0.252806;BQBZ=0.280735;FS=0;MQ0F=0;AC=2;AN=8;DP4=26,18,10,10;MQ=38	GT:PL	0/1:185,0,255	0/1:255,0,196	0/0:0,54,255	0/0:0,21,181
OAR2	185779966	.	G	A	362.017	PASS	DP=238;VDB=0.00131074;SGB=5.31099;RPBZ=3.71797;MQBZ=2.04439;MQSBZ=1.87743;BQBZ=3.3188;FS=0;MQ0F=0;AC=2;AN=8;DP4=87,35,11,12;MQ=37	GT:PL	0/1:255,0,255	0/1:147,0,255	0/0:0,123,255	0/0:0,66,255
OAR2	186842687	.	G	A	667.467	PASS	DP=188;VDB=0.00431212;SGB=4.59459;RPBZ=-0.599739;MQBZ=-0.330243;MQSBZ=0.344648;BQBZ=1.87048;FS=0;MQ0F=0;AC=4;AN=8;DP4=19,36,17,25;MQ=39	GT:PL	0/1:214,0,249	0/1:242,0,255	0/0:0,90,255	1/1:255,63,0
OAR2	187714001	.	G	T	982.372	PASS	DP=198;VDB=2.36615e-09;SGB=-23.8687;RPBZ=10.6706;MQBZ=0.0437661;MQSBZ=-0.768115;BQBZ=11.1952;FS=0;MQ0F=0;AC=4;AN=8;DP4=72,0,31,34;MQ=40	GT:PL	0/1:255,0,120	0/1:255,0,128	0/1:255,0,133	0/1:255,0,125
OAR2	189660684	.	T	G	152.466	PASS	DP=39;VDB=7.37588e-05;SGB=0.289452;RPBZ=-0.931664;MQBZ=-0.364378;BQBZ=-0.248141;FS=0;MQ0F=0;AC=3;AN=8;DP4=0,28,0,10;MQ=38	GT:PL	0/0:0,21,128	0/0:0,30,165	1/1:99,12,0	0/1:98,0,149
OAR2	189880495	.	C	T	675.003	PASS	DP=90;VDB=0.0990835;SGB=-4.53989;RPBZ=1.36285;MQBZ=-0.44856;MQSBZ=0.634192;BQBZ=-0.76035;FS=0;MQ0F=0;AC=6;AN=8;DP4=2,5,20,18;MQ=36	GT:PL	1/1:255,36,0	0/0:0,14,208	1/1:255,54,0	1/1:209,21,0
OAR2	190621307	.	A	G	99.5922	PASS	DP=26;VDB=0.000526607;SGB=-1.32472;RPBZ=-0.61182;MQBZ=-1.32011;BQBZ=-0.294884;FS=0;MQ0F=0;AC=2;AN=8;DP4=0,15,0,10;MQ=33	GT:PL	0/0:0,8,110	0/0:0,3,36	0/0:0,7,132	1/1:142,24,0
OAR2	19125753	.	T	G	650.368	PASS	DP=189;VDB=0.00418842;SGB=6.52626;RPBZ=-1.65712;MQBZ=-1.10479;MQSBZ=-0.548537;BQBZ=-0.282991;FS=0;MQ0F=0;AC=4;AN=8;DP4=32,26,31,21;MQ=38	GT:PL	0/1:255,0,255	0/1:184,0,90	0/0:0,117,255	1/1:255,87,0
OAR2	191924158	.	A	G	851.329	PASS	DP=205;VDB=0.00870972;SGB=-4.40516;RPBZ=-1.25333;MQBZ=-0.593077;MQSBZ=0.0371601;BQBZ=-1.23185;FS=0;MQ0F=0;AC=5;AN=8;DP4=25,21,51,32;MQ=35	GT:PL	0/1:255,0,255	0/1:127,0,252	1/1:255,135,0	0/1:254,0,255
OAR2	192157601	.	A	G	719.511	PASS	DP=387;VDB=6.4583e-32;SGB=42.2414;RPBZ=1.88237;MQBZ=-0.288948;MQSBZ=-4.24842;BQBZ=0.796377;FS=0;MQ0F=0;AC=5;AN=8;DP4=29,48,61,97;MQ=38	GT:PL	1/1:255,202,0	0/0:0,175,255	1/1:255,193,0	0/1:255,0,255
OAR2	192571380	.	C	T	84.3115	PASS	DP=11;VDB=0.0562849;SGB=-1.04402;RPBZ=0.969869;MQBZ=-0.557086;BQBZ=0.149071;FS=0;MQ0F=0;AC=5;AN=8;DP4=5,0,5,0;MQ=32	GT:PL	0/1:46,0,27	1/1:24,3,0	0/0:0,12,94	1/1:56,6,0
OAR2	192571534	.	A	G	279.581	PASS	DP=86;VDB=0.0185891;SGB=-25.4437;RPBZ=-2.27084;MQBZ=0.347102;MQSBZ=-1.86574;BQBZ=2.08039;FS=0;MQ0F=0;AC=3;AN=8;DP4=14,23,9,3;MQ=39	GT:PL	0/1:79,0,192	0/1:101,0,68	0/0:0,26,255	0/1:139,0,141
OAR2	192782024	.	G	A	531.027	PASS	DP=81;VDB=3.98838e-06;SGB=9.33207;RPBZ=1.19121;MQBZ=0.534173;MQSBZ=-0.320029;BQBZ=-1.76618;FS=0;MQ0F=0;AC=6;AN=8;DP4=3,21,2,41;MQ=38	GT:PL	1/1:192,60,0	1/1:154,27,0	1/1:230,42,0	0/0:0,72,255
OAR2	19340966	.	A	G	790.503	PASS	DP=221;VDB=5.23965e-12;SGB=-25.0962;RPBZ=-9.46672;MQBZ=-2.12492;MQSBZ=2.32132;BQBZ=5.08222;FS=0;MQ0F=0;AC=4;AN=8;DP4=17,44,40,29;MQ=36	GT:PL	0/1:216,0,255	0/1:102,0,219	0/1:255,0,215	0/1:255,0,201
OAR2	194759143	.	T	C	448.031	PASS	DP=212;VDB=0.0010554;SGB=6.46988;RPBZ=1.21131;MQBZ=0.0534492;MQSBZ=-0.0802928;BQBZ=-0.432903;FS=0;MQ0F=0;AC=2;AN=8;DP4=52,46,17,9;MQ=39	GT:PL	0/1:232,0,255	0/1:255,0,255	0/0:0,117,255	0/0:0,96,255
OAR2	195258322	.	T	C	914.462	PASS	DP=119;VDB=6.69103e-05;SGB=-5.21944;RPBZ=-0.84537;MQBZ=-1.28383;MQSBZ=-0.679681;BQBZ=0.0340013;FS=0;MQ0F=0;AC=5;AN=8;DP4=18,7,25,23;MQ=37	GT:PL	0/1:247,0,146	0/1:202,0,118	1/1:255,48,0	0/1:250,0,207
OAR2	195258326	.	T	C	919.932	PASS	DP=120;VDB=2.07228e-09;SGB=-5.66838;RPBZ=-0.842207;MQBZ=-1.10625;MQSBZ=-0.192926;BQBZ=0.311519;FS=0;MQ0F=0;AC=6;AN=8;DP4=9,6,31,27;MQ=37	GT:PL	0/1:247,0,179	0/1:202,0,115	1/1:255,48,0	1/1:255,69,0
OAR2	195567836	.	G	A	459.391	PASS	DP=154;VDB=0.0472275;SGB=-48.0356;RPBZ=2.79793;MQBZ=-1.40267;MQSBZ=0.137927;BQBZ=3.63738;FS=0;MQ0F=0;AC=3;AN=8;DP4=51,14,17,9;MQ=38	GT:PL	0/1:87,0,255	0/1:169,0,195	0/0:0,108,255	0/1:243,2,0
OAR2	197297852	.	C	T	285.765	PASS	DP=106;VDB=0.00917925;SGB=1.83436;RPBZ=0.728752;MQBZ=-2.38045;MQSBZ=-1.39609;BQBZ=0.552045;FS=0;MQ0F=0.00943396;AC=2;AN=8;DP4=32,20,8,6;MQ=39	GT:PL	0/1:143,0,254	0/1:182,0,222	0/0:0,45,255	0/0:0,48,255
OAR2	197501439	.	C	T	692.498	PASS	DP=205;VDB=0.00563554;SGB=9.42404;RPBZ=0.125594;MQBZ=-0.1776;MQSBZ=-0.180754;BQBZ=1.76055;FS=0;MQ0F=0;AC=4;AN=8;DP4=31,29,35,32;MQ=39	GT:PL	0/1:226,0,255	0/1:255,0,219	1/1:255,123,0	0/0:0,105,255
OAR2	198424877	.	C	A	721.347	PASS	DP=168;VDB=0.0134745;SGB=-6.21747;RPBZ=-0.662771;MQBZ=0.275279;MQSBZ=-0.660473;BQBZ=-0.666137;FS=0;MQ0F=0;AC=6;AN=8;DP4=12,20,26,44;MQ=37	GT:PL	1/1:255,84,0	1/1:255,3,0	0/0:0,81,255	1/1:255,81,0
OAR2	198424997	.	C	T	355.401	PASS	DP=35;VDB=2.29254e-08;SGB=4.4803;RPBZ=1.94871;MQBZ=0.405115;BQBZ=-1.32288;FS=0;MQ0F=0;AC=6;AN=8;DP4=0,10,0,25;MQ=38	GT:PL	1/1:137,27,0	1/1:87,9,0	0/0:0,30,164	1/1:176,39,0
OAR2	198629323	.	C	T	512.118	PASS	DP=122;VDB=0.00720216;SGB=4.59488;RPBZ=0.510912;MQBZ=-0.325823;MQSBZ=0.0929028;BQBZ=-0.452961;FS=0;MQ0F=0;AC=5;AN=8;DP4=25,10,11,31;MQ=38	GT:PL	1/1:255,18,0	0/1:48,0,229	1/1:255,66,0	0/0:0,72,255
OAR2	200881504	.	C	G	356.471	PASS	DP=127;VDB=0.065783;SGB=4.53841;RPBZ=0.563057;MQBZ=-1.11116;MQSBZ=0.658332;BQBZ=-0.559089;FS=0;MQ0F=0;AC=3;AN=8;DP4=24,20,11,10;MQ=37	GT:PL	0/0:0,51,255	0/0:0,45,255	1/1:255,45,0	0/1:147,0,252
OAR2	201105237	.	C	T	227.036	PASS	DP=96;VDB=0.0528464;SGB=4.15211;RPBZ=0.20617;MQBZ=-0.390092;MQSBZ=-0.307775;BQBZ=-0.464076;FS=0;MQ0F=0;AC=2;AN=8;DP4=53,5,19,1;MQ=37	GT:PL	0/1:129,0,154	0/1:137,0,133	0/0:0,69,255	0/0:0,45,219
OAR2	201105278	.	C	T	403.156	PASS	DP=292;VDB=0.162486;SGB=6.08358;RPBZ=4.33613;MQBZ=-0.441672;MQSBZ=1.24985;BQBZ=3.5763;FS=0;MQ0F=0;AC=2;AN=8;DP4=111,47,13,12;MQ=37	GT:PL	0/1:216,0,255	0/1:227,0,255	0/0:0,148,255	0/0:0,172,255
OAR2	201105302	.	T	C	516.014	PASS	DP=292;VDB=2.88371e-21;SGB=-80.3098;RPBZ=-6.25142;MQBZ=0.553282;MQSBZ=-0.462202;BQBZ=-3.45105;FS=0;MQ0F=0;AC=4;AN=8;DP4=75,63,36,10;MQ=37	GT:PL	0/1:101,0,255	0/1:130,0,255	0/1:128,0,255	0/1:200,0,255
OAR2	201828296	.	A	G	168.699	PASS	DP=64;VDB=0.0116902;SGB=-9.73446;RPBZ=-0.456388;MQBZ=1.27279;MQSBZ=0.914717;BQBZ=-0.741864;FS=0;MQ0F=0;AC=3;AN=8;DP4=9,14,3,5;MQ=36	GT:PL	0/0:0,33,255	0/1:33,0,75	0/1:163,0,21	0/1:12,0,190
OAR2	203270375	.	T	C	267.291	PASS	DP=61;VDB=6.54468e-06;SGB=13.6492;RPBZ=1.90053;MQBZ=0.0722174;BQBZ=4.7653;FS=0;MQ0F=0;AC=3;AN=8;DP4=0,37,0,24;MQ=38	GT:PL	0/1:129,0,45	0/0:0,51,167	0/0:0,51,166	1/1:184,51,0
OAR2	205107634	.	G	T	220.138	PASS	DP=36;VDB=1.21489e-07;SGB=2.43333;RPBZ=-1.24623;MQBZ=1.62515;BQBZ=-2.57049;FS=0;MQ0F=0;AC=4;AN=8;DP4=10,0,19,0;MQ=28	GT:PL	0/1:83,0,8	0/0:0,15,83	1/1:61,15,0	0/1:120,0,30
OAR2	205417265	.	T	C	400.07	PASS	DP=157;VDB=0.0167206;SGB=-17.7144;RPBZ=3.64383;MQBZ=-0.718874;MQSBZ=-0.625376;BQBZ=3.4617;FS=0;MQ0F=0;AC=3;AN=8;DP4=42,27,12,9;MQ=35	GT:PL	0/1:188,0,247	0/1:95,0,139	0/0:0,108,255	0/1:157,0,236
OAR2	205417301	.	C	T	684.427	PASS	DP=143;VDB=2.86461e-07;SGB=-2.06265;RPBZ=-0.7892;MQBZ=-0.435385;MQSBZ=-2.61523;BQBZ=0.205328;FS=0;MQ0F=0;AC=5;AN=8;DP4=12,19,24,38;MQ=35	GT:PL	0/1:188,0,255	0/1:74,0,121	1/1:255,111,0	0/1:207,0,213
OAR2	205676484	.	C	T	328.537	PASS	DP=121;VDB=2.95035e-05;SGB=18.6058;RPBZ=0.844562;MQBZ=-0.131677;MQSBZ=-2.16113;BQBZ=0.730706;FS=0;MQ0F=0;AC=3;AN=8;DP4=13,31,10,21;MQ=36	GT:PL	0/1:119,0,216	0/0:0,33,255	1/1:255,69,0	0/0:0,66,255
OAR2	205894558	.	C	T	354.743	PASS	DP=34;VDB=9.76591e-07;SGB=3.31113;RPBZ=0.434479;MQBZ=-1.14339;BQBZ=-0.738549;FS=0;MQ0F=0;AC=5;AN=8;DP4=12,0,22,0;MQ=37	GT:PL	0/1:94,0,8	1/1:153,27,0	1/1:153,27,0	0/0:0,33,173
OAR2	205894676	.	G	C	681.579	PASS	DP=152;VDB=5.38386e-05;SGB=7.87784;RPBZ=-1.10281;MQBZ=-0.580272;MQSBZ=0.00438233;BQBZ=0.0380444;FS=0;MQ0F=0;AC=5;AN=8;DP4=26,11,24,35;MQ=37	GT:PL	0/1:217,0,187	1/1:255,66,0	1/1:255,84,0	0/0:0,87,255
OAR2	206643868	.	T	C	373.113	PASS	DP=244;VDB=0.000465629;SGB=5.31099;RPBZ=-4.25162;MQBZ=-0.282669;MQSBZ=-0.49461;BQBZ=4.22982;FS=0;MQ0F=0;AC=2;AN=8;DP4=37,95,11,12;MQ=37	GT:PL	0/1:255,0,255	0/0:0,87,255	0/0:0,148,255	0/1:158,0,255
OAR2	208038779	.	C	T	709.482	PASS	DP=107;VDB=9.9518e-07;SGB=8.88988;RPBZ=1.74656;MQBZ=-1.47935;MQSBZ=-0.144402;BQBZ=-0.274575;FS=0;MQ0F=0;AC=5;AN=8;DP4=12,7,20,22;MQ=39	GT:PL	0/0:0,36,255	1/1:255,39,0	0/1:245,0,153	1/1:255,48,0
OAR2	208261184	.	A	G	613.532	PASS	DP=141;VDB=0.000184218;SGB=-22.624;RPBZ=1.66701;MQBZ=-1.0359;MQSBZ=0.360718;BQBZ=-1.41087;FS=0;MQ0F=0;AC=3;AN=8;DP4=30,23,16,13;MQ=39	GT:PL	0/1:221,0,215	0/1:197,0,243	0/0:0,57,255	0/1:235,0,255
OAR2	208261269	.	A	G	508.415	PASS	DP=90;VDB=0.000888208;SGB=0.348025;RPBZ=-0.0701737;MQBZ=0.576757;MQSBZ=0.165963;BQBZ=-0.845084;FS=0;MQ0F=0;AC=3;AN=8;DP4=13,12,10,10;MQ=39	GT:PL	0/1:210,0,132	0/0:0,27,255	0/1:166,0,179	0/1:172,0,103
OAR2	208604011	.	T	G	631.715	PASS	DP=87;VDB=0.000296145;SGB=7.82728;RPBZ=0.742871;MQBZ=-2.44783;MQSBZ=1.92577;BQBZ=-3.13486;FS=0;MQ0F=0;AC=5;AN=8;DP4=8,8,21,15;MQ=40	GT:PL	0/0:0,27,255	1/1:175,15,0	1/1:255,57,0	0/1:247,0,177
OAR2	209737941	.	G	A	212.79	PASS	DP=114;VDB=0.549015;SGB=0.675585;RPBZ=1.86486;MQBZ=-0.942304;MQSBZ=1.73409;BQBZ=-0.153874;FS=0;MQ0F=0.00877193;AC=2;AN=8;DP4=32,23,6,5;MQ=38	GT:PL	0/1:99,0,186	0/1:153,0,167	0/0:0,66,255	0/0:0,57,255
OAR2	209737998	.	G	C	391.069	PASS	DP=101;VDB=0.0432122;SGB=2.60694;RPBZ=0.706753;MQBZ=-0.191002;MQSBZ=0.652322;BQBZ=-1.41478;FS=0;MQ0F=0;AC=2;AN=8;DP4=12,24,8,8;MQ=38	GT:PL	0/1:195,0,55	0/0:0,33,239	0/0:0,54,255	0/1:236,0,116
OAR2	2111340	.	C	T	218.153	PASS	DP=69;VDB=1.56362e-05;SGB=-36.7397;RPBZ=0.451841;MQBZ=-0.612427;BQBZ=0.877304;FS=0;MQ0F=0;AC=3;AN=8;DP4=49,0,19,0;MQ=37	GT:PL	0/1:78,0,109	0/1:146,0,118	0/0:0,78,180	0/1:34,0,136
OAR2	211259156	.	A	T	388.649	PASS	DP=64;VDB=0.0104037;SGB=5.13761;RPBZ=0.12435;MQBZ=2.1555;MQSBZ=0.81108;BQBZ=0.345223;FS=0;MQ0F=0;AC=5;AN=8;DP4=4,7,11,10;MQ=36	GT:PL	0/0:0,24,206	1/1:149,15,0	0/1:30,0,73	1/1:255,45,0
OAR2	211472570	.	A	C	471	PASS	DP=194;VDB=0.118524;SGB=7.24247;RPBZ=0.81642;MQBZ=0.222295;MQSBZ=0.709402;BQBZ=-1.08028;FS=0;MQ0F=0;AC=2;AN=8;DP4=43,40,16,12;MQ=39	GT:PL	0/0:0,102,255	0/1:255,0,159	0/1:255,0,255	0/0:0,69,255
OAR2	211694427	.	T	C	464.582	PASS	DP=368;VDB=0.00922544;SGB=28.4887;RPBZ=2.04466;MQBZ=0.915726;MQSBZ=0.0801043;BQBZ=-0.371924;FS=0;MQ0F=0;AC=3;AN=8;DP4=65,81,32,51;MQ=38	GT:PL	0/0:0,205,255	0/0:0,135,255	0/1:255,0,255	1/1:255,157,0
OAR2	21238525	.	G	A	157.547	PASS	DP=20;VDB=0.000482872;SGB=-1.69618;RPBZ=-0.418643;MQBZ=1.16511;BQBZ=0.904534;FS=0;MQ0F=0;AC=3;AN=8;DP4=11,0,9,0;MQ=34	GT:PL	0/1:70,0,24	0/1:103,0,10	0/1:24,0,76	0/0:0,15,103
OAR2	21238657	.	T	C	880.589	PASS	DP=196;VDB=0.000469732;SGB=-6.6278;RPBZ=-1.04834;MQBZ=-0.457698;MQSBZ=1.49547;BQBZ=0.201384;FS=0;MQ0F=0;AC=5;AN=8;DP4=26,19,48,31;MQ=37	GT:PL	0/1:255,0,255	0/1:155,0,239	0/1:255,0,255	1/1:255,99,0
OAR2	212475644	.	A	C	183.463	PASS	DP=41;VDB=0.000182409;SGB=3.53239;RPBZ=1.11209;BQBZ=-0.875328;FS=0;MQ0F=0;AC=2;AN=8;DP4=6,6,1,8;MQ=42	GT:PL	0/1:27,0,139	0/0:0,3,42	0/1:194,0,15	0/0:0,18,211
OAR2	213797713	.	C	T	239.507	PASS	DP=39;VDB=5.01355e-08;SGB=0.742957;RPBZ=2.64747;MQBZ=-3.50752;BQBZ=2.0216;FS=0;MQ0F=0;AC=4;AN=8;DP4=16,0,22,0;MQ=34	GT:PL	0/0:0,27,150	0/1:103,0,40	1/1:138,36,0	0/1:42,0,99
OAR2	214259478	.	A	G	477.923	PASS	DP=45;VDB=1.80946e-07;SGB=-4.45714;RPBZ=1.39476;MQBZ=0.847792;BQBZ=-0.715097;FS=0;MQ0F=0;AC=6;AN=8;DP4=0,9,0,36;MQ=35	GT:PL	1/1:127,18,0	0/1:79,0,80	0/1:134,0,83	1/1:177,51,0
OAR2	216846781	.	G	A	884.058	PASS	DP=199;VDB=5.51728e-05;SGB=-7.27029;RPBZ=2.5317;MQBZ=1.14469;MQSBZ=0.797728;BQBZ=-0.00361156;FS=0;MQ0F=0.0100503;AC=6;AN=8;DP4=14,13,37,56;MQ=37	GT:PL	1/1:255,66,0	0/1:198,0,79	1/1:255,117,0	0/1:215,0,255
OAR2	218286508	.	C	G	725.453	PASS	DP=291;VDB=1.04031e-11;SGB=9.61616;RPBZ=0.746492;MQBZ=0.447919;MQSBZ=3.31864;BQBZ=0.495374;FS=0;MQ0F=0;AC=3;AN=8;DP4=62,50,47,21;MQ=38	GT:PL	0/1:255,0,255	0/1:255,0,223	0/0:0,166,255	0/1:255,0,255
OAR2	218504146	.	A	G	725.461	PASS	DP=325;VDB=2.06445e-07;SGB=-47.1722;RPBZ=-0.584436;MQBZ=-2.06285;MQSBZ=1.92389;BQBZ=-1.90808;FS=0;MQ0F=0;AC=3;AN=8;DP4=64,58,34,35;MQ=38	GT:PL	0/1:255,0,255	0/0:0,132,255	0/1:255,0,255	0/1:255,0,255
OAR2	218711045	.	C	A	341.172	PASS	DP=84;VDB=0.481444;SGB=-9.42529;RPBZ=2.68459;MQBZ=-0.610618;MQSBZ=0.385319;BQBZ=2.23869;FS=0;MQ0F=0;AC=3;AN=8;DP4=24,6,9,9;MQ=36	GT:PL	0/1:104,0,196	0/1:233,0,49	0/1:43,0,183	0/0:0,9,159
OAR2	218997449	.	A	G	491.253	PASS	DP=119;VDB=0.000539268;SGB=-21.3966;RPBZ=2.81175;MQBZ=-1.7834;MQSBZ=-0.58644;BQBZ=-1.45942;FS=0;MQ0F=0;AC=4;AN=8;DP4=30,19,10,17;MQ=36	GT:PL	0/1:134,0,238	0/0:0,90,255	0/1:146,0,202	1/1:255,42,0
OAR2	219773849	.	C	A	240.548	PASS	DP=99;VDB=0.168527;SGB=-13.4184;RPBZ=-4.78176;MQBZ=-1.10487;MQSBZ=-0.880153;BQBZ=4.09788;FS=0;MQ0F=0;AC=3;AN=8;DP4=12,39,2,12;MQ=36	GT:PL	0/1:54,0,173	0/1:120,0,255	0/1:108,0,211	0/0:0,48,213
OAR2	221734751	.	C	T	292.632	PASS	DP=30;VDB=1.57329e-05;SGB=-3.64137;RPBZ=-1.44591;MQBZ=1.19981;BQBZ=0.582866;FS=0;MQ0F=0;AC=5;AN=8;DP4=9,0,18,0;MQ=34	GT:PL	1/1:141,24,0	0/1:24,0,73	0/1:64,0,51	0/1:103,0,35
OAR2	221957062	.	G	A	830.608	PASS	DP=141;VDB=0.101623;SGB=-5.06111;RPBZ=-0.451215;MQBZ=-0.979396;MQSBZ=-1.15273;BQBZ=-1.78201;FS=0;MQ0F=0;AC=5;AN=8;DP4=17,10,25,20;MQ=36	GT:PL	0/1:220,0,231	1/1:255,54,0	0/1:190,0,186	0/1:205,0,185
OAR2	223188626	.	C	A	470.971	PASS	DP=188;VDB=9.579e-11;SGB=9.56023;RPBZ=1.09407;MQBZ=-1.62149;MQSBZ=1.67197;BQBZ=-0.880092;FS=0;MQ0F=0;AC=2;AN=8;DP4=41,34,20,14;MQ=40	GT:PL	0/1:255,0,255	0/0:0,78,255	0/1:255,0,233	0/0:0,69,255
OAR2	223188773	.	G	A	84.2411	PASS	DP=21;VDB=0.000959056;SGB=-1.25106;RPBZ=2.61783;MQBZ=2.04542;BQBZ=-3.34324;FS=0;MQ0F=0;AC=3;AN=8;DP4=0,14,0,6;MQ=36	GT:PL	0/0:0,12,102	0/1:82,0,49	0/0:0,24,129	1/1:45,6,0
OAR2	223623729	.	A	G	342.451	PASS	DP=32;VDB=0.217648;SGB=0.648351;RPBZ=0;MQBZ=-1.28103;MQSBZ=-1.60737;BQBZ=-0.57735;FS=0;MQ0F=0;AC=6;AN=8;DP4=3,1,6,6;MQ=38	GT:PL	0/1:86,0,101	0/1:0,3,42	1/1:196,18,0	1/1:101,9,0
OAR2	225173557	.	G	C	205.689	PASS	DP=33;VDB=0.00223506;SGB=-0.987961;RPBZ=-0.479732;MQBZ=-1.24538;BQBZ=-0.118344;FS=0;MQ0F=0;AC=4;AN=8;DP4=0,20,0,13;MQ=37	GT:PL	0/1:60,0,106	1/1:108,15,0	0/1:81,0,88	0/0:0,33,164
OAR2	225402539	.	C	T	561.563	PASS	DP=132;VDB=0.000119074;SGB=-48.0356;RPBZ=5.50197;MQBZ=0.966667;MQSBZ=-0.406876;BQBZ=2.72722;FS=0;MQ0F=0;AC=4;AN=8;DP4=36,19,15,11;MQ=38	GT:PL	0/1:176,0,255	0/1:73,0,196	0/1:236,0,255	0/1:116,0,255
OAR2	225402628	.	G	A	240.108	PASS	DP=86;VDB=0.049599;SGB=-11.5772;RPBZ=-0.879077;MQBZ=0.263055;MQSBZ=0.808731;BQBZ=0.536409;FS=0;MQ0F=0;AC=3;AN=8;DP4=16,18,3,8;MQ=38	GT:PL	0/0:0,33,253	0/1:65,0,54	0/1:146,0,188	0/1:69,0,255
OAR2	22547774	.	G	C	896.552	PASS	DP=155;VDB=2.41528e-10;SGB=-6.08835;RPBZ=-0.191166;MQBZ=-0.451324;MQSBZ=3.64445;BQBZ=-0.60783;FS=0;MQ0F=0;AC=6;AN=8;DP4=12,9,40,27;MQ=37	GT:PL	0/1:169,0,255	1/1:255,48,0	0/1:255,0,6	1/1:255,54,0
OAR2	225627469	.	C	A	259.544	PASS	DP=109;VDB=7.93729e-07;SGB=11.1054;RPBZ=2.10937;MQBZ=-1.94808;BQBZ=0.679181;FS=0;MQ0F=0;AC=3;AN=8;DP4=71,0,38,0;MQ=35	GT:PL	0/1:120,0,149	0/0:0,81,185	1/1:185,84,0	0/0:0,96,186
OAR2	225627704	.	T	A	37.8693	PASS	DP=8;VDB=0.00951049;SGB=-0.661244;RPBZ=1.87867;MQBZ=2.23607;BQBZ=-0.92582;FS=0;MQ0F=0;AC=6;AN=8;DP4=0,2,0,4;MQ=30	GT:PL	1/1:38,6,0	0/1:0,3,8	0/1:20,0,2	1/1:12,3,0
OAR2	225627705	.	T	C	40.8742	PASS	DP=8;VDB=0.0103531;SGB=-0.661244;RPBZ=1.87867;MQBZ=2.23607;BQBZ=-0.939336;FS=0;MQ0F=0;AC=6;AN=8;DP4=0,2,0,4;MQ=30	GT:PL	1/1:42,6,0	0/1:0,3,8	0/1:20,0,2	1/1:11,3,0
OAR2	226755718	.	A	G	435.029	PASS	DP=183;VDB=1.44263e-06;SGB=8.40135;RPBZ=-0.657942;MQBZ=1.19053;MQSBZ=-0.663051;BQBZ=0.0506871;FS=0;MQ0F=0;AC=2;AN=8;DP4=39,44,8,23;MQ=38	GT:PL	0/1:219,0,255	0/0:0,69,255	0/1:255,0,223	0/0:0,96,255
OAR2	227208470	.	G	A	619.611	PASS	DP=181;VDB=5.92737e-10;SGB=6.91212;RPBZ=-2.32887;MQBZ=0.120043;MQSBZ=0.907641;BQBZ=3.55524;FS=0;MQ0F=0;AC=4;AN=8;DP4=9,34,32,22;MQ=38	GT:PL	0/1:153,0,255	1/1:255,60,0	0/0:0,66,255	0/1:255,0,9
OAR2	22789864	.	G	A	365.297	PASS	DP=225;VDB=0.00807835;SGB=4.5384;RPBZ=1.07369;MQBZ=-0.279078;MQSBZ=1.82566;BQBZ=1.01562;FS=0;MQ0F=0;AC=2;AN=8;DP4=67,43,8,13;MQ=38	GT:PL	0/1:232,0,255	0/0:0,75,255	0/1:173,0,255	0/0:0,126,255
OAR2	229484550	.	G	A	515.484	PASS	DP=141;VDB=0.000455418;SGB=4.59856;RPBZ=-0.417689;MQBZ=-0.715379;MQSBZ=-0.405775;BQBZ=-0.820149;FS=0;MQ0F=0;AC=4;AN=8;DP4=28,12,20,22;MQ=37	GT:PL	0/1:255,0,122	0/1:49,0,157	0/0:0,75,255	1/1:255,75,0
OAR2	230129117	.	C	T	797.287	PASS	DP=84;VDB=9.08337e-06;SGB=-4.89057;RPBZ=1.196;MQBZ=-0.659998;MQSBZ=-1.29081;BQBZ=0.615534;FS=0;MQ0F=0;AC=6;AN=8;DP4=2,7,12,29;MQ=38	GT:PL	0/1:208,0,93	1/1:174,30,0	0/1:200,0,113	1/1:255,45,0
OAR2	231246420	.	G	T	571.509	PASS	DP=144;VDB=6.50854e-06;SGB=3.8237;RPBZ=0.677452;MQBZ=0.60163;MQSBZ=1.22066;BQBZ=-0.0763422;FS=0;MQ0F=0;AC=3;AN=8;DP4=24,26,25,13;MQ=36	GT:PL	0/0:0,66,255	0/1:118,0,132	0/1:255,0,218	0/1:238,0,208
OAR2	233161726	.	G	A	210.017	PASS	DP=204;VDB=5.78084e-05;SGB=47.5856;RPBZ=-0.329722;MQBZ=0.280911;MQSBZ=-1.30414;BQBZ=0.800693;FS=0;MQ0F=0;AC=2;AN=8;DP4=38,57,17,19;MQ=38	GT:PL	0/0:0,84,255	0/0:0,90,255	0/0:0,111,255	1/1:255,108,0
OAR2	233391693	.	A	G	409.563	PASS	DP=119;VDB=0.0356875;SGB=2.53256;RPBZ=-0.886838;MQBZ=-3.19308;MQSBZ=-0.802571;BQBZ=-1.53021;FS=0;MQ0F=0;AC=3;AN=8;DP4=19,26,10,21;MQ=37	GT:PL	0/0:0,48,255	0/0:0,42,255	0/1:200,0,182	1/1:255,63,0
OAR2	233878201	.	G	C	428.691	PASS	DP=153;VDB=0.00693946;SGB=5.23256;RPBZ=-0.0237802;MQBZ=-2.7681;MQSBZ=-1.29891;BQBZ=-2.0481;FS=0;MQ0F=0.00653595;AC=4;AN=8;DP4=21,26,25,20;MQ=36	GT:PL	0/1:89,0,255	0/0:0,60,255	1/1:255,93,0	0/1:129,0,255
OAR2	236603385	.	G	A	704.819	PASS	DP=161;VDB=0.00115157;SGB=5.94637;RPBZ=-0.253874;MQBZ=-0.072977;MQSBZ=-1.38208;BQBZ=-0.525444;FS=0;MQ0F=0.00621118;AC=3;AN=8;DP4=23,30,32,17;MQ=36	GT:PL	0/1:255,0,219	0/1:235,0,72	0/0:0,69,255	0/1:255,0,252
OAR2	237090707	.	C	G	253.322	PASS	DP=207;VDB=3.46535e-07;SGB=-43.1945;RPBZ=4.99119;MQBZ=-0.294976;MQSBZ=0.218878;BQBZ=0.956167;FS=0;MQ0F=0;AC=4;AN=8;DP4=78,42,8,15;MQ=37	GT:PL	0/1:36,0,255	0/1:152,0,239	0/1:16,0,255	0/1:95,0,255
OAR2	237509449	.	T	A	464.58	PASS	DP=213;VDB=0.000498806;SGB=7.68541;RPBZ=0.988335;MQBZ=-1.22577;MQSBZ=-0.0668603;BQBZ=-0.63686;FS=0;MQ0F=0;AC=3;AN=8;DP4=49,30,30,28;MQ=35	GT:PL	0/0:0,54,255	0/0:0,81,255	0/1:255,0,255	1/1:255,102,0
OAR2	237509472	.	G	A	210.012	PASS	DP=219;VDB=0.000214995;SGB=29.5638;RPBZ=-3.40171;MQBZ=1.08478;MQSBZ=0.909405;BQBZ=1.8981;FS=0;MQ0F=0;AC=2;AN=8;DP4=45,67,15,8;MQ=35	GT:PL	1/1:255,48,0	0/0:0,81,255	0/0:0,151,255	0/0:0,102,255
OAR2	237761961	.	G	A	635.498	PASS	DP=171;VDB=1.00838e-10;SGB=8.26421;RPBZ=-0.956185;MQBZ=0.447812;MQSBZ=-1.91653;BQBZ=1.09038;FS=0;MQ0F=0;AC=4;AN=8;DP4=11,34,17,44;MQ=35	GT:PL	0/0:0,54,255	0/1:255,0,255	1/1:255,99,0	0/1:169,0,181
OAR2	238035660	.	G	A	472.919	PASS	DP=49;VDB=0.0103138;SGB=3.92863;RPBZ=1.09475;MQBZ=-0.370984;MQSBZ=0.119025;BQBZ=-0.413706;FS=0;MQ0F=0;AC=5;AN=8;DP4=3,5,16,7;MQ=38	GT:PL	0/0:0,15,164	0/1:47,0,86	1/1:216,27,0	1/1:255,36,0
OAR2	238344434	.	G	A	385.031	PASS	DP=34;VDB=7.27113e-08;SGB=4.46888;RPBZ=-0.142613;MQBZ=0.943937;BQBZ=1.23446;FS=0;MQ0F=0;AC=5;AN=8;DP4=8,0,26,0;MQ=38	GT:PL	0/1:93,0,72	0/0:0,15,101	1/1:165,33,0	1/1:172,33,0
OAR2	239072511	.	T	C	259.049	PASS	DP=118;VDB=0.0166641;SGB=-14.0321;RPBZ=1.85266;MQBZ=0.696529;MQSBZ=-1.53934;BQBZ=-0.0908;FS=0;MQ0F=0;AC=3;AN=8;DP4=28,30,5,10;MQ=38	GT:PL	0/1:149,0,233	0/0:0,69,255	0/1:27,0,229	0/1:125,0,255
OAR2	239290756	.	G	A	412.575	PASS	DP=302;VDB=3.71175e-07;SGB=10.3328;RPBZ=1.93843;MQBZ=-1.21678;MQSBZ=2.11046;BQBZ=-2.64953;FS=0;MQ0F=0;AC=2;AN=8;DP4=73,73,18,18;MQ=37	GT:PL	0/1:255,0,255	0/0:0,144,255	0/0:0,135,255	0/1:197,0,255
OAR2	240467111	.	T	C	719.578	PASS	DP=221;VDB=2.16663e-14;SGB=10.775;RPBZ=-0.843131;MQBZ=-0.293262;MQSBZ=0.944833;BQBZ=0.0431064;FS=0;MQ0F=0;AC=5;AN=8;DP4=42,24,41,33;MQ=36	GT:PL	0/0:0,148,255	0/1:255,0,255	1/1:255,108,0	1/1:255,69,0
OAR2	240899046	.	A	T	81.5314	PASS	DP=24;VDB=0.00187095;SGB=-1.63269;RPBZ=0;MQBZ=-0.274874;BQBZ=0.645497;FS=0;MQ0F=0;AC=2;AN=8;DP4=0,12,0,5;MQ=34	GT:PL	0/0:0,9,90	0/1:54,0,31	0/0:0,12,102	0/1:66,0,49
OAR2	241141395	.	C	T	244.029	PASS	DP=195;VDB=0.0355617;SGB=-15.2595;RPBZ=-4.29963;MQBZ=-0.961326;MQSBZ=0.201176;BQBZ=3.70236;FS=0;MQ0F=0;AC=2;AN=8;DP4=30,75,4,13;MQ=36	GT:PL	0/0:0,63,255	0/0:0,108,255	0/1:102,0,255	0/1:181,0,50
OAR2	244230956	.	C	T	349.267	PASS	DP=70;VDB=1.2685e-05;SGB=-12.8217;RPBZ=0.501539;MQBZ=0.0743466;BQBZ=0.733074;FS=0;MQ0F=0;AC=4;AN=8;DP4=0,41,0,29;MQ=36	GT:PL	0/1:144,0,132	0/1:88,0,128	0/1:54,0,150	0/1:101,0,58
OAR2	244534224	.	T	C	769.949	PASS	DP=98;VDB=3.37458e-06;SGB=-4.55149;RPBZ=-0.976352;MQBZ=-0.0466593;MQSBZ=-0.174684;BQBZ=0.994384;FS=0;MQ0F=0;AC=6;AN=8;DP4=9,7,14,20;MQ=40	GT:PL	1/1:255,27,0	0/1:160,0,150	0/1:139,0,255	1/1:255,39,0
OAR2	24466253	.	C	T	267.009	PASS	DP=104;VDB=0.00187813;SGB=-15.2768;RPBZ=7.07243;MQBZ=-6.5854;MQSBZ=-3.35698;BQBZ=7.64693;FS=0;MQ0F=0.00961538;AC=4;AN=8;DP4=28,0,19,18;MQ=26	GT:PL	0/1:112,0,101	0/1:29,0,79	0/1:117,0,88	0/1:47,0,97
OAR2	24466284	.	G	A	254.411	PASS	DP=118;VDB=2.63755e-05;SGB=-14.97;RPBZ=7.14782;MQBZ=-6.45579;MQSBZ=-0.790327;BQBZ=2.08426;FS=0;MQ0F=0.00847458;AC=4;AN=8;DP4=21,11,17,19;MQ=27	GT:PL	0/1:112,0,172	0/1:23,0,195	0/1:115,0,190	0/1:44,0,175
OAR2	24466433	.	C	T	137.98	PASS	DP=13;VDB=0.000727723;SGB=-2.06645;RPBZ=-0.216376;MQBZ=-0.22172;BQBZ=1.08012;FS=0;MQ0F=0;AC=4;AN=8;DP4=0,6,0,7;MQ=33	GT:PL	0/1:59,0,11	1/1:66,6,0	0/0:0,9,60	0/1:54,0,51
OAR2	245036267	.	C	T	500.51	PASS	DP=70;VDB=5.40589e-09;SGB=-16.8111;RPBZ=0.258201;MQBZ=-0.649903;BQBZ=-0.655632;FS=0;MQ0F=0;AC=5;AN=8;DP4=28,0,42,0;MQ=36	GT:PL	1/1:161,36,0	0/1:136,0,127	0/1:112,0,151	0/1:131,0,49
OAR2	245661016	.	G	A	939.497	PASS	DP=285;VDB=5.02397e-22;SGB=-37.0634;RPBZ=0.532587;MQBZ=-2.10147;MQSBZ=0.641406;BQBZ=-0.164538;FS=0;MQ0F=0;AC=5;AN=8;DP4=28,40,47,61;MQ=37	GT:PL	0/1:255,0,255	1/1:255,135,0	0/1:214,0,255	0/1:255,0,255
OAR2	245661114	.	G	A	454.607	PASS	DP=69;VDB=3.01365e-08;SGB=-15.8906;RPBZ=-0.426502;MQBZ=-0.30472;BQBZ=1.69017;FS=0;MQ0F=0;AC=5;AN=8;DP4=0,28,0,39;MQ=36	GT:PL	0/1:94,0,149	1/1:156,30,0	0/1:92,0,111	0/1:152,0,63
OAR2	247479151	.	C	T	186.383	PASS	DP=47;VDB=0.0238504;SGB=-14.0321;RPBZ=0.928072;MQBZ=-0.66491;BQBZ=-3.68057;FS=0;MQ0F=0;AC=3;AN=8;DP4=0,32,0,15;MQ=36	GT:PL	0/1:95,0,71	0/1:29,0,143	0/1:102,0,97	0/0:0,33,166
OAR2	247799506	.	G	A	329.549	PASS	DP=83;VDB=0.00156136;SGB=15.9941;RPBZ=1.20567;MQBZ=-1.44734;MQSBZ=-1.85803;BQBZ=-1.14494;FS=0;MQ0F=0;AC=3;AN=8;DP4=11,15,9,18;MQ=34	GT:PL	1/1:255,63,0	0/1:120,0,187	0/0:0,27,213	0/0:0,30,255
OAR2	248509465	.	G	A	210.017	PASS	DP=291;VDB=8.45887e-09;SGB=83.6292;RPBZ=-0.881774;MQBZ=-3.27236;MQSBZ=-0.356436;BQBZ=-0.250236;FS=0;MQ0F=0;AC=2;AN=8;DP4=71,50,23,39;MQ=37	GT:PL	1/1:255,187,0	0/0:0,96,255	0/0:0,154,255	0/0:0,114,255
OAR2	248509501	.	G	A	471.014	PASS	DP=299;VDB=0.331912;SGB=11.1054;RPBZ=-4.17788;MQBZ=0.217298;MQSBZ=0.248144;BQBZ=4.20577;FS=0;MQ0F=0;AC=2;AN=8;DP4=41,100,17,21;MQ=37	GT:PL	0/0:0,184,255	0/1:255,0,136	0/1:255,0,255	0/0:0,114,255
OAR2	248860665	.	T	C	171.27	PASS	DP=56;VDB=1.95292e-07;SGB=-14.6458;RPBZ=0.163501;MQBZ=-0.258891;BQBZ=2.04939;FS=0;MQ0F=0;AC=3;AN=8;DP4=40,0,16,0;MQ=37	GT:PL	0/1:134,0,135	0/1:3,0,139	0/1:73,0,138	0/0:0,24,140
OAR2	248860790	.	C	T	571.436	PASS	DP=138;VDB=5.36615e-06;SGB=3.04949;RPBZ=-0.562374;MQBZ=0.941247;MQSBZ=-0.318767;BQBZ=0.136762;FS=0;MQ0F=0;AC=3;AN=8;DP4=15,42,14,20;MQ=37	GT:PL	0/1:238,0,248	0/1:118,0,216	0/1:255,0,255	0/0:0,39,255
OAR2	25200485	.	G	A	210.467	PASS	DP=34;VDB=0.000281798;SGB=-0.984023;RPBZ=1.04824;MQBZ=-1.44276;BQBZ=0.180262;FS=0;MQ0F=0;AC=4;AN=8;DP4=21,0,13,0;MQ=36	GT:PL	0/1:83,0,74	1/1:67,9,0	0/0:0,33,169	0/1:103,0,113
OAR2	25408848	.	T	C	42.3222	PASS	DP=10;VDB=0.0207102;SGB=0.891771;RPBZ=-0.742462;MQBZ=0.107417;BQBZ=-1.49071;FS=0;MQ0F=0;AC=2;AN=8;DP4=5,0,5,0;MQ=28	GT:PL	0/0:0,3,8	0/0:0,3,24	0/1:66,0,63	0/1:13,3,0
OAR2	25879417	.	C	T	227.364	PASS	DP=59;VDB=0.574591;SGB=1.44838;RPBZ=2.95736;MQBZ=-0.017458;MQSBZ=-0.611434;BQBZ=2.14;FS=0;MQ0F=0;AC=2;AN=8;DP4=21,5,10,3;MQ=37	GT:PL	0/1:49,0,173	0/0:0,6,65	0/1:217,0,115	0/0:0,24,207
OAR2	25879499	.	G	A	58.5904	PASS	DP=63;VDB=0.507898;SGB=-1.63269;RPBZ=-2.37212;MQBZ=-2.2155;MQSBZ=-0.822984;BQBZ=1.86886;FS=0;MQ0F=0;AC=2;AN=8;DP4=9,25,2,3;MQ=37	GT:PL	0/1:49,0,229	0/0:0,6,55	0/0:0,57,255	0/1:50,0,110
OAR2	2622811	.	G	C	721.498	PASS	DP=358;VDB=5.2785e-10;SGB=19.0804;RPBZ=0.219426;MQBZ=-1.12834;MQSBZ=1.47258;BQBZ=0.186013;FS=0;MQ0F=0;AC=4;AN=8;DP4=59,37,58,59;MQ=37	GT:PL	1/1:255,157,0	0/1:255,0,255	0/1:255,0,255	0/0:0,114,255
OAR2	26556014	.	A	C	210.007	PASS	DP=174;VDB=0.00210397;SGB=-22.0103;RPBZ=-0.770766;MQBZ=-0.745552;MQSBZ=2.02474;BQBZ=0.049621;FS=0;MQ0F=0.0114943;AC=2;AN=8;DP4=47,31,23,5;MQ=37	GT:PL	0/0:0,64,255	0/0:0,45,255	0/0:0,75,255	1/1:255,78,0
OAR2	26847081	.	T	C	341.621	PASS	DP=75;VDB=3.13822e-05;SGB=-0.410827;RPBZ=0.699407;MQBZ=-1.09749;MQSBZ=-1.25392;BQBZ=-0.376448;FS=0;MQ0F=0;AC=3;AN=8;DP4=9,17,5,11;MQ=38	GT:PL	0/0:0,15,183	0/1:66,0,58	0/1:188,0,227	0/1:127,0,223
OAR2	27841900	.	A	G	205.735	PASS	DP=67;VDB=0.00038487;SGB=2.60694;RPBZ=-1.42099;MQBZ=1.74724;BQBZ=-0.330903;FS=0;MQ0F=0;AC=2;AN=8;DP4=51,0,16,0;MQ=36	GT:PL	0/1:137,0,101	0/0:0,42,168	0/1:108,0,62	0/0:0,72,187
OAR2	27841994	.	G	A	429.845	PASS	DP=142;VDB=0.000457195;SGB=5.69729;RPBZ=-0.0386805;MQBZ=-0.42749;MQSBZ=-3.11707;BQBZ=0.859273;FS=0;MQ0F=0;AC=2;AN=8;DP4=26,40,13,11;MQ=36	GT:PL	0/1:240,0,226	0/1:229,0,129	0/0:0,51,255	0/0:0,96,255
OAR2	28518720	.	G	A	719.542	PASS	DP=290;VDB=1.11911e-09;SGB=13.8654;RPBZ=-0.947408;MQBZ=-0.71887;MQSBZ=0.85712;BQBZ=-0.622172;FS=0;MQ0F=0.00344828;AC=5;AN=8;DP4=47,29,40,50;MQ=38	GT:PL	0/0:0,138,255	0/1:255,0,255	1/1:255,39,0	1/1:255,120,0
OAR2	30051647	.	T	C	115.11	PASS	DP=88;VDB=1.4832e-05;SGB=-10.9634;RPBZ=-2.00009;MQBZ=-2.26214;MQSBZ=-1.3317;BQBZ=-0.902197;FS=0;MQ0F=0;AC=2;AN=8;DP4=10,39,2,8;MQ=37	GT:PL	0/1:49,0,175	0/0:0,0,204	0/1:104,0,167	0/0:0,69,255
OAR2	30553759	.	T	C	239.565	PASS	DP=41;VDB=2.22014e-06;SGB=0.159359;RPBZ=0.800706;MQBZ=-0.51782;BQBZ=1.50759;FS=0;MQ0F=0;AC=4;AN=8;DP4=21,0,19,0;MQ=31	GT:PL	1/1:127,27,0	0/1:49,0,9	0/1:107,0,104	0/0:0,39,162
OAR2	30786614	.	G	A	782.039	PASS	DP=94;VDB=0.0295175;SGB=-4.7479;RPBZ=-0.408732;MQBZ=1.01031;MQSBZ=1.59866;BQBZ=1.30022;FS=0;MQ0F=0;AC=6;AN=8;DP4=9,11,21,17;MQ=34	GT:PL	0/1:134,0,164	1/1:255,42,0	0/1:221,0,225	1/1:211,24,0
OAR2	31762679	.	G	T	470.944	PASS	DP=274;VDB=0.00311817;SGB=-34.2844;RPBZ=-0.678828;MQBZ=-0.703053;MQSBZ=-1.54842;BQBZ=-0.272293;FS=0;MQ0F=0;AC=2;AN=8;DP4=44,74,23,25;MQ=38	GT:PL	0/1:255,0,255	0/0:0,72,255	0/0:0,133,255	0/1:255,0,255
OAR2	32231304	.	T	A	274.878	PASS	DP=71;VDB=0.163723;SGB=0.675585;RPBZ=-0.166609;MQBZ=0.438598;MQSBZ=-0.924076;BQBZ=1.53877;FS=0;MQ0F=0;AC=2;AN=8;DP4=10,16,5,6;MQ=37	GT:PL	0/1:177,0,144	0/0:0,24,159	0/1:137,0,72	0/0:0,30,255
OAR2	32231346	.	A	G	58.1038	PASS	DP=30;VDB=0.0327841;SGB=7.39213;RPBZ=-2.10175;MQBZ=-1.93178;BQBZ=0;FS=0;MQ0F=0;AC=2;AN=8;DP4=0,21,0,7;MQ=36	GT:PL	0/0:0,24,158	1/1:102,14,0	0/0:0,21,140	0/0:0,15,124
OAR2	32436163	.	G	A	471.033	PASS	DP=219;VDB=0.00654239;SGB=-26.9199;RPBZ=-0.950248;MQBZ=-0.967855;MQSBZ=-0.167892;BQBZ=-0.281587;FS=0;MQ0F=0;AC=2;AN=8;DP4=38,50,23,13;MQ=38	GT:PL	0/1:255,0,255	0/0:0,48,255	0/0:0,81,255	0/1:255,0,255
OAR2	32670117	.	G	A	168.202	PASS	DP=77;VDB=0.000548207;SGB=3.76582;RPBZ=1.40021;MQBZ=0.971222;MQSBZ=-1.21605;BQBZ=-2.19994;FS=0;MQ0F=0;AC=3;AN=8;DP4=2,53,0,19;MQ=34	GT:PL	0/1:72,0,119	0/0:0,81,217	0/0:0,57,218	1/1:140,9,0
OAR2	33093772	.	G	A	465.509	PASS	DP=75;VDB=5.18382e-06;SGB=-4.99577;RPBZ=0.0112395;MQBZ=-0.168491;BQBZ=0.412372;FS=0;MQ0F=0;AC=5;AN=8;DP4=0,27,0,47;MQ=38	GT:PL	0/1:140,0,149	0/1:52,0,134	0/1:126,0,84	1/1:187,66,0
OAR2	33301835	.	T	G	359.763	PASS	DP=247;VDB=7.59204e-05;SGB=-59.3316;RPBZ=-8.3704;MQBZ=-1.26645;MQSBZ=-0.275975;BQBZ=5.44386;FS=0;MQ0F=0.00404858;AC=4;AN=8;DP4=24,116,19,14;MQ=37	GT:PL	0/1:8,0,255	0/1:246,0,255	0/1:113,0,255	0/1:37,0,255
OAR2	34051422	.	C	T	819.772	PASS	DP=153;VDB=2.12214e-06;SGB=-5.99021;RPBZ=1.20761;MQBZ=-1.07568;MQSBZ=0.278923;BQBZ=-0.350141;FS=0;MQ0F=0;AC=6;AN=8;DP4=15,12,38,27;MQ=37	GT:PL	0/1:187,0,233	1/1:255,57,0	1/1:255,78,0	0/1:162,0,255
OAR2	35366255	.	C	G	680.598	PASS	DP=204;VDB=3.30421e-06;SGB=20.1618;RPBZ=-1.62961;MQBZ=-0.307789;MQSBZ=2.21381;BQBZ=-1.12306;FS=0;MQ0F=0;AC=5;AN=8;DP4=24,19,40,40;MQ=38	GT:PL	0/1:216,0,255	0/0:0,84,255	1/1:255,117,0	1/1:255,17,0
OAR2	35794519	.	A	G	210.11	PASS	DP=90;VDB=0.0416222;SGB=17.0881;RPBZ=-0.892569;MQBZ=-0.215889;MQSBZ=0.482727;BQBZ=-0.549212;FS=0;MQ0F=0;AC=2;AN=8;DP4=15,16,5,9;MQ=36	GT:PL	0/0:0,39,255	0/0:0,15,129	0/0:0,39,255	1/1:255,42,0
OAR2	35794573	.	G	T	86.1801	PASS	DP=69;VDB=9.78218e-05;SGB=-0.866853;RPBZ=0.675393;MQBZ=-1.45736;MQSBZ=-2.35203;BQBZ=-1.01479;FS=0;MQ0F=0;AC=2;AN=8;DP4=8,35,2,5;MQ=37	GT:PL	0/0:0,45,255	0/1:20,0,74	0/1:106,0,156	0/0:0,48,255
OAR2	36043257	.	T	C	103.842	PASS	DP=49;VDB=0.00540326;SGB=0.289452;RPBZ=1.36785;MQBZ=1.2957;MQSBZ=1.5791;BQBZ=-0.0159367;FS=0;MQ0F=0;AC=2;AN=8;DP4=1,32,0,10;MQ=38	GT:PL	0/0:0,45,174	0/0:0,18,149	0/1:64,0,115	0/1:79,0,89
OAR2	36350430	.	C	T	210.017	PASS	DP=188;VDB=1.24985e-05;SGB=30.9501;RPBZ=0.727037;MQBZ=0.627403;MQSBZ=0.16533;BQBZ=-0.243071;FS=0;MQ0F=0;AC=2;AN=8;DP4=46,38,14,10;MQ=39	GT:PL	0/0:0,78,255	0/0:0,96,255	0/0:0,78,255	1/1:255,72,0
OAR2	36564871	.	G	T	358.37	PASS	DP=178;VDB=0.000260588;SGB=5.31099;RPBZ=-3.14643;MQBZ=-0.940478;MQSBZ=3.49517;BQBZ=1.45721;FS=0;MQ0F=0;AC=2;AN=8;DP4=58,37,13,10;MQ=35	GT:PL	0/0:0,120,255	0/0:0,48,255	0/1:187,0,255	0/1:211,0,255
OAR2	36564876	.	T	C	361.403	PASS	DP=183;VDB=0.000228924;SGB=5.31099;RPBZ=-2.89778;MQBZ=-0.940478;MQSBZ=3.77721;BQBZ=1.10222;FS=0;MQ0F=0;AC=2;AN=8;DP4=56,39,13,10;MQ=35	GT:PL	0/0:0,120,255	0/0:0,48,255	0/1:190,0,255	0/1:211,0,255
OAR2	37483049	.	A	G	811.281	PASS	DP=256;VDB=7.08336e-05;SGB=-107.743;RPBZ=12.7095;MQBZ=-4.25705;MQSBZ=-3.99944;BQBZ=12.344;FS=0;MQ0F=0.00390625;AC=4;AN=8;DP4=126,0,30,33;MQ=37	GT:PL	0/1:255,0,131	0/1:237,0,118	0/1:182,0,122	0/1:176,0,132
OAR2	37699934	.	C	A	466.295	PASS	DP=60;VDB=0.0367556;SGB=3.20849;RPBZ=-1.33122;MQBZ=-1.42866;MQSBZ=0.564833;BQBZ=-1.17369;FS=0;MQ0F=0;AC=5;AN=8;DP4=5,4,10,11;MQ=37	GT:PL	0/1:42,0,177	0/0:0,9,118	1/1:226,27,0	1/1:255,39,12
OAR2	39290104	.	G	A	691.463	PASS	DP=174;VDB=3.10238e-05;SGB=6.71895;RPBZ=-2.9152;MQBZ=0.384654;MQSBZ=-1.33034;BQBZ=-0.643552;FS=0;MQ0F=0;AC=4;AN=8;DP4=17,31,17,36;MQ=37	GT:PL	0/1:253,0,255	1/1:255,66,0	0/0:0,66,255	0/1:227,0,230
OAR2	39937800	.	G	A	134.536	PASS	DP=87;VDB=0.0404287;SGB=-0.0958944;RPBZ=-0.40487;MQBZ=-1.03325;MQSBZ=-0.410724;BQBZ=-0.376729;FS=0;MQ0F=0;AC=2;AN=8;DP4=21,22,3,6;MQ=38	GT:PL	0/0:0,27,255	0/0:0,39,255	0/1:24,0,255	0/1:150,0,110
OAR2	40871217	.	C	G	721.207	PASS	DP=94;VDB=0.00232013;SGB=-4.43409;RPBZ=0.135776;MQBZ=-0.40578;MQSBZ=1.0919;BQBZ=-0.718421;FS=0;MQ0F=0;AC=5;AN=8;DP4=11,5,12,19;MQ=37	GT:PL	1/1:227,27,0	0/1:146,0,121	0/1:167,0,194	0/1:221,0,73
OAR2	40871260	.	G	A	63.9079	PASS	DP=43;VDB=0.0243482;SGB=-0.864905;RPBZ=-1.44378;MQBZ=-0.534058;BQBZ=-0.512813;FS=0;MQ0F=0;AC=2;AN=8;DP4=0,33,0,7;MQ=36	GT:PL	0/0:0,24,140	0/0:0,30,164	0/1:94,0,122	0/1:9,0,124
OAR2	41484781	.	G	A	470.608	PASS	DP=141;VDB=0.0095258;SGB=-22.624;RPBZ=-0.783594;MQBZ=-0.101741;MQSBZ=-0.595056;BQBZ=-1.24115;FS=0;MQ0F=0;AC=2;AN=8;DP4=20,34,8,21;MQ=40	GT:PL	0/1:255,0,171	0/1:255,0,195	0/0:0,63,255	0/0:0,18,255
OAR2	429251	.	T	C	859.167	PASS	DP=219;VDB=0.0028726;SGB=-20.8002;RPBZ=-5.93864;MQBZ=-0.979925;MQSBZ=0.391893;BQBZ=2.77507;FS=0;MQ0F=0;AC=4;AN=8;DP4=19,59,22,33;MQ=39	GT:PL	0/1:255,0,255	0/1:255,0,167	0/1:255,0,251	0/1:132,0,255
OAR2	42923178	.	G	T	944.133	PASS	DP=117;VDB=7.91808e-14;SGB=-5.81518;RPBZ=0.940512;MQBZ=-0.680041;MQSBZ=-0.413831;BQBZ=0.228279;FS=0;MQ0F=0.00854701;AC=6;AN=8;DP4=11,6,39,22;MQ=35	GT:PL	0/1:255,0,213	1/1:245,48,0	0/1:229,0,69	1/1:255,48,0
OAR2	43418518	.	G	A	932.184	PASS	DP=123;VDB=2.03048e-10;SGB=-2.64013;RPBZ=-3.96104;MQBZ=-1.65638;MQSBZ=0.977179;BQBZ=2.66212;FS=0;MQ0F=0;AC=5;AN=8;DP4=3,7,33,23;MQ=35	GT:PL	1/1:255,48,0	0/1:209,0,122	0/1:255,0,67	0/1:255,0,7
OAR2	44540031	.	C	T	30.4337	PASS	DP=8;VDB=0.0714862;SGB=-2.57971;RPBZ=-0.952947;MQBZ=0.176383;FS=0;MQ0F=0;AC=4;AN=8;DP4=5,0,3,0;MQ=28	GT:PL	1/1:8,3,0	0/0:0,9,90	0/1:30,0,2	0/1:30,0,2
OAR2	45070291	.	G	A	906.762	PASS	DP=152;VDB=1.06176e-05;SGB=-5.81938;RPBZ=0.774903;MQBZ=-0.249474;MQSBZ=-0.100146;BQBZ=1.45743;FS=0;MQ0F=0;AC=5;AN=8;DP4=14,10,34,28;MQ=39	GT:PL	1/1:255,81,0	0/1:182,0,51	0/1:255,0,243	0/1:255,0,222
OAR2	46021670	.	G	A	320.36	PASS	DP=36;VDB=0.000877404;SGB=2.25597;RPBZ=1.99738;MQBZ=0.224733;MQSBZ=-1.30558;BQBZ=-0.299851;FS=0;MQ0F=0;AC=4;AN=8;DP4=2,5,6,9;MQ=37	GT:PL	0/1:29,0,134	0/0:0,3,36	0/1:77,0,30	1/1:255,30,0
OAR2	46233436	.	A	G	982	PASS	DP=480;VDB=2.37854e-09;SGB=-38.5977;RPBZ=9.60665;MQBZ=1.58352;MQSBZ=0.056687;BQBZ=10.7423;FS=0;MQ0F=0;AC=4;AN=8;DP4=152,33,60,53;MQ=39	GT:PL	0/1:255,0,255	0/1:255,0,255	0/1:255,0,255	0/1:255,0,116
OAR2	46233491	.	T	C	471.04	PASS	DP=509;VDB=2.30202e-08;SGB=-120.652;RPBZ=-0.356676;MQBZ=-0.978778;MQSBZ=-0.344878;BQBZ=0.757812;FS=0;MQ0F=0;AC=2;AN=8;DP4=134,102,34,37;MQ=39	GT:PL	0/0:0,199,255	0/1:255,0,255	0/1:255,0,255	0/0:0,232,255
OAR2	46650226	.	T	C	170.536	PASS	DP=39;VDB=0.00665186;SGB=-12.8047;RPBZ=0.955723;MQBZ=-0.0168071;BQBZ=-3.46329;FS=0;MQ0F=0;AC=3;AN=8;DP4=0,26,0,13;MQ=35	GT:PL	0/0:0,48,181	0/1:79,0,54	0/1:38,0,44	0/1:93,0,79
OAR2	46936455	.	C	T	173.033	PASS	DP=66;VDB=0.00161554;SGB=-13.4184;RPBZ=-1.52243;MQBZ=-1.84408;BQBZ=-0.994681;FS=0;MQ0F=0;AC=3;AN=8;DP4=0,50,0,14;MQ=36	GT:PL	0/1:75,0,105	0/1:64,0,65	0/0:0,75,187	0/1:74,0,151
OAR2	48511563	.	A	G	68.5487	PASS	DP=47;VDB=0.0280683;SGB=-1.24859;RPBZ=1.02219;MQBZ=-0.882477;BQBZ=0.546851;FS=0;MQ0F=0;AC=2;AN=8;DP4=41,0,6,0;MQ=39	GT:PL	0/0:0,45,176	0/1:88,0,141	0/0:0,39,178	0/1:21,0,94
OAR2	48784458	.	T	A	454.966	PASS	DP=220;VDB=0.000482936;SGB=11.1054;RPBZ=0.914955;MQBZ=-0.510288;MQSBZ=0.014143;BQBZ=0.999904;FS=0;MQ0F=0;AC=2;AN=8;DP4=51,44,15,23;MQ=38	GT:PL	0/0:0,72,255	0/1:239,0,177	0/0:0,117,255	0/1:255,0,255
OAR2	51135961	.	T	C	149.657	PASS	DP=82;VDB=0.00162684;SGB=0.289452;RPBZ=-0.209946;MQBZ=-1.57264;MQSBZ=-0.555621;BQBZ=-1.76068;FS=0;MQ0F=0;AC=2;AN=8;DP4=14,17,5,5;MQ=36	GT:PL	0/1:97,0,93	0/1:92,0,27	0/0:0,48,255	0/0:0,33,255
OAR2	51583801	.	A	C	461.978	PASS	DP=163;VDB=0.0211946;SGB=8.01505;RPBZ=-0.0801975;MQBZ=-0.630472;MQSBZ=-0.673245;BQBZ=0.755816;FS=0;MQ0F=0;AC=2;AN=8;DP4=35,35,17,13;MQ=38	GT:PL	0/1:246,0,214	0/0:0,57,255	0/1:255,0,255	0/0:0,84,255
OAR2	51583849	.	A	G	291.997	PASS	DP=108;VDB=0.290783;SGB=1.06183;RPBZ=0.783302;MQBZ=1.34143;MQSBZ=0.407108;BQBZ=1.82052;FS=0;MQ0F=0.00925926;AC=2;AN=8;DP4=21,22,6,6;MQ=37	GT:PL	0/0:0,36,255	0/1:139,0,145	0/1:192,0,242	0/0:0,45,255
OAR2	52094535	.	C	A	54.7469	PASS	DP=164;VDB=0.000227324;SGB=-31.8986;RPBZ=-1.7856;MQBZ=-6.17631;MQSBZ=-1.04689;BQBZ=-0.282132;FS=0;MQ0F=0;AC=2;AN=8;DP4=36,30,6,10;MQ=35	GT:PL	0/0:0,61,255	0/1:45,0,220	0/1:49,0,255	0/0:4,0,255
OAR2	52094625	.	G	A	441.729	PASS	DP=397;VDB=0.000671077;SGB=-78.6961;RPBZ=-4.10688;MQBZ=-6.46762;MQSBZ=-0.866524;BQBZ=3.47273;FS=0;MQ0F=0;AC=4;AN=8;DP4=60,122,27,18;MQ=36	GT:PL	0/1:188,0,255	0/1:77,0,255	0/1:153,0,255	0/1:70,0,255
OAR2	52094650	.	T	C	667.184	PASS	DP=273;VDB=0.000605292;SGB=-77.0824;RPBZ=0.929715;MQBZ=-6.19673;MQSBZ=-0.122163;BQBZ=-0.744114;FS=0;MQ0F=0;AC=4;AN=8;DP4=42,53,27,17;MQ=37	GT:PL	0/1:231,0,255	0/1:133,0,255	0/1:211,0,255	0/1:133,0,255
OAR2	52094658	.	C	T	642.988	PASS	DP=268;VDB=0.00694105;SGB=-75.4686;RPBZ=0.594027;MQBZ=-6.22422;MQSBZ=-0.469515;BQBZ=-0.384465;FS=0;MQ0F=0;AC=4;AN=8;DP4=43,50,25,18;MQ=37	GT:PL	0/1:228,0,255	0/1:119,0,255	0/1:213,0,255	0/1:124,0,255
OAR2	52094665	.	T	C	644.134	PASS	DP=263;VDB=0.00565104;SGB=-73.8549;RPBZ=0.635498;MQBZ=-6.07927;MQSBZ=-0.276593;BQBZ=-2.36736;FS=0;MQ0F=0;AC=4;AN=8;DP4=41,50,25,17;MQ=36	GT:PL	0/1:244,0,255	0/1:122,0,255	0/1:213,0,255	0/1:106,0,255
OAR2	52094734	.	C	T	402.017	PASS	DP=61;VDB=4.37656e-18;SGB=-4.92754;RPBZ=-1.354;MQBZ=2.59039;BQBZ=0.0301425;FS=0;MQ0F=0;AC=5;AN=8;DP4=0,19,0,42;MQ=33	GT:PL	0/1:137,0,38	0/1:23,0,134	1/1:149,5,0	0/1:131,0,9
OAR2	53035007	.	A	G	980.545	PASS	DP=200;VDB=9.37335e-09;SGB=-6.49864;RPBZ=2.88849;MQBZ=0.206096;MQSBZ=-2.41442;BQBZ=1.19324;FS=0;MQ0F=0;AC=5;AN=8;DP4=24,18,36,40;MQ=38	GT:PL	0/1:255,0,255	0/1:255,0,232	0/1:255,0,255	1/1:255,48,0
OAR2	53832939	.	C	T	210.017	PASS	DP=210;VDB=0.0335196;SGB=8.40135;RPBZ=0.461118;MQBZ=1.06443;MQSBZ=-0.867116;BQBZ=1.64781;FS=0;MQ0F=0;AC=2;AN=8;DP4=45,55,16,15;MQ=38	GT:PL	0/0:0,72,255	0/0:0,84,255	0/0:0,102,255	1/1:255,51,0
OAR2	54367660	.	C	T	711.548	PASS	DP=118;VDB=0.000608562;SGB=-16.1974;RPBZ=-1.46935;MQBZ=-0.508513;MQSBZ=0.603224;BQBZ=-0.577596;FS=0;MQ0F=0;AC=5;AN=8;DP4=12,20,14,26;MQ=37	GT:PL	0/1:137,0,110	0/1:115,0,246	0/1:244,0,255	1/1:255,42,0
OAR2	54831872	.	C	T	112.759	PASS	DP=38;VDB=0.000219506;SGB=1.06199;RPBZ=-0.277243;MQBZ=-0.270798;BQBZ=-2.1212;FS=0;MQ0F=0;AC=3;AN=8;DP4=25,0,12,0;MQ=30	GT:PL	1/1:113,27,0	0/0:0,12,104	0/0:0,45,162	0/1:45,0,88
OAR2	55103457	.	G	A	119.599	PASS	DP=184;VDB=0.000936503;SGB=-0.0966342;RPBZ=3.38793;MQBZ=-0.3936;MQSBZ=0.714533;BQBZ=1.56978;FS=0;MQ0F=0;AC=2;AN=8;DP4=81,29,2,7;MQ=39	GT:PL	0/0:0,84,255	0/1:114,0,255	0/0:0,120,255	0/1:48,0,255
OAR2	55103600	.	G	A	132.015	PASS	DP=51;VDB=0.00211505;SGB=0.289452;RPBZ=-0.547338;MQBZ=-1.67866;BQBZ=-3.58725;FS=0;MQ0F=0;AC=2;AN=8;DP4=0,41,0,10;MQ=38	GT:PL	0/0:0,42,183	0/1:85,0,69	0/0:0,54,187	0/1:86,0,83
OAR2	58007817	.	G	A	96.0494	PASS	DP=31;VDB=0.000959691;SGB=-0.48012;RPBZ=-0.0679159;MQBZ=-0.648219;BQBZ=1.24334;FS=0;MQ0F=0;AC=2;AN=8;DP4=0,23,0,8;MQ=35	GT:PL	0/1:108,0,119	0/0:0,18,132	0/0:0,24,141	0/1:27,0,34
OAR2	5853259	.	C	T	980.828	PASS	DP=347;VDB=1.09844e-13;SGB=-11.0197;RPBZ=-0.423847;MQBZ=-2.99575;MQSBZ=0.251179;BQBZ=-1.53408;FS=0;MQ0F=0;AC=6;AN=8;DP4=18,23,109,66;MQ=36	GT:PL	1/1:255,184,0	0/1:255,0,255	1/1:255,151,0	0/1:255,0,255
OAR2	59867700	.	T	A	551.526	PASS	DP=222;VDB=2.23511e-09;SGB=-32.4433;RPBZ=-0.260096;MQBZ=-0.957477;MQSBZ=-3.14405;BQBZ=-3.03111;FS=0;MQ0F=0;AC=3;AN=8;DP4=37,48,14,31;MQ=39	GT:PL	0/0:0,108,255	0/1:255,0,223	0/1:255,0,255	0/1:81,0,255
OAR2	60343295	.	C	T	372.134	PASS	DP=106;VDB=0.0301081;SGB=10.9724;RPBZ=1.23536;MQBZ=-0.737664;MQSBZ=1.09783;BQBZ=-2.01122;FS=0;MQ0F=0;AC=2;AN=8;DP4=11,23,11,9;MQ=37	GT:PL	0/0:0,33,255	0/1:157,0,55	0/1:255,0,99	0/0:0,45,255
OAR2	60343366	.	T	C	980.944	PASS	DP=270;VDB=3.64582e-17;SGB=-8.50746;RPBZ=0.181736;MQBZ=-0.476701;MQSBZ=1.74869;BQBZ=-0.322909;FS=0;MQ0F=0;AC=6;AN=8;DP4=29,18,60,60;MQ=38	GT:PL	0/1:255,0,255	1/1:255,102,0	1/1:255,151,0	0/1:255,0,255
OAR2	60594471	.	G	A	313.636	PASS	DP=198;VDB=0.00161585;SGB=-18.9418;RPBZ=8.05688;MQBZ=1.28652;MQSBZ=0.801872;BQBZ=7.67074;FS=0;MQ0F=0;AC=3;AN=8;DP4=126,8,10,13;MQ=37	GT:PL	0/1:167,0,121	0/1:181,0,134	0/1:7,0,174	0/0:0,129,255
OAR2	60916830	.	C	T	371.645	PASS	DP=109;VDB=0.0158468;SGB=-9.74931;RPBZ=2.74902;MQBZ=0.973803;MQSBZ=0;BQBZ=1.40144;FS=0;MQ0F=0;AC=4;AN=8;DP4=12,15,17,2;MQ=37	GT:PL	0/1:21,0,171	0/1:131,0,178	0/1:147,0,146	0/1:111,0,177
OAR2	61653872	.	C	T	191.472	PASS	DP=46;VDB=0.000691654;SGB=-14.6458;RPBZ=0.958605;MQBZ=-0.697076;BQBZ=-1.24033;FS=0;MQ0F=0;AC=3;AN=8;DP4=0,30,0,16;MQ=35	GT:PL	0/0:0,33,165	0/1:21,0,94	0/1:87,0,38	0/1:123,0,143
OAR2	61916083	.	T	C	687.597	PASS	DP=174;VDB=2.91743e-06;SGB=-25.0788;RPBZ=1.54706;MQBZ=1.99101;MQSBZ=1.89325;BQBZ=1.66855;FS=0;MQ0F=0;AC=3;AN=8;DP4=38,35,16,17;MQ=38	GT:PL	0/0:0,99,255	0/1:244,0,206	0/1:228,0,255	0/1:255,0,211
OAR2	62121792	.	G	A	675.118	PASS	DP=136;VDB=3.96229e-05;SGB=-15.5837;RPBZ=-0.399223;MQBZ=0.877542;MQSBZ=-0.551452;BQBZ=-0.0329217;FS=0;MQ0F=0;AC=4;AN=8;DP4=18,31,12,26;MQ=37	GT:PL	0/1:211,0,255	0/1:204,0,213	0/1:231,0,185	0/1:67,0,255
OAR2	62595691	.	T	C	462.578	PASS	DP=195;VDB=3.41196e-08;SGB=41.0141;RPBZ=0.997091;MQBZ=-1.11633;MQSBZ=-1.53694;BQBZ=-1.5306;FS=0;MQ0F=0;AC=3;AN=8;DP4=37,31,26,35;MQ=36	GT:PL	1/1:255,148,0	0/0:0,63,255	0/0:0,108,255	0/1:253,0,187
OAR2	63248222	.	G	A	815.551	PASS	DP=130;VDB=5.95318e-18;SGB=-5.34581;RPBZ=-0.85986;MQBZ=0.139934;MQSBZ=2.0374;BQBZ=-0.104276;FS=0;MQ0F=0;AC=5;AN=8;DP4=18,8,39,12;MQ=37	GT:PL	0/1:184,0,255	0/1:255,0,109	0/1:161,0,181	1/1:255,60,0
OAR2	63248331	.	A	T	389.112	PASS	DP=39;VDB=4.8271e-06;SGB=-4.18374;RPBZ=0;MQBZ=0.423229;BQBZ=-0.955134;FS=0;MQ0F=0;AC=5;AN=8;DP4=0,12,0,27;MQ=33	GT:PL	0/1:112,0,112	0/1:87,0,35	0/1:78,0,49	1/1:152,33,0
OAR2	6334336	.	G	A	379.31	PASS	DP=182;VDB=0.395691;SGB=-18.3281;RPBZ=2.86924;MQBZ=-1.71053;MQSBZ=-0.0946655;BQBZ=3.31726;FS=0;MQ0F=0;AC=3;AN=8;DP4=50,29,11,11;MQ=38	GT:PL	0/0:0,81,255	0/1:173,0,228	0/1:197,0,255	0/1:51,0,255
OAR2	63758758	.	T	A	380.73	PASS	DP=244;VDB=2.2607e-10;SGB=-28.1474;RPBZ=-0.961016;MQBZ=-2.9502;MQSBZ=2.31864;BQBZ=-0.322088;FS=0;MQ0F=0;AC=2;AN=8;DP4=61,46,26,12;MQ=38	GT:PL	0/1:255,0,255	0/0:0,60,255	0/0:0,81,255	0/1:165,0,255
OAR2	64083964	.	G	A	704.581	PASS	DP=155;VDB=0.00071423;SGB=3.62863;RPBZ=-1.16278;MQBZ=-1.42285;MQSBZ=-2.4374;BQBZ=-1.04066;FS=0;MQ0F=0;AC=3;AN=8;DP4=28,33,17,20;MQ=38	GT:PL	0/1:255,0,254	0/1:234,0,185	0/1:255,0,255	0/0:0,84,255
OAR2	64645631	.	A	G	128.019	PASS	DP=30;VDB=0.00272329;SGB=-0.866853;RPBZ=-1.19845;MQBZ=-1.80093;MQSBZ=1.14532;BQBZ=-1.37081;FS=0;MQ0F=0;AC=2;AN=8;DP4=12,1,6,1;MQ=37	GT:PL	0/0:0,12,142	0/1:35,0,33	0/1:132,0,46	0/0:0,18,146
OAR2	64848292	.	C	T	259.99	PASS	DP=68;VDB=0.00798681;SGB=6.13093;RPBZ=0.518715;MQBZ=-0.333284;MQSBZ=-1.94356;FS=0;MQ0F=0;AC=2;AN=8;DP4=11,10,6,7;MQ=35	GT:PL	0/0:0,12,107	0/1:104,0,50	0/1:195,0,154	0/0:0,27,255
OAR2	66920381	.	T	A	390.177	PASS	DP=322;VDB=0.0113335;SGB=-23.8514;RPBZ=-5.62158;MQBZ=-0.285296;MQSBZ=-0.792106;BQBZ=5.39631;FS=0;MQ0F=0;AC=3;AN=8;DP4=47,126,12,19;MQ=36	GT:PL	0/1:156,0,255	0/1:143,0,255	0/1:135,0,255	0/0:0,144,255
OAR2	67415890	.	T	C	37.8344	PASS	DP=36;VDB=0.00698754;SGB=-1.63269;RPBZ=-0.347139;MQBZ=0;BQBZ=-0.571501;FS=0;MQ0F=0;AC=2;AN=8;DP4=31,0,5,0;MQ=31	GT:PL	0/0:0,21,137	0/1:8,0,111	0/1:68,0,52	0/0:0,36,148
OAR2	67416169	.	A	G	39.8168	PASS	DP=38;VDB=0.00868673;SGB=4.63151;RPBZ=-1.53919;MQBZ=-1.89624;BQBZ=0.222296;FS=0;MQ0F=0;AC=2;AN=8;DP4=0,32,0,5;MQ=34	GT:PL	0/0:0,18,111	0/0:0,33,161	0/0:0,45,172	1/1:84,15,0
OAR2	68137645	.	A	C	742.233	PASS	DP=112;VDB=1.26406e-06;SGB=-14.0494;RPBZ=1.25491;MQBZ=0.422278;MQSBZ=-2.06639;BQBZ=0.920451;FS=0;MQ0F=0;AC=6;AN=8;DP4=12,20,13,20;MQ=39	GT:PL	0/1:88,0,255	1/1:255,30,0	1/1:224,30,0	0/1:215,0,255
OAR2	68711095	.	C	T	828.806	PASS	DP=93;VDB=7.13199e-05;SGB=-2.51052;RPBZ=1.04068;MQBZ=0.51255;MQSBZ=-0.584397;BQBZ=0.701381;FS=0;MQ0F=0;AC=6;AN=8;DP4=4,4,23,16;MQ=34	GT:PL	1/1:255,39,0	1/1:253,27,0	0/1:197,0,7	0/1:162,0,158
OAR2	6871292	.	A	G	527.522	PASS	DP=171;VDB=0.00402428;SGB=-29.9885;RPBZ=0.154745;MQBZ=-1.47291;MQSBZ=3.01176;BQBZ=-1.79736;FS=0;MQ0F=0;AC=3;AN=8;DP4=36,36,19,22;MQ=36	GT:PL	0/1:255,0,218	0/1:57,0,255	0/1:255,0,255	0/0:0,111,255
OAR2	69360762	.	G	A	764.401	PASS	DP=115;VDB=5.49093e-07;SGB=-5.25635;RPBZ=0.965857;MQBZ=-1.27871;MQSBZ=1.68158;BQBZ=-2.20744;FS=0;MQ0F=0;AC=5;AN=8;DP4=10,9,21,32;MQ=37	GT:PL	0/1:210,0,223	0/1:166,0,73	0/1:173,0,179	1/1:255,75,0
OAR2	699930	.	A	G	459.531	PASS	DP=194;VDB=0.257031;SGB=-7.50457;RPBZ=-0.267531;MQBZ=-1.82672;MQSBZ=1.78092;BQBZ=3.04751;FS=0;MQ0F=0.0670103;AC=6;AN=8;DP4=1,23,45,53;MQ=16	GT:PL	1/1:155,11,0	0/1:142,0,5	1/1:86,0,1	0/1:112,0,43
OAR2	699941	.	T	C	438.014	PASS	DP=139;VDB=0.0700884;SGB=-6.77409;RPBZ=1.23319;MQBZ=0.203407;MQSBZ=1.50009;BQBZ=0.860671;FS=0;MQ0F=0.0935252;AC=5;AN=8;DP4=1,25,17,65;MQ=17	GT:PL	0/1:164,0,12	1/1:120,0,0	0/1:71,0,17	0/1:121,0,42
OAR2	699959	.	T	C	135.691	PASS	DP=44;VDB=4.89544e-05;SGB=-8.8266;RPBZ=-1.45903;MQBZ=3.93135;MQSBZ=2.20792;BQBZ=-0.30941;FS=0;MQ0F=0.159091;AC=3;AN=8;DP4=6,13,0,16;MQ=15	GT:PL	0/1:53,0,5	0/0:0,5,14	0/1:48,0,11	0/1:73,0,13
OAR2	699962	.	A	T	138.887	PASS	DP=50;VDB=0.000245271;SGB=-0.989948;RPBZ=0.260682;MQBZ=4.43106;MQSBZ=2.29707;BQBZ=-0.859689;FS=0;MQ0F=0.2;AC=3;AN=8;DP4=7,11,0,13;MQ=14	GT:PL	0/1:52,0,12	0/0:0,12,18	0/1:54,0,13	0/1:73,0,7
OAR2	70423849	.	G	A	459.812	PASS	DP=159;VDB=0.00412571;SGB=-23.8514;RPBZ=-0.348994;MQBZ=-1.98674;MQSBZ=0.113769;BQBZ=-0.211417;FS=0;MQ0F=0;AC=3;AN=8;DP4=33,30,16,15;MQ=38	GT:PL	0/1:228,0,255	0/1:17,0,183	0/1:255,0,255	0/0:0,69,255
OAR2	7133827	.	C	T	206.559	PASS	DP=49;VDB=0.0158634;SGB=-0.48012;RPBZ=0.942842;MQBZ=1.46047;MQSBZ=-1.41536;BQBZ=1.23876;FS=0;MQ0F=0;AC=3;AN=8;DP4=9,8,5,3;MQ=39	GT:PL	0/0:0,15,181	0/1:30,0,107	0/0:0,27,230	1/1:222,21,0
OAR2	71400290	.	T	C	461.006	PASS	DP=134;VDB=1.99024e-08;SGB=26.004;RPBZ=0.0465921;MQBZ=-1.09613;MQSBZ=-2.3163;BQBZ=0.101354;FS=0;MQ0F=0;AC=4;AN=8;DP4=17,24,14,28;MQ=37	GT:PL	1/1:255,75,0	0/0:0,48,255	0/0:0,72,255	1/1:255,12,0
OAR2	71609925	.	A	G	721.491	PASS	DP=258;VDB=3.18857e-22;SGB=10.775;RPBZ=-0.438049;MQBZ=-0.868552;MQSBZ=0.275331;BQBZ=-2.10879;FS=0;MQ0F=0;AC=4;AN=8;DP4=55,34,38,36;MQ=37	GT:PL	0/0:0,157,255	0/1:255,0,255	0/1:255,0,255	1/1:255,105,0
OAR2	71877390	.	G	A	429.199	PASS	DP=299;VDB=5.2253e-08;SGB=16.1272;RPBZ=4.24361;MQBZ=-0.941557;MQSBZ=-2.96121;BQBZ=2.07425;FS=0;MQ0F=0;AC=2;AN=8;DP4=69,67,18,33;MQ=36	GT:PL	0/1:213,0,255	0/0:0,141,255	0/0:0,138,255	0/1:255,0,4
OAR2	72624504	.	C	T	42.3911	PASS	DP=23;VDB=0.364077;SGB=-2.36533;RPBZ=0.312086;MQBZ=0.525126;MQSBZ=0;BQBZ=1.36138;FS=0;MQ0F=0;AC=2;AN=8;DP4=2,9,0,3;MQ=34	GT:PL	0/1:72,6,0	0/1:12,0,56	0/0:0,9,86	0/0:0,15,44
OAR2	72972173	.	T	C	689.499	PASS	DP=250;VDB=4.94163e-07;SGB=11.5476;RPBZ=-0.165;MQBZ=0.195541;MQSBZ=-1.05574;BQBZ=0.381764;FS=0;MQ0F=0;AC=4;AN=8;DP4=30,46,33,45;MQ=37	GT:PL	1/1:255,99,0	0/1:223,0,255	0/1:255,0,255	0/0:0,105,255
OAR2	73310197	.	T	C	719.548	PASS	DP=196;VDB=8.35399e-11;SGB=6.9121;RPBZ=0.24799;MQBZ=-1.63184;MQSBZ=0.987964;BQBZ=-0.885787;FS=0;MQ0F=0;AC=5;AN=8;DP4=35,25,24,30;MQ=39	GT:PL	0/1:255,0,255	1/1:255,42,0	1/1:255,60,0	0/0:0,96,255
OAR2	74116493	.	A	G	460.475	PASS	DP=214;VDB=2.44808e-08;SGB=35.0115;RPBZ=-0.185006;MQBZ=-0.040165;MQSBZ=1.32777;BQBZ=-1.28687;FS=0;MQ0F=0;AC=4;AN=8;DP4=25,27,19,36;MQ=36	GT:PL	0/0:0,75,255	1/1:255,69,0	1/1:255,96,0	0/0:0,81,255
OAR2	74628693	.	A	C	134.277	PASS	DP=26;VDB=0.000190525;SGB=-1.53316;RPBZ=1.19606;MQBZ=-0.783349;BQBZ=0.222451;FS=0;MQ0F=0;AC=3;AN=8;DP4=15,0,10,0;MQ=32	GT:PL	0/0:0,21,139	0/1:35,0,14	0/1:82,0,76	0/1:57,0,30
OAR2	74628830	.	G	A	622.099	PASS	DP=239;VDB=1.62263e-12;SGB=8.8482;RPBZ=0.266093;MQBZ=0.635246;MQSBZ=0.550618;BQBZ=1.05158;FS=0;MQ0F=0;AC=4;AN=8;DP4=38,42,30,34;MQ=38	GT:PL	1/1:255,120,0	0/1:166,0,255	0/1:245,0,255	0/0:0,120,255
OAR2	75049020	.	A	C	180.906	PASS	DP=127;VDB=0.579002;SGB=0.675642;RPBZ=1.40033;MQBZ=-1.5135;MQSBZ=0.57152;BQBZ=1.50388;FS=0;MQ0F=0;AC=2;AN=8;DP4=33,23,7,4;MQ=37	GT:PL	0/1:160,0,185	0/0:0,51,255	0/0:0,60,255	0/1:61,0,185
OAR2	76476046	.	G	A	649.455	PASS	DP=61;VDB=1.80183e-08;SGB=-4.43162;RPBZ=0.570891;MQBZ=-1.92199;MQSBZ=-1.83301;BQBZ=-0.479911;FS=0;MQ0F=0;AC=6;AN=8;DP4=4,3,6,25;MQ=36	GT:PL	0/1:123,0,88	1/1:189,21,0	1/1:179,30,0	0/1:198,0,95
OAR2	76678188	.	C	T	470.991	PASS	DP=252;VDB=0.034294;SGB=9.94653;RPBZ=1.20271;MQBZ=-0.524133;MQSBZ=1.58693;BQBZ=0.0936963;FS=0;MQ0F=0;AC=2;AN=8;DP4=61,59,20,15;MQ=38	GT:PL	0/1:255,0,255	0/0:0,93,255	0/0:0,148,255	0/1:255,0,255
OAR2	77082561	.	G	A	372.032	PASS	DP=128;VDB=0.000546756;SGB=2.99323;RPBZ=1.73449;MQBZ=-0.726005;MQSBZ=-0.398842;BQBZ=3.47333;FS=0;MQ0F=0;AC=2;AN=8;DP4=42,18,9,8;MQ=38	GT:PL	0/0:0,63,255	0/1:161,0,226	0/1:250,0,101	0/0:0,60,255
OAR2	77725956	.	C	A	256.866	PASS	DP=21;VDB=0.00127808;SGB=1.57516;RPBZ=-0.821165;MQBZ=1.44615;BQBZ=1.40758;FS=0;MQ0F=0;AC=5;AN=8;DP4=6,0,15,0;MQ=36	GT:PL	0/1:0,3,23	0/1:91,0,21	1/1:154,24,0	0/1:52,0,69
OAR2	78228293	.	T	A	377.934	PASS	DP=148;VDB=0.000722316;SGB=-52.8768;RPBZ=-0.628362;MQBZ=-0.882482;MQSBZ=-0.348581;BQBZ=-2.03641;FS=0;MQ0F=0.00675676;AC=3;AN=8;DP4=22,53,9,20;MQ=36	GT:PL	0/1:223,0,255	0/1:73,0,96	0/0:0,54,255	0/1:122,0,255
OAR2	8082421	.	C	G	378.028	PASS	DP=168;VDB=2.19263e-06;SGB=4.15211;RPBZ=0.434671;MQBZ=-0.242657;MQSBZ=-3.78876;BQBZ=-0.923465;FS=0;MQ0F=0;AC=2;AN=8;DP4=27,56,6,14;MQ=39	GT:PL	0/0:0,90,255	0/1:172,0,162	0/0:0,90,255	0/1:245,0,255
OAR2	82329364	.	A	G	210.028	PASS	DP=108;VDB=3.07046e-08;SGB=26.7913;RPBZ=-2.43021;MQBZ=1.426;MQSBZ=0.985086;BQBZ=0.534634;FS=0;MQ0F=0;AC=2;AN=8;DP4=37,9,13,8;MQ=39	GT:PL	0/0:0,51,248	1/1:255,63,0	0/0:0,63,255	0/0:0,24,223
OAR2	83328953	.	G	A	720.499	PASS	DP=239;VDB=6.3666e-06;SGB=10.3915;RPBZ=0.525232;MQBZ=0.741768;MQSBZ=1.72704;BQBZ=0.143549;FS=0;MQ0F=0;AC=4;AN=8;DP4=23,26,38,34;MQ=39	GT:PL	0/1:254,0,255	0/0:0,66,255	1/1:255,109,0	0/1:255,0,254
OAR2	8361158	.	G	A	978.483	PASS	DP=207;VDB=0.000603227;SGB=-23.8687;RPBZ=1.13892;MQBZ=-1.68649;MQSBZ=-0.630273;BQBZ=0.527471;FS=0;MQ0F=0;AC=4;AN=8;DP4=34,25,34,31;MQ=37	GT:PL	0/1:255,0,217	0/1:251,0,199	0/1:255,0,255	0/1:255,0,255
OAR2	83741521	.	G	A	587.331	PASS	DP=182;VDB=7.03968e-20;SGB=23.8336;RPBZ=0.566532;MQBZ=-2.21828;MQSBZ=-3.82451;BQBZ=-0.4465;FS=0;MQ0F=0.00549451;AC=5;AN=8;DP4=15,26,22,58;MQ=34	GT:PL	1/1:255,81,0	0/0:0,66,255	1/1:255,138,0	0/1:123,0,255
OAR2	83947186	.	G	A	153.423	PASS	DP=83;VDB=0.0769344;SGB=6.01014;RPBZ=1.2163;MQBZ=0;MQSBZ=1.0023;BQBZ=-1.38323;FS=0;MQ0F=0;AC=2;AN=8;DP4=15,20,3,3;MQ=40	GT:PL	0/0:0,36,255	1/1:198,18,0	0/0:0,24,241	0/0:0,45,255
OAR2	83947339	.	T	G	109.526	PASS	DP=61;VDB=0.13561;SGB=-1.62982;RPBZ=-0.656252;MQBZ=1.62295;MQSBZ=1.7678;BQBZ=0.785009;FS=0;MQ0F=0;AC=2;AN=8;DP4=13,13,2,3;MQ=38	GT:PL	0/0:0,27,255	1/1:153,12,0	0/0:21,39,204	0/0:0,33,255
OAR2	84182087	.	G	A	612.483	PASS	DP=162;VDB=5.83237e-09;SGB=5.94642;RPBZ=0.482967;MQBZ=-2.53147;MQSBZ=0.538536;BQBZ=-0.0750049;FS=0;MQ0F=0;AC=4;AN=8;DP4=24,23,22,27;MQ=37	GT:PL	0/1:255,0,184	1/1:255,72,0	0/0:0,72,255	0/1:146,0,255
OAR2	84182214	.	C	T	93.0878	PASS	DP=33;VDB=0.00128428;SGB=-0.969364;RPBZ=-2.21471;MQBZ=-3.59794;BQBZ=-1.07134;FS=0;MQ0F=0;AC=4;AN=8;DP4=0,20,0,13;MQ=33	GT:PL	0/1:53,0,90	1/1:76,21,0	0/0:0,30,167	0/1:8,0,115
OAR2	84182215	.	A	G	93.0878	PASS	DP=33;VDB=0.0012365;SGB=-0.969364;RPBZ=-2.14774;MQBZ=-3.59794;BQBZ=-1.12306;FS=0;MQ0F=0;AC=4;AN=8;DP4=0,20,0,13;MQ=33	GT:PL	0/1:53,0,90	1/1:76,21,0	0/0:0,30,166	0/1:8,0,115
OAR2	84409099	.	A	G	439.87	PASS	DP=167;VDB=1.01452e-12;SGB=-27.5336;RPBZ=0.287147;MQBZ=-0.947188;MQSBZ=2.65296;BQBZ=-2.17878;FS=0;MQ0F=0;AC=4;AN=8;DP4=49,18,30,7;MQ=36	GT:PL	0/1:135,0,255	1/1:255,69,0	0/0:0,126,255	0/1:94,0,255
OAR2	84780427	.	G	A	174.747	PASS	DP=40;VDB=0.000171412;SGB=1.44814;RPBZ=-1.08675;MQBZ=0.626312;BQBZ=-0.0316386;FS=0;MQ0F=0.025;AC=2;AN=8;DP4=27,0,13,0;MQ=34	GT:PL	0/1:128,0,72	0/1:86,0,63	0/0:0,36,163	0/0:0,21,133
OAR2	84780557	.	T	C	893.912	PASS	DP=179;VDB=9.96061e-12;SGB=-6.72815;RPBZ=-1.57323;MQBZ=-1.05406;MQSBZ=-2.35105;BQBZ=-1.43122;FS=0;MQ0F=0.00558659;AC=6;AN=8;DP4=14,17,41,40;MQ=37	GT:PL	0/1:255,0,255	0/1:168,0,255	1/1:255,87,0	1/1:255,78,0
OAR2	85187201	.	G	A	158.801	PASS	DP=22;VDB=0.000559812;SGB=4.08523;RPBZ=1.62006;MQBZ=-0.85393;FS=0;MQ0F=0;AC=3;AN=8;DP4=12,0,10,0;MQ=39	GT:PL	0/0:0,24,154	0/1:54,0,54	1/1:149,24,0	0/0:0,6,66
OAR2	85641926	.	T	C	144.566	PASS	DP=49;VDB=0.00183478;SGB=1.83447;RPBZ=-0.647751;MQBZ=-1.22358;BQBZ=1.49866;FS=0;MQ0F=0.0204082;AC=3;AN=8;DP4=0,34,0,14;MQ=30	GT:PL	1/1:149,33,0	0/0:0,24,131	0/0:0,66,180	0/1:41,0,61
OAR2	88940044	.	G	A	470.85	PASS	DP=267;VDB=0.0157598;SGB=-30.6022;RPBZ=-0.476883;MQBZ=1.69448;MQSBZ=2.68876;BQBZ=1.56173;FS=0;MQ0F=0;AC=2;AN=8;DP4=75,39,26,16;MQ=38	GT:PL	0/0:0,120,255	0/1:255,0,213	0/0:0,90,255	0/1:255,0,255
OAR2	89966795	.	T	C	450.532	PASS	DP=56;VDB=2.83057e-07;SGB=-4.73459;RPBZ=0.18274;MQBZ=0;BQBZ=-0.236019;FS=0;MQ0F=0;AC=5;AN=8;DP4=17,0,38,0;MQ=35	GT:PL	0/1:141,0,91	0/1:57,0,96	1/1:174,42,0	0/1:118,0,83
OAR2	89966905	.	C	T	936.902	PASS	DP=216;VDB=2.85695e-08;SGB=-7.64073;RPBZ=-0.950715;MQBZ=-0.519154;MQSBZ=-1.08012;BQBZ=0.517572;FS=0;MQ0F=0;AC=5;AN=8;DP4=19,17,45,56;MQ=37	GT:PL	0/1:255,0,255	0/1:212,0,138	1/1:255,120,0	0/1:255,0,224
OAR2	92015764	.	G	T	567.448	PASS	DP=173;VDB=0.00472201;SGB=-52.8768;RPBZ=-5.46476;MQBZ=1.57899;MQSBZ=-2.14222;BQBZ=3.1961;FS=0;MQ0F=0;AC=4;AN=8;DP4=20,58,18,11;MQ=38	GT:PL	0/1:230,0,228	0/1:102,0,251	0/1:143,0,255	0/1:133,0,255
OAR2	92771575	.	G	A	332.92	PASS	DP=130;VDB=0.0928894;SGB=2.99323;RPBZ=-1.96905;MQBZ=1.22387;MQSBZ=-2.57029;BQBZ=0.268216;FS=0;MQ0F=0;AC=2;AN=8;DP4=33,36,8,9;MQ=37	GT:PL	0/1:160,0,251	0/0:0,63,255	0/0:0,75,255	0/1:212,0,215
OAR2	94289107	.	G	A	296.761	PASS	DP=36;VDB=0.000154393;SGB=-0.0345528;RPBZ=1.04562;MQBZ=2.06567;BQBZ=1.43486;FS=0;MQ0F=0.0833333;AC=4;AN=8;DP4=18,0,18,0;MQ=32	GT:PL	0/0:0,27,142	0/1:108,0,66	1/1:138,10,0	0/1:94,0,36
OAR2	97068802	.	G	A	464.532	PASS	DP=137;VDB=3.55855e-05;SGB=22.5469;RPBZ=0.872512;MQBZ=0.229884;MQSBZ=-1.71412;BQBZ=2.26774;FS=0;MQ0F=0;AC=3;AN=8;DP4=13,36,17,20;MQ=38	GT:PL	0/0:0,63,255	0/1:255,0,166	0/0:0,57,255	1/1:255,69,0
OAR2	97370274	.	G	A	262.284	PASS	DP=190;VDB=0.0275695;SGB=1.83441;RPBZ=-0.509496;MQBZ=-0.633383;MQSBZ=0.231225;BQBZ=-0.520491;FS=0;MQ0F=0.00526316;AC=2;AN=8;DP4=44,55,7,7;MQ=39	GT:PL	0/0:0,90,255	0/1:80,0,219	0/0:0,138,255	0/1:222,0,255
OAR2	97370388	.	G	A	177.813	PASS	DP=22;VDB=0.00390902;SGB=-1.15838;RPBZ=-0.0993286;MQBZ=-0.996113;BQBZ=-0.552333;FS=0;MQ0F=0;AC=5;AN=8;DP4=0,10,0,12;MQ=35	GT:PL	1/1:94,15,0	0/1:9,0,81	1/1:120,18,0	0/0:0,18,139
OAR2	97587546	.	C	T	565.585	PASS	DP=95;VDB=1.00719e-08;SGB=11.1087;RPBZ=0.134221;MQBZ=0.14388;MQSBZ=0.25889;BQBZ=1.06328;FS=0;MQ0F=0;AC=5;AN=8;DP4=9,7,25,18;MQ=40	GT:PL	1/1:255,75,0	0/1:101,0,96	1/1:255,45,0	0/0:0,39,255
OAR2	98296149	.	G	A	677.583	PASS	DP=170;VDB=1.2245e-09;SGB=17.246;RPBZ=-0.838122;MQBZ=0.85408;MQSBZ=-2.47101;BQBZ=-1.1075;FS=0;MQ0F=0;AC=5;AN=8;DP4=13,24,39,32;MQ=36	GT:PL	0/0:0,84,255	0/1:213,0,193	1/1:255,90,0	1/1:255,90,0
OAR2	99502005	.	T	C	470.88	PASS	DP=229;VDB=0.000423194;SGB=-28.7611;RPBZ=0;MQBZ=-1.31562;MQSBZ=1.34288;BQBZ=-0.511134;FS=0;MQ0F=0;AC=2;AN=8;DP4=34,62,19,20;MQ=39	GT:PL	0/0:0,45,255	0/1:255,0,176	0/0:0,114,255	0/1:255,0,255
OAR20	11207990	.	G	A	50.7704	PASS	DP=38;VDB=0.220638;SGB=-2.00512;RPBZ=-1.19486;MQBZ=-1.35554;MQSBZ=-0.474342;BQBZ=-1.93649;FS=0;MQ0F=0;AC=2;AN=8;DP4=9,6,1,3;MQ=36	GT:PL	0/1:59,0,12	0/1:30,0,105	0/0:0,27,237	0/0:0,6,84
OAR20	12115574	.	C	T	827.767	PASS	DP=91;VDB=1.91118e-17;SGB=-5.44649;RPBZ=0.672588;MQBZ=0.309703;MQSBZ=-1.69015;BQBZ=-0.0772426;FS=0;MQ0F=0;AC=6;AN=8;DP4=5,7,13,40;MQ=32	GT:PL	1/1:255,48,0	0/1:204,0,151	0/1:159,0,88	1/1:249,54,0
OAR20	1283178	.	C	A	825.939	PASS	DP=158;VDB=7.00176e-08;SGB=-6.56554;RPBZ=0.949707;MQBZ=-1.21102;MQSBZ=0.388997;BQBZ=-0.637658;FS=0;MQ0F=0;AC=6;AN=8;DP4=12,10,46,32;MQ=36	GT:PL	0/1:255,0,222	0/1:100,0,248	1/1:255,102,0	1/1:255,66,0
OAR20	13945216	.	C	T	232.924	PASS	DP=94;VDB=0.00167829;SGB=-21.3966;RPBZ=-1.16243;MQBZ=-0.525627;BQBZ=-2.04533;FS=0;MQ0F=0;AC=2;AN=8;DP4=67,0,27,0;MQ=38	GT:PL	0/1:136,0,145	0/1:136,0,99	0/0:0,39,164	0/0:0,69,190
OAR20	14157565	.	C	G	173.963	PASS	DP=44;VDB=0.00381702;SGB=1.4481;RPBZ=0.767842;MQBZ=-0.517705;BQBZ=-0.537868;FS=0;MQ0F=0;AC=2;AN=8;DP4=30,0,13,0;MQ=37	GT:PL	0/1:121,0,88	0/1:92,0,88	0/0:0,33,162	0/0:0,30,159
OAR20	14438287	.	A	G	220.66	PASS	DP=49;VDB=0.000298263;SGB=10.2439;RPBZ=-0.697724;MQBZ=0.472945;BQBZ=0.458368;FS=0;MQ0F=0;AC=3;AN=8;DP4=29,0,19,0;MQ=38	GT:PL	0/0:0,48,171	0/0:0,15,110	1/1:178,42,0	0/1:88,0,126
OAR20	14706626	.	C	T	199.796	PASS	DP=18;VDB=1.13396e-05;SGB=-1.61386;RPBZ=0.705377;MQBZ=-0.829228;BQBZ=-0.534522;FS=0;MQ0F=0;AC=6;AN=8;DP4=4,0,14,0;MQ=28	GT:PL	0/1:18,0,17	0/1:78,0,61	1/1:87,18,0	1/1:55,6,0
OAR20	15203273	.	T	A	244.526	PASS	DP=48;VDB=1.20374e-07;SGB=-0.0345528;RPBZ=0.885849;MQBZ=-2.29698;BQBZ=0.469002;FS=0;MQ0F=0;AC=3;AN=8;DP4=30,0,18,0;MQ=37	GT:PL	0/0:0,30,166	0/1:90,0,93	0/1:116,0,133	0/1:78,0,103
OAR20	15203405	.	G	A	721.491	PASS	DP=268;VDB=0.0275953;SGB=14.4448;RPBZ=-1.08847;MQBZ=2.38547;MQSBZ=0;BQBZ=-0.778263;FS=0;MQ0F=0;AC=4;AN=8;DP4=30,42,51,42;MQ=38	GT:PL	1/1:255,144,0	0/1:255,0,255	0/1:255,0,255	0/0:0,90,255
OAR20	15203528	.	C	T	77.4246	PASS	DP=47;VDB=0.021254;SGB=-0.482464;RPBZ=-0.130707;MQBZ=-0.698746;BQBZ=-1.71769;FS=0;MQ0F=0;AC=2;AN=8;DP4=0,38,0,8;MQ=34	GT:PL	0/0:0,54,181	0/1:37,0,127	0/1:80,0,89	0/0:0,18,120
OAR20	15462187	.	G	A	725.45	PASS	DP=339;VDB=0.00127895;SGB=-40.4215;RPBZ=3.03249;MQBZ=0.857104;MQSBZ=-0.746714;BQBZ=4.35116;FS=0;MQ0F=0;AC=3;AN=8;DP4=87,48,25,33;MQ=37	GT:PL	0/0:0,144,255	0/1:255,0,255	0/1:255,0,255	0/1:255,0,255
OAR20	15462323	.	A	G	366.831	PASS	DP=72;VDB=0.331025;SGB=-0.609974;RPBZ=0.0316595;MQBZ=0.430049;MQSBZ=0.6567;BQBZ=0.530412;FS=0;MQ0F=0;AC=4;AN=8;DP4=11,11,9,6;MQ=38	GT:PL	0/0:0,21,202	0/1:147,0,72	0/1:103,0,255	1/1:160,15,0
OAR20	18829414	.	G	A	264.707	PASS	DP=40;VDB=2.47205e-06;SGB=0.15638;RPBZ=-1.49814;MQBZ=1.03218;BQBZ=-3.16935;FS=0;MQ0F=0;AC=5;AN=8;DP4=21,0,19,0;MQ=34	GT:PL	1/1:97,15,0	1/1:144,24,0	0/1:69,0,117	0/0:0,42,166
OAR20	19067670	.	C	T	59.6736	PASS	DP=11;VDB=0.00698754;SGB=0.891771;RPBZ=-0.737028;MQBZ=-0.851111;FS=0;MQ0F=0;AC=3;AN=8;DP4=0,6,0,5;MQ=30	GT:PL	0/0:0,3,23	0/0:0,12,93	0/1:18,0,30	1/1:84,12,0
OAR20	19607106	.	C	T	704.585	PASS	DP=178;VDB=2.73224e-07;SGB=18.7485;RPBZ=-0.413722;MQBZ=-1.75897;MQSBZ=-1.58945;BQBZ=-0.689859;FS=0;MQ0F=0;AC=5;AN=8;DP4=18,15,26,50;MQ=37	GT:PL	1/1:255,75,0	0/0:0,60,255	0/1:240,0,255	1/1:255,105,0
OAR20	19819873	.	T	C	334.799	PASS	DP=155;VDB=0.366085;SGB=-17.1007;RPBZ=-1.99927;MQBZ=-2.33895;MQSBZ=-1.13183;BQBZ=1.65997;FS=0;MQ0F=0;AC=3;AN=8;DP4=34,24,8,12;MQ=36	GT:PL	0/1:187,0,242	0/1:151,0,255	0/1:38,0,252	0/0:0,63,255
OAR20	19819928	.	A	G	167.877	PASS	DP=45;VDB=0.00104024;SGB=1.83438;RPBZ=1.35591;MQBZ=0.990193;BQBZ=-0.0389286;FS=0;MQ0F=0;AC=2;AN=8;DP4=0,31,0,14;MQ=32	GT:PL	0/1:90,0,90	0/1:117,0,51	0/0:0,33,149	0/0:0,27,153
OAR20	21111996	.	T	C	512.207	PASS	DP=105;VDB=7.01512e-08;SGB=-10.9799;RPBZ=-2.84602;MQBZ=0.0573481;MQSBZ=0.973539;BQBZ=2.73829;FS=0;MQ0F=0;AC=4;AN=8;DP4=9,27,16,7;MQ=38	GT:PL	0/1:69,0,253	0/1:225,2,0	0/1:88,0,255	0/1:167,0,33
OAR20	21112079	.	C	T	329.09	PASS	DP=31;VDB=4.06154e-05;SGB=-3.63989;RPBZ=0.183221;MQBZ=-1.18089;BQBZ=-0.952068;FS=0;MQ0F=0;AC=6;AN=8;DP4=0,12,0,19;MQ=38	GT:PL	0/1:66,0,118	1/1:149,27,0	0/1:69,0,113	1/1:84,9,0
OAR20	23862709	.	C	T	487.267	PASS	DP=127;VDB=0.112788;SGB=-12.515;RPBZ=-2.98556;MQBZ=-3.24107;MQSBZ=0.2507;BQBZ=0.168515;FS=0;MQ0F=0;AC=4;AN=8;DP4=19,27,20,8;MQ=34	GT:PL	0/1:159,0,191	0/1:85,0,186	0/1:154,0,255	0/1:128,0,226
OAR20	23862723	.	A	G	201.232	PASS	DP=130;VDB=0.00579936;SGB=-28.6712;RPBZ=-4.78419;MQBZ=-2.68713;MQSBZ=0.364994;BQBZ=1.48225;FS=0;MQ0F=0;AC=3;AN=8;DP4=24,37,11,3;MQ=34	GT:PL	0/1:72,0,246	0/1:72,0,207	0/0:0,34,255	0/1:99,0,241
OAR20	23862805	.	C	T	81.7036	PASS	DP=36;VDB=0.168702;SGB=-2.16847;RPBZ=0.668336;MQBZ=1.51341;MQSBZ=-1.36589;BQBZ=-2.5949;FS=0;MQ0F=0;AC=2;AN=8;DP4=7,5,4,2;MQ=33	GT:PL	0/0:0,2,103	0/1:8,0,60	0/1:110,0,25	0/0:0,12,139
OAR20	25200978	.	C	T	536.606	PASS	DP=172;VDB=0.143689;SGB=-14.0491;RPBZ=-2.69025;MQBZ=-2.27109;MQSBZ=1.11857;BQBZ=-1.46596;FS=0;MQ0F=0;AC=3;AN=8;DP4=28,26,13,20;MQ=35	GT:PL	0/1:189,0,255	0/1:132,0,219	0/1:255,0,155	0/0:0,69,255
OAR20	25424484	.	G	A	380.232	PASS	DP=100;VDB=8.97361e-05;SGB=1.46169;RPBZ=1.49615;MQBZ=-0.160621;MQSBZ=-3.48645;BQBZ=0.116612;FS=0;MQ0F=0;AC=4;AN=8;DP4=12,23,9,16;MQ=37	GT:PL	1/1:255,54,0	0/1:113,0,74	0/1:56,0,255	0/0:0,51,255
OAR20	26049796	.	C	T	33.0992	PASS	DP=24;VDB=0.0105128;SGB=-1.25176;RPBZ=0.0703801;MQBZ=-3.56258;BQBZ=1.07688;FS=0;MQ0F=0;AC=2;AN=8;DP4=17,0,6,0;MQ=34	GT:PL	0/0:0,18,119	0/1:37,0,24	0/1:35,0,119	0/0:0,12,110
OAR20	26049873	.	T	C	154.238	PASS	DP=101;VDB=0.00291055;SGB=-15.2595;RPBZ=-0.492218;MQBZ=-6.09386;MQSBZ=-1.71839;BQBZ=0.401087;FS=0;MQ0F=0;AC=3;AN=8;DP4=23,12,6,11;MQ=34	GT:PL	0/0:0,51,255	0/1:48,0,87	0/1:127,0,179	0/1:20,0,228
OAR20	26049906	.	C	A	113.936	PASS	DP=131;VDB=3.57081e-05;SGB=-15.2595;RPBZ=1.82502;MQBZ=-6.5577;MQSBZ=-2.72996;BQBZ=-1.62439;FS=0;MQ0F=0;AC=2;AN=8;DP4=40,15,5,12;MQ=35	GT:PL	0/0:0,72,255	0/1:40,0,143	0/1:111,0,254	0/0:3,0,255
OAR20	26049922	.	C	G	513.738	PASS	DP=125;VDB=2.26869e-07;SGB=-4.87854;RPBZ=1.70543;MQBZ=-3.69162;MQSBZ=-2.20931;BQBZ=-0.617962;FS=0;MQ0F=0;AC=5;AN=8;DP4=16,10,23,23;MQ=35	GT:PL	0/1:255,0,141	0/1:40,0,143	1/1:255,66,0	0/1:3,0,255
OAR20	26049931	.	G	A	115.072	PASS	DP=123;VDB=2.44146e-07;SGB=-15.2595;RPBZ=1.5784;MQBZ=-6.5577;MQSBZ=-2.03339;BQBZ=0.256818;FS=0;MQ0F=0;AC=2;AN=8;DP4=34,21,4,13;MQ=35	GT:PL	0/0:0,72,255	0/1:40,0,153	0/1:112,0,255	0/0:3,0,255
OAR20	26327466	.	G	A	471.029	PASS	DP=445;VDB=7.4225e-06;SGB=16.8998;RPBZ=0.126672;MQBZ=0.0599653;MQSBZ=-0.345049;BQBZ=0.524812;FS=0;MQ0F=0;AC=2;AN=8;DP4=126,97,27,26;MQ=38	GT:PL	0/1:255,0,255	0/0:0,255,255	0/0:0,190,255	0/1:255,0,255
OAR20	27080933	.	C	T	947.789	PASS	DP=201;VDB=1.68867e-08;SGB=-7.08832;RPBZ=0.442733;MQBZ=-1.67017;MQSBZ=-0.0987583;BQBZ=-1.12584;FS=0;MQ0F=0;AC=6;AN=8;DP4=16,19,45,44;MQ=37	GT:PL	0/1:233,0,255	0/1:244,0,255	1/1:255,111,0	1/1:255,45,0
OAR20	270831	.	T	C	704.03	PASS	DP=96;VDB=1.2063e-07;SGB=8.9181;RPBZ=0.184005;MQBZ=-1.63031;MQSBZ=-1.75016;BQBZ=-1.3926;FS=0;MQ0F=0;AC=6;AN=8;DP4=7,8,21,21;MQ=39	GT:PL	0/0:0,45,255	1/1:255,48,0	1/1:255,51,0	1/1:239,27,0
OAR20	27377521	.	C	A	612.728	PASS	DP=220;VDB=6.2328e-08;SGB=-25.0788;RPBZ=-5.35444;MQBZ=-3.5953;MQSBZ=0.723957;BQBZ=1.00888;FS=0;MQ0F=0;AC=4;AN=8;DP4=42,55,20,13;MQ=39	GT:PL	0/0:0,135,255	0/1:163,0,255	0/1:244,0,255	1/1:250,30,0
OAR20	27875836	.	C	T	235.93	PASS	DP=97;VDB=0.09489;SGB=0.289452;RPBZ=-0.59005;MQBZ=-0.570914;MQSBZ=0.115651;BQBZ=0.895392;FS=0;MQ0F=0;AC=2;AN=8;DP4=22,17,5,5;MQ=39	GT:PL	0/1:183,0,136	0/1:92,0,208	0/0:0,45,255	0/0:0,36,255
OAR20	28099226	.	A	G	193.391	PASS	DP=43;VDB=5.12526e-07;SGB=-0.572316;RPBZ=0.447057;MQBZ=-0.97106;BQBZ=-0.488763;FS=0;MQ0F=0;AC=3;AN=8;DP4=28,0,15,0;MQ=36	GT:PL	0/1:122,0,109	0/0:0,36,174	0/1:65,0,83	0/1:46,0,100
OAR20	28099249	.	T	C	246.274	PASS	DP=58;VDB=4.31343e-05;SGB=-16.4869;RPBZ=0.519973;MQBZ=-1.04605;BQBZ=0.700148;FS=0;MQ0F=0;AC=3;AN=8;DP4=37,0,19,0;MQ=37	GT:PL	0/1:133,0,120	0/0:0,39,177	0/1:92,0,127	0/1:61,0,123
OAR20	28099330	.	T	G	467.844	PASS	DP=173;VDB=0.0138772;SGB=-20.1692;RPBZ=3.61301;MQBZ=-0.917778;MQSBZ=0.715451;BQBZ=2.90576;FS=0;MQ0F=0;AC=3;AN=8;DP4=32,39,12,13;MQ=38	GT:PL	0/1:201,0,255	0/0:0,51,255	0/1:189,0,255	0/1:119,0,255
OAR20	29624424	.	C	T	515.551	PASS	DP=88;VDB=8.78752e-05;SGB=1.70462;RPBZ=-0.583819;MQBZ=-0.414182;MQSBZ=2.01695;BQBZ=1.47608;FS=0;MQ0F=0;AC=4;AN=8;DP4=14,6,15,12;MQ=37	GT:PL	0/1:118,0,73	1/1:255,45,0	0/1:186,0,187	0/0:0,21,234
OAR20	34103539	.	A	G	67.4962	PASS	DP=189;VDB=4.52662e-05;SGB=-20.4934;RPBZ=-0.603475;MQBZ=-8.88344;MQSBZ=0.18983;BQBZ=-1.58128;FS=0;MQ0F=0.222222;AC=3;AN=8;DP4=22,20,29,25;MQ=20	GT:PL	0/1:51,0,197	0/1:15,0,130	0/1:42,0,255	0/0:0,5,255
OAR20	34103583	.	G	A	89.102	PASS	DP=214;VDB=5.60732e-05;SGB=-22.3345;RPBZ=-0.816254;MQBZ=-9.28803;MQSBZ=-0.266831;BQBZ=1.65634;FS=0;MQ0F=0.200935;AC=4;AN=8;DP4=25,22,32,28;MQ=20	GT:PL	0/1:53,0,211	0/1:15,0,156	0/1:51,0,255	0/1:13,0,255
OAR20	34103590	.	T	A	55.3788	PASS	DP=240;VDB=2.53168e-05;SGB=-21.7208;RPBZ=2.17615;MQBZ=-9.49167;MQSBZ=-1.09995;BQBZ=3.90519;FS=0;MQ0F=0.179167;AC=4;AN=8;DP4=45,24,31,27;MQ=22	GT:PL	0/1:44,0,230	0/1:16,0,169	0/1:31,0,255	0/1:9,0,255
OAR20	34103620	.	A	G	351.039	PASS	DP=215;VDB=0.000187744;SGB=4.53841;RPBZ=1.31717;MQBZ=5.05227;MQSBZ=-1.51666;BQBZ=-1.58046;FS=0;MQ0F=0.209302;AC=2;AN=8;DP4=45,64,7,14;MQ=22	GT:PL	0/1:135,0,133	0/0:0,84,215	0/1:255,0,225	0/0:0,126,255
OAR20	34780192	.	T	C	719.535	PASS	DP=356;VDB=5.1783e-14;SGB=39.6519;RPBZ=-0.864906;MQBZ=-0.485334;MQSBZ=-1.5135;BQBZ=-0.121069;FS=0;MQ0F=0;AC=5;AN=8;DP4=51,28,89,60;MQ=36	GT:PL	1/1:255,187,0	0/0:0,163,255	0/1:255,0,255	1/1:255,132,0
OAR20	36130419	.	T	C	982.223	PASS	DP=363;VDB=8.71739e-10;SGB=-40.132;RPBZ=14.2846;MQBZ=-0.112682;MQSBZ=0.9535;BQBZ=15.0966;FS=0;MQ0F=0.00275482;AC=4;AN=8;DP4=123,1,61,57;MQ=39	GT:PL	0/1:255,0,130	0/1:255,0,127	0/1:255,0,127	0/1:255,0,130
OAR20	36336942	.	T	C	657.558	PASS	DP=221;VDB=8.50928e-08;SGB=-80.3098;RPBZ=0.00231023;MQBZ=-1.95675;MQSBZ=-2.66181;BQBZ=-2.89543;FS=0;MQ0F=0;AC=3;AN=8;DP4=40,52,15,31;MQ=38	GT:PL	0/1:236,0,255	0/1:255,0,206	0/0:0,87,255	0/1:206,0,255
OAR20	38272759	.	T	A	963.794	PASS	DP=159;VDB=1.61308e-23;SGB=-6.77403;RPBZ=2.2807;MQBZ=-2.36735;MQSBZ=0.204237;BQBZ=-1.55547;FS=0;MQ0F=0;AC=6;AN=8;DP4=10,8,61,21;MQ=37	GT:PL	0/1:255,0,215	1/1:255,69,0	1/1:255,84,0	0/1:238,0,202
OAR20	38810829	.	C	T	706.545	PASS	DP=123;VDB=4.73889e-12;SGB=-5.24196;RPBZ=1.52279;MQBZ=3.69107;MQSBZ=3.79952;BQBZ=1.45443;FS=0;MQ0F=0;AC=5;AN=8;DP4=27,6,35,15;MQ=36	GT:PL	0/1:242,0,131	1/1:255,48,0	0/0:0,72,255	1/1:255,66,0
OAR20	40667371	.	G	T	557.865	PASS	DP=424;VDB=0.0384908;SGB=-91.6057;RPBZ=-5.16397;MQBZ=-3.83059;MQSBZ=-0.127574;BQBZ=1.34492;FS=0;MQ0F=0.00235849;AC=3;AN=8;DP4=81,117,29,24;MQ=37	GT:PL	0/1:255,0,255	0/1:189,0,255	0/0:0,196,255	0/1:156,0,255
OAR20	42439458	.	T	C	77.2147	PASS	DP=32;VDB=0.00640486;SGB=-1.25106;RPBZ=0.971593;MQBZ=0.650331;BQBZ=0.480384;FS=0;MQ0F=0;AC=2;AN=8;DP4=0,26,0,6;MQ=31	GT:PL	0/1:54,0,31	0/0:0,12,84	0/1:62,0,85	0/0:0,45,174
OAR20	42906609	.	C	T	80.6812	PASS	DP=25;VDB=0.00160276;SGB=-9.73551;RPBZ=1.35759;MQBZ=0.738938;BQBZ=-2.13724;FS=0;MQ0F=0;AC=3;AN=8;DP4=0,16,0,8;MQ=33	GT:PL	0/1:43,0,115	0/0:0,9,86	0/1:43,0,43	0/1:34,0,42
OAR20	4333814	.	C	T	427.582	PASS	DP=114;VDB=7.62913e-07;SGB=17.6955;RPBZ=-0.938727;MQBZ=-0.499075;MQSBZ=-1.59303;BQBZ=-1.18347;FS=0;MQ0F=0;AC=3;AN=8;DP4=17,24,10,20;MQ=36	GT:PL	0/0:0,45,255	0/0:0,45,255	0/1:218,0,208	1/1:255,54,0
OAR20	45780133	.	G	A	951.29	PASS	DP=160;VDB=1.13446e-06;SGB=-6.08918;RPBZ=-0.228014;MQBZ=-0.025092;MQSBZ=-2.27108;BQBZ=-0.141295;FS=0;MQ0F=0;AC=5;AN=8;DP4=13,20,35,32;MQ=35	GT:PL	1/1:255,21,0	0/1:226,0,114	0/1:255,0,227	0/1:255,0,248
OAR20	47280235	.	C	T	388.235	PASS	DP=77;VDB=1.35712e-09;SGB=2.02596;RPBZ=-1.57104;MQBZ=0.669154;MQSBZ=2.37984;BQBZ=-0.105677;FS=0;MQ0F=0;AC=4;AN=8;DP4=16,7,21,7;MQ=37	GT:PL	0/1:76,0,128	1/1:255,60,0	0/1:101,0,188	0/0:0,27,253
OAR20	473007	.	G	A	720.035	PASS	DP=311;VDB=1.13062e-16;SGB=-9.0567;RPBZ=1.48303;MQBZ=0.0552145;MQSBZ=-0.85913;BQBZ=0.488169;FS=0;MQ0F=0;AC=6;AN=8;DP4=20,24,71,61;MQ=39	GT:PL	0/0:0,93,255	1/1:255,111,0	1/1:255,132,0	1/1:255,114,0
OAR20	47975461	.	T	C	721.087	PASS	DP=223;VDB=0.00407885;SGB=5.94636;RPBZ=5.56113;MQBZ=-1.92089;MQSBZ=0.439683;BQBZ=4.97091;FS=0;MQ0F=0;AC=3;AN=8;DP4=56,26,24,25;MQ=36	GT:PL	0/1:255,0,255	0/1:251,0,87	0/0:0,135,255	0/1:255,0,107
OAR20	48180259	.	G	A	748.338	PASS	DP=115;VDB=0.0110742;SGB=-14.6631;RPBZ=6.58156;MQBZ=-2.55332;MQSBZ=-0.776324;BQBZ=2.45526;FS=0;MQ0F=0;AC=4;AN=8;DP4=20,9,17,18;MQ=38	GT:PL	0/1:226,0,218	0/1:113,0,63	0/1:192,0,255	0/1:255,0,124
OAR20	4999482	.	A	G	628.654	PASS	DP=86;VDB=5.11952e-09;SGB=-4.47171;RPBZ=0.489591;MQBZ=0.375296;MQSBZ=-0.901321;BQBZ=0.337499;FS=0;MQ0F=0;AC=5;AN=8;DP4=8,9,14,21;MQ=37	GT:PL	0/1:141,0,207	0/1:66,0,164	1/1:255,48,0	0/1:206,0,15
OAR20	50023179	.	C	T	210.017	PASS	DP=213;VDB=1.22035e-07;SGB=29.5638;RPBZ=-0.0991327;MQBZ=-1.45134;MQSBZ=3.26078;BQBZ=1.82818;FS=0;MQ0F=0;AC=2;AN=8;DP4=65,44,11,12;MQ=37	GT:PL	0/0:0,102,255	1/1:255,69,0	0/0:0,126,255	0/0:0,99,255
OAR20	50742814	.	C	T	201.301	PASS	DP=24;VDB=0.000585976;SGB=-1.5462;RPBZ=0.418235;MQBZ=1.52894;BQBZ=1.1568;FS=0;MQ0F=0;AC=3;AN=8;DP4=0,14,0,10;MQ=40	GT:PL	0/1:77,0,48	0/1:71,0,59	0/1:93,0,49	0/0:0,18,130
OAR20	5213507	.	C	T	459.602	PASS	DP=95;VDB=0.15609;SGB=0.734689;RPBZ=0.13668;MQBZ=-0.1446;MQSBZ=1.0854;BQBZ=1.76607;FS=0;MQ0F=0;AC=3;AN=8;DP4=21,16,11,11;MQ=37	GT:PL	0/0:0,39,255	0/1:103,0,77	0/1:219,0,230	0/1:177,0,215
OAR20	5213599	.	G	A	329.286	PASS	DP=65;VDB=0.159104;SGB=-9.1288;RPBZ=0.731221;MQBZ=-0.27988;MQSBZ=-0.172234;BQBZ=-1.41433;FS=0;MQ0F=0;AC=4;AN=8;DP4=5,11,11,6;MQ=36	GT:PL	1/1:181,18,0	0/1:20,0,4	0/1:171,0,146	0/0:0,27,255
OAR20	6400237	.	A	G	792.943	PASS	DP=83;VDB=0.00432115;SGB=-2.35181;RPBZ=0.798385;MQBZ=-1.8648;MQSBZ=0.903209;BQBZ=2.03172;FS=0;MQ0F=0;AC=6;AN=8;DP4=0,4,21,17;MQ=35	GT:PL	0/1:115,0,24	0/1:209,0,72	1/1:255,36,0	1/1:255,39,0
OAR20	6400248	.	T	C	771.629	PASS	DP=76;VDB=0.0033507;SGB=-2.32854;RPBZ=1.68698;MQBZ=-1.66043;MQSBZ=0.706965;BQBZ=-0.29277;FS=0;MQ0F=0;AC=6;AN=8;DP4=0,3,19,16;MQ=34	GT:PL	0/1:115,0,24	0/1:188,0,51	1/1:255,36,0	1/1:255,33,0
OAR20	686428	.	C	T	719.585	PASS	DP=187;VDB=4.70288e-05;SGB=9.22987;RPBZ=0.348078;MQBZ=-1.90781;MQSBZ=-0.0229474;BQBZ=-0.763192;FS=0;MQ0F=0;AC=5;AN=8;DP4=21,24,36,30;MQ=38	GT:PL	0/1:255,0,255	0/0:0,84,255	1/1:255,99,0	1/1:255,48,0
OAR20	6869688	.	A	G	472.163	PASS	DP=107;VDB=1.48529e-15;SGB=-5.90647;RPBZ=5.50729;MQBZ=1.08019;MQSBZ=-1.66338;BQBZ=-2.37749;FS=0;MQ0F=0.046729;AC=6;AN=8;DP4=8,5,62,1;MQ=31	GT:PL	0/1:120,0,120	0/1:127,0,25	1/1:179,60,0	1/1:86,0,3
OAR20	8713771	.	G	A	395.717	PASS	DP=76;VDB=0.000716248;SGB=14.2947;RPBZ=0.64626;MQBZ=0.538791;MQSBZ=-2.56047;BQBZ=0.86957;FS=0;MQ0F=0;AC=3;AN=8;DP4=9,17,10,15;MQ=32	GT:PL	1/1:255,51,0	0/0:0,15,123	0/0:0,36,255	0/1:186,0,118
OAR21	10522757	.	C	G	491.602	PASS	DP=139;VDB=0.501693;SGB=-19.5555;RPBZ=2.71522;MQBZ=-0.0528477;MQSBZ=2.10371;BQBZ=2.00146;FS=0;MQ0F=0;AC=3;AN=8;DP4=24,25,14,10;MQ=38	GT:PL	0/1:178,0,197	0/1:208,0,209	0/0:0,78,255	0/1:145,0,125
OAR21	12691249	.	A	G	239.004	PASS	DP=82;VDB=0.00430975;SGB=0.289633;RPBZ=0;MQBZ=0.254876;MQSBZ=1.2095;BQBZ=-1.26591;FS=0;MQ0F=0;AC=2;AN=8;DP4=18,19,7,3;MQ=40	GT:PL	0/0:0,48,255	0/1:181,0,107	0/0:0,39,255	0/1:97,0,128
OAR21	13161473	.	A	G	430.377	PASS	DP=33;VDB=0.222611;SGB=-3.35385;RPBZ=0.169794;MQBZ=-1.04677;MQSBZ=1.04677;BQBZ=-0.0639839;FS=0;MQ0F=0;AC=6;AN=8;DP4=3,0,14,3;MQ=39	GT:PL	0/1:94,0,30	0/1:132,0,55	1/1:36,3,0	1/1:208,27,0
OAR21	13539182	.	G	A	432.574	PASS	DP=31;VDB=4.89443e-05;SGB=-0.938249;RPBZ=-0.196814;MQBZ=-1.10198;MQSBZ=0.93982;BQBZ=-0.0691714;FS=0;MQ0F=0;AC=6;AN=8;DP4=2,0,13,6;MQ=34	GT:PL	0/1:134,0,27	1/1:122,12,0	1/1:186,30,0	0/1:30,0,30
OAR21	14097459	.	A	C	154.194	PASS	DP=24;VDB=0.0511907;SGB=-2.21267;RPBZ=0.408993;MQBZ=1.62121;MQSBZ=-0.639413;FS=0;MQ0F=0;AC=5;AN=8;DP4=3,3,4,2;MQ=35	GT:PL	1/1:42,3,0	0/1:92,0,51	1/1:62,6,0	0/0:0,12,118
OAR21	15020163	.	A	C	456.032	PASS	DP=169;VDB=1.43491e-05;SGB=8.01505;RPBZ=-2.44611;MQBZ=-1.91749;MQSBZ=0.462357;BQBZ=1.48032;FS=0;MQ0F=0;AC=2;AN=8;DP4=49,19,14,16;MQ=39	GT:PL	0/1:240,0,255	0/0:0,57,255	0/0:0,54,255	0/1:255,0,255
OAR21	15020172	.	G	A	471.035	PASS	DP=173;VDB=2.5973e-05;SGB=8.40135;RPBZ=-1.65038;MQBZ=-1.97814;MQSBZ=1.15044;BQBZ=1.68437;FS=0;MQ0F=0;AC=2;AN=8;DP4=40,26,14,17;MQ=39	GT:PL	0/1:255,0,255	0/0:0,54,255	0/0:0,54,255	0/1:255,0,255
OAR21	16369194	.	T	C	108.959	PASS	DP=42;VDB=0.000538717;SGB=-0.482272;RPBZ=-0.35401;MQBZ=-0.365922;BQBZ=1.72605;FS=0;MQ0F=0;AC=2;AN=8;DP4=0,34,0,8;MQ=33	GT:PL	0/0:0,39,162	0/1:68,0,28	0/1:80,0,102	0/0:0,39,167
OAR21	16598527	.	G	A	720.025	PASS	DP=381;VDB=5.99519e-32;SGB=42.8161;RPBZ=-0.3878;MQBZ=-1.74066;MQSBZ=-0.0441487;BQBZ=2.41233;FS=0;MQ0F=0;AC=6;AN=8;DP4=33,50,77,83;MQ=36	GT:PL	1/1:255,181,0	1/1:255,60,0	0/0:0,244,255	1/1:255,187,0
OAR21	16598634	.	A	G	258.442	PASS	DP=61;VDB=2.64014e-06;SGB=1.52846;RPBZ=1.75708;MQBZ=1.35225;BQBZ=0.291882;FS=0;MQ0F=0;AC=3;AN=8;DP4=0,35,0,26;MQ=32	GT:PL	0/1:141,0,64	0/1:29,0,94	0/0:0,48,178	0/1:128,0,58
OAR21	16957946	.	A	G	460.575	PASS	DP=248;VDB=1.16541e-06;SGB=-33.6707;RPBZ=2.34631;MQBZ=-2.28742;MQSBZ=-0.210909;BQBZ=-0.549277;FS=0;MQ0F=0;AC=3;AN=8;DP4=50,50,26,21;MQ=38	GT:PL	0/0:0,34,255	0/1:251,0,255	0/0:0,129,255	1/1:255,99,0
OAR21	18290241	.	G	A	804.364	PASS	DP=127;VDB=1.1732e-07;SGB=-5.56757;RPBZ=0.573654;MQBZ=0.339282;MQSBZ=0.0788643;BQBZ=-2.11238;FS=0;MQ0F=0;AC=5;AN=8;DP4=11,12,29,27;MQ=38	GT:PL	0/1:223,0,67	0/1:111,0,191	0/1:255,0,253	1/1:255,69,0
OAR21	19239344	.	A	G	768.045	PASS	DP=85;VDB=2.19802e-14;SGB=-4.9306;RPBZ=0.234166;MQBZ=-1.74124;MQSBZ=2.628;BQBZ=-1.50244;FS=0;MQ0F=0;AC=6;AN=8;DP4=8,4,32,10;MQ=36	GT:PL	0/1:213,0,177	0/1:99,0,145	1/1:255,48,0	1/1:240,36,0
OAR21	20255892	.	A	C	434.587	PASS	DP=60;VDB=0.00181759;SGB=-0.416123;RPBZ=0.0348287;MQBZ=0.443721;MQSBZ=-1.28959;BQBZ=0.423022;FS=0;MQ0F=0;AC=4;AN=8;DP4=6,13,6,10;MQ=41	GT:PL	0/1:78,0,230	0/1:183,0,15	0/0:0,27,255	1/1:217,21,0
OAR21	20694943	.	T	C	458.95	PASS	DP=241;VDB=0.00636921;SGB=9.94653;RPBZ=1.79254;MQBZ=0.299494;MQSBZ=1.80086;BQBZ=0.655908;FS=0;MQ0F=0;AC=2;AN=8;DP4=58,50,20,15;MQ=39	GT:PL	0/0:0,138,255	0/1:243,0,209	0/1:255,0,255	0/0:0,108,255
OAR21	20695091	.	T	C	123.198	PASS	DP=28;VDB=7.99768e-05;SGB=-0.179585;RPBZ=0.654654;MQBZ=2.95804;BQBZ=2.07379;FS=0;MQ0F=0;AC=6;AN=8;DP4=0,3,0,7;MQ=39	GT:PL	0/1:62,0,6	0/1:0,3,15	1/1:32,3,0	1/1:66,9,0
OAR21	21236382	.	G	A	539.261	PASS	DP=139;VDB=0.0631981;SGB=5.17401;RPBZ=2.06417;MQBZ=-0.784392;MQSBZ=0.0369436;BQBZ=0.729506;FS=0;MQ0F=0;AC=5;AN=8;DP4=22,13,26,19;MQ=36	GT:PL	0/1:75,0,255	1/1:255,51,0	1/1:255,69,0	0/0:0,63,255
OAR21	21539001	.	C	T	673.493	PASS	DP=258;VDB=0.245127;SGB=13.286;RPBZ=0.190508;MQBZ=-0.0309466;MQSBZ=2.97528;BQBZ=-0.40232;FS=0;MQ0F=0;AC=4;AN=8;DP4=49,30,48,39;MQ=36	GT:PL	0/1:255,0,255	0/0:0,138,255	1/1:255,154,0	0/1:207,0,213
OAR21	23645637	.	A	G	470.274	PASS	DP=175;VDB=0.000384024;SGB=-26.3062;RPBZ=1.27089;MQBZ=-0.294953;MQSBZ=0.184446;BQBZ=-0.54698;FS=0;MQ0F=0;AC=2;AN=8;DP4=38,31,24,11;MQ=37	GT:PL	0/0:0,66,255	0/1:255,0,150	0/0:0,57,255	0/1:255,0,161
OAR21	2430032	.	G	A	109.122	PASS	DP=12;VDB=0.00232834;SGB=-2.06645;RPBZ=0.244887;MQBZ=-0.523195;BQBZ=-1.24838;FS=0;MQ0F=0;AC=6;AN=8;DP4=5,0,7,0;MQ=33	GT:PL	0/1:0,3,24	0/1:25,0,88	1/1:70,9,0	1/1:54,6,0
OAR21	24844546	.	T	C	549.107	PASS	DP=221;VDB=0.000469513;SGB=-26.3062;RPBZ=1.05179;MQBZ=1.29833;MQSBZ=-0.750823;BQBZ=1.33179;FS=0;MQ0F=0;AC=3;AN=8;DP4=45,37,16,19;MQ=39	GT:PL	0/1:203,0,255	0/1:131,0,254	0/0:0,99,255	0/1:255,0,255
OAR21	25377867	.	G	C	210.017	PASS	DP=338;VDB=1.33244e-07;SGB=60.0622;RPBZ=-0.616328;MQBZ=-2.01357;MQSBZ=0.00322418;BQBZ=0.372865;FS=0;MQ0F=0;AC=2;AN=8;DP4=99,57,25,20;MQ=38	GT:PL	0/0:0,172,255	1/1:255,135,0	0/0:0,175,255	0/0:0,123,255
OAR21	25623396	.	T	C	154.542	PASS	DP=17;VDB=0.0010613;SGB=1.06749;RPBZ=0.441871;MQBZ=-1.54272;FS=0;MQ0F=0;AC=5;AN=8;DP4=7,0,10,0;MQ=38	GT:PL	1/1:150,24,0	1/1:36,3,0	0/1:11,0,79	0/0:0,12,110
OAR21	25623513	.	T	C	719.985	PASS	DP=201;VDB=1.02008e-11;SGB=20.0905;RPBZ=-0.149408;MQBZ=-1.03727;MQSBZ=2.85171;BQBZ=-0.666532;FS=0;MQ0F=0;AC=6;AN=8;DP4=26,19,53,28;MQ=37	GT:PL	0/0:0,129,255	1/1:255,42,0	1/1:255,54,0	1/1:255,69,0
OAR21	25623620	.	T	C	383.541	PASS	DP=76;VDB=6.0207e-11;SGB=4.9807;RPBZ=-1.3213;MQBZ=-1.12172;BQBZ=-0.74458;FS=0;MQ0F=0;AC=5;AN=8;DP4=0,32,0,44;MQ=36	GT:PL	0/0:0,75,186	1/1:154,24,0	1/1:180,60,0	0/1:95,0,115
OAR21	25835960	.	T	C	42.8909	PASS	DP=49;VDB=1.28679e-10;SGB=-1.40191;RPBZ=-0.443401;MQBZ=-4.09097;BQBZ=1.10103;FS=0;MQ0F=0.387755;AC=6;AN=8;DP4=6,0,43,0;MQ=10	GT:PL	0/1:6,0,44	0/1:29,0,45	1/1:12,27,0	1/1:35,21,0
OAR21	25836021	.	G	A	65.354	PASS	DP=179;VDB=2.22101e-09;SGB=-5.34581;RPBZ=1.93126;MQBZ=-5.08908;MQSBZ=-0.979211;BQBZ=4.89682;FS=0;MQ0F=0.111732;AC=5;AN=8;DP4=14,4,27,24;MQ=12	GT:PL	0/1:15,0,102	0/1:27,0,126	1/1:20,10,0	0/1:42,0,4
OAR21	25836031	.	C	A	39.9069	PASS	DP=184;VDB=1.77315e-08;SGB=-20.4934;RPBZ=6.30283;MQBZ=-7.61312;MQSBZ=-1.94713;BQBZ=5.52209;FS=0;MQ0F=0.108696;AC=4;AN=8;DP4=39,13,29,25;MQ=14	GT:PL	0/1:2,0,178	0/1:23,0,140	0/1:9,0,45	0/1:44,0,160
OAR21	25836039	.	G	A	48.6372	PASS	DP=188;VDB=0.0505925;SGB=-60.9453;RPBZ=1.73754;MQBZ=-3.95959;MQSBZ=-1.23303;BQBZ=0.158425;FS=0;MQ0F=0.106383;AC=3;AN=8;DP4=45,27,20,14;MQ=14	GT:PL	0/1:31,0,173	0/0:0,25,184	0/1:11,0,52	0/1:48,0,151
OAR21	25836044	.	G	A	48.7528	PASS	DP=188;VDB=0.0326544;SGB=-59.3316;RPBZ=1.44202;MQBZ=-3.78482;MQSBZ=-1.03891;BQBZ=0.979065;FS=0;MQ0F=0.106383;AC=3;AN=8;DP4=44,27,20,13;MQ=15	GT:PL	0/1:30,0,174	0/0:0,25,184	0/1:12,0,36	0/1:48,0,153
OAR21	25836060	.	G	A	538.007	PASS	DP=193;VDB=0.00754372;SGB=-6.31457;RPBZ=-4.4001;MQBZ=2.82933;MQSBZ=-0.541136;BQBZ=-1.9564;FS=0;MQ0F=0.103627;AC=6;AN=8;DP4=16,16,39,33;MQ=15	GT:PL	1/1:204,27,0	0/1:141,0,20	1/1:75,12,0	0/1:157,0,39
OAR21	25836118	.	T	G	55.5654	PASS	DP=77;VDB=0.00123678;SGB=-10.3495;RPBZ=3.29831;MQBZ=0.130322;MQSBZ=1.3306;BQBZ=-0.0966891;FS=0;MQ0F=0;AC=2;AN=8;DP4=15,14,7,2;MQ=21	GT:PL	0/1:44,0,130	0/0:0,9,51	0/0:2,0,48	0/1:48,0,114
OAR21	25836126	.	G	A	55.4517	PASS	DP=77;VDB=0.00123678;SGB=-10.3495;RPBZ=3.2804;MQBZ=0.130322;MQSBZ=1.3306;BQBZ=-0.403779;FS=0;MQ0F=0;AC=2;AN=8;DP4=15,14,7,2;MQ=21	GT:PL	0/1:44,0,130	0/0:0,9,51	0/0:2,0,57	0/1:48,0,114
OAR21	26566877	.	T	C	564.409	PASS	DP=116;VDB=0.000427954;SGB=3.05099;RPBZ=-1.9672;MQBZ=1.52009;MQSBZ=2.9845;BQBZ=1.20917;FS=0;MQ0F=0;AC=4;AN=8;DP4=17,18,16,18;MQ=36	GT:PL	0/1:255,0,255	0/0:0,36,255	0/1:98,0,150	1/1:255,54,0
OAR21	28645662	.	C	T	404.514	PASS	DP=61;VDB=5.69802e-06;SGB=-9.1344;RPBZ=-0.257099;MQBZ=-1.9987;MQSBZ=-0.755064;BQBZ=-1.75291;FS=0;MQ0F=0;AC=4;AN=8;DP4=10,6,7,10;MQ=38	GT:PL	0/1:182,0,18	0/1:73,0,215	0/1:103,0,99	0/1:84,0,96
OAR21	29080467	.	C	A	76.3987	PASS	DP=18;VDB=0.0131987;SGB=-7.88738;RPBZ=-1.92515;MQBZ=1.97264;BQBZ=-1.61245;FS=0;MQ0F=0;AC=3;AN=8;DP4=13,0,5,0;MQ=37	GT:PL	0/1:26,0,30	0/1:72,0,76	0/0:0,9,81	0/1:18,0,104
OAR21	29317281	.	G	A	981.047	PASS	DP=456;VDB=4.12542e-08;SGB=-11.7958;RPBZ=-0.5446;MQBZ=-0.533189;MQSBZ=3.21774;BQBZ=0.664764;FS=0;MQ0F=0;AC=6;AN=8;DP4=42,28,95,97;MQ=40	GT:PL	1/1:255,163,0	0/1:255,0,255	0/1:255,0,255	1/1:255,187,0
OAR21	29543725	.	A	G	628.942	PASS	DP=64;VDB=1.74626e-06;SGB=-3.76053;RPBZ=-1.90407;MQBZ=0.353175;MQSBZ=-0.186883;BQBZ=0.270341;FS=0;MQ0F=0;AC=6;AN=8;DP4=3,3,12,18;MQ=39	GT:PL	1/1:255,48,0	0/1:60,0,131	0/1:176,0,21	1/1:176,0,2
OAR21	31484797	.	A	G	504.17	PASS	DP=58;VDB=4.23334e-07;SGB=4.30261;RPBZ=0.109507;MQBZ=-0.857717;MQSBZ=-0.857717;BQBZ=-0.147399;FS=0;MQ0F=0;AC=6;AN=8;DP4=6,5,5,19;MQ=38	GT:PL	1/1:144,15,0	1/1:150,18,0	1/1:255,39,0	0/0:0,33,255
OAR21	32193461	.	C	T	442.534	PASS	DP=111;VDB=0.000994484;SGB=-17.7144;RPBZ=0.931881;MQBZ=-1.35631;MQSBZ=2.49279;BQBZ=1.18145;FS=0;MQ0F=0;AC=4;AN=8;DP4=19,27,11,10;MQ=39	GT:PL	0/1:166,0,255	1/1:255,33,0	0/0:0,57,255	0/1:66,0,255
OAR21	3228527	.	T	A	508.496	PASS	DP=107;VDB=0.00268256;SGB=3.8237;RPBZ=-0.330643;MQBZ=-0.800247;MQSBZ=1.18235;BQBZ=0.413697;FS=0;MQ0F=0;AC=4;AN=8;DP4=16,15,15,23;MQ=37	GT:PL	0/0:0,51,255	0/1:92,0,112	1/1:255,63,0	0/1:205,0,175
OAR21	32838734	.	G	A	72.6941	PASS	DP=32;VDB=1.88115e-05;SGB=3.26741;RPBZ=-1.7515;MQBZ=-2.16923;BQBZ=2.32379;FS=0;MQ0F=0;AC=2;AN=8;DP4=0,18,0,9;MQ=28	GT:PL	0/1:68,0,28	0/0:0,6,52	0/0:0,33,135	0/1:43,0,54
OAR21	33115200	.	C	T	236.937	PASS	DP=137;VDB=0.465639;SGB=1.06181;RPBZ=3.5443;MQBZ=-0.106189;MQSBZ=-1.71672;BQBZ=1.42752;FS=0;MQ0F=0;AC=2;AN=8;DP4=57,17,7,5;MQ=36	GT:PL	0/0:0,45,255	0/1:141,0,227	0/1:136,0,220	0/0:0,90,255
OAR21	33560729	.	A	T	75.3953	PASS	DP=123;VDB=8.11476e-05;SGB=-25.4438;RPBZ=-4.07071;MQBZ=-3.30872;MQSBZ=-1.2069;BQBZ=2.69054;FS=0;MQ0F=0.0162602;AC=3;AN=8;DP4=21,43,6,6;MQ=37	GT:PL	0/1:23,0,255	0/1:33,0,240	0/0:0,42,255	0/1:66,0,221
OAR21	34568426	.	T	A	87.653	PASS	DP=31;VDB=0.259914;SGB=6.20246;RPBZ=0.509647;MQBZ=-1.60739;MQSBZ=-0.109985;BQBZ=-2.83754;FS=0;MQ0F=0;AC=2;AN=8;DP4=4,5,4,3;MQ=28	GT:PL	0/0:0,6,68	0/0:0,15,135	1/1:131,21,0	0/0:0,6,47
OAR21	34772285	.	G	A	126.052	PASS	DP=19;VDB=3.36519e-05;SGB=3.57927;RPBZ=-0.701131;MQBZ=0.125831;BQBZ=-1.73525;FS=0;MQ0F=0;AC=3;AN=8;DP4=9,0,10,0;MQ=31	GT:PL	0/1:52,0,21	0/0:0,3,36	1/1:117,18,0	0/0:0,21,118
OAR21	35321263	.	G	C	107.77	PASS	DP=110;VDB=0.685687;SGB=4.63151;RPBZ=-0.826973;MQBZ=-0.0642526;MQSBZ=0.101769;BQBZ=0.158665;FS=0;MQ0F=0;AC=2;AN=8;DP4=38,26,3,2;MQ=36	GT:PL	0/0:0,57,255	1/1:152,15,0	0/0:0,57,255	0/0:0,78,255
OAR21	35741661	.	C	T	210.199	PASS	DP=109;VDB=0.451483;SGB=1.44871;RPBZ=0.561968;MQBZ=1.05205;MQSBZ=2.17294;BQBZ=1.14404;FS=0;MQ0F=0;AC=2;AN=8;DP4=20,22,7,6;MQ=38	GT:PL	0/0:0,15,255	0/0:0,57,255	1/1:255,36,0	0/0:0,15,183
OAR21	35944931	.	G	A	210.809	PASS	DP=91;VDB=0.103498;SGB=14.3163;RPBZ=-0.211466;MQBZ=-0.653002;MQSBZ=-0.163371;BQBZ=-0.520137;FS=0;MQ0F=0;AC=2;AN=8;DP4=18,18,6,6;MQ=37	GT:PL	0/0:0,39,255	1/1:255,15,0	0/0:0,30,255	0/0:0,36,255
OAR21	37243137	.	C	T	209.464	PASS	DP=67;VDB=0.000548605;SGB=-23.83;RPBZ=-3.78962;MQBZ=-1.64898;MQSBZ=1.13667;BQBZ=1.76463;FS=0;MQ0F=0.0149254;AC=4;AN=8;DP4=10,19,7,4;MQ=38	GT:PL	0/1:82,0,231	0/1:69,0,88	0/1:84,0,220	0/1:16,0,191
OAR21	37798321	.	T	C	70.5914	PASS	DP=76;VDB=6.48752e-05;SGB=-10.6724;RPBZ=0.237047;MQBZ=-4.81363;MQSBZ=0.44202;BQBZ=-0.379299;FS=0;MQ0F=0.0394737;AC=4;AN=8;DP4=4,12,11,11;MQ=22	GT:PL	0/1:18,0,54	0/1:47,0,91	0/1:8,0,186	0/1:37,0,85
OAR21	37798351	.	A	T	39.2751	PASS	DP=125;VDB=0.00023677;SGB=-43.1945;RPBZ=4.87522;MQBZ=-5.8308;MQSBZ=-0.48127;BQBZ=3.36392;FS=0;MQ0F=0.032;AC=3;AN=8;DP4=37,19,12,11;MQ=29	GT:PL	0/1:48,0,202	0/1:25,0,249	0/0:0,17,255	0/1:10,0,253
OAR21	38124651	.	A	G	106.009	PASS	DP=809;VDB=8.53906e-26;SGB=-75.1132;RPBZ=14.3801;MQBZ=-14.7325;MQSBZ=-3.13525;BQBZ=10.4448;FS=0;MQ0F=0.175525;AC=4;AN=8;DP4=190,45,122,110;MQ=15	GT:PL	0/1:55,0,255	0/1:16,0,255	0/1:44,0,255	0/1:35,0,255
OAR21	38124663	.	T	A	109.435	PASS	DP=826;VDB=1.13941e-24;SGB=-78.7954;RPBZ=14.2407;MQBZ=-15.3263;MQSBZ=-2.58028;BQBZ=11.0554;FS=0;MQ0F=0.171913;AC=4;AN=8;DP4=176,52,126,118;MQ=15	GT:PL	0/1:59,0,255	0/1:16,0,255	0/1:45,0,255	0/1:33,0,255
OAR21	38124667	.	G	T	63.7069	PASS	DP=835;VDB=2.26973e-25;SGB=-72.6583;RPBZ=12.9059;MQBZ=-14.946;MQSBZ=-1.96973;BQBZ=6.56531;FS=0;MQ0F=0.166467;AC=4;AN=8;DP4=179,67,115,109;MQ=15	GT:PL	0/1:47,0,255	0/1:14,0,255	0/1:21,0,255	0/1:27,0,255
OAR21	38124688	.	T	G	238.199	PASS	DP=844;VDB=1.04156e-17;SGB=-81.8639;RPBZ=6.10662;MQBZ=-12.4778;MQSBZ=-1.19125;BQBZ=5.09037;FS=0;MQ0F=0.159953;AC=4;AN=8;DP4=117,91,131,123;MQ=15	GT:PL	0/1:55,0,255	0/1:82,0,255	0/1:66,0,255	0/1:76,0,255
OAR21	38124689	.	C	T	239.251	PASS	DP=847;VDB=1.10678e-14;SGB=-17.2283;RPBZ=5.32869;MQBZ=-14.9918;MQSBZ=-1.35151;BQBZ=-0.264099;FS=0;MQ0F=0.161747;AC=4;AN=8;DP4=86,65,156,155;MQ=15	GT:PL	0/1:66,0,255	0/1:64,0,255	0/1:73,0,255	0/1:75,0,255
OAR21	38124699	.	A	G	205.777	PASS	DP=846;VDB=7.56537e-13;SGB=-18.5065;RPBZ=4.45289;MQBZ=-15.0141;MQSBZ=-1.54308;BQBZ=1.86406;FS=0;MQ0F=0.164303;AC=4;AN=8;DP4=70,60,147,192;MQ=15	GT:PL	0/1:74,0,255	0/1:59,0,255	0/1:53,0,255	0/1:58,0,255
OAR21	38124746	.	C	A	115.076	PASS	DP=340;VDB=1.03933e-06;SGB=-86.7646;RPBZ=2.83932;MQBZ=-4.49499;MQSBZ=0.993893;BQBZ=-0.0212446;FS=0;MQ0F=0.0235294;AC=4;AN=8;DP4=57,66,26,24;MQ=22	GT:PL	0/1:30,0,255	0/1:78,0,255	0/1:42,0,255	0/1:10,0,255
OAR21	39551833	.	C	T	161.462	PASS	DP=24;VDB=1.97776e-06;SGB=-3.41131;RPBZ=0.871402;MQBZ=1.08031;BQBZ=-1.81998;FS=0;MQ0F=0.0833333;AC=6;AN=8;DP4=0,7,0,16;MQ=19	GT:PL	0/1:33,0,5	0/1:1,0,55	1/1:97,24,0	1/1:67,8,0
OAR21	39770145	.	C	T	210.019	PASS	DP=94;VDB=0.00802982;SGB=2.221;RPBZ=-1.06386;MQBZ=-2.29514;MQSBZ=-0.00865386;BQBZ=-0.394712;FS=0;MQ0F=0;AC=2;AN=8;DP4=22,22,8,7;MQ=35	GT:PL	0/0:0,36,235	0/0:0,50,255	1/1:255,42,0	0/0:0,36,255
OAR21	39770265	.	G	C	235.031	PASS	DP=18;VDB=0.00102026;SGB=0.550236;RPBZ=1.31667;MQBZ=1.73879;BQBZ=-0.707107;FS=0;MQ0F=0;AC=6;AN=8;DP4=0,6,0,12;MQ=30	GT:PL	1/1:70,9,0	1/1:110,12,0	0/0:0,18,87	1/1:99,15,0
OAR21	40754445	.	G	A	207.824	PASS	DP=78;VDB=0.082245;SGB=-0.482272;RPBZ=-1.4203;MQBZ=-0.749494;MQSBZ=1.99964;BQBZ=0.690104;FS=0;MQ0F=0;AC=2;AN=8;DP4=16,17,3,5;MQ=40	GT:PL	0/1:153,0,24	0/1:94,0,161	0/0:0,30,255	0/0:0,51,255
OAR21	41797237	.	C	T	211.495	PASS	DP=59;VDB=1.73823e-08;SGB=12.3046;RPBZ=-0.495636;MQBZ=-0.90972;BQBZ=-0.660653;FS=0;MQ0F=0;AC=3;AN=8;DP4=37,0,22,0;MQ=30	GT:PL	1/1:153,48,0	0/0:0,66,168	0/0:0,33,160	0/1:104,0,58
OAR21	42124044	.	C	T	262.6	PASS	DP=53;VDB=0.000123887;SGB=-15.2595;RPBZ=0.0293713;MQBZ=-1.546;BQBZ=1.96299;FS=0;MQ0F=0;AC=3;AN=8;DP4=35,0,17,0;MQ=39	GT:PL	0/1:101,0,116	0/1:84,0,71	0/0:0,51,186	0/1:117,0,120
OAR21	42124159	.	T	C	591.45	PASS	DP=200;VDB=0.000127387;SGB=-28.1474;RPBZ=-1.35294;MQBZ=-0.578524;MQSBZ=2.41589;BQBZ=-0.604547;FS=0;MQ0F=0;AC=3;AN=8;DP4=50,36,17,21;MQ=36	GT:PL	0/1:255,0,255	0/1:126,0,255	0/0:0,120,255	0/1:250,0,255
OAR21	44818011	.	G	T	232.585	PASS	DP=109;VDB=0.0789411;SGB=0.675585;RPBZ=0.346528;MQBZ=0.556114;MQSBZ=0.781796;BQBZ=-2.41164;FS=0;MQ0F=0;AC=2;AN=8;DP4=20,24,5,6;MQ=35	GT:PL	0/1:126,0,236	0/1:146,0,200	0/0:0,42,232	0/0:0,36,255
OAR21	46513142	.	T	C	740.228	PASS	DP=137;VDB=0.00245507;SGB=-18.6523;RPBZ=-0.303719;MQBZ=-0.625317;MQSBZ=-0.205022;BQBZ=-0.75071;FS=0;MQ0F=0;AC=5;AN=8;DP4=18,20,20,28;MQ=36	GT:PL	0/1:194,0,227	1/1:255,54,0	0/1:255,0,255	0/1:76,0,234
OAR21	47051267	.	C	T	690.288	PASS	DP=126;VDB=0.000641288;SGB=-18.6523;RPBZ=-0.352671;MQBZ=-1.85163;MQSBZ=3.16808;BQBZ=-0.935025;FS=0;MQ0F=0;AC=5;AN=8;DP4=18,14,16,32;MQ=33	GT:PL	0/1:148,0,226	0/1:74,0,214	0/1:253,0,229	1/1:255,54,0
OAR21	47517563	.	G	A	371.717	PASS	DP=218;VDB=0.0669866;SGB=-22.624;RPBZ=4.16102;MQBZ=-1.33895;MQSBZ=-0.137569;BQBZ=3.41504;FS=0;MQ0F=0;AC=3;AN=8;DP4=66,38,13,16;MQ=36	GT:PL	0/1:149,0,255	0/0:0,87,255	0/1:236,0,255	0/1:29,0,255
OAR21	49106941	.	C	T	286.385	PASS	DP=38;VDB=2.58242e-07;SGB=-9.74707;RPBZ=0.668456;MQBZ=-0.277962;BQBZ=0.565132;FS=0;MQ0F=0;AC=4;AN=8;DP4=17,0,19,0;MQ=38	GT:PL	0/1:114,0,91	0/0:0,9,138	1/1:158,24,0	0/1:57,0,27
OAR21	49403167	.	G	A	454.464	PASS	DP=119;VDB=0.0997279;SGB=17.0321;RPBZ=-0.491999;MQBZ=-1.1934;MQSBZ=-1.65465;BQBZ=-2.00873;FS=0;MQ0F=0;AC=3;AN=8;DP4=11,29,17,12;MQ=38	GT:PL	1/1:255,57,0	0/0:0,75,255	0/1:245,0,131	0/0:0,30,255
OAR21	5108037	.	T	G	922.115	PASS	DP=269;VDB=2.93843e-06;SGB=-31.5401;RPBZ=-11.8317;MQBZ=0.415893;MQSBZ=-1.48773;BQBZ=11.3972;FS=0;MQ0F=0.00371747;AC=4;AN=8;DP4=1,87,48,42;MQ=36	GT:PL	0/1:255,0,135	0/1:195,0,111	0/1:255,0,103	0/1:255,0,104
OAR21	5514720	.	G	A	172.607	PASS	DP=19;VDB=0.0753159;SGB=1.94896;RPBZ=-0.150264;MQBZ=0.677935;MQSBZ=-1.67372;BQBZ=-0.247436;FS=0;MQ0F=0;AC=3;AN=8;DP4=4,2,5,2;MQ=38	GT:PL	0/0:0,12,142	0/1:75,0,14	1/1:140,15,0	0/0:0,3,36
OAR21	5733267	.	T	G	56.8852	PASS	DP=83;VDB=0.482766;SGB=-1.25106;RPBZ=-0.818087;MQBZ=1.62009;MQSBZ=-0.584723;BQBZ=1.61058;FS=0;MQ0F=0;AC=2;AN=8;DP4=18,15,2,4;MQ=37	GT:PL	0/1:16,0,165	0/0:0,24,174	0/1:81,0,153	0/0:0,15,97
OAR21	5733281	.	T	A	373.367	PASS	DP=175;VDB=5.61504e-05;SGB=-21.3966;RPBZ=3.12688;MQBZ=-1.88151;MQSBZ=1.58036;BQBZ=2.22213;FS=0;MQ0F=0.00571429;AC=3;AN=8;DP4=19,60,14,13;MQ=35	GT:PL	0/1:67,0,218	0/1:120,0,160	0/0:0,84,255	0/1:227,0,255
OAR21	7529120	.	T	C	233.332	PASS	DP=59;VDB=5.20471e-07;SGB=0.978442;RPBZ=0.840286;MQBZ=0.0580352;BQBZ=0.237278;FS=0;MQ0F=0;AC=3;AN=8;DP4=0,36,0,23;MQ=35	GT:PL	0/0:0,21,141	0/1:62,0,144	0/1:151,0,89	0/1:60,0,125
OAR21	7836661	.	C	T	388.602	PASS	DP=102;VDB=0.0211181;SGB=0.000634012;RPBZ=-0.531087;MQBZ=0.906969;MQSBZ=1.96314;BQBZ=1.05507;FS=0;MQ0F=0;AC=3;AN=8;DP4=15,18,7,11;MQ=37	GT:PL	0/1:255,0,76	0/1:83,0,100	0/0:0,42,255	0/1:90,0,255
OAR21	8291525	.	T	C	471.041	PASS	DP=275;VDB=0.00173403;SGB=-31.2159;RPBZ=-1.04085;MQBZ=-0.241184;MQSBZ=-3.47608;BQBZ=1.11879;FS=0;MQ0F=0;AC=2;AN=8;DP4=69,59,28,15;MQ=35	GT:PL	0/1:255,0,252	0/0:0,132,255	0/1:255,0,255	0/0:0,93,255
OAR21	9900344	.	G	A	635.405	PASS	DP=211;VDB=0.00733905;SGB=-22.3334;RPBZ=-1.78218;MQBZ=-1.11442;MQSBZ=1.76156;BQBZ=-2.29974;FS=0;MQ0F=0;AC=4;AN=8;DP4=42,29,37,23;MQ=36	GT:PL	0/1:223,0,255	0/1:201,0,246	1/1:255,108,0	0/0:0,120,255
OAR22	11589971	.	C	T	163.718	PASS	DP=100;VDB=0.175997;SGB=-9.73446;RPBZ=0.774832;MQBZ=1.0978;MQSBZ=-0.877003;BQBZ=0.436436;FS=0;MQ0F=0;AC=2;AN=8;DP4=20,22,5,3;MQ=38	GT:PL	0/1:169,0,93	0/1:33,0,68	0/0:0,63,255	0/0:0,6,255
OAR22	11590035	.	G	A	706.544	PASS	DP=204;VDB=2.0744e-05;SGB=-20.1864;RPBZ=-2.64145;MQBZ=0.205692;MQSBZ=-0.5793;BQBZ=1.16735;FS=0;MQ0F=0;AC=5;AN=8;DP4=29,29,25,28;MQ=38	GT:PL	1/1:255,81,0	1/1:255,36,0	0/1:242,0,255	0/0:0,66,255
OAR22	12127536	.	A	T	424.516	PASS	DP=184;VDB=0.0013948;SGB=23.6336;RPBZ=-1.36977;MQBZ=-1.6489;MQSBZ=0.542343;BQBZ=-1.69509;FS=0;MQ0F=0;AC=3;AN=8;DP4=24,30,16,22;MQ=39	GT:PL	1/1:255,87,0	0/0:0,48,255	0/1:215,0,255	0/0:0,72,255
OAR22	12782091	.	G	A	444.578	PASS	DP=118;VDB=0.000399208;SGB=14.9171;RPBZ=0.880893;MQBZ=-0.469;MQSBZ=0.0237952;BQBZ=0.248872;FS=0;MQ0F=0;AC=3;AN=8;DP4=29,15,12,14;MQ=38	GT:PL	0/1:235,0,192	0/0:0,30,240	0/0:0,78,255	1/1:255,42,0
OAR22	12782145	.	G	A	294.883	PASS	DP=105;VDB=0.388246;SGB=-15.2595;RPBZ=-4.41032;MQBZ=-1.86859;MQSBZ=0.228807;BQBZ=3.74104;FS=0;MQ0F=0;AC=2;AN=8;DP4=10,41,7,10;MQ=37	GT:PL	0/0:0,24,255	0/1:187,0,12	0/1:147,0,251	0/0:0,39,255
OAR22	13788245	.	C	A	307.187	PASS	DP=148;VDB=7.35992e-08;SGB=3.37953;RPBZ=0.123032;MQBZ=0.307521;MQSBZ=3.13083;BQBZ=1.1265;FS=0;MQ0F=0;AC=2;AN=8;DP4=54,20,12,6;MQ=38	GT:PL	0/1:92,0,255	0/0:0,51,255	0/1:255,0,255	0/0:0,69,255
OAR22	1454600	.	G	A	559.403	PASS	DP=80;VDB=0.0301277;SGB=-10.3642;RPBZ=0.487369;MQBZ=0.612264;MQSBZ=0.862146;BQBZ=0.130064;FS=0;MQ0F=0;AC=5;AN=8;DP4=7,12,10,11;MQ=39	GT:PL	1/1:208,21,0	0/1:63,0,119	0/1:230,0,249	0/1:98,0,127
OAR22	1454667	.	G	A	536.529	PASS	DP=137;VDB=0.00377092;SGB=2.27992;RPBZ=0.840374;MQBZ=-2.15316;MQSBZ=-0.888881;BQBZ=-2.00241;FS=0;MQ0F=0;AC=3;AN=8;DP4=21,26,10,20;MQ=39	GT:PL	0/0:0,66,255	0/1:135,0,93	0/1:255,0,255	0/1:186,0,128
OAR22	17064364	.	G	A	964.926	PASS	DP=242;VDB=0.000115759;SGB=-7.45593;RPBZ=2.02348;MQBZ=-2.69966;MQSBZ=0.403778;BQBZ=-1.81129;FS=0;MQ0F=0;AC=6;AN=8;DP4=21,21,54,43;MQ=40	GT:PL	0/1:255,0,255	0/1:239,0,255	1/1:255,120,0	1/1:255,66,0
OAR22	17946103	.	C	T	166.968	PASS	DP=86;VDB=0.00193893;SGB=1.83438;RPBZ=-0.0819873;MQBZ=-0.737566;BQBZ=1.30079;FS=0;MQ0F=0;AC=2;AN=8;DP4=72,0,14,0;MQ=35	GT:PL	0/1:87,0,116	0/0:0,81,180	0/1:119,0,123	0/0:0,87,188
OAR22	18599295	.	A	C	320.049	PASS	DP=115;VDB=3.49291e-05;SGB=2.22065;RPBZ=0.504474;MQBZ=-0.338635;MQSBZ=0.00892673;BQBZ=0;FS=0;MQ0F=0;AC=2;AN=8;DP4=25,25,6,9;MQ=40	GT:PL	0/0:0,63,255	0/1:176,0,154	0/0:0,48,255	0/1:183,0,180
OAR22	20451616	.	T	C	230.881	PASS	DP=24;VDB=1.60867e-05;SGB=-3.45539;RPBZ=1.71352;MQBZ=0.467605;BQBZ=1.58971;FS=0;MQ0F=0;AC=4;AN=8;DP4=0,9,0,13;MQ=35	GT:PL	0/1:90,0,71	0/1:80,0,21	0/1:68,0,52	0/1:31,0,36
OAR22	22927775	.	T	C	460.073	PASS	DP=50;VDB=6.73755e-11;SGB=8.59894;RPBZ=0.746129;MQBZ=0.054787;BQBZ=2.13437;FS=0;MQ0F=0;AC=6;AN=8;DP4=9,0,41,0;MQ=34	GT:PL	1/1:171,39,0	1/1:157,39,0	1/1:177,45,0	0/0:0,27,151
OAR22	22927834	.	T	C	205.043	PASS	DP=133;VDB=0.146496;SGB=11.5453;RPBZ=1.99255;MQBZ=-1.10592;MQSBZ=0.0860681;BQBZ=-1.02776;FS=0;MQ0F=0;AC=2;AN=8;DP4=25,32,7,3;MQ=36	GT:PL	0/0:0,72,255	0/0:0,39,255	0/0:0,60,255	1/1:250,30,0
OAR22	22927887	.	C	T	413.422	PASS	DP=187;VDB=0.662943;SGB=8.78764;RPBZ=-0.143487;MQBZ=-1.69894;MQSBZ=-0.836008;BQBZ=-2.02534;FS=0;MQ0F=0;AC=3;AN=8;DP4=31,52,16,16;MQ=36	GT:PL	0/0:0,105,255	0/0:0,72,255	0/1:204,0,255	1/1:255,63,0
OAR22	23296024	.	G	A	470.995	PASS	DP=198;VDB=0.0475059;SGB=11.4917;RPBZ=-1.45384;MQBZ=0.848799;MQSBZ=2.3021;BQBZ=2.62456;FS=0;MQ0F=0;AC=2;AN=8;DP4=50,38,22,17;MQ=35	GT:PL	0/0:0,99,255	0/1:255,0,255	0/1:255,0,255	0/0:0,63,255
OAR22	23881979	.	G	A	111.12	PASS	DP=60;VDB=0.00276612;SGB=8.77574;RPBZ=-1.20904;MQBZ=1.73087;BQBZ=-0.499131;FS=0;MQ0F=0.0166667;AC=2;AN=8;DP4=52,0,8,0;MQ=33	GT:PL	0/0:0,81,184	0/0:0,42,171	0/0:0,33,143	1/1:156,24,0
OAR22	24374101	.	G	A	370.008	PASS	DP=175;VDB=0.00746117;SGB=6.08358;RPBZ=-3.54135;MQBZ=-0.501055;MQSBZ=0.260876;BQBZ=3.36151;FS=0;MQ0F=0;AC=2;AN=8;DP4=25,58,14,11;MQ=37	GT:PL	0/1:154,0,255	0/0:0,57,255	0/0:0,120,255	0/1:255,0,83
OAR22	25360759	.	C	A	235.78	PASS	DP=32;VDB=1.45891e-05;SGB=-0.604863;RPBZ=0;MQBZ=0.422574;BQBZ=-1.52964;FS=0;MQ0F=0;AC=3;AN=8;DP4=0,17,0,15;MQ=38	GT:PL	0/1:95,0,104	0/0:0,6,66	0/1:105,0,123	0/1:74,0,44
[truncated: 321,840 more chars]
