# Supplementary material for: Development of a high-density sub-species-specific targeted SNP assay for Rocky Mountain bighorn sheep (Ovis canadensis canadensis)
Source: PeerJ. 2024 Feb 26;12:e16946. doi: 10.7717/peerj.16946 (PMC10903336; doi:10.7717/peerj.16946)
Supplement: Supplemental Information 5 [file peerj-12-16946-s005.zip › Cali_10K_SNPs.vcf]

##fileformat=VCFv4.2
##FILTER=<ID=PASS,Description="All filters passed">
##bcftoolsVersion=1.13+htslib-1.13
##bcftoolsCommand=mpileup -f OAR3.1_50Kregions.fa -b Cali_10K.txt
##reference=file://OAR3.1_50Kregions.fa
##contig=<ID=OAR1,length=275612895>
##contig=<ID=OAR2,length=248993846>
##contig=<ID=OAR3,length=224283230>
##contig=<ID=OAR4,length=119255633>
##contig=<ID=OAR5,length=107901688>
##contig=<ID=OAR6,length=117031472>
##contig=<ID=OAR7,length=100079507>
##contig=<ID=OAR8,length=90695168>
##contig=<ID=OAR9,length=94726778>
##contig=<ID=OAR10,length=86447213>
##contig=<ID=OAR11,length=62248096>
##contig=<ID=OAR12,length=79100223>
##contig=<ID=OAR13,length=83079144>
##contig=<ID=OAR14,length=62722625>
##contig=<ID=OAR15,length=80923592>
##contig=<ID=OAR16,length=71719816>
##contig=<ID=OAR17,length=72286588>
##contig=<ID=OAR18,length=68604602>
##contig=<ID=OAR19,length=60464314>
##contig=<ID=OAR20,length=51176841>
##contig=<ID=OAR21,length=50073674>
##contig=<ID=OAR22,length=50832532>
##contig=<ID=OAR23,length=62330649>
##contig=<ID=OAR24,length=42034648>
##contig=<ID=OAR25,length=45367442>
##contig=<ID=OAR26,length=44077779>
##contig=<ID=OARX,length=135437088>
##ALT=<ID=*,Description="Represents allele(s) other than observed.">
##INFO=<ID=INDEL,Number=0,Type=Flag,Description="Indicates that the variant is an INDEL.">
##INFO=<ID=IDV,Number=1,Type=Integer,Description="Maximum number of raw reads supporting an indel">
##INFO=<ID=IMF,Number=1,Type=Float,Description="Maximum fraction of raw reads supporting an indel">
##INFO=<ID=DP,Number=1,Type=Integer,Description="Raw read depth">
##INFO=<ID=VDB,Number=1,Type=Float,Description="Variant Distance Bias for filtering splice-site artefacts in RNA-seq data (bigger is better)",Version="3">
##INFO=<ID=RPBZ,Number=1,Type=Float,Description="Mann-Whitney U-z test of Read Position Bias (closer to 0 is better)">
##INFO=<ID=MQBZ,Number=1,Type=Float,Description="Mann-Whitney U-z test of Mapping Quality Bias (closer to 0 is better)">
##INFO=<ID=BQBZ,Number=1,Type=Float,Description="Mann-Whitney U-z test of Base Quality Bias (closer to 0 is better)">
##INFO=<ID=MQSBZ,Number=1,Type=Float,Description="Mann-Whitney U-z test of Mapping Quality vs Strand Bias (closer to 0 is better)">
##INFO=<ID=SCBZ,Number=1,Type=Float,Description="Mann-Whitney U-z test of Soft-Clip Length Bias (closer to 0 is better)">
##INFO=<ID=FS,Number=1,Type=Float,Description="Phred-scaled p-value using Fisher's exact test to detect strand bias">
##INFO=<ID=SGB,Number=1,Type=Float,Description="Segregation based metric.">
##INFO=<ID=MQ0F,Number=1,Type=Float,Description="Fraction of MQ0 reads (smaller is better)">
##FORMAT=<ID=PL,Number=G,Type=Integer,Description="List of Phred-scaled genotype likelihoods">
##FORMAT=<ID=GT,Number=1,Type=String,Description="Genotype">
##INFO=<ID=AC,Number=A,Type=Integer,Description="Allele count in genotypes for each ALT allele, in the same order as listed">
##INFO=<ID=AN,Number=1,Type=Integer,Description="Total number of alleles in called genotypes">
##INFO=<ID=DP4,Number=4,Type=Integer,Description="Number of high-quality ref-forward , ref-reverse, alt-forward and alt-reverse bases">
##INFO=<ID=MQ,Number=1,Type=Integer,Description="Average mapping quality">
##bcftools_callVersion=1.13+htslib-1.13
##bcftools_callCommand=call -mv -Ov -o Cali_10K.vcf; Date=Thu Oct 27 09:36:26 2022
##bcftools_filterVersion=1.10.2+htslib-1.10.2
##bcftools_filterCommand=filter -e 'QUAL <30' -o Cali_10K_SNPs_QUAL30.vcf Cali_10K_SNPs.recode.vcf; Date=Thu Oct 27 12:09:31 2022
##bcftools_filterCommand=filter -e 'INFO/DP <6' -o Cali_10K_SNPs_QUAL30_DP6.vcf Cali_10K_SNPs_QUAL30.vcf; Date=Thu Oct 27 12:13:26 2022
#CHROM	POS	ID	REF	ALT	QUAL	FILTER	INFO	FORMAT	Cali_EML003_10Krun	Cali_EML019_10Krun	Cali_SAW001_10Krun	Cali_SAW014_10Krun
OAR1	100692221	.	G	A	41.2333	PASS	DP=20;VDB=0.00429937;SGB=4.63151;RPBZ=0.96452;MQBZ=-1.34306;BQBZ=-0.263813;FS=0;MQ0F=0;AC=2;AN=8;DP4=15,0,5,0;MQ=29	GT:PL	0/0:0,9,34	0/0:0,15,109	0/0:0,21,131	1/1:85,15,0
OAR1	10290021	.	T	C	721.476	PASS	DP=353;VDB=9.81586e-16;SGB=18.3078;RPBZ=0.114744;MQBZ=-0.306241;MQSBZ=0.863624;BQBZ=-0.0208237;FS=0;MQ0F=0;AC=4;AN=8;DP4=55,45,63,50;MQ=38	GT:PL	0/1:255,0,255	1/1:255,199,0	0/0:0,172,255	0/1:255,0,229
OAR1	103039070	.	A	G	299.039	PASS	DP=109;VDB=0.00334851;SGB=2.99323;RPBZ=-0.139729;MQBZ=0.150029;MQSBZ=0.960656;BQBZ=-1.17584;FS=0;MQ0F=0;AC=2;AN=8;DP4=33,18,8,9;MQ=37	GT:PL	0/0:0,33,255	0/1:226,0,186	0/0:0,78,255	0/1:112,0,145
OAR1	103773278	.	G	A	207.541	PASS	DP=19;VDB=3.24393e-07;SGB=1.87829;RPBZ=0.112446;MQBZ=-1.35953;BQBZ=-1.36516;FS=0;MQ0F=0;AC=5;AN=8;DP4=0,3,0,16;MQ=32	GT:PL	1/1:101,15,0	0/1:32,0,24	1/1:117,21,0	0/0:0,6,66
OAR1	104058032	.	G	A	464.582	PASS	DP=327;VDB=8.36075e-07;SGB=48.181;RPBZ=-0.793511;MQBZ=-0.946647;MQSBZ=-0.732339;BQBZ=-1.00017;FS=0;MQ0F=0;AC=3;AN=8;DP4=53,65,31,43;MQ=37	GT:PL	0/0:0,132,255	0/1:255,0,255	0/0:0,144,255	1/1:255,115,0
OAR1	104281491	.	A	G	719.563	PASS	DP=210;VDB=4.47064e-10;SGB=18.6639;RPBZ=0.19868;MQBZ=-1.6105;MQSBZ=-3.30079;BQBZ=-1.91449;FS=0;MQ0F=0;AC=5;AN=8;DP4=18,26,22,54;MQ=39	GT:PL	1/1:255,96,0	0/1:255,0,220	1/1:255,42,0	0/0:0,99,255
OAR1	104725368	.	T	G	95.4733	PASS	DP=39;VDB=0.00261765;SGB=-18.9884;RPBZ=4.85693;MQBZ=-2.76357;MQSBZ=-1.10862;BQBZ=5.2084;FS=0;MQ0F=0;AC=4;AN=8;DP4=23,0,6,2;MQ=34	GT:PL	0/1:19,0,91	0/1:40,0,93	0/1:50,0,111	0/1:28,0,62
OAR1	104725380	.	C	A	116.822	PASS	DP=47;VDB=0.00221585;SGB=-20.6024;RPBZ=4.694;MQBZ=-2.75593;MQSBZ=0.113861;BQBZ=3.69614;FS=0;MQ0F=0;AC=4;AN=8;DP4=24,2,7,2;MQ=35	GT:PL	0/1:19,0,110	0/1:34,0,130	0/1:50,0,163	0/1:56,0,95
OAR1	104725391	.	A	G	116.781	PASS	DP=48;VDB=0.00149924;SGB=-20.6024;RPBZ=4.58867;MQBZ=-2.75593;MQSBZ=0.113861;BQBZ=3.47806;FS=0;MQ0F=0;AC=4;AN=8;DP4=24,2,7,2;MQ=35	GT:PL	0/1:19,0,110	0/1:34,0,135	0/1:50,0,163	0/1:56,0,95
OAR1	105251512	.	G	A	688.575	PASS	DP=151;VDB=3.79339e-07;SGB=7.29888;RPBZ=1.39741;MQBZ=-0.106138;MQSBZ=0.274251;BQBZ=1.77428;FS=0;MQ0F=0;AC=5;AN=8;DP4=19,20,27,29;MQ=36	GT:PL	1/1:255,96,0	1/1:255,42,0	0/0:0,75,255	0/1:224,0,234
OAR1	106015178	.	C	T	460.47	PASS	DP=209;VDB=7.69031e-11;SGB=32.2383;RPBZ=3.61035;MQBZ=3.92789;MQSBZ=-1.74158;BQBZ=-0.638567;FS=0;MQ0F=0.0909091;AC=4;AN=8;DP4=34,33,32,19;MQ=29	GT:PL	0/0:0,108,255	0/0:0,66,255	1/1:255,47,0	1/1:255,31,0
OAR1	106255915	.	A	G	720.023	PASS	DP=169;VDB=2.53515e-14;SGB=18.9389;RPBZ=-0.645549;MQBZ=-1.55527;MQSBZ=-4.15266;BQBZ=0.508466;FS=0;MQ0F=0;AC=6;AN=8;DP4=7,17,25,52;MQ=38	GT:PL	1/1:255,75,0	1/1:255,81,0	1/1:255,75,0	0/0:0,72,255
OAR1	106982952	.	G	A	680.584	PASS	DP=129;VDB=0.000645118;SGB=4.98064;RPBZ=0.175984;MQBZ=-1.91032;MQSBZ=0.0205847;BQBZ=-0.518984;FS=0;MQ0F=0;AC=5;AN=8;DP4=13,25,23,21;MQ=36	GT:PL	0/0:0,84,255	0/1:216,0,201	1/1:255,54,0	1/1:255,39,0
OAR1	107295761	.	T	C	788.512	PASS	DP=185;VDB=0.000889314;SGB=-21.4139;RPBZ=-8.73153;MQBZ=0.344378;MQSBZ=-1.07142;BQBZ=7.96674;FS=0;MQ0F=0;AC=4;AN=8;DP4=7,50,23,34;MQ=37	GT:PL	0/1:255,0,124	0/1:61,0,255	0/1:255,0,196	0/1:255,0,181
OAR1	108053904	.	T	C	469.031	PASS	DP=194;VDB=3.18133e-05;SGB=-23.8514;RPBZ=-0.640553;MQBZ=0.702788;MQSBZ=-0.475947;BQBZ=-0.197699;FS=0;MQ0F=0;AC=2;AN=8;DP4=42,50,21,10;MQ=38	GT:PL	0/0:0,30,255	0/1:253,0,255	0/0:0,114,255	0/1:255,0,255
OAR1	108539421	.	G	A	471.038	PASS	DP=344;VDB=1.25721e-09;SGB=15.3546;RPBZ=-2.50089;MQBZ=-2.14871;MQSBZ=-2.8705;BQBZ=-1.94954;FS=0;MQ0F=0;AC=2;AN=8;DP4=72,78,24,25;MQ=37	GT:PL	0/0:0,129,255	0/1:255,0,255	0/0:0,184,255	0/1:255,0,255
OAR1	10878316	.	T	G	470.853	PASS	DP=185;VDB=0.0251291;SGB=8.78764;RPBZ=-0.120976;MQBZ=-1.72876;MQSBZ=2.45291;BQBZ=-1.16294;FS=0;MQ0F=0;AC=2;AN=8;DP4=43,41,17,15;MQ=38	GT:PL	0/1:255,0,189	0/1:255,0,249	0/0:0,93,255	0/0:0,93,255
OAR1	109240859	.	C	T	273.949	PASS	DP=108;VDB=0.0214129;SGB=2.22065;RPBZ=-0.901962;MQBZ=-1.4768;MQSBZ=-1.51244;BQBZ=-0.222456;FS=0;MQ0F=0;AC=2;AN=8;DP4=16,38,7,8;MQ=36	GT:PL	0/0:0,90,255	0/1:106,0,124	0/0:0,42,255	0/1:207,0,72
OAR1	11141580	.	C	T	654.083	PASS	DP=117;VDB=0.00376702;SGB=4.59434;RPBZ=2.10127;MQBZ=-0.52388;MQSBZ=-1.05439;BQBZ=-2.03254;FS=0;MQ0F=0;AC=3;AN=8;DP4=14,17,23,19;MQ=36	GT:PL	0/1:246,0,129	0/1:194,0,121	0/0:0,45,255	0/1:255,0,114
OAR1	112781334	.	G	T	407.512	PASS	DP=105;VDB=0.00141482;SGB=4.5384;RPBZ=-1.3457;MQBZ=0.36481;MQSBZ=-1.25191;BQBZ=0.582848;FS=0;MQ0F=0;AC=2;AN=8;DP4=16,30,9,12;MQ=36	GT:PL	0/0:0,69,255	0/1:244,0,138	0/0:0,36,255	0/1:203,0,86
OAR1	113498523	.	G	A	602.56	PASS	DP=99;VDB=7.11709e-10;SGB=3.82223;RPBZ=-0.363529;MQBZ=-0.212336;MQSBZ=2.54977;BQBZ=-0.42835;FS=0;MQ0F=0;AC=5;AN=8;DP4=19,9,30,8;MQ=38	GT:PL	1/1:234,30,0	1/1:255,57,0	0/1:159,0,219	0/0:0,51,255
OAR1	113904373	.	T	C	611.557	PASS	DP=82;VDB=7.79065e-11;SGB=5.99316;RPBZ=1.99878;MQBZ=-0.136005;MQSBZ=1.61703;BQBZ=1.92994;FS=0;MQ0F=0;AC=5;AN=8;DP4=12,7,18,13;MQ=37	GT:PL	1/1:250,30,0	1/1:255,45,0	0/1:152,0,227	0/0:0,27,205
OAR1	115129557	.	T	C	218.986	PASS	DP=66;VDB=0.0925341;SGB=-0.0958944;RPBZ=0.859728;MQBZ=1.65241;MQSBZ=1.63469;BQBZ=1.41818;FS=0;MQ0F=0;AC=2;AN=8;DP4=19,14,4,5;MQ=38	GT:PL	0/1:64,0,113	0/0:0,48,255	0/1:194,0,148	0/0:0,21,185
OAR1	115673020	.	G	A	980.973	PASS	DP=342;VDB=5.49505e-28;SGB=-9.69583;RPBZ=0.375838;MQBZ=-0.799354;MQSBZ=-0.652613;BQBZ=1.50275;FS=0;MQ0F=0;AC=6;AN=8;DP4=25,33,61,85;MQ=38	GT:PL	1/1:255,148,0	0/1:255,0,255	1/1:255,129,0	0/1:255,0,255
OAR1	117245743	.	C	T	485.13	PASS	DP=168;VDB=0.0899247;SGB=-22.624;RPBZ=0.0681319;MQBZ=-1.41035;MQSBZ=0.409646;BQBZ=-0.307059;FS=0;MQ0F=0;AC=3;AN=8;DP4=35,38,18,11;MQ=39	GT:PL	0/1:189,0,255	0/1:255,0,196	0/1:81,0,255	0/0:0,75,255
OAR1	117721967	.	T	G	403.93	PASS	DP=119;VDB=1.31392e-07;SGB=-17.7144;RPBZ=-0.160031;MQBZ=0.847342;MQSBZ=2.84446;BQBZ=0.657854;FS=0;MQ0F=0;AC=2;AN=8;DP4=35,16,15,6;MQ=38	GT:PL	0/1:188,0,189	0/1:255,0,161	0/0:0,51,255	0/0:0,54,255
OAR1	11884609	.	T	C	562.079	PASS	DP=54;VDB=0.000445647;SGB=-1.79763;RPBZ=0.428187;MQBZ=-1.29155;MQSBZ=-1.64777;BQBZ=-0.534522;FS=0;MQ0F=0;AC=6;AN=8;DP4=3,3,11,10;MQ=39	GT:PL	0/1:110,0,99	0/1:132,0,98	1/1:104,12,0	1/1:255,27,0
OAR1	120836657	.	C	G	464.561	PASS	DP=153;VDB=0.000230231;SGB=8.78764;RPBZ=0.478183;MQBZ=-0.00534724;MQSBZ=-0.757057;BQBZ=-0.595313;FS=0;MQ0F=0;AC=3;AN=8;DP4=28,33,19,13;MQ=38	GT:PL	0/1:255,0,255	1/1:255,48,0	0/0:0,60,255	0/0:0,63,255
OAR1	121057311	.	G	A	719.561	PASS	DP=194;VDB=2.95134e-10;SGB=18.8378;RPBZ=-1.16986;MQBZ=-1.55926;MQSBZ=3.96089;BQBZ=-0.464122;FS=0;MQ0F=0;AC=5;AN=8;DP4=24,12,48,28;MQ=39	GT:PL	0/1:255,0,255	0/0:0,57,255	1/1:255,69,0	1/1:255,81,0
OAR1	121057430	.	C	G	252.483	PASS	DP=72;VDB=2.95057e-07;SGB=4.5384;RPBZ=0.446519;MQBZ=1.37024;BQBZ=-0.0241257;FS=0;MQ0F=0;AC=3;AN=8;DP4=0,51,0,21;MQ=37	GT:PL	0/1:147,0,96	1/1:151,27,0	0/0:0,75,187	0/0:0,60,183
OAR1	122762579	.	C	A	378.476	PASS	DP=80;VDB=0.239712;SGB=-0.227173;RPBZ=0.760859;MQBZ=-1.26464;MQSBZ=-0.885246;BQBZ=0.859727;FS=0;MQ0F=0;AC=4;AN=8;DP4=13,10,10,7;MQ=36	GT:PL	0/1:92,0,155	1/1:194,18,0	0/0:0,27,255	0/1:136,0,204
OAR1	122980294	.	G	A	632.601	PASS	DP=219;VDB=0.000147388;SGB=6.5258;RPBZ=1.79536;MQBZ=-0.534914;MQSBZ=-0.466694;BQBZ=-0.242554;FS=0;MQ0F=0.00456621;AC=3;AN=8;DP4=58,27,33,19;MQ=35	GT:PL	0/1:255,0,255	0/1:162,0,255	0/1:255,0,236	0/0:0,96,255
OAR1	122980296	.	G	C	614.469	PASS	DP=219;VDB=5.36366e-07;SGB=6.33267;RPBZ=-1.26896;MQBZ=-0.887525;MQSBZ=-0.373881;BQBZ=-1.42121;FS=0;MQ0F=0.00456621;AC=3;AN=8;DP4=52,35,39,12;MQ=35	GT:PL	0/1:255,0,255	0/0:0,96,255	0/1:237,0,255	0/1:162,0,255
OAR1	123483732	.	T	C	597.559	PASS	DP=149;VDB=2.83167e-05;SGB=-25.6925;RPBZ=1.14141;MQBZ=-1.65854;MQSBZ=-2.57056;BQBZ=-1.06574;FS=0;MQ0F=0;AC=3;AN=8;DP4=25,33,17,17;MQ=37	GT:PL	0/1:193,0,170	0/1:255,0,241	0/1:189,0,188	0/0:0,93,255
OAR1	124728719	.	G	A	471.04	PASS	DP=478;VDB=1.30354e-16;SGB=-52.0819;RPBZ=0.268521;MQBZ=-1.90265;MQSBZ=2.61336;BQBZ=-0.553961;FS=0;MQ0F=0;AC=2;AN=8;DP4=133,89,52,25;MQ=37	GT:PL	0/1:255,0,255	0/1:255,0,255	0/0:0,229,255	0/0:0,208,255
OAR1	125265734	.	T	G	687.513	PASS	DP=164;VDB=0.00465883;SGB=4.20805;RPBZ=-1.35187;MQBZ=0.806971;MQSBZ=1.23444;BQBZ=0.819522;FS=0;MQ0F=0;AC=3;AN=8;DP4=37,22,13,27;MQ=39	GT:PL	0/0:0,72,255	0/1:217,0,242	0/1:255,0,242	0/1:255,0,169
OAR1	125932940	.	G	C	141.72	PASS	DP=83;VDB=0.201783;SGB=-0.481602;RPBZ=-3.83106;MQBZ=0.921221;MQSBZ=-1.08625;BQBZ=1.68101;FS=0;MQ0F=0;AC=2;AN=8;DP4=7,40,2,6;MQ=38	GT:PL	0/1:33,0,144	0/0:0,54,255	0/0:0,30,204	0/1:149,0,147
OAR1	126226722	.	C	T	470.995	PASS	DP=364;VDB=8.89246e-06;SGB=18.8313;RPBZ=-0.641159;MQBZ=-1.19288;MQSBZ=0.469096;BQBZ=1.04902;FS=0;MQ0F=0;AC=2;AN=8;DP4=60,117,19,39;MQ=38	GT:PL	0/0:0,138,255	0/1:255,0,255	0/0:0,193,255	0/1:255,0,255
OAR1	127103917	.	A	G	414.587	PASS	DP=103;VDB=2.05287e-08;SGB=14.2239;RPBZ=-1.28432;MQBZ=0.0764055;MQSBZ=-2.83442;BQBZ=-0.563878;FS=0;MQ0F=0;AC=3;AN=8;DP4=13,29,5,20;MQ=37	GT:PL	0/0:0,60,255	0/0:0,27,234	1/1:255,39,0	0/1:205,0,255
OAR1	127333972	.	C	T	708.606	PASS	DP=171;VDB=9.82618e-07;SGB=4.59434;RPBZ=0.8332;MQBZ=0.772463;MQSBZ=-2.30275;BQBZ=0.935446;FS=0;MQ0F=0;AC=3;AN=8;DP4=28,35,19,23;MQ=37	GT:PL	0/1:255,0,234	0/0:0,60,255	0/1:255,0,255	0/1:238,0,255
OAR1	127790009	.	A	G	280.758	PASS	DP=45;VDB=1.55677e-07;SGB=-0.0342242;RPBZ=-0.383461;MQBZ=-0.155774;BQBZ=0.165823;FS=0;MQ0F=0;AC=4;AN=8;DP4=0,22,0,18;MQ=38	GT:PL	1/1:102,12,0	0/1:124,0,34	0/0:0,36,173	0/1:98,0,128
OAR1	128740849	.	A	T	325.157	PASS	DP=189;VDB=0.0177054;SGB=2.99323;RPBZ=2.82431;MQBZ=-1.03135;MQSBZ=-0.995951;BQBZ=1.97633;FS=0;MQ0F=0;AC=2;AN=8;DP4=58,33,7,10;MQ=40	GT:PL	0/1:255,0,255	0/1:110,0,255	0/0:0,72,255	0/0:0,90,255
OAR1	128985262	.	A	C	124.881	PASS	DP=47;VDB=0.0130467;SGB=-0.0964228;RPBZ=1.13822;MQBZ=0.99389;BQBZ=-1.08218;FS=0;MQ0F=0;AC=2;AN=8;DP4=0,38,0,9;MQ=36	GT:PL	0/1:52,0,24	0/0:0,27,158	0/0:0,63,184	0/1:112,0,110
OAR1	129855416	.	A	G	721.405	PASS	DP=164;VDB=9.97412e-05;SGB=7.10525;RPBZ=0.96634;MQBZ=-1.44998;MQSBZ=0.590557;BQBZ=-1.03893;FS=0;MQ0F=0;AC=4;AN=8;DP4=19,18,33,22;MQ=38	GT:PL	0/0:0,39,255	0/1:255,0,219	0/1:255,0,255	1/1:255,72,0
OAR1	13044368	.	C	A	471.025	PASS	DP=433;VDB=8.983e-14;SGB=24.2394;RPBZ=0.06382;MQBZ=-0.760925;MQSBZ=1.24238;BQBZ=-0.592486;FS=0;MQ0F=0;AC=2;AN=8;DP4=101,92,42,30;MQ=38	GT:PL	0/0:0,178,255	0/1:255,0,255	0/1:255,0,255	0/0:0,217,255
OAR1	130682783	.	C	T	427.495	PASS	DP=135;VDB=3.72085e-06;SGB=15.6179;RPBZ=0.981704;MQBZ=-2.57578;MQSBZ=-0.487149;BQBZ=-2.74797;FS=0;MQ0F=0;AC=3;AN=8;DP4=25,23,17,10;MQ=39	GT:PL	1/1:255,48,0	0/1:218,0,255	0/0:0,57,255	0/0:0,36,255
OAR1	131202447	.	G	A	380.987	PASS	DP=58;VDB=1.17115e-12;SGB=-10.3484;RPBZ=-1.94781;MQBZ=-1.706;MQSBZ=2.55536;BQBZ=-1.32346;FS=0;MQ0F=0;AC=5;AN=8;DP4=13,4,15,6;MQ=35	GT:PL	0/1:21,0,167	0/1:61,0,129	1/1:255,36,0	0/1:85,0,148
OAR1	131638610	.	A	G	255.832	PASS	DP=29;VDB=1.99014e-05;SGB=-0.420126;RPBZ=0.550813;MQBZ=-0.818973;FS=0;MQ0F=0;AC=5;AN=8;DP4=13,0,16,0;MQ=32	GT:PL	1/1:105,15,0	1/1:104,15,0	0/0:0,30,152	0/1:92,0,66
OAR1	131638736	.	A	G	464.583	PASS	DP=223;VDB=0.113012;SGB=35.735;RPBZ=-0.226037;MQBZ=0.129436;MQSBZ=-1.72546;BQBZ=-1.54987;FS=0;MQ0F=0;AC=3;AN=8;DP4=38,38,24,32;MQ=38	GT:PL	0/0:0,111,255	0/0:0,63,255	1/1:255,114,0	0/1:255,0,255
OAR1	133523881	.	T	C	99.2037	PASS	DP=193;VDB=0.0276294;SGB=-0.0966342;RPBZ=-1.29969;MQBZ=-0.570363;MQSBZ=-0.334619;BQBZ=1.14615;FS=0;MQ0F=0;AC=2;AN=8;DP4=22,96,3,6;MQ=37	GT:PL	0/0:0,114,255	0/1:101,0,255	0/0:0,108,255	0/1:41,0,230
OAR1	133763377	.	G	A	256.367	PASS	DP=49;VDB=2.95057e-07;SGB=-10.3657;RPBZ=-0.506318;MQBZ=-2.10931;BQBZ=-0.914194;FS=0;MQ0F=0;AC=4;AN=8;DP4=0,28,0,21;MQ=36	GT:PL	0/0:0,27,158	0/1:72,0,141	0/1:105,0,123	1/1:123,21,0
OAR1	133964729	.	A	T	295.038	PASS	DP=142;VDB=0.00214672;SGB=1.83441;RPBZ=-3.08775;MQBZ=1.47477;MQSBZ=-0.613203;BQBZ=3.26341;FS=0;MQ0F=0;AC=2;AN=8;DP4=20,54,10,4;MQ=38	GT:PL	0/1:243,0,70	0/1:91,0,255	0/0:0,78,255	0/0:0,87,255
OAR1	136272594	.	C	T	249.936	PASS	DP=132;VDB=0.0003968;SGB=8.01505;RPBZ=0.462421;MQBZ=-1.56414;MQSBZ=1.79953;BQBZ=-0.424282;FS=0;MQ0F=0;AC=3;AN=8;DP4=21,33,16,14;MQ=38	GT:PL	1/1:255,81,0	0/1:41,0,255	0/0:0,69,255	0/0:0,51,255
OAR1	136895298	.	T	C	828.865	PASS	DP=103;VDB=1.47929e-21;SGB=-5.4577;RPBZ=1.75417;MQBZ=-0.825931;MQSBZ=-3.04605;BQBZ=-0.129129;FS=0;MQ0F=0;AC=6;AN=8;DP4=3,7,14,40;MQ=38	GT:PL	1/1:255,69,0	0/1:177,0,153	0/1:181,0,102	1/1:255,51,0
OAR1	137432547	.	G	A	435.245	PASS	DP=124;VDB=0.00782074;SGB=15.611;RPBZ=-0.585155;MQBZ=-3.27583;MQSBZ=-0.852948;BQBZ=-2.7361;FS=0;MQ0F=0;AC=3;AN=8;DP4=22,25,15,12;MQ=37	GT:PL	1/1:255,6,0	0/0:0,48,255	0/1:223,0,186	0/0:0,66,255
OAR1	138251557	.	T	C	719.584	PASS	DP=131;VDB=0.000804988;SGB=4.98063;RPBZ=0.0402061;MQBZ=1.64044;MQSBZ=0.123517;BQBZ=2.8444;FS=0;MQ0F=0;AC=5;AN=8;DP4=23,18,24,20;MQ=36	GT:PL	1/1:255,45,0	1/1:255,51,0	0/1:255,0,247	0/0:0,87,255
OAR1	138251687	.	T	C	82.4673	PASS	DP=33;VDB=0.00958792;SGB=6.01014;RPBZ=-0.0233967;MQBZ=-0.127036;BQBZ=0.990375;FS=0;MQ0F=0;AC=2;AN=8;DP4=0,27,0,6;MQ=35	GT:PL	1/1:127,18,0	0/0:0,18,119	0/0:0,24,155	0/0:0,39,165
OAR1	138948088	.	T	C	919.968	PASS	DP=238;VDB=0.00669121;SGB=-7.3179;RPBZ=-2.34995;MQBZ=-0.0738073;MQSBZ=-1.14942;BQBZ=1.54578;FS=0;MQ0F=0;AC=6;AN=8;DP4=18,7,35,59;MQ=37	GT:PL	1/1:255,117,0	0/1:255,0,64	1/1:255,87,0	0/1:194,0,255
OAR1	139956515	.	T	A	379.013	PASS	DP=143;VDB=0.0154682;SGB=3.76582;RPBZ=-0.849857;MQBZ=0.652809;MQSBZ=-0.656113;BQBZ=-0.24257;FS=0;MQ0F=0;AC=2;AN=8;DP4=32,35,8,11;MQ=38	GT:PL	0/0:0,60,255	0/1:222,0,202	0/0:0,69,255	0/1:196,0,255
OAR1	140490910	.	A	G	721.468	PASS	DP=316;VDB=1.29845e-24;SGB=16.1832;RPBZ=-1.45713;MQBZ=-2.04416;MQSBZ=2.29585;BQBZ=-0.298641;FS=0;MQ0F=0;AC=4;AN=8;DP4=58,39,66,36;MQ=38	GT:PL	0/0:0,144,255	0/1:255,0,255	1/1:255,175,0	0/1:255,0,255
OAR1	141130662	.	G	A	210.018	PASS	DP=105;VDB=0.000362883;SGB=18.4741;RPBZ=-1.8143;MQBZ=-2.0967;MQSBZ=0.771063;BQBZ=1.34333;FS=0;MQ0F=0;AC=2;AN=8;DP4=39,18,8,7;MQ=37	GT:PL	0/0:0,48,255	0/0:0,63,255	0/0:0,60,255	1/1:255,45,0
OAR1	141374059	.	T	A	460.475	PASS	DP=233;VDB=3.33475e-09;SGB=38.4766;RPBZ=-0.980937;MQBZ=-0.458412;MQSBZ=-1.3747;BQBZ=-0.376926;FS=0;MQ0F=0;AC=4;AN=8;DP4=49,31,40,20;MQ=38	GT:PL	1/1:255,99,0	0/0:0,108,255	0/0:0,132,255	1/1:255,81,0
OAR1	142123775	.	A	T	210.018	PASS	DP=149;VDB=0.00543415;SGB=39.2678;RPBZ=0.579679;MQBZ=0.627919;MQSBZ=0.0605377;BQBZ=0.55683;FS=0;MQ0F=0;AC=2;AN=8;DP4=25,33,11,19;MQ=38	GT:PL	0/0:0,36,255	0/0:0,66,255	0/0:0,72,255	1/1:255,90,0
OAR1	14241272	.	C	T	210.017	PASS	DP=378;VDB=9.53266e-10;SGB=75.3115;RPBZ=0.443814;MQBZ=-2.22855;MQSBZ=1.24591;BQBZ=-0.463117;FS=0;MQ0F=0;AC=2;AN=8;DP4=93,75,35,21;MQ=38	GT:PL	0/0:0,148,255	0/0:0,238,255	0/0:0,120,255	1/1:255,169,0
OAR1	14241417	.	C	G	47.8527	PASS	DP=43;VDB=0.00110381;SGB=-0.0947856;RPBZ=0.898863;MQBZ=0.543987;BQBZ=-2.95892;FS=0;MQ0F=0;AC=2;AN=8;DP4=0,26,0,9;MQ=32	GT:PL	0/1:15,0,57	0/1:72,0,103	0/0:0,12,99	0/0:0,39,151
OAR1	143220948	.	G	T	818.039	PASS	DP=98;VDB=2.24579e-10;SGB=-5.0365;RPBZ=-0.176017;MQBZ=-0.315933;MQSBZ=2.58612;BQBZ=1.95272;FS=0;MQ0F=0;AC=6;AN=8;DP4=14,3,33,11;MQ=37	GT:PL	1/1:255,42,0	1/1:255,36,0	0/1:232,0,159	0/1:115,0,184
OAR1	144248209	.	A	G	464.583	PASS	DP=336;VDB=6.33884e-09;SGB=52.3457;RPBZ=-0.901794;MQBZ=-0.825663;MQSBZ=0.983055;BQBZ=-1.71814;FS=0;MQ0F=0;AC=3;AN=8;DP4=68,56,42,38;MQ=38	GT:PL	0/0:0,108,255	0/1:255,0,255	0/0:0,190,255	1/1:255,160,0
OAR1	144721318	.	A	G	182.863	PASS	DP=15;VDB=0.000611014;SGB=-0.441371;RPBZ=-1.10535;MQBZ=2.37986;BQBZ=1.28142;FS=0;MQ0F=0;AC=5;AN=8;DP4=7,0,8,0;MQ=37	GT:PL	0/0:0,9,59	0/1:69,0,79	1/1:90,9,0	1/1:66,6,0
OAR1	145926831	.	C	T	383.312	PASS	DP=85;VDB=0.0029743;SGB=-9.44076;RPBZ=-4.73581;MQBZ=2.02647;MQSBZ=-1.63137;BQBZ=3.4349;FS=0;MQ0F=0.0117647;AC=4;AN=8;DP4=8,25,7,11;MQ=31	GT:PL	0/1:112,0,143	0/1:167,0,64	0/1:72,0,251	0/1:70,0,63
OAR1	146129383	.	C	T	43.169	PASS	DP=58;VDB=0.26019;SGB=-2.00512;RPBZ=-1.67032;MQBZ=0.0319651;MQSBZ=0.144375;BQBZ=2.12112;FS=0;MQ0F=0;AC=2;AN=8;DP4=7,27,1,3;MQ=38	GT:PL	0/1:12,0,203	0/0:0,15,127	0/1:72,0,171	0/0:0,39,250
OAR1	146670105	.	G	C	565.433	PASS	DP=157;VDB=0.00010918;SGB=-48.0356;RPBZ=-0.931595;MQBZ=0.720143;MQSBZ=2.60711;BQBZ=2.44024;FS=0;MQ0F=0;AC=4;AN=8;DP4=43,21,13,13;MQ=40	GT:PL	0/1:147,0,255	0/1:172,0,255	0/1:69,0,236	0/1:218,0,255
OAR1	146670140	.	T	C	568.436	PASS	DP=181;VDB=0.00722171;SGB=-49.6494;RPBZ=-0.62931;MQBZ=0.383451;MQSBZ=0.0614641;BQBZ=0.207915;FS=0;MQ0F=0;AC=4;AN=8;DP4=35,29,11,16;MQ=40	GT:PL	0/1:147,0,255	0/1:173,0,255	0/1:69,0,255	0/1:220,0,255
OAR1	146670231	.	T	C	62.1243	PASS	DP=50;VDB=2.32871e-10;SGB=-4.14674;RPBZ=-4.34496;MQBZ=-2.18583;BQBZ=-2.86056;FS=0;MQ0F=0;AC=6;AN=8;DP4=0,9,0,25;MQ=38	GT:PL	1/1:40,21,0	0/1:17,0,26	1/1:25,4,0	0/1:18,0,31
OAR1	146670238	.	C	T	61.5401	PASS	DP=39;VDB=2.62865e-10;SGB=-4.19625;RPBZ=-2.02762;MQBZ=-0.415032;BQBZ=-5.11144;FS=0;MQ0F=0;AC=5;AN=8;DP4=0,9,0,26;MQ=37	GT:PL	1/1:40,21,0	0/1:20,0,83	0/1:21,0,33	0/1:20,0,46
OAR1	146670252	.	C	T	234.292	PASS	DP=22;VDB=1.06013e-06;SGB=-1.98936;RPBZ=-0.833875;MQBZ=-0.195564;BQBZ=-2.2106;FS=0;MQ0F=0;AC=6;AN=8;DP4=0,3,0,14;MQ=31	GT:PL	1/1:79,9,0	0/1:68,0,8	1/1:96,15,0	0/1:29,0,51
OAR1	147116953	.	G	A	691.448	PASS	DP=122;VDB=1.90662e-09;SGB=12.2297;RPBZ=1.69039;MQBZ=0.197934;MQSBZ=-2.31509;BQBZ=1.68184;FS=0;MQ0F=0;AC=5;AN=8;DP4=4,17,15,38;MQ=38	GT:PL	1/1:255,75,0	1/1:255,54,0	0/1:227,0,9	0/0:0,60,255
OAR1	149642619	.	A	C	375.794	PASS	DP=171;VDB=0.414899;SGB=-21.3966;RPBZ=-0.577419;MQBZ=1.31761;MQSBZ=2.03492;BQBZ=-1.44638;FS=0;MQ0F=0;AC=3;AN=8;DP4=48,35,7,20;MQ=39	GT:PL	0/0:0,84,255	0/1:254,0,255	0/1:32,0,255	0/1:131,0,208
OAR1	150556980	.	C	G	723.582	PASS	DP=185;VDB=0.00126126;SGB=6.71895;RPBZ=-0.0564921;MQBZ=-2.18361;MQSBZ=-0.80878;BQBZ=-1.64287;FS=0;MQ0F=0;AC=3;AN=8;DP4=30,38,25,28;MQ=36	GT:PL	0/1:253,0,255	0/1:255,0,250	0/1:255,0,255	0/0:0,75,255
OAR1	150790167	.	C	A	725.031	PASS	DP=71;VDB=0.000148827;SGB=-4.50603;RPBZ=0.281752;MQBZ=0.963931;MQSBZ=-1.5839;BQBZ=-1.23786;FS=0;MQ0F=0;AC=6;AN=8;DP4=4,5,16,17;MQ=39	GT:PL	0/1:244,0,88	0/1:72,0,148	1/1:255,36,0	1/1:193,21,0
OAR1	153717084	.	T	G	982.523	PASS	DP=310;VDB=1.89226e-12;SGB=-32.1538;RPBZ=1.78347;MQBZ=-1.48763;MQSBZ=1.16892;BQBZ=-0.967914;FS=0;MQ0F=0;AC=4;AN=8;DP4=47,40,53,39;MQ=39	GT:PL	0/1:255,0,255	0/1:255,0,255	0/1:255,0,255	0/1:255,0,255
OAR1	154158109	.	G	A	444.565	PASS	DP=107;VDB=3.39366e-09;SGB=5.31099;RPBZ=0.0415259;MQBZ=1.35183;MQSBZ=1.61454;BQBZ=0.348067;FS=0;MQ0F=0.00934579;AC=3;AN=8;DP4=33,13,17,6;MQ=37	GT:PL	0/1:240,0,181	0/0:0,60,255	0/0:0,54,255	1/1:250,39,0
OAR1	154499205	.	G	A	281.132	PASS	DP=20;VDB=0.000160202;SGB=1.0985;RPBZ=0.512585;MQBZ=-0.155778;BQBZ=-1.09789;FS=0;MQ0F=0;AC=6;AN=8;DP4=5,0,14,0;MQ=36	GT:PL	1/1:87,12,0	1/1:119,15,0	1/1:119,15,0	0/0:0,15,119
OAR1	155048253	.	G	T	319.035	PASS	DP=134;VDB=3.80672e-09;SGB=3.37952;RPBZ=1.63141;MQBZ=-0.295414;MQSBZ=2.88094;BQBZ=-1.21558;FS=0;MQ0F=0;AC=2;AN=8;DP4=45,21,15,3;MQ=39	GT:PL	0/1:150,0,255	0/1:208,0,134	0/0:0,102,255	0/0:0,36,255
OAR1	155277070	.	G	A	980.973	PASS	DP=329;VDB=3.75512e-11;SGB=-9.60428;RPBZ=-0.932343;MQBZ=-1.25843;MQSBZ=-0.217772;BQBZ=-1.60369;FS=0;MQ0F=0;AC=6;AN=8;DP4=23,27,63,81;MQ=35	GT:PL	1/1:255,178,0	0/1:255,0,255	1/1:255,78,0	0/1:255,0,255
OAR1	155527345	.	A	C	980.45	PASS	DP=270;VDB=2.60947e-11;SGB=-33.9949;RPBZ=1.68495;MQBZ=0.892071;MQSBZ=-0.862271;BQBZ=1.31616;FS=0;MQ0F=0;AC=5;AN=8;DP4=40,36,42,56;MQ=37	GT:PL	1/1:255,129,0	0/1:255,0,255	0/1:255,0,255	0/1:255,0,255
OAR1	155977690	.	G	A	529.405	PASS	DP=94;VDB=0.00018059;SGB=1.89258;RPBZ=2.14983;MQBZ=-0.370827;MQSBZ=1.9728;BQBZ=0.307931;FS=0;MQ0F=0;AC=4;AN=8;DP4=14,12,14,14;MQ=39	GT:PL	0/1:189,0,194	1/1:255,42,0	0/1:129,0,224	0/0:0,27,255
OAR1	1577642	.	G	A	630.378	PASS	DP=102;VDB=1.61514e-05;SGB=2.27682;RPBZ=0.297815;MQBZ=-1.6018;MQSBZ=-1.53444;BQBZ=-0.602692;FS=0;MQ0F=0;AC=4;AN=8;DP4=10,17,11,19;MQ=39	GT:PL	1/1:255,36,0	0/1:204,0,146	0/1:215,0,172	0/0:0,45,255
OAR1	158344564	.	T	C	635.604	PASS	DP=91;VDB=5.07198e-06;SGB=2.08415;RPBZ=0.281643;MQBZ=-0.733395;MQSBZ=2.49554;BQBZ=-0.858026;FS=0;MQ0F=0;AC=5;AN=8;DP4=13,8,15,14;MQ=38	GT:PL	1/1:255,24,0	1/1:255,39,0	0/1:171,0,158	0/0:0,42,255
OAR1	15865313	.	C	T	437.04	PASS	DP=151;VDB=8.24403e-06;SGB=6.08358;RPBZ=-1.39011;MQBZ=-0.154487;MQSBZ=0.632057;BQBZ=-0.474426;FS=0;MQ0F=0;AC=2;AN=8;DP4=39,25,16,9;MQ=38	GT:PL	0/1:255,0,199	0/0:0,57,255	0/1:221,0,255	0/0:0,60,255
OAR1	159742263	.	T	C	270.298	PASS	DP=58;VDB=1.07809e-05;SGB=1.32159;RPBZ=-0.523334;MQBZ=0.40561;BQBZ=-0.810692;FS=0;MQ0F=0;AC=3;AN=8;DP4=32,0,25,0;MQ=38	GT:PL	1/1:164,30,0	0/0:0,30,168	0/1:152,0,76	0/0:0,18,155
OAR1	159742356	.	A	G	719.51	PASS	DP=227;VDB=9.55705e-05;SGB=11.7408;RPBZ=0.699199;MQBZ=0.215925;MQSBZ=0.189174;BQBZ=-0.0379468;FS=0;MQ0F=0;AC=5;AN=8;DP4=26,30,40,39;MQ=38	GT:PL	0/0:0,93,255	1/1:255,87,0	0/1:255,0,255	1/1:255,66,0
OAR1	160271898	.	A	C	584.604	PASS	DP=80;VDB=0.0777558;SGB=0.926322;RPBZ=1.09074;MQBZ=0.522794;MQSBZ=-0.29625;BQBZ=-1.23133;FS=0;MQ0F=0;AC=5;AN=8;DP4=5,12,12,11;MQ=37	GT:PL	1/1:241,27,0	0/0:0,30,252	0/1:134,0,167	1/1:255,27,0
OAR1	160474127	.	G	A	259.986	PASS	DP=121;VDB=0.0848215;SGB=1.44822;RPBZ=-1.17878;MQBZ=1.86475;MQSBZ=-1.21308;BQBZ=0.624743;FS=0;MQ0F=0;AC=2;AN=8;DP4=35,23,9,4;MQ=38	GT:PL	0/0:0,66,255	0/1:218,0,107	0/1:81,0,255	0/0:0,57,255
OAR1	160967265	.	A	G	720.011	PASS	DP=305;VDB=4.8819e-12;SGB=37.9256;RPBZ=-1.19931;MQBZ=1.37126;MQSBZ=-1.15251;BQBZ=0.285768;FS=0;MQ0F=0;AC=6;AN=8;DP4=12,28,82,61;MQ=38	GT:PL	1/1:255,126,0	1/1:255,90,0	1/1:255,135,0	0/0:0,111,255
OAR1	162014414	.	C	G	884.044	PASS	DP=126;VDB=2.24038e-06;SGB=-5.44911;RPBZ=-0.258161;MQBZ=-0.0220789;MQSBZ=1.067;BQBZ=1.98684;FS=0;MQ0F=0;AC=6;AN=8;DP4=8,14,22,31;MQ=37	GT:PL	0/1:255,0,242	1/1:255,45,0	0/1:158,0,197	1/1:255,51,0
OAR1	162531921	.	C	G	656.616	PASS	DP=239;VDB=1.63753e-07;SGB=6.52582;RPBZ=1.07978;MQBZ=-1.83705;MQSBZ=-0.959845;BQBZ=-2.36517;FS=0;MQ0F=0;AC=3;AN=8;DP4=38,43,32,20;MQ=40	GT:PL	0/1:255,0,211	0/1:255,0,255	0/1:186,0,255	0/0:0,99,255
OAR1	163387261	.	A	C	725.525	PASS	DP=342;VDB=0.0227891;SGB=12.7065;RPBZ=0.624352;MQBZ=1.31436;MQSBZ=1.69043;BQBZ=1.7948;FS=0;MQ0F=0;AC=3;AN=8;DP4=65,63,44,40;MQ=38	GT:PL	0/1:255,0,255	0/1:255,0,241	0/1:255,0,255	0/0:0,172,255
OAR1	163900468	.	C	G	288.819	PASS	DP=105;VDB=0.0588578;SGB=2.22065;RPBZ=-1.05617;MQBZ=-0.673833;MQSBZ=1.26103;BQBZ=1.10775;FS=0;MQ0F=0;AC=2;AN=8;DP4=31,22,10,5;MQ=37	GT:PL	0/1:187,0,245	0/0:0,39,255	0/0:0,57,255	0/1:141,0,229
OAR1	163900595	.	G	T	79.0941	PASS	DP=26;VDB=0.0275165;SGB=-1.25106;RPBZ=0.414944;MQBZ=-0.201211;BQBZ=0.811812;FS=0;MQ0F=0;AC=2;AN=8;DP4=0,19,0,6;MQ=33	GT:PL	0/1:52,0,77	0/0:0,24,145	0/0:0,15,96	0/1:66,0,63
OAR1	164672881	.	G	T	59.4872	PASS	DP=77;VDB=0.0135873;SGB=-7.88834;RPBZ=-3.08478;MQBZ=0.0222235;MQSBZ=-2.34607;BQBZ=1.07725;FS=0;MQ0F=0;AC=3;AN=8;DP4=15,28,4,1;MQ=38	GT:PL	0/1:51,0,226	0/1:27,0,108	0/1:26,0,169	0/0:0,72,255
OAR1	165847821	.	A	T	412.584	PASS	DP=137;VDB=0.0344989;SGB=-21.3966;RPBZ=-0.521939;MQBZ=-0.343593;MQSBZ=-0.952952;BQBZ=1.66047;FS=0;MQ0F=0;AC=3;AN=8;DP4=30,31,11,16;MQ=37	GT:PL	1/1:255,45,0	0/0:0,36,255	0/1:203,0,224	0/0:0,75,255
OAR1	166079573	.	A	G	414.729	PASS	DP=50;VDB=3.0023e-10;SGB=-4.36417;RPBZ=-0.282522;MQBZ=0.0604185;BQBZ=0.776668;FS=0;MQ0F=0;AC=6;AN=8;DP4=15,0,34,0;MQ=36	GT:PL	1/1:182,48,0	0/1:53,0,52	1/1:160,33,0	0/1:59,0,142
OAR1	166281552	.	A	C	48.6975	PASS	DP=19;VDB=0.0248067;SGB=-7.26569;RPBZ=-1.25441;MQBZ=0.447459;BQBZ=-0.90635;FS=0;MQ0F=0;AC=3;AN=8;DP4=15,0,4,0;MQ=35	GT:PL	0/1:36,3,0	0/1:5,0,97	0/1:47,0,36	0/0:0,24,145
OAR1	166281576	.	T	C	70.9083	PASS	DP=25;VDB=0.0161322;SGB=-7.88834;RPBZ=-0.612372;MQBZ=0.411113;BQBZ=0.904534;FS=0;MQ0F=0;AC=3;AN=8;DP4=20,0,5,0;MQ=37	GT:PL	0/1:30,0,26	0/1:32,0,110	0/1:49,0,84	0/0:0,27,157
OAR1	166281688	.	A	T	474.585	PASS	DP=104;VDB=0.1021;SGB=-16.4869;RPBZ=-2.88039;MQBZ=0.371981;MQSBZ=-1.37643;BQBZ=1.61639;FS=0;MQ0F=0;AC=3;AN=8;DP4=17,25,10,9;MQ=39	GT:PL	0/1:183,0,123	0/1:207,0,153	0/1:124,0,233	0/0:0,57,255
OAR1	166281736	.	C	T	249.584	PASS	DP=88;VDB=0.0463984;SGB=-11.5772;RPBZ=-4.55524;MQBZ=0.243676;MQSBZ=-1.66405;BQBZ=3.62333;FS=0;MQ0F=0;AC=3;AN=8;DP4=12,36,5,6;MQ=39	GT:PL	0/1:90,0,195	0/1:130,0,195	0/1:71,0,249	0/0:0,54,255
OAR1	166281809	.	G	A	68.8112	PASS	DP=13;VDB=0.0489998;SGB=-2.36458;RPBZ=0;MQBZ=-0.893156;BQBZ=-1.29011;FS=0;MQ0F=0;AC=5;AN=8;DP4=0,8,0,5;MQ=40	GT:PL	1/1:36,3,0	1/1:25,6,0	0/1:49,0,83	0/0:0,12,110
OAR1	166712859	.	C	A	471.038	PASS	DP=282;VDB=0.000136573;SGB=13.0369;RPBZ=-0.433541;MQBZ=-0.0717135;MQSBZ=-2.55845;BQBZ=1.18366;FS=0;MQ0F=0;AC=2;AN=8;DP4=56,74,20,23;MQ=38	GT:PL	0/1:255,0,255	0/0:0,108,255	0/1:255,0,255	0/0:0,163,255
OAR1	166712866	.	T	C	982.518	PASS	DP=274;VDB=1.79486e-08;SGB=-30.0058;RPBZ=0.10481;MQBZ=0.574862;MQSBZ=-1.99003;BQBZ=-0.134893;FS=0;MQ0F=0;AC=4;AN=8;DP4=34,54,36,49;MQ=38	GT:PL	0/1:255,0,255	0/1:255,0,255	0/1:255,0,255	0/1:255,0,255
OAR1	166931589	.	A	G	105.841	PASS	DP=34;VDB=0.0707707;SGB=3.26056;RPBZ=0.213403;MQBZ=0.883281;MQSBZ=1.28759;BQBZ=0.719267;FS=0;MQ0F=0;AC=2;AN=8;DP4=12,5,2,2;MQ=40	GT:PL	0/0:0,12,121	0/0:0,3,42	0/0:0,36,255	1/1:148,12,0
OAR1	167155485	.	G	C	210.009	PASS	DP=167;VDB=0.0967744;SGB=36.4952;RPBZ=0.7117;MQBZ=0.620595;MQSBZ=3.26075;BQBZ=0.674616;FS=0;MQ0F=0;AC=2;AN=8;DP4=38,33,13,15;MQ=39	GT:PL	0/0:0,84,255	0/0:0,69,255	0/0:0,57,255	1/1:255,45,0
OAR1	169081866	.	C	T	407.954	PASS	DP=116;VDB=4.42377e-05;SGB=-17.1007;RPBZ=-0.811058;MQBZ=-2.49164;MQSBZ=1.8846;BQBZ=-1.07029;FS=0;MQ0F=0;AC=3;AN=8;DP4=24,26,12,8;MQ=38	GT:PL	0/1:143,0,165	0/1:144,0,255	0/1:161,0,255	0/0:0,57,255
OAR1	169581649	.	T	G	778.519	PASS	DP=132;VDB=0.00629039;SGB=-15.8906;RPBZ=-1.29111;MQBZ=0.248475;MQSBZ=0.376632;BQBZ=0.506651;FS=0;MQ0F=0;AC=4;AN=8;DP4=19,24,25,14;MQ=39	GT:PL	0/1:174,0,237	0/1:161,0,255	0/1:255,0,255	0/1:226,0,79
OAR1	170286092	.	C	T	202.03	PASS	DP=89;VDB=0.00742086;SGB=2.22073;RPBZ=-0.916747;MQBZ=-1.13364;MQSBZ=-0.45154;BQBZ=-2.13767;FS=0;MQ0F=0;AC=2;AN=8;DP4=21,22,11,4;MQ=38	GT:PL	0/0:0,42,255	0/1:76,0,201	0/0:0,51,255	0/1:165,0,108
OAR1	170286093	.	G	A	458.603	PASS	DP=87;VDB=0.0823644;SGB=0.735;RPBZ=-0.574657;MQBZ=-0.766933;MQSBZ=-0.277393;BQBZ=1.46527;FS=0;MQ0F=0;AC=3;AN=8;DP4=18,17,12,10;MQ=38	GT:PL	0/1:194,0,141	0/0:0,33,255	0/1:196,0,131	0/1:108,0,164
OAR1	171063045	.	G	A	241.511	PASS	DP=26;VDB=3.59962e-05;SGB=-3.43747;RPBZ=1.07093;MQBZ=-0.457556;BQBZ=-0.421038;FS=0;MQ0F=0;AC=4;AN=8;DP4=11,0,15,0;MQ=39	GT:PL	0/1:116,0,63	0/1:36,0,54	0/1:86,0,59	0/1:41,0,77
OAR1	171333554	.	T	C	311.654	PASS	DP=127;VDB=0.00567464;SGB=2.22065;RPBZ=-0.290431;MQBZ=-1.18036;MQSBZ=2.23325;BQBZ=0.48574;FS=0;MQ0F=0;AC=2;AN=8;DP4=35,27,6,9;MQ=37	GT:PL	0/0:0,93,255	0/1:193,0,24	0/0:0,57,255	0/1:158,0,216
OAR1	171589474	.	T	C	332.66	PASS	DP=146;VDB=0.00269551;SGB=3.76582;RPBZ=0.40658;MQBZ=-1.31895;MQSBZ=-0.823227;BQBZ=0.749992;FS=0;MQ0F=0;AC=2;AN=8;DP4=44,29,7,12;MQ=37	GT:PL	0/0:0,48,255	0/1:178,0,253	0/0:0,81,255	0/1:194,0,255
OAR1	171589476	.	C	T	353.97	PASS	DP=145;VDB=3.32466e-07;SGB=4.53841;RPBZ=-1.65212;MQBZ=0.22986;MQSBZ=-0.62771;BQBZ=0.530031;FS=0;MQ0F=0;AC=2;AN=8;DP4=35,37,15,6;MQ=37	GT:PL	0/0:0,48,255	0/1:252,0,178	0/1:141,0,255	0/0:0,81,255
OAR1	172500233	.	T	C	664.035	PASS	DP=81;VDB=2.95639e-10;SGB=8.31211;RPBZ=1.1892;MQBZ=-1.00582;MQSBZ=-2.90094;BQBZ=-1.73256;FS=0;MQ0F=0;AC=6;AN=8;DP4=5,7,11,28;MQ=37	GT:PL	1/1:220,30,0	1/1:255,57,0	1/1:234,30,0	0/0:0,36,255
OAR1	175153205	.	A	G	399.036	PASS	DP=147;VDB=0.000130291;SGB=3.76582;RPBZ=1.11797;MQBZ=0.8136;MQSBZ=-2.93239;BQBZ=0.95143;FS=0;MQ0F=0;AC=2;AN=8;DP4=24,43,7,12;MQ=39	GT:PL	0/0:0,45,255	0/1:195,0,216	0/1:243,0,251	0/0:0,93,255
OAR1	17614114	.	G	A	575.425	PASS	DP=129;VDB=0.00559695;SGB=3.63021;RPBZ=0.469478;MQBZ=0.273602;MQSBZ=2.63505;BQBZ=2.21275;FS=0;MQ0F=0;AC=4;AN=8;DP4=30,15,24,13;MQ=37	GT:PL	0/1:247,0,203	1/1:255,60,0	0/1:117,0,217	0/0:0,66,255
OAR1	176253135	.	C	T	981.039	PASS	DP=209;VDB=6.34207e-28;SGB=-7.59587;RPBZ=0.731652;MQBZ=-1.29599;MQSBZ=-1.11456;BQBZ=-1.43623;FS=0;MQ0F=0;AC=6;AN=8;DP4=8,26,32,68;MQ=38	GT:PL	0/1:255,0,226	1/1:255,93,0	0/1:255,0,255	1/1:255,90,0
OAR1	176753724	.	G	A	921.974	PASS	DP=151;VDB=0.000134087;SGB=-6.58988;RPBZ=-2.05294;MQBZ=-2.61531;MQSBZ=-0.477742;BQBZ=-2.6418;FS=0;MQ0F=0;AC=6;AN=8;DP4=8,7,34,44;MQ=36	GT:PL	1/1:255,27,0	0/1:205,0,139	1/1:255,90,0	0/1:246,0,204
OAR1	176984270	.	C	T	721.498	PASS	DP=210;VDB=9.82823e-08;SGB=8.26413;RPBZ=-0.274665;MQBZ=-1.18506;MQSBZ=-1.80386;BQBZ=-0.634698;FS=0;MQ0F=0;AC=4;AN=8;DP4=29,33,30,31;MQ=38	GT:PL	0/1:255,0,237	0/0:0,81,255	0/1:255,0,255	1/1:255,84,0
OAR1	17948416	.	C	T	374.755	PASS	DP=113;VDB=0.0107458;SGB=3.76582;RPBZ=-1.30722;MQBZ=1.31787;MQSBZ=2.37071;BQBZ=-1.09894;FS=0;MQ0F=0;AC=2;AN=8;DP4=34,19,12,7;MQ=34	GT:PL	0/1:186,0,143	0/0:0,69,255	0/1:228,0,100	0/0:0,48,255
OAR1	180244383	.	A	G	614.601	PASS	DP=94;VDB=1.3541e-06;SGB=8.38737;RPBZ=0.186433;MQBZ=-0.647258;MQSBZ=-0.105524;BQBZ=-1.4595;FS=0;MQ0F=0;AC=5;AN=8;DP4=7,9,22,18;MQ=36	GT:PL	1/1:212,14,0	0/0:0,33,255	0/1:193,0,97	1/1:255,51,0
OAR1	180467124	.	C	T	547.598	PASS	DP=84;VDB=0.00264426;SGB=-2.63397;RPBZ=0.17656;MQBZ=0.553523;MQSBZ=0.844739;BQBZ=2.30058;FS=0;MQ0F=0;AC=5;AN=8;DP4=6,6,13,18;MQ=39	GT:PL	1/1:255,57,0	0/1:161,0,54	0/1:144,0,137	0/1:27,0,105
OAR1	181156082	.	G	A	396.494	PASS	DP=93;VDB=3.47817e-06;SGB=3.82177;RPBZ=0.69261;MQBZ=0.145488;BQBZ=0.970211;FS=0;MQ0F=0;AC=4;AN=8;DP4=0,55,0,38;MQ=36	GT:PL	0/0:0,90,189	1/1:174,42,0	0/1:143,0,150	0/1:123,0,123
OAR1	182591183	.	G	A	725.453	PASS	DP=197;VDB=0.000432988;SGB=5.94636;RPBZ=-1.55115;MQBZ=1.88535;MQSBZ=-0.642513;BQBZ=2.38591;FS=0;MQ0F=0;AC=3;AN=8;DP4=27,46,26,23;MQ=37	GT:PL	0/1:255,0,255	0/0:0,90,255	0/1:255,0,229	0/1:255,0,233
OAR1	184485433	.	T	A	42.4579	PASS	DP=37;VDB=0.0221621;SGB=-2.36533;RPBZ=1.70953;MQBZ=1.80534;BQBZ=-1.91485;FS=0;MQ0F=0;AC=3;AN=8;DP4=0,9,0,3;MQ=36	GT:PL	0/0:0,6,66	1/1:58,6,0	0/1:26,0,26	0/0:0,18,113
OAR1	184692601	.	C	A	318.137	PASS	DP=106;VDB=0.00162906;SGB=-15.2595;RPBZ=0.646245;MQBZ=-0.302306;MQSBZ=1.53776;BQBZ=-0.967322;FS=0;MQ0F=0;AC=3;AN=8;DP4=31,12,9,8;MQ=36	GT:PL	0/1:173,0,248	0/0:0,45,255	0/1:115,0,68	0/1:70,0,179
OAR1	184914784	.	A	G	317.735	PASS	DP=97;VDB=0.00183478;SGB=1.83438;RPBZ=1.77178;MQBZ=-0.0347541;MQSBZ=0.90192;BQBZ=1.02808;FS=0;MQ0F=0;AC=2;AN=8;DP4=29,15,6,8;MQ=38	GT:PL	0/1:123,0,107	0/0:0,54,255	0/1:234,0,73	0/0:0,51,255
OAR1	185152997	.	C	T	819.723	PASS	DP=193;VDB=1.33717e-07;SGB=-23.5619;RPBZ=0.42257;MQBZ=-0.344003;MQSBZ=2.39124;BQBZ=0.516856;FS=0;MQ0F=0;AC=5;AN=8;DP4=35,22,34,30;MQ=36	GT:PL	0/1:137,0,255	1/1:255,90,0	0/1:215,0,255	0/1:253,0,255
OAR1	185936517	.	A	G	328.683	PASS	DP=158;VDB=2.05958e-06;SGB=5.31099;RPBZ=-0.333797;MQBZ=-3.05141;MQSBZ=3.51972;BQBZ=-2.89741;FS=0;MQ0F=0;AC=2;AN=8;DP4=38,33,14,9;MQ=36	GT:PL	0/1:216,0,234	0/0:0,54,255	0/1:152,0,255	0/0:0,54,255
OAR1	186167342	.	G	A	504.233	PASS	DP=48;VDB=6.38044e-08;SGB=-4.49541;RPBZ=-0.449918;MQBZ=-0.867763;BQBZ=2.23577;FS=0;MQ0F=0;AC=5;AN=8;DP4=0,12,0,33;MQ=40	GT:PL	0/1:128,0,61	1/1:180,39,0	0/1:116,0,120	0/1:121,0,15
OAR1	186380934	.	G	A	465.03	PASS	DP=197;VDB=0.0161358;SGB=11.4917;RPBZ=0.722149;MQBZ=-3.53038;MQSBZ=1.54411;BQBZ=-1.41213;FS=0;MQ0F=0;AC=2;AN=8;DP4=52,36,21,18;MQ=36	GT:PL	0/1:249,0,244	0/0:0,78,255	0/1:255,0,255	0/0:0,93,255
OAR1	187403965	.	G	T	256.351	PASS	DP=79;VDB=1.95871e-07;SGB=-17.7144;RPBZ=0.00572696;MQBZ=-0.237143;BQBZ=-4.70716;FS=0;MQ0F=0;AC=3;AN=8;DP4=0,56,0,21;MQ=38	GT:PL	0/1:59,0,138	0/0:0,93,187	0/1:138,0,101	0/1:99,0,140
OAR1	188432342	.	C	T	315.497	PASS	DP=45;VDB=1.69294e-08;SGB=0.931594;RPBZ=-0.102341;MQBZ=0.587868;BQBZ=0.0768899;FS=0;MQ0F=0;AC=4;AN=8;DP4=22,0,23,0;MQ=38	GT:PL	0/0:0,36,160	1/1:176,36,0	0/1:72,0,97	0/1:111,0,95
OAR1	189174599	.	C	T	719.582	PASS	DP=208;VDB=3.10792e-08;SGB=21.5322;RPBZ=1.28323;MQBZ=0.616733;MQSBZ=-0.513328;BQBZ=-1.06599;FS=0;MQ0F=0;AC=5;AN=8;DP4=26,16,34,52;MQ=36	GT:PL	0/0:0,75,255	1/1:255,99,0	0/1:255,0,255	1/1:255,105,0
OAR1	189461161	.	C	A	242.586	PASS	DP=132;VDB=0.472475;SGB=1.83438;RPBZ=0.339842;MQBZ=-0.199235;MQSBZ=1.04984;BQBZ=-0.405981;FS=0;MQ0F=0;AC=2;AN=8;DP4=44,25,5,9;MQ=37	GT:PL	0/1:153,0,253	0/0:0,60,255	0/0:0,78,255	0/1:129,0,208
OAR1	190220551	.	C	T	563.484	PASS	DP=107;VDB=3.48604e-08;SGB=2.47079;RPBZ=-1.31187;MQBZ=-3.49826;MQSBZ=-1.22231;BQBZ=-0.500452;FS=0;MQ0F=0;AC=4;AN=8;DP4=14,19,14,17;MQ=39	GT:PL	1/1:255,45,0	0/0:0,63,255	0/1:148,0,167	0/1:204,0,157
OAR1	190636538	.	C	T	470.042	PASS	DP=179;VDB=2.18623e-06;SGB=10.3328;RPBZ=0.0482524;MQBZ=0.29505;MQSBZ=-2.93392;BQBZ=0.52086;FS=0;MQ0F=0;AC=2;AN=8;DP4=40,42,16,20;MQ=35	GT:PL	0/1:255,0,71	0/0:0,87,255	0/0:0,114,255	0/1:255,0,209
OAR1	190636589	.	A	C	122.09	PASS	DP=169;VDB=0.191902;SGB=-13.4184;RPBZ=-4.35175;MQBZ=-0.0521702;MQSBZ=-1.70384;BQBZ=3.7108;FS=0;MQ0F=0;AC=3;AN=8;DP4=20,85,7,7;MQ=35	GT:PL	0/1:21,0,252	0/0:0,87,255	0/1:107,0,255	0/1:41,0,255
OAR1	192075473	.	T	C	469.876	PASS	DP=243;VDB=1.82692e-07;SGB=15.7409;RPBZ=-0.787233;MQBZ=0.119722;MQSBZ=0.901151;BQBZ=-0.549909;FS=0;MQ0F=0;AC=2;AN=8;DP4=55,49,27,23;MQ=38	GT:PL	0/1:255,0,123	0/0:0,138,255	0/1:255,0,173	0/0:0,120,255
OAR1	192372305	.	C	A	361.864	PASS	DP=150;VDB=0.016601;SGB=7.24247;RPBZ=-0.542346;MQBZ=-1.61889;MQSBZ=-1.43591;BQBZ=-0.728338;FS=0;MQ0F=0;AC=2;AN=8;DP4=28,40,18,10;MQ=34	GT:PL	0/0:0,75,255	0/0:0,33,255	0/1:225,0,255	0/1:176,0,255
OAR1	192647347	.	T	G	130.513	PASS	DP=16;VDB=0.00894018;SGB=-2.0384;RPBZ=0.744249;MQBZ=0.767834;BQBZ=-1.13389;FS=0;MQ0F=0;AC=3;AN=8;DP4=0,9,0,7;MQ=36	GT:PL	0/1:52,0,77	0/0:0,3,23	0/1:89,0,63	0/1:27,0,33
OAR1	193157538	.	G	C	725.593	PASS	DP=326;VDB=9.93195e-05;SGB=-43.49;RPBZ=1.65447;MQBZ=-0.754836;MQSBZ=-0.877137;BQBZ=-0.997264;FS=0;MQ0F=0;AC=3;AN=8;DP4=66,62,28,35;MQ=39	GT:PL	0/1:255,0,255	0/1:255,0,255	0/0:0,178,255	0/1:255,0,255
OAR1	19324536	.	G	A	698.602	PASS	DP=206;VDB=0.0415861;SGB=-34.2844;RPBZ=0.441248;MQBZ=-1.54145;MQSBZ=0.693227;BQBZ=1.04854;FS=0;MQ0F=0;AC=3;AN=8;DP4=33,53,18,30;MQ=38	GT:PL	0/1:255,0,244	0/1:255,0,255	0/1:228,0,255	0/0:0,120,255
OAR1	193586078	.	G	A	721.218	PASS	DP=203;VDB=8.33485e-13;SGB=10.0025;RPBZ=0.505703;MQBZ=-1.39846;MQSBZ=-2.4957;BQBZ=-0.851772;FS=0;MQ0F=0;AC=4;AN=8;DP4=24,30,28,42;MQ=36	GT:PL	0/1:255,0,242	0/1:255,0,149	1/1:255,114,0	0/0:0,93,255
OAR1	193790532	.	A	G	402.258	PASS	DP=90;VDB=4.89018e-07;SGB=1.12614;RPBZ=-1.66658;MQBZ=-1.66376;MQSBZ=-2.29927;BQBZ=-2.65965;FS=0;MQ0F=0;AC=4;AN=8;DP4=13,20,2,22;MQ=38	GT:PL	1/1:207,39,0	0/1:84,0,222	0/1:155,0,191	0/0:0,54,255
OAR1	194723958	.	G	A	531.523	PASS	DP=69;VDB=0.011193;SGB=-3.30007;RPBZ=-1.84555;MQBZ=-1.73857;MQSBZ=-0.519844;BQBZ=-0.62988;FS=0;MQ0F=0;AC=5;AN=8;DP4=8,9,12,16;MQ=37	GT:PL	0/1:79,0,69	0/1:142,0,122	0/1:95,0,235	1/1:255,48,0
OAR1	194995234	.	T	A	512.629	PASS	DP=97;VDB=2.4311e-06;SGB=1.31349;RPBZ=-1.36406;MQBZ=-0.980137;MQSBZ=0.0107073;BQBZ=0.505634;FS=0;MQ0F=0;AC=3;AN=8;DP4=22,10,11,14;MQ=38	GT:PL	0/0:0,21,213	0/1:168,0,173	0/1:247,0,195	0/1:137,0,202
OAR1	195502000	.	T	C	257.472	PASS	DP=105;VDB=0.00556282;SGB=0.675642;RPBZ=-0.288496;MQBZ=0.0232019;MQSBZ=1.58117;BQBZ=0.450547;FS=0;MQ0F=0;AC=3;AN=8;DP4=29,25,8,3;MQ=39	GT:PL	0/1:95,0,253	0/0:0,75,255	0/0:0,57,255	1/1:208,21,0
OAR1	19568192	.	A	G	569.548	PASS	DP=199;VDB=0.007117;SGB=-23.2377;RPBZ=1.35695;MQBZ=-1.91485;MQSBZ=0.548771;BQBZ=-1.13443;FS=0;MQ0F=0;AC=3;AN=8;DP4=42,43,15,15;MQ=39	GT:PL	0/1:158,0,255	0/1:212,0,255	0/1:240,0,255	0/0:0,93,255
OAR1	195704990	.	G	A	160.698	PASS	DP=34;VDB=0.237068;SGB=-2.06645;RPBZ=-0.684811;MQBZ=-0.667262;MQSBZ=1.40761;BQBZ=-1.74233;FS=0;MQ0F=0;AC=3;AN=8;DP4=8,2,5,2;MQ=37	GT:PL	0/1:83,0,30	0/1:65,0,54	0/1:50,0,151	0/0:0,3,42
OAR1	196006893	.	C	T	462.586	PASS	DP=68;VDB=7.9347e-18;SGB=-5.00616;RPBZ=-1.31757;MQBZ=-0.258045;BQBZ=-1.77591;FS=0;MQ0F=0;AC=5;AN=8;DP4=24,0,44,0;MQ=32	GT:PL	0/1:95,0,99	0/1:98,0,108	0/1:138,0,109	1/1:171,54,0
OAR1	196482528	.	G	T	198.5	PASS	DP=94;VDB=0.261515;SGB=1.06221;RPBZ=1.0967;MQBZ=-2.14862;MQSBZ=-0.185725;BQBZ=-0.690849;FS=0;MQ0F=0;AC=2;AN=8;DP4=23,21,6,6;MQ=38	GT:PL	0/0:0,42,255	0/0:0,45,255	0/1:211,0,153	0/1:27,0,236
OAR1	196702005	.	A	G	898.034	PASS	DP=165;VDB=9.41948e-05;SGB=-6.7284;RPBZ=-1.36343;MQBZ=-1.38994;MQSBZ=1.48465;BQBZ=0.334786;FS=0;MQ0F=0;AC=6;AN=8;DP4=19,4,43,38;MQ=35	GT:PL	1/1:255,75,0	0/1:172,0,165	0/1:255,0,224	1/1:255,81,0
OAR1	197992023	.	A	T	403.686	PASS	DP=244;VDB=2.89057e-07;SGB=8.78764;RPBZ=0.875391;MQBZ=-0.181326;MQSBZ=1.86597;BQBZ=-1.26197;FS=0;MQ0F=0.00409836;AC=2;AN=8;DP4=62,50,16,16;MQ=37	GT:PL	0/0:0,96,255	0/1:188,0,255	0/0:0,99,255	0/1:255,0,255
OAR1	198270476	.	G	A	741.971	PASS	DP=108;VDB=2.2486e-12;SGB=-5.12734;RPBZ=-0.459803;MQBZ=0.239177;MQSBZ=0.358766;BQBZ=-0.741565;FS=0;MQ0F=0;AC=6;AN=8;DP4=13,3,34,13;MQ=39	GT:PL	0/1:168,0,127	1/1:255,60,0	1/1:255,42,0	0/1:103,0,228
OAR1	199644469	.	G	A	209.592	PASS	DP=41;VDB=0.012322;SGB=-13.4184;RPBZ=-0.56779;MQBZ=-0.125079;BQBZ=1.3037;FS=0;MQ0F=0;AC=3;AN=8;DP4=26,0,14,0;MQ=34	GT:PL	0/1:99,0,60	0/1:85,0,108	0/1:65,0,66	0/0:0,36,166
OAR1	199644564	.	G	T	872.62	PASS	DP=164;VDB=2.08213e-05;SGB=-6.16428;RPBZ=-0.0879076;MQBZ=0.289338;MQSBZ=0.0498118;BQBZ=-0.795798;FS=0;MQ0F=0;AC=5;AN=8;DP4=19,19,38,31;MQ=36	GT:PL	0/1:204,0,238	0/1:255,0,209	0/1:198,0,255	1/1:255,81,0
OAR1	200316225	.	G	A	205.421	PASS	DP=54;VDB=0.211686;SGB=-10.9634;RPBZ=0.62239;MQBZ=-1.9534;MQSBZ=0.603941;BQBZ=-0.655883;FS=0;MQ0F=0;AC=3;AN=8;DP4=10,10,7,3;MQ=38	GT:PL	0/1:143,0,42	0/1:40,0,151	0/1:62,0,201	0/0:0,15,144
OAR1	202506931	.	T	C	569.458	PASS	DP=123;VDB=0.000120063;SGB=1.89113;RPBZ=1.2662;MQBZ=0.184618;MQSBZ=0.972008;BQBZ=-0.466775;FS=0;MQ0F=0;AC=3;AN=8;DP4=20,24,16,12;MQ=39	GT:PL	0/1:132,0,182	0/1:255,0,135	0/0:0,72,255	0/1:222,0,174
OAR1	20256948	.	A	G	76.4174	PASS	DP=224;VDB=8.69469e-11;SGB=7.87783;RPBZ=0.35699;MQBZ=-0.844124;MQSBZ=-0.589619;BQBZ=-0.882209;FS=0;MQ0F=0.571429;AC=3;AN=8;DP4=28,61,17,42;MQ=3	GT:PL	1/1:43,6,0	0/0:0,93,136	0/0:0,15,91	0/1:76,0,11
OAR1	203292027	.	A	G	97.1995	PASS	DP=24;VDB=0.26019;SGB=-7.26569;RPBZ=0.164816;MQBZ=-0.501996;MQSBZ=-1.97203;BQBZ=1.42701;FS=0;MQ0F=0;AC=3;AN=8;DP4=3,7,2,2;MQ=40	GT:PL	0/0:0,12,122	0/1:40,3,0	0/1:64,0,126	0/1:33,0,69
OAR1	203496545	.	A	T	980.508	PASS	DP=194;VDB=1.99505e-10;SGB=-6.6366;RPBZ=-1.3799;MQBZ=-0.316932;MQSBZ=-2.52578;BQBZ=0.144025;FS=0;MQ0F=0;AC=5;AN=8;DP4=15,27,37,42;MQ=38	GT:PL	0/1:255,0,255	0/1:255,0,180	0/1:255,0,255	1/1:255,87,0
OAR1	204076706	.	G	T	969.997	PASS	DP=309;VDB=1.60446e-12;SGB=-29.699;RPBZ=0.120486;MQBZ=-1.74773;MQSBZ=0.702735;BQBZ=-0.911638;FS=0;MQ0F=0;AC=4;AN=8;DP4=75,44,53,31;MQ=36	GT:PL	0/1:243,0,255	0/1:255,0,255	0/1:255,0,255	0/1:255,0,255
OAR1	204303500	.	A	G	719.525	PASS	DP=256;VDB=1.56825e-09;SGB=13.0928;RPBZ=-0.395332;MQBZ=-0.571896;MQSBZ=1.35774;BQBZ=0.720582;FS=0;MQ0F=0;AC=5;AN=8;DP4=48,25,52,34;MQ=39	GT:PL	0/1:255,0,255	1/1:255,126,0	1/1:255,93,0	0/0:0,148,255
OAR1	205354931	.	A	G	721.468	PASS	DP=282;VDB=2.77335e-06;SGB=12.7065;RPBZ=-0.10791;MQBZ=-0.635596;MQSBZ=0.552586;BQBZ=0.410707;FS=0;MQ0F=0.0035461;AC=4;AN=8;DP4=53,44,49,35;MQ=37	GT:PL	0/1:255,0,255	1/1:255,117,0	0/1:255,0,255	0/0:0,126,255
OAR1	205833065	.	A	G	153.134	PASS	DP=39;VDB=0.140004;SGB=-1.24859;RPBZ=-0.455693;MQBZ=0.0591726;MQSBZ=-0.795917;BQBZ=-1.51955;FS=0;MQ0F=0;AC=3;AN=8;DP4=10,4,3,3;MQ=40	GT:PL	0/0:0,21,201	0/0:0,18,204	0/1:36,0,34	1/1:162,15,0
OAR1	206334407	.	G	A	721.487	PASS	DP=322;VDB=5.46612e-31;SGB=16.1832;RPBZ=0.829504;MQBZ=-3.16674;MQSBZ=3.54182;BQBZ=-0.604236;FS=0;MQ0F=0;AC=4;AN=8;DP4=62,43,62,40;MQ=36	GT:PL	0/0:0,181,255	0/1:255,0,255	0/1:255,0,255	1/1:255,144,0
OAR1	206617575	.	C	T	567.554	PASS	DP=147;VDB=0.000127789;SGB=-20.7829;RPBZ=1.57774;MQBZ=0.681495;MQSBZ=-0.858775;BQBZ=0.215222;FS=0;MQ0F=0;AC=3;AN=8;DP4=26,35,12,14;MQ=38	GT:PL	0/1:186,0,150	0/1:206,0,255	0/1:215,0,226	0/0:0,87,255
OAR1	206819378	.	C	T	307.667	PASS	DP=42;VDB=0.00277603;SGB=-3.90804;RPBZ=-0.811474;MQBZ=-2.94798;BQBZ=-0.965871;FS=0;MQ0F=0;AC=5;AN=8;DP4=0,15,0,25;MQ=36	GT:PL	0/1:63,0,14	0/1:47,0,129	0/1:81,0,125	1/1:156,36,0
OAR1	207653412	.	T	C	725.59	PASS	DP=291;VDB=0.0620042;SGB=8.26413;RPBZ=-0.817515;MQBZ=-0.273835;MQSBZ=0.630691;BQBZ=-0.54948;FS=0;MQ0F=0;AC=3;AN=8;DP4=46,40,29,32;MQ=39	GT:PL	0/0:0,93,255	0/1:255,0,255	0/1:255,0,255	0/1:255,0,255
OAR1	208293318	.	T	C	919.887	PASS	DP=120;VDB=5.02436e-22;SGB=-5.67808;RPBZ=-0.47047;MQBZ=-0.683892;MQSBZ=-3.41084;BQBZ=-0.303191;FS=0;MQ0F=0;AC=6;AN=8;DP4=6,11,18,40;MQ=38	GT:PL	1/1:255,48,0	1/1:255,33,0	0/1:240,0,209	0/1:209,0,152
OAR1	208544533	.	C	T	721.497	PASS	DP=235;VDB=0.00052;SGB=10.9682;RPBZ=-0.0885973;MQBZ=0.752673;MQSBZ=-0.345532;BQBZ=0.750072;FS=0;MQ0F=0;AC=4;AN=8;DP4=33,33,38,37;MQ=39	GT:PL	0/1:255,0,255	1/1:255,120,0	0/1:255,0,255	0/0:0,99,255
OAR1	208544592	.	G	A	397.392	PASS	DP=125;VDB=0.103659;SGB=-15.2595;RPBZ=-0.966292;MQBZ=0.691147;MQSBZ=-0.387224;BQBZ=0.384281;FS=0;MQ0F=0;AC=3;AN=8;DP4=21,24,7,10;MQ=38	GT:PL	0/1:118,0,176	0/0:0,60,255	0/1:119,0,183	0/1:200,0,219
OAR1	20910524	.	G	A	403.017	PASS	DP=205;VDB=0.00396984;SGB=-21.3966;RPBZ=0.23141;MQBZ=-1.54727;MQSBZ=-0.41836;BQBZ=0.207693;FS=0;MQ0F=0;AC=2;AN=8;DP4=40,55,8,19;MQ=35	GT:PL	0/0:0,78,255	0/1:187,0,254	0/0:0,75,255	0/1:255,0,255
OAR1	209621416	.	A	G	342.732	PASS	DP=90;VDB=0.0394663;SGB=1.83436;RPBZ=-0.67184;MQBZ=1.01024;MQSBZ=-0.0877131;BQBZ=-2.1282;FS=0;MQ0F=0;AC=2;AN=8;DP4=15,16,7,7;MQ=37	GT:PL	0/1:181,0,124	0/0:0,33,255	0/1:201,0,120	0/0:0,36,255
OAR1	210105871	.	A	G	388.101	PASS	DP=98;VDB=0.00324086;SGB=-17.1007;RPBZ=-1.06088;MQBZ=-0.153834;MQSBZ=-1.8658;BQBZ=-0.907332;FS=0;MQ0F=0;AC=2;AN=8;DP4=15,21,10,10;MQ=38	GT:PL	0/1:255,0,3	0/0:0,27,233	0/0:0,13,255	0/1:172,0,219
OAR1	211551936	.	C	T	310.003	PASS	DP=71;VDB=1.12779e-06;SGB=1.51634;RPBZ=-0.00597539;MQBZ=0.739663;BQBZ=-0.108868;FS=0;MQ0F=0;AC=4;AN=8;DP4=45,0,26,0;MQ=40	GT:PL	0/0:0,72,188	1/1:183,45,0	0/1:122,0,134	0/1:49,0,148
OAR1	211793570	.	G	T	293.143	PASS	DP=146;VDB=0.0195269;SGB=2.22066;RPBZ=1.07975;MQBZ=-1.6399;MQSBZ=-0.870466;BQBZ=1.73504;FS=0;MQ0F=0;AC=3;AN=8;DP4=40,25,5,10;MQ=38	GT:PL	0/0:0,54,255	1/1:253,30,0	0/1:86,0,255	0/0:0,81,255
OAR1	212458945	.	A	T	464.591	PASS	DP=388;VDB=2.02213e-12;SGB=29.2612;RPBZ=2.39863;MQBZ=0.0535391;MQSBZ=-0.727006;BQBZ=-1.3592;FS=0;MQ0F=0;AC=3;AN=8;DP4=66,87,30,55;MQ=37	GT:PL	0/0:0,166,255	1/1:255,163,0	0/1:255,0,255	0/0:0,199,255
OAR1	214447552	.	T	C	705.479	PASS	DP=136;VDB=1.19617e-08;SGB=4.98082;RPBZ=1.08254;MQBZ=0.410188;MQSBZ=-1.17246;BQBZ=0.695929;FS=0;MQ0F=0;AC=4;AN=8;DP4=11,24,27,17;MQ=40	GT:PL	0/1:239,0,227	1/1:255,66,0	0/1:255,0,204	0/0:0,42,255
OAR1	21461023	.	G	A	381.966	PASS	DP=43;VDB=0.0109266;SGB=1.40401;RPBZ=1.70664;MQBZ=0;MQSBZ=-1.06178;BQBZ=-0.390691;FS=0;MQ0F=0;AC=5;AN=8;DP4=2,6,7,8;MQ=37	GT:PL	1/1:112,12,0	0/1:180,0,88	1/1:134,12,0	0/0:0,12,138
OAR1	215348000	.	C	T	583.26	PASS	DP=98;VDB=0.00511806;SGB=-12.515;RPBZ=7.89982;MQBZ=1.47426;MQSBZ=0.326209;BQBZ=7.98943;FS=0;MQ0F=0;AC=4;AN=8;DP4=44,0,16,12;MQ=36	GT:PL	0/1:50,0,120	0/1:200,0,121	0/1:223,0,114	0/1:148,0,110
OAR1	216703186	.	T	C	968.014	PASS	DP=163;VDB=4.30994e-08;SGB=-6.27145;RPBZ=0.368562;MQBZ=-0.628912;MQSBZ=-2.68676;BQBZ=0.238677;FS=0;MQ0F=0;AC=6;AN=8;DP4=12,20,31,40;MQ=36	GT:PL	1/1:255,75,0	1/1:255,51,0	0/1:244,0,255	0/1:253,0,250
OAR1	218370528	.	T	C	504.474	PASS	DP=94;VDB=5.10045e-07;SGB=1.51019;RPBZ=0.913581;MQBZ=-0.0294773;MQSBZ=-2.19939;BQBZ=-0.109727;FS=0;MQ0F=0;AC=3;AN=8;DP4=9,25,9,17;MQ=38	GT:PL	0/1:113,0,155	0/0:0,48,255	0/1:176,0,132	0/1:255,0,122
OAR1	220645334	.	G	T	718.499	PASS	DP=260;VDB=5.05476e-11;SGB=12.1271;RPBZ=1.24603;MQBZ=-0.536034;MQSBZ=-3.11905;BQBZ=-0.3285;FS=0;MQ0F=0;AC=4;AN=8;DP4=36,41,33,48;MQ=36	GT:PL	0/1:255,0,255	0/0:0,126,255	0/1:252,0,255	1/1:255,129,0
OAR1	220851297	.	A	G	720.013	PASS	DP=197;VDB=0.000932716;SGB=22.977;RPBZ=0.649805;MQBZ=-1.89638;MQSBZ=2.77362;BQBZ=-1.26021;FS=0;MQ0F=0;AC=6;AN=8;DP4=15,16,53,38;MQ=37	GT:PL	1/1:255,30,0	0/0:0,90,255	1/1:255,117,0	1/1:255,87,0
OAR1	220851403	.	T	C	445.022	PASS	DP=59;VDB=4.09831e-07;SGB=9.57201;RPBZ=-0.401165;MQBZ=-1.30105;BQBZ=-1.07983;FS=0;MQ0F=0;AC=6;AN=8;DP4=0,15,0,44;MQ=35	GT:PL	1/1:157,36,0	0/0:0,45,174	1/1:172,60,0	1/1:161,36,0
OAR1	223463076	.	C	A	522.318	PASS	DP=64;VDB=0.0143794;SGB=0.541852;RPBZ=1.18118;MQBZ=-0.0775016;MQSBZ=1.00752;BQBZ=-0.822603;FS=0;MQ0F=0;AC=4;AN=8;DP4=9,7,12,9;MQ=39	GT:PL	0/1:98,0,32	0/0:0,21,214	1/1:251,24,0	0/1:217,0,186
OAR1	224054269	.	G	A	702.531	PASS	DP=180;VDB=0.000132655;SGB=-29.3748;RPBZ=0.91316;MQBZ=0.0243139;MQSBZ=0.350174;BQBZ=0.969868;FS=0;MQ0F=0;AC=3;AN=8;DP4=42,30,23,17;MQ=38	GT:PL	0/1:255,0,136	0/0:0,108,255	0/1:232,0,255	0/1:255,0,246
OAR1	225291974	.	G	A	464.583	PASS	DP=213;VDB=2.12815e-08;SGB=32.9349;RPBZ=-0.544771;MQBZ=-0.137379;MQSBZ=1.30939;BQBZ=0.237864;FS=0;MQ0F=0;AC=3;AN=8;DP4=39,42,27,25;MQ=37	GT:PL	0/0:0,69,255	1/1:255,96,0	0/0:0,111,255	0/1:255,0,255
OAR1	225575800	.	G	A	167.16	PASS	DP=19;VDB=0.0033764;SGB=-1.69618;RPBZ=1.28906;MQBZ=0.676123;BQBZ=0;FS=0;MQ0F=0;AC=4;AN=8;DP4=0,9,0,9;MQ=37	GT:PL	0/0:0,6,62	1/1:117,15,0	0/1:21,0,96	0/1:71,0,41
OAR1	225575806	.	G	A	135.198	PASS	DP=15;VDB=0.00179842;SGB=-0.347021;RPBZ=-1.16669;MQBZ=-0.558291;BQBZ=0.75;FS=0;MQ0F=0;AC=4;AN=8;DP4=0,7,0,8;MQ=36	GT:PL	1/1:36,3,0	0/0:0,12,99	0/1:96,0,21	0/1:44,0,48
OAR1	226366059	.	T	C	686.526	PASS	DP=200;VDB=4.18935e-07;SGB=6.33266;RPBZ=0.352088;MQBZ=0.513521;MQSBZ=0.0371132;BQBZ=0.612293;FS=0;MQ0F=0;AC=3;AN=8;DP4=38,41,19,32;MQ=37	GT:PL	0/1:255,0,174	0/0:0,102,255	0/1:255,0,255	0/1:216,0,255
OAR1	227663576	.	G	A	270.715	PASS	DP=140;VDB=0.0899844;SGB=-14.6458;RPBZ=-3.97344;MQBZ=-2.85687;MQSBZ=-1.24161;BQBZ=3.13166;FS=0;MQ0F=0;AC=3;AN=8;DP4=24,43,5,11;MQ=38	GT:PL	0/1:137,0,255	0/0:0,66,255	0/1:68,0,255	0/1:108,0,199
OAR1	228914177	.	A	C	721.485	PASS	DP=281;VDB=1.45195e-06;SGB=15.2174;RPBZ=-1.96555;MQBZ=1.22377;MQSBZ=-0.0680356;BQBZ=1.88747;FS=0;MQ0F=0.00355872;AC=4;AN=8;DP4=32,41,50,47;MQ=38	GT:PL	0/1:255,0,255	1/1:255,154,0	0/0:0,105,255	0/1:255,0,255
OAR1	230169825	.	T	C	953.598	PASS	DP=206;VDB=2.40314e-10;SGB=-6.86189;RPBZ=0.833665;MQBZ=-1.01106;MQSBZ=-1.0726;BQBZ=0.0946249;FS=0;MQ0F=0;AC=5;AN=8;DP4=21,28,31,53;MQ=35	GT:PL	0/1:255,0,145	0/1:255,0,255	1/1:255,102,0	0/1:228,0,255
OAR1	230475374	.	A	G	644.479	PASS	DP=135;VDB=1.69045e-10;SGB=3.6287;RPBZ=1.06898;MQBZ=-1.81175;MQSBZ=-1.37604;BQBZ=-1.75801;FS=0;MQ0F=0;AC=4;AN=8;DP4=21,21,13,24;MQ=39	GT:PL	0/1:205,0,230	0/0:0,60,255	1/1:255,48,0	0/1:228,0,255
OAR1	230683384	.	G	T	762.501	PASS	DP=191;VDB=1.44e-10;SGB=-24.7893;RPBZ=-0.284305;MQBZ=0.031209;MQSBZ=0.787598;BQBZ=0.0590585;FS=0;MQ0F=0;AC=5;AN=8;DP4=27,21,39,29;MQ=38	GT:PL	0/1:255,0,186	1/1:255,39,0	0/1:37,0,255	0/1:255,0,255
OAR1	231672748	.	T	A	382.028	PASS	DP=161;VDB=0.177892;SGB=3.37952;RPBZ=-0.209603;MQBZ=0.675184;MQSBZ=-0.217699;BQBZ=-0.269768;FS=0;MQ0F=0;AC=2;AN=8;DP4=36,29,12,6;MQ=39	GT:PL	0/0:0,72,255	0/1:192,0,255	0/0:0,63,255	0/1:229,0,120
OAR1	232217216	.	G	A	703.229	PASS	DP=131;VDB=3.54092e-09;SGB=4.98082;RPBZ=-0.252292;MQBZ=2.07923;MQSBZ=-2.26039;BQBZ=0.582462;FS=0;MQ0F=0;AC=4;AN=8;DP4=10,29,14,30;MQ=39	GT:PL	0/1:255,0,112	0/0:0,78,255	1/1:255,66,0	0/1:237,0,184
OAR1	232552022	.	C	T	212.917	PASS	DP=58;VDB=0.000824636;SGB=4.15211;RPBZ=0.131028;MQBZ=0.676355;BQBZ=-0.607733;FS=0;MQ0F=0;AC=2;AN=8;DP4=0,38,0,20;MQ=37	GT:PL	0/0:0,33,156	0/1:110,0,116	0/0:0,39,179	0/1:142,0,89
OAR1	233274545	.	C	T	448.766	PASS	DP=217;VDB=0.000428383;SGB=8.01505;RPBZ=0.934261;MQBZ=-0.0662987;MQSBZ=-3.11205;BQBZ=-1.15101;FS=0;MQ0F=0;AC=2;AN=8;DP4=43,65,16,14;MQ=37	GT:PL	0/0:0,72,255	0/1:238,0,255	0/0:0,123,255	0/1:250,0,255
OAR1	233274655	.	T	C	108.451	PASS	DP=33;VDB=0.0113307;SGB=-0.482464;RPBZ=-0.442719;MQBZ=0.499823;BQBZ=0.402292;FS=0;MQ0F=0;AC=2;AN=8;DP4=0,25,0,8;MQ=39	GT:PL	0/0:0,6,62	0/1:88,0,106	0/0:0,39,172	0/1:59,0,86
OAR1	233970986	.	C	T	171.877	PASS	DP=145;VDB=0.00160108;SGB=0.675642;RPBZ=4.36343;MQBZ=-0.204624;MQSBZ=0.0409102;BQBZ=1.94197;FS=0;MQ0F=0;AC=2;AN=8;DP4=64,22,5,6;MQ=37	GT:PL	0/0:0,90,255	0/0:0,66,255	0/1:103,0,234	0/1:110,0,255
OAR1	233971008	.	C	T	449.358	PASS	DP=157;VDB=0.000399527;SGB=8.78764;RPBZ=-0.611732;MQBZ=-0.0146514;MQSBZ=0.327179;BQBZ=-0.839774;FS=0;MQ0F=0;AC=2;AN=8;DP4=41,25,23,9;MQ=37	GT:PL	0/1:255,0,193	0/0:0,66,255	0/1:234,0,103	0/0:0,87,255
OAR1	234692189	.	C	G	210.02	PASS	DP=113;VDB=5.29161e-08;SGB=28.1775;RPBZ=0.150264;MQBZ=-1.00269;MQSBZ=-3.11821;BQBZ=-1.09591;FS=0;MQ0F=0.00884956;AC=2;AN=8;DP4=19,22,8,14;MQ=38	GT:PL	0/0:0,30,255	0/0:0,36,255	1/1:255,66,0	0/0:0,57,255
OAR1	236469316	.	C	T	210.017	PASS	DP=201;VDB=0.000227231;SGB=32.3364;RPBZ=-2.609;MQBZ=1.13394;MQSBZ=1.23561;BQBZ=-0.187505;FS=0;MQ0F=0;AC=2;AN=8;DP4=51,54,13,12;MQ=38	GT:PL	0/0:0,114,255	0/0:0,102,255	1/1:255,75,0	0/0:0,99,255
OAR1	236469458	.	C	A	326.106	PASS	DP=37;VDB=5.10469e-09;SGB=4.3872;RPBZ=0.113964;MQBZ=-0.48572;BQBZ=-2.27645;FS=0;MQ0F=0;AC=6;AN=8;DP4=0,9,0,26;MQ=33	GT:PL	1/1:129,33,0	1/1:104,21,0	0/0:0,27,153	1/1:138,24,0
OAR1	237557962	.	G	A	630.929	PASS	DP=94;VDB=0.00449871;SGB=-4.55461;RPBZ=-0.581769;MQBZ=-1.56927;MQSBZ=-0.660744;BQBZ=-0.169993;FS=0;MQ0F=0;AC=6;AN=8;DP4=5,5,19,18;MQ=32	GT:PL	1/1:255,51,0	1/1:192,21,0	0/1:193,0,187	0/1:30,0,73
OAR1	237557999	.	G	A	234.264	PASS	DP=149;VDB=0.134895;SGB=1.06188;RPBZ=2.41225;MQBZ=1.31729;MQSBZ=-0.484366;BQBZ=1.73674;FS=0;MQ0F=0;AC=2;AN=8;DP4=46,27,7,5;MQ=35	GT:PL	0/0:0,78,255	0/0:0,57,255	0/1:188,0,255	0/1:86,0,186
OAR1	237558027	.	A	C	918.705	PASS	DP=137;VDB=0.00052012;SGB=-6.22484;RPBZ=-1.83385;MQBZ=-0.839442;MQSBZ=-2.28518;BQBZ=0.682789;FS=0;MQ0F=0;AC=6;AN=8;DP4=8,7,31,39;MQ=35	GT:PL	1/1:255,78,0	1/1:255,57,0	0/1:255,0,218	0/1:193,0,103
OAR1	237797995	.	T	A	435.04	PASS	DP=156;VDB=0.000922544;SGB=5.69729;RPBZ=-1.91753;MQBZ=0.359566;MQSBZ=3.28339;BQBZ=1.29774;FS=0;MQ0F=0;AC=2;AN=8;DP4=43,25,14,10;MQ=39	GT:PL	0/1:255,0,215	0/0:0,69,255	0/1:219,0,255	0/0:0,66,255
OAR1	239447767	.	G	T	210.036	PASS	DP=94;VDB=0.0947588;SGB=12.9307;RPBZ=-1.99883;MQBZ=1.7213;MQSBZ=1.67172;BQBZ=0.287061;FS=0;MQ0F=0;AC=2;AN=8;DP4=32,12,4,7;MQ=38	GT:PL	0/0:0,36,252	0/0:0,27,255	0/0:0,69,255	1/1:255,33,0
OAR1	239654048	.	C	T	711.587	PASS	DP=145;VDB=4.27665e-06;SGB=7.29888;RPBZ=0.75047;MQBZ=-0.0904356;MQSBZ=-0.518773;BQBZ=0.897081;FS=0;MQ0F=0;AC=5;AN=8;DP4=14,22,27,29;MQ=35	GT:PL	1/1:255,96,0	1/1:255,36,0	0/1:247,0,237	0/0:0,69,255
OAR1	240697463	.	A	G	721.478	PASS	DP=164;VDB=1.71692e-09;SGB=5.56007;RPBZ=0.249702;MQBZ=-3.9914;MQSBZ=-3.40327;BQBZ=-2.84839;FS=0;MQ0F=0;AC=4;AN=8;DP4=21,27,15,32;MQ=38	GT:PL	0/1:255,0,254	0/0:0,69,255	0/1:255,0,252	1/1:255,45,0
OAR1	240697485	.	T	C	205.018	PASS	DP=138;VDB=2.71538e-05;SGB=17.0881;RPBZ=0.0508201;MQBZ=-3.48103;MQSBZ=-2.4273;BQBZ=-0.325615;FS=0;MQ0F=0;AC=2;AN=8;DP4=18,62,3,11;MQ=38	GT:PL	0/0:0,81,255	0/0:0,69,255	0/0:0,90,255	1/1:250,42,0
OAR1	240977365	.	A	G	412.02	PASS	DP=147;VDB=3.11338e-05;SGB=6.46988;RPBZ=-2.13792;MQBZ=-0.910872;MQSBZ=3.10815;BQBZ=-1.91551;FS=0;MQ0F=0;AC=2;AN=8;DP4=43,21,15,11;MQ=38	GT:PL	0/1:196,0,255	0/0:0,45,255	0/1:255,0,248	0/0:0,75,255
OAR1	241212269	.	A	C	168.03	PASS	DP=94;VDB=1.14076e-06;SGB=2.221;RPBZ=-2.30237;MQBZ=1.10984;MQSBZ=-2.05019;BQBZ=-1.2826;FS=0;MQ0F=0;AC=2;AN=8;DP4=17,22,0,15;MQ=40	GT:PL	0/0:0,42,255	0/0:0,45,255	0/0:0,30,255	1/1:213,42,0
OAR1	241420118	.	G	C	695.481	PASS	DP=243;VDB=4.18229e-05;SGB=-36.7392;RPBZ=-0.23517;MQBZ=-1.01825;MQSBZ=-0.294335;BQBZ=-1.97309;FS=0;MQ0F=0.00823045;AC=3;AN=8;DP4=50,44,15,37;MQ=36	GT:PL	0/1:225,0,255	0/1:255,0,255	0/1:255,0,255	0/0:0,102,255
OAR1	241737306	.	A	G	660.598	PASS	DP=215;VDB=3.58185e-13;SGB=6.9121;RPBZ=-0.513875;MQBZ=-1.26496;MQSBZ=-2.16441;BQBZ=-2.66713;FS=0;MQ0F=0;AC=3;AN=8;DP4=40,42,27,27;MQ=38	GT:PL	0/1:255,0,255	0/1:255,0,230	0/1:190,0,255	0/0:0,114,255
OAR1	241737308	.	A	G	703.59	PASS	DP=213;VDB=5.06698e-07;SGB=-31.8296;RPBZ=0.716865;MQBZ=-0.81998;MQSBZ=-2.11299;BQBZ=0.725954;FS=0;MQ0F=0;AC=3;AN=8;DP4=47,44,19,25;MQ=38	GT:PL	0/1:255,0,255	0/1:233,0,255	0/1:255,0,213	0/0:0,114,255
OAR1	242203409	.	A	T	719.578	PASS	DP=227;VDB=2.12949e-11;SGB=23.5858;RPBZ=0.956356;MQBZ=-0.915742;MQSBZ=0.970416;BQBZ=-1.08077;FS=0;MQ0F=0;AC=5;AN=8;DP4=29,20,50,43;MQ=37	GT:PL	1/1:255,90,0	1/1:255,126,0	0/1:255,0,255	0/0:0,96,255
OAR1	242203516	.	T	C	387.555	PASS	DP=69;VDB=9.79055e-11;SGB=9.78281;RPBZ=-0.953714;MQBZ=-0.4987;BQBZ=-3.18624;FS=0;MQ0F=0;AC=5;AN=8;DP4=0,24,0,45;MQ=36	GT:PL	1/1:165,57,0	1/1:149,45,0	0/1:119,0,103	0/0:0,51,176
OAR1	242661996	.	G	T	129.32	PASS	DP=39;VDB=0.000658326;SGB=-20.6024;RPBZ=0.549804;MQBZ=0.382171;BQBZ=1.80877;FS=0;MQ0F=0;AC=3;AN=8;DP4=27,0,9,0;MQ=37	GT:PL	0/0:0,7,125	1/1:110,12,0	0/1:63,0,123	0/0:0,33,160
OAR1	243481491	.	C	T	210.028	PASS	DP=148;VDB=0.000108564;SGB=3.76592;RPBZ=-0.192881;MQBZ=-2.9247;MQSBZ=2.74855;BQBZ=-1.66712;FS=0;MQ0F=0;AC=2;AN=8;DP4=52,20,13,6;MQ=38	GT:PL	0/0:0,75,255	1/1:255,54,0	0/0:0,66,255	0/0:0,75,255
OAR1	243481492	.	C	G	210.017	PASS	DP=149;VDB=0.000132564;SGB=22.6326;RPBZ=-0.676291;MQBZ=-3.15938;MQSBZ=2.74855;BQBZ=-1.96993;FS=0;MQ0F=0;AC=2;AN=8;DP4=53,20,12,6;MQ=38	GT:PL	0/0:0,78,255	1/1:255,54,0	0/0:0,66,255	0/0:0,75,255
OAR1	244004036	.	A	G	210.017	PASS	DP=175;VDB=0.00140948;SGB=36.4952;RPBZ=0.0250082;MQBZ=0.463255;MQSBZ=-1.69393;BQBZ=1.20721;FS=0;MQ0F=0;AC=2;AN=8;DP4=34,47,17,11;MQ=39	GT:PL	0/0:0,93,255	0/0:0,66,255	0/0:0,84,255	1/1:255,84,0
OAR1	244291069	.	T	C	719.565	PASS	DP=251;VDB=5.48484e-20;SGB=-30.9264;RPBZ=1.18344;MQBZ=0.104881;MQSBZ=-2.0709;BQBZ=-1.14283;FS=0;MQ0F=0;AC=5;AN=8;DP4=31,36,46,42;MQ=39	GT:PL	1/1:255,78,0	0/0:0,75,255	0/1:255,0,255	1/1:255,123,0
OAR1	24453578	.	G	A	720.023	PASS	DP=148;VDB=1.99735e-21;SGB=16.3565;RPBZ=-0.142326;MQBZ=-0.445923;MQSBZ=-3.29888;BQBZ=0.420583;FS=0;MQ0F=0;AC=6;AN=8;DP4=7,21,18,50;MQ=38	GT:PL	1/1:255,81,0	1/1:255,75,0	1/1:255,48,0	0/0:0,84,255
OAR1	246435422	.	C	A	720.023	PASS	DP=148;VDB=2.5294e-10;SGB=14.3402;RPBZ=0.855722;MQBZ=-0.883684;MQSBZ=-0.888519;BQBZ=-1.4361;FS=0;MQ0F=0;AC=6;AN=8;DP4=10,16,26,35;MQ=40	GT:PL	1/1:255,51,0	0/0:0,78,255	1/1:255,63,0	1/1:255,69,0
OAR1	24708509	.	G	A	563.145	PASS	DP=90;VDB=2.40511e-12;SGB=4.20813;RPBZ=-1.19328;MQBZ=1.48642;MQSBZ=-2.97863;BQBZ=-0.229126;FS=0;MQ0F=0;AC=4;AN=8;DP4=26,8,33,7;MQ=38	GT:PL	0/1:153,0,142	1/1:253,51,0	0/1:201,0,82	0/0:0,66,255
OAR1	247142946	.	C	A	471.041	PASS	DP=213;VDB=0.612227;SGB=8.40135;RPBZ=-0.0663023;MQBZ=-0.88912;MQSBZ=-1.75307;BQBZ=0.134027;FS=0;MQ0F=0;AC=2;AN=8;DP4=54,50,13,18;MQ=38	GT:PL	0/1:255,0,255	0/1:255,0,234	0/0:0,111,255	0/0:0,105,255
OAR1	247430011	.	A	G	805.61	PASS	DP=133;VDB=0.000298997;SGB=-17.7317;RPBZ=-0.780961;MQBZ=2.10635;MQSBZ=-0.387092;BQBZ=1.10358;FS=0;MQ0F=0;AC=5;AN=8;DP4=19,15,21,24;MQ=39	GT:PL	0/1:255,0,205	0/1:119,0,255	1/1:255,30,0	0/1:216,0,196
OAR1	247968749	.	T	C	139.97	PASS	DP=27;VDB=0.000761831;SGB=-0.883227;RPBZ=-0.122044;MQBZ=-0.795191;BQBZ=-1.86795;FS=0;MQ0F=0;AC=4;AN=8;DP4=0,14,0,13;MQ=30	GT:PL	0/1:57,0,27	0/1:2,0,110	1/1:123,27,0	0/0:0,15,113
OAR1	249479314	.	A	C	314.03	PASS	DP=37;VDB=0.000234166;SGB=-10.3622;RPBZ=-0.644982;MQBZ=-0.410117;BQBZ=0.842665;FS=0;MQ0F=0;AC=5;AN=8;DP4=16,0,21,0;MQ=36	GT:PL	0/1:109,0,92	1/1:159,30,0	0/1:39,0,84	0/1:47,0,119
OAR1	250515342	.	C	A	721.444	PASS	DP=264;VDB=0.000165146;SGB=11.1613;RPBZ=1.24632;MQBZ=0.0795891;MQSBZ=0.834399;BQBZ=1.21669;FS=0;MQ0F=0;AC=4;AN=8;DP4=50,31,36,40;MQ=38	GT:PL	0/1:255,0,255	0/0:0,108,255	0/1:255,0,255	1/1:255,123,0
OAR1	251678196	.	G	C	471.039	PASS	DP=172;VDB=8.88108e-07;SGB=8.78764;RPBZ=1.18135;MQBZ=-1.39165;MQSBZ=-1.70855;BQBZ=0.829193;FS=0;MQ0F=0;AC=2;AN=8;DP4=29,46,12,20;MQ=38	GT:PL	0/1:255,0,255	0/0:0,63,255	0/1:255,0,255	0/0:0,72,255
OAR1	252251820	.	T	C	466.792	PASS	DP=174;VDB=0.0283655;SGB=-51.2631;RPBZ=-0.56384;MQBZ=-2.21679;MQSBZ=-1.08449;BQBZ=1.60132;FS=0;MQ0F=0.0229885;AC=3;AN=8;DP4=36,35,19,9;MQ=37	GT:PL	0/1:195,0,234	0/1:154,0,255	0/1:158,0,255	0/0:0,64,255
OAR1	252251916	.	G	A	89.803	PASS	DP=34;VDB=0.100525;SGB=-9.12118;RPBZ=-0.31978;MQBZ=-1.23267;BQBZ=1.34812;FS=0;MQ0F=0;AC=3;AN=8;DP4=0,27,0,7;MQ=38	GT:PL	0/1:40,0,120	0/1:54,0,62	0/1:37,0,128	0/0:0,27,158
OAR1	252722295	.	G	A	725.605	PASS	DP=374;VDB=9.11118e-10;SGB=14.2517;RPBZ=1.53205;MQBZ=-0.635806;MQSBZ=0.772946;BQBZ=2.17281;FS=0;MQ0F=0;AC=3;AN=8;DP4=51,98,36,56;MQ=37	GT:PL	0/1:255,0,255	0/1:255,0,255	0/1:255,0,255	0/0:0,175,255
OAR1	253134121	.	C	T	210.017	PASS	DP=198;VDB=0.00010837;SGB=40.6541;RPBZ=0.566633;MQBZ=0.605261;MQSBZ=-2.56157;BQBZ=0.46937;FS=0;MQ0F=0;AC=2;AN=8;DP4=36,40,16,15;MQ=40	GT:PL	0/0:0,66,255	0/0:0,78,255	0/0:0,84,255	1/1:255,93,0
OAR1	254195632	.	G	A	981.04	PASS	DP=244;VDB=1.74079e-16;SGB=-7.86978;RPBZ=-0.425391;MQBZ=-1.29563;MQSBZ=-0.574697;BQBZ=-0.0890692;FS=0;MQ0F=0;AC=6;AN=8;DP4=28,16,51,55;MQ=37	GT:PL	0/1:255,0,255	1/1:255,96,0	0/1:255,0,255	1/1:255,75,0
OAR1	254899704	.	C	T	950.451	PASS	DP=183;VDB=1.2523e-13;SGB=-6.59133;RPBZ=-0.0530879;MQBZ=0.241546;MQSBZ=2.20584;BQBZ=-0.180963;FS=0;MQ0F=0;AC=5;AN=8;DP4=22,17,45,33;MQ=36	GT:PL	0/1:225,0,255	1/1:255,81,0	0/1:255,0,186	0/1:255,0,223
OAR1	255930432	.	G	A	719.521	PASS	DP=214;VDB=0.016943;SGB=12.1271;RPBZ=0.0188471;MQBZ=-1.07935;MQSBZ=-1.16908;BQBZ=-0.584744;FS=0;MQ0F=0;AC=5;AN=8;DP4=29,22,39,42;MQ=38	GT:PL	1/1:255,96,0	1/1:255,93,0	0/1:255,0,255	0/0:0,75,255
OAR1	256141554	.	G	A	668.563	PASS	DP=195;VDB=0.000133552;SGB=-32.4433;RPBZ=1.30555;MQBZ=-0.285026;MQSBZ=3.47862;BQBZ=0.659959;FS=0;MQ0F=0;AC=3;AN=8;DP4=51,28,26,19;MQ=37	GT:PL	0/1:253,0,217	0/0:0,78,255	0/1:255,0,255	0/1:200,0,255
OAR1	257111398	.	G	A	471.013	PASS	DP=224;VDB=3.3752e-07;SGB=-25.6925;RPBZ=-1.7038;MQBZ=-0.706527;MQSBZ=-2.55609;BQBZ=-0.400958;FS=0;MQ0F=0;AC=2;AN=8;DP4=43,71,15,19;MQ=36	GT:PL	0/1:255,0,133	0/0:0,87,255	0/1:255,0,255	0/0:0,121,255
OAR1	257641859	.	C	T	507.491	PASS	DP=125;VDB=1.93733e-10;SGB=2.27688;RPBZ=-1.15721;MQBZ=-0.523588;MQSBZ=-2.06064;BQBZ=1.22363;FS=0;MQ0F=0.008;AC=3;AN=8;DP4=16,35,9,21;MQ=37	GT:PL	0/1:134,0,196	0/0:0,51,255	0/1:158,0,247	0/1:255,0,219
OAR1	258425693	.	C	T	438.57	PASS	DP=136;VDB=0.232036;SGB=7.24247;RPBZ=-1.42182;MQBZ=0.203049;MQSBZ=-0.67363;BQBZ=1.03446;FS=0;MQ0F=0;AC=3;AN=8;DP4=21,37,13,15;MQ=35	GT:PL	0/0:0,60,255	1/1:255,54,0	0/0:0,84,255	0/1:229,0,186
OAR1	258860569	.	C	T	227.642	PASS	DP=30;VDB=8.23016e-07;SGB=-0.370482;RPBZ=0.669236;MQBZ=-0.635405;BQBZ=1.47646;FS=0;MQ0F=0;AC=4;AN=8;DP4=14,0,16,0;MQ=34	GT:PL	0/0:0,18,133	0/1:50,0,15	0/1:75,0,97	1/1:146,30,0
OAR1	259068247	.	G	A	442.525	PASS	DP=190;VDB=0.0300836;SGB=9.17394;RPBZ=0.918545;MQBZ=-0.506095;MQSBZ=-1.11902;BQBZ=0.648106;FS=0;MQ0F=0;AC=3;AN=8;DP4=40,56,15,18;MQ=37	GT:PL	0/1:233,0,255	1/1:255,57,0	0/0:0,135,255	0/0:0,93,255
OAR1	260002255	.	T	G	670.485	PASS	DP=119;VDB=4.28624e-11;SGB=4.5946;RPBZ=0.677736;MQBZ=-1.39333;MQSBZ=-3.90422;BQBZ=-1.47584;FS=0;MQ0F=0;AC=4;AN=8;DP4=12,18,18,24;MQ=39	GT:PL	1/1:255,63,0	0/0:0,36,255	0/1:250,0,225	0/1:209,0,192
OAR1	260249670	.	G	A	287.684	PASS	DP=128;VDB=0.0488934;SGB=2.60694;RPBZ=0.104159;MQBZ=-1.35889;MQSBZ=-0.180722;BQBZ=-1.80296;FS=0;MQ0F=0;AC=2;AN=8;DP4=30,39,8,8;MQ=36	GT:PL	0/1:119,0,117	0/0:0,99,255	0/0:0,87,255	0/1:208,0,68
OAR1	260794199	.	C	A	697.57	PASS	DP=167;VDB=2.8285e-17;SGB=14.0898;RPBZ=-0.652553;MQBZ=-2.00359;MQSBZ=1.13918;BQBZ=-3.10256;FS=0;MQ0F=0.00598802;AC=5;AN=8;DP4=25,14,43,17;MQ=38	GT:PL	1/1:255,63,0	0/0:0,75,255	0/1:233,0,255	1/1:255,78,0
OAR1	261811266	.	T	G	196.057	PASS	DP=76;VDB=0.0601435;SGB=0.290035;RPBZ=2.42564;MQBZ=-0.619362;MQSBZ=0.276696;BQBZ=2.19985;FS=0;MQ0F=0;AC=2;AN=8;DP4=29,9,5,5;MQ=37	GT:PL	0/1:26,0,176	0/0:0,63,255	0/0:0,27,242	0/1:209,0,37
OAR1	261811309	.	G	A	428.569	PASS	DP=82;VDB=0.0231804;SGB=18.6287;RPBZ=-2.16748;MQBZ=-0.92552;MQSBZ=0.489932;BQBZ=-1.4587;FS=0;MQ0F=0;AC=4;AN=8;DP4=8,9,15,15;MQ=37	GT:PL	0/0:0,21,204	1/1:255,63,0	1/1:223,27,0	0/0:0,30,255
OAR1	262438583	.	G	A	313.514	PASS	DP=50;VDB=4.02482e-10;SGB=-11.9011;RPBZ=-0.110619;MQBZ=-0.623644;BQBZ=-0.165227;FS=0;MQ0F=0;AC=4;AN=8;DP4=23,0,26,0;MQ=33	GT:PL	0/1:90,0,60	0/1:52,0,104	0/1:129,0,80	0/1:80,0,109
OAR1	262438721	.	C	T	981.99	PASS	DP=413;VDB=1.33051e-09;SGB=-37.0634;RPBZ=2.39178;MQBZ=-4.13417;MQSBZ=2.03474;BQBZ=-1.58562;FS=0;MQ0F=0;AC=4;AN=8;DP4=75,66,57,51;MQ=35	GT:PL	0/1:255,0,255	0/1:255,0,255	0/1:255,0,255	0/1:255,0,255
OAR1	262438797	.	G	A	717.592	PASS	DP=263;VDB=0.0118476;SGB=-19.266;RPBZ=-0.863971;MQBZ=-4.51143;MQSBZ=-0.303807;BQBZ=-2.64065;FS=0;MQ0F=0;AC=4;AN=8;DP4=36,49,20,30;MQ=34	GT:PL	0/1:224,0,255	0/1:191,0,255	0/1:207,0,255	0/1:135,0,255
OAR1	263167441	.	C	T	395.616	PASS	DP=135;VDB=8.74259e-18;SGB=-21.7208;RPBZ=0.378182;MQBZ=-0.167918;BQBZ=-2.34113;FS=0;MQ0F=0.0222222;AC=4;AN=8;DP4=77,0,58,0;MQ=32	GT:PL	0/1:126,0,144	0/1:114,0,145	0/1:105,0,133	0/1:89,0,150
OAR1	263167563	.	G	T	982.522	PASS	DP=684;VDB=3.37461e-23;SGB=-70.5104;RPBZ=0.090345;MQBZ=-1.45518;MQSBZ=0.016581;BQBZ=-0.339323;FS=0;MQ0F=0.00292398;AC=4;AN=8;DP4=107,98,107,110;MQ=36	GT:PL	0/1:255,0,255	0/1:255,0,255	0/1:255,0,255	0/1:255,0,255
OAR1	263652123	.	A	G	719.586	PASS	DP=233;VDB=1.47124e-07;SGB=23.5642;RPBZ=-0.239585;MQBZ=-1.88398;MQSBZ=-0.911954;BQBZ=-1.60871;FS=0;MQ0F=0;AC=5;AN=8;DP4=29,21,51,42;MQ=36	GT:PL	0/0:0,114,255	1/1:255,105,0	0/1:255,0,220	1/1:255,120,0
OAR1	264613329	.	C	T	477.484	PASS	DP=96;VDB=0.12414;SGB=13.0887;RPBZ=0.48425;MQBZ=-2.45762;MQSBZ=-2.33335;BQBZ=-1.55834;FS=0;MQ0F=0;AC=4;AN=8;DP4=10,14,17,25;MQ=36	GT:PL	0/1:89,0,168	1/1:255,84,0	0/1:177,0,149	0/0:0,36,255
OAR1	266187621	.	C	T	359.079	PASS	DP=44;VDB=9.02734e-10;SGB=4.42067;RPBZ=0.149379;MQBZ=0.225777;BQBZ=0.983987;FS=0;MQ0F=0;AC=5;AN=8;DP4=17,0,26,0;MQ=34	GT:PL	1/1:167,33,0	0/1:132,0,3	1/1:104,15,0	0/0:0,48,171
OAR1	267436861	.	C	T	464.568	PASS	DP=181;VDB=0.000580332;SGB=28.1936;RPBZ=0.465243;MQBZ=-0.0958996;MQSBZ=-0.938149;BQBZ=-0.05214;FS=0;MQ0F=0;AC=3;AN=8;DP4=26,34,19,26;MQ=37	GT:PL	0/0:0,54,255	0/0:0,93,255	0/1:255,0,207	1/1:255,96,0
OAR1	267436979	.	G	C	130.001	PASS	DP=26;VDB=0.00139353;SGB=4.08523;RPBZ=0.293473;MQBZ=-1.04617;BQBZ=1.22094;FS=0;MQ0F=0;AC=3;AN=8;DP4=0,14,0,10;MQ=33	GT:PL	0/0:0,12,99	0/0:0,21,145	0/1:41,0,30	1/1:134,24,0
OAR1	268309267	.	G	T	470.995	PASS	DP=277;VDB=0.000258298;SGB=13.4232;RPBZ=-0.9186;MQBZ=-1.22624;MQSBZ=-3.02744;BQBZ=0.164388;FS=0;MQ0F=0;AC=2;AN=8;DP4=55,72,24,20;MQ=37	GT:PL	0/1:255,0,255	0/0:0,148,255	0/1:255,0,255	0/0:0,135,255
OAR1	268778669	.	T	C	913.002	PASS	DP=136;VDB=4.44696e-21;SGB=-6.3611;RPBZ=-0.34787;MQBZ=-1.75486;MQSBZ=3.35565;BQBZ=-0.348147;FS=0;MQ0F=0;AC=6;AN=8;DP4=15,5,53,20;MQ=35	GT:PL	0/1:243,0,219	1/1:255,57,0	0/1:199,0,169	1/1:255,84,0
OAR1	268990033	.	G	A	710.22	PASS	DP=294;VDB=1.87858e-15;SGB=10.9682;RPBZ=0.960986;MQBZ=-2.93558;MQSBZ=1.64914;BQBZ=-3.14813;FS=0;MQ0F=0;AC=4;AN=8;DP4=60,45,54,21;MQ=37	GT:PL	1/1:255,102,0	0/0:0,138,255	0/1:255,0,255	0/1:244,0,255
OAR1	269500874	.	A	G	387.268	PASS	DP=44;VDB=6.45336e-08;SGB=-4.20259;RPBZ=-0.298006;MQBZ=5.55184;BQBZ=1.39044;FS=0;MQ0F=0.0227273;AC=5;AN=8;DP4=15,0,29,0;MQ=30	GT:PL	0/1:8,0,36	1/1:137,8,0	0/1:150,0,32	0/1:130,0,4
OAR1	269500925	.	G	T	121.149	PASS	DP=132;VDB=0.00627026;SGB=-11.2871;RPBZ=0.439534;MQBZ=-7.10746;MQSBZ=-0.0139614;BQBZ=-1.10792;FS=0;MQ0F=0.00757576;AC=4;AN=8;DP4=24,18,14,10;MQ=31	GT:PL	0/1:43,0,8	0/1:2,0,255	0/1:62,0,255	0/1:52,0,244
OAR1	269500932	.	T	C	124.188	PASS	DP=134;VDB=0.00865746;SGB=-11.5939;RPBZ=0.19063;MQBZ=-7.18275;MQSBZ=0.15682;BQBZ=-2.27909;FS=0;MQ0F=0.00746269;AC=4;AN=8;DP4=24,18,15,10;MQ=31	GT:PL	0/1:43,0,8	0/1:2,0,255	0/1:65,0,255	0/1:52,0,244
OAR1	269500957	.	A	T	42.3711	PASS	DP=174;VDB=0.00768809;SGB=-46.4219;RPBZ=3.54188;MQBZ=-7.75641;MQSBZ=-0.2866;BQBZ=3.06997;FS=0;MQ0F=0.00574713;AC=3;AN=8;DP4=55,21,15,10;MQ=33	GT:PL	0/1:11,0,202	0/0:0,12,255	0/1:46,0,255	0/1:31,0,255
OAR1	269500970	.	G	A	42.3499	PASS	DP=175;VDB=0.00840557;SGB=-46.4219;RPBZ=3.46391;MQBZ=-7.75641;MQSBZ=-0.2866;BQBZ=3.08924;FS=0;MQ0F=0.00571429;AC=3;AN=8;DP4=55,21,15,10;MQ=33	GT:PL	0/1:11,0,202	0/0:0,12,255	0/1:46,0,255	0/1:31,0,255
OAR1	269500973	.	A	C	42.4743	PASS	DP=173;VDB=0.00221434;SGB=-46.4219;RPBZ=3.37354;MQBZ=-7.75641;MQSBZ=-0.80978;BQBZ=2.56143;FS=0;MQ0F=0.00578035;AC=3;AN=8;DP4=54,22,14,11;MQ=33	GT:PL	0/1:11,0,198	0/0:0,12,255	0/1:46,0,255	0/1:31,0,255
OAR1	269500999	.	T	C	63.1491	PASS	DP=161;VDB=1.07866e-06;SGB=-48.0356;RPBZ=3.10438;MQBZ=-7.76162;MQSBZ=-0.207473;BQBZ=-0.778919;FS=0;MQ0F=0.00621118;AC=3;AN=8;DP4=39,36,11,15;MQ=32	GT:PL	0/1:28,0,252	0/0:0,12,255	0/1:47,0,255	0/1:34,0,255
OAR1	269501002	.	A	T	33.6908	PASS	DP=159;VDB=2.43242e-09;SGB=-48.0356;RPBZ=2.16056;MQBZ=-7.79916;MQSBZ=-0.56808;BQBZ=-1.53338;FS=0;MQ0F=0.00628931;AC=3;AN=8;DP4=39,37,9,17;MQ=33	GT:PL	0/1:14,0,253	0/0:0,12,255	0/1:35,0,255	0/1:31,0,255
OAR1	270766337	.	C	T	210.03	PASS	DP=113;VDB=0.443967;SGB=2.221;RPBZ=-1.31063;MQBZ=0.138838;MQSBZ=0.224603;BQBZ=-0.109837;FS=0;MQ0F=0;AC=2;AN=8;DP4=21,22,7,8;MQ=37	GT:PL	0/0:0,33,255	1/1:255,42,0	0/0:0,60,255	0/0:3,39,255
OAR1	27102736	.	G	A	719.505	PASS	DP=215;VDB=4.68124e-08;SGB=9.42301;RPBZ=-0.409225;MQBZ=1.2127;MQSBZ=-0.00654933;BQBZ=2.53521;FS=0;MQ0F=0;AC=5;AN=8;DP4=28,31,32,35;MQ=38	GT:PL	1/1:255,61,0	0/0:0,87,255	0/1:255,0,255	1/1:255,72,0
OAR1	271311590	.	C	T	981.042	PASS	DP=259;VDB=4.34816e-06;SGB=-8.28062;RPBZ=-0.237768;MQBZ=-0.344074;MQSBZ=-0.814516;BQBZ=1.04545;FS=0;MQ0F=0;AC=6;AN=8;DP4=13,31,56,59;MQ=37	GT:PL	0/1:255,0,255	1/1:255,60,0	0/1:255,0,255	1/1:255,123,0
OAR1	272800616	.	C	T	67.8268	PASS	DP=32;VDB=0.0562849;SGB=4.63151;RPBZ=-0.376066;MQBZ=-0.332136;BQBZ=2.06877;FS=0;MQ0F=0;AC=2;AN=8;DP4=0,24,0,5;MQ=37	GT:PL	0/0:0,27,140	0/0:0,27,129	0/0:0,18,123	1/1:112,15,0
OAR1	273410785	.	C	T	661.021	PASS	DP=74;VDB=0.000457093;SGB=-2.16895;RPBZ=-1.42372;MQBZ=-0.410554;MQSBZ=1.64934;BQBZ=-0.426675;FS=0;MQ0F=0;AC=6;AN=8;DP4=3,6,31,11;MQ=34	GT:PL	1/1:255,45,0	1/1:255,42,0	0/1:161,0,73	0/1:29,0,132
OAR1	273813403	.	G	T	981.056	PASS	DP=343;VDB=2.23414e-20;SGB=-10.061;RPBZ=0.629554;MQBZ=-2.04811;MQSBZ=-1.17038;BQBZ=-1.61736;FS=0;MQ0F=0;AC=6;AN=8;DP4=15,28,75,79;MQ=39	GT:PL	1/1:255,160,0	1/1:255,148,0	0/1:255,0,255	0/1:255,0,255
OAR1	274999193	.	G	A	148.354	PASS	DP=37;VDB=0.000281321;SGB=0.289452;RPBZ=0.12066;MQBZ=0.385443;FS=0;MQ0F=0;AC=2;AN=8;DP4=27,0,10,0;MQ=33	GT:PL	0/0:0,24,140	0/1:95,0,21	0/0:0,42,167	0/1:93,0,63
OAR1	274999309	.	C	T	695.575	PASS	DP=194;VDB=5.24179e-07;SGB=5.75323;RPBZ=1.21724;MQBZ=-1.14482;MQSBZ=-1.98513;BQBZ=0.561992;FS=0;MQ0F=0;AC=3;AN=8;DP4=40,30,18,30;MQ=38	GT:PL	0/0:0,87,255	0/1:255,0,234	0/1:255,0,218	0/1:225,0,255
OAR1	275594109	.	A	C	126.991	PASS	DP=56;VDB=5.35785e-07;SGB=1.32101;RPBZ=-1.27077;MQBZ=-4.50192;BQBZ=-1.68316;FS=0;MQ0F=0.0357143;AC=3;AN=8;DP4=31,0,25,0;MQ=28	GT:PL	0/0:0,33,170	0/1:14,0,69	0/1:75,0,110	0/1:78,0,119
OAR1	275594208	.	T	A	978.538	PASS	DP=407;VDB=1.37147e-11;SGB=-39.8251;RPBZ=-5.40441;MQBZ=6.36815;MQSBZ=-0.175953;BQBZ=1.16121;FS=0;MQ0F=0.00982801;AC=4;AN=8;DP4=93,41,71,46;MQ=33	GT:PL	0/1:255,0,14	0/1:251,0,255	0/1:255,0,255	0/1:255,0,255
OAR1	275594226	.	T	C	185.84	PASS	DP=377;VDB=0.575499;SGB=-93.2194;RPBZ=3.60574;MQBZ=-7.24005;MQSBZ=0.162957;BQBZ=-3.18004;FS=0;MQ0F=0.0106101;AC=4;AN=8;DP4=64,111,23,31;MQ=33	GT:PL	0/1:56,0,255	0/1:47,0,255	0/1:101,0,255	0/1:30,0,255
OAR1	28252306	.	G	C	605.616	PASS	DP=147;VDB=4.1692e-05;SGB=3.43578;RPBZ=-1.67611;MQBZ=2.28385;MQSBZ=0.808239;BQBZ=2.44705;FS=0;MQ0F=0.00680272;AC=3;AN=8;DP4=34,28,26,10;MQ=36	GT:PL	0/1:190,0,255	0/1:200,0,229	0/0:0,69,255	0/1:255,0,137
OAR1	2859615	.	G	A	210.017	PASS	DP=120;VDB=0.0100446;SGB=22.6326;RPBZ=-0.709436;MQBZ=-0.662023;MQSBZ=-1.04442;BQBZ=0.0722718;FS=0;MQ0F=0;AC=2;AN=8;DP4=22,34,5,13;MQ=37	GT:PL	0/0:0,51,255	0/0:0,45,255	0/0:0,72,255	1/1:255,54,0
OAR1	29769111	.	G	A	720.024	PASS	DP=120;VDB=2.14803e-11;SGB=12.0484;RPBZ=-0.743682;MQBZ=1.32778;MQSBZ=-3.73225;BQBZ=0.888809;FS=0;MQ0F=0;AC=6;AN=8;DP4=7,9,24,29;MQ=39	GT:PL	1/1:255,24,0	0/0:0,45,255	1/1:255,51,0	1/1:255,45,0
OAR1	30718260	.	C	T	704.119	PASS	DP=235;VDB=0.0661328;SGB=-78.6961;RPBZ=6.02382;MQBZ=-1.31913;MQSBZ=0.64535;BQBZ=3.78346;FS=0;MQ0F=0;AC=4;AN=8;DP4=67,25,28,17;MQ=38	GT:PL	0/1:232,0,225	0/1:152,0,255	0/1:255,0,202	0/1:104,0,255
OAR1	30919374	.	A	G	720.017	PASS	DP=191;VDB=1.87476e-14;SGB=-7.09357;RPBZ=-0.51885;MQBZ=-0.696931;MQSBZ=-1.8815;BQBZ=-0.585567;FS=0;MQ0F=0;AC=6;AN=8;DP4=11,16,46,43;MQ=38	GT:PL	1/1:255,81,0	1/1:255,93,0	1/1:255,90,0	0/0:0,48,255
OAR1	33200546	.	A	G	696.43	PASS	DP=252;VDB=8.16159e-11;SGB=-38.5803;RPBZ=-0.416885;MQBZ=-2.70894;MQSBZ=-2.04022;BQBZ=-1.73374;FS=0;MQ0F=0;AC=3;AN=8;DP4=59,47,33,22;MQ=37	GT:PL	0/1:255,0,255	0/1:226,0,255	0/0:0,114,255	0/1:255,0,255
OAR1	34374100	.	C	A	611.447	PASS	DP=134;VDB=0.000416705;SGB=3.04921;RPBZ=0.711391;MQBZ=-0.605689;MQSBZ=-3.21677;BQBZ=1.39773;FS=0;MQ0F=0;AC=3;AN=8;DP4=17,36,17,17;MQ=35	GT:PL	0/1:224,0,132	0/1:179,0,227	0/1:248,0,123	0/0:0,69,255
OAR1	34579415	.	T	A	44.8178	PASS	DP=60;VDB=0.0476592;SGB=-1.25106;RPBZ=2.99211;MQBZ=-1.66259;MQSBZ=-0.591127;BQBZ=-1.89109;FS=0;MQ0F=0;AC=2;AN=8;DP4=8,15,6,0;MQ=34	GT:PL	0/0:0,21,168	0/0:0,27,205	0/1:31,0,107	0/1:53,0,48
OAR1	34579494	.	C	A	935.863	PASS	DP=154;VDB=4.89314e-08;SGB=-6.08536;RPBZ=-1.85081;MQBZ=-1.69454;MQSBZ=-0.0377226;BQBZ=-0.507697;FS=0;MQ0F=0;AC=5;AN=8;DP4=13,11,39,28;MQ=37	GT:PL	0/1:211,0,253	0/1:255,0,156	0/1:255,0,112	1/1:255,78,0
OAR1	35286823	.	A	G	878.595	PASS	DP=180;VDB=7.91659e-13;SGB=-6.23857;RPBZ=0.676425;MQBZ=-2.19844;MQSBZ=-0.710138;BQBZ=-1.79729;FS=0;MQ0F=0;AC=5;AN=8;DP4=17,20,38,33;MQ=38	GT:PL	0/1:223,0,255	0/1:185,0,255	0/1:255,0,224	1/1:255,54,0
OAR1	35286900	.	C	T	260.788	PASS	DP=65;VDB=0.0368021;SGB=-11.5772;RPBZ=0.146181;MQBZ=2.39159;MQSBZ=-0.640604;BQBZ=0.336749;FS=0;MQ0F=0;AC=3;AN=8;DP4=15,7,7,4;MQ=37	GT:PL	0/1:122,0,143	0/1:166,0,57	0/1:12,0,226	0/0:0,15,119
OAR1	36937634	.	A	G	210.017	PASS	DP=166;VDB=0.000793226;SGB=35.109;RPBZ=0.249858;MQBZ=-0.493081;MQSBZ=1.0459;BQBZ=0.0515087;FS=0;MQ0F=0;AC=2;AN=8;DP4=31,40,11,16;MQ=37	GT:PL	0/0:0,51,255	0/0:0,84,255	0/0:0,78,255	1/1:255,81,0
OAR1	36937756	.	C	T	72.3938	PASS	DP=23;VDB=0.0137686;SGB=-8.50559;RPBZ=0.808967;MQBZ=0.703677;BQBZ=0.146158;FS=0;MQ0F=0;AC=4;AN=8;DP4=0,17,0,6;MQ=29	GT:PL	0/1:27,0,50	0/1:50,0,114	1/1:37,6,0	0/0:0,18,84
OAR1	37754795	.	C	T	774.187	PASS	DP=147;VDB=2.67139e-07;SGB=-18.9591;RPBZ=-0.0762287;MQBZ=0.567513;MQSBZ=-0.15736;BQBZ=0.563255;FS=0;MQ0F=0;AC=5;AN=8;DP4=17,29,24,25;MQ=36	GT:PL	1/1:255,60,0	0/1:255,0,237	0/1:233,0,206	0/1:71,0,255
OAR1	38289573	.	T	C	980.944	PASS	DP=214;VDB=4.76303e-10;SGB=-7.41323;RPBZ=-1.7213;MQBZ=0.682643;MQSBZ=2.6353;BQBZ=-0.0258021;FS=0;MQ0F=0;AC=6;AN=8;DP4=10,14,54,42;MQ=39	GT:PL	0/1:255,0,255	1/1:255,96,0	0/1:255,0,211	1/1:255,96,0
OAR1	3968852	.	C	T	681.584	PASS	DP=157;VDB=0.0005581;SGB=15.2879;RPBZ=-0.405187;MQBZ=0.695636;MQSBZ=1.76408;BQBZ=1.5755;FS=0;MQ0F=0;AC=5;AN=8;DP4=17,20,34,30;MQ=36	GT:PL	0/1:217,0,222	1/1:255,87,0	1/1:255,75,0	0/0:0,78,255
OAR1	40788471	.	C	G	210.017	PASS	DP=333;VDB=4.99858e-10;SGB=75.3115;RPBZ=-0.376383;MQBZ=-1.58071;MQSBZ=0.287425;BQBZ=-1.94663;FS=0;MQ0F=0;AC=2;AN=8;DP4=65,72,34,22;MQ=38	GT:PL	0/0:0,144,255	0/0:0,117,255	0/0:0,151,255	1/1:255,169,0
OAR1	41815171	.	G	A	858.857	PASS	DP=214;VDB=1.47776e-08;SGB=-7.18498;RPBZ=-0.675699;MQBZ=-1.65105;MQSBZ=1.3672;BQBZ=-1.6507;FS=0;MQ0F=0;AC=6;AN=8;DP4=23,11,51,40;MQ=37	GT:PL	1/1:255,45,0	1/1:255,90,0	0/1:133,0,255	0/1:255,0,253
OAR1	42264844	.	A	G	714.68	PASS	DP=137;VDB=6.66297e-12;SGB=-5.95033;RPBZ=1.08078;MQBZ=-0.834303;MQSBZ=0.570368;BQBZ=-0.957084;FS=0;MQ0F=0;AC=5;AN=8;DP4=10,12,19,45;MQ=37	GT:PL	1/1:255,66,0	1/1:250,27,0	0/1:255,0,184	0/0:0,19,255
OAR1	42758096	.	C	T	982.51	PASS	DP=285;VDB=2.62621e-07;SGB=-30.6195;RPBZ=0.557519;MQBZ=1.4185;MQSBZ=0.745588;BQBZ=0.944402;FS=0;MQ0F=0;AC=4;AN=8;DP4=51,35,48,39;MQ=38	GT:PL	0/1:255,0,255	0/1:255,0,255	0/1:255,0,255	0/1:255,0,255
OAR1	42960474	.	C	T	194.311	PASS	DP=53;VDB=0.00223341;SGB=-10.9634;RPBZ=0.0439136;MQBZ=-1.27412;MQSBZ=1.81158;BQBZ=-0.7253;FS=0;MQ0F=0;AC=3;AN=8;DP4=9,12,7,3;MQ=35	GT:PL	0/1:113,0,121	0/1:36,0,160	0/1:85,0,73	0/0:0,21,204
OAR1	44772089	.	A	G	210.017	PASS	DP=201;VDB=0.0424578;SGB=32.3364;RPBZ=0.766257;MQBZ=-0.135934;MQSBZ=1.36155;BQBZ=-0.163476;FS=0;MQ0F=0;AC=2;AN=8;DP4=55,49,11,14;MQ=37	GT:PL	0/0:0,105,255	0/0:0,87,255	0/0:0,120,255	1/1:255,75,0
OAR1	45262146	.	A	G	471.048	PASS	DP=202;VDB=1.5848e-05;SGB=-26.3062;RPBZ=0.644432;MQBZ=-2.30048;MQSBZ=1.98786;BQBZ=-1.34041;FS=0;MQ0F=0;AC=2;AN=8;DP4=61,33,19,16;MQ=37	GT:PL	0/1:255,0,255	0/1:255,0,255	0/0:0,102,255	0/0:0,84,255
OAR1	45467051	.	T	C	720.024	PASS	DP=140;VDB=2.03997e-06;SGB=13.4975;RPBZ=-1.36454;MQBZ=-0.696138;MQSBZ=0.505366;BQBZ=0.296834;FS=0;MQ0F=0;AC=6;AN=8;DP4=11,12,34,24;MQ=39	GT:PL	1/1:255,36,0	1/1:255,66,0	1/1:255,72,0	0/0:0,69,255
OAR1	4616862	.	G	A	720.023	PASS	DP=273;VDB=2.06736e-23;SGB=31.3102;RPBZ=-1.59984;MQBZ=0.348941;MQSBZ=-0.214622;BQBZ=-0.966761;FS=0;MQ0F=0;AC=6;AN=8;DP4=20,26,60,60;MQ=38	GT:PL	1/1:255,111,0	1/1:255,99,0	1/1:255,151,0	0/0:0,138,255
OAR1	47153816	.	C	G	211.947	PASS	DP=17;VDB=1.8045e-06;SGB=1.27813;RPBZ=-0.778181;MQBZ=-1.04922;BQBZ=0.0711303;FS=0;MQ0F=0;AC=6;AN=8;DP4=0,3,0,14;MQ=29	GT:PL	1/1:87,18,0	1/1:89,15,0	1/1:78,9,0	0/0:0,9,74
OAR1	48378579	.	G	T	740.286	PASS	DP=145;VDB=1.03609e-21;SGB=-19.8796;RPBZ=0.572507;MQBZ=0.11882;MQSBZ=3.45037;BQBZ=0.694936;FS=0;MQ0F=0;AC=5;AN=8;DP4=32,11,38,14;MQ=36	GT:PL	0/1:115,0,254	0/1:249,0,167	1/1:255,75,0	0/1:161,0,255
OAR1	49702935	.	C	T	169.453	PASS	DP=124;VDB=0.000185965;SGB=1.06181;RPBZ=-1.26934;MQBZ=-0.900063;MQSBZ=3.13402;BQBZ=-0.531584;FS=0;MQ0F=0;AC=2;AN=8;DP4=43,22,9,3;MQ=35	GT:PL	0/0:0,57,255	0/0:0,42,255	0/1:110,0,255	0/1:100,0,209
OAR1	50432523	.	C	T	70.4307	PASS	DP=21;VDB=0.00915276;SGB=-1.24859;RPBZ=0.789074;MQBZ=0.546983;BQBZ=-1.59952;FS=0;MQ0F=0;AC=2;AN=8;DP4=0,15,0,6;MQ=37	GT:PL	0/0:0,18,139	0/0:0,21,132	0/1:23,3,0	0/1:89,0,46
OAR1	50892597	.	A	G	223.678	PASS	DP=41;VDB=1.7001e-05;SGB=8.01377;RPBZ=-1.98318;MQBZ=0.900803;BQBZ=0.455323;FS=0;MQ0F=0;AC=3;AN=8;DP4=23,0,16,0;MQ=37	GT:PL	0/0:0,36,163	0/0:0,18,109	1/1:150,27,0	0/1:119,0,99
OAR1	51099361	.	T	C	451.475	PASS	DP=166;VDB=1.514e-08;SGB=29.4662;RPBZ=0.192074;MQBZ=-2.86009;MQSBZ=1.12583;BQBZ=0.443296;FS=0;MQ0F=0;AC=4;AN=8;DP4=32,24,31,16;MQ=27	GT:PL	1/1:246,63,0	1/1:255,78,0	0/0:0,81,255	0/0:0,87,255
OAR1	52114070	.	G	A	437.599	PASS	DP=142;VDB=0.101385;SGB=-21.3966;RPBZ=-6.59184;MQBZ=-0.980151;MQSBZ=0.382986;BQBZ=5.55676;FS=0;MQ0F=0;AC=3;AN=8;DP4=9,56,10,17;MQ=36	GT:PL	0/1:122,0,127	0/1:255,0,52	0/1:100,0,230	0/0:0,111,255
OAR1	53652572	.	G	T	109.282	PASS	DP=75;VDB=4.40586e-05;SGB=-0.0947856;RPBZ=0.794356;MQBZ=-1.12501;MQSBZ=-0.871485;BQBZ=-1.12775;FS=0;MQ0F=0;AC=2;AN=8;DP4=8,32,1,8;MQ=37	GT:PL	0/0:0,42,255	0/0:0,36,255	0/1:139,0,138	0/1:9,0,168
OAR1	54240243	.	G	A	676.575	PASS	DP=231;VDB=4.6111e-05;SGB=-34.8981;RPBZ=0.852464;MQBZ=-1.42536;MQSBZ=1.59536;BQBZ=-0.368459;FS=0;MQ0F=0;AC=3;AN=8;DP4=44,47,27,22;MQ=38	GT:PL	0/1:206,0,255	0/0:0,129,255	0/1:255,0,255	0/1:255,0,255
OAR1	54240362	.	T	A	220.572	PASS	DP=51;VDB=3.72215e-05;SGB=0.1616;RPBZ=-0.56615;MQBZ=-1.00933;BQBZ=1.2402;FS=0;MQ0F=0;AC=3;AN=8;DP4=0,32,0,19;MQ=35	GT:PL	0/1:33,0,113	0/0:0,48,182	0/1:120,0,94	0/1:107,0,75
OAR1	5441598	.	C	T	102.956	PASS	DP=37;VDB=0.00100041;SGB=-0.0958944;RPBZ=1.69357;MQBZ=-1.62581;BQBZ=0.813157;FS=0;MQ0F=0;AC=2;AN=8;DP4=28,0,9,0;MQ=35	GT:PL	0/1:46,0,107	0/0:0,33,157	0/0:0,24,149	0/1:96,0,76
OAR1	54455546	.	G	A	263.407	PASS	DP=42;VDB=3.69719e-05;SGB=0.165586;RPBZ=1.22752;MQBZ=-0.950432;BQBZ=-0.792413;FS=0;MQ0F=0;AC=3;AN=8;DP4=23,0,19,0;MQ=37	GT:PL	0/1:60,0,94	0/1:125,0,55	0/0:0,33,169	0/1:118,0,86
OAR1	55202874	.	T	A	594.491	PASS	DP=179;VDB=0.00030224;SGB=-25.6925;RPBZ=-0.550574;MQBZ=0.258051;MQSBZ=-1.42223;BQBZ=1.10051;FS=0;MQ0F=0;AC=3;AN=8;DP4=33,39,20,14;MQ=39	GT:PL	0/1:215,0,255	0/1:164,0,246	0/1:255,0,255	0/0:0,96,255
OAR1	55789780	.	T	C	471.026	PASS	DP=367;VDB=2.18286e-16;SGB=21.1491;RPBZ=2.50661;MQBZ=-0.809587;MQSBZ=-1.95613;BQBZ=0.18667;FS=0;MQ0F=0;AC=2;AN=8;DP4=79,79,30,34;MQ=37	GT:PL	0/0:0,129,255	0/1:255,0,255	0/1:255,0,255	0/0:0,181,255
OAR1	56149025	.	T	A	645.604	PASS	DP=163;VDB=0.0143276;SGB=2.27675;RPBZ=0.117443;MQBZ=1.23052;MQSBZ=-1.25039;BQBZ=-0.378274;FS=0;MQ0F=0;AC=3;AN=8;DP4=25,27,11,19;MQ=36	GT:PL	0/1:214,0,255	0/1:236,0,202	0/1:235,0,213	0/0:0,60,255
OAR1	58687608	.	G	A	673.474	PASS	DP=153;VDB=1.50618e-09;SGB=4.59437;RPBZ=-0.769016;MQBZ=-0.636611;MQSBZ=3.91415;BQBZ=0.685926;FS=0;MQ0F=0;AC=4;AN=8;DP4=39,16,28,14;MQ=39	GT:PL	0/1:219,0,255	0/0:0,87,255	0/1:243,0,255	1/1:255,54,0
OAR1	59120912	.	T	G	509.458	PASS	DP=108;VDB=4.12632e-10;SGB=1.69815;RPBZ=-0.934094;MQBZ=-0.00670799;MQSBZ=3.77992;BQBZ=-0.04596;FS=0;MQ0F=0;AC=4;AN=8;DP4=35,10,18,9;MQ=36	GT:PL	0/1:154,0,230	1/1:185,21,0	0/1:214,0,163	0/0:0,57,255
OAR1	59650093	.	A	G	874.859	PASS	DP=118;VDB=1.28787e-09;SGB=-16.8111;RPBZ=1.43051;MQBZ=-0.0295418;MQSBZ=-2.72932;BQBZ=-0.571865;FS=0;MQ0F=0;AC=4;AN=8;DP4=10,16,15,27;MQ=39	GT:PL	0/1:175,0,207	0/1:255,0,6	0/1:228,0,213	0/1:255,0,130
OAR1	61500336	.	T	A	536.645	PASS	DP=80;VDB=0.216467;SGB=-11.2875;RPBZ=0.116924;MQBZ=0.0313728;MQSBZ=-0.799212;BQBZ=0.255809;FS=0;MQ0F=0;AC=5;AN=8;DP4=7,9,13,11;MQ=35	GT:PL	0/1:95,0,139	1/1:203,21,0	0/1:134,0,170	0/1:144,0,79
OAR1	61500406	.	T	C	933.427	PASS	DP=146;VDB=5.43434e-22;SGB=-5.86041;RPBZ=-0.318031;MQBZ=-1.39301;MQSBZ=-1.01056;BQBZ=-1.42084;FS=0;MQ0F=0;AC=5;AN=8;DP4=13,19,35,27;MQ=36	GT:PL	0/1:238,0,233	1/1:255,63,0	0/1:255,0,255	0/1:225,0,95
OAR1	62026242	.	C	T	259.637	PASS	DP=29;VDB=0.000152277;SGB=2.46655;RPBZ=-1.10392;MQBZ=0.102515;BQBZ=-1.40326;FS=0;MQ0F=0;AC=4;AN=8;DP4=0,11,0,18;MQ=38	GT:PL	0/1:27,0,57	0/0:0,18,139	1/1:151,24,0	0/1:125,0,39
OAR1	64857573	.	G	A	374.581	PASS	DP=130;VDB=0.219529;SGB=17.1513;RPBZ=-0.31487;MQBZ=-0.61178;MQSBZ=0.472387;BQBZ=1.27933;FS=0;MQ0F=0;AC=3;AN=8;DP4=16,20,13,16;MQ=36	GT:PL	0/0:0,39,255	0/0:0,42,255	1/1:255,63,0	0/1:165,0,180
OAR1	65726971	.	G	A	345.986	PASS	DP=113;VDB=3.07472e-12;SGB=-72.2412;RPBZ=-0.494593;MQBZ=1.0394;BQBZ=-5.35994;FS=0;MQ0F=0;AC=4;AN=8;DP4=72,0,41,0;MQ=37	GT:PL	0/1:137,0,134	0/1:113,0,143	0/1:93,0,147	0/1:42,0,138
OAR1	65726972	.	C	A	511.523	PASS	DP=115;VDB=1.52262e-24;SGB=-22.0276;RPBZ=1.18624;MQBZ=-1.60304;BQBZ=-2.01816;FS=0;MQ0F=0;AC=4;AN=8;DP4=56,0,59,0;MQ=37	GT:PL	0/1:119,0,153	0/1:142,0,138	0/1:133,0,143	0/1:155,0,130
OAR1	65726977	.	A	G	550.448	PASS	DP=136;VDB=2.94827e-22;SGB=-26.3236;RPBZ=1.62339;MQBZ=-1.67187;BQBZ=0.380361;FS=0;MQ0F=0;AC=4;AN=8;DP4=63,0,73,0;MQ=38	GT:PL	0/1:132,0,154	0/1:150,0,150	0/1:150,0,119	0/1:156,0,137
OAR1	65727096	.	G	A	982.523	PASS	DP=436;VDB=2.13023e-12;SGB=-44.7347;RPBZ=0.492557;MQBZ=-3.04655;MQSBZ=-0.288017;BQBZ=-2.41109;FS=0;MQ0F=0;AC=4;AN=8;DP4=59,64,66,67;MQ=37	GT:PL	0/1:255,0,255	0/1:255,0,255	0/1:255,0,255	0/1:255,0,255
OAR1	66970342	.	T	C	221.509	PASS	DP=33;VDB=0.00292592;SGB=-9.44363;RPBZ=0.381093;MQBZ=-1.19971;BQBZ=0.198517;FS=0;MQ0F=0;AC=4;AN=8;DP4=14,0,18,0;MQ=31	GT:PL	0/1:113,0,59	0/1:54,0,51	0/1:56,0,86	0/1:36,0,71
OAR1	66970448	.	C	T	889.415	PASS	DP=142;VDB=0.000431483;SGB=-18.3454;RPBZ=-1.60863;MQBZ=-1.867;MQSBZ=-1.62998;BQBZ=0.0267561;FS=0;MQ0F=0;AC=4;AN=8;DP4=15,23,24,23;MQ=36	GT:PL	0/1:241,0,120	0/1:208,0,215	0/1:255,0,249	0/1:223,0,255
OAR1	67631725	.	C	T	956.502	PASS	DP=153;VDB=1.82427e-05;SGB=-6.04092;RPBZ=0.0601754;MQBZ=-1.2225;MQSBZ=0.266102;BQBZ=-0.485704;FS=0;MQ0F=0;AC=5;AN=8;DP4=14,17,37,29;MQ=37	GT:PL	0/1:255,0,226	1/1:255,75,0	0/1:255,0,255	0/1:231,0,174
OAR1	68602810	.	C	T	980.949	PASS	DP=254;VDB=0.000295887;SGB=-8.41742;RPBZ=-0.625272;MQBZ=-1.16742;MQSBZ=-0.236603;BQBZ=-1.247;FS=0;MQ0F=0;AC=6;AN=8;DP4=22,22,69,49;MQ=38	GT:PL	1/1:255,102,0	1/1:255,138,0	0/1:255,0,255	0/1:255,0,255
OAR1	69300518	.	G	A	484.549	PASS	DP=96;VDB=0.0804031;SGB=0.925944;RPBZ=-1.83674;MQBZ=-0.0620577;MQSBZ=-1.20705;BQBZ=-1.32749;FS=0;MQ0F=0;AC=3;AN=8;DP4=13,22,14,9;MQ=38	GT:PL	0/1:164,0,224	0/0:0,30,255	0/1:225,0,164	0/1:135,0,207
OAR1	69954712	.	T	C	720.006	PASS	DP=275;VDB=3.47149e-11;SGB=31.3145;RPBZ=-0.960339;MQBZ=-0.20665;MQSBZ=-0.609458;BQBZ=0.309016;FS=0;MQ0F=0.00363636;AC=6;AN=8;DP4=15,30,63,57;MQ=36	GT:PL	1/1:255,63,0	1/1:255,81,0	1/1:255,157,0	0/0:0,129,255
OAR1	70389833	.	A	G	562.577	PASS	DP=95;VDB=7.9053e-05;SGB=2.47085;RPBZ=1.69107;MQBZ=-1.35325;MQSBZ=-0.766789;BQBZ=1.24659;FS=0;MQ0F=0;AC=5;AN=8;DP4=16,10,16,15;MQ=38	GT:PL	1/1:255,45,0	0/1:98,0,82	1/1:255,36,0	0/0:0,69,255
OAR1	70654934	.	G	T	181.727	PASS	DP=27;VDB=1.63137e-05;SGB=-7.27563;RPBZ=-0.21659;MQBZ=-0.34131;BQBZ=2.64918;FS=0;MQ0F=0;AC=4;AN=8;DP4=0,12,0,11;MQ=39	GT:PL	0/1:27,0,33	0/1:63,0,7	0/1:39,0,97	0/1:90,0,32
OAR1	71709890	.	A	T	720.035	PASS	DP=330;VDB=1.00511e-17;SGB=39.9393;RPBZ=-1.09814;MQBZ=0.145142;MQSBZ=-2.87932;BQBZ=-1.00954;FS=0;MQ0F=0;AC=6;AN=8;DP4=24,27,64,86;MQ=39	GT:PL	1/1:255,160,0	1/1:255,123,0	1/1:255,166,0	0/0:0,154,255
OAR1	73737116	.	G	A	695.488	PASS	DP=188;VDB=2.29664e-06;SGB=-17.7317;RPBZ=-1.35048;MQBZ=1.5867;MQSBZ=1.44282;BQBZ=1.07983;FS=0;MQ0F=0;AC=3;AN=8;DP4=45,29,21,24;MQ=38	GT:PL	0/1:255,0,173	0/0:0,66,255	0/1:225,0,175	0/1:255,0,255
OAR1	73956184	.	C	T	299.978	PASS	DP=97;VDB=0.00712938;SGB=-14.6458;RPBZ=0.567711;MQBZ=-0.975955;MQSBZ=0.437861;BQBZ=-0.0769535;FS=0;MQ0F=0;AC=3;AN=8;DP4=17,16,7,9;MQ=38	GT:PL	0/1:178,0,222	0/1:35,0,129	0/1:127,0,175	0/0:0,42,255
OAR1	74586479	.	A	G	526.604	PASS	DP=142;VDB=4.3324e-07;SGB=-23.2377;RPBZ=1.31094;MQBZ=-0.597467;MQSBZ=-4.12849;BQBZ=-0.653295;FS=0;MQ0F=0;AC=3;AN=8;DP4=24,36,13,17;MQ=36	GT:PL	0/1:107,0,150	0/1:209,0,255	0/0:0,93,255	0/1:250,0,123
OAR1	74854860	.	A	G	210.017	PASS	DP=305;VDB=1.24969e-09;SGB=75.3115;RPBZ=-2.2192;MQBZ=-0.895042;MQSBZ=0.796096;BQBZ=0.310954;FS=0;MQ0F=0;AC=2;AN=8;DP4=85,62,36,20;MQ=37	GT:PL	0/0:0,120,255	0/0:0,184,255	0/0:0,138,255	1/1:255,169,0
OAR1	75345900	.	G	A	138.203	PASS	DP=72;VDB=1.22897e-05;SGB=-17.7144;RPBZ=1.06553;MQBZ=0.862417;MQSBZ=1.72679;BQBZ=-2.82027;FS=0;MQ0F=0;AC=3;AN=8;DP4=1,41,0,21;MQ=39	GT:PL	0/1:87,0,142	0/1:82,0,146	0/1:11,0,175	0/0:0,27,137
OAR1	75557709	.	T	G	80.1502	PASS	DP=40;VDB=2.48509e-05;SGB=-6.32365;RPBZ=1.45774;MQBZ=3.77261;BQBZ=3.64553;FS=0;MQ0F=0;AC=6;AN=8;DP4=0,10,0,8;MQ=30	GT:PL	0/1:4,0,12	1/1:45,6,0	0/1:5,0,7	1/1:61,4,0
OAR1	77193250	.	C	T	624.653	PASS	DP=101;VDB=4.86908e-12;SGB=3.62862;RPBZ=0.331854;MQBZ=-1.12664;MQSBZ=2.15659;BQBZ=-1.76147;FS=0;MQ0F=0;AC=5;AN=8;DP4=17,10,32,5;MQ=37	GT:PL	1/1:243,19,0	1/1:210,33,0	0/1:217,0,219	0/0:0,48,255
OAR1	7901253	.	G	C	279.209	PASS	DP=67;VDB=5.8277e-05;SGB=1.4481;RPBZ=0.892916;MQBZ=-0.276278;MQSBZ=-2.30707;BQBZ=-0.922197;FS=0;MQ0F=0;AC=2;AN=8;DP4=5,24,4,9;MQ=37	GT:PL	0/0:0,42,255	0/0:0,12,123	0/1:178,0,144	0/1:140,0,109
OAR1	80042147	.	C	T	953.513	PASS	DP=204;VDB=5.76878e-12;SGB=-20.4934;RPBZ=0.509251;MQBZ=2.10684;MQSBZ=0.869806;BQBZ=1.61902;FS=0;MQ0F=0;AC=4;AN=8;DP4=30,33,25,29;MQ=39	GT:PL	0/1:255,0,255	0/1:255,0,219	0/1:255,0,255	0/1:226,0,255
OAR1	80042286	.	A	C	93.5123	PASS	DP=15;VDB=0.00324086;SGB=-2.21267;RPBZ=3.10601;MQBZ=2.71685;BQBZ=-1.22474;FS=0;MQ0F=0;AC=3;AN=8;DP4=0,9,0,6;MQ=29	GT:PL	0/0:0,3,23	0/1:27,0,34	0/1:48,0,58	0/1:56,0,42
OAR1	80283750	.	C	T	186.219	PASS	DP=89;VDB=0.000388939;SGB=-11.5767;RPBZ=-1.86095;MQBZ=-1.75748;MQSBZ=-1.77706;BQBZ=0.035855;FS=0;MQ0F=0;AC=2;AN=8;DP4=13,32,4,7;MQ=37	GT:PL	0/0:0,12,255	1/1:231,27,0	0/0:0,30,255	0/0:0,34,255
OAR1	80530706	.	G	A	710.509	PASS	DP=193;VDB=0.00190575;SGB=5.56007;RPBZ=0.479574;MQBZ=-2.98137;MQSBZ=2.0165;BQBZ=-3.32545;FS=0;MQ0F=0;AC=3;AN=8;DP4=25,39,24,23;MQ=39	GT:PL	0/1:255,0,183	0/1:240,0,255	0/1:255,0,222	0/0:0,81,255
OAR1	80530792	.	G	A	199.484	PASS	DP=53;VDB=0.00853156;SGB=0.544157;RPBZ=-2.15711;MQBZ=-2.78838;BQBZ=-2.37061;FS=0;MQ0F=0;AC=3;AN=8;DP4=0,29,0,21;MQ=39	GT:PL	0/1:120,0,67	0/1:33,0,148	0/1:86,0,106	0/0:0,21,141
OAR1	80964436	.	T	C	285.382	PASS	DP=56;VDB=4.04515e-09;SGB=-0.416123;RPBZ=-0.748722;MQBZ=-1.94449;MQSBZ=-2.66615;BQBZ=-0.458056;FS=0;MQ0F=0;AC=3;AN=8;DP4=7,16,4,12;MQ=35	GT:PL	0/1:139,0,26	0/1:93,0,173	0/1:93,0,74	0/0:0,36,242
OAR1	82314891	.	G	A	138.116	PASS	DP=26;VDB=0.000117365;SGB=3.91527;RPBZ=0.0797414;MQBZ=-1.09632;BQBZ=-1.13954;FS=0;MQ0F=0;AC=3;AN=8;DP4=16,0,10,0;MQ=34	GT:PL	0/0:0,12,100	0/0:0,24,139	0/1:63,0,83	1/1:120,18,0
OAR1	82792726	.	A	G	190.524	PASS	DP=119;VDB=0.00335293;SGB=0.675642;RPBZ=-0.158477;MQBZ=-0.619597;MQSBZ=3.2018;BQBZ=0.149016;FS=0;MQ0F=0;AC=2;AN=8;DP4=42,21,8,3;MQ=38	GT:PL	0/1:87,0,255	0/1:144,0,255	0/0:0,69,255	0/0:0,42,255
OAR1	83077265	.	A	G	449.945	PASS	DP=209;VDB=1.57995e-05;SGB=8.40135;RPBZ=1.28218;MQBZ=-2.04218;MQSBZ=-0.740634;BQBZ=-1.1546;FS=0;MQ0F=0;AC=2;AN=8;DP4=56,51,12,19;MQ=37	GT:PL	0/1:235,0,255	0/1:254,0,255	0/0:0,111,255	0/0:0,102,255
OAR1	83345362	.	T	G	470.989	PASS	DP=195;VDB=0.15705;SGB=9.56023;RPBZ=1.7153;MQBZ=-0.539999;MQSBZ=-1.28358;BQBZ=-0.589038;FS=0;MQ0F=0;AC=2;AN=8;DP4=51,37,19,15;MQ=38	GT:PL	0/1:255,0,255	0/1:255,0,231	0/0:0,105,255	0/0:0,75,255
OAR1	8340868	.	G	A	594.417	PASS	DP=190;VDB=0.0180852;SGB=-28.7611;RPBZ=-4.05286;MQBZ=0.133836;MQSBZ=1.62312;BQBZ=3.89633;FS=0;MQ0F=0;AC=3;AN=8;DP4=15,58,18,21;MQ=36	GT:PL	0/1:141,0,255	0/0:0,72,255	0/1:238,0,255	0/1:255,0,166
OAR1	84385999	.	C	A	856.003	PASS	DP=116;VDB=0.00114489;SGB=-5.5856;RPBZ=-0.321935;MQBZ=-0.982819;MQSBZ=-1.17786;BQBZ=-0.528566;FS=0;MQ0F=0;AC=6;AN=8;DP4=8,7,24,32;MQ=37	GT:PL	0/1:255,0,100	0/1:130,0,246	1/1:255,51,0	1/1:255,57,0
OAR1	84616306	.	G	T	362.567	PASS	DP=59;VDB=2.45453e-10;SGB=7.01776;RPBZ=2.05848;MQBZ=1.75835;BQBZ=0;FS=0;MQ0F=0;AC=5;AN=8;DP4=0,23,0,35;MQ=32	GT:PL	1/1:172,45,0	0/1:63,0,81	1/1:173,45,0	0/0:0,51,164
OAR1	85150159	.	G	A	927.483	PASS	DP=185;VDB=0.00543168;SGB=-22.6413;RPBZ=-0.830986;MQBZ=-0.302859;MQSBZ=0.737451;BQBZ=1.4141;FS=0;MQ0F=0.00540541;AC=5;AN=8;DP4=28,24,30,31;MQ=36	GT:PL	0/1:216,0,255	0/1:241,0,239	0/1:255,0,255	1/1:255,60,0
OAR1	86702173	.	C	T	863.122	PASS	DP=226;VDB=2.1694e-09;SGB=-29.3921;RPBZ=-0.629411;MQBZ=-1.84623;MQSBZ=0.375117;BQBZ=-2.17112;FS=0;MQ0F=0;AC=5;AN=8;DP4=34,25,59,24;MQ=36	GT:PL	0/1:252,0,255	0/1:161,0,255	0/1:235,0,255	1/1:255,100,0
OAR1	88914834	.	C	T	194.023	PASS	DP=117;VDB=0.100499;SGB=1.06199;RPBZ=-0.580468;MQBZ=-0.724638;MQSBZ=-0.342819;BQBZ=0.588546;FS=0;MQ0F=0;AC=2;AN=8;DP4=27,34,6,6;MQ=35	GT:PL	0/0:0,57,255	0/1:181,0,186	0/0:0,66,255	0/1:53,0,238
OAR1	89931284	.	C	A	45.8845	PASS	DP=31;VDB=0.0221621;SGB=-0.169451;RPBZ=-2.08683;MQBZ=2.12132;BQBZ=2.12132;FS=0;MQ0F=0;AC=3;AN=8;DP4=3,0,3,0;MQ=32	GT:PL	1/1:58,6,0	0/0:0,3,18	0/0:0,3,6	0/1:26,0,12
OAR1	8995036	.	C	A	674.526	PASS	DP=269;VDB=0.143593;SGB=-33.6707;RPBZ=0.743248;MQBZ=-1.55357;MQSBZ=1.0038;BQBZ=0.64337;FS=0;MQ0F=0;AC=3;AN=8;DP4=43,45,24,23;MQ=36	GT:PL	0/1:255,0,255	0/1:255,0,255	0/1:204,0,255	0/0:0,99,255
OAR1	90728005	.	A	T	582.399	PASS	DP=126;VDB=0.172915;SGB=-4.43162;RPBZ=-0.534057;MQBZ=-0.382588;MQSBZ=-0.174735;BQBZ=1.17433;FS=0;MQ0F=0;AC=4;AN=8;DP4=5,8,16,15;MQ=36	GT:PL	0/1:121,0,35	0/1:133,0,87	0/1:175,0,22	0/1:194,0,88
OAR1	90728018	.	C	T	392.281	PASS	DP=152;VDB=0.241234;SGB=-14.6626;RPBZ=1.2463;MQBZ=-3.53345;MQSBZ=1.72707;BQBZ=-4.59141;FS=0;MQ0F=0.00657895;AC=5;AN=8;DP4=14,20,18,17;MQ=34	GT:PL	1/1:191,51,0	0/1:72,0,241	0/1:50,0,239	0/1:121,0,243
OAR1	90980753	.	A	G	913.037	PASS	DP=132;VDB=3.51453e-12;SGB=-5.67802;RPBZ=1.73278;MQBZ=-0.0432065;MQSBZ=2.31875;BQBZ=0.766773;FS=0;MQ0F=0;AC=6;AN=8;DP4=18,6,40,18;MQ=39	GT:PL	1/1:255,51,0	1/1:255,54,0	0/1:255,0,183	0/1:187,0,255
OAR1	92428227	.	C	T	536.504	PASS	DP=169;VDB=1.07155e-05;SGB=-24.4651;RPBZ=-0.670211;MQBZ=-2.64755;MQSBZ=-0.217949;BQBZ=-1.95681;FS=0;MQ0F=0;AC=3;AN=8;DP4=42,31,15,17;MQ=38	GT:PL	0/0:0,57,255	0/1:184,0,255	0/1:235,0,255	0/1:158,0,255
OAR1	93137222	.	T	C	979.85	PASS	DP=125;VDB=1.04401e-13;SGB=-2.71517;RPBZ=0.867822;MQBZ=-1.28586;MQSBZ=3.41263;BQBZ=-1.51222;FS=0;MQ0F=0;AC=6;AN=8;DP4=5,6,36,27;MQ=36	GT:PL	1/1:255,57,0	1/1:255,54,0	0/1:255,0,102	0/1:255,0,164
OAR1	93137277	.	C	T	960.271	PASS	DP=112;VDB=0.189399;SGB=-5.22066;RPBZ=-0.415533;MQBZ=-1.76395;MQSBZ=-1.02806;BQBZ=-0.377858;FS=0;MQ0F=0;AC=6;AN=8;DP4=3,7,16,32;MQ=36	GT:PL	1/1:255,36,0	1/1:255,45,0	0/1:250,0,142	0/1:240,0,115
OAR1	93365765	.	G	T	470.95	PASS	DP=211;VDB=0.000342926;SGB=9.94653;RPBZ=0.0818976;MQBZ=-0.605259;MQSBZ=-2.04823;BQBZ=-0.293421;FS=0;MQ0F=0;AC=2;AN=8;DP4=32,58,18,17;MQ=38	GT:PL	0/0:0,99,255	0/1:255,0,196	0/0:0,87,255	0/1:255,0,255
OAR1	93575304	.	G	T	460.487	PASS	DP=218;VDB=0.000191373;SGB=51.6463;RPBZ=1.7256;MQBZ=-1.22153;MQSBZ=0.905808;BQBZ=-0.488404;FS=0;MQ0F=0;AC=4;AN=8;DP4=34,25,41,38;MQ=38	GT:PL	0/0:0,99,255	0/0:0,78,255	1/1:255,126,0	1/1:255,108,0
OAR1	93826471	.	T	C	908.968	PASS	DP=123;VDB=7.17052e-11;SGB=-5.62928;RPBZ=-0.34518;MQBZ=-0.984955;MQSBZ=-3.2736;BQBZ=0.784997;FS=0;MQ0F=0;AC=6;AN=8;DP4=9,18,22,35;MQ=36	GT:PL	1/1:255,45,0	0/1:199,0,233	1/1:255,63,0	0/1:239,0,255
OAR1	94210619	.	A	G	403.034	PASS	DP=66;VDB=2.65263e-11;SGB=-5.14916;RPBZ=0.930369;MQBZ=-2.23683;BQBZ=-1.16321;FS=0;MQ0F=0;AC=6;AN=8;DP4=18,0,48,0;MQ=33	GT:PL	1/1:167,63,0	0/0:0,54,181	1/1:170,51,0	1/1:111,27,0
OAR1	95214182	.	G	C	437.495	PASS	DP=234;VDB=1.82554e-08;SGB=-34.2844;RPBZ=-0.975004;MQBZ=-0.967784;MQSBZ=2.96245;BQBZ=-1.04029;FS=0;MQ0F=0;AC=3;AN=8;DP4=62,31,33,15;MQ=38	GT:PL	0/0:0,108,255	0/1:228,0,255	0/0:0,96,255	1/1:255,99,0
OAR1	95420955	.	G	C	720.025	PASS	DP=111;VDB=7.45677e-09;SGB=11.5112;RPBZ=-1.90744;MQBZ=-1.77447;MQSBZ=1.33223;BQBZ=-0.183438;FS=0;MQ0F=0;AC=6;AN=8;DP4=5,10,26,25;MQ=38	GT:PL	0/0:0,45,255	1/1:255,36,0	1/1:255,66,0	1/1:255,51,0
OAR1	96122	.	C	T	719.592	PASS	DP=217;VDB=3.81401e-05;SGB=-6.07499;RPBZ=-1.90456;MQBZ=-0.0533262;MQSBZ=-1.24909;BQBZ=0.42618;FS=0;MQ0F=0;AC=5;AN=8;DP4=18,36,37,48;MQ=37	GT:PL	1/1:255,27,0	0/1:255,0,255	1/1:255,129,0	0/0:0,70,255
OAR1	96610352	.	A	G	412.353	PASS	DP=97;VDB=1.68903e-07;SGB=5.94662;RPBZ=1.30814;MQBZ=0.070968;BQBZ=-1.61642;FS=0;MQ0F=0;AC=4;AN=8;DP4=46,0,49,0;MQ=37	GT:PL	0/0:0,93,189	0/1:119,0,105	1/1:188,78,0	0/1:149,0,107
OAR1	96872787	.	T	C	240.374	PASS	DP=28;VDB=4.69914e-06;SGB=-0.590885;RPBZ=0.371276;MQBZ=0.763313;BQBZ=0.0515662;FS=0;MQ0F=0;AC=5;AN=8;DP4=13,0,15,0;MQ=36	GT:PL	0/0:0,21,143	1/1:117,18,0	0/1:15,0,102	1/1:154,24,0
OAR1	96872903	.	C	T	464.583	PASS	DP=146;VDB=0.000541908;SGB=22.5359;RPBZ=1.11471;MQBZ=-0.493808;MQSBZ=0.346263;BQBZ=1.04992;FS=0;MQ0F=0;AC=3;AN=8;DP4=27,29,23,14;MQ=38	GT:PL	1/1:255,60,0	0/0:0,69,255	0/1:255,0,255	0/0:0,54,255
OAR1	97584896	.	T	C	719.474	PASS	DP=272;VDB=1.02231e-11;SGB=11.5476;RPBZ=0.590993;MQBZ=0.0611414;MQSBZ=0.424632;BQBZ=-0.0412333;FS=0;MQ0F=0;AC=4;AN=8;DP4=33,55,38,40;MQ=39	GT:PL	0/0:0,144,255	0/1:253,0,255	0/1:255,0,255	1/1:255,120,0
OAR1	97839684	.	G	A	671.475	PASS	DP=188;VDB=3.29621e-19;SGB=7.87789;RPBZ=-1.17416;MQBZ=0.909268;MQSBZ=-2.61954;BQBZ=-0.586456;FS=0;MQ0F=0;AC=4;AN=8;DP4=24,34,17,42;MQ=37	GT:PL	0/0:0,84,255	0/1:230,0,255	0/1:230,0,255	1/1:255,93,0
OAR1	9808734	.	T	C	203.065	PASS	DP=221;VDB=0.0811703;SGB=2.22065;RPBZ=2.87512;MQBZ=-1.56435;MQSBZ=-1.5364;BQBZ=2.4534;FS=0;MQ0F=0;AC=2;AN=8;DP4=79,37,7,8;MQ=37	GT:PL	0/1:101,0,255	0/0:0,87,255	0/1:144,0,255	0/0:0,96,255
OAR1	98148215	.	A	G	512.56	PASS	DP=42;VDB=7.02101e-05;SGB=2.55452;RPBZ=-2.15752;MQBZ=1.22175;MQSBZ=-0.754694;BQBZ=2.96756;FS=0;MQ0F=0;AC=6;AN=8;DP4=1,2,10,9;MQ=38	GT:PL	1/1:206,21,0	0/1:115,0,27	1/1:234,24,0	0/1:0,6,66
OAR1	98397900	.	A	G	307.325	PASS	DP=817;VDB=0.0728188;SGB=-61.3048;RPBZ=-4.83274;MQBZ=-17.6088;MQSBZ=1.72224;BQBZ=4.19014;FS=0;MQ0F=0.0465116;AC=4;AN=8;DP4=126,153,118,69;MQ=27	GT:PL	0/1:57,0,255	0/1:121,0,255	0/1:72,0,255	0/1:103,0,255
OAR1	98397909	.	T	C	319.343	PASS	DP=832;VDB=0.00246647;SGB=-60.3842;RPBZ=-5.86707;MQBZ=-17.6295;MQSBZ=-0.511383;BQBZ=4.45849;FS=0;MQ0F=0.0408654;AC=4;AN=8;DP4=104,172,87,97;MQ=27	GT:PL	0/1:59,0,255	0/1:128,0,255	0/1:71,0,255	0/1:107,0,255
OAR1	98397911	.	T	C	982.374	PASS	DP=817;VDB=7.04039e-14;SGB=-251.363;RPBZ=5.49108;MQBZ=9.82898;MQSBZ=0.0665297;BQBZ=-1.23463;FS=0;MQ0F=0.0416157;AC=4;AN=8;DP4=122,184,58,94;MQ=27	GT:PL	0/1:255,0,255	0/1:255,0,255	0/1:255,0,255	0/1:255,0,255
OAR1	98397916	.	G	T	319.223	PASS	DP=810;VDB=0.000946654;SGB=-60.3842;RPBZ=-6.07574;MQBZ=-17.6739;MQSBZ=0.0796543;BQBZ=4.98802;FS=0;MQ0F=0.0395062;AC=4;AN=8;DP4=89,190,84,100;MQ=27	GT:PL	0/1:63,0,255	0/1:126,0,255	0/1:68,0,255	0/1:108,0,255
OAR1	98397944	.	A	G	99.3958	PASS	DP=725;VDB=2.40649e-21;SGB=-198.11;RPBZ=-13.0282;MQBZ=-9.08261;MQSBZ=-0.613707;BQBZ=9.37197;FS=0;MQ0F=0.0524138;AC=2;AN=8;DP4=78,270,55,64;MQ=27	GT:PL	0/0:0,14,255	0/1:59,0,255	0/0:0,14,255	0/1:80,0,255
OAR1	98397987	.	A	G	290.717	PASS	DP=329;VDB=4.00128e-14;SGB=-24.1756;RPBZ=-0.154665;MQBZ=-7.86358;MQSBZ=0.557719;BQBZ=-0.0329314;FS=0;MQ0F=0;AC=4;AN=8;DP4=51,53,30,36;MQ=26	GT:PL	0/1:91,0,255	0/1:111,0,255	0/1:36,0,255	0/1:95,0,255
OAR1	98398001	.	C	T	418.667	PASS	DP=279;VDB=1.32341e-13;SGB=-7.36761;RPBZ=0.655586;MQBZ=-10.7748;MQSBZ=0.448155;BQBZ=-8.36736;FS=0;MQ0F=0;AC=4;AN=8;DP4=22,36,38,57;MQ=25	GT:PL	0/1:80,0,255	0/1:136,0,170	0/1:118,0,255	0/1:123,0,255
OAR1	98398007	.	A	G	123.101	PASS	DP=152;VDB=1.35837e-21;SGB=-91.6057;RPBZ=-0.271768;MQBZ=-6.93928;BQBZ=-4.10515;FS=0;MQ0F=0;AC=4;AN=8;DP4=0,91,0,53;MQ=26	GT:PL	0/1:46,0,154	0/1:67,0,139	0/1:15,0,141	0/1:37,0,145
OAR1	98606497	.	T	G	715.838	PASS	DP=435;VDB=1.16082e-09;SGB=-57.6052;RPBZ=0.0538721;MQBZ=0.87345;MQSBZ=0.530188;BQBZ=1.00509;FS=0;MQ0F=0.0045977;AC=3;AN=8;DP4=87,98,49,37;MQ=37	GT:PL	0/0:0,111,255	0/1:246,0,255	0/1:255,0,255	0/1:255,0,255
OAR1	99093049	.	C	T	470.716	PASS	DP=193;VDB=0.000419266;SGB=12.2643;RPBZ=-2.26342;MQBZ=0.803623;MQSBZ=0.0859952;BQBZ=1.04766;FS=0;MQ0F=0;AC=2;AN=8;DP4=35,43,23,18;MQ=37	GT:PL	0/0:0,90,255	0/1:255,0,243	0/1:255,0,234	0/0:0,75,255
OAR10	10111875	.	G	A	880.727	PASS	DP=116;VDB=6.13506e-06;SGB=-5.26433;RPBZ=0.282628;MQBZ=2.1973;MQSBZ=0.754935;BQBZ=1.98743;FS=0;MQ0F=0;AC=5;AN=8;DP4=16,13,34,15;MQ=36	GT:PL	0/1:221,0,134	1/1:255,12,0	0/1:235,0,201	0/1:209,0,177
OAR10	11518987	.	G	A	210.017	PASS	DP=218;VDB=0.133226;SGB=47.5856;RPBZ=0.290404;MQBZ=-2.30982;MQSBZ=-2.14937;BQBZ=-0.630161;FS=0;MQ0F=0;AC=2;AN=8;DP4=55,45,12,24;MQ=38	GT:PL	0/0:0,123,255	1/1:255,108,0	0/0:0,96,255	0/0:0,81,255
OAR10	12117769	.	A	C	719.574	PASS	DP=232;VDB=3.62227e-05;SGB=12.8997;RPBZ=0.576196;MQBZ=-0.866074;MQSBZ=1.03813;BQBZ=-0.665916;FS=0;MQ0F=0;AC=5;AN=8;DP4=31,30,48,37;MQ=36	GT:PL	1/1:255,99,0	0/0:0,117,255	1/1:255,84,0	0/1:255,0,255
OAR10	13115663	.	T	C	473.532	PASS	DP=113;VDB=0.000425372;SGB=-20.1692;RPBZ=-1.29037;MQBZ=0.494248;MQSBZ=-2.20137;BQBZ=0.947686;FS=0;MQ0F=0;AC=3;AN=8;DP4=32,14,13,12;MQ=39	GT:PL	0/0:0,63,255	0/1:48,0,239	0/1:255,0,132	0/1:210,0,178
OAR10	13613301	.	G	T	721.455	PASS	DP=271;VDB=0.00178532;SGB=15.2174;RPBZ=-2.62891;MQBZ=0.983096;MQSBZ=-0.909575;BQBZ=0.665775;FS=0;MQ0F=0;AC=4;AN=8;DP4=39,42,53,44;MQ=36	GT:PL	0/0:0,108,255	1/1:255,117,0	0/1:255,0,255	0/1:255,0,255
OAR10	13882916	.	C	A	721.494	PASS	DP=280;VDB=8.738e-08;SGB=11.9339;RPBZ=1.44238;MQBZ=-1.27173;MQSBZ=0.523513;BQBZ=0.717058;FS=0;MQ0F=0;AC=4;AN=8;DP4=47,37,46,34;MQ=38	GT:PL	1/1:255,96,0	0/0:0,105,255	0/1:255,0,255	0/1:255,0,255
OAR10	14979746	.	A	G	688.326	PASS	DP=156;VDB=3.65243e-06;SGB=6.71896;RPBZ=2.56323;MQBZ=0.790189;MQSBZ=0.998132;BQBZ=0.326936;FS=0;MQ0F=0;AC=4;AN=8;DP4=26,21,26,27;MQ=35	GT:PL	0/1:222,0,199	0/1:255,0,159	0/0:0,81,255	1/1:255,72,0
OAR10	16118267	.	G	A	653.578	PASS	DP=163;VDB=8.9535e-10;SGB=4.40119;RPBZ=-0.765628;MQBZ=-0.869789;MQSBZ=3.06637;BQBZ=0.586188;FS=0;MQ0F=0;AC=3;AN=8;DP4=39,30,30,11;MQ=36	GT:PL	0/1:200,0,255	0/0:0,102,255	0/1:238,0,212	0/1:255,0,227
OAR10	16535832	.	A	C	721.349	PASS	DP=226;VDB=0.00116269;SGB=-27.8578;RPBZ=-0.480708;MQBZ=0.310274;MQSBZ=-0.554537;BQBZ=0.156445;FS=0;MQ0F=0;AC=4;AN=8;DP4=36,31,40,38;MQ=38	GT:PL	1/1:255,99,0	0/0:0,108,255	0/1:255,0,194	0/1:255,0,255
OAR10	17032978	.	C	T	210.017	PASS	DP=193;VDB=0.00184305;SGB=40.6541;RPBZ=1.68101;MQBZ=-2.07963;MQSBZ=0.322635;BQBZ=-0.979845;FS=0;MQ0F=0;AC=2;AN=8;DP4=52,38,19,12;MQ=37	GT:PL	0/0:0,96,255	0/0:0,102,255	0/0:0,72,255	1/1:255,93,0
OAR10	20459151	.	G	T	632.5	PASS	DP=116;VDB=0.000197713;SGB=3.24239;RPBZ=-0.311142;MQBZ=-1.28957;MQSBZ=-1.98148;BQBZ=1.48068;FS=0;MQ0F=0;AC=4;AN=8;DP4=16,23,13,22;MQ=35	GT:PL	0/0:0,48,255	1/1:255,36,0	0/1:243,0,255	0/1:178,0,159
OAR10	21165672	.	G	A	436.583	PASS	DP=71;VDB=8.6559e-11;SGB=4.5944;RPBZ=0.972381;MQBZ=-0.0145924;BQBZ=-0.217219;FS=0;MQ0F=0;AC=5;AN=8;DP4=28,0,42,0;MQ=37	GT:PL	1/1:181,57,0	0/0:0,54,185	1/1:174,39,0	0/1:127,0,128
OAR10	21812009	.	A	G	143.484	PASS	DP=179;VDB=3.19303e-09;SGB=-30.2849;RPBZ=1.59386;MQBZ=-0.042239;MQSBZ=0.0460287;BQBZ=-2.45021;FS=0;MQ0F=0;AC=2;AN=8;DP4=30,65,1,14;MQ=39	GT:PL	0/1:63,0,255	0/1:121,0,255	0/0:0,15,255	0/0:0,56,255
OAR10	22883592	.	G	T	719.577	PASS	DP=283;VDB=0.00054394;SGB=30.6686;RPBZ=-0.206227;MQBZ=-0.102842;MQSBZ=-0.599833;BQBZ=0.155582;FS=0;MQ0F=0;AC=5;AN=8;DP4=32,30,77,40;MQ=37	GT:PL	1/1:255,102,0	0/1:255,0,255	1/1:255,91,0	0/0:0,120,255
OAR10	24006895	.	T	C	725.416	PASS	DP=208;VDB=4.82699e-06;SGB=-31.8296;RPBZ=0.276964;MQBZ=-0.0512815;MQSBZ=1.19612;BQBZ=0.851439;FS=0;MQ0F=0;AC=3;AN=8;DP4=49,37,26,18;MQ=38	GT:PL	0/0:0,84,255	0/1:255,0,255	0/1:255,0,255	0/1:255,0,255
OAR10	25174307	.	C	T	203.037	PASS	DP=81;VDB=2.04415e-08;SGB=4.5384;RPBZ=-0.528916;MQBZ=-0.17361;BQBZ=-1.58783;FS=0;MQ0F=0;AC=2;AN=8;DP4=60,0,21,0;MQ=34	GT:PL	0/1:115,0,133	0/1:127,0,109	0/0:0,54,171	0/0:0,63,187
OAR10	25917236	.	A	T	357.97	PASS	DP=153;VDB=0.000157232;SGB=-18.9418;RPBZ=5.4785;MQBZ=-0.589494;MQSBZ=-0.214604;BQBZ=4.13146;FS=0;MQ0F=0;AC=3;AN=8;DP4=74,10,8,15;MQ=38	GT:PL	0/0:0,69,199	0/1:69,0,255	0/1:128,0,255	0/1:203,0,210
OAR10	25917260	.	G	A	661.104	PASS	DP=160;VDB=7.09015e-07;SGB=5.94636;RPBZ=-1.54527;MQBZ=-0.376005;MQSBZ=0.99844;BQBZ=-0.25817;FS=0;MQ0F=0;AC=3;AN=8;DP4=30,27,36,13;MQ=38	GT:PL	0/1:191,0,181	0/1:255,0,110	0/1:255,0,255	0/0:0,75,255
OAR10	2646545	.	A	G	449.158	PASS	DP=82;VDB=7.77707e-05;SGB=-10.6729;RPBZ=-0.705251;MQBZ=-1.053;MQSBZ=2.07858;BQBZ=-0.829918;FS=0;MQ0F=0;AC=4;AN=8;DP4=17,7,11,11;MQ=38	GT:PL	0/1:146,0,124	0/1:150,0,223	0/1:178,0,155	0/1:13,0,137
OAR10	27026626	.	G	A	800.578	PASS	DP=118;VDB=2.28398e-07;SGB=-5.17393;RPBZ=-0.228828;MQBZ=-3.12404;MQSBZ=-0.441086;BQBZ=-2.389;FS=0;MQ0F=0;AC=5;AN=8;DP4=14,14,18,29;MQ=37	GT:PL	0/1:255,0,138	1/1:189,33,0	0/1:239,0,255	0/1:157,0,211
OAR10	27229600	.	G	A	717.402	PASS	DP=262;VDB=7.51364e-09;SGB=-36.7392;RPBZ=-1.94638;MQBZ=0.0562465;MQSBZ=0.986434;BQBZ=1.79125;FS=0;MQ0F=0;AC=3;AN=8;DP4=51,53,26,26;MQ=38	GT:PL	0/0:0,90,255	0/1:247,0,255	0/1:255,0,255	0/1:255,0,255
OAR10	2860362	.	A	G	912.086	PASS	DP=202;VDB=1.91225e-14;SGB=-21.1071;RPBZ=0.510728;MQBZ=-2.44854;MQSBZ=1.92824;BQBZ=-1.07145;FS=0;MQ0F=0;AC=4;AN=8;DP4=36,33,31,25;MQ=36	GT:PL	0/1:242,0,255	0/1:255,0,255	0/1:223,0,255	0/1:230,0,255
OAR10	29960814	.	T	G	726.59	PASS	DP=101;VDB=1.75083e-07;SGB=-4.8395;RPBZ=-1.03078;MQBZ=0.596108;MQSBZ=1.70413;BQBZ=1.04139;FS=0;MQ0F=0;AC=5;AN=8;DP4=14,10,27,13;MQ=37	GT:PL	0/1:68,0,253	0/1:244,0,181	1/1:255,45,0	0/1:199,0,59
OAR10	32476313	.	G	A	464.579	PASS	DP=179;VDB=8.19913e-05;SGB=25.3205;RPBZ=0.905081;MQBZ=-0.112512;MQSBZ=0.600965;BQBZ=-0.417857;FS=0;MQ0F=0;AC=3;AN=8;DP4=35,35,20,21;MQ=37	GT:PL	0/1:255,0,255	0/0:0,90,255	1/1:255,78,0	0/0:0,75,255
OAR10	34184317	.	C	A	458.151	PASS	DP=123;VDB=5.78881e-06;SGB=3.9745;RPBZ=1.50528;MQBZ=1.69281;MQSBZ=-0.17072;BQBZ=2.6111;FS=0;MQ0F=0;AC=4;AN=8;DP4=16,22,18,19;MQ=38	GT:PL	0/1:110,0,166	1/1:255,84,0	0/1:137,0,243	0/0:0,54,255
OAR10	34392123	.	C	T	210.815	PASS	DP=106;VDB=0.329216;SGB=-11.5772;RPBZ=0.276981;MQBZ=-0.434646;MQSBZ=2.12175;BQBZ=-0.492821;FS=0;MQ0F=0;AC=3;AN=8;DP4=24,18,7,4;MQ=38	GT:PL	0/1:138,0,170	0/0:0,42,255	0/1:6,0,255	0/1:107,0,230
OAR10	34602753	.	C	T	785.764	PASS	DP=127;VDB=0.00405345;SGB=-4.4735;RPBZ=1.4102;MQBZ=-0.177884;MQSBZ=1.46545;BQBZ=0.896601;FS=0;MQ0F=0;AC=6;AN=8;DP4=12,10,27,33;MQ=36	GT:PL	0/1:149,0,242	1/1:255,42,0	1/1:255,96,0	0/1:166,0,232
OAR10	34602895	.	C	G	81.3518	PASS	DP=20;VDB=0.000861891;SGB=3.22748;RPBZ=-0.458959;MQBZ=-1.05375;BQBZ=-0.146029;FS=0;MQ0F=0;AC=3;AN=8;DP4=0,11,0,9;MQ=26	GT:PL	0/0:0,21,131	1/1:100,12,0	0/1:25,0,5	0/0:0,9,58
OAR10	3483413	.	T	A	111.407	PASS	DP=37;VDB=0.000179689;SGB=-0.215916;RPBZ=-0.297482;MQBZ=-0.229567;BQBZ=-1.29068;FS=0;MQ0F=0;AC=4;AN=8;DP4=0,18,0,17;MQ=37	GT:PL	0/0:0,18,93	0/1:32,0,93	1/1:52,18,0	0/1:71,0,58
OAR10	36923043	.	G	A	250.395	PASS	DP=15;VDB=0.00155992;SGB=-3.23912;RPBZ=0.806226;MQBZ=-1.02873;MQSBZ=-2.4026;BQBZ=0.806226;FS=0;MQ0F=0;AC=6;AN=8;DP4=3,0,8,2;MQ=39	GT:PL	1/1:78,9,0	0/1:64,0,54	1/1:90,9,0	0/1:57,0,27
OAR10	38581010	.	A	G	79.9197	PASS	DP=34;VDB=0.000272497;SGB=1.94896;RPBZ=-1.78269;MQBZ=3.3955;BQBZ=2.37691;FS=0;MQ0F=0;AC=3;AN=8;DP4=8,0,7,0;MQ=31	GT:PL	0/0:0,3,12	1/1:34,6,0	0/1:86,0,3	0/0:0,15,42
OAR10	38581011	.	G	T	80.6409	PASS	DP=34;VDB=0.000244721;SGB=1.94896;RPBZ=-2.10981;MQBZ=3.3955;BQBZ=2.45194;FS=0;MQ0F=0;AC=3;AN=8;DP4=8,0,7,0;MQ=31	GT:PL	0/0:0,3,11	1/1:34,6,0	0/1:86,0,0	0/0:0,15,36
OAR10	3878819	.	C	T	464.529	PASS	DP=182;VDB=0.0194318;SGB=31.584;RPBZ=-0.0593538;MQBZ=1.75438;MQSBZ=-1.34371;BQBZ=2.31997;FS=0;MQ0F=0;AC=3;AN=8;DP4=32,38,23,27;MQ=36	GT:PL	0/1:255,0,194	0/0:0,87,255	1/1:255,102,0	0/0:0,87,255
OAR10	39327036	.	T	C	205.639	PASS	DP=50;VDB=0.000114525;SGB=2.99323;RPBZ=0.842261;MQBZ=-0.15052;BQBZ=-0.255908;FS=0;MQ0F=0;AC=2;AN=8;DP4=0,33,0,17;MQ=38	GT:PL	0/1:145,0,70	0/0:0,39,170	0/1:100,0,86	0/0:0,36,176
OAR10	39531675	.	G	T	980.963	PASS	DP=246;VDB=0.000135275;SGB=-7.82411;RPBZ=0.113781;MQBZ=1.27899;MQSBZ=-2.13624;BQBZ=0.559655;FS=0;MQ0F=0;AC=6;AN=8;DP4=20,29,49,56;MQ=38	GT:PL	0/1:255,0,255	1/1:255,66,0	0/1:255,0,255	1/1:255,99,0
OAR10	41024764	.	C	A	571.497	PASS	DP=100;VDB=0.00049551;SGB=2.85647;RPBZ=-0.176431;MQBZ=-0.254281;MQSBZ=-1.57018;BQBZ=-0.864636;FS=0;MQ0F=0;AC=4;AN=8;DP4=8,19,20,13;MQ=37	GT:PL	0/0:0,36,255	0/1:105,0,199	0/1:255,0,174	1/1:255,45,0
OAR10	43741417	.	A	G	222.437	PASS	DP=111;VDB=0.0330388;SGB=1.06183;RPBZ=-0.0528612;MQBZ=-2.60143;MQSBZ=-1.43309;BQBZ=0.0694649;FS=0;MQ0F=0;AC=2;AN=8;DP4=34,17,5,7;MQ=38	GT:PL	0/0:0,33,255	0/1:133,0,225	0/1:129,0,213	0/0:0,60,255
OAR10	45646773	.	G	C	353.837	PASS	DP=85;VDB=0.000167636;SGB=-18.9418;RPBZ=-4.71879;MQBZ=-1.45175;MQSBZ=0.874779;BQBZ=0.902913;FS=0;MQ0F=0;AC=3;AN=8;DP4=1,44,1,22;MQ=39	GT:PL	0/1:151,0,113	0/1:113,0,8	0/1:130,0,117	0/0:0,93,203
OAR10	46554234	.	T	C	721.492	PASS	DP=209;VDB=7.7848e-05;SGB=-19.266;RPBZ=0.203167;MQBZ=0.243573;MQSBZ=0.861804;BQBZ=-0.957285;FS=0;MQ0F=0;AC=4;AN=8;DP4=44,32,23,27;MQ=38	GT:PL	0/1:255,0,255	0/0:0,75,255	0/1:255,0,255	1/1:255,48,0
OAR10	47015311	.	G	T	725.589	PASS	DP=349;VDB=1.03267e-08;SGB=-32.1538;RPBZ=0.0321458;MQBZ=-0.991701;MQSBZ=-2.01786;BQBZ=0.828521;FS=0;MQ0F=0;AC=3;AN=8;DP4=62,70,46,46;MQ=37	GT:PL	0/1:255,0,255	0/0:0,148,255	0/1:255,0,255	0/1:255,0,255
OAR10	47440938	.	C	T	691.603	PASS	DP=257;VDB=2.79993e-16;SGB=-39.1941;RPBZ=0.767227;MQBZ=0.600031;MQSBZ=3.22033;BQBZ=1.33758;FS=0;MQ0F=0;AC=3;AN=8;DP4=77,30,39,17;MQ=38	GT:PL	0/1:221,0,255	0/1:255,0,255	0/1:255,0,184	0/0:0,138,255
OAR10	47953663	.	C	T	346.738	PASS	DP=44;VDB=0.000270052;SGB=-3.4056;RPBZ=0.581;MQBZ=0.121283;MQSBZ=-1.36561;BQBZ=-1.20576;FS=0;MQ0F=0;AC=4;AN=8;DP4=3,6,4,9;MQ=36	GT:PL	0/1:102,0,71	0/1:102,0,66	0/1:30,0,107	0/1:150,0,6
OAR10	49038217	.	G	C	313.995	PASS	DP=76;VDB=8.58932e-07;SGB=2.22065;RPBZ=0.505005;MQBZ=-1.67936;MQSBZ=-1.41926;BQBZ=0.344372;FS=0;MQ0F=0;AC=2;AN=8;DP4=12,21,4,11;MQ=38	GT:PL	0/0:0,24,241	0/1:195,0,122	0/0:0,57,255	0/1:159,0,15
OAR10	49772713	.	G	T	597.724	PASS	DP=61;VDB=0.0023184;SGB=-3.86861;RPBZ=0.835785;MQBZ=-0.410558;MQSBZ=-2.26161;BQBZ=0.791083;FS=0;MQ0F=0;AC=5;AN=8;DP4=4,5,11,18;MQ=35	GT:PL	0/1:133,0,87	0/1:119,0,27	0/1:131,0,101	1/1:255,45,0
OAR10	49772732	.	T	C	36.5261	PASS	DP=62;VDB=0.707536;SGB=-2.36533;RPBZ=-2.1088;MQBZ=1.41572;MQSBZ=-2.12305;BQBZ=1.31171;FS=0;MQ0F=0;AC=2;AN=8;DP4=9,25,2,1;MQ=35	GT:PL	0/1:18,0,161	0/0:0,18,154	0/1:60,0,169	0/0:0,45,255
OAR10	50605005	.	A	C	213.278	PASS	DP=195;VDB=0.189755;SGB=2.60694;RPBZ=-5.22436;MQBZ=-0.811259;MQSBZ=0.220744;BQBZ=5.46349;FS=0;MQ0F=0;AC=2;AN=8;DP4=20,95,9,7;MQ=36	GT:PL	0/0:0,72,236	0/0:0,105,255	0/1:142,0,234	0/1:112,0,213
OAR10	50605097	.	A	C	171.159	PASS	DP=34;VDB=0.000128484;SGB=5.97069;RPBZ=1.05509;MQBZ=-0.571176;BQBZ=0.806226;FS=0;MQ0F=0;AC=2;AN=8;DP4=0,20,0,13;MQ=34	GT:PL	0/0:0,9,71	0/0:0,30,160	0/1:92,0,88	0/1:118,0,42
OAR10	50837466	.	A	G	202.148	PASS	DP=60;VDB=9.18961e-05;SGB=-14.0321;RPBZ=-1.6737;MQBZ=-0.83573;BQBZ=2.14758;FS=0;MQ0F=0;AC=3;AN=8;DP4=0,43,0,15;MQ=38	GT:PL	0/1:122,0,65	0/0:0,60,183	0/1:37,0,127	0/1:83,0,148
OAR10	51623503	.	C	A	163.128	PASS	DP=38;VDB=0.00373613;SGB=0.675585;RPBZ=-0.725319;MQBZ=-0.549179;BQBZ=-0.577032;FS=0;MQ0F=0;AC=2;AN=8;DP4=27,0,11,0;MQ=39	GT:PL	0/0:0,15,124	0/1:106,0,69	0/0:0,33,170	0/1:96,0,127
OAR10	53437280	.	C	T	233.277	PASS	DP=63;VDB=0.462963;SGB=-12.1908;RPBZ=-0.20319;MQBZ=0.546065;MQSBZ=-0.0790621;BQBZ=0.831522;FS=0;MQ0F=0;AC=3;AN=8;DP4=15,10,8,4;MQ=38	GT:PL	0/0:0,21,230	0/1:24,0,119	0/1:224,0,161	0/1:26,0,158
OAR10	53782011	.	A	G	209.858	PASS	DP=28;VDB=0.208567;SGB=-0.441371;RPBZ=-0.457411;MQBZ=-0.540062;MQSBZ=-1.39443;BQBZ=-0.866025;FS=0;MQ0F=0;AC=4;AN=8;DP4=2,4,3,5;MQ=39	GT:PL	0/1:62,0,30	0/1:105,0,67	1/1:84,6,0	0/0:0,9,119
OAR10	54007463	.	A	C	298.316	PASS	DP=89;VDB=0.0643404;SGB=-13.4184;RPBZ=-2.92628;MQBZ=-0.150933;MQSBZ=-2.36093;BQBZ=0.376426;FS=0;MQ0F=0;AC=4;AN=8;DP4=24,16,8,6;MQ=37	GT:PL	0/1:70,0,225	1/1:212,21,0	0/1:61,0,187	0/0:0,60,255
OAR10	55287040	.	G	A	556.39	PASS	DP=84;VDB=8.64581e-06;SGB=-11.9006;RPBZ=-1.46833;MQBZ=-0.774536;MQSBZ=-2.36286;BQBZ=-0.617131;FS=0;MQ0F=0;AC=4;AN=8;DP4=12,14,11,15;MQ=38	GT:PL	0/1:198,0,99	0/1:60,0,161	0/1:86,0,189	0/1:250,0,212
OAR10	58728250	.	T	C	725.486	PASS	DP=228;VDB=5.47781e-15;SGB=8.45727;RPBZ=-0.156468;MQBZ=1.24425;MQSBZ=1.80062;BQBZ=1.67243;FS=0;MQ0F=0;AC=3;AN=8;DP4=50,38,37,25;MQ=37	GT:PL	0/1:255,0,122	0/0:0,75,255	0/1:255,0,255	0/1:255,0,255
OAR10	58978911	.	G	A	38.0004	PASS	DP=23;VDB=0.28;SGB=-2.68629;RPBZ=0.404925;MQBZ=0.768706;MQSBZ=0.198479;BQBZ=1.08012;FS=0;MQ0F=0;AC=2;AN=8;DP4=2,10,2,0;MQ=41	GT:PL	0/1:36,0,36	0/0:0,6,77	0/1:42,3,0	0/0:0,27,207
OAR10	59457586	.	A	T	969.96	PASS	DP=146;VDB=5.88493e-13;SGB=-6.1804;RPBZ=2.90706;MQBZ=-1.33268;MQSBZ=2.99157;BQBZ=-1.96268;FS=0;MQ0F=0;AC=6;AN=8;DP4=10,9,41,28;MQ=37	GT:PL	1/1:255,69,0	0/1:244,0,245	1/1:255,57,0	0/1:255,0,200
OAR10	62639456	.	G	C	210.017	PASS	DP=349;VDB=0.00750737;SGB=53.1308;RPBZ=1.38807;MQBZ=-0.225785;MQSBZ=-0.722182;BQBZ=0.572122;FS=0;MQ0F=0;AC=2;AN=8;DP4=89,76,23,17;MQ=38	GT:PL	0/0:0,166,255	1/1:255,120,0	0/0:0,148,255	0/0:0,184,255
OAR10	6303564	.	A	G	758.493	PASS	DP=123;VDB=2.22772e-06;SGB=-14.3563;RPBZ=-1.15138;MQBZ=-2.70686;MQSBZ=-3.05575;BQBZ=-2.23837;FS=0;MQ0F=0;AC=4;AN=8;DP4=16,19,15,19;MQ=40	GT:PL	0/1:106,0,255	0/1:250,0,137	0/1:238,0,171	0/1:202,0,255
OAR10	63055829	.	T	G	147.419	PASS	DP=28;VDB=0.00146513;SGB=6.31574;RPBZ=-0.971905;MQBZ=0.359121;BQBZ=-1.07417;FS=0;MQ0F=0;AC=2;AN=8;DP4=15,0,13,0;MQ=35	GT:PL	0/0:0,3,24	0/0:0,21,114	0/1:139,0,28	0/1:46,0,103
OAR10	63310322	.	A	T	690.497	PASS	DP=96;VDB=5.62245e-07;SGB=-13.7424;RPBZ=0.96253;MQBZ=1.03993;MQSBZ=1.44648;BQBZ=0.890437;FS=0;MQ0F=0;AC=5;AN=8;DP4=14,9,22,10;MQ=39	GT:PL	0/1:164,0,245	0/1:110,0,167	1/1:255,39,0	0/1:201,0,176
OAR10	63565070	.	A	G	390.562	PASS	DP=86;VDB=0.0005736;SGB=-16.4869;RPBZ=-0.160179;MQBZ=-0.48998;MQSBZ=-1.68466;BQBZ=0.945343;FS=0;MQ0F=0;AC=3;AN=8;DP4=14,19,6,13;MQ=37	GT:PL	0/1:27,0,115	0/1:182,0,189	0/1:221,0,93	0/0:0,48,255
OAR10	64387322	.	T	C	210.017	PASS	DP=177;VDB=0.126487;SGB=29.5638;RPBZ=-0.572385;MQBZ=-2.99494;MQSBZ=0.947469;BQBZ=1.47638;FS=0;MQ0F=0;AC=2;AN=8;DP4=25,42,9,14;MQ=35	GT:PL	0/0:0,63,255	0/0:0,84,255	0/0:0,54,255	1/1:255,69,0
OAR10	64387343	.	T	A	210.017	PASS	DP=160;VDB=0.0722181;SGB=28.1775;RPBZ=-0.296297;MQBZ=-2.90501;MQSBZ=1.19714;BQBZ=-1.22193;FS=0;MQ0F=0;AC=2;AN=8;DP4=21,40,9,13;MQ=35	GT:PL	0/0:0,54,255	0/0:0,81,255	0/0:0,48,255	1/1:255,66,0
OAR10	65458052	.	T	C	588.331	PASS	DP=59;VDB=3.87472e-05;SGB=-4.04707;RPBZ=-0.972936;MQBZ=-1.13643;MQSBZ=-0.402014;BQBZ=-1.89948;FS=0;MQ0F=0;AC=5;AN=8;DP4=7,4,16,8;MQ=39	GT:PL	1/1:254,27,0	0/1:190,0,148	0/1:116,0,134	0/1:68,0,33
OAR10	66391085	.	A	G	680.489	PASS	DP=169;VDB=2.8498e-08;SGB=6.91226;RPBZ=0.00661041;MQBZ=-2.2911;MQSBZ=-0.711821;BQBZ=-0.908903;FS=0;MQ0F=0;AC=4;AN=8;DP4=27,23,26,28;MQ=38	GT:PL	1/1:255,87,0	0/1:214,0,255	0/1:255,0,239	0/0:0,75,255
OAR10	67965276	.	A	G	210.62	PASS	DP=19;VDB=3.91355e-05;SGB=-0.441371;RPBZ=-0.250357;MQBZ=-0.790569;MQSBZ=0.547723;BQBZ=0.658281;FS=0;MQ0F=0;AC=3;AN=8;DP4=3,2,7,1;MQ=41	GT:PL	0/1:102,0,30	0/1:63,0,27	0/1:85,0,24	0/0:0,6,78
OAR10	68176051	.	G	A	397.017	PASS	DP=163;VDB=0.0781461;SGB=6.08358;RPBZ=-0.109543;MQBZ=-2.72654;MQSBZ=-0.899203;BQBZ=-0.187774;FS=0;MQ0F=0;AC=2;AN=8;DP4=28,47,10,15;MQ=38	GT:PL	0/0:0,96,255	0/1:255,0,127	0/0:0,69,255	0/1:181,0,255
OAR10	70323253	.	G	A	415.547	PASS	DP=60;VDB=2.20769e-07;SGB=2.85677;RPBZ=-1.51377;MQBZ=2.74534;BQBZ=1.07714;FS=0;MQ0F=0;AC=5;AN=8;DP4=26,0,33,0;MQ=38	GT:PL	0/0:0,48,178	1/1:170,33,0	0/1:106,0,132	1/1:185,48,0
OAR10	70323355	.	G	A	464.583	PASS	DP=169;VDB=7.08549e-06;SGB=28.0943;RPBZ=-0.334521;MQBZ=-3.0118;MQSBZ=-0.0334753;BQBZ=-1.15811;FS=0;MQ0F=0;AC=3;AN=8;DP4=25,34,15,30;MQ=38	GT:PL	1/1:255,48,0	0/0:0,60,255	0/1:255,0,245	0/0:0,75,255
OAR10	72215033	.	A	G	116.567	PASS	DP=31;VDB=9.08162e-05;SGB=-10.9634;RPBZ=1.75849;MQBZ=-2.39568;BQBZ=1.23718;FS=0;MQ0F=0;AC=4;AN=8;DP4=21,0,10,0;MQ=31	GT:PL	0/0:0,36,156	0/1:66,0,74	0/1:35,0,103	1/1:58,8,0
OAR10	72215114	.	G	T	883.824	PASS	DP=140;VDB=1.99666e-06;SGB=-18.9591;RPBZ=7.28994;MQBZ=-1.70797;MQSBZ=-1.33332;BQBZ=6.41468;FS=0;MQ0F=0;AC=4;AN=8;DP4=29,5,18,31;MQ=37	GT:PL	0/1:255,0,49	0/1:229,0,225	0/1:199,0,97	0/1:239,0,217
OAR10	725426	.	G	T	470.962	PASS	DP=257;VDB=0.00712944;SGB=14.9684;RPBZ=-1.35035;MQBZ=-1.21108;MQSBZ=0.122451;BQBZ=1.25606;FS=0;MQ0F=0;AC=2;AN=8;DP4=41,73,27,21;MQ=38	GT:PL	0/0:0,81,255	0/1:255,0,255	0/0:0,151,255	0/1:255,0,255
OAR10	73402220	.	T	A	170.042	PASS	DP=22;VDB=0.000196891;SGB=-1.5462;RPBZ=0.198997;MQBZ=0.729549;BQBZ=0.269946;FS=0;MQ0F=0;AC=4;AN=8;DP4=0,12,0,10;MQ=32	GT:PL	1/1:96,12,0	0/0:0,18,109	0/1:79,0,24	0/1:38,0,63
OAR10	73681283	.	T	C	719.562	PASS	DP=251;VDB=2.60022e-12;SGB=22.396;RPBZ=-0.16006;MQBZ=0.374281;MQSBZ=-0.140369;BQBZ=0.191034;FS=0;MQ0F=0;AC=5;AN=8;DP4=26,28,45,44;MQ=40	GT:PL	1/1:255,111,0	0/0:0,108,255	0/1:255,0,255	1/1:255,81,0
OAR10	74842370	.	G	A	440.561	PASS	DP=154;VDB=0.104301;SGB=8.78764;RPBZ=-0.305141;MQBZ=-2.12476;MQSBZ=-0.825882;BQBZ=1.20729;FS=0;MQ0F=0;AC=3;AN=8;DP4=23,35,16,16;MQ=39	GT:PL	0/0:0,75,255	1/1:255,63,0	0/0:0,57,255	0/1:231,0,255
OAR10	74842458	.	A	T	299.264	PASS	DP=59;VDB=0.0105517;SGB=5.3158;RPBZ=-0.486221;MQBZ=-3.35944;MQSBZ=0.563822;BQBZ=-1.22474;FS=0;MQ0F=0;AC=3;AN=8;DP4=11,7,7,5;MQ=38	GT:PL	0/0:0,36,255	1/1:235,24,0	0/0:0,9,102	0/1:109,0,98
OAR10	74842494	.	C	T	152.847	PASS	DP=20;VDB=0.00778014;SGB=4.08523;RPBZ=2.46512;MQBZ=-1.82043;BQBZ=-1.45297;FS=0;MQ0F=0;AC=3;AN=8;DP4=0,10,0,10;MQ=36	GT:PL	0/0:0,24,149	1/1:153,24,0	0/0:0,3,23	0/1:43,0,27
OAR10	75363552	.	A	G	295.526	PASS	DP=76;VDB=0.00324779;SGB=10.0766;RPBZ=-0.614342;MQBZ=-3.54377;MQSBZ=-0.743376;BQBZ=-1.98829;FS=0;MQ0F=0;AC=3;AN=8;DP4=14,18,10,9;MQ=35	GT:PL	1/1:205,27,0	0/0:0,36,255	0/1:136,0,255	0/0:0,27,236
OAR10	76718619	.	C	T	426.11	PASS	DP=114;VDB=0.00369723;SGB=6.46988;RPBZ=-0.764779;MQBZ=0.226728;MQSBZ=-1.0214;BQBZ=0.912993;FS=0;MQ0F=0;AC=3;AN=8;DP4=20,30,11,15;MQ=37	GT:PL	0/0:0,45,255	1/1:255,12,0	0/0:0,93,255	0/1:216,0,72
OAR10	7718030	.	C	G	143.299	PASS	DP=14;VDB=0.000304667;SGB=0.562593;RPBZ=1.1538;MQBZ=-1.55265;BQBZ=-1.40346;FS=0;MQ0F=0;AC=6;AN=8;DP4=5,0,9,0;MQ=34	GT:PL	1/1:36,3,0	0/0:0,15,126	1/1:24,3,0	1/1:125,21,0
OAR10	7718206	.	A	G	38.3493	PASS	DP=34;VDB=0.771809;SGB=-2.36533;RPBZ=-0.206943;MQBZ=1.12104;MQSBZ=-1.32116;BQBZ=3.24962;FS=0;MQ0F=0;AC=2;AN=8;DP4=3,22,1,2;MQ=38	GT:PL	0/0:0,15,166	0/0:0,21,149	0/1:66,0,89	0/1:12,0,124
OAR10	78767459	.	T	C	721.51	PASS	DP=224;VDB=2.19661e-11;SGB=10.9682;RPBZ=0.887409;MQBZ=2.3568;MQSBZ=-2.28813;BQBZ=-1.03454;FS=0;MQ0F=0;AC=4;AN=8;DP4=29,33,35,40;MQ=39	GT:PL	1/1:255,117,0	0/1:255,0,255	0/0:0,72,255	0/1:255,0,255
OAR10	80411069	.	C	T	470.914	PASS	DP=377;VDB=9.94804e-11;SGB=23.4668;RPBZ=-0.301872;MQBZ=0.588462;MQSBZ=-2.91411;BQBZ=0.492333;FS=0;MQ0F=0;AC=2;AN=8;DP4=93,61,39,31;MQ=38	GT:PL	0/0:0,138,255	0/0:0,166,255	0/1:255,0,255	0/1:255,0,255
OAR10	8124653	.	G	A	244.524	PASS	DP=129;VDB=0.0153266;SGB=-14.0321;RPBZ=-4.71445;MQBZ=-1.04282;MQSBZ=0.464058;BQBZ=4.01341;FS=0;MQ0F=0;AC=3;AN=8;DP4=15,58,5,10;MQ=39	GT:PL	0/1:36,0,244	0/0:0,72,255	0/1:173,0,202	0/1:79,0,255
OAR10	82024915	.	G	A	464.391	PASS	DP=250;VDB=3.94545e-07;SGB=17.6724;RPBZ=1.21304;MQBZ=0.611595;MQSBZ=0.0100116;BQBZ=1.52258;FS=0;MQ0F=0;AC=3;AN=8;DP4=62,43,27,28;MQ=35	GT:PL	0/0:0,157,255	0/1:255,0,167	1/1:255,93,0	0/0:0,123,255
OAR10	82457787	.	G	A	431.86	PASS	DP=190;VDB=2.83809e-05;SGB=9.17394;RPBZ=0.429721;MQBZ=-0.216248;MQSBZ=2.44669;BQBZ=-0.578724;FS=0;MQ0F=0;AC=2;AN=8;DP4=47,37,25,8;MQ=37	GT:PL	0/0:0,111,255	0/0:0,78,255	0/1:216,0,190	0/1:255,0,211
OAR10	83092681	.	C	T	296.964	PASS	DP=18;VDB=7.05854e-05;SGB=1.50008;RPBZ=-1.20546;MQBZ=-0.981981;BQBZ=0.973992;FS=0;MQ0F=0;AC=6;AN=8;DP4=0,4,0,14;MQ=39	GT:PL	1/1:140,21,0	1/1:90,9,0	0/0:0,12,107	1/1:110,12,0
OAR10	83540696	.	G	A	376.482	PASS	DP=28;VDB=5.44875e-09;SGB=3.22712;RPBZ=0.365031;MQBZ=0.410796;BQBZ=-0.752618;FS=0;MQ0F=0;AC=6;AN=8;DP4=0,6,0,22;MQ=34	GT:PL	1/1:127,18,0	1/1:137,24,0	1/1:157,24,0	0/0:0,18,113
OAR10	84395425	.	T	C	261.37	PASS	DP=65;VDB=0.00152328;SGB=1.06181;RPBZ=-0.855423;MQBZ=0.993898;MQSBZ=2.2159;BQBZ=0.282338;FS=0;MQ0F=0;AC=2;AN=8;DP4=23,7,7,5;MQ=36	GT:PL	0/1:149,0,21	0/0:0,45,255	0/1:152,0,107	0/0:0,24,184
OAR10	84733892	.	C	G	982.376	PASS	DP=551;VDB=1.63585e-13;SGB=-48.417;RPBZ=-0.389729;MQBZ=-0.266598;MQSBZ=2.3869;BQBZ=0.317006;FS=0;MQ0F=0;AC=4;AN=8;DP4=89,84,82,63;MQ=39	GT:PL	0/1:255,0,255	0/1:255,0,255	0/1:255,0,255	0/1:255,0,255
OAR10	85627824	.	G	A	129.008	PASS	DP=41;VDB=6.13279e-05;SGB=1.83438;RPBZ=-0.881693;MQBZ=-1.31685;BQBZ=0.180971;FS=0;MQ0F=0;AC=2;AN=8;DP4=0,26,0,14;MQ=35	GT:PL	0/1:47,0,104	0/1:121,0,34	0/0:0,30,154	0/0:0,24,134
OAR10	86154594	.	C	G	806.884	PASS	DP=98;VDB=0.000472217;SGB=-5.09625;RPBZ=0.708702;MQBZ=-0.117481;MQSBZ=-0.704695;BQBZ=3.67318;FS=0;MQ0F=0;AC=6;AN=8;DP4=1,12,10,36;MQ=39	GT:PL	0/1:154,0,90	1/1:255,57,0	0/1:182,0,134	1/1:255,39,0
OAR10	9600056	.	A	C	699.302	PASS	DP=279;VDB=1.07159e-06;SGB=12.8997;RPBZ=-0.943113;MQBZ=0.247862;MQSBZ=-0.309367;BQBZ=-0.249853;FS=0;MQ0F=0;AC=5;AN=8;DP4=35,35,39,46;MQ=39	GT:PL	1/1:255,44,0	0/0:0,129,255	1/1:255,57,0	0/1:235,0,255
OAR10	9882147	.	T	A	175.664	PASS	DP=37;VDB=0.0315723;SGB=3.53239;RPBZ=-0.917711;MQBZ=0.942582;MQSBZ=-3.31662;BQBZ=-1.33255;FS=0;MQ0F=0;AC=3;AN=8;DP4=8,5,7,2;MQ=39	GT:PL	0/0:0,9,95	1/1:211,24,0	0/1:9,0,211	0/0:0,6,76
OAR11	1001463	.	T	C	98.574	PASS	DP=21;VDB=0.0220214;SGB=-1.25176;RPBZ=-1.3269;MQBZ=-1.72091;BQBZ=0;FS=0;MQ0F=0;AC=4;AN=8;DP4=0,15,0,6;MQ=37	GT:PL	0/0:0,18,135	1/1:81,9,0	0/0:0,27,156	1/1:65,9,0
OAR11	11805759	.	C	T	495.478	PASS	DP=117;VDB=0.0370621;SGB=-20.1692;RPBZ=0.625589;MQBZ=-0.0901135;MQSBZ=0.535359;BQBZ=1.65832;FS=0;MQ0F=0;AC=3;AN=8;DP4=20,27,8,17;MQ=37	GT:PL	0/1:216,0,202	0/1:96,0,228	0/1:223,0,183	0/0:0,51,255
OAR11	12474434	.	T	G	903.556	PASS	DP=211;VDB=5.49059e-16;SGB=-7.41116;RPBZ=-0.60119;MQBZ=-2.85695;MQSBZ=2.29712;BQBZ=-2.14544;FS=0;MQ0F=0;AC=6;AN=8;DP4=26,18,63,33;MQ=37	GT:PL	1/1:255,96,0	0/1:218,0,255	1/1:255,117,0	0/1:215,0,255
OAR11	12474544	.	A	T	471.452	PASS	DP=84;VDB=1.25451e-17;SGB=-19.5728;RPBZ=-0.197277;MQBZ=-1.05821;BQBZ=-2.20606;FS=0;MQ0F=0;AC=5;AN=8;DP4=0,33,0,51;MQ=36	GT:PL	0/1:125,0,121	0/1:123,0,110	1/1:183,75,0	0/1:80,0,151
OAR11	12474560	.	A	G	247.558	PASS	DP=69;VDB=7.95629e-11;SGB=4.9247;RPBZ=-0.838728;MQBZ=-0.941002;BQBZ=0.349772;FS=0;MQ0F=0;AC=3;AN=8;DP4=0,47,0,22;MQ=34	GT:PL	1/1:171,45,0	0/1:122,0,99	0/0:0,57,177	0/0:0,69,184
OAR11	12707464	.	C	A	268.501	PASS	DP=39;VDB=3.10018e-05;SGB=0.776184;RPBZ=1.03528;MQBZ=0.26481;BQBZ=-0.368066;FS=0;MQ0F=0;AC=4;AN=8;DP4=0,17,0,22;MQ=36	GT:PL	0/1:107,0,43	0/1:23,0,95	1/1:182,42,0	0/0:0,30,150
OAR11	13575275	.	G	A	721.488	PASS	DP=326;VDB=6.65412e-09;SGB=-32.4606;RPBZ=0.490163;MQBZ=-2.40754;MQSBZ=0.958919;BQBZ=1.07413;FS=0;MQ0F=0;AC=4;AN=8;DP4=64,38,49,44;MQ=39	GT:PL	0/1:255,0,255	0/1:255,0,255	1/1:255,144,0	0/0:0,160,255
OAR11	13923401	.	G	A	255.429	PASS	DP=60;VDB=2.48839e-14;SGB=9.9742;RPBZ=0.952936;MQBZ=-1.46268;BQBZ=-4.45939;FS=0;MQ0F=0;AC=5;AN=8;DP4=17,0,35,0;MQ=32	GT:PL	0/0:0,15,117	0/1:18,0,136	1/1:165,69,0	1/1:118,27,0
OAR11	13923419	.	A	C	250.548	PASS	DP=78;VDB=8.69269e-09;SGB=4.9247;RPBZ=-1.17654;MQBZ=1.31671;BQBZ=0.323523;FS=0;MQ0F=0;AC=3;AN=8;DP4=55,0,22,0;MQ=34	GT:PL	1/1:155,27,0	0/1:141,0,106	0/0:0,93,177	0/0:0,48,176
OAR11	13923424	.	A	G	411.681	PASS	DP=88;VDB=1.38126e-21;SGB=-4.54517;RPBZ=1.29225;MQBZ=-1.17861;BQBZ=2.74687;FS=0;MQ0F=0;AC=5;AN=8;DP4=26,0,62,0;MQ=35	GT:PL	0/0:0,20,147	0/1:103,0,137	1/1:179,99,0	1/1:175,60,0
OAR11	13923430	.	T	C	249.101	PASS	DP=90;VDB=7.64573e-07;SGB=6.46988;RPBZ=-0.967386;MQBZ=1.05435;BQBZ=0.400597;FS=0;MQ0F=0;AC=2;AN=8;DP4=64,0,26,0;MQ=35	GT:PL	0/1:142,0,45	0/1:147,0,103	0/0:0,99,181	0/0:0,60,183
OAR11	13923545	.	T	A	470.66	PASS	DP=277;VDB=2.86852e-08;SGB=14.9684;RPBZ=-0.306182;MQBZ=-0.127791;MQSBZ=-1.29507;BQBZ=0.358474;FS=0;MQ0F=0;AC=2;AN=8;DP4=44,85,20,28;MQ=37	GT:PL	0/1:255,0,170	0/1:255,0,255	0/0:0,169,255	0/0:0,132,255
OAR11	14422463	.	C	T	177.316	PASS	DP=35;VDB=1.74945e-05;SGB=0.494826;RPBZ=2.53708;MQBZ=-2.17745;BQBZ=-0.477428;FS=0;MQ0F=0;AC=4;AN=8;DP4=16,0,19,0;MQ=35	GT:PL	0/1:23,0,95	0/0:0,21,148	0/1:27,0,95	1/1:172,45,0
OAR11	14422564	.	G	T	716.1	PASS	DP=164;VDB=0.0151028;SGB=7.49169;RPBZ=-1.01667;MQBZ=2.31602;MQSBZ=0.166961;BQBZ=1.35474;FS=0;MQ0F=0;AC=4;AN=8;DP4=26,21,34,23;MQ=38	GT:PL	0/1:255,0,162	1/1:255,93,0	0/1:250,0,154	0/0:0,93,255
OAR11	14991099	.	C	T	304.436	PASS	DP=97;VDB=3.65852e-05;SGB=-15.8732;RPBZ=1.1265;MQBZ=-1.60761;MQSBZ=-0.0892282;BQBZ=-1.66201;FS=0;MQ0F=0;AC=3;AN=8;DP4=26,20,9,9;MQ=37	GT:PL	0/1:62,0,168	0/1:90,0,254	0/1:193,0,209	0/0:0,54,255
OAR11	152706	.	G	A	63.2532	PASS	DP=24;VDB=0.131948;SGB=-2.36533;RPBZ=0.471405;MQBZ=0.852803;MQSBZ=-0.391675;FS=0;MQ0F=0;AC=2;AN=8;DP4=5,4,3,0;MQ=39	GT:PL	0/0:0,12,122	0/0:0,3,42	0/1:60,0,137	0/1:42,3,0
OAR11	15527503	.	G	A	470.982	PASS	DP=224;VDB=2.06035e-05;SGB=9.94653;RPBZ=1.24101;MQBZ=-1.50014;MQSBZ=0.115839;BQBZ=1.29195;FS=0;MQ0F=0;AC=2;AN=8;DP4=42,53,16,19;MQ=39	GT:PL	0/0:0,90,255	0/1:255,0,255	0/0:0,102,255	0/1:255,0,187
OAR11	15988643	.	C	T	485.437	PASS	DP=78;VDB=3.5624e-06;SGB=1.89933;RPBZ=0.0759207;MQBZ=1.05647;MQSBZ=-0.251198;BQBZ=1.43208;FS=0;MQ0F=0;AC=4;AN=8;DP4=10,15,12,16;MQ=37	GT:PL	0/1:125,0,126	0/1:149,0,93	1/1:255,48,0	0/0:0,45,255
OAR11	17329804	.	A	G	733.733	PASS	DP=100;VDB=3.68895e-09;SGB=-4.9421;RPBZ=-0.14474;MQBZ=1.90898;MQSBZ=2.60299;BQBZ=0.332529;FS=0;MQ0F=0;AC=6;AN=8;DP4=15,6,31,12;MQ=38	GT:PL	1/1:255,54,0	0/1:143,0,255	1/1:255,45,0	0/1:120,0,135
OAR11	18028700	.	C	T	149.425	PASS	DP=13;VDB=0.00194067;SGB=-0.197938;RPBZ=-0.768327;MQBZ=-1.05468;BQBZ=-0.707107;FS=0;MQ0F=0;AC=6;AN=8;DP4=0,4,0,8;MQ=33	GT:PL	1/1:55,6,0	1/1:36,3,0	1/1:100,15,0	0/0:0,12,102
OAR11	19567898	.	C	T	210.017	PASS	DP=201;VDB=0.000326352;SGB=47.5856;RPBZ=-0.816923;MQBZ=-0.522032;MQSBZ=0.71954;BQBZ=0.357843;FS=0;MQ0F=0;AC=2;AN=8;DP4=55,32,16,20;MQ=38	GT:PL	0/0:0,87,255	0/0:0,99,255	0/0:0,75,255	1/1:255,108,0
OAR11	19832868	.	G	T	177.132	PASS	DP=80;VDB=0.377003;SGB=-0.0947856;RPBZ=-0.921667;MQBZ=-0.300262;MQSBZ=-2.28975;BQBZ=0.236665;FS=0;MQ0F=0;AC=2;AN=8;DP4=20,22,6,3;MQ=35	GT:PL	0/0:0,30,243	0/0:0,54,255	0/0:0,42,255	1/1:222,24,0
OAR11	20475226	.	A	G	214.752	PASS	DP=25;VDB=0.547491;SGB=-1.8826;RPBZ=-1.85694;MQBZ=0.958647;MQSBZ=0.988372;BQBZ=1.65873;FS=0;MQ0F=0;AC=5;AN=8;DP4=1,8,4,4;MQ=35	GT:PL	1/1:142,12,0	0/1:30,0,55	1/1:87,9,0	0/0:0,18,155
OAR11	20685399	.	G	A	365.788	PASS	DP=121;VDB=0.0336189;SGB=2.60694;RPBZ=-1.41256;MQBZ=1.20442;MQSBZ=0.110472;BQBZ=-0.719306;FS=0;MQ0F=0;AC=2;AN=8;DP4=21,26,4,12;MQ=39	GT:PL	0/1:221,0,183	0/0:0,42,255	0/1:184,0,79	0/0:0,66,255
OAR11	2151145	.	C	A	877.89	PASS	DP=164;VDB=5.38107e-19;SGB=-5.80803;RPBZ=0.507157;MQBZ=-1.71855;MQSBZ=0.492987;BQBZ=-1.41052;FS=0;MQ0F=0;AC=6;AN=8;DP4=16,16,41,20;MQ=39	GT:PL	1/1:255,72,0	1/1:255,36,0	0/1:243,0,255	0/1:164,0,255
OAR11	2151252	.	G	A	541.138	PASS	DP=62;VDB=2.68555e-10;SGB=-5.03098;RPBZ=-2.61813;MQBZ=-1.33296;BQBZ=2.11057;FS=0;MQ0F=0;AC=6;AN=8;DP4=0,18,0,44;MQ=39	GT:PL	1/1:179,45,0	1/1:117,11,0	0/1:150,0,138	0/1:134,0,95
OAR11	22384467	.	G	A	679.461	PASS	DP=172;VDB=0.00591212;SGB=4.98065;RPBZ=0.922001;MQBZ=-1.18126;MQSBZ=1.82246;BQBZ=0;FS=0;MQ0F=0;AC=4;AN=8;DP4=31,19,24,20;MQ=38	GT:PL	1/1:255,57,0	0/1:255,0,230	0/1:213,0,195	0/0:0,81,255
OAR11	24008665	.	A	G	958.02	PASS	DP=171;VDB=7.9805e-17;SGB=-6.40892;RPBZ=-0.350624;MQBZ=-2.04967;MQSBZ=-0.714814;BQBZ=0.0839249;FS=0;MQ0F=0;AC=6;AN=8;DP4=9,19,24,50;MQ=37	GT:PL	0/1:255,0,238	0/1:232,0,255	1/1:255,63,0	1/1:255,57,0
OAR11	24220542	.	G	A	210.017	PASS	DP=149;VDB=3.23905e-06;SGB=33.7227;RPBZ=0.488212;MQBZ=-1.95725;MQSBZ=-1.7863;BQBZ=-0.253497;FS=0;MQ0F=0;AC=2;AN=8;DP4=32,37,12,14;MQ=36	GT:PL	0/0:0,78,255	0/0:0,63,255	0/0:0,66,255	1/1:255,78,0
OAR11	24748975	.	T	C	720.022	PASS	DP=269;VDB=3.66856e-11;SGB=31.8842;RPBZ=-1.326;MQBZ=-0.802031;MQSBZ=-0.205982;BQBZ=-0.403814;FS=0;MQ0F=0;AC=6;AN=8;DP4=20,21,58,64;MQ=37	GT:PL	1/1:255,117,0	1/1:255,108,0	1/1:255,121,0	0/0:0,120,255
OAR11	25010667	.	C	T	218.312	PASS	DP=65;VDB=1.66024e-13;SGB=-3.69575;RPBZ=-0.716148;MQBZ=-0.665567;BQBZ=-3.20154;FS=0;MQ0F=0;AC=5;AN=8;DP4=21,0,33,0;MQ=30	GT:PL	1/1:122,21,0	1/1:97,27,0	0/1:45,0,121	0/0:0,25,130
OAR11	25010807	.	T	C	719.539	PASS	DP=313;VDB=1.12599e-18;SGB=-39.5182;RPBZ=-1.20204;MQBZ=-3.51927;MQSBZ=-1.83098;BQBZ=-3.17973;FS=0;MQ0F=0;AC=5;AN=8;DP4=27,52,42,74;MQ=36	GT:PL	1/1:255,118,0	1/1:255,111,0	0/1:255,0,255	0/0:0,119,255
OAR11	25213854	.	G	A	464.554	PASS	DP=243;VDB=1.86261e-06;SGB=-33.057;RPBZ=0.278417;MQBZ=-0.0676003;MQSBZ=-1.04336;BQBZ=0.773961;FS=0;MQ0F=0;AC=3;AN=8;DP4=59,41,30,16;MQ=38	GT:PL	0/0:0,111,255	0/0:0,114,255	0/1:255,0,255	1/1:255,63,0
OAR11	25213972	.	C	T	185.016	PASS	DP=58;VDB=1.31264e-05;SGB=2.60697;RPBZ=-0.505188;MQBZ=0.420669;BQBZ=-0.06621;FS=0;MQ0F=0;AC=2;AN=8;DP4=0,42,0,16;MQ=36	GT:PL	0/0:0,45,168	0/1:81,0,115	0/1:143,0,90	0/0:0,42,178
OAR11	2668790	.	G	T	373.661	PASS	DP=75;VDB=0.00130584;SGB=-0.0253517;RPBZ=0.0557857;MQBZ=-0.33362;MQSBZ=-0.49222;BQBZ=0.396012;FS=0;MQ0F=0;AC=3;AN=8;DP4=20,9,10,8;MQ=38	GT:PL	1/1:226,24,0	0/0:0,30,255	0/1:193,0,182	0/0:0,30,224
OAR11	26833618	.	A	G	407.557	PASS	DP=193;VDB=0.0014938;SGB=-28.1474;RPBZ=-1.71567;MQBZ=-1.31777;MQSBZ=0.480992;BQBZ=0.0223394;FS=0;MQ0F=0;AC=3;AN=8;DP4=38,46,18,20;MQ=37	GT:PL	1/1:255,78,0	0/1:198,0,255	0/0:0,126,255	0/0:0,63,255
OAR11	28732956	.	C	T	210.017	PASS	DP=155;VDB=0.0111799;SGB=21.2464;RPBZ=-2.28702;MQBZ=0.819757;MQSBZ=-0.331414;BQBZ=0.85134;FS=0;MQ0F=0;AC=2;AN=8;DP4=34,49,10,7;MQ=37	GT:PL	0/0:0,99,255	0/0:0,84,255	0/0:0,66,255	1/1:255,51,0
OAR11	30216001	.	G	C	210.012	PASS	DP=258;VDB=0.429695;SGB=7.24247;RPBZ=-0.0934656;MQBZ=-0.221447;MQSBZ=-0.454066;BQBZ=-1.11562;FS=0;MQ0F=0;AC=2;AN=8;DP4=60,77,9,19;MQ=38	GT:PL	0/0:0,141,255	0/0:0,81,255	0/0:0,151,255	1/1:255,81,0
OAR11	30428010	.	A	G	720.018	PASS	DP=189;VDB=2.96081e-06;SGB=20.9803;RPBZ=0.283232;MQBZ=-0.963914;MQSBZ=0.567739;BQBZ=-1.51179;FS=0;MQ0F=0;AC=6;AN=8;DP4=9,22,40,44;MQ=38	GT:PL	1/1:255,72,0	1/1:255,75,0	1/1:255,66,0	0/0:0,90,255
OAR11	30644312	.	C	T	210.011	PASS	DP=217;VDB=7.515e-09;SGB=53.1308;RPBZ=1.0875;MQBZ=-1.34854;MQSBZ=-1.10233;BQBZ=-0.0935441;FS=0;MQ0F=0;AC=2;AN=8;DP4=43,58,24,16;MQ=36	GT:PL	0/0:0,87,255	0/0:0,102,255	0/0:0,111,255	1/1:255,81,0
OAR11	31332335	.	C	T	720.023	PASS	DP=181;VDB=0.0734633;SGB=21.2425;RPBZ=-0.225122;MQBZ=-0.0616885;MQSBZ=-0.471984;BQBZ=-0.7869;FS=0;MQ0F=0;AC=6;AN=8;DP4=14,13,52,33;MQ=36	GT:PL	1/1:255,102,0	1/1:255,66,0	1/1:255,87,0	0/0:0,81,255
OAR11	32239306	.	C	T	720.027	PASS	DP=151;VDB=5.34247e-07;SGB=-6.54345;RPBZ=-0.824757;MQBZ=-0.519227;MQSBZ=1.55633;BQBZ=-0.693506;FS=0;MQ0F=0;AC=6;AN=8;DP4=12,5,43,34;MQ=36	GT:PL	1/1:255,78,0	1/1:255,50,0	1/1:255,90,0	0/0:0,39,255
OAR11	32549312	.	G	A	210.017	PASS	DP=254;VDB=0.000708184;SGB=69.7663;RPBZ=-0.73752;MQBZ=-0.0377107;MQSBZ=1.15143;BQBZ=0.19259;FS=0;MQ0F=0;AC=2;AN=8;DP4=72,41,34,18;MQ=36	GT:PL	0/0:0,99,255	0/0:0,138,255	0/0:0,102,255	1/1:255,157,0
OAR11	32549405	.	A	G	714.58	PASS	DP=182;VDB=0.00473427;SGB=6.13951;RPBZ=0.939511;MQBZ=-1.84893;MQSBZ=-0.699097;BQBZ=0.349173;FS=0;MQ0F=0;AC=5;AN=8;DP4=16,25,32,18;MQ=35	GT:PL	1/1:255,48,0	0/1:250,0,228	1/1:255,63,0	0/0:0,96,255
OAR11	33013732	.	T	C	611.185	PASS	DP=194;VDB=0.0123677;SGB=5.95045;RPBZ=0.30894;MQBZ=-1.04971;MQSBZ=-0.68403;BQBZ=-0.630298;FS=0;MQ0F=0;AC=4;AN=8;DP4=38,30,26,23;MQ=39	GT:PL	0/1:187,0,255	0/1:213,0,251	1/1:255,90,0	0/0:0,102,255
OAR11	3429673	.	G	A	210.017	PASS	DP=139;VDB=0.00806762;SGB=29.5638;RPBZ=-0.173395;MQBZ=1.23955;MQSBZ=0.556813;BQBZ=0;FS=0;MQ0F=0;AC=2;AN=8;DP4=21,29,7,16;MQ=38	GT:PL	0/0:0,39,255	0/0:0,66,255	0/0:0,45,255	1/1:255,69,0
OAR11	34444780	.	C	T	229.338	PASS	DP=54;VDB=0.0101559;SGB=-12.8047;RPBZ=-0.0342994;MQBZ=-0.935712;MQSBZ=2.23425;BQBZ=-2.04778;FS=0;MQ0F=0;AC=3;AN=8;DP4=14,9,9,4;MQ=35	GT:PL	0/1:91,0,119	1/1:182,24,0	0/0:0,4,95	0/0:0,48,255
OAR11	35685015	.	T	C	614.588	PASS	DP=82;VDB=1.95019e-06;SGB=2.27684;RPBZ=0.158895;MQBZ=0.695189;MQSBZ=-1.19362;BQBZ=1.39289;FS=0;MQ0F=0;AC=5;AN=8;DP4=5,18,13,17;MQ=36	GT:PL	1/1:217,24,0	1/1:255,36,0	0/1:188,0,255	0/0:0,27,183
OAR11	36034592	.	C	T	210.017	PASS	DP=139;VDB=0.00508367;SGB=33.7227;RPBZ=0.0244291;MQBZ=-0.270993;MQSBZ=-0.373833;BQBZ=0.946387;FS=0;MQ0F=0;AC=2;AN=8;DP4=25,34,9,17;MQ=37	GT:PL	0/0:0,48,255	0/0:0,39,255	0/0:0,90,255	1/1:255,78,0
OAR11	3650814	.	C	T	210.017	PASS	DP=108;VDB=4.01558e-06;SGB=24.0188;RPBZ=0.696281;MQBZ=-0.644529;MQSBZ=-1.84018;BQBZ=0.678344;FS=0;MQ0F=0;AC=2;AN=8;DP4=14,32,5,14;MQ=37	GT:PL	0/0:0,48,255	1/1:255,57,0	0/0:0,51,255	0/0:0,39,255
OAR11	37036750	.	G	A	719.59	PASS	DP=169;VDB=3.26335e-09;SGB=17.2781;RPBZ=0.666946;MQBZ=0.0727434;MQSBZ=1.79637;BQBZ=0.783049;FS=0;MQ0F=0.00591716;AC=5;AN=8;DP4=20,18,38,33;MQ=35	GT:PL	0/1:255,0,237	1/1:255,66,0	0/0:0,81,255	1/1:255,96,0
OAR11	37247473	.	G	A	199.843	PASS	DP=99;VDB=0.00160425;SGB=0.2894;RPBZ=-0.51623;MQBZ=0.112717;MQSBZ=-0.175501;BQBZ=0.569086;FS=0;MQ0F=0;AC=2;AN=8;DP4=17,29,6,4;MQ=39	GT:PL	0/1:103,0,163	0/0:0,33,255	0/1:136,0,213	0/0:0,60,255
OAR11	38147111	.	C	T	579.509	PASS	DP=133;VDB=3.78111e-05;SGB=4.40124;RPBZ=-0.194332;MQBZ=-0.574112;MQSBZ=0.12481;BQBZ=0.565701;FS=0;MQ0F=0;AC=4;AN=8;DP4=23,23,21,20;MQ=35	GT:PL	0/1:113,0,180	1/1:255,51,0	0/1:255,0,208	0/0:0,72,255
OAR11	38352872	.	C	G	460.472	PASS	DP=258;VDB=2.57146e-11;SGB=45.4079;RPBZ=0.512811;MQBZ=-2.24197;MQSBZ=-0.873362;BQBZ=-0.435514;FS=0;MQ0F=0;AC=4;AN=8;DP4=39,43,36,34;MQ=39	GT:PL	0/0:0,99,255	1/1:255,69,0	1/1:255,108,0	0/0:0,144,255
OAR11	38557938	.	C	A	460.468	PASS	DP=164;VDB=1.68153e-12;SGB=7.49214;RPBZ=-0.363779;MQBZ=-0.0944929;MQSBZ=2.41488;BQBZ=-0.534207;FS=0;MQ0F=0;AC=4;AN=8;DP4=38,16,40,17;MQ=37	GT:PL	0/0:0,48,255	1/1:255,99,0	1/1:255,69,0	0/0:0,75,255
OAR11	3858151	.	T	C	692.573	PASS	DP=143;VDB=1.46744e-21;SGB=-5.1769;RPBZ=-0.202452;MQBZ=-2.31642;MQSBZ=2.84413;BQBZ=-2.51733;FS=0;MQ0F=0;AC=5;AN=8;DP4=20,15,36,19;MQ=37	GT:PL	1/1:255,81,0	1/1:255,51,0	0/0:0,38,255	0/1:228,0,210
OAR11	3858167	.	G	A	424.561	PASS	DP=157;VDB=6.55029e-05;SGB=20.5642;RPBZ=0.993085;MQBZ=2.37456;MQSBZ=3.59541;BQBZ=1.1332;FS=0;MQ0F=0;AC=3;AN=8;DP4=28,28,18,16;MQ=37	GT:PL	0/0:0,84,255	0/0:0,51,255	1/1:255,35,0	0/1:215,0,225
OAR11	38938304	.	G	T	209.02	PASS	DP=172;VDB=0.245026;SGB=15.7021;RPBZ=-1.92034;MQBZ=-2.50547;MQSBZ=-1.30091;BQBZ=0.282033;FS=0;MQ0F=0;AC=2;AN=8;DP4=41,58,4,9;MQ=36	GT:PL	1/1:254,39,0	0/0:0,96,255	0/0:0,102,255	0/0:0,99,255
OAR11	39819486	.	T	C	210.017	PASS	DP=166;VDB=0.00715438;SGB=30.9501;RPBZ=0.815633;MQBZ=-1.77344;MQSBZ=-0.41147;BQBZ=-1.76694;FS=0;MQ0F=0;AC=2;AN=8;DP4=44,32,11,13;MQ=37	GT:PL	0/0:0,60,255	0/0:0,84,255	0/0:0,84,255	1/1:255,72,0
OAR11	39819586	.	G	A	110.123	PASS	DP=42;VDB=0.0178597;SGB=8.77574;RPBZ=1.07431;MQBZ=0.356816;BQBZ=0.491357;FS=0;MQ0F=0;AC=2;AN=8;DP4=0,34,0,8;MQ=36	GT:PL	0/0:0,33,159	0/0:0,30,146	0/0:0,39,169	1/1:155,24,0
OAR11	40107270	.	C	T	84.4583	PASS	DP=55;VDB=0.131345;SGB=3.26056;RPBZ=-0.965688;MQBZ=0.0689189;MQSBZ=-0.45118;BQBZ=-0.365438;FS=0;MQ0F=0;AC=2;AN=8;DP4=17,13,3,1;MQ=36	GT:PL	0/0:0,30,255	0/0:0,18,151	0/0:0,42,255	1/1:128,12,0
OAR11	41360677	.	T	C	302.746	PASS	DP=30;VDB=0.000225781;SGB=-3.82028;RPBZ=-0.969815;MQBZ=-0.936964;BQBZ=1.00846;FS=0;MQ0F=0;AC=6;AN=8;DP4=0,10,0,20;MQ=32	GT:PL	0/1:44,0,96	1/1:134,24,0	0/1:51,0,74	1/1:113,18,0
OAR11	41591551	.	C	T	719.581	PASS	DP=214;VDB=1.44183e-08;SGB=11.9339;RPBZ=-0.670969;MQBZ=0.245293;MQSBZ=-1.00866;BQBZ=0.528737;FS=0;MQ0F=0;AC=5;AN=8;DP4=33,20,38,42;MQ=38	GT:PL	1/1:255,90,0	1/1:255,96,0	0/1:255,0,255	0/0:0,105,255
OAR11	42488593	.	C	T	720.035	PASS	DP=198;VDB=0.000444868;SGB=-7.41317;RPBZ=-1.23117;MQBZ=-1.77458;MQSBZ=-0.688009;BQBZ=-1.22077;FS=0;MQ0F=0;AC=6;AN=8;DP4=15,12,42,54;MQ=35	GT:PL	0/0:0,81,255	1/1:255,99,0	1/1:255,102,0	1/1:255,84,0
OAR11	43030652	.	C	T	210.013	PASS	DP=222;VDB=0.0120604;SGB=8.01506;RPBZ=-1.28159;MQBZ=0.288959;MQSBZ=-1.73513;BQBZ=-0.33557;FS=0;MQ0F=0;AC=2;AN=8;DP4=51,62,14,16;MQ=36	GT:PL	0/0:0,96,255	0/0:0,78,255	0/0:0,126,255	1/1:255,87,0
OAR11	43990522	.	G	A	605.076	PASS	DP=103;VDB=1.33099e-06;SGB=2.66318;RPBZ=-1.00265;MQBZ=-3.47129;MQSBZ=-0.391385;BQBZ=-1.367;FS=0;MQ0F=0;AC=4;AN=8;DP4=13,16,13,19;MQ=36	GT:PL	1/1:239,42,0	0/1:209,0,123	0/1:201,0,98	0/0:0,60,255
OAR11	45224396	.	A	G	673.177	PASS	DP=315;VDB=0.181742;SGB=-37.3529;RPBZ=-6.55533;MQBZ=0.558739;MQSBZ=0.102967;BQBZ=5.8543;FS=0;MQ0F=0;AC=3;AN=8;DP4=40,104,28,25;MQ=37	GT:PL	0/1:203,0,255	0/1:255,0,255	0/1:255,0,255	0/0:0,160,255
OAR11	45453680	.	T	C	596.66	PASS	DP=246;VDB=0.0126942;SGB=-31.8296;RPBZ=-1.82887;MQBZ=-2.40348;MQSBZ=-1.8871;BQBZ=0.0640464;FS=0;MQ0F=0;AC=3;AN=8;DP4=49,58,18,26;MQ=38	GT:PL	0/1:219,0,255	0/1:255,0,255	0/1:163,0,255	0/0:0,108,255
OAR11	46223658	.	A	G	980.61	PASS	DP=255;VDB=1.97025e-17;SGB=-32.1538;RPBZ=-0.0554638;MQBZ=1.60867;MQSBZ=-0.840035;BQBZ=2.21051;FS=0;MQ0F=0;AC=5;AN=8;DP4=41,23,54,38;MQ=38	GT:PL	0/1:255,0,255	0/1:255,0,255	0/1:255,0,255	1/1:255,48,0
OAR11	46431977	.	C	T	399.524	PASS	DP=69;VDB=1.59697e-05;SGB=0.158471;RPBZ=-0.611114;MQBZ=-0.312165;MQSBZ=1.70968;BQBZ=-0.809597;FS=0;MQ0F=0;AC=3;AN=8;DP4=17,8,13,6;MQ=39	GT:PL	0/1:79,0,178	0/1:185,0,114	0/1:175,0,82	0/0:0,33,255
OAR11	46643470	.	A	G	591.479	PASS	DP=118;VDB=0.0046392;SGB=9.8715;RPBZ=-1.17799;MQBZ=0.363203;MQSBZ=-2.03733;BQBZ=-0.832807;FS=0;MQ0F=0;AC=5;AN=8;DP4=18,11,17,28;MQ=36	GT:PL	0/1:127,0,217	1/1:255,57,0	1/1:255,60,0	0/0:0,54,255
OAR11	47771981	.	C	T	210.077	PASS	DP=62;VDB=0.0606617;SGB=11.5453;RPBZ=-1.31607;MQBZ=-0.627639;MQSBZ=-0.56117;BQBZ=0.64508;FS=0;MQ0F=0;AC=2;AN=8;DP4=5,20,2,8;MQ=39	GT:PL	1/1:255,30,0	0/0:0,27,228	0/0:0,27,240	0/0:0,21,204
OAR11	48482942	.	C	T	151.658	PASS	DP=137;VDB=0.0273432;SGB=-11.5772;RPBZ=-4.45351;MQBZ=0.992185;MQSBZ=-1.71351;BQBZ=3.50936;FS=0;MQ0F=0;AC=3;AN=8;DP4=23,56,5,6;MQ=37	GT:PL	0/0:0,42,255	0/1:18,0,255	0/1:34,0,255	0/1:144,0,222
OAR11	49057129	.	T	G	471.043	PASS	DP=362;VDB=6.04259e-07;SGB=-36.1255;RPBZ=-1.46087;MQBZ=0.555309;MQSBZ=-3.05572;BQBZ=-0.465844;FS=0;MQ0F=0;AC=2;AN=8;DP4=69,106,24,27;MQ=37	GT:PL	0/1:255,0,255	0/1:255,0,255	0/0:0,169,255	0/0:0,196,255
OAR11	4924507	.	G	A	719.567	PASS	DP=276;VDB=0.000853534;SGB=14.4448;RPBZ=-0.28474;MQBZ=-0.863444;MQSBZ=0.339284;BQBZ=-0.379606;FS=0;MQ0F=0;AC=5;AN=8;DP4=45,31,53,40;MQ=38	GT:PL	1/1:255,90,0	0/1:255,0,255	1/1:255,105,0	0/0:0,148,255
OAR11	50191218	.	C	T	982.512	PASS	DP=305;VDB=6.99468e-10;SGB=-31.8469;RPBZ=1.16192;MQBZ=1.50853;MQSBZ=0.471415;BQBZ=-0.549597;FS=0;MQ0F=0.00983607;AC=4;AN=8;DP4=55,42,42,49;MQ=35	GT:PL	0/1:255,0,255	0/1:255,0,255	0/1:255,0,255	0/1:255,0,255
OAR11	50191315	.	G	T	361.334	PASS	DP=75;VDB=6.18265e-07;SGB=-16.1974;RPBZ=0.394476;MQBZ=-3.1745;BQBZ=-0.369571;FS=0;MQ0F=0.04;AC=4;AN=8;DP4=0,31,0,40;MQ=32	GT:PL	0/1:63,0,113	0/1:93,0,129	0/1:115,0,123	0/1:128,0,102
OAR11	50395201	.	G	A	98.7553	PASS	DP=44;VDB=0.0037798;SGB=-0.867633;RPBZ=-0.219678;MQBZ=-0.537008;BQBZ=1.05131;FS=0;MQ0F=0;AC=2;AN=8;DP4=35,0,7,0;MQ=37	GT:PL	0/1:80,0,92	0/1:58,0,112	0/0:0,24,133	0/0:0,48,181
OAR11	51322903	.	G	A	210.017	PASS	DP=171;VDB=1.68664e-06;SGB=32.3364;RPBZ=1.10421;MQBZ=-1.02222;MQSBZ=-1.21025;BQBZ=-0.232572;FS=0;MQ0F=0;AC=2;AN=8;DP4=33,44,11,14;MQ=37	GT:PL	0/0:0,69,255	0/0:0,69,255	0/0:0,93,255	1/1:255,75,0
OAR11	52639340	.	G	A	456.548	PASS	DP=186;VDB=0.0529747;SGB=9.94653;RPBZ=-1.4074;MQBZ=-0.435393;MQSBZ=0.422044;BQBZ=0.289841;FS=0;MQ0F=0;AC=3;AN=8;DP4=39,39,20,15;MQ=38	GT:PL	1/1:255,69,0	0/1:247,0,255	0/0:0,99,255	0/0:0,81,255
OAR11	52639366	.	G	A	329.491	PASS	DP=190;VDB=0.00512227;SGB=3.76582;RPBZ=-4.40907;MQBZ=-1.66568;MQSBZ=-0.608303;BQBZ=2.42609;FS=0;MQ0F=0;AC=2;AN=8;DP4=31,63,10,9;MQ=38	GT:PL	0/1:182,0,255	0/1:187,0,255	0/0:0,99,255	0/0:0,81,255
OAR11	53337285	.	C	T	266.582	PASS	DP=49;VDB=2.21632e-05;SGB=0.156978;RPBZ=1.36713;MQBZ=-0.571729;BQBZ=-0.432296;FS=0;MQ0F=0;AC=3;AN=8;DP4=30,0,19,0;MQ=38	GT:PL	0/0:0,30,169	0/1:123,0,137	0/1:105,0,83	0/1:78,0,109
OAR11	53337366	.	G	T	719.546	PASS	DP=165;VDB=6.12266e-12;SGB=6.33267;RPBZ=-0.457231;MQBZ=-2.36081;MQSBZ=-1.06036;BQBZ=1.68358;FS=0;MQ0F=0;AC=3;AN=8;DP4=48,18,22,29;MQ=39	GT:PL	0/0:0,72,255	0/1:255,0,255	0/1:249,0,198	0/1:255,0,208
OAR11	53574654	.	T	G	957.009	PASS	DP=235;VDB=1.84473e-08;SGB=-8.60001;RPBZ=-0.677429;MQBZ=-0.170706;MQSBZ=-3.95003;BQBZ=-0.307695;FS=0;MQ0F=0;AC=6;AN=8;DP4=10,23,53,69;MQ=32	GT:PL	0/1:231,0,255	0/1:255,0,168	1/1:255,144,0	1/1:255,117,0
OAR11	54044346	.	C	T	60.1881	PASS	DP=21;VDB=0.102049;SGB=4.63151;RPBZ=-0.165955;MQBZ=-0.875961;BQBZ=0.810093;FS=0;MQ0F=0;AC=2;AN=8;DP4=16,0,5,0;MQ=34	GT:PL	0/0:0,21,145	0/0:0,9,81	0/0:0,18,103	1/1:104,15,0
OAR11	56436392	.	C	T	366.58	PASS	DP=83;VDB=1.24463e-05;SGB=10.868;RPBZ=-0.416973;MQBZ=0.664412;MQSBZ=1.29451;BQBZ=1.40171;FS=0;MQ0F=0;AC=3;AN=8;DP4=21,14,13,7;MQ=37	GT:PL	0/1:157,0,179	0/0:0,48,255	0/0:0,33,255	1/1:255,42,0
OAR11	56436503	.	C	T	112.122	PASS	DP=31;VDB=0.00603748;SGB=11.5453;RPBZ=1.16562;MQBZ=-0.0945985;FS=0;MQ0F=0;AC=2;AN=8;DP4=0,21,0,10;MQ=35	GT:PL	0/0:0,21,134	0/0:0,24,154	0/0:0,18,127	1/1:157,30,0
OAR11	56674011	.	G	A	638.852	PASS	DP=54;VDB=0.257813;SGB=-4.17163;RPBZ=-0.870288;MQBZ=-0.431848;MQSBZ=0.201857;BQBZ=-0.542478;FS=0;MQ0F=0;AC=6;AN=8;DP4=2,5,15,11;MQ=39	GT:PL	0/1:201,0,127	1/1:226,21,0	1/1:179,24,0	0/1:72,0,54
OAR11	57833100	.	G	C	332.034	PASS	DP=122;VDB=0.000151696;SGB=2.99323;RPBZ=1.20018;MQBZ=1.10854;MQSBZ=1.26138;BQBZ=0.844156;FS=0;MQ0F=0;AC=2;AN=8;DP4=32,26,6,11;MQ=37	GT:PL	0/0:0,57,255	0/1:173,0,255	0/1:198,0,166	0/0:0,63,255
OAR11	58615621	.	A	G	664.498	PASS	DP=188;VDB=0.00990815;SGB=7.49274;RPBZ=-1.98784;MQBZ=1.60142;MQSBZ=-1.08139;BQBZ=0.394998;FS=0;MQ0F=0;AC=4;AN=8;DP4=32,33,28,29;MQ=34	GT:PL	0/1:255,0,189	1/1:255,102,0	0/1:198,0,251	0/0:0,114,255
OAR11	60938913	.	G	A	601.711	PASS	DP=204;VDB=0.00598939;SGB=-67.4001;RPBZ=-8.30412;MQBZ=0.62132;MQSBZ=0.620811;BQBZ=8.79333;FS=0;MQ0F=0;AC=3;AN=8;DP4=6,102,15,23;MQ=37	GT:PL	0/0:0,11,232	0/1:224,0,133	0/1:255,0,129	0/1:162,0,173
OAR11	7760591	.	G	A	968.687	PASS	DP=190;VDB=1.38404e-10;SGB=-7.41325;RPBZ=0.877891;MQBZ=-0.890858;MQSBZ=1.98179;BQBZ=-0.573677;FS=0;MQ0F=0;AC=6;AN=8;DP4=15,8,70,26;MQ=35	GT:PL	1/1:255,87,0	1/1:255,96,0	0/1:255,0,255	0/1:243,0,130
OAR11	8092765	.	G	A	209.606	PASS	DP=38;VDB=0.0447996;SGB=-0.788458;RPBZ=-0.439199;MQBZ=-0.470166;BQBZ=0.540022;FS=0;MQ0F=0;AC=3;AN=8;DP4=24,0,14,0;MQ=39	GT:PL	0/1:82,0,91	0/1:37,0,113	0/1:130,0,40	0/0:0,30,170
OAR11	8092836	.	G	A	400.602	PASS	DP=81;VDB=0.0361945;SGB=-0.199265;RPBZ=0.707828;MQBZ=0.76103;MQSBZ=-2.40714;BQBZ=0.385329;FS=0;MQ0F=0.0123457;AC=3;AN=8;DP4=10,20,8,9;MQ=38	GT:PL	0/1:104,0,183	0/1:84,0,205	0/1:252,0,42	0/0:0,33,255
OAR11	8327300	.	A	G	721.468	PASS	DP=307;VDB=1.75901e-09;SGB=14.2517;RPBZ=0.14992;MQBZ=0.788277;MQSBZ=-0.350285;BQBZ=-0.311519;FS=0;MQ0F=0;AC=4;AN=8;DP4=56,46,48,44;MQ=36	GT:PL	0/1:255,0,255	0/0:0,141,255	0/1:255,0,255	1/1:255,141,0
OAR11	8903280	.	C	T	84.4779	PASS	DP=23;VDB=0.012598;SGB=-1.25176;RPBZ=0.296056;MQBZ=-1.63387;BQBZ=1.11509;FS=0;MQ0F=0;AC=2;AN=8;DP4=16,0,6,0;MQ=38	GT:PL	0/1:60,0,24	0/1:63,0,129	0/0:0,9,87	0/0:0,15,114
OAR11	8903406	.	G	T	439.032	PASS	DP=181;VDB=0.225392;SGB=6.85617;RPBZ=0.269592;MQBZ=-1.30179;MQSBZ=2.40639;BQBZ=0.793701;FS=0;MQ0F=0;AC=2;AN=8;DP4=45,39,15,12;MQ=38	GT:PL	0/1:223,0,218	0/1:255,0,255	0/0:0,87,255	0/0:0,78,255
OAR11	9341681	.	G	A	980.419	PASS	DP=196;VDB=3.40964e-08;SGB=-6.72608;RPBZ=0.314501;MQBZ=-0.844756;MQSBZ=2.2321;BQBZ=-1.13177;FS=0;MQ0F=0;AC=5;AN=8;DP4=24,15,56,25;MQ=38	GT:PL	1/1:255,96,0	0/1:255,0,161	0/1:255,0,255	0/1:255,0,255
OAR11	9628066	.	C	G	315.532	PASS	DP=85;VDB=0.0438422;SGB=2.22065;RPBZ=1.28122;MQBZ=-2.39652;MQSBZ=-0.752394;BQBZ=-1.46078;FS=0;MQ0F=0;AC=2;AN=8;DP4=15,15,10,5;MQ=39	GT:PL	0/0:0,36,255	0/0:0,27,255	0/1:156,0,182	0/1:199,0,24
OAR12	10122717	.	G	A	470.937	PASS	DP=260;VDB=1.48996e-05;SGB=8.78764;RPBZ=2.4445;MQBZ=-0.327698;MQSBZ=-0.962883;BQBZ=0.717485;FS=0;MQ0F=0;AC=2;AN=8;DP4=48,73,16,16;MQ=39	GT:PL	0/1:255,0,255	0/0:0,114,255	0/1:255,0,255	0/0:0,114,255
OAR12	10921217	.	T	C	471.035	PASS	DP=207;VDB=0.0391169;SGB=8.78764;RPBZ=-2.90941;MQBZ=0.191234;MQSBZ=1.66017;BQBZ=1.13107;FS=0;MQ0F=0;AC=2;AN=8;DP4=45,44,13,19;MQ=39	GT:PL	0/0:0,117,255	0/0:0,57,255	0/1:255,0,255	0/1:255,0,255
OAR12	11283974	.	A	G	228.877	PASS	DP=41;VDB=6.10208e-07;SGB=-9.13036;RPBZ=-0.798981;MQBZ=-0.180502;BQBZ=1.2054;FS=0;MQ0F=0.0243902;AC=4;AN=8;DP4=24,0,17,0;MQ=33	GT:PL	0/1:63,0,98	0/1:49,0,122	0/1:39,0,93	0/1:116,0,64
OAR12	11284107	.	T	C	982.512	PASS	DP=258;VDB=8.80024e-08;SGB=-28.4715;RPBZ=1.56143;MQBZ=-0.510356;MQSBZ=-2.7462;BQBZ=0.443937;FS=0;MQ0F=0;AC=4;AN=8;DP4=36,40,44,36;MQ=39	GT:PL	0/1:255,0,255	0/1:255,0,255	0/1:255,0,255	0/1:255,0,244
OAR12	12590844	.	C	T	698.408	PASS	DP=233;VDB=0.0162545;SGB=8.84589;RPBZ=-2.58261;MQBZ=0.0401787;MQSBZ=-2.26061;BQBZ=1.93082;FS=0;MQ0F=0;AC=4;AN=8;DP4=33,48,28,36;MQ=37	GT:PL	0/1:238,0,192	0/1:249,0,255	1/1:255,120,0	0/0:0,126,255
OAR12	12855818	.	A	T	83.4329	PASS	DP=23;VDB=0.0105128;SGB=6.01014;RPBZ=-1.264;MQBZ=-1.7371;BQBZ=1.27418;FS=0;MQ0F=0;AC=2;AN=8;DP4=0,17,0,6;MQ=37	GT:PL	0/0:0,9,79	0/0:0,36,172	1/1:127,18,0	0/0:0,6,55
OAR12	13337869	.	T	C	719.566	PASS	DP=276;VDB=1.3092e-10;SGB=25.5732;RPBZ=-0.726817;MQBZ=-1.05482;MQSBZ=-1.83425;BQBZ=-0.14111;FS=0;MQ0F=0;AC=5;AN=8;DP4=23,33,50,50;MQ=39	GT:PL	0/1:255,0,255	1/1:255,117,0	1/1:255,132,0	0/0:0,99,255
OAR12	14621586	.	C	T	87.4888	PASS	DP=31;VDB=0.145389;SGB=-2.00512;RPBZ=0.954041;MQBZ=0.444262;MQSBZ=-0.581675;BQBZ=-3.20713;FS=0;MQ0F=0;AC=3;AN=8;DP4=5,7,2,2;MQ=37	GT:PL	0/1:18,0,36	0/0:0,18,192	0/0:0,15,152	1/1:113,9,0
OAR12	15311315	.	T	C	721.51	PASS	DP=269;VDB=2.09352e-09;SGB=-30.0058;RPBZ=-1.66668;MQBZ=-2.20147;MQSBZ=1.16697;BQBZ=-1.46399;FS=0;MQ0F=0;AC=4;AN=8;DP4=42,39,41,44;MQ=38	GT:PL	0/1:255,0,255	0/0:0,108,255	0/1:255,0,255	1/1:255,111,0
OAR12	15875552	.	C	T	299.923	PASS	DP=29;VDB=2.51312e-10;SGB=3.92863;RPBZ=-0.378926;MQBZ=-1.67257;BQBZ=1.52677;FS=0;MQ0F=0;AC=5;AN=8;DP4=0,6,0,23;MQ=33	GT:PL	0/0:0,9,77	1/1:161,36,0	1/1:142,27,0	0/1:41,0,66
OAR12	17339085	.	C	T	719.585	PASS	DP=418;VDB=5.44148e-10;SGB=44.2545;RPBZ=0.599826;MQBZ=-1.75533;MQSBZ=-1.20625;BQBZ=0.63856;FS=0;MQ0F=0;AC=5;AN=8;DP4=39,51,76,89;MQ=38	GT:PL	0/0:0,175,255	1/1:255,202,0	0/1:255,0,255	1/1:255,193,0
OAR12	18112475	.	A	C	719.172	PASS	DP=181;VDB=0.000378422;SGB=6.71895;RPBZ=1.00619;MQBZ=-0.0464157;MQSBZ=-0.815755;BQBZ=-0.688973;FS=0;MQ0F=0;AC=5;AN=8;DP4=19,18,32,21;MQ=34	GT:PL	1/1:255,51,0	1/1:255,48,0	0/0:0,87,255	0/1:255,0,99
OAR12	18568991	.	T	A	318.49	PASS	DP=31;VDB=7.21703e-06;SGB=3.00357;RPBZ=0.169458;MQBZ=-1.46074;BQBZ=-0.992032;FS=0;MQ0F=0;AC=4;AN=8;DP4=10,0,21,0;MQ=37	GT:PL	1/1:123,21,0	0/0:0,18,139	0/1:137,0,24	0/1:103,0,46
OAR12	19008688	.	T	A	294.827	PASS	DP=103;VDB=2.06631e-15;SGB=-4.75773;RPBZ=-4.19055;MQBZ=-4.291;BQBZ=6.11152;FS=0;MQ0F=0;AC=6;AN=8;DP4=0,7,0,38;MQ=25	GT:PL	0/1:83,0,21	0/1:55,0,26	1/1:111,33,0	1/1:85,6,0
OAR12	19477597	.	C	T	440.558	PASS	DP=277;VDB=4.32688e-13;SGB=19.6039;RPBZ=-0.405536;MQBZ=0.0551277;MQSBZ=3.18937;BQBZ=1.18425;FS=0;MQ0F=0;AC=3;AN=8;DP4=66,44,38,22;MQ=38	GT:PL	0/0:0,132,255	1/1:255,118,0	0/0:0,138,255	0/1:231,0,255
OAR12	19701503	.	C	T	816.583	PASS	DP=136;VDB=3.07836e-05;SGB=-5.05796;RPBZ=-1.57961;MQBZ=0.403128;MQSBZ=-0.933387;BQBZ=0.520139;FS=0;MQ0F=0;AC=5;AN=8;DP4=12,18,24,26;MQ=37	GT:PL	1/1:255,72,0	0/1:246,0,255	0/1:135,0,175	0/1:220,0,152
OAR12	20219000	.	A	G	721.357	PASS	DP=227;VDB=3.0823e-08;SGB=13.4791;RPBZ=0.0866604;MQBZ=-1.20899;MQSBZ=-0.454157;BQBZ=-0.804697;FS=0;MQ0F=0;AC=4;AN=8;DP4=31,34,41,47;MQ=35	GT:PL	0/0:0,96,255	0/1:255,0,255	1/1:255,123,0	0/1:255,0,233
OAR12	20715839	.	C	G	505.438	PASS	DP=112;VDB=0.000232519;SGB=1.70464;RPBZ=-0.451282;MQBZ=1.28535;MQSBZ=-1.4999;BQBZ=1.02701;FS=0;MQ0F=0;AC=3;AN=8;DP4=17,30,14,13;MQ=36	GT:PL	0/0:0,75,255	0/1:178,0,215	0/1:112,0,103	0/1:255,0,105
OAR12	22120583	.	T	A	721.509	PASS	DP=218;VDB=8.47444e-14;SGB=9.42301;RPBZ=0.811878;MQBZ=0.940926;MQSBZ=-3.50545;BQBZ=0.73775;FS=0;MQ0F=0;AC=4;AN=8;DP4=24,37,31,36;MQ=39	GT:PL	0/0:0,84,255	0/1:255,0,255	1/1:255,93,0	0/1:255,0,255
OAR12	22459108	.	T	C	599.569	PASS	DP=139;VDB=5.95733e-06;SGB=3.62863;RPBZ=0.240276;MQBZ=-1.12258;MQSBZ=-0.0814661;BQBZ=-1.26263;FS=0;MQ0F=0;AC=3;AN=8;DP4=27,25,12,25;MQ=36	GT:PL	0/0:0,66,255	0/1:207,0,255	0/1:205,0,191	0/1:227,0,125
OAR12	2259814	.	T	C	140.489	PASS	DP=21;VDB=0.00113077;SGB=-0.866853;RPBZ=-0.99617;MQBZ=1.12811;BQBZ=-0.156626;FS=0;MQ0F=0;AC=4;AN=8;DP4=13,0,7,0;MQ=39	GT:PL	1/1:67,6,0	0/0:0,9,82	0/0:0,30,168	1/1:120,15,0
OAR12	24788192	.	C	G	956.015	PASS	DP=188;VDB=1.73761e-05;SGB=-7.04791;RPBZ=-2.38815;MQBZ=0.0652154;MQSBZ=0.0418092;BQBZ=0.387754;FS=0;MQ0F=0;AC=6;AN=8;DP4=16,19,56,32;MQ=37	GT:PL	1/1:255,87,0	1/1:255,93,0	0/1:242,0,241	0/1:243,0,255
OAR12	25273012	.	C	T	120.026	PASS	DP=48;VDB=0.00189523;SGB=0.290035;RPBZ=0.940628;MQBZ=-0.776274;BQBZ=-1.50446;FS=0;MQ0F=0;AC=2;AN=8;DP4=0,37,0,10;MQ=36	GT:PL	0/1:105,0,122	0/0:0,39,166	0/0:0,42,180	0/1:54,0,54
OAR12	26052204	.	G	A	94.0377	PASS	DP=37;VDB=0.000706641;SGB=-0.482272;RPBZ=0.536522;MQBZ=-1.25718;BQBZ=-0.433757;FS=0;MQ0F=0;AC=2;AN=8;DP4=29,0,8,0;MQ=33	GT:PL	0/1:65,0,98	0/1:68,0,41	0/0:0,30,150	0/0:0,33,159
OAR12	26871273	.	A	G	470.553	PASS	DP=276;VDB=0.129007;SGB=18.8313;RPBZ=-0.846813;MQBZ=-1.04275;MQSBZ=-0.387353;BQBZ=-2.21961;FS=0;MQ0F=0;AC=2;AN=8;DP4=60,51,28,30;MQ=37	GT:PL	0/1:255,0,248	0/0:0,114,255	0/1:255,0,240	0/0:0,135,255
OAR12	28330259	.	T	C	422.845	PASS	DP=174;VDB=0.000248925;SGB=4.9247;RPBZ=-1.78366;MQBZ=1.15413;MQSBZ=2.32339;BQBZ=-0.510658;FS=0;MQ0F=0;AC=2;AN=8;DP4=54,25,12,10;MQ=39	GT:PL	0/1:208,0,243	0/1:254,0,255	0/0:0,72,255	0/0:0,75,255
OAR12	28559851	.	C	G	697.477	PASS	DP=143;VDB=0.00455619;SGB=5.75363;RPBZ=0.492743;MQBZ=-1.17291;MQSBZ=-0.280151;BQBZ=-0.0591751;FS=0;MQ0F=0;AC=4;AN=8;DP4=24,15,26,22;MQ=37	GT:PL	0/1:255,0,222	0/1:231,0,209	1/1:255,78,0	0/0:0,63,255
OAR12	28971003	.	G	A	368.566	PASS	DP=93;VDB=0.028754;SGB=4.15211;RPBZ=-1.66067;MQBZ=-0.959934;MQSBZ=-1.24605;BQBZ=-2.4068;FS=0;MQ0F=0;AC=3;AN=8;DP4=17,21,4,16;MQ=37	GT:PL	0/0:0,27,254	0/0:0,51,255	1/1:234,33,0	0/1:180,0,255
OAR12	29182450	.	A	T	95.6231	PASS	DP=99;VDB=0.120933;SGB=-0.867633;RPBZ=1.81061;MQBZ=0.101038;MQSBZ=0.133687;BQBZ=0.666318;FS=0;MQ0F=0;AC=2;AN=8;DP4=22,19,7,0;MQ=34	GT:PL	0/1:35,0,110	0/1:100,0,137	0/0:0,45,255	0/0:0,51,253
OAR12	32080362	.	G	A	680.432	PASS	DP=290;VDB=3.11934e-28;SGB=16.7626;RPBZ=0.0303882;MQBZ=0.0236165;MQSBZ=1.23498;BQBZ=0.981619;FS=0;MQ0F=0;AC=5;AN=8;DP4=30,38,48,57;MQ=38	GT:PL	1/1:255,169,0	1/1:255,111,0	0/1:216,0,255	0/0:0,132,255
OAR12	32930381	.	G	A	402.9	PASS	DP=185;VDB=0.00875075;SGB=7.62876;RPBZ=-1.70255;MQBZ=-1.80289;MQSBZ=0.641297;BQBZ=-0.592255;FS=0;MQ0F=0;AC=2;AN=8;DP4=40,40,16,13;MQ=38	GT:PL	0/0:0,102,255	0/0:0,78,255	0/1:255,0,155	0/1:187,0,230
OAR12	33174225	.	A	G	291.586	PASS	DP=109;VDB=8.76189e-07;SGB=2.99323;RPBZ=0.790247;MQBZ=-1.25731;MQSBZ=2.89929;BQBZ=-3.34211;FS=0;MQ0F=0.00917431;AC=3;AN=8;DP4=28,21,15,2;MQ=39	GT:PL	0/1:163,0,143	1/1:174,30,0	0/0:0,75,255	0/0:0,54,255
OAR12	33793391	.	G	C	959.046	PASS	DP=242;VDB=3.00061e-24;SGB=-8.05207;RPBZ=-0.120413;MQBZ=-0.276671;MQSBZ=-1.5895;BQBZ=0.449193;FS=0;MQ0F=0;AC=6;AN=8;DP4=14,19,53,57;MQ=38	GT:PL	0/1:233,0,255	1/1:255,102,0	0/1:255,0,255	1/1:255,129,0
OAR12	34688537	.	A	G	721.466	PASS	DP=324;VDB=2.94238e-21;SGB=18.3078;RPBZ=1.51435;MQBZ=1.5099;MQSBZ=1.66878;BQBZ=1.16618;FS=0;MQ0F=0;AC=4;AN=8;DP4=50,34,40,73;MQ=38	GT:PL	0/1:255,0,255	0/0:0,126,255	0/1:255,0,255	1/1:255,193,0
OAR12	34982626	.	G	T	470.822	PASS	DP=257;VDB=9.65085e-06;SGB=15.7409;RPBZ=2.47927;MQBZ=0.408831;MQSBZ=-0.264585;BQBZ=0.821814;FS=0;MQ0F=0;AC=2;AN=8;DP4=55,56,17,33;MQ=38	GT:PL	0/0:0,111,255	0/0:0,120,255	0/1:255,0,255	0/1:255,0,234
OAR12	36085644	.	C	T	720.035	PASS	DP=141;VDB=0.00045007;SGB=16.6453;RPBZ=-1.06046;MQBZ=-1.38023;MQSBZ=0.274852;BQBZ=-0.870245;FS=0;MQ0F=0;AC=6;AN=8;DP4=19,5,43,26;MQ=34	GT:PL	1/1:255,60,0	1/1:255,60,0	1/1:255,84,0	0/0:0,72,255
OAR12	36085751	.	C	T	431.024	PASS	DP=58;VDB=5.81374e-12;SGB=9.57319;RPBZ=0.300271;MQBZ=-0.456942;BQBZ=-1.02506;FS=0;MQ0F=0;AC=6;AN=8;DP4=0,14,0,44;MQ=35	GT:PL	1/1:116,30,0	1/1:176,42,0	1/1:184,60,0	0/0:0,42,178
OAR12	37367540	.	G	A	684.044	PASS	DP=145;VDB=0.247215;SGB=-5.83235;RPBZ=0.473892;MQBZ=-1.10663;MQSBZ=-0.2931;BQBZ=0.196943;FS=0;MQ0F=0;AC=6;AN=8;DP4=14,10,33,30;MQ=36	GT:PL	1/1:255,84,0	0/1:142,0,240	1/1:255,78,0	0/1:72,0,255
OAR12	383164	.	T	A	980.952	PASS	DP=274;VDB=1.53786e-17;SGB=-9.51322;RPBZ=2.11515;MQBZ=-1.75898;MQSBZ=-0.611399;BQBZ=-0.425983;FS=0;MQ0F=0.00364964;AC=6;AN=8;DP4=24,13,92,50;MQ=36	GT:PL	1/1:255,151,0	0/1:255,0,255	1/1:255,135,0	0/1:255,0,214
OAR12	39156099	.	A	G	242.939	PASS	DP=30;VDB=1.42188e-05;SGB=-8.81663;RPBZ=0.505555;MQBZ=-0.937049;BQBZ=-0.914416;FS=0;MQ0F=0;AC=5;AN=8;DP4=13,0,16,0;MQ=36	GT:PL	1/1:138,24,0	0/1:27,0,57	0/1:52,0,64	0/1:66,0,131
OAR12	39156218	.	G	A	470.946	PASS	DP=249;VDB=0.000710318;SGB=7.62876;RPBZ=0.782916;MQBZ=0.128736;MQSBZ=0.459009;BQBZ=0.490132;FS=0;MQ0F=0;AC=2;AN=8;DP4=71,47,15,14;MQ=39	GT:PL	0/0:0,102,255	0/1:255,0,255	0/1:255,0,255	0/0:0,141,255
OAR12	39364796	.	T	C	725.517	PASS	DP=229;VDB=6.30084e-05;SGB=7.10524;RPBZ=1.00861;MQBZ=0.40709;MQSBZ=0.2209;BQBZ=1.12128;FS=0;MQ0F=0;AC=3;AN=8;DP4=44,42,30,25;MQ=40	GT:PL	0/0:0,111,255	0/1:255,0,255	0/1:255,0,255	0/1:255,0,219
OAR12	40301037	.	C	A	231.006	PASS	DP=93;VDB=0.789565;SGB=0.289633;RPBZ=-0.439494;MQBZ=1.10415;MQSBZ=0.182794;BQBZ=-1.45019;FS=0;MQ0F=0;AC=2;AN=8;DP4=23,14,4,6;MQ=38	GT:PL	0/0:0,36,255	0/1:177,0,187	0/0:0,42,255	0/1:93,0,123
OAR12	40505932	.	G	C	366.007	PASS	DP=125;VDB=1.06432e-05;SGB=-17.7144;RPBZ=0.204707;MQBZ=-0.32113;MQSBZ=-3.09364;BQBZ=0.705415;FS=0;MQ0F=0;AC=2;AN=8;DP4=23,33,10,11;MQ=36	GT:PL	0/0:0,66,255	0/1:188,0,186	0/0:0,18,255	0/1:217,0,133
OAR12	41181428	.	C	G	861.366	PASS	DP=83;VDB=0.000160722;SGB=-2.51268;RPBZ=-0.553858;MQBZ=-0.682288;MQSBZ=0.104264;BQBZ=0.137685;FS=0;MQ0F=0;AC=6;AN=8;DP4=3,5,13,29;MQ=39	GT:PL	0/1:149,0,110	1/1:255,33,0	0/1:242,0,97	1/1:255,42,0
OAR12	42038660	.	C	T	950.6	PASS	DP=154;VDB=1.61169e-11;SGB=-6.54574;RPBZ=0.866709;MQBZ=-0.981925;MQSBZ=1.8113;BQBZ=-0.647079;FS=0;MQ0F=0.00649351;AC=6;AN=8;DP4=10,7,44,33;MQ=36	GT:PL	1/1:255,60,0	0/1:255,0,15	0/1:225,0,255	1/1:255,78,0
OAR12	42427658	.	C	T	930.927	PASS	DP=147;VDB=0.0138462;SGB=-18.6523;RPBZ=1.20326;MQBZ=-2.73406;MQSBZ=-0.672981;BQBZ=-1.94379;FS=0;MQ0F=0;AC=5;AN=8;DP4=28,8,24,24;MQ=39	GT:PL	1/1:255,12,0	0/1:205,0,255	0/1:255,0,149	0/1:255,0,255
OAR12	43177557	.	C	T	862.702	PASS	DP=76;VDB=0.110519;SGB=-4.76005;RPBZ=0.614434;MQBZ=-0.123517;MQSBZ=0.0645424;BQBZ=0.861117;FS=0;MQ0F=0;AC=6;AN=8;DP4=8,3,18,20;MQ=36	GT:PL	1/1:249,36,0	1/1:255,30,0	0/1:234,0,58	0/1:164,0,183
OAR12	43380196	.	A	G	259.478	PASS	DP=55;VDB=2.17341e-08;SGB=2.34323;RPBZ=0.312348;MQBZ=-0.109316;BQBZ=-0.0942326;FS=0;MQ0F=0;AC=4;AN=8;DP4=0,9,0,18;MQ=34	GT:PL	0/1:103,0,33	0/1:49,0,41	0/0:0,15,117	1/1:151,27,0
OAR12	43627406	.	G	A	706.399	PASS	DP=196;VDB=6.30994e-06;SGB=9.03672;RPBZ=-0.205753;MQBZ=1.81818;MQSBZ=0.85944;BQBZ=1.02533;FS=0;MQ0F=0;AC=4;AN=8;DP4=39,21,37,28;MQ=36	GT:PL	0/1:255,0,255	1/1:255,96,0	0/0:0,102,255	0/1:240,0,184
OAR12	4445442	.	A	T	721.46	PASS	DP=323;VDB=1.88188e-14;SGB=14.0585;RPBZ=-1.3606;MQBZ=-0.911677;MQSBZ=-2.90919;BQBZ=-0.729448;FS=0;MQ0F=0;AC=4;AN=8;DP4=48,58,31,60;MQ=37	GT:PL	1/1:255,148,0	0/1:255,0,255	0/1:255,0,255	0/0:0,175,255
OAR12	44823328	.	G	A	426.508	PASS	DP=222;VDB=1.24497e-10;SGB=32.8101;RPBZ=1.10331;MQBZ=-1.70233;MQSBZ=-0.163405;BQBZ=-1.32652;FS=0;MQ0F=0;AC=3;AN=8;DP4=26,57,27,24;MQ=37	GT:PL	0/0:0,87,255	0/1:217,0,255	1/1:255,97,0	0/0:0,108,255
OAR12	44823431	.	C	T	387.599	PASS	DP=46;VDB=3.12288e-06;SGB=1.69905;RPBZ=1.32965;MQBZ=1.29293;BQBZ=1.43846;FS=0;MQ0F=0;AC=5;AN=8;DP4=0,19,0,27;MQ=36	GT:PL	1/1:143,21,0	0/1:112,0,88	0/0:0,42,169	1/1:178,39,0
OAR12	46267837	.	A	T	248.617	PASS	DP=49;VDB=0.00122073;SGB=2.60694;RPBZ=-0.131519;MQBZ=-0.641605;BQBZ=0.81968;FS=0;MQ0F=0;AC=4;AN=8;DP4=32,0,16,0;MQ=40	GT:PL	1/1:134,18,0	1/1:164,30,0	0/0:0,42,182	0/0:0,54,186
OAR12	47725824	.	G	A	163.864	PASS	DP=30;VDB=0.299782;SGB=-0.441371;RPBZ=0.0598756;MQBZ=-0.661107;MQSBZ=-0.198332;BQBZ=-2.09165;FS=0;MQ0F=0;AC=5;AN=8;DP4=2,5,6,2;MQ=32	GT:PL	1/1:48,6,0	0/1:74,0,12	0/1:0,3,8	0/1:80,0,161
OAR12	49324495	.	C	T	210.017	PASS	DP=141;VDB=0.000837394;SGB=35.109;RPBZ=-1.08656;MQBZ=-0.434114;MQSBZ=-2.61651;BQBZ=-0.488172;FS=0;MQ0F=0;AC=2;AN=8;DP4=33,30,15,12;MQ=38	GT:PL	1/1:255,81,0	0/0:0,54,255	0/0:0,75,255	0/0:0,60,255
OAR12	50623439	.	C	A	369.59	PASS	DP=167;VDB=0.00210613;SGB=9.94653;RPBZ=0.3378;MQBZ=-3.24863;MQSBZ=0.54537;BQBZ=-1.83103;FS=0;MQ0F=0;AC=3;AN=8;DP4=41,32,20,15;MQ=36	GT:PL	0/1:160,0,192	1/1:255,66,0	0/0:0,99,255	0/0:0,93,255
OAR12	50952831	.	T	C	422.249	PASS	DP=179;VDB=0.152766;SGB=-23.2377;RPBZ=0.359849;MQBZ=-2.3934;MQSBZ=0.45551;BQBZ=-1.38242;FS=0;MQ0F=0;AC=4;AN=8;DP4=29,31,17,13;MQ=36	GT:PL	0/1:79,0,255	1/1:255,51,0	0/0:0,87,255	0/1:133,0,255
OAR12	51200716	.	A	G	149.34	PASS	DP=17;VDB=0.0212152;SGB=3.36078;RPBZ=-1.991;MQBZ=2.0264;BQBZ=0.727393;FS=0;MQ0F=0;AC=4;AN=8;DP4=8,0,9,0;MQ=31	GT:PL	0/0:0,12,72	0/0:0,12,78	1/1:62,6,0	1/1:134,21,0
OAR12	51619861	.	T	C	210.017	PASS	DP=256;VDB=1.41311e-06;SGB=62.8348;RPBZ=0.22556;MQBZ=-1.28792;MQSBZ=0.790574;BQBZ=-1.78474;FS=0;MQ0F=0;AC=2;AN=8;DP4=53,45,25,22;MQ=39	GT:PL	0/0:0,102,255	0/0:0,105,255	0/0:0,87,255	1/1:255,141,0
OAR12	51857638	.	G	A	333.581	PASS	DP=265;VDB=4.64984e-05;SGB=33.6332;RPBZ=-0.243448;MQBZ=-2.23136;MQSBZ=0.246332;BQBZ=1.46714;FS=0;MQ0F=0;AC=3;AN=8;DP4=46,39,30,23;MQ=21	GT:PL	0/0:0,114,236	0/0:0,87,233	0/1:148,0,178	1/1:231,102,0
OAR12	52275415	.	A	G	833.359	PASS	DP=265;VDB=4.00328e-09;SGB=-22.3345;RPBZ=8.25082;MQBZ=2.79536;MQSBZ=0.185226;BQBZ=6.4427;FS=0;MQ0F=0.0716981;AC=4;AN=8;DP4=80,19,25,35;MQ=31	GT:PL	0/1:255,0,235	0/1:184,0,255	0/1:177,0,215	0/1:255,0,148
OAR12	52275443	.	C	T	981.039	PASS	DP=264;VDB=0.000767504;SGB=-7.59583;RPBZ=2.29978;MQBZ=5.08804;MQSBZ=0.659074;BQBZ=-1.65329;FS=0;MQ0F=0.0719697;AC=6;AN=8;DP4=31,28,47,53;MQ=31	GT:PL	1/1:255,42,0	0/1:255,0,255	0/1:255,0,236	1/1:255,62,0
OAR12	52933520	.	C	T	50.6478	PASS	DP=49;VDB=7.86896e-09;SGB=-9.43549;RPBZ=-1.61936;MQBZ=-0.490313;BQBZ=-5.91532;FS=0;MQ0F=0;AC=3;AN=8;DP4=25,0,18,0;MQ=35	GT:PL	0/1:41,0,104	0/0:0,11,123	0/1:26,0,79	0/1:24,0,111
OAR12	52933541	.	G	A	458.257	PASS	DP=65;VDB=1.25291e-11;SGB=-14.97;RPBZ=-1.59277;MQBZ=-0.39576;BQBZ=1.43654;FS=0;MQ0F=0;AC=4;AN=8;DP4=29,0,36,0;MQ=37	GT:PL	0/1:137,0,137	0/1:90,0,116	0/1:147,0,17	0/1:122,0,121
OAR12	52933656	.	T	C	437.171	PASS	DP=427;VDB=2.34144e-06;SGB=15.7409;RPBZ=0.812221;MQBZ=-1.93625;MQSBZ=-0.334818;BQBZ=-0.452416;FS=0;MQ0F=0;AC=2;AN=8;DP4=111,95,24,26;MQ=38	GT:PL	0/0:0,151,255	0/0:0,184,255	0/1:255,0,255	0/1:222,0,255
OAR12	5340250	.	C	T	980.597	PASS	DP=227;VDB=8.14148e-05;SGB=-7.13551;RPBZ=0.350212;MQBZ=-2.49348;MQSBZ=2.00945;BQBZ=-2.89915;FS=0;MQ0F=0;AC=5;AN=8;DP4=26,25,47,43;MQ=38	GT:PL	0/1:255,0,251	0/1:255,0,255	0/1:255,0,255	1/1:255,72,0
OAR12	54371252	.	G	A	670.502	PASS	DP=176;VDB=3.00352e-05;SGB=8.84357;RPBZ=2.31261;MQBZ=2.04656;MQSBZ=0.479037;BQBZ=0.657458;FS=0;MQ0F=0;AC=5;AN=8;DP4=24,17,31,33;MQ=37	GT:PL	1/1:255,90,0	1/1:255,75,0	0/1:206,0,255	0/0:0,75,255
OAR12	54614553	.	A	G	674.602	PASS	DP=241;VDB=2.36353e-09;SGB=7.49154;RPBZ=-0.0832902;MQBZ=-1.73717;MQSBZ=-0.394458;BQBZ=-1.88136;FS=0;MQ0F=0;AC=3;AN=8;DP4=51,43,32,25;MQ=37	GT:PL	0/0:0,123,255	0/1:204,0,255	0/1:255,0,255	0/1:255,0,255
OAR12	54829245	.	A	C	426.033	PASS	DP=166;VDB=0.0012557;SGB=6.46988;RPBZ=-0.156175;MQBZ=-0.3548;MQSBZ=0.331402;BQBZ=-0.416494;FS=0;MQ0F=0;AC=2;AN=8;DP4=30,47,8,18;MQ=37	GT:PL	0/0:0,75,255	0/0:0,75,255	0/1:255,0,255	0/1:210,0,219
OAR12	55085492	.	G	A	925.601	PASS	DP=173;VDB=4.62376e-14;SGB=-6.08136;RPBZ=-0.358825;MQBZ=-1.71012;MQSBZ=1.79869;BQBZ=-0.170635;FS=0;MQ0F=0;AC=5;AN=8;DP4=27,13,46,21;MQ=38	GT:PL	1/1:255,81,0	0/1:255,0,136	0/1:200,0,236	0/1:255,0,255
OAR12	55326906	.	A	G	610.496	PASS	DP=108;VDB=1.71555e-05;SGB=3.6294;RPBZ=0.962198;MQBZ=1.04005;MQSBZ=-1.53928;BQBZ=1.23703;FS=0;MQ0F=0;AC=4;AN=8;DP4=8,22,18,19;MQ=37	GT:PL	0/1:203,0,220	1/1:255,57,0	0/1:196,0,144	0/0:0,39,255
OAR12	5585640	.	T	C	976.522	PASS	DP=377;VDB=2.00755e-21;SGB=-40.132;RPBZ=-1.77369;MQBZ=-0.449257;MQSBZ=-1.19663;BQBZ=-0.58242;FS=0;MQ0F=0.066313;AC=4;AN=8;DP4=65,53,57,61;MQ=30	GT:PL	0/1:249,0,255	0/1:255,0,255	0/1:255,0,255	0/1:255,0,255
OAR12	55970506	.	G	A	500.532	PASS	DP=80;VDB=4.69072e-05;SGB=1.1186;RPBZ=-1.37269;MQBZ=-1.95003;MQSBZ=0.344285;BQBZ=-0.542652;FS=0;MQ0F=0;AC=4;AN=8;DP4=10,16,11,13;MQ=37	GT:PL	1/1:185,24,0	0/1:164,0,170	0/0:0,33,255	0/1:195,0,159
OAR12	59063173	.	T	C	327.314	PASS	DP=87;VDB=1.16364e-05;SGB=-14.6458;RPBZ=-0.82168;MQBZ=-2.55466;MQSBZ=-0.703183;BQBZ=0.163588;FS=0;MQ0F=0;AC=3;AN=8;DP4=14,14,6,10;MQ=38	GT:PL	0/0:0,21,215	0/1:198,0,172	0/1:41,0,255	0/1:128,0,91
OAR12	59063190	.	T	C	309.641	PASS	DP=114;VDB=1.20907e-05;SGB=-15.2595;RPBZ=2.26625;MQBZ=-4.00518;MQSBZ=-2.06784;BQBZ=2.34337;FS=0;MQ0F=0;AC=3;AN=8;DP4=37,14,7,10;MQ=39	GT:PL	0/0:0,51,255	0/1:186,0,207	0/1:23,0,255	0/1:141,0,110
OAR12	59063235	.	A	G	491.53	PASS	DP=124;VDB=0.234715;SGB=-20.7829;RPBZ=0.35005;MQBZ=-3.53385;MQSBZ=-1.99111;BQBZ=-0.0194567;FS=0;MQ0F=0;AC=3;AN=8;DP4=21,28,9,17;MQ=39	GT:PL	0/0:0,57,255	0/1:221,0,248	0/1:108,0,247	0/1:202,0,111
OAR12	59264396	.	G	A	713.49	PASS	DP=215;VDB=2.0796e-05;SGB=-26.3236;RPBZ=0.805274;MQBZ=1.46691;MQSBZ=0.382278;BQBZ=2.97875;FS=0;MQ0F=0;AC=4;AN=8;DP4=30,28,38,35;MQ=39	GT:PL	0/0:0,56,255	0/1:247,0,255	0/1:255,0,255	1/1:255,102,0
OAR12	59779292	.	T	C	716.059	PASS	DP=129;VDB=0.0106534;SGB=3.62862;RPBZ=1.33332;MQBZ=0.278441;MQSBZ=2.37406;BQBZ=1.37131;FS=0;MQ0F=0;AC=4;AN=8;DP4=20,21,22,15;MQ=39	GT:PL	1/1:255,36,0	0/1:255,0,100	0/1:250,0,181	0/0:0,84,255
OAR12	59990219	.	A	G	153.766	PASS	DP=214;VDB=0.0209275;SGB=2.22065;RPBZ=2.74926;MQBZ=0.111858;MQSBZ=1.34373;BQBZ=-0.835368;FS=0;MQ0F=0;AC=2;AN=8;DP4=43,43,14,1;MQ=36	GT:PL	0/0:0,45,255	0/1:134,0,255	0/0:0,96,255	0/1:61,0,255
OAR12	59990310	.	A	G	980.951	PASS	DP=361;VDB=7.61744e-20;SGB=-10.7002;RPBZ=1.56843;MQBZ=0.526128;MQSBZ=-2.05159;BQBZ=-0.0848703;FS=0;MQ0F=0;AC=6;AN=8;DP4=27,30,75,93;MQ=38	GT:PL	1/1:255,135,0	0/1:255,0,255	1/1:255,160,0	0/1:255,0,255
OAR12	59990377	.	T	A	470.902	PASS	DP=171;VDB=0.0523066;SGB=6.85617;RPBZ=0.227915;MQBZ=-1.67062;MQSBZ=0.065386;BQBZ=1.69172;FS=0;MQ0F=0;AC=2;AN=8;DP4=22,38,15,12;MQ=38	GT:PL	0/0:0,72,255	0/1:255,0,161	0/0:0,45,255	0/1:255,0,255
OAR12	60684729	.	C	T	423.017	PASS	DP=174;VDB=6.01257e-05;SGB=-18.9418;RPBZ=-1.72953;MQBZ=-0.203338;MQSBZ=1.49428;BQBZ=0.534377;FS=0;MQ0F=0;AC=2;AN=8;DP4=41,42,15,8;MQ=37	GT:PL	0/0:0,78,255	0/1:255,0,244	0/0:0,102,255	0/1:207,0,210
OAR12	61222112	.	C	T	712.314	PASS	DP=240;VDB=2.20189e-08;SGB=-33.6707;RPBZ=1.49509;MQBZ=-0.724984;MQSBZ=-0.42511;BQBZ=-0.0891689;FS=0;MQ0F=0;AC=3;AN=8;DP4=57,48,24,23;MQ=38	GT:PL	0/1:246,0,255	0/1:255,0,255	0/1:251,0,255	0/0:0,126,255
OAR12	62852119	.	G	A	470.772	PASS	DP=239;VDB=6.30656e-23;SGB=16.5135;RPBZ=0.458222;MQBZ=-0.444001;MQSBZ=-3.16196;BQBZ=1.15013;FS=0;MQ0F=0;AC=2;AN=8;DP4=35,66,15,37;MQ=38	GT:PL	0/1:255,0,166	0/0:0,75,255	0/1:255,0,255	0/0:0,111,255
OAR12	63557991	.	C	G	720.024	PASS	DP=135;VDB=1.91053e-16;SGB=12.9167;RPBZ=-2.65737;MQBZ=-0.649779;MQSBZ=-1.3491;BQBZ=1.25608;FS=0;MQ0F=0;AC=6;AN=8;DP4=8,17,19,37;MQ=37	GT:PL	1/1:255,66,0	1/1:255,36,0	1/1:255,66,0	0/0:0,75,255
OAR12	63790711	.	A	G	910.963	PASS	DP=176;VDB=1.23561e-10;SGB=-6.68232;RPBZ=1.75161;MQBZ=-1.58547;MQSBZ=1.30453;BQBZ=-0.409288;FS=0;MQ0F=0;AC=6;AN=8;DP4=12,17,50,30;MQ=36	GT:PL	1/1:255,87,0	1/1:255,81,0	0/1:244,0,255	0/1:196,0,211
OAR12	6524493	.	G	A	424.882	PASS	DP=174;VDB=1.18084e-05;SGB=7.62876;RPBZ=0.556208;MQBZ=0.22312;MQSBZ=3.13271;BQBZ=0.671086;FS=0;MQ0F=0;AC=2;AN=8;DP4=47,23,21,8;MQ=39	GT:PL	0/1:209,0,195	0/1:255,0,255	0/0:0,69,255	0/0:0,81,255
OAR12	65699981	.	A	G	650.86	PASS	DP=135;VDB=0.00011294;SGB=-18.9591;RPBZ=1.38276;MQBZ=-2.70383;MQSBZ=1.16297;BQBZ=-1.06153;FS=0;MQ0F=0;AC=5;AN=8;DP4=20,15,31,18;MQ=35	GT:PL	0/1:174,0,233	1/1:255,66,0	0/1:187,0,241	0/1:75,0,255
OAR12	65920004	.	C	T	632.5	PASS	DP=114;VDB=0.0133502;SGB=2.46991;RPBZ=-1.30556;MQBZ=-0.981773;MQSBZ=-0.702304;BQBZ=-0.408887;FS=0;MQ0F=0;AC=4;AN=8;DP4=22,18,13,18;MQ=37	GT:PL	0/0:0,63,255	0/1:232,0,148	0/1:189,0,255	1/1:255,36,0
OAR12	66422997	.	T	G	129.421	PASS	DP=28;VDB=0.262259;SGB=-1.63269;RPBZ=-0.114135;MQBZ=0.42536;MQSBZ=1.62226;BQBZ=-0.254257;FS=0;MQ0F=0;AC=3;AN=8;DP4=7,5,4,1;MQ=38	GT:PL	0/0:0,12,117	0/1:60,0,48	0/0:0,18,192	1/1:113,9,0
OAR12	67886787	.	G	A	210.017	PASS	DP=175;VDB=0.000250732;SGB=42.0404;RPBZ=-0.480678;MQBZ=-1.11852;MQSBZ=-3.64016;BQBZ=-0.149966;FS=0;MQ0F=0;AC=2;AN=8;DP4=35,45,12,20;MQ=36	GT:PL	0/0:0,51,255	0/0:0,108,255	0/0:0,81,255	1/1:255,96,0
OAR12	68161938	.	T	G	461.54	PASS	DP=175;VDB=0.119401;SGB=11.1054;RPBZ=-1.44366;MQBZ=-1.08608;MQSBZ=0.433648;BQBZ=-0.206073;FS=0;MQ0F=0;AC=3;AN=8;DP4=36,33,19,19;MQ=39	GT:PL	0/1:252,0,186	0/0:0,78,255	1/1:255,75,0	0/0:0,105,255
OAR12	70349154	.	T	C	980.768	PASS	DP=187;VDB=2.58609e-06;SGB=-7.18492;RPBZ=0.381755;MQBZ=0.139609;MQSBZ=-0.599455;BQBZ=0.223856;FS=0;MQ0F=0;AC=6;AN=8;DP4=14,10,45,46;MQ=37	GT:PL	0/1:255,0,246	0/1:255,0,199	1/1:255,66,0	1/1:255,96,0
OAR12	70825625	.	G	A	981.001	PASS	DP=203;VDB=1.28409e-13;SGB=-7.5045;RPBZ=0.460236;MQBZ=-1.19028;MQSBZ=3.63568;BQBZ=-1.44914;FS=0;MQ0F=0;AC=6;AN=8;DP4=17,12,61,37;MQ=37	GT:PL	0/1:255,0,255	1/1:255,72,0	1/1:255,105,0	0/1:255,0,255
OAR12	71071488	.	C	T	337.812	PASS	DP=119;VDB=2.40472e-05;SGB=4.5384;RPBZ=0.0305784;MQBZ=-0.724027;MQSBZ=-1.23778;BQBZ=-0.108075;FS=0;MQ0F=0;AC=2;AN=8;DP4=21,34,8,13;MQ=37	GT:PL	0/0:0,42,255	0/1:255,0,255	0/0:0,42,255	0/1:122,0,255
OAR12	71740500	.	T	C	628.972	PASS	DP=283;VDB=9.04258e-07;SGB=-80.3098;RPBZ=9.87311;MQBZ=1.13838;MQSBZ=0.580053;BQBZ=9.41918;FS=0;MQ0F=0;AC=4;AN=8;DP4=147,15,21,25;MQ=39	GT:PL	0/1:121,0,209	0/1:50,0,255	0/1:246,0,255	0/1:255,0,217
OAR12	72479068	.	G	T	76.72	PASS	DP=30;VDB=0.00056581;SGB=-6.00148;RPBZ=-3.58761;MQBZ=-2.37797;MQSBZ=-1.76571;BQBZ=-2.97141;FS=0;MQ0F=0;AC=4;AN=8;DP4=7,5,1,6;MQ=37	GT:PL	0/1:49,0,92	0/1:30,0,113	0/1:18,0,81	0/1:20,0,34
OAR12	7313163	.	A	G	720.023	PASS	DP=244;VDB=8.84883e-16;SGB=29.5827;RPBZ=0.200641;MQBZ=0.716288;MQSBZ=4.4367;BQBZ=-0.273487;FS=0;MQ0F=0;AC=6;AN=8;DP4=21,10,53,61;MQ=39	GT:PL	1/1:255,111,0	1/1:255,105,0	1/1:255,126,0	0/0:0,93,255
OAR12	73310968	.	C	T	495.491	PASS	DP=102;VDB=0.000165645;SGB=1.70133;RPBZ=-0.960624;MQBZ=0.469608;MQSBZ=-0.317722;BQBZ=0.93477;FS=0;MQ0F=0;AC=4;AN=8;DP4=13,22,16,11;MQ=39	GT:PL	0/1:255,0,78	1/1:255,42,0	0/0:0,69,255	0/1:29,0,209
OAR12	73848719	.	A	C	162.03	PASS	DP=121;VDB=0.0551731;SGB=12.9307;RPBZ=-0.200674;MQBZ=-5.06292;MQSBZ=1.40959;BQBZ=-6.86212;FS=0;MQ0F=0;AC=2;AN=8;DP4=22,19,7,4;MQ=38	GT:PL	0/0:0,45,255	1/1:207,33,0	0/0:0,36,255	0/0:0,42,255
OAR12	74357739	.	C	T	72.502	PASS	DP=69;VDB=0.0015167;SGB=0.289633;RPBZ=0.761119;MQBZ=-0.792742;BQBZ=0.189495;FS=0;MQ0F=0;AC=2;AN=8;DP4=59,0,10,0;MQ=33	GT:PL	0/1:77,0,133	0/0:0,78,174	0/0:0,42,174	0/1:36,0,135
OAR12	74357849	.	A	G	720.023	PASS	DP=281;VDB=3.2675e-25;SGB=34.761;RPBZ=-1.45266;MQBZ=1.072;MQSBZ=-1.87659;BQBZ=-0.425475;FS=0;MQ0F=0;AC=6;AN=8;DP4=21,30,78,54;MQ=36	GT:PL	1/1:255,138,0	0/0:0,154,255	1/1:255,144,0	1/1:255,114,0
OAR12	74675062	.	A	G	721.417	PASS	DP=283;VDB=1.14622e-09;SGB=14.638;RPBZ=-0.445181;MQBZ=-1.0029;MQSBZ=3.33708;BQBZ=-1.49375;FS=0;MQ0F=0;AC=4;AN=8;DP4=50,31,63,31;MQ=38	GT:PL	0/1:255,0,237	0/0:0,148,255	1/1:255,151,0	0/1:255,0,248
OAR12	75154823	.	T	C	432.5	PASS	DP=143;VDB=0.0512411;SGB=4.60308;RPBZ=0.129368;MQBZ=1.59724;MQSBZ=-0.276257;BQBZ=-0.520149;FS=0;MQ0F=0;AC=3;AN=8;DP4=27,20,28,13;MQ=38	GT:PL	0/0:0,46,255	1/1:255,90,0	0/0:0,54,255	0/1:223,0,159
OAR12	77307033	.	G	A	147.413	PASS	DP=89;VDB=0.194572;SGB=0.289633;RPBZ=1.56088;MQBZ=-1.00506;MQSBZ=-1.68974;BQBZ=-1.27347;FS=0;MQ0F=0;AC=3;AN=8;DP4=14,16,9,1;MQ=32	GT:PL	0/1:51,0,198	0/0:0,33,255	0/0:0,30,234	1/1:142,21,0
OAR12	77822520	.	C	T	608.496	PASS	DP=105;VDB=1.95032e-05;SGB=2.27743;RPBZ=0.10395;MQBZ=-0.492643;MQSBZ=-2.80677;BQBZ=1.04105;FS=0;MQ0F=0;AC=4;AN=8;DP4=10,24,11,19;MQ=37	GT:PL	0/1:224,0,133	0/1:173,0,243	1/1:255,42,0	0/0:0,51,255
OAR12	9310564	.	A	C	705.674	PASS	DP=57;VDB=1.20688e-11;SGB=-1.46;RPBZ=0.912793;MQBZ=-1.05169;MQSBZ=2.00116;BQBZ=-0.617213;FS=0;MQ0F=0;AC=6;AN=8;DP4=2,1,27,8;MQ=38	GT:PL	0/1:123,0,12	0/1:123,0,63	1/1:255,45,0	1/1:245,24,0
OAR13	10671652	.	C	T	210.05	PASS	DP=143;VDB=0.138758;SGB=6.46989;RPBZ=0.713998;MQBZ=0.622667;MQSBZ=1.48084;BQBZ=0.891107;FS=0;MQ0F=0;AC=2;AN=8;DP4=31,30,11,15;MQ=38	GT:PL	0/0:0,18,255	0/0:0,96,255	0/0:0,30,246	1/1:255,75,0
OAR13	11571080	.	C	T	285.933	PASS	DP=119;VDB=0.0646505;SGB=1.4481;RPBZ=0.27847;MQBZ=-0.218763;MQSBZ=-0.0369692;BQBZ=0.374975;FS=0;MQ0F=0;AC=2;AN=8;DP4=30,18,8,5;MQ=36	GT:PL	0/1:155,0,126	0/1:170,0,119	0/0:0,63,255	0/0:0,51,255
OAR13	12708384	.	G	T	253.108	PASS	DP=125;VDB=6.51048e-08;SGB=7.62876;RPBZ=0.174516;MQBZ=-1.02127;MQSBZ=-2.28679;BQBZ=0.468992;FS=0;MQ0F=0;AC=3;AN=8;DP4=8,46,8,21;MQ=35	GT:PL	1/1:255,69,0	0/0:0,72,255	0/0:0,48,255	0/1:44,0,215
OAR13	13244257	.	A	C	524.488	PASS	DP=132;VDB=5.04624e-10;SGB=4.59856;RPBZ=1.53094;MQBZ=-1.02097;MQSBZ=-0.111982;BQBZ=-1.17531;FS=0;MQ0F=0;AC=4;AN=8;DP4=20,24,16,26;MQ=37	GT:PL	0/1:135,0,202	0/1:178,0,184	1/1:255,75,0	0/0:0,81,255
OAR13	14724127	.	C	T	558.358	PASS	DP=177;VDB=3.84249e-12;SGB=6.35649;RPBZ=-0.577784;MQBZ=-0.811013;MQSBZ=-1.60529;BQBZ=-0.0817544;FS=0;MQ0F=0;AC=4;AN=8;DP4=22,33,27,24;MQ=37	GT:PL	0/1:193,0,246	0/1:154,0,239	0/0:0,87,255	1/1:255,102,0
OAR13	15223933	.	G	A	422.007	PASS	DP=207;VDB=2.06079e-05;SGB=-24.4651;RPBZ=4.48696;MQBZ=-1.77018;MQSBZ=-2.32675;BQBZ=3.94611;FS=0;MQ0F=0;AC=2;AN=8;DP4=69,27,12,20;MQ=35	GT:PL	0/1:206,0,239	0/1:255,0,167	0/0:0,76,255	0/0:0,108,255
OAR13	15526979	.	G	A	420.955	PASS	DP=137;VDB=0.112489;SGB=4.15211;RPBZ=-0.10163;MQBZ=-1.00396;MQSBZ=0.527941;BQBZ=-0.0418854;FS=0;MQ0F=0;AC=2;AN=8;DP4=25,35,11,9;MQ=38	GT:PL	0/0:0,60,255	0/1:219,0,172	0/0:0,75,255	0/1:241,0,192
OAR13	1556265	.	T	G	198.59	PASS	DP=44;VDB=0.0824373;SGB=3.53239;RPBZ=-0.754489;MQBZ=0.30251;MQSBZ=0.151255;BQBZ=2.47436;FS=0;MQ0F=0;AC=2;AN=8;DP4=10,6,6,3;MQ=38	GT:PL	0/0:0,15,160	0/1:225,0,87	0/0:0,15,147	0/1:12,0,91
OAR13	16741897	.	C	A	471.036	PASS	DP=213;VDB=0.000610572;SGB=9.94653;RPBZ=0.103705;MQBZ=-0.274811;MQSBZ=-2.57832;BQBZ=-0.360987;FS=0;MQ0F=0;AC=2;AN=8;DP4=60,46,18,17;MQ=37	GT:PL	0/0:0,54,255	0/1:255,0,255	0/0:0,163,255	0/1:255,0,255
OAR13	17997272	.	G	A	464.569	PASS	DP=215;VDB=0.0282118;SGB=30.8681;RPBZ=-1.37909;MQBZ=-0.137585;MQSBZ=0.0222439;BQBZ=-0.560198;FS=0;MQ0F=0;AC=3;AN=8;DP4=39,43,22,27;MQ=38	GT:PL	0/1:255,0,242	0/0:0,96,255	1/1:255,96,0	0/0:0,108,255
OAR13	18235423	.	T	C	379.51	PASS	DP=105;VDB=3.33094e-05;SGB=13.03;RPBZ=-2.18504;MQBZ=-0.589775;MQSBZ=-2.03322;BQBZ=-1.50656;FS=0;MQ0F=0;AC=3;AN=8;DP4=15,21,7,16;MQ=38	GT:PL	0/1:170,0,255	0/0:0,39,255	1/1:255,51,0	0/0:0,39,255
OAR13	18470558	.	G	A	625.442	PASS	DP=191;VDB=5.06475e-05;SGB=-19.8796;RPBZ=2.73309;MQBZ=0.957368;MQSBZ=3.53671;BQBZ=0.544965;FS=0;MQ0F=0;AC=4;AN=8;DP4=46,22,29,23;MQ=36	GT:PL	0/1:159,0,255	0/0:0,102,255	0/1:255,0,208	1/1:255,78,0
OAR13	19622959	.	T	G	556.548	PASS	DP=130;VDB=0.000268365;SGB=-20.1692;RPBZ=-0.618865;MQBZ=-0.00934362;MQSBZ=0.607642;BQBZ=-0.388632;FS=0;MQ0F=0;AC=3;AN=8;DP4=28,20,13,12;MQ=39	GT:PL	0/1:249,0,219	0/0:0,51,255	0/1:179,0,157	0/1:168,0,255
OAR13	20085528	.	A	G	529.593	PASS	DP=132;VDB=9.89274e-06;SGB=3.04949;RPBZ=2.04855;MQBZ=0.0609144;MQSBZ=-1.76755;BQBZ=0.247352;FS=0;MQ0F=0;AC=3;AN=8;DP4=25,20,14,20;MQ=37	GT:PL	0/1:59,0,251	0/0:0,45,255	0/1:255,0,195	0/1:255,0,191
OAR13	20289051	.	G	T	678.606	PASS	DP=253;VDB=1.40037e-20;SGB=-37.9666;RPBZ=1.4613;MQBZ=0.23846;MQSBZ=-5.23257;BQBZ=0.0472116;FS=0;MQ0F=0;AC=3;AN=8;DP4=38,68,22,32;MQ=38	GT:PL	0/1:255,0,255	0/0:0,157,255	0/1:208,0,191	0/1:255,0,255
OAR13	20549294	.	A	G	308.789	PASS	DP=97;VDB=4.04748e-07;SGB=2.60694;RPBZ=-0.540226;MQBZ=-1.40643;MQSBZ=-0.501808;BQBZ=0.108671;FS=0;MQ0F=0;AC=2;AN=8;DP4=14,29,5,11;MQ=39	GT:PL	0/0:0,30,255	0/1:155,0,255	0/0:0,24,229	0/1:193,0,215
OAR13	20778048	.	G	A	378.935	PASS	DP=155;VDB=0.0121645;SGB=4.9247;RPBZ=-0.600963;MQBZ=0.739062;MQSBZ=3.51428;BQBZ=0.0668621;FS=0;MQ0F=0;AC=2;AN=8;DP4=65,17,14,8;MQ=35	GT:PL	0/1:219,0,218	0/0:0,66,255	0/1:199,0,255	0/0:0,87,255
OAR13	21828108	.	A	G	32.4775	PASS	DP=11;VDB=0.172729;SGB=1.56341;RPBZ=1.63672;MQBZ=0.106512;BQBZ=-1.63299;FS=0;MQ0F=0;AC=2;AN=8;DP4=0,8,0,3;MQ=34	GT:PL	0/0:0,3,23	0/0:0,15,119	0/0:0,6,56	1/1:73,9,0
OAR13	22116759	.	C	T	544.419	PASS	DP=127;VDB=0.136166;SGB=1.7009;RPBZ=-0.927696;MQBZ=0.0898596;MQSBZ=-2.17474;BQBZ=1.30379;FS=0;MQ0F=0;AC=4;AN=8;DP4=24,13,15,12;MQ=38	GT:PL	0/1:167,0,177	1/1:255,42,0	0/1:166,0,234	0/0:0,54,255
OAR13	22345719	.	G	A	336.443	PASS	DP=35;VDB=0.102551;SGB=1.67761;RPBZ=0.49951;MQBZ=1.33973;MQSBZ=-1.65145;BQBZ=1.31906;FS=0;MQ0F=0;AC=4;AN=8;DP4=2,5,7,6;MQ=39	GT:PL	0/1:57,0,27	1/1:255,27,0	0/1:68,0,33	0/0:0,15,145
OAR13	23616	.	T	G	150.943	PASS	DP=48;VDB=0.0014134;SGB=0.289633;RPBZ=-1.47618;MQBZ=1.56941;BQBZ=0.512989;FS=0;MQ0F=0;AC=2;AN=8;DP4=38,0,10,0;MQ=38	GT:PL	0/0:0,33,170	0/1:69,0,99	0/1:121,0,128	0/0:0,42,176
OAR13	23722	.	T	A	980.637	PASS	DP=216;VDB=2.36407e-07;SGB=-7.82411;RPBZ=-1.16099;MQBZ=-0.797175;MQSBZ=2.10794;BQBZ=-0.896141;FS=0;MQ0F=0;AC=6;AN=8;DP4=17,6,52,53;MQ=36	GT:PL	1/1:255,90,0	0/1:255,0,152	0/1:255,0,255	1/1:255,108,0
OAR13	23926881	.	G	A	210.017	PASS	DP=129;VDB=0.0032118;SGB=32.3364;RPBZ=1.1365;MQBZ=-0.291059;MQSBZ=0.706723;BQBZ=-0.0657106;FS=0;MQ0F=0;AC=2;AN=8;DP4=40,24,15,10;MQ=36	GT:PL	0/0:0,75,255	0/0:0,60,255	0/0:0,57,255	1/1:255,75,0
OAR13	2495726	.	A	G	720.002	PASS	DP=298;VDB=2.01194e-12;SGB=33.0349;RPBZ=-1.01355;MQBZ=-1.10185;MQSBZ=-0.660327;BQBZ=-1.81331;FS=0;MQ0F=0;AC=6;AN=8;DP4=25,25,65,61;MQ=37	GT:PL	1/1:255,36,0	1/1:255,144,0	1/1:255,120,0	0/0:0,144,255
OAR13	26361684	.	C	T	696.582	PASS	DP=168;VDB=0.000152985;SGB=14.9429;RPBZ=0.869022;MQBZ=-1.35805;MQSBZ=3.06303;BQBZ=-1.24854;FS=0;MQ0F=0;AC=5;AN=8;DP4=26,13,36,27;MQ=39	GT:PL	1/1:255,81,0	0/0:0,84,255	1/1:255,69,0	0/1:232,0,250
OAR13	26580367	.	A	G	357.855	PASS	DP=207;VDB=0.112958;SGB=8.01505;RPBZ=-5.21586;MQBZ=0.116646;MQSBZ=1.59681;BQBZ=1.46067;FS=0;MQ0F=0;AC=2;AN=8;DP4=42,57,14,16;MQ=36	GT:PL	0/0:0,87,255	0/1:255,0,232	0/0:0,81,255	0/1:142,0,255
OAR13	27374853	.	G	A	58.7926	PASS	DP=44;VDB=0.288695;SGB=4.63151;RPBZ=-0.292088;MQBZ=0;BQBZ=-1.00279;FS=0;MQ0F=0.0227273;AC=2;AN=8;DP4=0,37,0,5;MQ=33	GT:PL	0/0:0,42,166	1/1:103,15,0	0/0:0,48,170	0/0:0,21,116
OAR13	27374863	.	C	A	53.794	PASS	DP=37;VDB=0.14314;SGB=4.63151;RPBZ=0.223032;MQBZ=0.34772;BQBZ=-1.40103;FS=0;MQ0F=0.027027;AC=2;AN=8;DP4=0,32,0,5;MQ=32	GT:PL	0/0:0,33,162	1/1:98,15,0	0/0:0,42,162	0/0:0,21,116
OAR13	28589132	.	T	C	413.038	PASS	DP=192;VDB=1.89101e-12;SGB=8.40135;RPBZ=0.34919;MQBZ=-2.69915;MQSBZ=2.32184;BQBZ=-1.0084;FS=0;MQ0F=0;AC=2;AN=8;DP4=63,25,23,8;MQ=38	GT:PL	0/0:0,78,255	0/0:0,99,255	0/1:197,0,252	0/1:255,0,255
OAR13	2921089	.	C	G	594.47	PASS	DP=143;VDB=1.45843e-07;SGB=5.17472;RPBZ=0.0465925;MQBZ=0.752392;MQSBZ=-2.20552;BQBZ=-0.820493;FS=0;MQ0F=0;AC=4;AN=8;DP4=17,27,19,26;MQ=37	GT:PL	1/1:255,75,0	0/1:146,0,255	0/1:237,0,181	0/0:0,66,255
OAR13	29335199	.	C	A	719.528	PASS	DP=190;VDB=0.00685275;SGB=19.4175;RPBZ=0.54274;MQBZ=1.05015;MQSBZ=2.08732;BQBZ=0.865109;FS=0;MQ0F=0;AC=5;AN=8;DP4=21,21,38,40;MQ=37	GT:PL	0/0:0,96,255	1/1:255,111,0	0/1:255,0,189	1/1:255,81,0
OAR13	30666015	.	G	A	198.373	PASS	DP=47;VDB=0.0813431;SGB=-9.73551;RPBZ=-0.694365;MQBZ=1.65779;MQSBZ=-2.44468;BQBZ=0.96986;FS=0;MQ0F=0;AC=4;AN=8;DP4=10,11,7,1;MQ=38	GT:PL	0/1:117,0,158	0/0:0,27,239	0/1:51,0,150	1/1:72,6,0
OAR13	3374820	.	G	A	228.562	PASS	DP=58;VDB=5.64245e-08;SGB=4.15211;RPBZ=-0.0819985;MQBZ=0.0816633;BQBZ=-2.26348;FS=0;MQ0F=0;AC=3;AN=8;DP4=38,0,20,0;MQ=37	GT:PL	0/0:0,45,180	0/1:98,0,121	0/0:0,48,172	1/1:176,42,0
OAR13	34331082	.	T	C	435.571	PASS	DP=156;VDB=0.000576481;SGB=3.47716;RPBZ=0.492747;MQBZ=-1.47726;MQSBZ=-2.4295;BQBZ=-1.94571;FS=0;MQ0F=0;AC=3;AN=8;DP4=28,30,16,20;MQ=36	GT:PL	0/0:0,69,255	1/1:255,72,0	0/1:226,0,255	0/0:0,56,255
OAR13	35642419	.	G	A	720.916	PASS	DP=195;VDB=7.21992e-05;SGB=8.26414;RPBZ=-1.41154;MQBZ=1.12253;MQSBZ=-0.22521;BQBZ=1.06707;FS=0;MQ0F=0;AC=4;AN=8;DP4=26,30,30,31;MQ=36	GT:PL	0/1:255,0,125	1/1:255,90,0	0/1:255,0,180	0/0:0,114,255
OAR13	36551868	.	G	A	105.28	PASS	DP=23;VDB=0.000368483;SGB=-6.91347;RPBZ=2.27889;MQBZ=-1.81964;BQBZ=-0.605515;FS=0;MQ0F=0;AC=4;AN=8;DP4=13,0,10,0;MQ=34	GT:PL	0/1:5,0,99	1/1:113,18,0	0/0:0,11,125	0/1:30,0,47
OAR13	3703900	.	C	G	372.944	PASS	DP=148;VDB=9.03857e-08;SGB=6.46988;RPBZ=0.561528;MQBZ=-0.736854;MQSBZ=-3.83929;BQBZ=-0.194217;FS=0;MQ0F=0;AC=2;AN=8;DP4=32,34,8,18;MQ=37	GT:PL	0/0:0,78,255	0/1:255,0,167	0/1:157,0,229	0/0:0,69,255
OAR13	38172246	.	C	T	442.04	PASS	DP=179;VDB=4.15473e-06;SGB=8.40135;RPBZ=-0.55275;MQBZ=-0.724603;MQSBZ=-0.169412;BQBZ=-0.537875;FS=0;MQ0F=0;AC=2;AN=8;DP4=52,29,17,14;MQ=37	GT:PL	0/0:0,93,255	0/0:0,66,255	0/1:226,0,242	0/1:255,0,255
OAR13	38892958	.	G	A	719.543	PASS	DP=277;VDB=0.000164069;SGB=36.2021;RPBZ=0.0580179;MQBZ=0.729031;MQSBZ=-1.15509;BQBZ=0.456553;FS=0;MQ0F=0;AC=5;AN=8;DP4=25,23,57,80;MQ=35	GT:PL	1/1:255,178,0	1/1:255,166,0	0/1:255,0,231	0/0:0,102,255
OAR13	39606875	.	G	A	470.929	PASS	DP=226;VDB=0.00304118;SGB=13.8095;RPBZ=-1.14265;MQBZ=0.0863573;MQSBZ=0.094149;BQBZ=1.44675;FS=0;MQ0F=0;AC=2;AN=8;DP4=41,63,18,27;MQ=38	GT:PL	0/1:255,0,255	0/0:0,87,255	0/1:255,0,225	0/0:0,126,255
OAR13	39846135	.	G	A	446.032	PASS	DP=169;VDB=0.0347602;SGB=7.62876;RPBZ=0.822184;MQBZ=-0.686106;MQSBZ=1.13467;BQBZ=-0.93832;FS=0;MQ0F=0;AC=2;AN=8;DP4=47,34,17,12;MQ=35	GT:PL	0/1:230,0,255	0/0:0,96,255	0/1:255,0,252	0/0:0,57,255
OAR13	40054342	.	C	T	415.133	PASS	DP=42;VDB=1.12132e-09;SGB=-4.24803;RPBZ=-0.491835;MQBZ=0.714271;BQBZ=-1.28293;FS=0;MQ0F=0;AC=6;AN=8;DP4=13,0,28,0;MQ=34	GT:PL	0/1:106,0,97	1/1:151,33,0	0/1:85,0,88	1/1:112,15,0
OAR13	40054483	.	G	A	435.007	PASS	DP=147;VDB=5.49562e-08;SGB=8.01505;RPBZ=0.264901;MQBZ=-0.201717;MQSBZ=-1.19504;BQBZ=0.618299;FS=0;MQ0F=0;AC=2;AN=8;DP4=27,42,8,22;MQ=37	GT:PL	0/1:219,0,196	0/0:0,66,255	0/1:255,0,255	0/0:0,66,255
OAR13	41393498	.	A	G	652.238	PASS	DP=172;VDB=1.10516e-09;SGB=5.17379;RPBZ=-1.08974;MQBZ=-2.24861;MQSBZ=0.986744;BQBZ=-1.59894;FS=0;MQ0F=0;AC=4;AN=8;DP4=32,29,23,22;MQ=38	GT:PL	0/1:255,0,255	0/0:0,63,255	0/1:186,0,255	1/1:255,57,0
OAR13	41646080	.	G	T	300.717	PASS	DP=87;VDB=0.00334724;SGB=-10.3656;RPBZ=-0.242519;MQBZ=-0.0798937;MQSBZ=-2.55629;BQBZ=-0.715957;FS=0;MQ0F=0;AC=5;AN=8;DP4=15,15,11,10;MQ=27	GT:PL	0/1:37,0,220	1/1:143,18,0	0/1:49,0,173	0/1:112,0,67
OAR13	41646195	.	C	T	160.869	PASS	DP=13;VDB=0.0103095;SGB=-0.441371;RPBZ=1.17431;MQBZ=0.0837519;BQBZ=0.465475;FS=0;MQ0F=0;AC=4;AN=8;DP4=0,5,0,8;MQ=37	GT:PL	0/1:66,0,24	0/0:0,9,79	1/1:90,9,0	0/1:47,0,14
OAR13	41894091	.	T	C	224.11	PASS	DP=76;VDB=0.00160108;SGB=0.676694;RPBZ=1.32447;MQBZ=0.658591;MQSBZ=-1.15595;BQBZ=3.45959;FS=0;MQ0F=0;AC=3;AN=8;DP4=12,21,5,6;MQ=37	GT:PL	0/1:15,0,181	1/1:255,30,0	0/0:0,51,255	0/0:0,24,232
OAR13	42522386	.	T	C	54.0097	PASS	DP=17;VDB=0.00154198;SGB=-1.76987;RPBZ=-0.869764;MQBZ=-3.19906;BQBZ=-1.06066;FS=0;MQ0F=0;AC=2;AN=8;DP4=9,0,8,0;MQ=30	GT:PL	0/1:70,0,66	0/0:0,6,56	0/1:23,3,0	0/0:0,6,95
OAR13	42522447	.	G	A	145.295	PASS	DP=52;VDB=0.00336053;SGB=-7.50171;RPBZ=0.839641;MQBZ=-3.20792;MQSBZ=-0.0948917;BQBZ=-0.111359;FS=0;MQ0F=0.0192308;AC=3;AN=8;DP4=2,12,4,8;MQ=31	GT:PL	0/1:108,0,87	0/1:25,0,105	0/1:51,0,34	0/0:0,8,129
OAR13	42522467	.	T	C	92.5536	PASS	DP=116;VDB=0.00192373;SGB=-28.6712;RPBZ=5.12643;MQBZ=-2.65606;MQSBZ=0.113972;BQBZ=4.69046;FS=0;MQ0F=0.00862069;AC=2;AN=8;DP4=48,17,4,10;MQ=31	GT:PL	0/1:94,0,196	0/1:38,0,205	0/0:0,6,217	0/0:0,50,255
OAR13	42522483	.	A	G	107.708	PASS	DP=125;VDB=0.0043249;SGB=-28.6712;RPBZ=4.19015;MQBZ=-2.14391;MQSBZ=0.553917;BQBZ=4.02809;FS=0;MQ0F=0.008;AC=3;AN=8;DP4=44,22,5,9;MQ=31	GT:PL	0/1:94,0,194	0/1:38,0,206	0/1:19,0,255	0/0:0,50,255
OAR13	42522497	.	C	T	342.159	PASS	DP=125;VDB=0.0207345;SGB=-14.3563;RPBZ=-0.100239;MQBZ=-6.8925;MQSBZ=0.280598;BQBZ=1.30508;FS=0;MQ0F=0.008;AC=4;AN=8;DP4=27,19,19,15;MQ=31	GT:PL	0/1:115,0,186	0/1:117,0,165	0/1:118,0,255	0/1:32,0,255
OAR13	42522505	.	C	T	844.112	PASS	DP=133;VDB=0.00250895;SGB=-17.7317;RPBZ=-0.282285;MQBZ=7.27002;MQSBZ=0.217166;BQBZ=-1.80573;FS=0;MQ0F=0.0075188;AC=4;AN=8;DP4=15,20,23,22;MQ=31	GT:PL	0/1:213,0,115	0/1:161,0,117	0/1:255,0,106	0/1:255,0,37
OAR13	42522520	.	A	G	68.4639	PASS	DP=137;VDB=0.0112384;SGB=-39.9671;RPBZ=-3.22772;MQBZ=-6.00711;MQSBZ=1.30604;BQBZ=2.12004;FS=0;MQ0F=0.00729927;AC=3;AN=8;DP4=19,40,9,12;MQ=31	GT:PL	0/0:0,0,205	0/1:52,0,217	0/1:31,0,255	0/1:28,0,255
OAR13	42522526	.	T	G	66.6021	PASS	DP=141;VDB=0.045997;SGB=-39.9671;RPBZ=-3.39029;MQBZ=-5.6288;MQSBZ=0.246475;BQBZ=2.13235;FS=0;MQ0F=0.0070922;AC=3;AN=8;DP4=14,45,7,14;MQ=31	GT:PL	0/0:0,18,191	0/1:52,0,217	0/1:31,0,255	0/1:28,0,227
OAR13	42522537	.	A	C	69.5051	PASS	DP=138;VDB=0.085506;SGB=-38.3534;RPBZ=-2.72914;MQBZ=-5.94643;MQSBZ=0.180001;BQBZ=2.13856;FS=0;MQ0F=0.00724638;AC=3;AN=8;DP4=14,45,7,13;MQ=31	GT:PL	0/0:0,21,208	0/1:52,0,212	0/1:31,0,255	0/1:31,0,227
OAR13	42522560	.	T	A	114.277	PASS	DP=100;VDB=0.0337845;SGB=-10.0579;RPBZ=-0.597905;MQBZ=-5.73948;MQSBZ=0.3527;BQBZ=-0.262445;FS=0;MQ0F=0;AC=4;AN=8;DP4=12,18,7,13;MQ=31	GT:PL	0/1:10,0,153	0/1:67,0,71	0/1:33,0,255	0/1:46,0,205
OAR13	42522593	.	C	A	104.27	PASS	DP=87;VDB=0.0364729;SGB=-9.44297;RPBZ=0.269343;MQBZ=-5.76442;MQSBZ=0.514637;BQBZ=-0.46953;FS=0;MQ0F=0;AC=4;AN=8;DP4=10,17,6,12;MQ=30	GT:PL	0/1:13,0,131	0/1:67,0,71	0/1:34,0,255	0/1:32,0,157
OAR13	42522610	.	A	T	68.2519	PASS	DP=42;VDB=7.18452e-07;SGB=-8.82738;RPBZ=1.69876;MQBZ=-5.57798;BQBZ=-2.45245;FS=0;MQ0F=0;AC=4;AN=8;DP4=0,26,0,16;MQ=30	GT:PL	0/1:13,0,95	0/1:43,0,63	0/1:23,0,150	0/1:31,0,119
OAR13	42522612	.	C	G	68.3318	PASS	DP=42;VDB=6.26725e-07;SGB=-8.82738;RPBZ=1.64883;MQBZ=-5.57798;BQBZ=0.784465;FS=0;MQ0F=0;AC=4;AN=8;DP4=0,26,0,16;MQ=30	GT:PL	0/1:13,0,95	0/1:43,0,63	0/1:23,0,146	0/1:31,0,119
OAR13	42522623	.	C	T	62.4154	PASS	DP=40;VDB=6.12576e-07;SGB=-8.82738;RPBZ=2.22609;MQBZ=-5.43797;BQBZ=-0.417336;FS=0;MQ0F=0;AC=4;AN=8;DP4=0,24,0,16;MQ=29	GT:PL	0/1:13,0,95	0/1:43,0,63	0/1:17,0,140	0/1:31,0,114
OAR13	42522628	.	G	A	37.9388	PASS	DP=35;VDB=1.09972e-05;SGB=-7.89841;RPBZ=2.36262;MQBZ=-4.92684;BQBZ=0.786796;FS=0;MQ0F=0;AC=4;AN=8;DP4=0,21,0,13;MQ=29	GT:PL	0/1:13,0,95	0/1:15,0,68	0/1:19,0,121	0/1:34,0,107
OAR13	42773829	.	C	T	593.707	PASS	DP=151;VDB=2.40725e-10;SGB=-20.1865;RPBZ=-0.713255;MQBZ=-3.47272;MQSBZ=-0.929335;BQBZ=2.5201;FS=0;MQ0F=0.013245;AC=5;AN=8;DP4=16,22,27,26;MQ=30	GT:PL	0/1:208,0,133	1/1:255,63,0	0/1:0,0,255	0/1:169,0,163
OAR13	43257461	.	T	G	721.406	PASS	DP=213;VDB=0.0370083;SGB=8.84358;RPBZ=-1.06163;MQBZ=-0.795741;MQSBZ=-2.98007;BQBZ=-0.500369;FS=0;MQ0F=0;AC=4;AN=8;DP4=37,34,29,35;MQ=37	GT:PL	0/1:255,0,255	1/1:255,96,0	0/0:0,87,255	0/1:255,0,255
OAR13	44545560	.	T	C	721.37	PASS	DP=345;VDB=6.05449e-10;SGB=15.4106;RPBZ=1.90249;MQBZ=-0.453046;MQSBZ=1.52137;BQBZ=0.924311;FS=0;MQ0F=0;AC=4;AN=8;DP4=71,47,51,47;MQ=38	GT:PL	0/1:255,0,255	0/0:0,157,255	1/1:255,160,0	0/1:255,0,255
OAR13	44837713	.	T	C	721.486	PASS	DP=222;VDB=0.000290746;SGB=10.7751;RPBZ=1.62862;MQBZ=-0.476742;MQSBZ=2.51148;BQBZ=-0.486053;FS=0;MQ0F=0;AC=4;AN=8;DP4=39,23,43,31;MQ=39	GT:PL	0/1:255,0,255	0/0:0,102,255	0/1:255,0,181	1/1:255,120,0
OAR13	45566909	.	A	G	812.893	PASS	DP=136;VDB=5.99793e-20;SGB=-5.94662;RPBZ=0.967873;MQBZ=-1.94665;MQSBZ=-3.58581;BQBZ=-0.208464;FS=0;MQ0F=0;AC=6;AN=8;DP4=8,13,21,43;MQ=35	GT:PL	0/1:87,0,202	1/1:255,75,0	1/1:255,63,0	0/1:255,0,243
OAR13	46357893	.	C	T	278.796	PASS	DP=24;VDB=2.37242e-05;SGB=1.80544;RPBZ=2.6708;MQBZ=2.02084;BQBZ=-0.379144;FS=0;MQ0F=0;AC=5;AN=8;DP4=0,8,0,16;MQ=37	GT:PL	0/0:0,9,81	1/1:154,24,0	0/1:36,0,86	1/1:133,18,0
OAR13	4642358	.	C	T	471.037	PASS	DP=253;VDB=0.0161313;SGB=13.0369;RPBZ=2.13928;MQBZ=-2.91628;MQSBZ=-0.394412;BQBZ=-1.88949;FS=0;MQ0F=0;AC=2;AN=8;DP4=54,56,19,24;MQ=38	GT:PL	0/0:0,96,255	0/1:255,0,255	0/1:255,0,255	0/0:0,123,255
OAR13	47994979	.	T	C	462.28	PASS	DP=97;VDB=7.58742e-15;SGB=7.87783;RPBZ=-1.06565;MQBZ=0.930288;BQBZ=-1.65008;FS=0;MQ0F=0;AC=5;AN=8;DP4=38,0,59,0;MQ=36	GT:PL	0/1:151,0,90	0/0:0,87,188	1/1:177,45,0	1/1:180,57,0
OAR13	50926227	.	C	A	711.471	PASS	DP=193;VDB=0.0148716;SGB=5.36693;RPBZ=1.31985;MQBZ=0.353043;MQSBZ=0.774303;BQBZ=2.60387;FS=0;MQ0F=0;AC=3;AN=8;DP4=32,40,19,27;MQ=38	GT:PL	0/1:255,0,130	0/1:255,0,234	0/0:0,90,255	0/1:241,0,255
OAR13	50926292	.	G	A	282.998	PASS	DP=103;VDB=0.000542703;SGB=2.22065;RPBZ=0.367743;MQBZ=-0.25906;MQSBZ=0.747857;BQBZ=0.375132;FS=0;MQ0F=0;AC=2;AN=8;DP4=22,15,10,5;MQ=38	GT:PL	0/1:136,0,194	0/1:186,0,115	0/0:0,27,213	0/0:0,51,255
OAR13	51678170	.	A	G	470.56	PASS	DP=153;VDB=0.000397194;SGB=22.5353;RPBZ=-1.54006;MQBZ=1.68908;MQSBZ=-1.43832;BQBZ=0.0906233;FS=0;MQ0F=0;AC=2;AN=8;DP4=21,36,15,22;MQ=34	GT:PL	0/0:0,66,255	0/1:255,0,143	0/0:0,36,255	0/1:255,0,219
OAR13	51944874	.	C	T	283.379	PASS	DP=87;VDB=6.48019e-10;SGB=19.0735;RPBZ=-0.198385;MQBZ=-0.447375;BQBZ=0.796937;FS=0;MQ0F=0;AC=3;AN=8;DP4=55,0,32,0;MQ=38	GT:PL	1/1:176,42,0	0/1:153,0,94	0/0:0,93,189	0/0:0,51,186
OAR13	53291463	.	C	A	649.352	PASS	DP=109;VDB=0.00554597;SGB=9.57201;RPBZ=0.988678;MQBZ=-0.297807;MQSBZ=1.88172;BQBZ=-0.466978;FS=0;MQ0F=0.0366972;AC=5;AN=8;DP4=14,11,31,13;MQ=30	GT:PL	0/1:193,0,77	0/0:0,60,255	1/1:247,36,0	1/1:255,60,0
OAR13	53588372	.	A	G	464.581	PASS	DP=215;VDB=3.88006e-05;SGB=14.5821;RPBZ=-1.35493;MQBZ=-1.27173;MQSBZ=-1.52654;BQBZ=-0.0192239;FS=0;MQ0F=0;AC=3;AN=8;DP4=42,43,18,29;MQ=37	GT:PL	1/1:255,45,0	0/1:255,0,255	0/0:0,108,255	0/0:0,96,255
OAR13	5365548	.	T	A	655.695	PASS	DP=121;VDB=1.508e-05;SGB=4.01519;RPBZ=2.47786;MQBZ=-1.13525;MQSBZ=-0.102055;BQBZ=-0.275203;FS=0;MQ0F=0;AC=4;AN=8;DP4=14,23,16,23;MQ=37	GT:PL	1/1:255,57,0	0/1:220,0,63	0/1:225,0,119	0/0:0,84,255
OAR13	54660668	.	C	T	489.791	PASS	DP=66;VDB=4.03087e-07;SGB=-4.90893;RPBZ=-1.45216;MQBZ=0;BQBZ=0.934212;FS=0;MQ0F=0;AC=6;AN=8;DP4=20,0,45,0;MQ=36	GT:PL	1/1:141,24,0	0/1:98,0,132	1/1:186,63,0	0/1:104,0,138
OAR13	54660761	.	C	T	894.875	PASS	DP=196;VDB=0.0017359;SGB=-6.93473;RPBZ=-0.496481;MQBZ=-0.712357;MQSBZ=-1.03605;BQBZ=1.14148;FS=0;MQ0F=0;AC=6;AN=8;DP4=13,19,52,37;MQ=37	GT:PL	1/1:255,69,0	0/1:224,0,255	1/1:255,126,0	0/1:200,0,255
OAR13	55389356	.	C	T	916.032	PASS	DP=167;VDB=3.86508e-07;SGB=-6.48702;RPBZ=-0.894756;MQBZ=-1.32357;MQSBZ=0.309472;BQBZ=-1.36097;FS=0;MQ0F=0;AC=6;AN=8;DP4=13,9,49,31;MQ=37	GT:PL	0/1:224,0,255	1/1:255,114,0	1/1:255,63,0	0/1:221,0,223
OAR13	57215386	.	G	A	715.498	PASS	DP=205;VDB=2.04474e-19;SGB=9.22989;RPBZ=0.186991;MQBZ=-1.49033;MQSBZ=-2.62007;BQBZ=0.0778796;FS=0;MQ0F=0;AC=4;AN=8;DP4=28,34,22,44;MQ=35	GT:PL	1/1:255,105,0	0/1:249,0,255	0/1:255,0,231	0/0:0,105,255
OAR13	57429067	.	C	A	460.475	PASS	DP=354;VDB=8.33111e-09;SGB=60.6572;RPBZ=-0.365807;MQBZ=-0.652337;MQSBZ=-0.893;BQBZ=-0.453056;FS=0;MQ0F=0;AC=4;AN=8;DP4=50,75,38,54;MQ=38	GT:PL	1/1:255,144,0	1/1:255,132,0	0/0:0,166,255	0/0:0,211,255
OAR13	5791975	.	C	T	432.947	PASS	DP=136;VDB=0.0363628;SGB=-22.0103;RPBZ=0.756762;MQBZ=1.30251;MQSBZ=-0.946097;BQBZ=0.323036;FS=0;MQ0F=0;AC=2;AN=8;DP4=36,26,17,11;MQ=36	GT:PL	0/0:0,27,255	0/1:217,0,255	0/1:255,0,143	0/0:0,51,255
OAR13	59366652	.	G	A	96.9941	PASS	DP=24;VDB=0.0220214;SGB=-1.25176;RPBZ=2.10581;MQBZ=0.454148;BQBZ=0.356901;FS=0;MQ0F=0;AC=2;AN=8;DP4=0,16,0,6;MQ=40	GT:PL	0/0:0,21,101	0/0:0,15,110	0/1:79,0,24	0/1:57,0,74
OAR13	61044183	.	G	A	980.756	PASS	DP=204;VDB=5.4143e-15;SGB=-7.86502;RPBZ=0.685251;MQBZ=-2.34267;MQSBZ=1.15171;BQBZ=-0.979025;FS=0;MQ0F=0;AC=6;AN=8;DP4=10,12,55,51;MQ=35	GT:PL	1/1:255,50,0	1/1:255,135,0	0/1:255,0,186	0/1:255,0,243
OAR13	6226679	.	G	A	303.025	PASS	DP=100;VDB=0.0951013;SGB=3.37954;RPBZ=0.903641;MQBZ=-0.418539;MQSBZ=0.881718;BQBZ=-0.275412;FS=0;MQ0F=0;AC=2;AN=8;DP4=27,26,9,9;MQ=35	GT:PL	0/0:0,39,255	0/1:91,0,228	0/1:251,0,69	0/0:0,66,255
OAR13	62975328	.	C	G	618.491	PASS	DP=151;VDB=9.99306e-07;SGB=3.6294;RPBZ=2.68306;MQBZ=2.41566;MQSBZ=-0.181843;BQBZ=2.21873;FS=0;MQ0F=0;AC=3;AN=8;DP4=21,35,14,23;MQ=37	GT:PL	0/0:0,60,255	0/1:192,0,154	0/1:255,0,255	0/1:211,0,200
OAR13	66496309	.	G	T	725.595	PASS	DP=288;VDB=2.91017e-07;SGB=9.03672;RPBZ=1.112;MQBZ=-0.980115;MQSBZ=0.396188;BQBZ=0.380622;FS=0;MQ0F=0;AC=3;AN=8;DP4=59,47,38,27;MQ=39	GT:PL	0/1:255,0,255	0/1:255,0,255	0/1:255,0,255	0/0:0,105,255
OAR13	68437676	.	T	C	710.576	PASS	DP=202;VDB=4.94282e-10;SGB=-26.3236;RPBZ=1.13978;MQBZ=-0.450923;MQSBZ=-0.813009;BQBZ=-1.17674;FS=0;MQ0F=0;AC=5;AN=8;DP4=29,20,39,34;MQ=39	GT:PL	1/1:255,99,0	0/1:246,0,236	1/1:255,75,0	0/0:0,81,255
OAR13	69535496	.	C	A	470.968	PASS	DP=254;VDB=1.20139e-05;SGB=11.878;RPBZ=2.16243;MQBZ=0.752808;MQSBZ=-0.825043;BQBZ=0.450225;FS=0;MQ0F=0;AC=2;AN=8;DP4=61,58,21,19;MQ=38	GT:PL	0/1:255,0,255	0/0:0,108,255	0/0:0,151,255	0/1:255,0,231
OAR13	70077241	.	A	T	720.026	PASS	DP=99;VDB=0.0868499;SGB=9.78571;RPBZ=0.606431;MQBZ=-0.282534;MQSBZ=-0.58088;BQBZ=-2.09353;FS=0;MQ0F=0;AC=6;AN=8;DP4=12,7,20,25;MQ=37	GT:PL	1/1:255,30,0	1/1:255,57,0	1/1:255,48,0	0/0:0,57,255
OAR13	70297749	.	T	C	210.041	PASS	DP=92;VDB=0.00201658;SGB=17.0881;RPBZ=-1.75872;MQBZ=-1.51226;MQSBZ=-0.441346;BQBZ=-0.595412;FS=0;MQ0F=0;AC=2;AN=8;DP4=13,28,6,8;MQ=38	GT:PL	0/0:0,48,255	0/0:0,21,190	0/0:0,54,255	1/1:255,42,0
OAR13	70551121	.	A	G	139.384	PASS	DP=31;VDB=0.00507322;SGB=-1.35539;RPBZ=-0.0413654;MQBZ=-0.185245;BQBZ=0.141236;FS=0;MQ0F=0;AC=3;AN=8;DP4=20,0,11,0;MQ=35	GT:PL	0/1:41,0,68	0/1:50,0,80	0/0:0,21,143	0/1:88,0,91
OAR13	70551224	.	T	G	980.609	PASS	DP=234;VDB=8.60385e-11;SGB=-7.18432;RPBZ=0.362422;MQBZ=1.51244;MQSBZ=1.00774;BQBZ=1.20874;FS=0;MQ0F=0;AC=5;AN=8;DP4=35,21,58,33;MQ=38	GT:PL	0/1:255,0,255	0/1:255,0,255	1/1:255,105,0	0/1:255,0,255
OAR13	70805119	.	G	A	243.992	PASS	DP=118;VDB=0.0221481;SGB=-31.8986;RPBZ=-4.76168;MQBZ=-0.616051;MQSBZ=-0.150542;BQBZ=4.38388;FS=0;MQ0F=0;AC=4;AN=8;DP4=7,60,10,6;MQ=38	GT:PL	0/1:123,0,161	0/1:45,0,202	0/1:49,0,183	0/1:71,0,215
OAR13	7201328	.	C	T	66.496	PASS	DP=21;VDB=0.199299;SGB=-2.36533;RPBZ=0.161101;MQBZ=1.17832;MQSBZ=1.93401;BQBZ=0.783349;FS=0;MQ0F=0;AC=2;AN=8;DP4=4,7,1,2;MQ=40	GT:PL	0/1:78,6,0	0/0:0,6,84	0/1:30,0,83	0/0:0,18,187
OAR13	72413029	.	T	C	721.497	PASS	DP=323;VDB=7.25878e-12;SGB=13.4791;RPBZ=-1.07019;MQBZ=-0.218604;MQSBZ=0.644614;BQBZ=-0.21207;FS=0;MQ0F=0;AC=4;AN=8;DP4=46,49,41,47;MQ=39	GT:PL	1/1:255,84,0	0/0:0,141,255	0/1:255,0,255	0/1:255,0,255
OAR13	73813499	.	C	T	672.838	PASS	DP=298;VDB=0.177725;SGB=-80.3098;RPBZ=5.2614;MQBZ=-2.22374;MQSBZ=0.118703;BQBZ=3.37033;FS=0;MQ0F=0;AC=3;AN=8;DP4=78,44,30,16;MQ=38	GT:PL	0/1:203,0,255	0/0:0,118,255	0/1:255,0,255	0/1:255,0,255
OAR13	7426680	.	G	C	721.476	PASS	DP=327;VDB=5.08402e-13;SGB=14.2517;RPBZ=2.49723;MQBZ=0.70308;MQSBZ=-0.652788;BQBZ=1.37682;FS=0;MQ0F=0;AC=4;AN=8;DP4=54,54,43,49;MQ=37	GT:PL	1/1:255,90,0	0/0:0,151,255	0/1:255,0,255	0/1:255,0,255
OAR13	74581865	.	G	A	721.401	PASS	DP=251;VDB=0.000144253;SGB=11.3545;RPBZ=1.13045;MQBZ=1.61096;MQSBZ=-0.700315;BQBZ=0.0075;FS=0;MQ0F=0;AC=4;AN=8;DP4=41,42,37,40;MQ=35	GT:PL	0/1:255,0,255	0/0:0,87,255	1/1:255,110,0	0/1:255,0,255
OAR13	749377	.	G	A	87.2207	PASS	DP=33;VDB=0.00247641;SGB=8.77574;RPBZ=0.821156;MQBZ=1.26758;BQBZ=-1.85333;FS=0;MQ0F=0;AC=2;AN=8;DP4=0,25,0,8;MQ=36	GT:PL	0/0:0,24,145	0/0:0,15,96	0/0:0,36,176	1/1:132,24,0
OAR13	75457953	.	G	A	445.583	PASS	DP=173;VDB=0.000108329;SGB=9.17394;RPBZ=-0.852434;MQBZ=0.33987;MQSBZ=0.880839;BQBZ=0.759715;FS=0;MQ0F=0;AC=3;AN=8;DP4=32,47,9,24;MQ=38	GT:PL	0/1:236,0,255	1/1:255,54,0	0/0:0,108,255	0/0:0,87,255
OAR13	75921601	.	T	C	719.578	PASS	DP=208;VDB=1.35739e-20;SGB=11.7408;RPBZ=-0.157794;MQBZ=-0.924033;MQSBZ=5.07063;BQBZ=-0.451954;FS=0;MQ0F=0;AC=5;AN=8;DP4=36,16,56,23;MQ=35	GT:PL	0/1:255,0,249	0/0:0,120,255	1/1:255,84,0	1/1:255,108,0
OAR13	76807822	.	G	A	292.083	PASS	DP=85;VDB=0.00353515;SGB=1.06181;RPBZ=1.06145;MQBZ=2.60578;MQSBZ=-0.956794;BQBZ=0.890296;FS=0;MQ0F=0;AC=2;AN=8;DP4=10,21,8,4;MQ=35	GT:PL	0/1:156,0,141	0/0:0,18,130	0/0:0,27,227	0/1:175,0,204
OAR13	77011636	.	G	A	721.434	PASS	DP=373;VDB=1.23214e-19;SGB=16.7626;RPBZ=-0.594466;MQBZ=-1.86601;MQSBZ=1.01119;BQBZ=-1.02956;FS=0;MQ0F=0;AC=4;AN=8;DP4=58,50,61,44;MQ=37	GT:PL	0/1:255,0,255	0/0:0,202,255	1/1:255,154,0	0/1:255,0,255
OAR13	77267240	.	G	A	535.262	PASS	DP=167;VDB=2.73046e-05;SGB=5.94738;RPBZ=0.443642;MQBZ=-0.257721;MQSBZ=-0.951779;BQBZ=-0.847443;FS=0;MQ0F=0;AC=4;AN=8;DP4=42,15,28,21;MQ=37	GT:PL	0/1:131,0,255	1/1:255,84,0	0/1:193,0,195	0/0:0,84,255
OAR13	77267351	.	C	T	220.591	PASS	DP=45;VDB=2.51679e-06;SGB=8.70985;RPBZ=-0.539434;MQBZ=0;BQBZ=1.38136;FS=0;MQ0F=0;AC=3;AN=8;DP4=0,28,0,17;MQ=37	GT:PL	0/0:0,24,143	1/1:170,30,0	0/1:96,0,121	0/0:0,33,175
OAR13	78232439	.	A	T	515.247	PASS	DP=273;VDB=4.99848e-10;SGB=12.7065;RPBZ=1.56136;MQBZ=-0.807213;MQSBZ=0.376294;BQBZ=0.412366;FS=0;MQ0F=0;AC=3;AN=8;DP4=41,36,54,30;MQ=38	GT:PL	0/1:45,0,255	0/1:255,0,119	0/1:255,0,14	0/0:0,87,255
OAR13	78232560	.	C	T	504.012	PASS	DP=64;VDB=2.12112e-13;SGB=-5.02881;RPBZ=-0.40506;MQBZ=-0.369474;BQBZ=-0.112934;FS=0;MQ0F=0.015625;AC=6;AN=8;DP4=0,18,0,44;MQ=35	GT:PL	0/1:66,0,139	1/1:175,42,0	1/1:161,48,0	0/1:141,0,89
OAR13	79277697	.	G	A	118.647	PASS	DP=38;VDB=0.00127218;SGB=-12.8047;RPBZ=-1.25103;MQBZ=0.457862;BQBZ=-1.47014;FS=0;MQ0F=0;AC=3;AN=8;DP4=24,0,13,0;MQ=29	GT:PL	0/1:18,0,91	0/1:77,0,34	0/1:63,0,47	0/0:0,36,150
OAR13	79277828	.	G	C	545.599	PASS	DP=156;VDB=0.000212487;SGB=3.24668;RPBZ=1.12894;MQBZ=-0.0768551;MQSBZ=-3.20301;BQBZ=1.89278;FS=0;MQ0F=0;AC=3;AN=8;DP4=18,41,19,16;MQ=36	GT:PL	0/1:139,0,255	0/1:191,0,180	0/1:255,0,155	0/0:0,87,255
OAR13	79277856	.	C	T	39.8051	PASS	DP=138;VDB=0.333755;SGB=-9.73547;RPBZ=-4.48447;MQBZ=-0.0548261;MQSBZ=-2.5061;BQBZ=2.00424;FS=0;MQ0F=0;AC=2;AN=8;DP4=21,65,3,5;MQ=36	GT:PL	0/1:63,0,255	0/0:0,9,229	0/1:19,0,255	0/0:0,87,255
OAR13	80785232	.	C	T	401.99	PASS	DP=75;VDB=0.0233066;SGB=-11.2794;RPBZ=-0.770127;MQBZ=-1.93153;MQSBZ=1.60223;BQBZ=1.92446;FS=0;MQ0F=0;AC=4;AN=8;DP4=6,20,9,15;MQ=36	GT:PL	0/1:204,0,124	0/1:53,0,127	0/1:83,0,148	0/1:100,0,172
OAR13	9242743	.	T	C	143.556	PASS	DP=30;VDB=0.416565;SGB=-0.867633;RPBZ=1.40773;MQBZ=-1.66349;MQSBZ=0.322201;BQBZ=0.507093;FS=0;MQ0F=0;AC=3;AN=8;DP4=11,3,5,2;MQ=37	GT:PL	0/0:0,30,208	0/1:87,0,63	0/0:0,6,78	1/1:100,12,0
OAR14	10251323	.	G	A	470.921	PASS	DP=206;VDB=1.69807e-07;SGB=9.94653;RPBZ=0.0158044;MQBZ=0.804503;MQSBZ=3.37847;BQBZ=1.08868;FS=0;MQ0F=0;AC=2;AN=8;DP4=69,34,25,10;MQ=37	GT:PL	0/1:255,0,218	0/0:0,123,255	0/1:255,0,204	0/0:0,108,255
OAR14	10797658	.	T	C	651.256	PASS	DP=225;VDB=2.25409e-05;SGB=-31.8296;RPBZ=1.9237;MQBZ=-2.38439;MQSBZ=-0.427031;BQBZ=-0.39531;FS=0;MQ0F=0.00444444;AC=3;AN=8;DP4=60,37,23,21;MQ=37	GT:PL	0/1:255,0,255	0/1:181,0,255	0/1:255,0,255	0/0:0,114,255
OAR14	11429732	.	G	A	755.494	PASS	DP=120;VDB=3.50716e-07;SGB=-14.6632;RPBZ=-0.250469;MQBZ=0.899603;MQSBZ=-2.33301;BQBZ=0.685174;FS=0;MQ0F=0;AC=4;AN=8;DP4=16,21,15,20;MQ=37	GT:PL	0/1:157,0,153	0/1:233,0,216	0/1:174,0,160	0/1:229,0,239
OAR14	11895676	.	G	A	699.899	PASS	DP=60;VDB=0.000277872;SGB=-2.2443;RPBZ=-0.251117;MQBZ=-0.859828;MQSBZ=-2.27664;BQBZ=0.817056;FS=0;MQ0F=0;AC=6;AN=8;DP4=1,5,12,21;MQ=35	GT:PL	0/1:83,0,105	0/1:173,0,15	1/1:228,27,0	1/1:255,36,0
OAR14	12333490	.	C	T	210.017	PASS	DP=366;VDB=3.99529e-12;SGB=86.4018;RPBZ=-0.969015;MQBZ=-2.92238;MQSBZ=-2.18455;BQBZ=-1.42722;FS=0;MQ0F=0;AC=2;AN=8;DP4=61,97,26,38;MQ=38	GT:PL	0/0:0,151,255	0/0:0,166,255	0/0:0,160,255	1/1:255,193,0
OAR14	12541854	.	C	T	470.983	PASS	DP=272;VDB=2.75176e-06;SGB=13.0369;RPBZ=0.617066;MQBZ=-0.0619036;MQSBZ=-0.0623448;BQBZ=-0.917655;FS=0;MQ0F=0;AC=2;AN=8;DP4=53,68,19,24;MQ=39	GT:PL	0/1:255,0,255	0/0:0,144,255	0/0:0,117,255	0/1:255,0,255
OAR14	12788577	.	A	G	284.233	PASS	DP=27;VDB=7.61966e-07;SGB=-3.44993;RPBZ=-0.586065;MQBZ=0.0863544;BQBZ=-0.588542;FS=0;MQ0F=0;AC=4;AN=8;DP4=8,0,19,0;MQ=34	GT:PL	0/1:133,0,58	0/1:62,0,28	0/1:70,0,20	0/1:60,0,24
OAR14	14242098	.	C	T	921.974	PASS	DP=124;VDB=1.08787e-16;SGB=-5.72347;RPBZ=-0.0412766;MQBZ=-0.817177;MQSBZ=0.655636;BQBZ=-0.0306142;FS=0;MQ0F=0.00806452;AC=6;AN=8;DP4=11,8,26,33;MQ=37	GT:PL	1/1:255,57,0	0/1:253,0,255	1/1:255,44,0	0/1:198,0,127
OAR14	15245735	.	G	C	212.409	PASS	DP=134;VDB=0.0588577;SGB=-14.0319;RPBZ=-3.35863;MQBZ=-1.47458;MQSBZ=-0.34621;BQBZ=2.33823;FS=0;MQ0F=0;AC=2;AN=8;DP4=19,51,7,8;MQ=36	GT:PL	1/1:255,39,0	0/0:0,0,218	0/0:0,78,255	0/0:0,93,255
OAR14	15245824	.	T	A	330.179	PASS	DP=30;VDB=2.45789e-05;SGB=2.43333;RPBZ=0.563119;MQBZ=0.941104;BQBZ=0.319571;FS=0;MQ0F=0;AC=6;AN=8;DP4=0,11,0,19;MQ=36	GT:PL	0/0:0,33,150	1/1:129,18,0	1/1:127,24,0	1/1:119,15,0
OAR14	15449049	.	G	T	719.561	PASS	DP=192;VDB=0.000918207;SGB=10.3887;RPBZ=0.561185;MQBZ=-0.327878;MQSBZ=0.415934;BQBZ=1.37604;FS=0;MQ0F=0;AC=5;AN=8;DP4=20,27,31,41;MQ=38	GT:PL	0/0:0,105,255	0/1:255,0,208	1/1:255,96,0	1/1:255,33,0
OAR14	15656779	.	C	T	719.909	PASS	DP=164;VDB=2.74658e-17;SGB=7.29839;RPBZ=0.0858023;MQBZ=-0.017795;MQSBZ=1.58916;BQBZ=2.29588;FS=0;MQ0F=0;AC=5;AN=8;DP4=23,21,38,18;MQ=38	GT:PL	1/1:255,12,0	1/1:255,75,0	0/0:0,87,255	0/1:255,0,255
OAR14	1656565	.	A	G	464.381	PASS	DP=210;VDB=4.48997e-08;SGB=7.68614;RPBZ=2.23062;MQBZ=-1.50119;MQSBZ=2.52633;BQBZ=1.10449;FS=0;MQ0F=0;AC=3;AN=8;DP4=50,31,33,25;MQ=37	GT:PL	0/0:0,111,255	0/1:255,0,209	0/0:0,66,255	1/1:255,105,0
OAR14	17832593	.	T	C	719.573	PASS	DP=214;VDB=6.09531e-08;SGB=11.1613;RPBZ=1.06145;MQBZ=-2.46916;MQSBZ=0.253103;BQBZ=0.994775;FS=0;MQ0F=0;AC=5;AN=8;DP4=31,24,39,37;MQ=37	GT:PL	1/1:255,90,0	1/1:255,75,0	0/0:0,99,255	0/1:255,0,255
OAR14	1859749	.	C	T	721.469	PASS	DP=267;VDB=2.68622e-07;SGB=10.7752;RPBZ=-0.940575;MQBZ=-2.18473;MQSBZ=0.713866;BQBZ=-0.713833;FS=0;MQ0F=0;AC=4;AN=8;DP4=50,40,40,34;MQ=38	GT:PL	0/1:255,0,255	0/1:255,0,255	1/1:255,129,0	0/0:0,160,255
OAR14	19621371	.	T	C	460.475	PASS	DP=225;VDB=3.45989e-06;SGB=46.11;RPBZ=-2.11924;MQBZ=-0.602099;MQSBZ=-1.93561;BQBZ=0.910016;FS=0;MQ0F=0;AC=4;AN=8;DP4=31,28,36,35;MQ=38	GT:PL	0/0:0,90,255	0/0:0,87,255	1/1:255,141,0	1/1:255,72,0
OAR14	19621414	.	G	A	469.586	PASS	DP=210;VDB=0.569013;SGB=5.94841;RPBZ=0.25543;MQBZ=0.664248;MQSBZ=-2.5049;BQBZ=5.21178;FS=0;MQ0F=0;AC=2;AN=8;DP4=20,57,27,22;MQ=38	GT:PL	0/0:0,81,255	0/0:0,87,255	0/1:255,0,188	0/1:255,0,52
OAR14	19936659	.	T	A	721.499	PASS	DP=281;VDB=1.21325e-10;SGB=15.0243;RPBZ=0.0235225;MQBZ=-1.88707;MQSBZ=1.46773;BQBZ=1.27874;FS=0;MQ0F=0;AC=4;AN=8;DP4=70,24,56,40;MQ=35	GT:PL	0/1:255,0,216	0/1:255,0,255	1/1:255,163,0	0/0:0,163,255
OAR14	2076665	.	C	A	557.658	PASS	DP=195;VDB=1.23682e-05;SGB=4.59645;RPBZ=-4.76704;MQBZ=-0.736564;MQSBZ=2.89696;BQBZ=-0.0200922;FS=0;MQ0F=0;AC=4;AN=8;DP4=35,31,23,19;MQ=38	GT:PL	0/1:153,0,255	0/0:0,81,255	1/1:255,33,0	0/1:194,0,255
OAR14	20793682	.	A	G	428.417	PASS	DP=42;VDB=9.73982e-06;SGB=5.99706;RPBZ=0.738935;MQBZ=0.752691;BQBZ=-1.18238;FS=0;MQ0F=0;AC=6;AN=8;DP4=6,0,35,0;MQ=34	GT:PL	0/0:0,18,120	1/1:166,36,0	1/1:136,33,0	1/1:171,36,0
OAR14	21438355	.	C	A	316.444	PASS	DP=33;VDB=1.1184e-09;SGB=3.69457;RPBZ=1.75467;MQBZ=-1.72143;BQBZ=2.07469;FS=0;MQ0F=0;AC=4;AN=8;DP4=10,0,23,0;MQ=35	GT:PL	0/1:78,0,45	0/0:0,9,90	1/1:156,33,0	0/1:125,0,88
OAR14	21438466	.	A	C	609.77	PASS	DP=123;VDB=0.00126469;SGB=3.43563;RPBZ=3.10625;MQBZ=-2.2692;MQSBZ=-0.557671;BQBZ=0.189168;FS=0;MQ0F=0;AC=4;AN=8;DP4=19,13,12,24;MQ=38	GT:PL	0/1:143,0,150	0/0:0,36,255	1/1:255,15,0	0/1:255,0,255
OAR14	21651295	.	T	C	157.97	PASS	DP=38;VDB=0.0102337;SGB=1.44814;RPBZ=-0.385481;MQBZ=-0.942869;BQBZ=-2.88769;FS=0;MQ0F=0;AC=2;AN=8;DP4=0,25,0,13;MQ=37	GT:PL	0/1:86,0,90	0/1:111,0,61	0/0:0,18,121	0/0:0,33,175
OAR14	21892876	.	T	C	385.023	PASS	DP=147;VDB=0.0323839;SGB=3.37952;RPBZ=-1.75502;MQBZ=-0.281347;MQSBZ=0.825265;BQBZ=0.0465036;FS=0;MQ0F=0;AC=2;AN=8;DP4=29,33,11,7;MQ=37	GT:PL	0/1:186,0,185	0/1:238,0,182	0/0:0,66,255	0/0:0,75,255
OAR14	22306369	.	C	T	899.78	PASS	DP=212;VDB=3.18741e-14;SGB=-7.54943;RPBZ=0.22757;MQBZ=-1.74558;MQSBZ=2.0956;BQBZ=-1.35679;FS=0;MQ0F=0;AC=6;AN=8;DP4=20,16,51,48;MQ=37	GT:PL	1/1:255,99,0	0/1:255,0,255	1/1:255,117,0	0/1:174,0,255
OAR14	22873790	.	T	G	148.069	PASS	DP=123;VDB=0.0103664;SGB=10.1602;RPBZ=1.53408;MQBZ=1.50931;MQSBZ=1.37258;BQBZ=1.87723;FS=0;MQ0F=0;AC=2;AN=8;DP4=25,22,8,1;MQ=36	GT:PL	0/0:0,48,255	0/0:0,36,234	1/1:193,27,0	0/0:0,57,255
OAR14	2292175	.	G	A	474.224	PASS	DP=139;VDB=6.94549e-05;SGB=-18.3281;RPBZ=-1.08637;MQBZ=2.33445;MQSBZ=1.87112;BQBZ=1.92059;FS=0;MQ0F=0;AC=3;AN=8;DP4=47,16,15,7;MQ=36	GT:PL	0/1:215,0,207	0/1:132,0,224	0/0:0,81,255	0/1:167,0,223
OAR14	23118284	.	G	C	622.479	PASS	DP=142;VDB=0.00174071;SGB=5.7549;RPBZ=0.510383;MQBZ=-1.99216;MQSBZ=-0.953087;BQBZ=-0.587289;FS=0;MQ0F=0;AC=4;AN=8;DP4=20,23,22,26;MQ=37	GT:PL	0/0:0,63,255	0/1:209,0,255	1/1:255,84,0	0/1:202,0,195
OAR14	24244877	.	T	C	210.017	PASS	DP=273;VDB=2.37792e-06;SGB=50.3582;RPBZ=0.090772;MQBZ=-1.19432;MQSBZ=1.12396;BQBZ=-0.732706;FS=0;MQ0F=0;AC=2;AN=8;DP4=72,57,22,16;MQ=38	GT:PL	1/1:255,114,0	0/0:0,129,255	0/0:0,129,255	0/0:0,129,255
OAR14	24483554	.	G	T	210.017	PASS	DP=223;VDB=0.0843265;SGB=47.5856;RPBZ=-0.383418;MQBZ=0.0468782;MQSBZ=-3.38243;BQBZ=-0.68106;FS=0;MQ0F=0;AC=2;AN=8;DP4=44,59,17,19;MQ=37	GT:PL	1/1:255,108,0	0/0:0,96,255	0/0:0,123,255	0/0:0,90,255
OAR14	24703201	.	G	A	721.461	PASS	DP=266;VDB=1.42051e-14;SGB=12.5134;RPBZ=0.462132;MQBZ=0.24961;MQSBZ=-0.153367;BQBZ=2.83876;FS=0;MQ0F=0.0300752;AC=4;AN=8;DP4=38,38,46,37;MQ=37	GT:PL	1/1:255,108,0	0/1:255,0,245	0/0:0,108,255	0/1:255,0,255
OAR14	25984800	.	A	T	464.553	PASS	DP=125;VDB=4.08213e-07;SGB=22.5596;RPBZ=-2.72847;MQBZ=-2.03226;MQSBZ=1.79763;BQBZ=-2.27637;FS=0;MQ0F=0;AC=3;AN=8;DP4=23,19,21,16;MQ=36	GT:PL	0/1:255,0,191	0/0:0,54,255	1/1:255,72,0	0/0:0,48,255
OAR14	26399861	.	C	T	940.968	PASS	DP=199;VDB=3.74654e-07;SGB=-7.04618;RPBZ=-0.40853;MQBZ=0.722871;MQSBZ=0.922886;BQBZ=1.39909;FS=0;MQ0F=0;AC=6;AN=8;DP4=14,23,46,42;MQ=37	GT:PL	1/1:255,69,0	0/1:255,0,255	1/1:255,105,0	0/1:215,0,255
OAR14	26684479	.	A	G	584.494	PASS	DP=147;VDB=9.66415e-08;SGB=6.8517;RPBZ=-0.990148;MQBZ=1.1449;MQSBZ=1.63536;BQBZ=1.42187;FS=0;MQ0F=0;AC=4;AN=8;DP4=23,14,25,28;MQ=38	GT:PL	0/1:148,0,141	0/0:0,63,255	1/1:255,81,0	0/1:225,0,188
OAR14	28011846	.	C	T	210.04	PASS	DP=130;VDB=0.00443208;SGB=21.2464;RPBZ=1.3384;MQBZ=-1.20782;MQSBZ=0;BQBZ=-0.149012;FS=0;MQ0F=0;AC=2;AN=8;DP4=38,22,11,6;MQ=37	GT:PL	1/1:255,51,0	0/0:0,93,255	0/0:0,66,255	0/0:0,21,231
OAR14	28893650	.	A	G	638.492	PASS	DP=124;VDB=0.000261839;SGB=3.82187;RPBZ=0.246956;MQBZ=-0.828229;MQSBZ=-0.741443;BQBZ=0.587016;FS=0;MQ0F=0;AC=4;AN=8;DP4=20,24,23,15;MQ=36	GT:PL	0/1:198,0,209	0/1:229,0,186	1/1:255,51,0	0/0:0,75,255
OAR14	29102148	.	T	G	355.029	PASS	DP=183;VDB=0.349375;SGB=6.46988;RPBZ=-1.52611;MQBZ=-0.468622;MQSBZ=0.877867;BQBZ=1.16846;FS=0;MQ0F=0;AC=2;AN=8;DP4=38,46,16,10;MQ=39	GT:PL	0/1:139,0,255	0/1:255,0,104	0/0:0,78,255	0/0:0,99,255
OAR14	29307933	.	G	A	914.991	PASS	DP=185;VDB=9.78392e-14;SGB=-6.63483;RPBZ=-0.56411;MQBZ=0.591384;MQSBZ=1.31206;BQBZ=-0.745077;FS=0;MQ0F=0;AC=6;AN=8;DP4=14,15,48,31;MQ=39	GT:PL	0/1:255,0,255	0/1:189,0,255	1/1:255,93,0	1/1:255,69,0
OAR14	30411293	.	C	T	720.031	PASS	DP=138;VDB=1.57216e-05;SGB=12.6646;RPBZ=-0.409517;MQBZ=-0.388841;MQSBZ=0.640098;BQBZ=-0.169397;FS=0;MQ0F=0;AC=6;AN=8;DP4=6,6,27,28;MQ=35	GT:PL	1/1:255,36,0	1/1:255,72,0	1/1:255,57,0	0/0:0,36,255
OAR14	30411327	.	G	A	431.126	PASS	DP=48;VDB=1.80369e-11;SGB=8.41659;RPBZ=1.31623;MQBZ=-0.253361;BQBZ=0.209096;FS=0;MQ0F=0;AC=6;AN=8;DP4=0,8,0,40;MQ=33	GT:PL	1/1:136,30,0	1/1:181,54,0	1/1:159,36,0	0/0:0,24,137
OAR14	32739683	.	T	C	981.044	PASS	DP=154;VDB=5.09853e-06;SGB=-6.08928;RPBZ=-1.02049;MQBZ=-0.039821;MQSBZ=-2.13911;BQBZ=0.350434;FS=0;MQ0F=0;AC=6;AN=8;DP4=12,15,29,38;MQ=38	GT:PL	1/1:255,57,0	0/1:255,0,241	1/1:255,60,0	0/1:255,0,255
OAR14	35439708	.	C	T	152.04	PASS	DP=50;VDB=0.053332;SGB=1.83438;RPBZ=-1.32024;MQBZ=-0.214819;BQBZ=0.0689147;FS=0;MQ0F=0;AC=2;AN=8;DP4=36,0,14,0;MQ=33	GT:PL	0/1:73,0,104	0/0:0,48,180	0/1:118,0,70	0/0:0,24,140
OAR14	35439806	.	G	C	471.029	PASS	DP=213;VDB=0.00128783;SGB=-31.8296;RPBZ=-0.162119;MQBZ=-1.40701;MQSBZ=0.275787;BQBZ=-0.766555;FS=0;MQ0F=0;AC=2;AN=8;DP4=49,44,29,15;MQ=35	GT:PL	0/1:255,0,255	0/0:0,90,255	0/1:255,0,255	0/0:0,66,255
OAR14	36835964	.	C	T	980.878	PASS	DP=221;VDB=2.58469e-08;SGB=-7.91542;RPBZ=-1.05003;MQBZ=-1.64166;MQSBZ=1.45159;BQBZ=0.297416;FS=0;MQ0F=0;AC=6;AN=8;DP4=13,14,43,64;MQ=38	GT:PL	0/1:255,0,245	1/1:255,96,0	1/1:255,33,0	0/1:255,0,230
OAR14	37855034	.	G	A	724.05	PASS	DP=88;VDB=2.88996e-07;SGB=-4.61534;RPBZ=-0.813501;MQBZ=-0.762631;MQSBZ=-3.03947;BQBZ=-0.560634;FS=0;MQ0F=0;AC=6;AN=8;DP4=5,12,12,23;MQ=37	GT:PL	0/1:119,0,52	1/1:255,36,0	0/1:148,0,255	1/1:241,27,0
OAR14	38151797	.	C	G	980.83	PASS	DP=239;VDB=3.65554e-23;SGB=-8.55454;RPBZ=0.359849;MQBZ=1.17979;MQSBZ=-3.22737;BQBZ=0.199406;FS=0;MQ0F=0;AC=6;AN=8;DP4=12,20,46,75;MQ=37	GT:PL	0/1:255,0,254	1/1:255,117,0	0/1:255,0,255	1/1:255,99,0
OAR14	39132416	.	T	A	598.565	PASS	DP=156;VDB=2.41811e-14;SGB=-28.1474;RPBZ=-0.127198;MQBZ=-0.0991777;MQSBZ=-5.22845;BQBZ=-0.706679;FS=0;MQ0F=0;AC=3;AN=8;DP4=22,44,9,29;MQ=35	GT:PL	0/1:192,0,255	0/0:0,60,255	0/1:255,0,255	0/1:191,0,171
OAR14	39920897	.	G	A	123.458	PASS	DP=67;VDB=0.00593951;SGB=1.4481;RPBZ=0.968336;MQBZ=0.467173;BQBZ=-3.12542;FS=0;MQ0F=0;AC=2;AN=8;DP4=0,53,0,13;MQ=37	GT:PL	0/1:63,0,137	0/0:0,63,186	0/0:0,42,178	0/1:100,0,126
OAR14	41711549	.	G	C	72.6218	PASS	DP=36;VDB=0.00235576;SGB=-0.0947856;RPBZ=1.08093;MQBZ=-2.31567;BQBZ=-0.828417;FS=0;MQ0F=0;AC=2;AN=8;DP4=27,0,9,0;MQ=34	GT:PL	0/0:0,51,184	0/0:0,15,119	0/1:100,0,27	0/1:11,0,59
OAR14	41711660	.	T	C	155.404	PASS	DP=159;VDB=0.000653101;SGB=1.83447;RPBZ=2.57484;MQBZ=-1.54143;MQSBZ=-0.662079;BQBZ=1.47853;FS=0;MQ0F=0;AC=2;AN=8;DP4=51,37,3,11;MQ=37	GT:PL	0/0:0,102,255	0/0:0,60,255	0/1:163,0,255	0/1:33,0,255
OAR14	42058047	.	G	A	757.85	PASS	DP=89;VDB=2.04141e-09;SGB=-4.7088;RPBZ=0.24504;MQBZ=-1.2094;MQSBZ=-2.98213;BQBZ=-0.213274;FS=0;MQ0F=0;AC=6;AN=8;DP4=6,12,16,21;MQ=39	GT:PL	1/1:232,36,0	1/1:255,36,0	0/1:141,0,230	0/1:169,0,205
OAR14	42546583	.	A	G	980.607	PASS	DP=241;VDB=3.56037e-06;SGB=-30.9264;RPBZ=-0.773541;MQBZ=0.00967686;MQSBZ=-1.68343;BQBZ=-0.158473;FS=0;MQ0F=0;AC=5;AN=8;DP4=27,34,31,57;MQ=37	GT:PL	0/1:255,0,255	1/1:255,84,0	0/1:255,0,255	0/1:255,0,255
OAR14	42810422	.	G	A	940.043	PASS	DP=209;VDB=4.36722e-20;SGB=-8.55442;RPBZ=-0.490975;MQBZ=-1.15272;MQSBZ=-1.41436;BQBZ=0.79391;FS=0;MQ0F=0;AC=6;AN=8;DP4=9,28,27,94;MQ=38	GT:PL	0/1:255,0,255	1/1:255,121,0	1/1:255,81,0	0/1:214,0,209
OAR14	44935154	.	C	T	210.044	PASS	DP=74;VDB=0.056073;SGB=12.9307;RPBZ=-2.53399;MQBZ=0.519964;MQSBZ=-0.29361;BQBZ=0.701994;FS=0;MQ0F=0;AC=2;AN=8;DP4=21,14,5,6;MQ=38	GT:PL	0/0:0,30,255	0/0:0,24,217	0/0:0,51,255	1/1:255,33,0
OAR14	45151476	.	C	T	720.023	PASS	DP=140;VDB=8.10258e-08;SGB=15.7758;RPBZ=0.35136;MQBZ=-0.354112;MQSBZ=1.17574;BQBZ=0.142529;FS=0;MQ0F=0;AC=6;AN=8;DP4=16,8,35,31;MQ=35	GT:PL	1/1:255,66,0	1/1:255,60,0	1/1:255,72,0	0/0:0,72,255
OAR14	4680869	.	T	A	613.469	PASS	DP=174;VDB=0.00782685;SGB=5.75995;RPBZ=1.7708;MQBZ=-1.36093;MQSBZ=1.63925;BQBZ=-4.08304;FS=0;MQ0F=0;AC=4;AN=8;DP4=15,25,24,24;MQ=38	GT:PL	0/1:208,0,216	1/1:255,90,0	0/1:194,0,255	0/0:0,63,255
OAR14	4680955	.	A	G	721.491	PASS	DP=209;VDB=5.82985e-13;SGB=7.6847;RPBZ=-1.11539;MQBZ=1.40148;MQSBZ=0.361079;BQBZ=1.55266;FS=0;MQ0F=0;AC=4;AN=8;DP4=26,42,20,38;MQ=37	GT:PL	0/1:255,0,255	0/0:0,120,255	0/1:255,0,251	1/1:255,51,0
OAR14	48217036	.	A	G	718.576	PASS	DP=196;VDB=0.00260041;SGB=-29.9885;RPBZ=0.0959462;MQBZ=1.04868;MQSBZ=2.06484;BQBZ=1.181;FS=0;MQ0F=0;AC=3;AN=8;DP4=46,34,26,15;MQ=37	GT:PL	0/1:255,0,235	0/1:255,0,198	0/1:248,0,255	0/0:0,120,255
OAR14	49165647	.	T	C	917.515	PASS	DP=212;VDB=0.00555726;SGB=-25.0962;RPBZ=0.159238;MQBZ=-3.09686;MQSBZ=-0.116884;BQBZ=-0.580055;FS=0;MQ0F=0;AC=4;AN=8;DP4=36,26,38,31;MQ=36	GT:PL	0/1:207,0,208	0/1:255,0,255	0/1:255,0,216	0/1:238,0,255
OAR14	49730866	.	C	T	976.418	PASS	DP=322;VDB=1.06178e-05;SGB=-32.4606;RPBZ=0.491606;MQBZ=-1.75231;MQSBZ=2.76096;BQBZ=-1.52222;FS=0;MQ0F=0;AC=4;AN=8;DP4=61,40,52,41;MQ=38	GT:PL	0/1:255,0,255	0/1:255,0,255	0/1:255,0,255	0/1:249,0,255
OAR14	52072958	.	G	A	670.035	PASS	DP=95;VDB=1.30303e-08;SGB=10.3806;RPBZ=-0.464661;MQBZ=-0.482396;MQSBZ=-1.08029;BQBZ=0.921212;FS=0;MQ0F=0;AC=6;AN=8;DP4=4,11,16,31;MQ=39	GT:PL	1/1:255,57,0	1/1:205,24,0	1/1:255,60,0	0/0:0,45,255
OAR14	52275961	.	C	T	139.387	PASS	DP=13;VDB=0.00823303;SGB=-3.04071;RPBZ=-1.46789;MQBZ=1.62416;BQBZ=0.232737;FS=0;MQ0F=0;AC=5;AN=8;DP4=5,0,8,0;MQ=33	GT:PL	1/1:47,6,0	0/1:44,0,66	0/1:30,0,18	0/1:57,0,14
OAR14	52952258	.	A	G	58.8152	PASS	DP=45;VDB=0.0156816;SGB=4.63151;RPBZ=-0.654671;MQBZ=0.869323;BQBZ=-0.414237;FS=0;MQ0F=0;AC=2;AN=8;DP4=40,0,5,0;MQ=30	GT:PL	0/0:0,57,164	0/0:0,45,153	0/0:0,18,107	1/1:103,15,0
OAR14	53249312	.	T	G	725.539	PASS	DP=313;VDB=8.35809e-06;SGB=11.1613;RPBZ=-0.298472;MQBZ=-0.970439;MQSBZ=-1.29664;BQBZ=0.465398;FS=0;MQ0F=0;AC=3;AN=8;DP4=49,66,34,42;MQ=37	GT:PL	0/1:255,0,255	0/1:255,0,255	0/1:255,0,255	0/0:0,160,255
OAR14	53776183	.	C	T	693.2	PASS	DP=232;VDB=0.00144479;SGB=-31.8296;RPBZ=-1.4086;MQBZ=-1.966;MQSBZ=0.00263542;BQBZ=-0.422315;FS=0;MQ0F=0;AC=3;AN=8;DP4=43,61,30,14;MQ=38	GT:PL	0/1:235,0,255	0/0:0,129,255	0/1:249,0,255	0/1:249,0,255
OAR14	538898	.	G	C	705.498	PASS	DP=222;VDB=7.88784e-13;SGB=9.42304;RPBZ=1.66439;MQBZ=-1.11745;MQSBZ=-1.62832;BQBZ=0.22001;FS=0;MQ0F=0;AC=4;AN=8;DP4=30,39,25,42;MQ=39	GT:PL	0/1:239,0,255	1/1:255,108,0	0/1:255,0,255	0/0:0,114,255
OAR14	54261533	.	T	C	689.711	PASS	DP=114;VDB=2.1025e-05;SGB=11.2564;RPBZ=0.407233;MQBZ=1.08042;MQSBZ=1.52721;BQBZ=1.59334;FS=0;MQ0F=0;AC=4;AN=8;DP4=8,11,21,26;MQ=40	GT:PL	0/1:255,0,3	0/0:0,48,255	0/1:224,0,26	1/1:255,75,0
OAR14	54467961	.	C	A	850.023	PASS	DP=110;VDB=3.67175e-10;SGB=-5.17452;RPBZ=0.280118;MQBZ=-1.3897;MQSBZ=-1.79715;BQBZ=-0.0392447;FS=0;MQ0F=0;AC=6;AN=8;DP4=7,12,15,32;MQ=36	GT:PL	0/1:201,0,190	1/1:255,45,0	0/1:230,0,218	1/1:203,30,0
OAR14	54710486	.	C	T	218.656	PASS	DP=190;VDB=0.00757748;SGB=-15.2595;RPBZ=4.88177;MQBZ=1.44217;MQSBZ=2.60092;BQBZ=1.62392;FS=0;MQ0F=0;AC=2;AN=8;DP4=78,29,7,10;MQ=36	GT:PL	0/1:61,0,255	0/1:198,0,229	0/0:0,27,255	0/0:0,90,255
OAR14	54993729	.	G	C	186.023	PASS	DP=78;VDB=0.121494;SGB=1.06221;RPBZ=-0.605043;MQBZ=-1.21006;MQSBZ=0.223211;BQBZ=-1.15951;FS=0;MQ0F=0;AC=2;AN=8;DP4=17,22,8,4;MQ=35	GT:PL	0/1:44,0,109	0/0:0,27,230	0/1:181,0,129	0/0:0,63,255
OAR14	56527728	.	A	G	862.897	PASS	DP=157;VDB=3.85175e-05;SGB=-6.03238;RPBZ=0.46873;MQBZ=-1.83056;MQSBZ=-2.38607;BQBZ=-0.562772;FS=0;MQ0F=0;AC=6;AN=8;DP4=13,13,31,35;MQ=37	GT:PL	0/1:214,0,220	1/1:255,63,0	0/1:178,0,255	1/1:255,81,0
OAR14	56951437	.	C	G	284.963	PASS	DP=18;VDB=0.01547;SGB=-1.80972;RPBZ=0;MQBZ=0.57132;FS=0;MQ0F=0;AC=5;AN=8;DP4=4,0,14,0;MQ=36	GT:PL	0/1:79,0,24	0/1:77,0,41	0/1:57,0,27	1/1:113,18,0
OAR14	56951535	.	G	A	688.607	PASS	DP=170;VDB=4.48007e-12;SGB=-17.1179;RPBZ=-0.0192506;MQBZ=-0.145483;MQSBZ=1.53963;BQBZ=0.813248;FS=0;MQ0F=0;AC=3;AN=8;DP4=41,23,24,19;MQ=38	GT:PL	0/1:255,0,255	0/1:255,0,255	0/1:218,0,255	0/0:0,30,255
OAR14	57858375	.	G	T	62.2104	PASS	DP=50;VDB=1.80289e-05;SGB=-20.6024;RPBZ=-2.21707;MQBZ=2.33805;BQBZ=-2.0983;FS=0;MQ0F=0;AC=2;AN=8;DP4=38,0,9,0;MQ=34	GT:PL	0/0:3,0,125	0/0:0,0,125	0/1:45,0,98	0/1:52,0,131
OAR14	57858376	.	T	C	63.1338	PASS	DP=52;VDB=1.62053e-05;SGB=-20.6024;RPBZ=-2.86543;MQBZ=2.33805;BQBZ=3.26376;FS=0;MQ0F=0;AC=3;AN=8;DP4=38,0,9,0;MQ=34	GT:PL	0/1:3,0,86	0/0:0,0,85	0/1:45,0,78	0/1:52,0,88
OAR14	58107162	.	A	C	931.168	PASS	DP=254;VDB=4.16821e-16;SGB=-7.13933;RPBZ=-0.591358;MQBZ=6.43757;MQSBZ=0.284409;BQBZ=-1.24858;FS=0;MQ0F=0.00393701;AC=5;AN=8;DP4=27,26,54,36;MQ=27	GT:PL	1/1:255,15,0	0/1:207,0,112	0/1:255,0,105	0/1:255,0,99
OAR14	58107240	.	C	A	88.638	PASS	DP=227;VDB=0.000367192;SGB=-18.9591;RPBZ=1.60276;MQBZ=-8.57513;MQSBZ=-0.145743;BQBZ=-8.17233;FS=0;MQ0F=0.00440529;AC=3;AN=8;DP4=32,38,18,31;MQ=27	GT:PL	0/0:2,0,255	0/1:45,0,215	0/1:36,0,255	0/1:48,0,255
OAR14	58107241	.	A	G	104.929	PASS	DP=226;VDB=0.000375958;SGB=-18.6523;RPBZ=1.64623;MQBZ=-8.20859;MQSBZ=-0.228115;BQBZ=-7.75336;FS=0;MQ0F=0.00442478;AC=3;AN=8;DP4=33,37,17,31;MQ=27	GT:PL	0/0:2,0,255	0/1:45,0,215	0/1:52,0,255	0/1:48,0,255
OAR14	58107246	.	C	T	46.5132	PASS	DP=115;VDB=1.01214e-09;SGB=-17.7317;RPBZ=2.45306;MQBZ=-8.46476;MQSBZ=1.83061;BQBZ=4.70634;FS=0;MQ0F=0.00869565;AC=3;AN=8;DP4=0,68,1,44;MQ=27	GT:PL	0/0:0,1,133	0/1:34,0,90	0/1:16,0,136	0/1:35,0,124
OAR14	58545434	.	A	T	720.033	PASS	DP=303;VDB=1.61737e-16;SGB=-8.91975;RPBZ=0.892664;MQBZ=-1.81124;MQSBZ=0.503771;BQBZ=-1.32791;FS=0;MQ0F=0.00990099;AC=6;AN=8;DP4=22,25,65,64;MQ=35	GT:PL	1/1:255,132,0	1/1:255,105,0	1/1:255,141,0	0/0:0,92,255
OAR14	59951417	.	C	T	400.139	PASS	DP=333;VDB=2.46774e-07;SGB=13.4232;RPBZ=1.78296;MQBZ=-2.87421;MQSBZ=-0.67358;BQBZ=-2.08159;FS=0;MQ0F=0.003003;AC=2;AN=8;DP4=63,91,21,23;MQ=37	GT:PL	0/0:0,90,255	0/1:255,0,255	0/1:185,0,255	0/0:0,117,255
OAR14	59951523	.	G	A	54.7705	PASS	DP=50;VDB=0.029231;SGB=4.63151;RPBZ=0.0161885;MQBZ=-1.13799;BQBZ=-0.997041;FS=0;MQ0F=0.02;AC=2;AN=8;DP4=0,45,0,5;MQ=37	GT:PL	0/0:0,36,176	0/0:0,39,175	0/0:0,60,183	1/1:99,15,0
OAR14	59951526	.	T	G	506.846	PASS	DP=49;VDB=7.89526e-08;SGB=-4.76609;RPBZ=1.06834;MQBZ=1.00218;BQBZ=0.916248;FS=0;MQ0F=0.0204082;AC=6;AN=8;DP4=0,10,0,39;MQ=37	GT:PL	1/1:172,33,0	0/1:130,0,83	0/1:148,0,40	1/1:97,8,0
OAR14	60190182	.	T	C	40.2749	PASS	DP=9;VDB=0.003065;SGB=-2.73266;RPBZ=0;MQBZ=-1.36438;BQBZ=-0.731925;FS=0;MQ0F=0;AC=6;AN=8;DP4=4,0,5,0;MQ=27	GT:PL	1/1:26,6,0	1/1:23,3,0	0/1:16,0,30	0/1:12,0,56
OAR14	60190191	.	A	G	33.6412	PASS	DP=14;VDB=0.036866;SGB=-7.26569;RPBZ=0.711024;MQBZ=-1.0598;BQBZ=0.495929;FS=0;MQ0F=0;AC=4;AN=8;DP4=10,0,4,0;MQ=32	GT:PL	0/1:15,0,26	1/1:53,6,0	0/0:0,9,70	0/1:6,0,96
OAR14	60190252	.	C	A	84.1573	PASS	DP=110;VDB=0.0561771;SGB=-16.4869;RPBZ=1.53585;MQBZ=-5.79633;MQSBZ=3.93289;BQBZ=-5.62178;FS=0;MQ0F=0.0181818;AC=3;AN=8;DP4=20,24,19,0;MQ=33	GT:PL	0/1:82,0,127	0/1:22,0,255	0/1:22,0,255	0/0:0,36,255
OAR14	60190258	.	C	A	173.674	PASS	DP=117;VDB=0.000936139;SGB=-31.8986;RPBZ=0.371318;MQBZ=2.53053;MQSBZ=2.87511;BQBZ=-3.38896;FS=0;MQ0F=0.017094;AC=3;AN=8;DP4=34,19,13,3;MQ=33	GT:PL	0/0:0,20,211	0/1:72,0,253	0/1:128,0,166	0/1:15,0,255
OAR14	60190318	.	C	T	400.726	PASS	DP=338;VDB=7.72095e-10;SGB=-86.7646;RPBZ=4.47567;MQBZ=-4.40052;MQSBZ=-0.578918;BQBZ=-1.09179;FS=0;MQ0F=0.0147929;AC=4;AN=8;DP4=69,84,29,21;MQ=34	GT:PL	0/1:63,0,255	0/1:149,0,255	0/1:133,0,255	0/1:101,0,255
OAR14	60473148	.	C	T	960.553	PASS	DP=271;VDB=1.81495e-13;SGB=-8.30475;RPBZ=0.594223;MQBZ=-0.989067;MQSBZ=0.338073;BQBZ=-0.640983;FS=0;MQ0F=0.00369004;AC=5;AN=8;DP4=29,36,61,55;MQ=37	GT:PL	0/1:251,0,255	0/1:239,0,255	1/1:255,157,0	0/1:255,0,255
OAR14	60694362	.	T	C	725.416	PASS	DP=232;VDB=0.667171;SGB=9.22986;RPBZ=0.492601;MQBZ=0.906254;MQSBZ=-1.12814;BQBZ=-0.902766;FS=0;MQ0F=0;AC=3;AN=8;DP4=42,42,36,30;MQ=34	GT:PL	0/1:255,0,255	0/1:255,0,195	0/0:0,93,255	0/1:255,0,255
OAR14	60694374	.	C	A	564.803	PASS	DP=233;VDB=7.01323e-10;SGB=-28.7611;RPBZ=-5.41342;MQBZ=-0.40372;MQSBZ=-0.288798;BQBZ=2.32599;FS=0;MQ0F=0;AC=3;AN=8;DP4=41,69,26,13;MQ=35	GT:PL	0/1:255,0,255	0/1:103,0,255	0/1:247,0,199	0/0:0,114,255
OAR14	7195179	.	C	T	906.733	PASS	DP=204;VDB=3.87981e-12;SGB=-6.57259;RPBZ=0.382774;MQBZ=-1.76699;MQSBZ=-0.3908;BQBZ=-0.4657;FS=0;MQ0F=0;AC=6;AN=8;DP4=20,22,50,36;MQ=37	GT:PL	0/1:181,0,255	1/1:255,57,0	0/1:255,0,255	1/1:255,126,0
OAR14	7410095	.	G	A	682.489	PASS	DP=142;VDB=0.0130002;SGB=3.82181;RPBZ=-0.0331931;MQBZ=0.559317;MQSBZ=-0.622638;BQBZ=0.750851;FS=0;MQ0F=0;AC=4;AN=8;DP4=18,35,18,20;MQ=37	GT:PL	0/1:216,0,179	0/0:0,81,255	0/1:255,0,233	1/1:255,39,0
OAR14	7675867	.	G	A	208.958	PASS	DP=83;VDB=0.101094;SGB=1.06181;RPBZ=-1.18555;MQBZ=0.922618;MQSBZ=-0.366113;BQBZ=0.567194;FS=0;MQ0F=0;AC=2;AN=8;DP4=19,27,8,4;MQ=33	GT:PL	0/0:0,48,255	0/1:122,0,94	0/1:126,0,100	0/0:0,57,255
OAR14	7890004	.	A	C	980.601	PASS	DP=305;VDB=4.37367e-25;SGB=-8.23466;RPBZ=0.737037;MQBZ=0.446604;MQSBZ=1.34302;BQBZ=1.20696;FS=0;MQ0F=0;AC=5;AN=8;DP4=37,31,68,46;MQ=39	GT:PL	1/1:255,135,0	0/1:255,0,255	0/1:255,0,255	0/1:255,0,255
OAR14	9036602	.	G	A	84.4635	PASS	DP=671;VDB=1.21903e-15;SGB=-13.3479;RPBZ=-0.211618;MQBZ=-13.753;MQSBZ=0.787852;BQBZ=-0.560227;FS=0;MQ0F=0.187779;AC=4;AN=8;DP4=53,58,117,109;MQ=14	GT:PL	0/1:19,0,255	0/1:62,0,255	0/1:12,0,253	0/1:31,0,176
OAR14	9036667	.	T	C	879.477	PASS	DP=840;VDB=3.56097e-34;SGB=-72.0446;RPBZ=-4.45857;MQBZ=13.6909;MQSBZ=1.13844;BQBZ=-4.55535;FS=0;MQ0F=0.194048;AC=5;AN=8;DP4=121,134,94,128;MQ=14	GT:PL	0/1:255,0,25	1/1:255,16,0	0/1:215,0,227	0/1:194,0,187
OAR14	9036675	.	C	T	137.228	PASS	DP=816;VDB=4.989e-32;SGB=-65.2939;RPBZ=1.39293;MQBZ=-6.21589;MQSBZ=2.28702;BQBZ=0.825972;FS=0;MQ0F=0.198529;AC=4;AN=8;DP4=108,167,86,114;MQ=14	GT:PL	0/1:12,0,255	0/1:54,0,255	0/1:37,0,255	0/1:77,0,255
OAR14	9036691	.	C	T	138.366	PASS	DP=750;VDB=5.04467e-44;SGB=-92.6038;RPBZ=2.36603;MQBZ=-14.2954;MQSBZ=1.12132;BQBZ=1.09297;FS=0;MQ0F=0.212;AC=4;AN=8;DP4=47,138,99,190;MQ=14	GT:PL	0/1:38,0,255	0/1:61,0,255	0/1:29,0,255	0/1:51,0,233
OAR14	9497494	.	T	G	975.975	PASS	DP=235;VDB=7.27953e-12;SGB=-7.54983;RPBZ=-0.0844311;MQBZ=-1.3451;MQSBZ=-4.01649;BQBZ=-1.40403;FS=0;MQ0F=0;AC=6;AN=8;DP4=21,19,32,67;MQ=39	GT:PL	1/1:255,84,0	0/1:255,0,255	1/1:255,114,0	0/1:250,0,255
OAR15	10290484	.	C	T	719.569	PASS	DP=186;VDB=0.000270578;SGB=19.4173;RPBZ=-1.04974;MQBZ=-0.804266;MQSBZ=2.21268;BQBZ=-0.456202;FS=0;MQ0F=0;AC=5;AN=8;DP4=19,24,33,45;MQ=36	GT:PL	0/1:255,0,255	0/0:0,90,255	1/1:255,78,0	1/1:255,69,0
OAR15	10906250	.	T	C	406.016	PASS	DP=197;VDB=1.87126e-07;SGB=-26.3062;RPBZ=-0.433523;MQBZ=1.76397;MQSBZ=2.96859;BQBZ=1.27473;FS=0;MQ0F=0;AC=2;AN=8;DP4=66,24,23,12;MQ=37	GT:PL	0/0:0,64,255	0/0:0,84,255	0/1:255,0,211	0/1:190,0,255
OAR15	11430241	.	C	T	632.025	PASS	DP=110;VDB=0.100247;SGB=3.24668;RPBZ=2.11328;MQBZ=0.898475;MQSBZ=0.927873;BQBZ=-0.886412;FS=0;MQ0F=0;AC=4;AN=8;DP4=14,14,19,16;MQ=40	GT:PL	0/1:188,0,196	1/1:255,60,0	0/0:0,54,255	0/1:233,0,32
OAR15	1216861	.	A	G	913.522	PASS	DP=345;VDB=0.0121137;SGB=-41.6662;RPBZ=2.6449;MQBZ=-4.02581;MQSBZ=-2.5055;BQBZ=-1.38994;FS=0;MQ0F=0.0666667;AC=4;AN=8;DP4=46,40,49,74;MQ=23	GT:PL	0/1:234,0,203	0/1:255,0,219	0/1:207,0,255	0/1:255,0,255
OAR15	1216965	.	A	C	421.497	PASS	DP=72;VDB=1.3505e-07;SGB=-14.6631;RPBZ=1.57559;MQBZ=0.699191;BQBZ=-2.04395;FS=0;MQ0F=0.0138889;AC=4;AN=8;DP4=0,35,0,35;MQ=36	GT:PL	0/1:134,0,80	0/1:102,0,133	0/1:90,0,129	0/1:133,0,136
OAR15	1217007	.	G	A	110.093	PASS	DP=34;VDB=0.000179998;SGB=-18.9885;RPBZ=-0.811261;MQBZ=0.230022;BQBZ=0.434002;FS=0;MQ0F=0;AC=4;AN=8;DP4=0,18,0,8;MQ=33	GT:PL	0/1:28,0,42	0/1:49,0,82	0/1:66,0,62	0/1:5,0,107
OAR15	1335448	.	C	T	119.56	PASS	DP=70;VDB=0.283619;SGB=5.31099;RPBZ=-1.85197;MQBZ=-1.40163;BQBZ=1.2296;FS=0;MQ0F=0.0428571;AC=3;AN=8;DP4=47,0,23,0;MQ=21	GT:PL	0/0:0,72,113	0/0:0,48,114	0/1:56,0,71	1/1:109,48,0
OAR15	13665312	.	T	C	553.685	PASS	DP=151;VDB=0.000218438;SGB=-14.9694;RPBZ=1.1361;MQBZ=-0.531215;MQSBZ=0.653597;BQBZ=-0.410129;FS=0;MQ0F=0;AC=3;AN=8;DP4=25,28,21,15;MQ=38	GT:PL	0/1:157,0,255	0/1:181,0,192	0/0:0,18,255	0/1:255,0,241
OAR15	14605648	.	C	T	978.813	PASS	DP=296;VDB=0.000313054;SGB=-8.32629;RPBZ=9.42453;MQBZ=-0.805985;MQSBZ=-0.414108;BQBZ=9.50628;FS=0;MQ0F=0;AC=4;AN=8;DP4=48,3,58,58;MQ=38	GT:PL	0/1:255,0,107	0/1:255,0,168	0/1:255,0,185	0/1:255,0,109
OAR15	1504770	.	A	G	530.546	PASS	DP=80;VDB=8.47918e-08;SGB=1.316;RPBZ=-2.49;MQBZ=-0.994793;MQSBZ=-2.46968;BQBZ=-0.472541;FS=0;MQ0F=0;AC=5;AN=8;DP4=10,12,7,18;MQ=39	GT:PL	1/1:255,39,0	1/1:204,21,0	0/1:117,0,208	0/0:0,36,255
OAR15	15281253	.	T	C	463.046	PASS	DP=183;VDB=0.0517946;SGB=9.56023;RPBZ=-0.483922;MQBZ=-0.61399;MQSBZ=-0.595081;BQBZ=-0.117475;FS=0;MQ0F=0;AC=2;AN=8;DP4=46,40,17,17;MQ=37	GT:PL	0/1:255,0,231	0/1:247,0,255	0/0:0,81,255	0/0:0,87,255
OAR15	15557582	.	A	G	67.8974	PASS	DP=30;VDB=0.00291734;SGB=-1.24859;RPBZ=-0.650414;MQBZ=1.12104;BQBZ=1.05612;FS=0;MQ0F=0;AC=2;AN=8;DP4=24,0,6,0;MQ=37	GT:PL	0/0:0,6,62	0/1:12,0,116	0/0:0,27,152	0/1:95,0,111
OAR15	15557717	.	T	G	721.13	PASS	DP=201;VDB=2.00001e-06;SGB=9.42301;RPBZ=-0.266133;MQBZ=1.41506;MQSBZ=-1.86724;BQBZ=0.838136;FS=0;MQ0F=0.00497512;AC=4;AN=8;DP4=19,26,27,40;MQ=39	GT:PL	0/1:255,0,201	0/1:255,0,221	0/0:0,75,255	1/1:255,99,0
OAR15	18737012	.	C	T	353.426	PASS	DP=84;VDB=0.00990181;SGB=-9.4442;RPBZ=-0.0885567;MQBZ=0.755747;MQSBZ=0.758509;BQBZ=0.950829;FS=0;MQ0F=0;AC=4;AN=8;DP4=16,9,6,12;MQ=31	GT:PL	0/1:67,0,139	0/1:120,0,136	0/1:175,0,21	0/1:29,0,193
OAR15	20606878	.	C	T	719.562	PASS	DP=165;VDB=2.35269e-11;SGB=-22.9482;RPBZ=1.34216;MQBZ=0.936655;MQSBZ=3.79358;BQBZ=2.37076;FS=0;MQ0F=0;AC=5;AN=8;DP4=30,16,42,20;MQ=38	GT:PL	0/1:255,0,210	1/1:255,72,0	1/1:255,69,0	0/0:0,102,255
OAR15	21074004	.	C	T	177.862	PASS	DP=58;VDB=2.87786e-05;SGB=1.4481;RPBZ=-0.102907;MQBZ=1.27399;BQBZ=1.24516;FS=0;MQ0F=0;AC=2;AN=8;DP4=0,45,0,13;MQ=37	GT:PL	0/1:92,0,140	0/0:0,51,174	0/0:0,21,142	0/1:125,0,126
OAR15	2149981	.	T	C	447.033	PASS	DP=202;VDB=0.000473323;SGB=9.17394;RPBZ=-0.47757;MQBZ=-0.251932;MQSBZ=1.04266;BQBZ=-1.72072;FS=0;MQ0F=0.029703;AC=2;AN=8;DP4=46,45,18,15;MQ=33	GT:PL	0/0:0,105,255	0/0:0,66,255	0/1:255,0,209	0/1:231,0,255
OAR15	22273463	.	G	A	724.986	PASS	DP=324;VDB=3.85101e-09;SGB=13.6722;RPBZ=-1.29643;MQBZ=1.54562;MQSBZ=-0.0283465;BQBZ=1.59433;FS=0;MQ0F=0;AC=3;AN=8;DP4=60,50,40,49;MQ=38	GT:PL	0/1:255,0,182	0/1:255,0,255	0/1:255,0,255	0/0:0,169,255
OAR15	22273483	.	G	C	210.017	PASS	DP=324;VDB=9.27974e-06;SGB=72.5389;RPBZ=-0.0337828;MQBZ=-3.35912;MQSBZ=-0.0282554;BQBZ=-1.19791;FS=0;MQ0F=0;AC=2;AN=8;DP4=47,97,22,32;MQ=38	GT:PL	0/0:0,84,255	0/0:0,175,255	0/0:0,172,255	1/1:255,148,0
OAR15	23652695	.	A	G	151.697	PASS	DP=16;VDB=0.031576;SGB=-2.84753;RPBZ=1.18688;MQBZ=-1.06066;MQSBZ=0;BQBZ=0.154303;FS=0;MQ0F=0;AC=5;AN=8;DP4=1,2,3,3;MQ=37	GT:PL	0/1:75,0,33	0/1:36,0,30	0/1:17,0,36	1/1:62,6,0
OAR15	25792999	.	A	C	58.5174	PASS	DP=35;VDB=0.0615984;SGB=-1.62982;RPBZ=1.63438;MQBZ=1.27276;BQBZ=0.0676595;FS=0;MQ0F=0;AC=2;AN=8;DP4=0,30,0,5;MQ=33	GT:PL	0/0:0,18,132	0/1:6,0,117	0/0:0,36,138	0/1:90,0,59
OAR15	26262919	.	C	T	210.017	PASS	DP=217;VDB=0.00013066;SGB=43.4267;RPBZ=0.460292;MQBZ=0.198598;MQSBZ=-1.06216;BQBZ=-0.561396;FS=0;MQ0F=0;AC=2;AN=8;DP4=44,52,12,21;MQ=39	GT:PL	0/0:0,72,255	0/0:0,135,255	0/0:0,81,255	1/1:255,99,0
OAR15	27265128	.	C	T	95.2487	PASS	DP=33;VDB=0.00313575;SGB=10.1602;RPBZ=-0.672769;MQBZ=-0.696689;BQBZ=0.365022;FS=0;MQ0F=0;AC=2;AN=8;DP4=0,23,0,9;MQ=33	GT:PL	0/0:0,39,170	0/0:0,15,101	1/1:140,27,0	0/0:0,15,95
OAR15	28009572	.	G	A	149.532	PASS	DP=80;VDB=0.0602416;SGB=-0.867633;RPBZ=1.2181;MQBZ=0.0569587;MQSBZ=1.42761;BQBZ=0.632322;FS=0;MQ0F=0;AC=2;AN=8;DP4=23,17,3,4;MQ=38	GT:PL	0/0:0,36,255	0/0:0,36,251	0/1:103,0,255	0/1:86,0,82
OAR15	29781669	.	G	A	980.991	PASS	DP=190;VDB=0.00165943;SGB=-7.23065;RPBZ=0.689894;MQBZ=-1.11498;MQSBZ=0.269904;BQBZ=0.107421;FS=0;MQ0F=0.00526316;AC=6;AN=8;DP4=14,12,50,42;MQ=36	GT:PL	1/1:255,84,0	1/1:255,48,0	0/1:255,0,255	0/1:255,0,192
OAR15	29989748	.	G	A	381.986	PASS	DP=155;VDB=0.318431;SGB=4.9247;RPBZ=-4.21994;MQBZ=-0.82344;MQSBZ=-1.45783;BQBZ=2.86678;FS=0;MQ0F=0;AC=2;AN=8;DP4=15,58,11,11;MQ=35	GT:PL	0/1:202,0,154	0/1:219,0,119	0/0:0,90,255	0/0:0,75,255
OAR15	30411067	.	T	C	423.548	PASS	DP=94;VDB=0.00146829;SGB=3.37952;RPBZ=1.43343;MQBZ=-0.546336;MQSBZ=-0.336257;BQBZ=0.544674;FS=0;MQ0F=0;AC=4;AN=8;DP4=16,22,8,10;MQ=38	GT:PL	0/0:0,69,255	0/0:0,45,255	1/1:255,33,0	1/1:218,21,0
OAR15	30411165	.	C	T	59.6843	PASS	DP=21;VDB=0.0381671;SGB=3.26056;RPBZ=-0.899426;MQBZ=-0.32678;BQBZ=1.0457;FS=0;MQ0F=0;AC=2;AN=8;DP4=0,17,0,4;MQ=38	GT:PL	0/0:0,24,154	0/0:0,24,139	0/0:0,3,36	1/1:102,12,0
OAR15	31445883	.	C	T	500.142	PASS	DP=215;VDB=1.16518e-12;SGB=-62.559;RPBZ=-4.88693;MQBZ=0.435609;MQSBZ=1.01263;BQBZ=2.98723;FS=0;MQ0F=0;AC=4;AN=8;DP4=41,60,25,10;MQ=37	GT:PL	0/1:199,0,255	0/1:54,0,255	0/1:39,0,255	0/1:251,0,255
OAR15	31445968	.	C	T	543.835	PASS	DP=131;VDB=0.000208573;SGB=-12.2081;RPBZ=1.21254;MQBZ=0.475491;MQSBZ=-1.70954;BQBZ=1.28144;FS=0;MQ0F=0;AC=4;AN=8;DP4=16,23,17,10;MQ=36	GT:PL	0/1:245,0,107	0/1:80,0,255	0/1:70,0,252	0/1:187,0,212
OAR15	31445991	.	G	A	216.352	PASS	DP=57;VDB=0.000512908;SGB=-33.5123;RPBZ=1.111;MQBZ=-0.654538;BQBZ=0.351133;FS=0;MQ0F=0;AC=4;AN=8;DP4=0,34,0,17;MQ=35	GT:PL	0/1:80,0,89	0/1:54,0,145	0/1:39,0,129	0/1:83,0,116
OAR15	31445999	.	C	T	174.081	PASS	DP=46;VDB=0.0008493;SGB=-30.2849;RPBZ=1.17404;MQBZ=-0.969744;BQBZ=-0.563612;FS=0;MQ0F=0;AC=4;AN=8;DP4=0,31,0,15;MQ=34	GT:PL	0/1:79,0,74	0/1:35,0,144	0/1:14,0,123	0/1:86,0,118
OAR15	31657775	.	C	T	460.477	PASS	DP=116;VDB=0.000569966;SGB=16.3003;RPBZ=1.01185;MQBZ=-0.732349;MQSBZ=0.314426;FS=0;MQ0F=0;AC=4;AN=8;DP4=15,15,16,12;MQ=37	GT:PL	0/0:0,51,255	0/0:0,39,255	1/1:255,42,0	1/1:255,42,0
OAR15	32308507	.	C	G	210.697	PASS	DP=72;VDB=0.805028;SGB=15.7021;RPBZ=-1.57989;MQBZ=-1.00536;MQSBZ=-1.56524;FS=0;MQ0F=0;AC=2;AN=8;DP4=14,9,5,8;MQ=35	GT:PL	0/0:0,6,65	0/0:0,33,255	1/1:255,39,0	0/0:0,30,250
OAR15	35154346	.	A	G	128.751	PASS	DP=56;VDB=0.0560499;SGB=-0.866853;RPBZ=-0.350898;MQBZ=0.827218;MQSBZ=-0.815473;BQBZ=1.57516;FS=0;MQ0F=0;AC=2;AN=8;DP4=1,40,1,6;MQ=39	GT:PL	0/1:128,0,88	0/0:0,45,175	0/1:40,0,128	0/0:0,45,208
OAR15	35470012	.	T	C	470.953	PASS	DP=253;VDB=0.0734873;SGB=9.17394;RPBZ=1.50751;MQBZ=-1.4866;MQSBZ=-3.20334;BQBZ=-3.37243;FS=0;MQ0F=0;AC=2;AN=8;DP4=39,75,14,19;MQ=39	GT:PL	0/1:255,0,255	0/0:0,120,255	0/1:255,0,255	0/0:0,117,255
OAR15	35710558	.	G	C	628.436	PASS	DP=186;VDB=1.18694e-10;SGB=8.07125;RPBZ=-0.638207;MQBZ=-4.96232;MQSBZ=1.26534;BQBZ=-2.90232;FS=0;MQ0F=0;AC=4;AN=8;DP4=26,25,34,26;MQ=37	GT:PL	0/1:255,0,255	0/0:0,75,255	0/1:162,0,222	1/1:255,102,0
OAR15	36243402	.	G	A	591.547	PASS	DP=77;VDB=2.30698e-11;SGB=6.12994;RPBZ=0.111333;MQBZ=-1.30051;MQSBZ=-1.42316;BQBZ=-0.183222;FS=0;MQ0F=0;AC=5;AN=8;DP4=5,13,8,24;MQ=36	GT:PL	1/1:255,36,0	1/1:255,42,0	0/1:127,0,91	0/0:0,39,255
OAR15	36673102	.	G	A	274.701	PASS	DP=63;VDB=0.112032;SGB=0.675642;RPBZ=0.138098;MQBZ=1.91703;MQSBZ=0.793742;BQBZ=0;FS=0;MQ0F=0;AC=3;AN=8;DP4=17,8,9,2;MQ=38	GT:PL	0/1:106,0,115	0/0:0,27,230	0/0:0,36,254	1/1:214,21,0
OAR15	38376615	.	C	T	278.753	PASS	DP=28;VDB=6.57347e-12;SGB=2.77445;RPBZ=-3.08784;MQBZ=1.94538;BQBZ=2.69105;FS=0;MQ0F=0;AC=4;AN=8;DP4=8,0,20,0;MQ=39	GT:PL	0/1:127,0,6	1/1:127,9,0	0/1:65,0,9	0/0:0,6,25
OAR15	38592577	.	A	G	720.031	PASS	DP=93;VDB=9.2842e-05;SGB=10.0586;RPBZ=1.80583;MQBZ=-0.422999;MQSBZ=0.0686661;BQBZ=0.394121;FS=0;MQ0F=0;AC=6;AN=8;DP4=4,8,18,28;MQ=37	GT:PL	1/1:255,57,0	1/1:255,33,0	1/1:255,48,0	0/0:0,36,255
OAR15	38821004	.	T	C	210.017	PASS	DP=171;VDB=4.0284e-09;SGB=49.57;RPBZ=0.547458;MQBZ=-0.044823;MQSBZ=2.2494;BQBZ=-1.03627;FS=0;MQ0F=0;AC=2;AN=8;DP4=36,30,18,21;MQ=36	GT:PL	0/0:0,60,255	0/0:0,60,255	0/0:0,78,255	1/1:255,117,0
OAR15	39308137	.	T	C	366.317	PASS	DP=219;VDB=2.93744e-07;SGB=11.878;RPBZ=1.31886;MQBZ=-1.88242;MQSBZ=-2.77619;BQBZ=-3.51215;FS=0;MQ0F=0;AC=3;AN=8;DP4=42,54,13,27;MQ=37	GT:PL	0/0:0,108,255	0/0:0,114,255	0/1:157,0,255	1/1:255,87,0
OAR15	40533826	.	C	T	788.498	PASS	DP=172;VDB=3.47992e-18;SGB=-5.99014;RPBZ=1.07662;MQBZ=-2.02963;MQSBZ=-2.97461;BQBZ=-1.52262;FS=0;MQ0F=0;AC=5;AN=8;DP4=13,27,18,47;MQ=37	GT:PL	1/1:255,78,0	0/1:223,0,255	0/1:95,0,230	0/1:255,0,250
OAR15	42689912	.	T	C	210.017	PASS	DP=197;VDB=0.00012336;SGB=30.9501;RPBZ=1.01251;MQBZ=-1.09324;MQSBZ=-1.26239;BQBZ=-0.0650883;FS=0;MQ0F=0;AC=2;AN=8;DP4=50,49,15,9;MQ=37	GT:PL	1/1:255,72,0	0/0:0,75,255	0/0:0,108,255	0/0:0,114,255
OAR15	42933882	.	T	C	720.797	PASS	DP=224;VDB=1.31285e-07;SGB=-25.0962;RPBZ=4.75332;MQBZ=-0.385277;MQSBZ=-2.27444;BQBZ=2.51782;FS=0;MQ0F=0;AC=4;AN=8;DP4=26,27,30,39;MQ=39	GT:PL	0/1:255,0,6	0/1:255,0,135	1/1:255,34,0	0/0:0,90,255
OAR15	43144017	.	C	T	416.938	PASS	DP=103;VDB=8.26925e-08;SGB=4.5384;RPBZ=1.12609;MQBZ=0.707464;MQSBZ=1.20119;BQBZ=0.804571;FS=0;MQ0F=0;AC=2;AN=8;DP4=29,16,12,9;MQ=36	GT:PL	0/0:0,33,249	0/1:246,0,181	0/1:210,0,179	0/0:0,51,255
OAR15	43144019	.	T	C	204.03	PASS	DP=106;VDB=0.0305168;SGB=12.9307;RPBZ=0.176103;MQBZ=0.841053;MQSBZ=1.4957;BQBZ=-0.218811;FS=0;MQ0F=0;AC=2;AN=8;DP4=30,25,9,2;MQ=36	GT:PL	1/1:249,33,0	0/0:0,57,255	0/0:0,57,255	0/0:0,51,255
OAR15	44085874	.	C	T	210.017	PASS	DP=223;VDB=0.00286614;SGB=48.9719;RPBZ=0.580722;MQBZ=1.3858;MQSBZ=-1.73924;BQBZ=1.4203;FS=0;MQ0F=0;AC=2;AN=8;DP4=40,57,17,20;MQ=37	GT:PL	1/1:255,111,0	0/0:0,105,255	0/0:0,96,255	0/0:0,90,255
OAR15	44501655	.	G	T	460.475	PASS	DP=256;VDB=8.76619e-12;SGB=54.4188;RPBZ=-1.37277;MQBZ=-2.84594;MQSBZ=-0.579358;BQBZ=-1.95388;FS=0;MQ0F=0;AC=4;AN=8;DP4=31,43,41,42;MQ=37	GT:PL	0/0:0,93,255	1/1:255,114,0	1/1:255,135,0	0/0:0,129,255
OAR15	44942655	.	A	C	470.848	PASS	DP=280;VDB=8.93068e-05;SGB=11.878;RPBZ=-0.479679;MQBZ=-2.72772;MQSBZ=-3.95763;BQBZ=-1.16454;FS=0;MQ0F=0;AC=2;AN=8;DP4=50,83,15,25;MQ=35	GT:PL	0/0:0,148,255	0/1:255,0,255	0/1:255,0,255	0/0:0,96,255
OAR15	45373812	.	G	A	720.023	PASS	DP=174;VDB=3.36983e-18;SGB=20.9532;RPBZ=0.712698;MQBZ=-1.4203;MQSBZ=-4.2625;BQBZ=0.505202;FS=0;MQ0F=0;AC=6;AN=8;DP4=10,15,27,57;MQ=38	GT:PL	1/1:255,75,0	1/1:255,81,0	1/1:255,96,0	0/0:0,75,255
OAR15	47067207	.	G	A	272.464	PASS	DP=36;VDB=1.26416e-06;SGB=-0.215645;RPBZ=0.0477841;MQBZ=0.28991;BQBZ=1.35669;FS=0;MQ0F=0;AC=3;AN=8;DP4=19,0,17,0;MQ=39	GT:PL	0/0:0,21,137	0/1:74,0,71	0/1:138,0,94	0/1:100,0,80
OAR15	47067459	.	T	C	253.343	PASS	DP=26;VDB=9.42126e-07;SGB=-3.64186;RPBZ=0.959907;MQBZ=0.692148;BQBZ=-2.15473;FS=0;MQ0F=0;AC=5;AN=8;DP4=0,10,0,16;MQ=33	GT:PL	1/1:56,6,0	0/1:68,0,63	0/1:95,0,60	0/1:73,0,61
OAR15	47315403	.	T	C	347.74	PASS	DP=104;VDB=0.451055;SGB=1.12451;RPBZ=-0.724992;MQBZ=-2.72033;MQSBZ=-0.517298;BQBZ=-1.98341;FS=0;MQ0F=0;AC=4;AN=8;DP4=14,15,10,13;MQ=35	GT:PL	1/1:255,51,0	0/1:3,0,170	0/1:133,0,227	0/0:0,45,255
OAR15	47546308	.	C	T	188.382	PASS	DP=58;VDB=3.24904e-05;SGB=12.9307;RPBZ=0.438348;MQBZ=-0.45289;MQSBZ=0.932232;BQBZ=-0.78049;FS=0;MQ0F=0;AC=2;AN=8;DP4=18,8,9,2;MQ=37	GT:PL	0/0:0,9,113	0/0:0,33,255	0/0:0,36,255	1/1:233,33,0
OAR15	48104752	.	C	T	31.5555	PASS	DP=27;VDB=0.0822145;SGB=1.90845;RPBZ=-0.378573;MQBZ=0.874957;BQBZ=-3.01822;FS=0;MQ0F=0;AC=2;AN=8;DP4=22,0,3,0;MQ=32	GT:PL	0/0:0,18,127	0/0:0,18,84	0/0:0,30,156	1/1:74,9,0
OAR15	48104896	.	G	A	658.382	PASS	DP=231;VDB=0.0141301;SGB=7.49184;RPBZ=-1.99777;MQBZ=-0.55675;MQSBZ=-2.21759;BQBZ=-0.220645;FS=0;MQ0F=0;AC=4;AN=8;DP4=33,48,30,27;MQ=39	GT:PL	1/1:255,96,0	0/1:201,0,255	0/0:0,148,255	0/1:246,0,255
OAR15	48346080	.	T	C	31.8976	PASS	DP=58;VDB=0.440791;SGB=-2.36533;RPBZ=-0.663637;MQBZ=-2.121;MQSBZ=1.49743;BQBZ=-0.877291;FS=0;MQ0F=0;AC=2;AN=8;DP4=8,19,1,2;MQ=39	GT:PL	0/1:50,0,176	0/1:23,0,104	0/0:0,30,240	0/0:0,24,230
OAR15	48610458	.	G	A	884.286	PASS	DP=121;VDB=0.000194892;SGB=-5.99776;RPBZ=0.0787666;MQBZ=0.338115;MQSBZ=-0.662239;BQBZ=-0.369341;FS=0;MQ0F=0;AC=6;AN=8;DP4=9,5,40,25;MQ=35	GT:PL	1/1:255,48,0	1/1:255,57,0	0/1:159,0,192	0/1:255,0,81
OAR15	48917436	.	C	G	476.863	PASS	DP=138;VDB=0.000814849;SGB=-15.5837;RPBZ=-9.09064;MQBZ=-1.55217;MQSBZ=0.963059;BQBZ=8.32882;FS=0;MQ0F=0.00724638;AC=4;AN=8;DP4=0,56,19,19;MQ=28	GT:PL	0/1:130,0,115	0/1:198,0,104	0/1:133,0,116	0/1:54,0,126
OAR15	49164952	.	T	C	525.108	PASS	DP=97;VDB=0.124083;SGB=1.31155;RPBZ=0.3681;MQBZ=-1.74773;MQSBZ=2.20238;BQBZ=-1.33137;FS=0;MQ0F=0;AC=4;AN=8;DP4=13,17,19,6;MQ=37	GT:PL	1/1:187,21,0	0/1:181,0,84	0/0:0,66,255	0/1:201,0,131
OAR15	49490844	.	G	C	532.367	PASS	DP=166;VDB=0.0017409;SGB=-23.8514;RPBZ=0.968933;MQBZ=-2.85378;MQSBZ=1.43327;BQBZ=1.25402;FS=0;MQ0F=0;AC=3;AN=8;DP4=34,35,15,16;MQ=37	GT:PL	0/0:0,93,255	0/1:127,0,255	0/1:196,0,204	0/1:249,0,242
OAR15	50149875	.	C	T	312.585	PASS	DP=42;VDB=7.00558e-09;SGB=5.4208;RPBZ=-0.109242;MQBZ=-1.49177;BQBZ=1.33078;FS=0;MQ0F=0;AC=4;AN=8;DP4=13,0,29,0;MQ=31	GT:PL	0/0:0,15,114	0/1:80,0,78	1/1:144,42,0	0/1:132,0,60
OAR15	50149983	.	A	G	676.995	PASS	DP=305;VDB=0.000793195;SGB=-36.7392;RPBZ=8.50661;MQBZ=-2.40517;MQSBZ=1.70417;BQBZ=4.73207;FS=0;MQ0F=0;AC=3;AN=8;DP4=82,44,21,31;MQ=37	GT:PL	0/0:0,114,255	0/1:234,0,255	0/1:255,0,255	0/1:228,0,255
OAR15	50667062	.	T	C	416.589	PASS	DP=153;VDB=0.000140923;SGB=-15.264;RPBZ=-0.0273768;MQBZ=-3.11419;MQSBZ=-0.613895;BQBZ=-1.20165;FS=0;MQ0F=0;AC=3;AN=8;DP4=28,30,15,22;MQ=38	GT:PL	1/1:255,69,0	0/1:207,0,249	0/0:0,63,255	0/0:0,45,255
OAR15	50868775	.	C	T	192.571	PASS	DP=17;VDB=4.4944e-05;SGB=0.124692;RPBZ=-2.65617;MQBZ=1.87445;FS=0;MQ0F=0;AC=5;AN=8;DP4=7,0,10,0;MQ=32	GT:PL	1/1:81,9,0	1/1:119,15,0	0/1:35,0,87	0/0:0,6,43
OAR15	50868906	.	C	T	210.018	PASS	DP=104;VDB=0.00141694;SGB=19.8602;RPBZ=-0.432552;MQBZ=-1.02452;MQSBZ=-1.2824;BQBZ=-0.203108;FS=0;MQ0F=0;AC=2;AN=8;DP4=24,25,10,6;MQ=37	GT:PL	0/0:0,36,255	0/0:0,54,255	0/0:0,57,255	1/1:255,48,0
OAR15	51807211	.	G	A	130.348	PASS	DP=43;VDB=3.03715e-06;SGB=11.8438;RPBZ=0.195615;MQBZ=-0.679298;BQBZ=-1.07104;FS=0;MQ0F=0;AC=3;AN=8;DP4=23,0,20,0;MQ=30	GT:PL	0/0:0,27,150	1/1:151,54,0	0/1:25,0,79	0/0:0,30,145
OAR15	52784863	.	C	G	453.251	PASS	DP=355;VDB=0.000213757;SGB=-89.992;RPBZ=1.19213;MQBZ=-5.69942;MQSBZ=-2.89981;BQBZ=-1.04952;FS=0;MQ0F=0;AC=4;AN=8;DP4=159,32,31,21;MQ=38	GT:PL	0/1:113,0,255	0/1:135,0,255	0/1:84,0,255	0/1:167,0,255
OAR15	52784944	.	G	A	980.638	PASS	DP=425;VDB=2.04779e-14;SGB=-146.472;RPBZ=-1.11846;MQBZ=-2.84487;MQSBZ=-1.71698;BQBZ=0.461537;FS=0;MQ0F=0;AC=4;AN=8;DP4=95,72,36,51;MQ=38	GT:PL	0/1:255,0,255	0/1:255,0,255	0/1:255,0,255	0/1:255,0,255
OAR15	5315761	.	G	A	565.353	PASS	DP=151;VDB=8.43786e-08;SGB=4.01726;RPBZ=-1.13958;MQBZ=-1.21281;MQSBZ=-2.95579;BQBZ=-0.768209;FS=0;MQ0F=0;AC=4;AN=8;DP4=31,22,13,26;MQ=38	GT:PL	0/1:190,0,255	1/1:255,66,0	0/1:164,0,178	0/0:0,84,255
OAR15	53304298	.	G	C	721.499	PASS	DP=290;VDB=5.1682e-18;SGB=16.7626;RPBZ=-0.932834;MQBZ=-2.40391;MQSBZ=1.82958;BQBZ=-2.21892;FS=0;MQ0F=0.0103448;AC=4;AN=8;DP4=60,27,80,25;MQ=38	GT:PL	0/1:255,0,255	0/0:0,114,255	0/1:255,0,255	1/1:255,163,0
OAR15	54418470	.	A	G	311.357	PASS	DP=40;VDB=2.18803e-06;SGB=0.548805;RPBZ=0.692038;MQBZ=0.303164;BQBZ=1.50622;FS=0;MQ0F=0;AC=4;AN=8;DP4=19,0,21,0;MQ=38	GT:PL	0/1:126,0,117	0/1:57,0,27	1/1:172,33,0	0/0:0,30,162
OAR15	54418574	.	G	T	433.871	PASS	DP=174;VDB=0.0187159;SGB=6.85617;RPBZ=-1.03946;MQBZ=-0.334319;MQSBZ=0.999816;BQBZ=0.200928;FS=0;MQ0F=0;AC=2;AN=8;DP4=38,44,16,11;MQ=38	GT:PL	0/0:0,102,255	0/1:218,0,159	0/0:0,90,255	0/1:255,0,228
OAR15	55066475	.	T	C	840.988	PASS	DP=119;VDB=0.000186606;SGB=-5.25979;RPBZ=0.0340102;MQBZ=0.594497;MQSBZ=-1.74608;BQBZ=0.19975;FS=0;MQ0F=0;AC=6;AN=8;DP4=9,10,22,29;MQ=40	GT:PL	1/1:255,36,0	0/1:194,0,255	0/1:176,0,184	1/1:255,69,0
OAR15	55525705	.	A	G	641.564	PASS	DP=173;VDB=0.015179;SGB=5.17381;RPBZ=0.770185;MQBZ=1.08694;MQSBZ=-1.36455;BQBZ=0.287492;FS=0;MQ0F=0;AC=3;AN=8;DP4=23,35,24,21;MQ=39	GT:PL	0/1:171,0,230	0/0:0,63,255	0/1:255,0,192	0/1:255,0,255
OAR15	55734726	.	T	C	482.752	PASS	DP=180;VDB=0.0015658;SGB=-26.3062;RPBZ=1.52901;MQBZ=0.293858;MQSBZ=0.506152;BQBZ=1.6483;FS=0;MQ0F=0;AC=4;AN=8;DP4=39,23,11,24;MQ=39	GT:PL	0/1:136,0,255	1/1:255,33,0	0/1:136,0,255	0/0:0,96,255
OAR15	56252568	.	C	T	981.078	PASS	DP=149;VDB=8.24088e-09;SGB=-2.75873;RPBZ=1.41523;MQBZ=-0.605293;MQSBZ=-0.687617;BQBZ=-0.506131;FS=0;MQ0F=0;AC=6;AN=8;DP4=7,4,34,45;MQ=34	GT:PL	1/1:255,63,0	1/1:255,66,0	0/1:255,0,176	0/1:255,0,7
OAR15	56468763	.	C	T	210.017	PASS	DP=265;VDB=0.0027554;SGB=36.4952;RPBZ=0.333647;MQBZ=-2.49369;MQSBZ=0.390725;BQBZ=0.572868;FS=0;MQ0F=0;AC=2;AN=8;DP4=72,60,13,15;MQ=38	GT:PL	1/1:255,84,0	0/0:0,135,255	0/0:0,166,255	0/0:0,96,255
OAR15	56740441	.	G	A	385.988	PASS	DP=159;VDB=0.0536721;SGB=5.31099;RPBZ=0.358402;MQBZ=-0.854155;MQSBZ=1.04256;BQBZ=-0.582746;FS=0;MQ0F=0;AC=2;AN=8;DP4=26,31,9,14;MQ=36	GT:PL	0/1:170,0,200	0/1:255,0,173	0/0:0,57,255	0/0:0,60,255
OAR15	57856799	.	A	C	568.592	PASS	DP=183;VDB=1.52743e-07;SGB=-65.7864;RPBZ=4.65212;MQBZ=-1.50963;MQSBZ=-1.29014;BQBZ=4.65808;FS=0;MQ0F=0;AC=4;AN=8;DP4=55,18,11,26;MQ=36	GT:PL	0/1:0,0,255	0/1:190,0,230	0/1:202,0,133	0/1:213,0,255
OAR15	58548688	.	C	T	980.894	PASS	DP=179;VDB=0.000524392;SGB=-7.04782;RPBZ=-0.798093;MQBZ=-3.02041;MQSBZ=0.333117;BQBZ=-1.3137;FS=0;MQ0F=0;AC=6;AN=8;DP4=9,19,49,39;MQ=39	GT:PL	1/1:255,96,0	0/1:255,0,255	1/1:255,60,0	0/1:255,0,141
OAR15	58548738	.	C	G	222.653	PASS	DP=188;VDB=0.000658754;SGB=1.83447;RPBZ=-1.98889;MQBZ=1.93254;MQSBZ=-0.667702;BQBZ=3.08045;FS=0;MQ0F=0;AC=2;AN=8;DP4=29,73,7,7;MQ=39	GT:PL	0/0:0,99,255	0/1:234,0,250	0/0:0,60,255	0/1:30,0,255
OAR15	58749778	.	G	A	454.259	PASS	DP=72;VDB=9.91866e-05;SGB=-10.0521;RPBZ=0.67314;MQBZ=-0.17942;MQSBZ=-0.870733;BQBZ=0.591968;FS=0;MQ0F=0;AC=4;AN=8;DP4=8,15,10,10;MQ=38	GT:PL	0/1:57,0,158	0/1:147,0,208	0/1:54,0,125	0/1:234,0,66
OAR15	61147080	.	C	T	238.743	PASS	DP=59;VDB=0.00085836;SGB=13.5336;RPBZ=1.48246;MQBZ=-3.01274;BQBZ=2.41122;FS=0;MQ0F=0;AC=3;AN=8;DP4=35,0,24,0;MQ=38	GT:PL	0/0:0,21,133	0/1:136,0,85	0/0:0,66,188	1/1:147,10,0
OAR15	61147180	.	C	A	404.021	PASS	DP=221;VDB=0.00302997;SGB=9.17394;RPBZ=-1.04067;MQBZ=-0.107156;MQSBZ=-0.661776;BQBZ=-1.06215;FS=0;MQ0F=0;AC=2;AN=8;DP4=40,56,15,18;MQ=39	GT:PL	0/1:188,0,241	0/0:0,99,255	0/1:255,0,255	0/0:0,93,255
OAR15	62060725	.	T	C	434.571	PASS	DP=190;VDB=2.48968e-05;SGB=30.7818;RPBZ=0.793065;MQBZ=0.744218;MQSBZ=-2.1399;BQBZ=-0.133871;FS=0;MQ0F=0;AC=3;AN=8;DP4=22,45,17,31;MQ=37	GT:PL	0/0:0,72,255	0/1:225,0,255	0/0:0,93,255	1/1:255,111,0
OAR15	62289864	.	G	C	980.61	PASS	DP=290;VDB=1.05094e-12;SGB=-8.28366;RPBZ=1.1957;MQBZ=0.362143;MQSBZ=1.11746;BQBZ=1.11054;FS=0;MQ0F=0;AC=5;AN=8;DP4=29,33,61,55;MQ=37	GT:PL	0/1:255,0,255	0/1:255,0,255	0/1:255,0,255	1/1:255,160,0
OAR15	62998796	.	G	A	630.033	PASS	DP=75;VDB=1.43715e-11;SGB=7.73817;RPBZ=-0.681416;MQBZ=-0.23539;MQSBZ=-0.760934;BQBZ=1.30282;FS=0;MQ0F=0;AC=6;AN=8;DP4=2,14,8,30;MQ=38	GT:PL	1/1:169,37,4	1/1:255,39,0	1/1:255,39,0	0/0:0,48,249
OAR15	63692258	.	T	C	210.025	PASS	DP=92;VDB=0.0706833;SGB=14.3163;RPBZ=1.14331;MQBZ=1.80914;MQSBZ=1.33155;BQBZ=-0.284509;FS=0;MQ0F=0.0652174;AC=2;AN=8;DP4=19,22,4,8;MQ=32	GT:PL	0/0:0,33,255	0/0:0,42,255	0/0:0,48,255	1/1:255,36,0
OAR15	63899666	.	T	C	980.523	PASS	DP=377;VDB=2.98054e-22;SGB=-48.1101;RPBZ=1.9074;MQBZ=-2.14198;MQSBZ=0.468601;BQBZ=-1.1212;FS=0;MQ0F=0;AC=5;AN=8;DP4=47,44,80,64;MQ=37	GT:PL	0/1:255,0,255	0/1:255,0,255	0/1:255,0,255	1/1:255,181,0
OAR15	65086277	.	G	A	721.487	PASS	DP=380;VDB=7.03914e-08;SGB=16.7626;RPBZ=0.445949;MQBZ=-1.43938;MQSBZ=-1.52169;BQBZ=1.21679;FS=0;MQ0F=0;AC=4;AN=8;DP4=67,60,53,52;MQ=36	GT:PL	1/1:255,151,0	0/1:255,0,255	0/1:255,0,255	0/0:0,199,255
OAR15	65697881	.	T	C	416.842	PASS	DP=108;VDB=3.85113e-07;SGB=5.31099;RPBZ=-0.709574;MQBZ=-1.76705;MQSBZ=2.77218;BQBZ=1.24763;FS=0;MQ0F=0;AC=2;AN=8;DP4=32,12,14,9;MQ=36	GT:PL	0/0:0,45,255	0/0:0,45,255	0/1:255,0,170	0/1:201,0,165
OAR15	65698019	.	A	T	276.202	PASS	DP=26;VDB=3.02866e-07;SGB=-3.50912;RPBZ=0.97506;MQBZ=1.39295;BQBZ=0.100322;FS=0;MQ0F=0;AC=6;AN=8;DP4=0,8,0,18;MQ=29	GT:PL	1/1:72,12,0	1/1:136,27,0	0/1:71,0,65	0/1:36,0,55
OAR15	68841315	.	G	A	455.577	PASS	DP=166;VDB=1.27875e-07;SGB=-22.624;RPBZ=1.39852;MQBZ=-0.149447;MQSBZ=1.3804;BQBZ=0.479293;FS=0;MQ0F=0;AC=3;AN=8;DP4=43,28,18,11;MQ=38	GT:PL	0/0:0,81,255	0/1:246,0,255	0/0:0,48,255	1/1:255,48,0
OAR15	69308071	.	C	T	164.55	PASS	DP=36;VDB=0.0171133;SGB=-1.25106;RPBZ=0.186365;MQBZ=1.19523;MQSBZ=0.912871;BQBZ=1.42678;FS=0;MQ0F=0;AC=2;AN=8;DP4=12,2,4,2;MQ=39	GT:PL	0/0:0,6,77	0/1:128,0,69	0/0:0,24,220	0/1:75,0,33
OAR15	69812117	.	C	G	719.586	PASS	DP=225;VDB=2.05885e-11;SGB=23.7083;RPBZ=0.0529557;MQBZ=-1.97514;MQSBZ=1.10348;BQBZ=-0.899676;FS=0;MQ0F=0;AC=5;AN=8;DP4=24,25,62,31;MQ=34	GT:PL	0/1:255,0,255	1/1:255,81,0	0/0:0,87,255	1/1:255,132,0
OAR15	7088527	.	C	A	33.9071	PASS	DP=13;VDB=0.131948;SGB=-2.36533;RPBZ=0.338527;MQBZ=0.18056;BQBZ=0.547723;FS=0;MQ0F=0;AC=3;AN=8;DP4=0,10,0,3;MQ=32	GT:PL	0/0:0,12,88	0/0:0,18,119	0/1:36,3,0	1/1:42,6,0
OAR15	7088528	.	G	A	146.366	PASS	DP=13;VDB=0.000704574;SGB=3.09522;RPBZ=-0.648285;MQBZ=-0.293151;FS=0;MQ0F=0;AC=5;AN=8;DP4=0,3,0,9;MQ=31	GT:PL	1/1:71,9,0	1/1:119,18,0	0/1:0,3,36	0/0:0,6,42
OAR15	73364163	.	T	C	100.964	PASS	DP=34;VDB=6.41155e-05;SGB=0.289452;RPBZ=0.303674;MQBZ=-0.624929;BQBZ=-2.38936;FS=0;MQ0F=0;AC=2;AN=8;DP4=24,0,10,0;MQ=30	GT:PL	0/0:0,15,110	0/0:0,21,101	0/1:98,0,83	0/1:42,0,101
OAR15	74169147	.	C	T	214.787	PASS	DP=59;VDB=0.000366675;SGB=-12.8047;RPBZ=0.672501;MQBZ=-1.11315;MQSBZ=3.26763;BQBZ=-1.19047;FS=0;MQ0F=0;AC=3;AN=8;DP4=1,35,3,10;MQ=39	GT:PL	0/0:0,39,210	0/1:79,0,141	0/1:128,0,152	0/1:48,0,54
OAR15	75620504	.	G	C	549.467	PASS	DP=129;VDB=0.00778986;SGB=3.24451;RPBZ=1.09084;MQBZ=0.163332;MQSBZ=2.01008;BQBZ=2.03784;FS=0;MQ0F=0;AC=4;AN=8;DP4=21,25,15,20;MQ=36	GT:PL	0/1:93,0,222	0/0:0,81,255	0/1:245,0,154	1/1:255,57,0
OAR15	75825160	.	C	T	89.3768	PASS	DP=81;VDB=0.288695;SGB=-1.63269;RPBZ=-2.49581;MQBZ=0.634795;MQSBZ=-1.13655;BQBZ=2.0594;FS=0;MQ0F=0;AC=2;AN=8;DP4=11,36,1,4;MQ=36	GT:PL	0/1:72,0,142	0/0:0,42,255	0/1:57,0,89	0/0:0,63,255
OAR15	76113324	.	G	A	866.58	PASS	DP=161;VDB=1.52899e-17;SGB=-5.93077;RPBZ=1.68882;MQBZ=-2.16126;MQSBZ=0.760867;BQBZ=1.13273;FS=0;MQ0F=0;AC=5;AN=8;DP4=21,11,40,24;MQ=38	GT:PL	0/1:194,0,211	0/1:202,0,227	1/1:255,81,0	0/1:255,0,250
OAR15	76322938	.	C	G	356.573	PASS	DP=122;VDB=3.29971e-07;SGB=4.9247;RPBZ=1.19702;MQBZ=-2.0757;MQSBZ=4.13543;BQBZ=-1.09441;FS=0;MQ0F=0;AC=3;AN=8;DP4=36,20,19,3;MQ=38	GT:PL	1/1:213,42,0	0/1:189,0,226	0/0:0,63,255	0/0:0,75,255
OAR15	77176734	.	T	A	935.603	PASS	DP=215;VDB=5.46626e-07;SGB=-28.4715;RPBZ=-0.287053;MQBZ=-1.33226;MQSBZ=0.160475;BQBZ=-1.28986;FS=0;MQ0F=0;AC=5;AN=8;DP4=27,27,44,36;MQ=36	GT:PL	1/1:255,75,0	0/1:255,0,255	0/1:210,0,255	0/1:255,0,255
OAR15	8496731	.	T	C	470.833	PASS	DP=347;VDB=6.59871e-07;SGB=19.2176;RPBZ=0.148986;MQBZ=1.28271;MQSBZ=-0.710936;BQBZ=2.06326;FS=0;MQ0F=0;AC=2;AN=8;DP4=65,87,25,34;MQ=39	GT:PL	0/0:0,175,255	0/0:0,160,255	0/1:255,0,255	0/1:255,0,249
OAR15	9210846	.	A	G	101.156	PASS	DP=27;VDB=0.0263438;SGB=-1.62982;RPBZ=1.58737;MQBZ=-0.999655;MQSBZ=0.890455;BQBZ=0.66564;FS=0;MQ0F=0;AC=3;AN=8;DP4=12,1,4,1;MQ=38	GT:PL	0/1:27,0,128	1/1:118,12,0	0/0:0,21,164	0/0:0,6,56
OAR15	9494875	.	C	T	602.488	PASS	DP=122;VDB=5.64445e-09;SGB=4.78812;RPBZ=0.2448;MQBZ=-1.6729;MQSBZ=2.27257;BQBZ=-2.39664;FS=0;MQ0F=0;AC=4;AN=8;DP4=17,18,32,11;MQ=37	GT:PL	0/1:169,0,252	0/0:0,42,255	1/1:255,69,0	0/1:222,0,199
OAR15	9495002	.	T	C	194.475	PASS	DP=40;VDB=7.09041e-05;SGB=-0.199265;RPBZ=2.3047;MQBZ=1.09786;BQBZ=-2.27337;FS=0;MQ0F=0;AC=4;AN=8;DP4=0,23,0,17;MQ=34	GT:PL	0/1:95,0,106	1/1:64,9,0	0/0:0,33,161	0/1:78,0,67
OAR15	9702715	.	C	G	397.505	PASS	DP=66;VDB=0.00182827;SGB=0.24955;RPBZ=-0.431367;MQBZ=-0.0375786;MQSBZ=-0.300628;BQBZ=0.209793;FS=0;MQ0F=0;AC=4;AN=8;DP4=9,7,10,9;MQ=37	GT:PL	0/1:72,0,65	1/1:255,39,0	0/0:0,30,250	0/1:114,0,107
OAR15	9702800	.	G	A	359.032	PASS	DP=119;VDB=0.00896883;SGB=4.9247;RPBZ=0.963431;MQBZ=-2.79815;MQSBZ=-1.40974;BQBZ=-2.77695;FS=0;MQ0F=0;AC=2;AN=8;DP4=25,31,15,7;MQ=38	GT:PL	0/0:0,30,255	0/0:0,84,255	0/1:213,0,236	0/1:185,0,165
OAR15	9963370	.	G	A	376.891	PASS	DP=121;VDB=5.5427e-05;SGB=-15.8732;RPBZ=0.412825;MQBZ=0.644409;MQSBZ=2.08035;BQBZ=1.66014;FS=0;MQ0F=0;AC=3;AN=8;DP4=32,28,9,9;MQ=36	GT:PL	0/1:89,0,217	0/0:0,84,255	0/1:208,0,234	0/1:120,0,197
OAR16	10363875	.	A	G	525.356	PASS	DP=362;VDB=1.42268e-06;SGB=-75.4686;RPBZ=-3.26966;MQBZ=-0.833909;MQSBZ=0.456983;BQBZ=3.21979;FS=0;MQ0F=0.019337;AC=4;AN=8;DP4=74,97,24,19;MQ=34	GT:PL	0/1:109,0,255	0/1:132,0,255	0/1:162,0,255	0/1:167,0,255
OAR16	10363985	.	G	C	182.02	PASS	DP=40;VDB=0.00259261;SGB=-11.5772;RPBZ=0.219121;MQBZ=-0.652555;BQBZ=0.898304;FS=0;MQ0F=0;AC=3;AN=8;DP4=0,28,0,11;MQ=37	GT:PL	0/1:79,0,113	0/1:60,0,91	0/0:0,30,161	0/1:83,0,122
OAR16	10363997	.	A	C	356.543	PASS	DP=45;VDB=4.38909e-07;SGB=-11.2871;RPBZ=-1.38199;MQBZ=3.77459;BQBZ=-0.407863;FS=0;MQ0F=0.0666667;AC=5;AN=8;DP4=0,21,0,24;MQ=27	GT:PL	0/1:85,0,54	0/1:67,0,65	1/1:135,16,0	0/1:109,0,67
OAR16	10954933	.	A	G	251.701	PASS	DP=123;VDB=0.006924;SGB=1.44808;RPBZ=0.770214;MQBZ=-0.763248;MQSBZ=0.250099;BQBZ=-0.514724;FS=0;MQ0F=0;AC=2;AN=8;DP4=27,34,9,4;MQ=38	GT:PL	0/1:160,0,241	0/1:131,0,192	0/0:0,39,255	0/0:0,84,255
OAR16	11541198	.	G	A	913.494	PASS	DP=175;VDB=2.48946e-05;SGB=-19.266;RPBZ=0.182987;MQBZ=0.50518;MQSBZ=-1.0873;BQBZ=-0.116307;FS=0;MQ0F=0;AC=4;AN=8;DP4=23,24,22,28;MQ=39	GT:PL	0/1:255,0,240	0/1:209,0,215	0/1:232,0,255	0/1:255,0,204
OAR16	1231773	.	G	A	358.879	PASS	DP=125;VDB=0.00315047;SGB=4.15211;RPBZ=0.180965;MQBZ=-1.07046;MQSBZ=0.0726352;BQBZ=-0.0541971;FS=0;MQ0F=0;AC=2;AN=8;DP4=38,24,10,10;MQ=37	GT:PL	0/1:185,0,255	0/0:0,51,255	0/1:213,0,250	0/0:0,57,255
OAR16	13126004	.	G	A	723.372	PASS	DP=137;VDB=1.55524e-07;SGB=-15.5837;RPBZ=1.19897;MQBZ=-1.54407;MQSBZ=-1.50594;BQBZ=-0.33612;FS=0;MQ0F=0;AC=4;AN=8;DP4=14,30,13,25;MQ=39	GT:PL	0/1:119,0,201	0/1:225,0,255	0/1:231,0,133	0/1:186,0,255
OAR16	13788300	.	T	C	489.565	PASS	DP=122;VDB=0.00664374;SGB=-22.0103;RPBZ=-0.795881;MQBZ=-0.0214881;MQSBZ=0.0805803;BQBZ=0.822514;FS=0;MQ0F=0;AC=3;AN=8;DP4=19,35,9,19;MQ=33	GT:PL	0/1:185,0,125	0/0:0,60,255	0/1:99,0,255	0/1:245,0,176
OAR16	14215151	.	C	T	225.496	PASS	DP=47;VDB=1.07294e-07;SGB=-0.0342242;RPBZ=-1.14295;MQBZ=-1.29481;BQBZ=-1.78356;FS=0;MQ0F=0;AC=3;AN=8;DP4=0,27,0,18;MQ=35	GT:PL	0/1:89,0,83	0/0:0,21,138	0/1:80,0,127	0/1:96,0,110
OAR16	15305782	.	A	G	238.764	PASS	DP=49;VDB=0.00129794;SGB=0.289633;RPBZ=-1.55574;MQBZ=1.19157;MQSBZ=1.7783;BQBZ=0.600568;FS=0;MQ0F=0;AC=2;AN=8;DP4=15,5,7,3;MQ=37	GT:PL	0/0:0,24,191	0/1:87,0,99	0/1:191,0,43	0/0:0,18,180
OAR16	153844	.	C	T	210.211	PASS	DP=161;VDB=0.214219;SGB=28.1775;RPBZ=2.20042;MQBZ=1.57703;MQSBZ=1.03103;BQBZ=-2.78997;FS=0;MQ0F=0.0124224;AC=2;AN=8;DP4=37,33,9,13;MQ=29	GT:PL	0/0:0,45,255	1/1:255,21,0	0/0:0,84,255	0/0:0,57,255
OAR16	153947	.	G	A	426.182	PASS	DP=48;VDB=7.82562e-06;SGB=-4.48354;RPBZ=-2.63754;MQBZ=5.31558;BQBZ=-1.46059;FS=0;MQ0F=0.0416667;AC=6;AN=8;DP4=0,16,0,32;MQ=25	GT:PL	1/1:132,18,0	1/1:113,4,0	0/1:108,0,12	0/1:112,0,18
OAR16	153982	.	A	G	31.3079	PASS	DP=23;VDB=0.0148128;SGB=4.63151;RPBZ=-0.56194;MQBZ=0.342242;BQBZ=0;FS=0;MQ0F=0.0869565;AC=2;AN=8;DP4=0,18,0,5;MQ=24	GT:PL	0/0:0,15,60	1/1:74,10,0	0/0:0,18,98	0/0:0,18,102
OAR16	16365054	.	C	G	725.54	PASS	DP=287;VDB=1.10618e-07;SGB=-98.0605;RPBZ=0.427095;MQBZ=-1.63796;MQSBZ=2.47447;BQBZ=-0.497203;FS=0;MQ0F=0;AC=3;AN=8;DP4=56,54,28,29;MQ=39	GT:PL	0/1:255,0,255	0/0:0,135,255	0/1:255,0,255	0/1:255,0,255
OAR16	16365175	.	A	G	219.157	PASS	DP=58;VDB=5.62456e-05;SGB=-15.8732;RPBZ=-0.765533;MQBZ=-0.523433;BQBZ=0.567065;FS=0;MQ0F=0;AC=3;AN=8;DP4=0,39,0,18;MQ=36	GT:PL	0/1:120,0,101	0/0:0,45,168	0/1:86,0,121	0/1:53,0,138
OAR16	16365176	.	T	G	342.494	PASS	DP=55;VDB=8.24295e-07;SGB=1.50561;RPBZ=-1.14431;MQBZ=-0.477607;BQBZ=0.123797;FS=0;MQ0F=0;AC=4;AN=8;DP4=0,28,0,26;MQ=36	GT:PL	0/1:101,0,128	1/1:164,36,0	0/1:121,0,86	0/0:0,42,170
OAR16	16626070	.	G	A	923.142	PASS	DP=167;VDB=0.00042486;SGB=-5.94694;RPBZ=-5.70805;MQBZ=-0.863271;MQSBZ=0.367363;BQBZ=7.24102;FS=0;MQ0F=0;AC=4;AN=8;DP4=2,29,33,31;MQ=34	GT:PL	0/1:201,0,138	0/1:252,0,108	0/1:255,0,125	0/1:255,0,28
OAR16	18948107	.	A	T	210.538	PASS	DP=129;VDB=0.000422742;SGB=27.4543;RPBZ=-0.784026;MQBZ=-0.547638;MQSBZ=-0.187655;BQBZ=1.63574;FS=0;MQ0F=0;AC=2;AN=8;DP4=28,6,9,14;MQ=39	GT:PL	0/0:0,33,217	1/1:255,17,0	0/0:0,39,235	0/0:0,24,191
OAR16	1959407	.	T	C	407.554	PASS	DP=142;VDB=0.0790466;SGB=6.85617;RPBZ=-0.225781;MQBZ=0.582097;MQSBZ=-1.11631;BQBZ=0.900355;FS=0;MQ0F=0;AC=3;AN=8;DP4=33,32,14,13;MQ=36	GT:PL	0/0:0,99,255	1/1:255,51,0	0/0:0,60,255	0/1:198,0,255
OAR16	20545680	.	C	A	665.784	PASS	DP=140;VDB=1.45918e-13;SGB=6.52586;RPBZ=-2.08873;MQBZ=-1.74159;MQSBZ=1.5861;BQBZ=-0.122138;FS=0;MQ0F=0;AC=4;AN=8;DP4=24,8,31,21;MQ=37	GT:PL	0/1:255,0,156	0/1:200,0,73	0/0:0,63,255	1/1:255,78,0
OAR16	20792895	.	A	C	664.449	PASS	DP=92;VDB=0.00703854;SGB=-13.7423;RPBZ=1.79021;MQBZ=-2.1357;MQSBZ=-1.1235;BQBZ=-0.626958;FS=0;MQ0F=0;AC=5;AN=8;DP4=10,10,13,19;MQ=39	GT:PL	1/1:255,42,0	0/1:208,0,227	0/1:66,0,151	0/1:175,0,176
OAR16	21274863	.	T	C	444.528	PASS	DP=199;VDB=0.0351197;SGB=23.3453;RPBZ=0.784513;MQBZ=-1.52547;MQSBZ=-0.195974;BQBZ=-2.71325;FS=0;MQ0F=0;AC=3;AN=8;DP4=33,29,22,16;MQ=39	GT:PL	0/0:0,84,255	0/0:0,54,255	0/1:235,0,255	1/1:255,81,0
OAR16	21274871	.	C	A	448.899	PASS	DP=227;VDB=0.0201525;SGB=-29.3748;RPBZ=3.29803;MQBZ=-0.78437;MQSBZ=0.270661;BQBZ=3.92861;FS=0;MQ0F=0;AC=2;AN=8;DP4=60,28,23,17;MQ=39	GT:PL	0/0:0,96,255	0/0:0,75,255	0/1:233,0,255	0/1:255,0,64
OAR16	22300096	.	T	C	720.024	PASS	DP=129;VDB=5.55306e-11;SGB=13.3884;RPBZ=2.13977;MQBZ=-2.50206;MQSBZ=2.67574;BQBZ=-2.08789;FS=0;MQ0F=0;AC=6;AN=8;DP4=9,11,29,28;MQ=36	GT:PL	1/1:255,81,0	1/1:255,45,0	1/1:255,45,0	0/0:0,60,255
OAR16	22712825	.	A	G	464.504	PASS	DP=287;VDB=0.00390413;SGB=17.6724;RPBZ=-0.374422;MQBZ=-0.531653;MQSBZ=-1.11663;BQBZ=-0.119791;FS=0;MQ0F=0;AC=3;AN=8;DP4=61,55,32,23;MQ=37	GT:PL	0/1:255,0,255	0/0:0,120,255	0/0:0,151,255	1/1:255,114,0
OAR16	24498426	.	G	A	688.58	PASS	DP=159;VDB=0.00250602;SGB=4.20808;RPBZ=-0.359307;MQBZ=-0.38492;MQSBZ=-1.2685;BQBZ=-0.576372;FS=0;MQ0F=0;AC=3;AN=8;DP4=20,40,16,24;MQ=37	GT:PL	0/1:241,0,206	0/1:255,0,231	0/1:232,0,248	0/0:0,78,255
OAR16	2462576	.	A	G	438.891	PASS	DP=256;VDB=4.66752e-07;SGB=9.56023;RPBZ=-0.497038;MQBZ=-2.366;MQSBZ=0.757321;BQBZ=-0.362468;FS=0;MQ0F=0;AC=2;AN=8;DP4=61,58,14,20;MQ=37	GT:PL	0/1:223,0,255	0/0:0,102,255	0/1:255,0,255	0/0:0,126,255
OAR16	24936900	.	G	A	982.534	PASS	DP=254;VDB=6.54133e-12;SGB=-28.1647;RPBZ=-0.810388;MQBZ=-0.587991;MQSBZ=-1.92374;BQBZ=-2.26569;FS=0;MQ0F=0;AC=4;AN=8;DP4=36,37,42,37;MQ=38	GT:PL	0/1:255,0,255	0/1:255,0,255	0/1:255,0,255	0/1:255,0,255
OAR16	25710369	.	A	G	149.841	PASS	DP=68;VDB=0.0344743;SGB=2.60694;RPBZ=1.04393;MQBZ=-1.87563;BQBZ=-1.45812;FS=0;MQ0F=0;AC=2;AN=8;DP4=52,0,16,0;MQ=34	GT:PL	0/0:0,48,167	0/1:98,0,113	0/1:91,0,143	0/0:0,54,183
OAR16	26549489	.	G	A	541.422	PASS	DP=164;VDB=2.12758e-08;SGB=5.3715;RPBZ=-0.538463;MQBZ=-2.25819;MQSBZ=-2.06393;BQBZ=-2.42772;FS=0;MQ0F=0;AC=4;AN=8;DP4=28,24,17,29;MQ=35	GT:PL	1/1:255,84,0	0/1:109,0,255	0/1:221,0,142	0/0:0,81,255
OAR16	26881554	.	C	T	333.518	PASS	DP=70;VDB=0.000219708;SGB=-14.6458;RPBZ=1.03735;MQBZ=-1.76203;MQSBZ=1.81919;BQBZ=-1.46134;FS=0;MQ0F=0;AC=3;AN=8;DP4=22,10,11,5;MQ=38	GT:PL	0/1:156,0,101	0/1:105,0,154	0/1:112,0,203	0/0:0,42,255
OAR16	27431848	.	G	A	203.196	PASS	DP=74;VDB=0.00332615;SGB=-12.8047;RPBZ=1.48487;MQBZ=-1.90298;MQSBZ=0.377784;BQBZ=-1.02425;FS=0;MQ0F=0;AC=3;AN=8;DP4=20,18,8,5;MQ=35	GT:PL	0/0:0,51,255	0/1:149,0,168	0/1:25,0,99	0/1:70,0,195
OAR16	27997018	.	A	G	292.984	PASS	DP=93;VDB=4.54963e-05;SGB=3.76583;RPBZ=0.118803;MQBZ=-2.93897;MQSBZ=-1.23514;BQBZ=-1.29313;FS=0;MQ0F=0;AC=2;AN=8;DP4=23,16,13,6;MQ=38	GT:PL	0/1:232,0,177	0/0:0,42,255	0/0:0,18,173	0/1:100,0,255
OAR16	28245062	.	T	C	949.767	PASS	DP=153;VDB=6.39205e-08;SGB=-6.03812;RPBZ=-0.267567;MQBZ=0.509573;MQSBZ=0.161838;BQBZ=0.432711;FS=0;MQ0F=0;AC=5;AN=8;DP4=12,13,35,31;MQ=37	GT:PL	0/1:255,0,113	1/1:255,78,0	0/1:225,0,115	0/1:255,0,255
OAR16	28499150	.	A	G	981.032	PASS	DP=356;VDB=7.31892e-15;SGB=-11.0197;RPBZ=0.914147;MQBZ=-0.884465;MQSBZ=1.97969;BQBZ=-2.21665;FS=0;MQ0F=0;AC=6;AN=8;DP4=16,25,84,91;MQ=37	GT:PL	0/1:255,0,255	1/1:255,154,0	1/1:255,214,0	0/1:255,0,255
OAR16	29214150	.	G	A	57.4722	PASS	DP=48;VDB=0.397076;SGB=3.26056;RPBZ=0.250047;MQBZ=-1.50493;MQSBZ=1.59145;BQBZ=-1.84494;FS=0;MQ0F=0;AC=2;AN=8;DP4=9,14,1,3;MQ=37	GT:PL	0/0:0,18,163	0/0:0,27,255	0/0:0,24,215	1/1:101,12,0
OAR16	2945142	.	T	C	499.912	PASS	DP=147;VDB=0.00108389;SGB=4.40815;RPBZ=-0.0272711;MQBZ=-0.65849;MQSBZ=-3.14366;BQBZ=-1.10113;FS=0;MQ0F=0;AC=4;AN=8;DP4=21,32,15,26;MQ=35	GT:PL	1/1:255,75,0	0/0:0,69,255	0/1:127,0,255	0/1:162,0,255
OAR16	29899472	.	G	C	335.908	PASS	DP=112;VDB=1.16092e-05;SGB=3.76582;RPBZ=0.184768;MQBZ=-1.84296;MQSBZ=1.41135;BQBZ=-2.14115;FS=0;MQ0F=0;AC=2;AN=8;DP4=26,22,12,7;MQ=39	GT:PL	0/1:175,0,249	0/0:0,30,255	0/1:200,0,255	0/0:0,45,255
OAR16	30372154	.	C	T	263.205	PASS	DP=79;VDB=0.0401034;SGB=1.83459;RPBZ=-1.22521;MQBZ=1.445;MQSBZ=-1.21603;BQBZ=2.00972;FS=0;MQ0F=0;AC=3;AN=8;DP4=10,27,6,8;MQ=37	GT:PL	0/0:0,42,228	1/1:255,36,0	0/1:54,0,171	0/0:0,45,255
OAR16	3157830	.	C	G	166.509	PASS	DP=41;VDB=0.000251246;SGB=-13.4184;RPBZ=2.01066;MQBZ=-2.69533;BQBZ=-1.19585;FS=0;MQ0F=0;AC=4;AN=8;DP4=27,0,14,0;MQ=36	GT:PL	0/0:0,51,184	1/1:99,21,0	0/1:85,0,35	0/1:26,0,136
OAR16	31849747	.	T	G	300.526	PASS	DP=48;VDB=0.00307971;SGB=4.68384;RPBZ=-0.518328;MQBZ=1.65743;MQSBZ=-1.99785;BQBZ=0.893219;FS=0;MQ0F=0;AC=4;AN=8;DP4=9,9,6,5;MQ=38	GT:PL	0/0:0,30,255	1/1:101,9,0	1/1:248,24,0	0/0:0,24,208
OAR16	33057904	.	C	T	65.4527	PASS	DP=8;VDB=0.0190094;SGB=0.0467143;RPBZ=1.18322;MQBZ=0.188982;BQBZ=-0.833333;FS=0;MQ0F=0;AC=4;AN=8;DP4=0,4,0,4;MQ=39	GT:PL	0/1:0,3,36	0/1:36,3,0	1/1:71,9,0	0/0:0,9,77
OAR16	33615972	.	G	C	190.06	PASS	DP=86;VDB=0.223138;SGB=0.290035;RPBZ=1.28548;MQBZ=-1.83941;MQSBZ=-0.629171;BQBZ=0.362926;FS=0;MQ0F=0;AC=2;AN=8;DP4=24,18,3,7;MQ=39	GT:PL	0/1:54,0,186	0/0:0,36,255	0/0:0,69,255	0/1:175,0,9
OAR16	35244658	.	G	C	317.808	PASS	DP=44;VDB=8.8987e-05;SGB=0.733;RPBZ=1.1875;MQBZ=-1.63872;BQBZ=1.43095;FS=0;MQ0F=0;AC=3;AN=8;DP4=22,0,22,0;MQ=38	GT:PL	0/1:128,0,37	0/1:103,0,113	0/1:127,0,73	0/0:0,30,167
OAR16	35720965	.	C	T	464.538	PASS	DP=226;VDB=8.78424e-06;SGB=33.693;RPBZ=0.534754;MQBZ=-0.179714;MQSBZ=0.440965;BQBZ=1.27124;FS=0;MQ0F=0;AC=3;AN=8;DP4=50,33,30,23;MQ=38	GT:PL	0/0:0,66,255	1/1:255,111,0	0/1:255,0,255	0/0:0,108,255
OAR16	35984670	.	C	G	464.582	PASS	DP=162;VDB=6.53067e-06;SGB=28.0943;RPBZ=-0.252034;MQBZ=-0.302076;MQSBZ=1.15132;BQBZ=1.04086;FS=0;MQ0F=0;AC=3;AN=8;DP4=32,25,28,17;MQ=37	GT:PL	0/0:0,45,255	1/1:255,87,0	0/1:255,0,255	0/0:0,72,255
OAR16	38231305	.	G	A	272.759	PASS	DP=37;VDB=1.03927e-08;SGB=12.1511;RPBZ=0.697556;MQBZ=0.45431;BQBZ=-0.294098;FS=0;MQ0F=0;AC=4;AN=8;DP4=15,0,22,0;MQ=33	GT:PL	0/0:0,15,95	1/1:151,30,0	1/1:171,36,0	0/0:0,30,147
OAR16	38882368	.	G	A	980.993	PASS	DP=257;VDB=0.00856407;SGB=-7.1393;RPBZ=-0.757618;MQBZ=-0.39876;MQSBZ=1.41383;BQBZ=-0.0849089;FS=0;MQ0F=0;AC=6;AN=8;DP4=22,17,45,45;MQ=39	GT:PL	0/1:255,0,255	0/1:255,0,255	1/1:255,93,0	1/1:255,30,0
OAR16	39539479	.	C	T	541.575	PASS	DP=100;VDB=2.20244e-12;SGB=-21.4139;RPBZ=-0.850141;MQBZ=1.9486;BQBZ=-1.51965;FS=0;MQ0F=0;AC=5;AN=8;DP4=43,0,57,0;MQ=37	GT:PL	1/1:187,51,0	0/1:147,0,141	0/1:153,0,131	0/1:94,0,151
OAR16	39866466	.	C	A	403.571	PASS	DP=106;VDB=0.000889435;SGB=15.7158;RPBZ=-0.904063;MQBZ=-2.03796;MQSBZ=1.7062;BQBZ=-0.346016;FS=0;MQ0F=0;AC=3;AN=8;DP4=26,15,19,8;MQ=37	GT:PL	0/0:0,45,255	1/1:255,57,0	0/1:194,0,216	0/0:0,45,255
OAR16	40203055	.	T	G	471.033	PASS	DP=340;VDB=1.01975e-05;SGB=17.2861;RPBZ=-0.0781653;MQBZ=0.592408;MQSBZ=2.74369;BQBZ=1.88374;FS=0;MQ0F=0;AC=2;AN=8;DP4=73,76,30,24;MQ=39	GT:PL	0/1:255,0,255	0/0:0,132,255	0/0:0,160,255	0/1:255,0,255
OAR16	41244895	.	C	G	609.705	PASS	DP=98;VDB=0.000351357;SGB=-13.1287;RPBZ=-0.15433;MQBZ=0.152926;MQSBZ=-1.27543;BQBZ=-0.463143;FS=0;MQ0F=0;AC=5;AN=8;DP4=14,17,12,18;MQ=37	GT:PL	0/1:120,0,204	0/1:163,0,255	0/1:112,0,220	1/1:255,36,0
OAR16	41481683	.	A	G	655.598	PASS	DP=165;VDB=6.14114e-07;SGB=-24.4651;RPBZ=1.24051;MQBZ=0.952449;MQSBZ=2.35004;BQBZ=-0.108844;FS=0;MQ0F=0;AC=3;AN=8;DP4=38,26,19,13;MQ=38	GT:PL	0/1:219,0,223	0/0:0,87,255	0/1:252,0,242	0/1:224,0,215
OAR16	42142767	.	A	G	464.468	PASS	DP=234;VDB=4.47076e-09;SGB=9.80935;RPBZ=-2.11608;MQBZ=-0.308925;MQSBZ=-2.6009;BQBZ=0.739623;FS=0;MQ0F=0;AC=3;AN=8;DP4=35,43,31,38;MQ=36	GT:PL	1/1:255,75,0	0/0:0,87,255	0/1:255,0,251	0/0:0,54,255
OAR16	42142857	.	G	A	411.499	PASS	DP=84;VDB=4.58458e-06;SGB=12.8582;RPBZ=1.50217;MQBZ=-0.508042;MQSBZ=-1.08605;FS=0;MQ0F=0;AC=3;AN=8;DP4=10,9,16,7;MQ=36	GT:PL	1/1:255,42,0	0/0:0,30,243	0/1:202,0,84	0/0:0,18,198
OAR16	44294832	.	C	T	559.32	PASS	DP=106;VDB=2.29942e-07;SGB=1.89059;RPBZ=0.0750298;MQBZ=-0.372337;MQSBZ=-2.35224;BQBZ=-0.344857;FS=0;MQ0F=0;AC=3;AN=8;DP4=8,33,6,22;MQ=39	GT:PL	0/1:217,0,114	0/0:0,63,255	0/1:152,0,236	0/1:230,0,124
OAR16	4432780	.	C	T	358.762	PASS	DP=31;VDB=0.00836284;SGB=2.32615;RPBZ=-1.13082;MQBZ=-1.4756;MQSBZ=2.45711;BQBZ=-0.719508;FS=0;MQ0F=0;AC=5;AN=8;DP4=1,6,10,8;MQ=37	GT:PL	0/1:112,0,69	0/1:0,3,36	0/1:92,0,69	1/1:195,27,0
OAR16	44532259	.	C	T	687.377	PASS	DP=189;VDB=5.68552e-15;SGB=7.10524;RPBZ=1.28017;MQBZ=0.0266656;MQSBZ=2.45162;BQBZ=0.663185;FS=0;MQ0F=0;AC=4;AN=8;DP4=36,23,34,21;MQ=38	GT:PL	0/1:221,0,255	0/0:0,102,255	0/1:255,0,194	1/1:255,63,0
OAR16	45069111	.	T	C	720.36	PASS	DP=129;VDB=3.69531e-07;SGB=-14.6631;RPBZ=7.19183;MQBZ=2.69059;MQSBZ=2.0823;BQBZ=4.52386;FS=0;MQ0F=0;AC=4;AN=8;DP4=39,9,17,18;MQ=36	GT:PL	0/1:141,0,204	0/1:163,0,237	0/1:199,0,161	0/1:255,0,204
OAR16	45888243	.	A	G	877.318	PASS	DP=81;VDB=1.2083e-13;SGB=-4.94522;RPBZ=-0.0383153;MQBZ=0.0139515;MQSBZ=-1.82225;BQBZ=0.871512;FS=0;MQ0F=0;AC=6;AN=8;DP4=3,7,11,31;MQ=36	GT:PL	1/1:255,39,0	0/1:195,0,60	0/1:212,0,156	1/1:255,30,0
OAR16	47122220	.	T	A	693.483	PASS	DP=232;VDB=1.69041e-14;SGB=-36.1255;RPBZ=0.216364;MQBZ=-1.26045;MQSBZ=-0.133197;BQBZ=-1.15949;FS=0;MQ0F=0;AC=3;AN=8;DP4=49,43,35,16;MQ=36	GT:PL	0/0:0,99,255	0/1:255,0,255	0/1:255,0,255	0/1:223,0,255
OAR16	47122345	.	G	A	64.6874	PASS	DP=56;VDB=0.0140615;SGB=-0.48012;RPBZ=-0.915521;MQBZ=-1.41291;BQBZ=0.947;FS=0;MQ0F=0;AC=2;AN=8;DP4=0,48,0,8;MQ=34	GT:PL	0/1:12,0,71	0/0:0,48,180	0/1:92,0,114	0/0:0,54,180
OAR16	47461627	.	T	C	500.296	PASS	DP=65;VDB=0.00564159;SGB=0.754145;RPBZ=-0.468888;MQBZ=1.79194;MQSBZ=-0.616826;BQBZ=1.09405;FS=0;MQ0F=0;AC=4;AN=8;DP4=2,15,10,12;MQ=38	GT:PL	0/1:185,0,111	1/1:255,39,0	0/1:104,0,63	0/0:0,33,213
OAR16	48795753	.	G	A	59.1548	PASS	DP=33;VDB=0.0165938;SGB=-1.62982;RPBZ=-0.0270791;MQBZ=0.489229;BQBZ=0.23656;FS=0;MQ0F=0;AC=2;AN=8;DP4=26,0,5,0;MQ=34	GT:PL	0/1:64,0,101	0/1:36,3,0	0/0:0,36,155	0/0:0,24,141
OAR16	49261927	.	A	G	800.858	PASS	DP=143;VDB=6.05033e-05;SGB=-5.94018;RPBZ=1.1211;MQBZ=-0.136088;MQSBZ=-1.73255;BQBZ=-0.389078;FS=0;MQ0F=0;AC=6;AN=8;DP4=2,20,25,39;MQ=35	GT:PL	1/1:255,69,0	0/1:177,0,180	0/1:153,0,200	1/1:255,78,0
OAR16	49262042	.	T	C	141.439	PASS	DP=14;VDB=0.0203337;SGB=0.179862;RPBZ=-0.854179;MQBZ=-1.42701;BQBZ=-1.1807;FS=0;MQ0F=0;AC=6;AN=8;DP4=0,4,0,10;MQ=33	GT:PL	1/1:88,12,0	0/1:0,3,36	0/1:20,0,79	1/1:75,15,0
OAR16	52630603	.	G	T	464.548	PASS	DP=159;VDB=0.0218369;SGB=23.2312;RPBZ=0.160239;MQBZ=-0.645418;MQSBZ=-0.458396;BQBZ=-0.731215;FS=0;MQ0F=0;AC=3;AN=8;DP4=33,32,16,22;MQ=37	GT:PL	0/0:0,63,255	0/1:255,0,224	0/0:0,99,255	1/1:255,66,0
OAR16	53557046	.	T	C	284.706	PASS	DP=23;VDB=2.79747e-06;SGB=1.10046;RPBZ=0.602937;MQBZ=1.28157;BQBZ=-1.02598;FS=0;MQ0F=0;AC=6;AN=8;DP4=0,7,0,14;MQ=35	GT:PL	1/1:90,9,0	1/1:135,18,0	1/1:104,15,0	0/0:0,21,133
OAR16	53765319	.	T	C	75.9877	PASS	DP=87;VDB=0.560035;SGB=-20.6024;RPBZ=3.35719;MQBZ=-1.85133;MQSBZ=0.0713745;BQBZ=2.84741;FS=0;MQ0F=0;AC=3;AN=8;DP4=38,9,4,5;MQ=37	GT:PL	0/1:6,0,197	0/0:0,4,255	0/1:48,0,234	0/1:63,0,137
OAR16	5508894	.	G	A	109.644	PASS	DP=36;VDB=0.213368;SGB=4.63151;RPBZ=-2.03019;MQBZ=0.543792;MQSBZ=-0.155004;FS=0;MQ0F=0;AC=2;AN=8;DP4=10,3,2,3;MQ=33	GT:PL	0/0:0,12,105	1/1:153,15,0	0/0:0,6,50	0/0:0,21,197
OAR16	5508942	.	C	T	739.941	PASS	DP=98;VDB=0.0334076;SGB=-5.01437;RPBZ=1.44251;MQBZ=1.29751;MQSBZ=0.0514294;BQBZ=1.51142;FS=0;MQ0F=0;AC=6;AN=8;DP4=9,8,27,17;MQ=36	GT:PL	0/1:71,0,211	1/1:255,51,0	0/1:198,0,132	1/1:255,48,0
OAR16	56405643	.	C	T	462.033	PASS	DP=196;VDB=0.000106599;SGB=6.08358;RPBZ=-1.20679;MQBZ=0.948671;MQSBZ=2.94591;BQBZ=0.842045;FS=0;MQ0F=0;AC=2;AN=8;DP4=53,43,12,13;MQ=38	GT:PL	0/1:254,0,245	0/0:0,87,255	0/1:247,0,255	0/0:0,111,255
OAR16	56622074	.	C	T	881.03	PASS	DP=153;VDB=0.0202576;SGB=-6.54524;RPBZ=0.572332;MQBZ=-1.90555;MQSBZ=-0.416301;BQBZ=-0.290957;FS=0;MQ0F=0;AC=6;AN=8;DP4=16,6,38,39;MQ=36	GT:PL	0/1:155,0,175	1/1:255,75,0	0/1:255,0,251	1/1:255,84,0
OAR16	57894690	.	T	C	981.047	PASS	DP=290;VDB=0.0184359;SGB=-8.9654;RPBZ=2.10349;MQBZ=-0.759942;MQSBZ=-2.39793;BQBZ=-0.703071;FS=0;MQ0F=0;AC=6;AN=8;DP4=25,19,61,69;MQ=37	GT:PL	1/1:255,126,0	0/1:255,0,255	1/1:255,138,0	0/1:255,0,255
OAR16	58173474	.	C	T	471.039	PASS	DP=212;VDB=0.00149211;SGB=6.85617;RPBZ=0.0465675;MQBZ=0.9135;MQSBZ=2.70685;BQBZ=0.103538;FS=0;MQ0F=0;AC=2;AN=8;DP4=37,59,15,12;MQ=39	GT:PL	0/0:0,102,255	0/1:255,0,255	0/0:0,99,255	0/1:255,0,205
OAR16	5839571	.	G	A	586.288	PASS	DP=104;VDB=0.000417083;SGB=3.2445;RPBZ=-0.942039;MQBZ=-1.70882;MQSBZ=-0.187117;BQBZ=-0.937989;FS=0;MQ0F=0;AC=4;AN=8;DP4=15,13,22,13;MQ=37	GT:PL	0/1:158,0,243	1/1:255,57,0	0/1:217,0,15	0/0:0,45,255
OAR16	59980583	.	C	T	979.411	PASS	DP=213;VDB=2.78797e-10;SGB=-2.73996;RPBZ=-1.09286;MQBZ=-1.75603;MQSBZ=1.58507;BQBZ=-0.754744;FS=0;MQ0F=0;AC=6;AN=8;DP4=5,9,52,52;MQ=37	GT:PL	0/1:255,0,242	1/1:255,96,0	0/1:255,0,47	1/1:255,99,0
OAR16	60517628	.	A	C	174.403	PASS	DP=39;VDB=0.000722952;SGB=-12.191;RPBZ=1.00794;MQBZ=-1.34273;BQBZ=1.38727;FS=0;MQ0F=0;AC=3;AN=8;DP4=27,0,12,0;MQ=35	GT:PL	0/1:81,0,95	0/1:81,0,93	0/1:52,0,86	0/0:0,39,168
OAR16	60517756	.	A	T	210.017	PASS	DP=150;VDB=0.000141554;SGB=30.9501;RPBZ=1.8378;MQBZ=0.780614;MQSBZ=-3.33024;BQBZ=-1.9516;FS=0;MQ0F=0;AC=2;AN=8;DP4=24,38,13,11;MQ=39	GT:PL	0/0:0,63,255	0/0:0,66,255	0/0:0,57,255	1/1:255,72,0
OAR16	61139864	.	C	A	380.497	PASS	DP=38;VDB=0.0204278;SGB=-3.4279;RPBZ=0;MQBZ=0.576697;MQSBZ=1.11144;BQBZ=-0.987096;FS=0;MQ0F=0;AC=6;AN=8;DP4=4,2,8,5;MQ=41	GT:PL	1/1:183,15,0	0/1:75,0,33	0/1:56,0,159	1/1:105,9,0
OAR16	61413330	.	T	C	464.474	PASS	DP=281;VDB=3.38645e-14;SGB=43.453;RPBZ=-0.551251;MQBZ=-1.62122;MQSBZ=2.73551;BQBZ=-0.64587;FS=0;MQ0F=0;AC=3;AN=8;DP4=67,41,46,21;MQ=39	GT:PL	0/0:0,123,255	0/0:0,99,255	0/1:255,0,255	1/1:255,144,0
OAR16	61413457	.	G	A	221.415	PASS	DP=93;VDB=5.78039e-11;SGB=3.9745;RPBZ=-1.85611;MQBZ=-1.94871;BQBZ=-0.858402;FS=0;MQ0F=0;AC=3;AN=8;DP4=0,56,0,37;MQ=37	GT:PL	0/0:0,28,166	0/0:0,51,187	0/1:83,0,149	1/1:184,84,0
OAR16	61662390	.	G	A	699.38	PASS	DP=148;VDB=0.234138;SGB=6.33266;RPBZ=-0.157453;MQBZ=0.118647;MQSBZ=1.2885;BQBZ=1.10133;FS=0;MQ0F=0.00675676;AC=4;AN=8;DP4=13,24,31,20;MQ=37	GT:PL	0/1:255,0,232	1/1:255,66,0	0/1:233,0,179	0/0:0,48,255
OAR16	61880854	.	A	G	111.368	PASS	DP=90;VDB=0.0511907;SGB=-1.25106;RPBZ=1.33893;MQBZ=-1.17903;MQSBZ=-0.376048;BQBZ=-0.642658;FS=0;MQ0F=0;AC=2;AN=8;DP4=17,22,4,2;MQ=39	GT:PL	0/1:44,0,118	0/0:0,30,255	0/1:107,0,163	0/0:0,54,255
OAR16	62644499	.	G	A	40.1035	PASS	DP=31;VDB=0.0467461;SGB=-1.63269;RPBZ=1.00832;MQBZ=0.829414;BQBZ=-3.43796;FS=0;MQ0F=0;AC=2;AN=8;DP4=0,25,0,5;MQ=33	GT:PL	0/0:0,21,131	0/0:0,30,152	0/1:57,5,0	0/1:25,0,120
OAR16	6315914	.	T	C	245.783	PASS	DP=37;VDB=1.25191e-09;SGB=4.8572;RPBZ=-0.624285;MQBZ=0.11484;BQBZ=-1.10355;FS=0;MQ0F=0;AC=5;AN=8;DP4=9,0,27,0;MQ=29	GT:PL	1/1:61,12,0	0/0:0,18,97	1/1:144,30,0	0/1:86,0,23
OAR16	6316056	.	G	A	464.58	PASS	DP=225;VDB=6.79411e-08;SGB=33.6245;RPBZ=-0.445847;MQBZ=-0.358718;MQSBZ=-1.80502;BQBZ=0.636868;FS=0;MQ0F=0;AC=3;AN=8;DP4=40,48,28,25;MQ=37	GT:PL	0/0:0,60,255	1/1:255,42,0	0/0:0,117,255	0/1:255,0,255
OAR16	63433712	.	C	T	677.498	PASS	DP=153;VDB=0.00356832;SGB=4.20805;RPBZ=0.298257;MQBZ=-0.501834;MQSBZ=2.56957;BQBZ=0.883319;FS=0;MQ0F=0;AC=4;AN=8;DP4=26,23,21,19;MQ=36	GT:PL	0/1:255,0,212	1/1:255,42,0	0/1:211,0,255	0/0:0,69,255
OAR16	63651753	.	G	A	725.559	PASS	DP=313;VDB=3.68323e-07;SGB=11.5476;RPBZ=0.360902;MQBZ=0.822026;MQSBZ=-1.80115;BQBZ=0.725758;FS=0;MQ0F=0;AC=3;AN=8;DP4=51,68,40,38;MQ=37	GT:PL	0/1:255,0,255	0/0:0,157,255	0/1:255,0,255	0/1:255,0,255
OAR16	64125450	.	G	A	701.566	PASS	DP=218;VDB=3.52415e-09;SGB=20.8135;RPBZ=0.799663;MQBZ=0.19663;MQSBZ=-2.28499;BQBZ=-0.170656;FS=0;MQ0F=0;AC=5;AN=8;DP4=28,20,48,35;MQ=38	GT:PL	0/1:237,0,255	1/1:255,96,0	1/1:255,117,0	0/0:0,99,255
OAR16	648209	.	T	C	677.606	PASS	DP=234;VDB=0.0170357;SGB=5.94637;RPBZ=-0.677957;MQBZ=-0.0487638;MQSBZ=0.610679;BQBZ=-2.13193;FS=0;MQ0F=0;AC=3;AN=8;DP4=36,32,24,25;MQ=35	GT:PL	0/1:255,0,255	0/0:0,78,255	0/1:207,0,243	0/1:255,0,230
OAR16	648268	.	G	A	471.017	PASS	DP=270;VDB=0.0174886;SGB=13.8095;RPBZ=-0.171403;MQBZ=1.36191;MQSBZ=-2.28997;BQBZ=-0.1008;FS=0;MQ0F=0;AC=2;AN=8;DP4=51,83,21,24;MQ=36	GT:PL	0/1:255,0,255	0/0:0,117,255	0/0:0,126,255	0/1:255,0,255
OAR16	64973173	.	C	T	34.0896	PASS	DP=15;VDB=0.00201557;SGB=2.4014;RPBZ=0.465831;MQBZ=-1.66541;BQBZ=-1.18993;FS=0;MQ0F=0;AC=2;AN=8;DP4=7,0,8,0;MQ=30	GT:PL	0/1:37,0,24	0/0:0,3,36	0/1:34,0,49	0/0:0,6,62
OAR16	64973204	.	A	G	405.179	PASS	DP=37;VDB=1.14089e-05;SGB=5.21152;RPBZ=2.05966;MQBZ=-2.70149;BQBZ=0.910399;FS=0;MQ0F=0;AC=6;AN=8;DP4=8,0,28,0;MQ=37	GT:PL	1/1:140,24,0	1/1:139,18,0	1/1:171,42,0	0/0:0,24,155
OAR16	64973275	.	T	C	353.169	PASS	DP=125;VDB=0.0647877;SGB=-15.2595;RPBZ=2.84752;MQBZ=-0.673074;MQSBZ=0.402176;BQBZ=2.81193;FS=0;MQ0F=0;AC=3;AN=8;DP4=38,19,8,9;MQ=37	GT:PL	0/1:95,0,204	0/1:150,0,225	0/1:149,0,255	0/0:0,54,255
OAR16	64973305	.	T	C	584.563	PASS	DP=122;VDB=0.0521455;SGB=2.27679;RPBZ=0.831796;MQBZ=-1.40967;MQSBZ=-0.673231;BQBZ=-0.852613;FS=0;MQ0F=0;AC=3;AN=8;DP4=20,24,17,13;MQ=37	GT:PL	0/1:208,0,139	0/1:184,0,217	0/1:232,0,213	0/0:0,54,255
OAR16	66196561	.	C	T	256.568	PASS	DP=86;VDB=1.74342e-07;SGB=22.6324;RPBZ=1.19776;MQBZ=-1.40581;BQBZ=0.141085;FS=0;MQ0F=0.0116279;AC=3;AN=8;DP4=49,0,37,0;MQ=34	GT:PL	0/0:0,63,177	0/0:0,48,180	0/1:131,0,145	1/1:171,78,0
OAR16	66196826	.	A	G	136.086	PASS	DP=57;VDB=1.97212e-05;SGB=-0.381925;RPBZ=2.1733;MQBZ=3.24962;BQBZ=1.9347;FS=0;MQ0F=0;AC=6;AN=8;DP4=0,4,0,8;MQ=38	GT:PL	0/1:39,0,17	1/1:43,2,0	1/1:91,12,0	0/1:0,3,6
OAR16	67011813	.	G	T	157.993	PASS	DP=60;VDB=0.0336882;SGB=0.675585;RPBZ=0.307836;MQBZ=-0.693965;BQBZ=0.188768;FS=0;MQ0F=0;AC=2;AN=8;DP4=0,49,0,11;MQ=39	GT:PL	0/0:0,54,183	0/1:96,0,113	0/1:101,0,113	0/0:0,54,188
OAR16	67234676	.	C	T	721.326	PASS	DP=290;VDB=2.69237e-06;SGB=15.6037;RPBZ=-0.0982414;MQBZ=0.939155;MQSBZ=2.33937;BQBZ=-0.286169;FS=0;MQ0F=0;AC=4;AN=8;DP4=43,39,62,37;MQ=38	GT:PL	0/0:0,154,255	0/1:255,0,232	1/1:255,166,0	0/1:255,0,255
OAR16	67234782	.	A	G	433.582	PASS	DP=75;VDB=2.04206e-10;SGB=11.2272;RPBZ=0.943843;MQBZ=1.55261;BQBZ=-0.0501666;FS=0;MQ0F=0;AC=5;AN=8;DP4=0,25,0,49;MQ=35	GT:PL	0/0:0,51,179	0/1:114,0,108	1/1:186,72,0	1/1:179,51,0
OAR16	67848086	.	C	T	972.023	PASS	DP=233;VDB=0.000238465;SGB=-7.59585;RPBZ=-0.572159;MQBZ=-0.982904;MQSBZ=-0.0482544;BQBZ=-0.121345;FS=0;MQ0F=0;AC=6;AN=8;DP4=20,22,49,51;MQ=36	GT:PL	0/1:255,0,255	1/1:255,64,0	0/1:246,0,255	1/1:255,81,0
OAR16	67848171	.	T	A	664.838	PASS	DP=100;VDB=0.0408026;SGB=-4.65141;RPBZ=0.707709;MQBZ=-0.537183;MQSBZ=-0.099467;BQBZ=-5.72503;FS=0;MQ0F=0;AC=6;AN=8;DP4=6,9,15,21;MQ=34	GT:PL	0/1:87,0,204	1/1:242,19,0	0/1:148,0,135	1/1:227,36,0
OAR16	70609153	.	C	T	720.023	PASS	DP=161;VDB=2.01819e-11;SGB=18.9476;RPBZ=2.03852;MQBZ=-1.10512;MQSBZ=2.77663;BQBZ=-0.955511;FS=0;MQ0F=0;AC=6;AN=8;DP4=12,11,42,35;MQ=37	GT:PL	1/1:255,96,0	1/1:255,66,0	1/1:255,69,0	0/0:0,69,255
OAR16	70819196	.	G	A	165.071	PASS	DP=79;VDB=0.0157188;SGB=10.1602;RPBZ=0.864762;MQBZ=-1.19063;MQSBZ=1.99759;BQBZ=-0.946062;FS=0;MQ0F=0;AC=2;AN=8;DP4=18,25,4,5;MQ=35	GT:PL	0/0:0,45,255	0/0:0,54,255	0/0:0,30,238	1/1:210,27,0
OAR16	7380073	.	G	A	210.01	PASS	DP=212;VDB=8.11084e-05;SGB=37.8815;RPBZ=-1.32715;MQBZ=-1.98174;MQSBZ=-0.734117;BQBZ=-1.43488;FS=0;MQ0F=0;AC=2;AN=8;DP4=50,52,18,11;MQ=37	GT:PL	0/0:0,87,255	0/0:0,123,255	0/0:0,90,255	1/1:255,33,0
OAR16	7994255	.	C	T	680.599	PASS	DP=212;VDB=0.0220442;SGB=-33.6707;RPBZ=2.20878;MQBZ=1.22304;MQSBZ=0.468529;BQBZ=1.42997;FS=0;MQ0F=0;AC=3;AN=8;DP4=26,60,21,26;MQ=37	GT:PL	0/1:255,0,217	0/0:0,96,255	0/1:210,0,255	0/1:255,0,255
OAR16	8206427	.	A	T	980.621	PASS	DP=225;VDB=4.09167e-21;SGB=-29.699;RPBZ=0.33989;MQBZ=-0.375649;MQSBZ=4.19779;BQBZ=0.343517;FS=0;MQ0F=0;AC=5;AN=8;DP4=35,19,56,28;MQ=37	GT:PL	0/1:255,0,255	0/1:255,0,255	1/1:255,84,0	0/1:255,0,255
OAR16	8468742	.	A	G	404.762	PASS	DP=108;VDB=0.000450531;SGB=4.15211;RPBZ=1.23622;MQBZ=-0.42083;MQSBZ=-3.19252;BQBZ=0.433796;FS=0;MQ0F=0;AC=2;AN=8;DP4=11,32,6,14;MQ=36	GT:PL	0/1:189,0,90	0/0:0,27,255	0/1:255,0,205	0/0:0,54,255
OAR16	897600	.	G	T	491.169	PASS	DP=136;VDB=0.00564365;SGB=6.1785;RPBZ=0.41256;MQBZ=-1.10304;MQSBZ=1.29213;BQBZ=-0.0365756;FS=0;MQ0F=0;AC=4;AN=8;DP4=16,18,28,22;MQ=36	GT:PL	0/0:0,33,255	1/1:255,102,0	0/1:191,0,228	0/1:89,0,212
OAR16	9166598	.	C	G	147.078	PASS	DP=121;VDB=0.237542;SGB=-0.0958944;RPBZ=-1.0784;MQBZ=0.213787;MQSBZ=-0.0352258;BQBZ=0.211676;FS=0;MQ0F=0;AC=2;AN=8;DP4=34,30,5,4;MQ=37	GT:PL	0/0:0,51,255	0/1:17,0,255	0/1:171,0,255	0/0:0,63,255
OAR16	9373230	.	G	A	456.003	PASS	DP=253;VDB=0.0010386;SGB=9.94653;RPBZ=-0.439551;MQBZ=-1.62775;MQSBZ=1.03147;BQBZ=-1.28266;FS=0;MQ0F=0;AC=2;AN=8;DP4=43,66,17,18;MQ=38	GT:PL	0/1:240,0,255	0/0:0,117,255	0/1:255,0,255	0/0:0,96,255
OAR16	9917595	.	C	T	125.967	PASS	DP=41;VDB=0.0157135;SGB=-0.866853;RPBZ=0.212913;MQBZ=-0.930129;MQSBZ=-1.68642;BQBZ=-0.408831;FS=0;MQ0F=0;AC=2;AN=8;DP4=3,17,2,5;MQ=35	GT:PL	0/1:109,0,91	0/1:56,0,27	0/0:0,18,186	0/0:0,27,198
OAR17	11006093	.	A	G	210.01	PASS	DP=170;VDB=1.61342e-05;SGB=32.3364;RPBZ=-1.05641;MQBZ=-1.03974;MQSBZ=0.683984;BQBZ=-1.35892;FS=0;MQ0F=0;AC=2;AN=8;DP4=47,32,15,10;MQ=37	GT:PL	0/0:0,87,255	0/0:0,84,255	0/0:0,63,255	1/1:255,36,0
OAR17	11238104	.	C	T	296.98	PASS	DP=248;VDB=0.000691923;SGB=3.37952;RPBZ=2.87809;MQBZ=-0.323984;MQSBZ=-1.58027;BQBZ=2.93338;FS=0;MQ0F=0;AC=2;AN=8;DP4=77,49,6,12;MQ=39	GT:PL	0/0:0,99,255	0/1:159,0,255	0/1:179,0,255	0/0:0,108,255
OAR17	11482812	.	A	T	960.028	PASS	DP=272;VDB=7.58969e-22;SGB=-8.50889;RPBZ=-0.135961;MQBZ=-1.03551;MQSBZ=-1.3432;BQBZ=-0.859078;FS=0;MQ0F=0;AC=6;AN=8;DP4=24,23,43,77;MQ=37	GT:PL	1/1:255,111,0	0/1:234,0,255	0/1:255,0,255	1/1:255,114,0
OAR17	13112494	.	C	T	115.312	PASS	DP=35;VDB=0.258434;SGB=1.24088;RPBZ=-0.343203;MQBZ=-1.18925;MQSBZ=0.280308;BQBZ=-0.428746;FS=0;MQ0F=0;AC=3;AN=8;DP4=5,7,4,2;MQ=34	GT:PL	0/0:0,21,213	1/1:118,9,0	0/1:42,3,0	0/0:0,12,140
OAR17	13572023	.	G	A	721.453	PASS	DP=226;VDB=0.000220755;SGB=10.0025;RPBZ=0.799068;MQBZ=0.368355;MQSBZ=-1.45096;BQBZ=-0.120238;FS=0;MQ0F=0;AC=4;AN=8;DP4=38,30,38,32;MQ=37	GT:PL	1/1:255,90,0	0/1:255,0,255	0/0:0,102,255	0/1:255,0,255
OAR17	13925121	.	A	G	719.546	PASS	DP=235;VDB=2.40232e-07;SGB=-7.18397;RPBZ=1.97201;MQBZ=0.0216508;MQSBZ=-2.01262;BQBZ=0.556382;FS=0;MQ0F=0;AC=5;AN=8;DP4=19,34,45,46;MQ=37	GT:PL	1/1:255,105,0	1/1:255,102,0	0/1:255,0,255	0/0:0,75,255
OAR17	13925228	.	A	G	175.582	PASS	DP=35;VDB=0.000465829;SGB=7.84848;RPBZ=-0.417986;MQBZ=0.446277;BQBZ=0.887007;FS=0;MQ0F=0;AC=3;AN=8;DP4=0,20,0,15;MQ=36	GT:PL	0/0:0,15,100	0/0:0,30,160	0/1:46,0,91	1/1:175,39,0
OAR17	14364298	.	C	T	188.969	PASS	DP=117;VDB=2.46857e-07;SGB=5.31099;RPBZ=-0.31579;MQBZ=1.06235;BQBZ=1.45879;FS=0;MQ0F=0;AC=2;AN=8;DP4=94,0,23,0;MQ=39	GT:PL	0/1:107,0,153	0/0:0,78,189	0/0:0,48,183	0/1:122,0,155
OAR17	14364401	.	A	C	982.52	PASS	DP=503;VDB=0.000915585;SGB=-51.7924;RPBZ=-1.09175;MQBZ=-1.55457;MQSBZ=2.14888;BQBZ=1.69684;FS=0;MQ0F=0;AC=4;AN=8;DP4=76,75,84,72;MQ=38	GT:PL	0/1:255,0,255	0/1:255,0,255	0/1:255,0,255	0/1:255,0,255
OAR17	14364450	.	C	T	939.89	PASS	DP=468;VDB=1.20281e-08;SGB=-141.631;RPBZ=-8.03503;MQBZ=-2.63152;MQSBZ=0.77897;BQBZ=9.7556;FS=0;MQ0F=0;AC=4;AN=8;DP4=30,181,43,41;MQ=38	GT:PL	0/1:255,0,255	0/1:217,0,255	0/1:255,0,255	0/1:253,0,255
OAR17	14922033	.	A	G	202.446	PASS	DP=38;VDB=0.0963599;SGB=10.0035;RPBZ=0.0595461;MQBZ=-1.91292;MQSBZ=-0.889313;BQBZ=-0.0676123;FS=0;MQ0F=0;AC=2;AN=8;DP4=6,8,3,7;MQ=38	GT:PL	1/1:247,30,0	0/0:0,12,133	0/0:0,12,143	0/0:0,18,196
OAR17	1545689	.	G	A	182.327	PASS	DP=82;VDB=0.00630807;SGB=-8.20924;RPBZ=1.96699;MQBZ=-3.12679;MQSBZ=0.429443;BQBZ=3.26112;FS=0;MQ0F=0.0121951;AC=5;AN=8;DP4=9,7,14,0;MQ=31	GT:PL	0/1:39,0,171	1/1:88,12,0	0/1:74,0,137	0/1:22,0,123
OAR17	1545749	.	A	T	139.638	PASS	DP=125;VDB=0.0151784;SGB=-35.126;RPBZ=3.43968;MQBZ=-3.93989;MQSBZ=0.13943;BQBZ=-2.05859;FS=0;MQ0F=0.008;AC=4;AN=8;DP4=24,10,17,1;MQ=32	GT:PL	0/1:23,0,255	0/1:75,0,70	0/1:74,0,196	0/1:8,0,168
OAR17	1545786	.	A	T	567.244	PASS	DP=119;VDB=0.0482093;SGB=2.08415;RPBZ=-1.01876;MQBZ=3.89914;MQSBZ=-2.02642;BQBZ=-0.709024;FS=0;MQ0F=0.00840336;AC=3;AN=8;DP4=21,21,15,14;MQ=31	GT:PL	0/1:255,0,154	0/0:0,51,254	0/1:202,0,166	0/1:150,0,99
OAR17	16160320	.	C	T	426.032	PASS	DP=171;VDB=0.000132771;SGB=5.69729;RPBZ=0.895958;MQBZ=1.27585;MQSBZ=0.913436;BQBZ=-0.471337;FS=0;MQ0F=0;AC=2;AN=8;DP4=49,35,15,9;MQ=38	GT:PL	0/1:210,0,230	0/0:0,75,255	0/0:0,108,255	0/1:255,0,212
OAR17	16855187	.	T	C	470.979	PASS	DP=196;VDB=7.19891e-05;SGB=11.1054;RPBZ=1.16911;MQBZ=-1.20307;MQSBZ=-3.22735;BQBZ=-1.2588;FS=0;MQ0F=0;AC=2;AN=8;DP4=29,49,17,21;MQ=37	GT:PL	0/1:255,0,244	0/0:0,69,255	0/1:255,0,255	0/0:0,78,255
OAR17	17079127	.	G	A	545.572	PASS	DP=147;VDB=4.54856e-12;SGB=-14.6631;RPBZ=-3.87435;MQBZ=-2.71192;MQSBZ=3.08299;BQBZ=-0.153146;FS=0;MQ0F=0;AC=4;AN=8;DP4=26,33,24,11;MQ=37	GT:PL	0/1:145,0,255	0/1:255,0,88	0/1:50,0,255	0/1:134,0,255
OAR17	17856378	.	C	T	725.499	PASS	DP=402;VDB=4.64242e-23;SGB=-34.6086;RPBZ=-0.184649;MQBZ=-0.758383;MQSBZ=2.35134;BQBZ=0.0443368;FS=0;MQ0F=0;AC=3;AN=8;DP4=89,52,67,33;MQ=38	GT:PL	0/1:255,0,255	0/0:0,187,255	0/1:255,0,255	0/1:255,0,255
OAR17	18344422	.	A	G	437.915	PASS	DP=218;VDB=8.04201e-06;SGB=7.24247;RPBZ=0.185993;MQBZ=0.130488;MQSBZ=-4.04579;BQBZ=-0.400197;FS=0;MQ0F=0;AC=2;AN=8;DP4=42,65,6,22;MQ=37	GT:PL	0/1:247,0,230	0/0:0,108,255	0/1:230,0,255	0/0:0,99,255
OAR17	18818525	.	A	C	725.278	PASS	DP=153;VDB=7.33159e-06;SGB=4.40119;RPBZ=0.331354;MQBZ=0.460914;MQSBZ=-0.700761;BQBZ=1.94827;FS=0;MQ0F=0;AC=3;AN=8;DP4=26,24,26,15;MQ=37	GT:PL	0/0:0,57,255	0/1:255,0,173	0/1:255,0,255	0/1:255,0,153
OAR17	19377825	.	A	T	621.032	PASS	DP=53;VDB=1.30505e-05;SGB=-1.71907;RPBZ=-0.0887254;MQBZ=-2.17317;MQSBZ=2.94249;BQBZ=-1.99859;FS=0;MQ0F=0;AC=6;AN=8;DP4=4,3,20,8;MQ=36	GT:PL	0/1:79,0,96	1/1:220,33,0	1/1:235,30,0	0/1:126,0,131
OAR17	21333248	.	G	A	132.538	PASS	DP=16;VDB=0.00635408;SGB=0.891771;RPBZ=-0.291043;MQBZ=-0.894427;MQSBZ=0.534522;BQBZ=0.169031;FS=0;MQ0F=0;AC=3;AN=8;DP4=3,1,4,1;MQ=39	GT:PL	0/1:42,3,0	0/0:0,6,84	0/0:0,6,72	1/1:133,12,0
OAR17	23852272	.	C	T	286.91	PASS	DP=65;VDB=0.00345308;SGB=-30.2849;RPBZ=-4.26672;MQBZ=-0.301161;MQSBZ=-0.76623;BQBZ=1.75051;FS=0;MQ0F=0;AC=4;AN=8;DP4=4,25,10,5;MQ=36	GT:PL	0/1:77,0,155	0/1:99,0,90	0/1:143,0,161	0/1:6,0,145
OAR17	24606770	.	T	C	719.51	PASS	DP=252;VDB=2.87556e-21;SGB=26.4312;RPBZ=-0.505734;MQBZ=-0.246367;MQSBZ=-2.76637;BQBZ=-0.197397;FS=0;MQ0F=0;AC=5;AN=8;DP4=22,27,37,66;MQ=38	GT:PL	1/1:255,114,0	1/1:255,135,0	0/1:255,0,214	0/0:0,105,255
OAR17	25684718	.	C	T	311.016	PASS	DP=97;VDB=0.202479;SGB=3.76582;RPBZ=-0.136248;MQBZ=-1.83541;MQSBZ=-1.47036;BQBZ=-1.55896;FS=0;MQ0F=0;AC=2;AN=8;DP4=21,24,9,10;MQ=36	GT:PL	0/0:0,39,255	0/1:146,0,207	0/1:204,0,190	0/0:0,36,255
OAR17	26829995	.	C	G	855.038	PASS	DP=112;VDB=0.0427076;SGB=-5.58644;RPBZ=-0.0434947;MQBZ=-1.59552;MQSBZ=-0.280018;BQBZ=0.055549;FS=0;MQ0F=0;AC=6;AN=8;DP4=6,13,21,35;MQ=35	GT:PL	1/1:255,45,0	0/1:129,0,172	1/1:255,45,0	0/1:255,0,224
OAR17	27704589	.	T	C	367.782	PASS	DP=108;VDB=0.0321233;SGB=2.60694;RPBZ=0.145288;MQBZ=0.145434;MQSBZ=-1.44303;BQBZ=1.16615;FS=0;MQ0F=0;AC=2;AN=8;DP4=22,25,8,8;MQ=38	GT:PL	0/1:191,0,137	0/1:216,0,122	0/0:0,72,255	0/0:0,36,255
OAR17	28141863	.	T	C	41.5573	PASS	DP=13;VDB=0.0714862;SGB=-2.36533;RPBZ=1.53183;MQBZ=1.03133;BQBZ=-1.82574;FS=0;MQ0F=0;AC=2;AN=8;DP4=0,10,0,3;MQ=37	GT:PL	0/0:0,12,94	0/0:0,9,81	0/1:26,0,30	0/1:54,0,54
OAR17	28352865	.	C	T	398.188	PASS	DP=94;VDB=0.0020811;SGB=-10.3657;RPBZ=-3.84571;MQBZ=-1.49277;MQSBZ=2.57557;BQBZ=-0.399275;FS=0;MQ0F=0;AC=3;AN=8;DP4=11,27,13,8;MQ=35	GT:PL	0/1:112,0,177	0/1:147,0,21	0/1:179,0,116	0/0:0,75,255
OAR17	29796599	.	T	C	704.496	PASS	DP=147;VDB=2.90087e-05;SGB=4.20805;RPBZ=-2.27233;MQBZ=0.477087;MQSBZ=-2.58836;BQBZ=-0.824266;FS=0;MQ0F=0;AC=4;AN=8;DP4=16,36,18,22;MQ=37	GT:PL	1/1:255,45,0	0/1:238,0,236	0/1:255,0,255	0/0:0,84,255
OAR17	3029777	.	A	G	314.972	PASS	DP=140;VDB=0.000284435;SGB=3.76582;RPBZ=-0.983571;MQBZ=-1.37995;MQSBZ=-0.797764;BQBZ=-1.17487;FS=0;MQ0F=0;AC=2;AN=8;DP4=37,31,11,8;MQ=38	GT:PL	0/1:170,0,228	0/1:184,0,228	0/0:0,66,255	0/0:0,78,255
OAR17	31933179	.	C	T	660.294	PASS	DP=264;VDB=1.20812e-07;SGB=11.1614;RPBZ=0.120461;MQBZ=0.560614;MQSBZ=-3.05223;BQBZ=1.8281;FS=0;MQ0F=0;AC=4;AN=8;DP4=35,51,41,35;MQ=38	GT:PL	0/1:255,0,255	0/1:194,0,255	0/0:0,117,255	1/1:255,108,0
OAR17	33541724	.	A	T	395.944	PASS	DP=140;VDB=1.09919e-05;SGB=6.08358;RPBZ=-0.0310522;MQBZ=-0.300325;MQSBZ=-3.14127;BQBZ=0.281921;FS=0;MQ0F=0;AC=2;AN=8;DP4=19,43,10,15;MQ=38	GT:PL	0/1:255,0,106	0/1:180,0,255	0/0:0,72,255	0/0:0,57,255
OAR17	34891952	.	G	A	34.6528	PASS	DP=11;VDB=0.0320192;SGB=-0.661244;RPBZ=-0.720082;MQBZ=0.788811;BQBZ=-2.22288;FS=0;MQ0F=0;AC=6;AN=8;DP4=3,0,4,0;MQ=30	GT:PL	1/1:22,3,0	1/1:14,3,0	1/1:38,6,0	0/0:0,9,70
OAR17	3525739	.	G	T	654.596	PASS	DP=169;VDB=0.000799284;SGB=15.2311;RPBZ=0.845838;MQBZ=-0.22663;MQSBZ=2.73645;BQBZ=0.478055;FS=0;MQ0F=0;AC=5;AN=8;DP4=26,13,45,19;MQ=38	GT:PL	0/1:190,0,235	1/1:255,78,0	1/1:255,81,0	0/0:0,87,255
OAR17	35603369	.	C	T	301.681	PASS	DP=52;VDB=0.0105517;SGB=-1.16574;RPBZ=2.39165;MQBZ=-2.70404;MQSBZ=0.208003;BQBZ=-0.423853;FS=0;MQ0F=0;AC=3;AN=8;DP4=6,11,6,6;MQ=40	GT:PL	0/1:153,0,135	0/1:87,0,134	0/0:0,18,179	0/1:101,0,63
OAR17	36081651	.	A	G	98.478	PASS	DP=26;VDB=0.0264399;SGB=4.97668;RPBZ=0.424746;MQBZ=-1.14291;MQSBZ=-3.4469;BQBZ=-1.56334;FS=0;MQ0F=0;AC=2;AN=8;DP4=7,4,2,4;MQ=35	GT:PL	0/0:0,6,77	0/0:0,9,101	0/0:0,18,177	1/1:142,18,0
OAR17	3730726	.	G	A	464.467	PASS	DP=147;VDB=0.00040445;SGB=4.79261;RPBZ=0.700308;MQBZ=-0.2312;MQSBZ=-1.87977;BQBZ=1.37183;FS=0;MQ0F=0;AC=3;AN=8;DP4=27,27,19,24;MQ=34	GT:PL	0/1:255,0,198	1/1:255,78,0	0/0:0,30,255	0/0:0,66,255
OAR17	38201084	.	C	T	848.161	PASS	DP=124;VDB=4.17752e-14;SGB=-5.54113;RPBZ=-1.47108;MQBZ=-1.48063;MQSBZ=1.88842;BQBZ=-0.364932;FS=0;MQ0F=0;AC=5;AN=8;DP4=16,7,37,18;MQ=36	GT:PL	0/1:172,0,161	1/1:255,45,0	0/1:206,0,151	0/1:255,0,191
OAR17	38920626	.	T	G	449.21	PASS	DP=151;VDB=2.69882e-07;SGB=-20.1692;RPBZ=1.50534;MQBZ=-0.357384;MQSBZ=-2.07819;BQBZ=0.102118;FS=0;MQ0F=0;AC=3;AN=8;DP4=37,28,5,20;MQ=36	GT:PL	0/1:163,0,208	0/0:0,87,255	0/1:105,0,208	0/1:221,0,245
OAR17	38920636	.	C	T	765.571	PASS	DP=147;VDB=0.00062381;SGB=-4.98975;RPBZ=0.796094;MQBZ=0.383279;MQSBZ=-1.80895;BQBZ=-1.17648;FS=0;MQ0F=0;AC=5;AN=8;DP4=11,22,29,28;MQ=36	GT:PL	0/1:173,0,222	1/1:255,87,0	0/1:191,0,125	0/1:186,0,255
OAR17	39124022	.	C	T	643.555	PASS	DP=166;VDB=0.00180955;SGB=4.98064;RPBZ=-0.533084;MQBZ=-1.21866;MQSBZ=1.34527;BQBZ=0.324342;FS=0;MQ0F=0;AC=3;AN=8;DP4=33,29,29,15;MQ=37	GT:PL	0/1:255,0,187	0/0:0,78,255	0/1:255,0,255	0/1:173,0,203
OAR17	39424832	.	G	A	719.562	PASS	DP=180;VDB=1.33336e-12;SGB=-6.25502;RPBZ=-0.346949;MQBZ=1.77781;MQSBZ=-2.50483;BQBZ=2.56989;FS=0;MQ0F=0;AC=5;AN=8;DP4=17,24,22,49;MQ=38	GT:PL	0/1:255,0,255	0/0:0,36,255	1/1:255,69,0	1/1:255,90,0
OAR17	3972159	.	C	T	226.836	PASS	DP=104;VDB=0.0366678;SGB=1.06188;RPBZ=0.359935;MQBZ=-0.057262;MQSBZ=-0.42729;BQBZ=-0.912688;FS=0;MQ0F=0;AC=2;AN=8;DP4=21,19,9,3;MQ=37	GT:PL	0/1:87,0,255	0/1:179,0,130	0/0:0,24,251	0/0:0,39,255
OAR17	40759431	.	A	G	347.526	PASS	DP=98;VDB=6.06207e-08;SGB=3.62881;RPBZ=1.09287;MQBZ=-1.36758;BQBZ=2.59715;FS=0;MQ0F=0;AC=3;AN=8;DP4=58,0,37,0;MQ=37	GT:PL	0/1:106,0,141	0/0:0,48,183	0/1:141,0,152	0/1:140,0,123
OAR17	40759562	.	C	A	471.015	PASS	DP=294;VDB=1.02873e-13;SGB=12.6506;RPBZ=-0.451281;MQBZ=-0.0227787;MQSBZ=-1.75047;BQBZ=-0.512312;FS=0;MQ0F=0;AC=2;AN=8;DP4=45,98,9,33;MQ=38	GT:PL	0/1:255,0,206	0/0:0,114,255	0/0:0,190,255	0/1:255,0,255
OAR17	41283412	.	G	C	43.233	PASS	DP=52;VDB=0.0081677;SGB=-7.88834;RPBZ=-0.580948;MQBZ=1.05866;BQBZ=3.054;FS=0;MQ0F=0;AC=3;AN=8;DP4=16,0,5,0;MQ=32	GT:PL	0/1:52,3,0	0/0:0,9,18	0/1:16,2,0	0/1:13,0,5
OAR17	4183517	.	C	G	419.1	PASS	DP=170;VDB=2.948e-09;SGB=-20.1692;RPBZ=-0.960763;MQBZ=-1.17697;MQSBZ=2.88542;BQBZ=-2.02659;FS=0;MQ0F=0;AC=3;AN=8;DP4=44,37,18,7;MQ=38	GT:PL	0/1:153,0,255	0/1:189,0,255	0/0:0,108,255	0/1:118,0,255
OAR17	43297616	.	C	T	699.767	PASS	DP=153;VDB=1.2737e-26;SGB=-20.8002;RPBZ=-1.07681;MQBZ=-0.981709;MQSBZ=-3.56644;BQBZ=-1.3554;FS=0;MQ0F=0;AC=5;AN=8;DP4=14,29,11,44;MQ=35	GT:PL	0/1:111,0,255	0/1:149,0,255	0/1:225,0,255	1/1:255,84,0
OAR17	4386290	.	C	T	639.484	PASS	DP=172;VDB=5.97034e-12;SGB=6.71895;RPBZ=-1.7407;MQBZ=-1.76514;MQSBZ=0.879644;BQBZ=-1.21333;FS=0;MQ0F=0;AC=5;AN=8;DP4=23,26,27,26;MQ=39	GT:PL	1/1:255,63,0	0/1:175,0,255	1/1:255,69,0	0/0:0,105,255
OAR17	44103487	.	G	A	954.849	PASS	DP=233;VDB=3.24434e-06;SGB=-7.7328;RPBZ=0.591847;MQBZ=-2.54213;MQSBZ=-1.6317;BQBZ=-1.31176;FS=0;MQ0F=0.00429185;AC=6;AN=8;DP4=17,24,46,57;MQ=35	GT:PL	1/1:255,105,0	0/1:255,0,255	0/1:229,0,255	1/1:255,63,0
OAR17	44883541	.	A	G	556.857	PASS	DP=100;VDB=1.83239e-05;SGB=-3.16184;RPBZ=0.221386;MQBZ=1.83289;MQSBZ=0.574425;BQBZ=0.988229;FS=0;MQ0F=0;AC=5;AN=8;DP4=17,7,17,21;MQ=37	GT:PL	0/1:136,0,170	0/1:3,0,187	0/1:202,0,134	1/1:255,66,0
OAR17	45563779	.	G	T	896.886	PASS	DP=157;VDB=2.60335e-13;SGB=-5.8505;RPBZ=0.489873;MQBZ=-1.5019;MQSBZ=3.13921;BQBZ=-0.448782;FS=0;MQ0F=0;AC=6;AN=8;DP4=18,12,44,18;MQ=38	GT:PL	1/1:255,48,0	0/1:185,0,255	1/1:255,75,0	0/1:241,0,255
OAR17	46117347	.	G	A	936.933	PASS	DP=181;VDB=4.55007e-09;SGB=-6.48702;RPBZ=0.871684;MQBZ=-0.499295;MQSBZ=-0.179101;BQBZ=-0.278225;FS=0;MQ0F=0;AC=6;AN=8;DP4=12,18,30,50;MQ=39	GT:PL	0/1:213,0,255	0/1:253,0,255	1/1:255,54,0	1/1:255,114,0
OAR17	47349576	.	C	T	853.007	PASS	DP=195;VDB=2.74544e-11;SGB=-23.5619;RPBZ=0.733432;MQBZ=-1.36319;MQSBZ=2.20391;BQBZ=0.145124;FS=0;MQ0F=0;AC=5;AN=8;DP4=33,25,41,23;MQ=36	GT:PL	0/1:255,0,255	1/1:255,84,0	0/1:226,0,255	0/1:157,0,255
OAR17	47939922	.	G	A	837.739	PASS	DP=159;VDB=9.76393e-18;SGB=-5.93076;RPBZ=-0.268438;MQBZ=-0.651661;MQSBZ=1.57591;BQBZ=0.0547926;FS=0;MQ0F=0;AC=4;AN=8;DP4=18,20,46,18;MQ=37	GT:PL	0/1:191,0,180	0/1:255,0,179	0/1:175,0,226	0/1:255,0,171
OAR17	48385844	.	G	A	976.555	PASS	DP=287;VDB=2.04567e-25;SGB=-35.5292;RPBZ=-0.346361;MQBZ=-0.431369;MQSBZ=3.75395;BQBZ=1.43229;FS=0;MQ0F=0;AC=5;AN=8;DP4=38,29,69,34;MQ=37	GT:PL	0/1:251,0,255	1/1:255,136,0	0/1:255,0,255	0/1:255,0,255
OAR17	49295748	.	C	A	575.583	PASS	DP=97;VDB=0.0153855;SGB=2.47074;RPBZ=-0.461228;MQBZ=0.0522171;MQSBZ=1.13137;BQBZ=1.06247;FS=0;MQ0F=0;AC=5;AN=8;DP4=9,18,18,13;MQ=37	GT:PL	1/1:218,27,0	0/0:0,54,255	0/1:148,0,196	1/1:255,25,0
OAR17	49839018	.	A	T	431.038	PASS	DP=225;VDB=1.11892e-05;SGB=7.62876;RPBZ=0.258531;MQBZ=-0.93656;MQSBZ=1.69391;BQBZ=0.917436;FS=0;MQ0F=0;AC=2;AN=8;DP4=52,51,19,10;MQ=38	GT:PL	0/0:0,123,255	0/1:215,0,255	0/1:255,0,255	0/0:0,102,255
OAR17	50658042	.	G	T	156.477	PASS	DP=46;VDB=0.0144946;SGB=8.77574;RPBZ=-0.680134;MQBZ=-0.535731;MQSBZ=2.59107;BQBZ=-0.122474;FS=0;MQ0F=0;AC=2;AN=8;DP4=14,6,5,3;MQ=35	GT:PL	0/0:0,12,119	0/0:0,12,153	0/0:0,36,253	1/1:201,24,0
OAR17	50658154	.	C	T	76.792	PASS	DP=20;VDB=0.0907276;SGB=7.39213;RPBZ=0.915085;MQBZ=-0.170661;BQBZ=-1.36277;FS=0;MQ0F=0;AC=2;AN=8;DP4=0,13,0,7;MQ=32	GT:PL	0/0:0,9,70	0/0:0,12,110	0/0:0,18,119	1/1:121,21,0
OAR17	51293007	.	C	T	217.508	PASS	DP=76;VDB=4.0778e-05;SGB=6.46988;RPBZ=-0.521737;MQBZ=-1.27346;BQBZ=0.925025;FS=0;MQ0F=0;AC=3;AN=8;DP4=0,50,0,26;MQ=35	GT:PL	0/0:0,60,179	0/0:0,66,186	0/1:83,0,122	1/1:180,63,0
OAR17	51858772	.	C	T	924.522	PASS	DP=153;VDB=0.0248137;SGB=-18.9591;RPBZ=0.191185;MQBZ=-1.78495;MQSBZ=1.819;BQBZ=-0.19258;FS=0;MQ0F=0;AC=4;AN=8;DP4=27,19,29,20;MQ=39	GT:PL	0/1:253,0,215	0/1:211,0,255	0/1:255,0,255	0/1:243,0,194
OAR17	52102204	.	C	G	965.053	PASS	DP=257;VDB=3.31879e-13;SGB=-8.41758;RPBZ=0.363151;MQBZ=-0.404549;MQSBZ=0.380995;BQBZ=0.0571801;FS=0;MQ0F=0;AC=6;AN=8;DP4=23,14,68,50;MQ=34	GT:PL	1/1:255,72,0	0/1:255,0,255	1/1:255,117,0	0/1:239,0,247
OAR17	52316203	.	T	C	980.583	PASS	DP=365;VDB=1.03955e-14;SGB=-10.1035;RPBZ=-0.904415;MQBZ=0.482261;MQSBZ=0.0847774;BQBZ=-0.658633;FS=0;MQ0F=0;AC=5;AN=8;DP4=41,36,73,82;MQ=38	GT:PL	0/1:255,0,255	0/1:255,0,255	0/1:255,0,255	1/1:255,205,0
OAR17	52555019	.	C	A	316.712	PASS	DP=67;VDB=0.0650419;SGB=8.80254;RPBZ=1.51833;MQBZ=-2.0553;MQSBZ=1.4895;BQBZ=-2.05158;FS=0;MQ0F=0;AC=2;AN=8;DP4=10,14,11,6;MQ=37	GT:PL	0/0:0,33,255	0/1:227,0,75	0/1:129,0,115	0/0:0,15,168
OAR17	52867197	.	C	G	302.051	PASS	DP=101;VDB=0.010128;SGB=-14.0321;RPBZ=-0.447555;MQBZ=1.35937;MQSBZ=-0.146588;BQBZ=0.465935;FS=0;MQ0F=0.00990099;AC=2;AN=8;DP4=24,20,9,6;MQ=38	GT:PL	0/0:0,57,255	0/1:184,0,188	0/1:157,0,150	0/0:9,39,255
OAR17	52867278	.	G	A	980.978	PASS	DP=244;VDB=1.38899e-10;SGB=-8.32629;RPBZ=-1.96536;MQBZ=-1.16396;MQSBZ=-2.58452;BQBZ=0.833624;FS=0;MQ0F=0;AC=6;AN=8;DP4=22,11,61,55;MQ=41	GT:PL	1/1:255,111,0	0/1:255,0,255	0/1:255,0,255	1/1:255,72,0
OAR17	54383628	.	A	C	719.583	PASS	DP=273;VDB=2.90947e-17;SGB=15.2174;RPBZ=0.533094;MQBZ=-1.68236;MQSBZ=-0.718041;BQBZ=-1.91382;FS=0;MQ0F=0;AC=5;AN=8;DP4=32,37,52,45;MQ=36	GT:PL	1/1:255,117,0	0/1:255,0,255	1/1:255,111,0	0/0:0,151,255
OAR17	54643487	.	C	T	137.548	PASS	DP=43;VDB=0.000172932;SGB=9.84159;RPBZ=-0.597132;MQBZ=0.176152;BQBZ=1.61789;FS=0;MQ0F=0;AC=2;AN=8;DP4=24,0,17,0;MQ=35	GT:PL	0/0:0,36,170	0/0:0,0,85	0/0:0,15,107	1/1:180,48,0
OAR17	54643587	.	C	T	628.596	PASS	DP=181;VDB=0.0015052;SGB=-25.6925;RPBZ=4.30434;MQBZ=-0.860207;MQSBZ=-2.86175;BQBZ=0.539834;FS=0;MQ0F=0;AC=3;AN=8;DP4=45,31,15,19;MQ=38	GT:PL	0/1:255,0,212	0/1:168,0,255	0/1:245,0,102	0/0:0,126,255
OAR17	54643602	.	G	A	426.497	PASS	DP=181;VDB=4.96937e-10;SGB=33.646;RPBZ=0.173899;MQBZ=-0.561675;MQSBZ=-3.36742;BQBZ=0.0923365;FS=0;MQ0F=0;AC=3;AN=8;DP4=32,26,23,28;MQ=38	GT:PL	0/0:0,66,255	0/1:217,0,255	0/0:0,48,255	1/1:255,123,0
OAR17	55298711	.	C	G	857.015	PASS	DP=106;VDB=0.00220768;SGB=3.46751;RPBZ=1.40301;MQBZ=1.90139;MQSBZ=2.50049;BQBZ=1.07476;FS=0;MQ0F=0;AC=6;AN=8;DP4=6,2,35,26;MQ=36	GT:PL	0/1:196,0,85	1/1:255,36,0	1/1:255,96,0	0/1:191,0,73
OAR17	55298818	.	C	T	56.8795	PASS	DP=34;VDB=0.00444448;SGB=-1.62982;RPBZ=-1.03555;MQBZ=-0.999811;FS=0;MQ0F=0;AC=2;AN=8;DP4=0,28,0,5;MQ=34	GT:PL	0/1:5,0,87	0/0:0,18,133	0/0:0,48,178	0/1:89,0,9
OAR17	56571917	.	T	C	121.43	PASS	DP=38;VDB=0.00813968;SGB=-1.25106;RPBZ=0.716709;MQBZ=-0.0748046;MQSBZ=1.79531;BQBZ=-0.407206;FS=0;MQ0F=0;AC=3;AN=8;DP4=15,5,5,1;MQ=36	GT:PL	0/1:81,0,21	0/0:0,24,205	0/0:0,33,255	1/1:84,6,0
OAR17	56793905	.	C	T	385.032	PASS	DP=168;VDB=0.025903;SGB=4.9247;RPBZ=-1.16743;MQBZ=-2.39992;MQSBZ=0.0183717;BQBZ=0.753492;FS=0;MQ0F=0;AC=2;AN=8;DP4=31,31,9,13;MQ=38	GT:PL	0/0:0,57,255	0/1:169,0,231	0/0:0,78,255	0/1:255,0,155
OAR17	59231903	.	T	G	643.53	PASS	DP=201;VDB=9.54525e-14;SGB=18.4027;RPBZ=0.498836;MQBZ=-0.38737;MQSBZ=3.5626;BQBZ=0.0619529;FS=0;MQ0F=0;AC=5;AN=8;DP4=32,16,51,24;MQ=37	GT:PL	1/1:255,90,0	0/1:179,0,255	1/1:255,99,0	0/0:0,93,255
OAR17	59231994	.	G	A	655.54	PASS	DP=183;VDB=5.99143e-08;SGB=7.29839;RPBZ=0.0724285;MQBZ=-2.00213;MQSBZ=0.286392;BQBZ=0.354154;FS=0;MQ0F=0;AC=5;AN=8;DP4=16,23,27,29;MQ=37	GT:PL	1/1:255,66,0	0/1:191,0,255	1/1:255,69,0	0/0:0,72,255
OAR17	59434084	.	G	A	358.741	PASS	DP=171;VDB=0.0114308;SGB=-18.3281;RPBZ=-2.82486;MQBZ=-0.305096;MQSBZ=-1.05643;BQBZ=1.10449;FS=0;MQ0F=0;AC=2;AN=8;DP4=40,43,12,10;MQ=38	GT:PL	0/0:0,78,255	0/1:143,0,255	0/0:0,78,255	0/1:255,0,255
OAR17	60154139	.	A	T	210.027	PASS	DP=145;VDB=0.000369853;SGB=-25.6925;RPBZ=-0.819452;MQBZ=-2.12094;MQSBZ=-1.60524;BQBZ=-1.3888;FS=0;MQ0F=0;AC=2;AN=8;DP4=23,40,13,21;MQ=34	GT:PL	0/0:0,63,255	0/0:0,45,255	0/0:0,70,255	1/1:255,96,0
OAR17	60802048	.	C	T	210.017	PASS	DP=147;VDB=0.00195232;SGB=29.5638;RPBZ=-0.401834;MQBZ=-1.63173;MQSBZ=-0.422468;BQBZ=-0.448565;FS=0;MQ0F=0;AC=2;AN=8;DP4=37,31,13,10;MQ=35	GT:PL	0/0:0,81,255	0/0:0,63,255	0/0:0,60,255	1/1:255,69,0
OAR17	60802057	.	G	A	210.017	PASS	DP=149;VDB=0.0151769;SGB=25.405;RPBZ=-0.629918;MQBZ=0.909228;MQSBZ=0.036978;BQBZ=2.02299;FS=0;MQ0F=0;AC=2;AN=8;DP4=34,37,13,7;MQ=35	GT:PL	0/0:0,81,255	0/0:0,63,255	1/1:255,60,0	0/0:0,69,255
OAR17	61070622	.	T	C	464.539	PASS	DP=207;VDB=5.90138e-07;SGB=11.878;RPBZ=-0.0564793;MQBZ=-0.594663;MQSBZ=1.30634;BQBZ=-0.141942;FS=0;MQ0F=0;AC=3;AN=8;DP4=34,41,21,19;MQ=39	GT:PL	1/1:255,75,0	0/1:255,0,241	0/0:0,93,255	0/0:0,99,255
OAR17	61278263	.	G	A	567.434	PASS	DP=121;VDB=4.26678e-08;SGB=2.47074;RPBZ=-3.5672;MQBZ=0.716675;MQSBZ=1.89715;BQBZ=2.16358;FS=0;MQ0F=0;AC=3;AN=8;DP4=18,27,19,12;MQ=35	GT:PL	0/0:0,48,255	0/1:188,0,255	0/1:164,0,114	0/1:255,0,91
OAR17	62414662	.	G	T	464.531	PASS	DP=351;VDB=2.99134e-08;SGB=54.9661;RPBZ=0.384728;MQBZ=0.358538;MQSBZ=-0.706639;BQBZ=0.450886;FS=0;MQ0F=0;AC=3;AN=8;DP4=72,64,37,46;MQ=36	GT:PL	0/0:0,163,255	0/1:255,0,255	0/0:0,154,255	1/1:255,166,0
OAR17	63103966	.	G	C	54.3462	PASS	DP=165;VDB=0.213268;SGB=-0.867633;RPBZ=-1.48508;MQBZ=-2.96442;MQSBZ=-1.19948;BQBZ=1.24234;FS=0;MQ0F=0;AC=2;AN=8;DP4=27,69,2,5;MQ=37	GT:PL	0/1:34,0,255	0/0:0,81,255	0/1:64,0,255	0/0:0,93,255
OAR17	64378154	.	G	A	720.024	PASS	DP=128;VDB=0.00452313;SGB=15.202;RPBZ=-0.925612;MQBZ=-2.05401;MQSBZ=-1.94281;BQBZ=-2.16768;FS=0;MQ0F=0;AC=6;AN=8;DP4=6,9,23,41;MQ=36	GT:PL	1/1:255,66,0	0/0:0,45,255	1/1:255,54,0	1/1:255,72,0
OAR17	64628505	.	G	T	133.856	PASS	DP=23;VDB=0.00131656;SGB=4.28454;RPBZ=-0.730075;MQBZ=0.350942;FS=0;MQ0F=0;AC=3;AN=8;DP4=12,0,10,0;MQ=34	GT:PL	0/0:0,18,120	0/1:30,0,30	0/0:0,15,112	1/1:149,27,0
OAR17	65470526	.	A	G	627.495	PASS	DP=142;VDB=2.49764e-06;SGB=5.36721;RPBZ=0.114742;MQBZ=-0.278791;MQSBZ=2.79524;BQBZ=-0.632313;FS=0;MQ0F=0;AC=4;AN=8;DP4=25,19,25,21;MQ=36	GT:PL	0/1:161,0,152	0/1:255,0,253	1/1:255,51,0	0/0:0,63,255
OAR17	65675738	.	A	G	272.036	PASS	DP=135;VDB=0.000354718;SGB=3.37953;RPBZ=0.353427;MQBZ=-1.00721;MQSBZ=-0.041046;BQBZ=-1.17008;FS=0;MQ0F=0;AC=2;AN=8;DP4=40,27,12,6;MQ=37	GT:PL	0/0:0,66,255	0/1:114,0,116	0/1:197,0,208	0/0:0,87,255
OAR17	66673633	.	G	A	686.99	PASS	DP=64;VDB=0.0213122;SGB=-4.53913;RPBZ=1.27693;MQBZ=-0.0749955;MQSBZ=-0.678096;BQBZ=1.25353;FS=0;MQ0F=0;AC=6;AN=8;DP4=7,1,13,21;MQ=37	GT:PL	0/1:113,0,48	0/1:103,0,117	1/1:255,39,0	1/1:255,36,0
OAR17	68034297	.	C	T	652.465	PASS	DP=159;VDB=0.0201673;SGB=4.98065;RPBZ=-0.721857;MQBZ=-0.609764;MQSBZ=-0.97667;BQBZ=0.0641883;FS=0;MQ0F=0;AC=4;AN=8;DP4=18,33,22,22;MQ=38	GT:PL	0/1:186,0,194	0/1:255,0,231	0/0:0,99,255	1/1:255,57,0
OAR17	6836307	.	G	A	644.308	PASS	DP=205;VDB=3.9451e-15;SGB=7.49184;RPBZ=1.04396;MQBZ=-3.02025;MQSBZ=-0.769822;BQBZ=-1.04652;FS=0;MQ0F=0;AC=4;AN=8;DP4=37,30,21,36;MQ=37	GT:PL	0/1:229,0,255	1/1:255,96,0	0/1:204,0,255	0/0:0,96,255
OAR17	68857700	.	G	A	963.054	PASS	DP=143;VDB=1.69487e-14;SGB=-5.81511;RPBZ=0.135609;MQBZ=-0.033591;MQSBZ=2.52172;BQBZ=0.31534;FS=0;MQ0F=0;AC=6;AN=8;DP4=6,15,25,36;MQ=38	GT:PL	1/1:255,57,0	0/1:246,0,229	0/1:246,0,168	1/1:255,21,0
OAR17	69396653	.	T	C	471.04	PASS	DP=301;VDB=7.18194e-07;SGB=12.2643;RPBZ=-1.82472;MQBZ=1.55016;MQSBZ=0.265862;BQBZ=-1.24893;FS=0;MQ0F=0.00332226;AC=2;AN=8;DP4=76,63,25,16;MQ=36	GT:PL	0/1:255,0,255	0/0:0,126,255	0/0:0,172,255	0/1:255,0,255
OAR17	69396654	.	C	T	981.047	PASS	DP=301;VDB=6.47364e-26;SGB=-9.37594;RPBZ=1.765;MQBZ=-1.55016;MQSBZ=0.265862;BQBZ=1.15295;FS=0;MQ0F=0.00332226;AC=6;AN=8;DP4=25,16,76,63;MQ=36	GT:PL	0/1:255,0,255	1/1:255,126,0	1/1:255,172,0	0/1:255,0,255
OAR17	69632881	.	C	T	46.2984	PASS	DP=10;VDB=0.0983484;SGB=-0.535564;RPBZ=0.46291;MQBZ=-0.36724;FS=0;MQ0F=0;AC=3;AN=8;DP4=0,7,0,3;MQ=34	GT:PL	0/0:0,15,119	0/1:23,3,0	0/0:0,6,42	1/1:66,6,0
OAR17	70370982	.	G	A	55.1845	PASS	DP=57;VDB=0.0015759;SGB=-0.867633;RPBZ=-1.80588;MQBZ=-1.74849;BQBZ=-0.361487;FS=0;MQ0F=0;AC=2;AN=8;DP4=0,47,0,7;MQ=33	GT:PL	0/1:23,0,121	0/0:0,48,176	0/0:0,54,167	0/1:72,0,88
OAR17	71511249	.	T	C	719.579	PASS	DP=162;VDB=9.03557e-13;SGB=16.3157;RPBZ=0.710955;MQBZ=-1.27031;MQSBZ=-0.261413;BQBZ=-0.850675;FS=0;MQ0F=0;AC=5;AN=8;DP4=20,20,23,43;MQ=36	GT:PL	0/1:255,0,203	1/1:255,60,0	1/1:255,60,0	0/0:0,90,255
OAR18	10987206	.	C	T	469.45	PASS	DP=73;VDB=0.249203;SGB=-9.75163;RPBZ=-4.9496;MQBZ=-0.537292;MQSBZ=0.141201;BQBZ=4.13809;FS=0;MQ0F=0;AC=4;AN=8;DP4=4,22,8,11;MQ=38	GT:PL	0/1:186,0,33	0/1:89,0,161	0/1:161,0,147	0/1:71,0,196
OAR18	11838451	.	G	A	150.064	PASS	DP=51;VDB=0.00154198;SGB=-0.482464;RPBZ=0.74665;MQBZ=-1.10472;MQSBZ=-3.14893;BQBZ=-0.542572;FS=0;MQ0F=0;AC=2;AN=8;DP4=12,13,1,7;MQ=37	GT:PL	0/1:97,0,63	0/1:92,0,155	0/0:0,21,222	0/0:0,27,243
OAR18	12707232	.	C	T	377.537	PASS	DP=47;VDB=2.35911e-05;SGB=5.62757;RPBZ=-0.565959;MQBZ=0.871086;BQBZ=-0.133286;FS=0;MQ0F=0;AC=5;AN=8;DP4=16,0,30,0;MQ=35	GT:PL	0/1:106,0,40	0/0:0,39,158	1/1:152,15,0	1/1:165,42,0
OAR18	13669609	.	T	C	241.584	PASS	DP=32;VDB=2.1522e-05;SGB=-0.397708;RPBZ=-1.86937;MQBZ=-0.983978;BQBZ=-0.67082;FS=0;MQ0F=0;AC=4;AN=8;DP4=0,16,0,16;MQ=38	GT:PL	0/0:0,21,149	0/1:33,0,127	0/1:95,0,25	1/1:157,27,0
OAR18	14197978	.	C	T	349.975	PASS	DP=147;VDB=1.14775e-05;SGB=4.53841;RPBZ=1.36483;MQBZ=0.307489;MQSBZ=-0.871065;BQBZ=0.543905;FS=0;MQ0F=0;AC=2;AN=8;DP4=28,40,8,13;MQ=37	GT:PL	0/0:0,57,255	0/0:0,63,255	0/1:134,0,255	0/1:255,0,192
OAR18	1421805	.	T	C	428	PASS	DP=223;VDB=1.68731e-05;SGB=9.17394;RPBZ=0.772775;MQBZ=-0.886584;MQSBZ=-3.75634;BQBZ=-0.766893;FS=0;MQ0F=0;AC=2;AN=8;DP4=48,62,14,19;MQ=36	GT:PL	0/1:212,0,255	0/1:255,0,255	0/0:0,120,255	0/0:0,108,255
OAR18	16217998	.	A	G	269.463	PASS	DP=147;VDB=0.396728;SGB=2.99323;RPBZ=-1.10153;MQBZ=-0.456713;MQSBZ=-0.889637;BQBZ=0.469063;FS=0;MQ0F=0;AC=2;AN=8;DP4=39,36,9,8;MQ=37	GT:PL	0/0:0,72,255	0/1:211,0,255	0/0:0,60,255	0/1:98,0,255
OAR18	16507010	.	C	A	293.441	PASS	DP=93;VDB=0.000753076;SGB=4.15212;RPBZ=1.42395;MQBZ=-0.226928;MQSBZ=1.04544;BQBZ=0.518954;FS=0;MQ0F=0;AC=3;AN=8;DP4=22,14,12,8;MQ=36	GT:PL	0/1:84,0,202	0/0:0,33,255	1/1:255,48,0	0/0:0,51,255
OAR18	16507074	.	G	A	273.04	PASS	DP=96;VDB=0.00010008;SGB=2.22065;RPBZ=-0.133009;MQBZ=-1.4202;MQSBZ=0.780282;BQBZ=1.74364;FS=0;MQ0F=0;AC=2;AN=8;DP4=11,26,10,5;MQ=36	GT:PL	0/1:160,0,140	0/0:0,33,255	0/0:0,36,226	0/1:152,0,175
OAR18	17112202	.	C	T	210.013	PASS	DP=301;VDB=0.00119481;SGB=11.4917;RPBZ=1.52977;MQBZ=-1.82379;MQSBZ=-0.983121;BQBZ=0.391526;FS=0;MQ0F=0;AC=2;AN=8;DP4=66,83,16,23;MQ=37	GT:PL	0/0:0,141,255	0/0:0,87,255	0/0:0,181,255	1/1:255,114,0
OAR18	18214017	.	C	T	662.435	PASS	DP=129;VDB=4.01549e-11;SGB=5.17401;RPBZ=1.02751;MQBZ=-0.306631;MQSBZ=2.16266;BQBZ=0.107451;FS=0;MQ0F=0;AC=4;AN=8;DP4=20,13,31,14;MQ=38	GT:PL	0/1:196,0,170	0/0:0,48,255	0/1:255,0,188	1/1:255,69,0
OAR18	19314745	.	A	G	719.58	PASS	DP=289;VDB=8.94448e-15;SGB=-8.45875;RPBZ=-0.77479;MQBZ=-0.876416;MQSBZ=-0.0680664;BQBZ=0.582312;FS=0;MQ0F=0.017301;AC=5;AN=8;DP4=35,24,60,59;MQ=36	GT:PL	1/1:255,144,0	0/1:255,0,255	1/1:255,154,0	0/0:0,91,255
OAR18	20036953	.	T	C	720.006	PASS	DP=196;VDB=0.0576663;SGB=-7.00171;RPBZ=-0.22166;MQBZ=-1.06322;MQSBZ=-1.09566;BQBZ=-2.20282;FS=0;MQ0F=0.0153061;AC=6;AN=8;DP4=19,22,47,40;MQ=36	GT:PL	1/1:255,39,0	1/1:255,87,0	1/1:255,60,0	0/0:0,84,255
OAR18	20037088	.	G	A	71.4545	PASS	DP=37;VDB=0.00161312;SGB=-0.864905;RPBZ=0.662058;MQBZ=0.458072;BQBZ=0.236452;FS=0;MQ0F=0.0810811;AC=2;AN=8;DP4=0,28,0,7;MQ=32	GT:PL	0/0:3,33,155	0/0:0,18,127	0/0:0,36,133	1/1:116,18,0
OAR18	21830257	.	A	T	403.971	PASS	DP=155;VDB=5.91672e-09;SGB=-19.5555;RPBZ=-0.0336197;MQBZ=-0.851697;MQSBZ=-1.29358;BQBZ=-1.32635;FS=0;MQ0F=0;AC=2;AN=8;DP4=36,35,13,11;MQ=38	GT:PL	0/0:0,65,255	0/1:255,0,237	0/0:0,78,255	0/1:188,0,175
OAR18	22266770	.	A	C	719.586	PASS	DP=190;VDB=7.90496e-15;SGB=17.5243;RPBZ=0.65366;MQBZ=-1.19695;MQSBZ=3.97337;BQBZ=-0.435195;FS=0;MQ0F=0;AC=5;AN=8;DP4=28,10,47,25;MQ=37	GT:PL	1/1:255,72,0	0/1:255,0,255	1/1:255,93,0	0/0:0,60,255
OAR18	22803773	.	T	C	460.536	PASS	DP=118;VDB=0.427366;SGB=20.4619;RPBZ=-0.464047;MQBZ=0.274545;MQSBZ=1.09624;BQBZ=-0.114379;FS=0;MQ0F=0;AC=4;AN=8;DP4=22,16,18,16;MQ=37	GT:PL	0/0:0,54,255	1/1:255,21,0	0/0:0,57,255	1/1:255,42,0
OAR18	23293686	.	T	C	980.981	PASS	DP=234;VDB=1.78987e-09;SGB=-8.05207;RPBZ=0.928083;MQBZ=-1.21949;MQSBZ=1.22596;BQBZ=-0.089378;FS=0;MQ0F=0;AC=6;AN=8;DP4=16,15,41,69;MQ=37	GT:PL	1/1:255,81,0	0/1:255,0,239	1/1:255,129,0	0/1:255,0,255
OAR18	23517239	.	A	T	756.35	PASS	DP=76;VDB=0.197013;SGB=-4.72454;RPBZ=1.12852;MQBZ=-1.57221;MQSBZ=-1.51651;BQBZ=0.594073;FS=0;MQ0F=0;AC=5;AN=8;DP4=4,5,19,20;MQ=38	GT:PL	0/1:235,0,6	0/1:162,0,103	1/1:255,51,0	0/1:144,0,107
OAR18	24929078	.	A	G	471.046	PASS	DP=225;VDB=5.88782e-05;SGB=-65.7864;RPBZ=-1.00369;MQBZ=-1.07815;MQSBZ=-0.636225;BQBZ=2.33884;FS=0;MQ0F=0.0311111;AC=2;AN=8;DP4=51,51,18,19;MQ=37	GT:PL	0/1:255,0,255	0/0:0,78,255	0/1:255,0,255	0/0:0,81,255
OAR18	25177298	.	T	C	37.4354	PASS	DP=114;VDB=0.0207625;SGB=0.290035;RPBZ=-0.766582;MQBZ=0.852271;MQSBZ=0.737153;BQBZ=-3.39171;FS=0;MQ0F=0.0263158;AC=2;AN=8;DP4=30,24,3,7;MQ=31	GT:PL	0/1:22,0,155	0/0:0,51,255	0/1:57,0,204	0/0:0,39,255
OAR18	25177392	.	C	G	698.498	PASS	DP=244;VDB=0.110498;SGB=11.3545;RPBZ=0.688312;MQBZ=0.756723;MQSBZ=-1.30121;BQBZ=-0.35503;FS=0;MQ0F=0.0245902;AC=4;AN=8;DP4=39,44,45,32;MQ=32	GT:PL	0/1:232,0,170	1/1:255,59,0	0/1:255,0,255	0/0:0,102,255
OAR18	26028443	.	G	T	464.422	PASS	DP=235;VDB=1.30188e-06;SGB=45.4226;RPBZ=-0.156415;MQBZ=-0.915612;MQSBZ=-2.42637;BQBZ=0.172796;FS=0;MQ0F=0;AC=3;AN=8;DP4=41,35,29,41;MQ=38	GT:PL	0/1:255,0,200	0/0:0,78,255	0/0:0,114,255	1/1:255,141,0
OAR18	2609100	.	C	T	720.472	PASS	DP=232;VDB=1.23645e-13;SGB=10.0034;RPBZ=-2.24117;MQBZ=-0.643609;MQSBZ=0.318705;BQBZ=-0.00681982;FS=0;MQ0F=0;AC=4;AN=8;DP4=31,43,33,37;MQ=38	GT:PL	0/1:254,0,255	1/1:255,90,0	0/1:255,0,216	0/0:0,120,255
OAR18	26481463	.	T	C	665.087	PASS	DP=71;VDB=0.373026;SGB=7.26553;RPBZ=-0.388136;MQBZ=-0.588903;MQSBZ=2.11812;BQBZ=-0.73;FS=0;MQ0F=0;AC=6;AN=8;DP4=3,6,16,20;MQ=37	GT:PL	1/1:255,36,0	0/0:0,27,247	1/1:255,48,0	1/1:200,24,0
OAR18	28147102	.	A	G	646.276	PASS	DP=130;VDB=0.000216243;SGB=5.56015;RPBZ=-0.360544;MQBZ=2.30077;MQSBZ=2.4288;BQBZ=0.347951;FS=0;MQ0F=0;AC=4;AN=8;DP4=26,10,23,24;MQ=36	GT:PL	0/0:0,57,255	1/1:255,69,0	0/1:180,0,141	0/1:255,0,178
OAR18	28801887	.	C	T	719.527	PASS	DP=198;VDB=0.00021154;SGB=21.9704;RPBZ=-0.0766751;MQBZ=-1.11147;MQSBZ=-3.01711;BQBZ=0.482453;FS=0;MQ0F=0;AC=5;AN=8;DP4=9,27,46,41;MQ=39	GT:PL	1/1:255,123,0	0/0:0,69,255	1/1:255,78,0	0/1:255,0,230
OAR18	29219569	.	G	C	210.017	PASS	DP=181;VDB=0.0275332;SGB=32.3364;RPBZ=0.942681;MQBZ=0.396173;MQSBZ=0.576192;BQBZ=3.37908;FS=0;MQ0F=0;AC=2;AN=8;DP4=49,45,15,10;MQ=39	GT:PL	0/0:0,69,255	1/1:255,75,0	0/0:0,126,255	0/0:0,87,255
OAR18	29427617	.	G	A	454.075	PASS	DP=46;VDB=1.01517e-07;SGB=-4.51372;RPBZ=1.77093;MQBZ=-1.68099;BQBZ=0.208589;FS=0;MQ0F=0;AC=5;AN=8;DP4=13,0,33,0;MQ=37	GT:PL	0/1:114,0,66	1/1:149,36,0	0/1:122,0,118	0/1:109,0,63
OAR18	29427722	.	C	G	337.488	PASS	DP=191;VDB=0.299481;SGB=4.53841;RPBZ=0.642012;MQBZ=2.26386;MQSBZ=-0.0172547;BQBZ=0.384663;FS=0;MQ0F=0;AC=2;AN=8;DP4=50,46,13,8;MQ=38	GT:PL	0/1:129,0,255	0/0:0,72,255	0/1:248,0,255	0/0:0,99,255
OAR18	29755848	.	A	G	51.3098	PASS	DP=20;VDB=0.16458;SGB=4.63151;RPBZ=-1.3591;MQBZ=-1.72908;BQBZ=1.05719;FS=0;MQ0F=0;AC=2;AN=8;DP4=0,15,0,5;MQ=35	GT:PL	0/0:0,12,100	0/0:0,24,148	0/0:0,9,87	1/1:95,15,0
OAR18	3131556	.	C	T	748.508	PASS	DP=116;VDB=0.119934;SGB=-14.0494;RPBZ=0.266519;MQBZ=2.24497;MQSBZ=-0.995072;BQBZ=3.35961;FS=0;MQ0F=0;AC=4;AN=8;DP4=14,29,14,19;MQ=37	GT:PL	0/1:208,0,70	0/1:166,0,209	0/1:171,0,255	0/1:241,0,160
OAR18	3131673	.	A	G	153.831	PASS	DP=17;VDB=0.00785731;SGB=-1.69618;RPBZ=-1.596;MQBZ=-1.11915;BQBZ=1.65985;FS=0;MQ0F=0;AC=5;AN=8;DP4=0,7,0,9;MQ=35	GT:PL	0/0:0,12,91	1/1:58,9,0	0/1:102,0,66	1/1:36,3,0
OAR18	31550230	.	G	A	617.666	PASS	DP=114;VDB=9.18854e-05;SGB=8.76095;RPBZ=-0.283234;MQBZ=-1.33321;MQSBZ=-0.819574;BQBZ=1.58827;FS=0;MQ0F=0;AC=5;AN=8;DP4=10,5,20,21;MQ=38	GT:PL	0/1:153,0,210	0/0:0,21,215	1/1:255,57,0	1/1:255,45,0
OAR18	328514	.	T	A	36.8738	PASS	DP=41;VDB=0.0330887;SGB=-2.36533;RPBZ=2.50381;MQBZ=-1.53554;MQSBZ=-1.32288;BQBZ=-0.427614;FS=0;MQ0F=0;AC=2;AN=8;DP4=9,10,1,2;MQ=40	GT:PL	0/1:69,0,104	0/0:0,18,197	0/1:6,0,155	0/0:0,15,172
OAR18	33123068	.	G	A	715.034	PASS	DP=140;VDB=1.08556e-19;SGB=14.9262;RPBZ=-0.825588;MQBZ=-0.340988;MQSBZ=-3.06257;BQBZ=0.918993;FS=0;MQ0F=0;AC=6;AN=8;DP4=3,21,25,38;MQ=33	GT:PL	1/1:250,54,0	0/0:0,72,255	1/1:255,57,0	1/1:255,75,0
OAR18	33340861	.	G	A	210.009	PASS	DP=131;VDB=5.29204e-06;SGB=2.99342;RPBZ=-1.78876;MQBZ=-0.732748;MQSBZ=0.477208;BQBZ=0.602107;FS=0;MQ0F=0;AC=2;AN=8;DP4=38,24,10,7;MQ=39	GT:PL	0/0:0,60,255	1/1:255,48,0	0/0:0,42,255	0/0:0,45,255
OAR18	34869994	.	G	A	719.566	PASS	DP=237;VDB=6.01456e-05;SGB=11.9339;RPBZ=-2.43219;MQBZ=-1.10772;MQSBZ=2.03142;BQBZ=-0.510383;FS=0;MQ0F=0;AC=5;AN=8;DP4=31,25,44,36;MQ=39	GT:PL	1/1:255,99,0	0/0:0,96,255	1/1:255,42,0	0/1:255,0,255
OAR18	35122040	.	C	T	171.113	PASS	DP=25;VDB=0.433529;SGB=-1.97643;RPBZ=0.346706;MQBZ=-0.534522;MQSBZ=0.843274;BQBZ=-0.845154;FS=0;MQ0F=0;AC=5;AN=8;DP4=2,3,4,3;MQ=38	GT:PL	0/1:20,0,105	1/1:168,15,0	0/0:0,6,77	1/1:24,3,0
OAR18	36226595	.	A	T	247.647	PASS	DP=54;VDB=0.00019671;SGB=7.84848;RPBZ=2.00666;MQBZ=-2.14859;MQSBZ=-2.43939;BQBZ=-1.09678;FS=0;MQ0F=0;AC=3;AN=8;DP4=14,5,4,11;MQ=39	GT:PL	0/0:0,9,118	0/1:38,0,158	1/1:255,39,0	0/0:0,30,255
OAR18	36539549	.	G	A	980.573	PASS	DP=249;VDB=4.10493e-07;SGB=-7.09337;RPBZ=-0.0876916;MQBZ=-2.24247;MQSBZ=1.64385;BQBZ=-1.06106;FS=0;MQ0F=0;AC=5;AN=8;DP4=28,17,43,46;MQ=39	GT:PL	1/1:255,99,0	0/1:255,0,250	0/1:255,0,255	0/1:255,0,255
OAR18	37238951	.	A	G	798.435	PASS	DP=113;VDB=3.52251e-07;SGB=-5.15351;RPBZ=0.00669892;MQBZ=-0.837857;MQSBZ=0.813244;BQBZ=-0.11236;FS=0;MQ0F=0;AC=5;AN=8;DP4=9,12,31,17;MQ=37	GT:PL	1/1:255,60,0	0/1:221,0,231	0/1:209,0,76	0/1:153,0,185
OAR18	37585158	.	C	T	893.374	PASS	DP=275;VDB=6.43225e-10;SGB=-29.699;RPBZ=1.52453;MQBZ=-2.81909;MQSBZ=-2.61611;BQBZ=-1.24695;FS=0;MQ0F=0;AC=5;AN=8;DP4=29,49,39,45;MQ=38	GT:PL	0/1:169,0,255	1/1:255,42,0	0/1:255,0,255	0/1:255,0,255
OAR18	37855581	.	T	C	972.027	PASS	DP=170;VDB=3.04526e-05;SGB=-6.45441;RPBZ=-0.140707;MQBZ=0.124188;MQSBZ=1.9036;BQBZ=1.15786;FS=0;MQ0F=0;AC=6;AN=8;DP4=21,10,46,29;MQ=37	GT:PL	1/1:255,75,0	0/1:246,0,242	0/1:255,0,255	1/1:255,69,0
OAR18	38307170	.	C	T	179.042	PASS	DP=116;VDB=1.86093e-05;SGB=11.5453;RPBZ=0.409223;MQBZ=-0.392258;MQSBZ=-1.77646;BQBZ=-0.585996;FS=0;MQ0F=0;AC=2;AN=8;DP4=18,49,3,7;MQ=36	GT:PL	0/0:0,60,255	0/0:0,87,255	0/0:0,54,255	1/1:224,30,0
OAR18	39472184	.	C	T	231.985	PASS	DP=110;VDB=2.82365e-05;SGB=2.60694;RPBZ=-0.35596;MQBZ=-1.68655;MQSBZ=-0.629249;BQBZ=-0.0412579;FS=0;MQ0F=0;AC=2;AN=8;DP4=36,16,10,6;MQ=34	GT:PL	0/1:124,0,151	0/0:0,54,255	0/0:0,57,255	0/1:147,0,92
OAR18	40339275	.	G	T	615.375	PASS	DP=262;VDB=2.20893e-13;SGB=-39.8078;RPBZ=1.70687;MQBZ=-2.84037;MQSBZ=-0.496531;BQBZ=-1.55256;FS=0;MQ0F=0;AC=3;AN=8;DP4=58,52,31,26;MQ=37	GT:PL	0/1:255,0,255	0/1:255,0,255	0/0:0,135,255	0/1:145,0,255
OAR18	42000573	.	C	T	102.664	PASS	DP=120;VDB=0.0258883;SGB=-0.481602;RPBZ=1.35409;MQBZ=-0.0535638;MQSBZ=1.99186;BQBZ=-2.65006;FS=0;MQ0F=0;AC=2;AN=8;DP4=23,31,4,4;MQ=38	GT:PL	0/0:0,54,255	0/1:12,0,230	0/0:0,54,255	0/1:131,0,231
OAR18	42221885	.	C	T	38.4862	PASS	DP=31;VDB=0.0983484;SGB=1.90845;RPBZ=1.50486;MQBZ=0.186731;BQBZ=0.586846;FS=0;MQ0F=0;AC=2;AN=8;DP4=28,0,3,0;MQ=34	GT:PL	0/0:0,30,145	0/0:0,33,164	0/0:0,21,138	1/1:81,9,0
OAR18	43339041	.	G	A	904.608	PASS	DP=171;VDB=0.00117965;SGB=-6.08836;RPBZ=-1.08056;MQBZ=-0.850001;MQSBZ=-3.25865;BQBZ=-0.548995;FS=0;MQ0F=0;AC=5;AN=8;DP4=20,20,35,32;MQ=36	GT:PL	0/1:254,0,220	0/1:255,0,188	1/1:255,72,0	0/1:180,0,255
OAR18	44019218	.	A	G	438.624	PASS	DP=177;VDB=1.22106e-07;SGB=6.95425;RPBZ=1.82303;MQBZ=-3.87302;MQSBZ=0.254095;BQBZ=-3.77212;FS=0;MQ0F=0;AC=4;AN=8;DP4=27,29,26,28;MQ=37	GT:PL	0/0:0,84,255	1/1:255,72,0	0/1:43,0,255	0/1:185,0,255
OAR18	44714452	.	T	C	903.9	PASS	DP=222;VDB=1.78779e-05;SGB=-7.59366;RPBZ=-1.26855;MQBZ=0.281158;MQSBZ=1.13202;BQBZ=-0.231794;FS=0;MQ0F=0;AC=6;AN=8;DP4=14,20,44,56;MQ=38	GT:PL	0/1:255,0,255	1/1:255,123,0	1/1:255,66,0	0/1:178,0,255
OAR18	44925421	.	A	G	34.7718	PASS	DP=27;VDB=0.0221621;SGB=-2.57971;RPBZ=1.95615;MQBZ=2.73861;BQBZ=1.93327;FS=0;MQ0F=0;AC=4;AN=8;DP4=7,0,3,0;MQ=30	GT:PL	0/1:23,0,30	0/0:0,9,9	0/1:20,0,0	1/1:29,3,0
OAR18	44925569	.	C	A	210.017	PASS	DP=132;VDB=0.00624007;SGB=22.6326;RPBZ=-0.763267;MQBZ=0;MQSBZ=-2.82596;BQBZ=-0.154787;FS=0;MQ0F=0;AC=2;AN=8;DP4=20,43,6,12;MQ=37	GT:PL	0/0:0,69,255	0/0:0,72,255	0/0:0,48,255	1/1:255,54,0
OAR18	45157236	.	T	C	872.021	PASS	DP=185;VDB=2.0424e-14;SGB=-22.6413;RPBZ=0.114635;MQBZ=0.795509;MQSBZ=-1.03999;BQBZ=-2.20263;FS=0;MQ0F=0;AC=5;AN=8;DP4=29,29,31,30;MQ=37	GT:PL	0/1:246,0,255	0/1:255,0,255	1/1:255,69,0	0/1:156,0,255
OAR18	45359523	.	C	T	506.379	PASS	DP=102;VDB=0.00209078;SGB=-4.80715;RPBZ=-2.69474;MQBZ=-2.48627;MQSBZ=1.2017;BQBZ=-4.09743;FS=0;MQ0F=0;AC=5;AN=8;DP4=16,8,25,14;MQ=35	GT:PL	0/1:111,0,177	0/1:73,0,206	1/1:172,36,0	0/1:190,0,152
OAR18	45613856	.	T	C	980.691	PASS	DP=260;VDB=1.46146e-23;SGB=-8.6002;RPBZ=0.800768;MQBZ=1.29624;MQSBZ=-0.797142;BQBZ=0.300934;FS=0;MQ0F=0;AC=6;AN=8;DP4=14,17,63,59;MQ=39	GT:PL	0/1:255,0,255	0/1:255,0,190	1/1:255,114,0	1/1:255,108,0
OAR18	4566888	.	G	A	607.04	PASS	DP=129;VDB=0.00043856;SGB=-13.1287;RPBZ=-0.777813;MQBZ=-0.859914;MQSBZ=1.92523;BQBZ=-0.19061;FS=0;MQ0F=0;AC=4;AN=8;DP4=23,22,19,11;MQ=38	GT:PL	0/1:185,0,132	0/1:242,0,190	0/1:77,0,255	0/1:141,0,255
OAR18	45837878	.	A	T	241.655	PASS	DP=288;VDB=0.159485;SGB=2.60694;RPBZ=-4.0942;MQBZ=-1.18557;MQSBZ=0.954383;BQBZ=2.55069;FS=0;MQ0F=0;AC=2;AN=8;DP4=47,112,6,10;MQ=37	GT:PL	0/0:0,135,255	0/1:192,0,255	0/0:0,175,255	0/1:91,0,255
OAR18	46497320	.	G	A	712.827	PASS	DP=303;VDB=9.89822e-07;SGB=-37.3529;RPBZ=0.734641;MQBZ=-0.974048;MQSBZ=0.655398;BQBZ=0.508732;FS=0;MQ0F=0;AC=3;AN=8;DP4=77,59,24,29;MQ=37	GT:PL	0/1:243,0,255	0/1:255,0,255	0/1:255,0,255	0/0:0,151,255
OAR18	47365681	.	G	A	584.244	PASS	DP=79;VDB=1.27531e-09;SGB=5.41181;RPBZ=-0.0844299;MQBZ=-1.83644;MQSBZ=2.06095;BQBZ=-1.75698;FS=0;MQ0F=0;AC=4;AN=8;DP4=12,5,21,8;MQ=36	GT:PL	1/1:240,27,0	0/1:143,0,93	0/0:0,24,221	0/1:245,0,154
OAR18	48025992	.	T	A	60.4222	PASS	DP=22;VDB=0.00378685;SGB=-8.50559;RPBZ=0.970786;MQBZ=-1.17672;BQBZ=0.887412;FS=0;MQ0F=0;AC=3;AN=8;DP4=16,0,6,0;MQ=31	GT:PL	0/1:24,0,67	0/1:52,0,65	0/0:0,15,113	0/1:25,0,75
OAR18	48026103	.	T	C	162.976	PASS	DP=131;VDB=0.619026;SGB=0.289452;RPBZ=2.66171;MQBZ=-0.989145;MQSBZ=-0.375416;BQBZ=1.47017;FS=0;MQ0F=0;AC=2;AN=8;DP4=42,26,5,5;MQ=37	GT:PL	0/0:0,45,255	0/0:0,57,255	0/1:156,0,255	0/1:48,0,255
OAR18	49904166	.	A	G	330.402	PASS	DP=30;VDB=1.10848e-07;SGB=3.5179;RPBZ=-0.813323;MQBZ=-0.157925;BQBZ=-0.793999;FS=0;MQ0F=0;AC=5;AN=8;DP4=7,0,23,0;MQ=32	GT:PL	1/1:154,27,0	1/1:117,18,0	0/1:102,0,91	0/0:0,6,44
OAR18	49904291	.	C	T	471.051	PASS	DP=264;VDB=0.0956516;SGB=-34.2844;RPBZ=1.06911;MQBZ=0.372365;MQSBZ=0.87221;BQBZ=1.16661;FS=0;MQ0F=0;AC=2;AN=8;DP4=83,41,29,19;MQ=36	GT:PL	0/0:0,126,255	0/1:255,0,255	0/1:255,0,255	0/0:0,108,255
OAR18	51311773	.	A	T	348.544	PASS	DP=96;VDB=6.6604e-09;SGB=13.03;RPBZ=-0.928664;MQBZ=1.09903;MQSBZ=-2.56185;BQBZ=1.57555;FS=0;MQ0F=0;AC=3;AN=8;DP4=10,28,6,17;MQ=37	GT:PL	0/0:0,45,255	0/1:139,0,197	1/1:255,51,0	0/0:0,39,235
OAR18	51797161	.	A	G	160.541	PASS	DP=77;VDB=0.173838;SGB=-0.0964228;RPBZ=-0.0758075;MQBZ=0.6574;MQSBZ=-0.994814;BQBZ=-0.740905;FS=0;MQ0F=0;AC=2;AN=8;DP4=20,23,6,3;MQ=37	GT:PL	0/1:154,0,128	0/0:0,42,255	0/0:0,36,255	0/1:46,0,255
OAR18	52060717	.	G	A	464.583	PASS	DP=190;VDB=3.26132e-11;SGB=12.6506;RPBZ=0.195629;MQBZ=-0.0688597;MQSBZ=3.87746;BQBZ=-0.00325338;FS=0;MQ0F=0;AC=3;AN=8;DP4=53,23,24,18;MQ=38	GT:PL	0/1:255,0,255	0/0:0,111,255	1/1:255,81,0	0/0:0,75,255
OAR18	52328559	.	T	A	426.522	PASS	DP=191;VDB=0.133523;SGB=-29.3748;RPBZ=0.736853;MQBZ=2.44261;MQSBZ=-0.512218;BQBZ=1.92042;FS=0;MQ0F=0;AC=3;AN=8;DP4=39,44,23,17;MQ=37	GT:PL	1/1:255,41,0	0/1:217,0,255	0/0:0,99,255	0/0:0,84,255
OAR18	52659708	.	C	G	720.023	PASS	DP=168;VDB=0.00349327;SGB=18.6532;RPBZ=-1.43165;MQBZ=-0.988365;MQSBZ=0.0539977;BQBZ=-1.17612;FS=0;MQ0F=0;AC=6;AN=8;DP4=23,5,46,30;MQ=38	GT:PL	1/1:255,57,0	1/1:255,84,0	0/0:0,84,255	1/1:255,87,0
OAR18	53094487	.	T	A	310.984	PASS	DP=120;VDB=0.00201659;SGB=1.83436;RPBZ=1.93973;MQBZ=0.446547;MQSBZ=-2.55707;BQBZ=1.00204;FS=0;MQ0F=0;AC=2;AN=8;DP4=26,30,9,5;MQ=32	GT:PL	0/1:190,0,165	0/1:160,0,124	0/0:0,78,255	0/0:0,54,255
OAR18	53094503	.	A	T	650.571	PASS	DP=105;VDB=5.6199e-11;SGB=3.82199;RPBZ=0.943029;MQBZ=1.16088;MQSBZ=-3.11808;BQBZ=2.48852;FS=0;MQ0F=0;AC=5;AN=8;DP4=10,21,16,22;MQ=32	GT:PL	0/1:186,0,151	1/1:255,36,0	0/0:0,75,255	1/1:255,54,0
OAR18	54123278	.	G	A	359.486	PASS	DP=55;VDB=2.02973e-08;SGB=1.89258;RPBZ=-1.52761;MQBZ=0.057429;BQBZ=1.44625;FS=0;MQ0F=0;AC=4;AN=8;DP4=26,0,28,0;MQ=36	GT:PL	1/1:168,42,0	0/1:105,0,95	0/0:0,39,169	0/1:130,0,125
OAR18	54123389	.	A	G	721.475	PASS	DP=286;VDB=4.81555e-15;SGB=-32.7675;RPBZ=0.0765634;MQBZ=1.44937;MQSBZ=1.80597;BQBZ=1.21881;FS=0;MQ0F=0.0034965;AC=4;AN=8;DP4=43,43,42,52;MQ=36	GT:PL	1/1:255,148,0	0/1:255,0,255	0/0:0,99,255	0/1:255,0,255
OAR18	54345347	.	T	C	699.236	PASS	DP=177;VDB=5.72405e-19;SGB=8.84371;RPBZ=-1.28148;MQBZ=-1.2423;MQSBZ=-3.42897;BQBZ=-1.45146;FS=0;MQ0F=0;AC=4;AN=8;DP4=14,34,22,42;MQ=36	GT:PL	0/1:233,0,255	0/0:0,90,255	1/1:255,108,0	0/1:255,0,73
OAR18	55804559	.	C	T	630.427	PASS	DP=162;VDB=2.18398e-07;SGB=5.3715;RPBZ=0.0642048;MQBZ=-0.935474;MQSBZ=3.58746;BQBZ=-0.397538;FS=0;MQ0F=0;AC=4;AN=8;DP4=35,21,28,18;MQ=38	GT:PL	0/1:225,0,197	0/1:194,0,251	1/1:255,22,0	0/0:0,90,255
OAR18	55804689	.	T	C	343.07	PASS	DP=55;VDB=2.01293e-09;SGB=2.28324;RPBZ=1.95144;MQBZ=1.45464;BQBZ=-2.2278;FS=0;MQ0F=0;AC=4;AN=8;DP4=0,24,0,30;MQ=35	GT:PL	0/1:128,0,61	0/1:89,0,60	0/0:0,54,173	1/1:170,51,0
OAR18	57780817	.	T	C	97.4806	PASS	DP=36;VDB=0.233642;SGB=-1.63269;RPBZ=0.255075;MQBZ=-0.596756;MQSBZ=-1.18125;BQBZ=0.563391;FS=0;MQ0F=0;AC=3;AN=8;DP4=11,8,0,5;MQ=36	GT:PL	0/1:63,0,63	0/0:0,12,132	0/0:0,39,255	1/1:77,6,0
OAR18	57987716	.	G	A	665.44	PASS	DP=162;VDB=1.16207e-06;SGB=6.33303;RPBZ=1.07816;MQBZ=-1.05229;MQSBZ=-0.39276;BQBZ=0.89638;FS=0;MQ0F=0;AC=4;AN=8;DP4=23,28,24,27;MQ=37	GT:PL	0/1:227,0,255	0/1:227,0,245	1/1:255,84,0	0/0:0,63,255
OAR18	59822829	.	G	A	878.001	PASS	DP=169;VDB=7.46004e-08;SGB=-6.40736;RPBZ=1.71714;MQBZ=-1.74805;MQSBZ=0.128042;BQBZ=-0.405431;FS=0;MQ0F=0;AC=6;AN=8;DP4=13,14,43,31;MQ=37	GT:PL	1/1:255,63,0	0/1:255,0,201	1/1:255,84,0	0/1:152,0,255
OAR18	6012047	.	G	A	210.029	PASS	DP=85;VDB=1.94527e-06;SGB=22.6326;RPBZ=0.912875;MQBZ=0.521562;MQSBZ=2.62835;BQBZ=2.03369;FS=0;MQ0F=0;AC=2;AN=8;DP4=29,10,14,4;MQ=37	GT:PL	0/0:0,24,202	0/0:0,57,255	0/0:0,36,255	1/1:255,54,0
OAR18	60403623	.	T	C	731.406	PASS	DP=151;VDB=2.45707e-19;SGB=-5.94935;RPBZ=-0.549697;MQBZ=-0.892777;MQSBZ=-4.69842;BQBZ=-1.93037;FS=0;MQ0F=0.013245;AC=6;AN=8;DP4=13,18,22,42;MQ=37	GT:PL	1/1:255,63,0	0/1:255,0,255	1/1:255,72,0	0/1:6,0,255
OAR18	60906953	.	G	A	464.386	PASS	DP=115;VDB=1.72777e-06;SGB=17.0109;RPBZ=0.966011;MQBZ=0.873631;MQSBZ=-0.580218;BQBZ=0.618411;FS=0;MQ0F=0;AC=3;AN=8;DP4=13,23,12,17;MQ=38	GT:PL	0/0:0,36,255	0/1:255,0,98	0/0:0,57,255	1/1:255,54,0
OAR18	61109310	.	A	C	33.4761	PASS	DP=43;VDB=1.33331e-05;SGB=-1.84908;MQBZ=2.84498;BQBZ=3.74441;FS=0;MQ0F=0;AC=4;AN=8;DP4=0,10,0,8;MQ=31	GT:PL	0/1:7,0,3	1/1:48,10,0	0/0:0,15,34	0/1:18,0,1
OAR18	61588461	.	T	C	77.0483	PASS	DP=11;VDB=0.0171133;SGB=-0.821;RPBZ=-0.36937;MQBZ=0.212762;BQBZ=-0.912871;FS=0;MQ0F=0;AC=4;AN=8;DP4=5,0,6,0;MQ=32	GT:PL	0/1:26,0,15	1/1:90,9,0	0/0:0,6,42	0/1:0,0,57
OAR18	61588590	.	C	T	711.331	PASS	DP=207;VDB=8.03695e-08;SGB=6.5258;RPBZ=1.83438;MQBZ=-0.827275;MQSBZ=2.47374;BQBZ=-0.805502;FS=0;MQ0F=0;AC=3;AN=8;DP4=47,25,36,16;MQ=38	GT:PL	0/1:255,0,212	0/1:255,0,255	0/0:0,111,255	0/1:241,0,221
OAR18	62546690	.	T	C	630.489	PASS	DP=154;VDB=2.46465e-06;SGB=3.62869;RPBZ=4.84053;MQBZ=0.0456228;MQSBZ=-1.36418;BQBZ=0.956667;FS=0;MQ0F=0;AC=3;AN=8;DP4=30,22,15,22;MQ=38	GT:PL	0/1:255,0,90	0/1:160,0,255	0/0:0,63,255	0/1:255,0,186
OAR18	62840431	.	G	A	455.582	PASS	DP=129;VDB=6.52887e-07;SGB=17.6891;RPBZ=-0.521897;MQBZ=-0.0807898;MQSBZ=-3.83063;BQBZ=0.657141;FS=0;MQ0F=0.00775194;AC=3;AN=8;DP4=21,30,11,19;MQ=39	GT:PL	0/0:0,69,255	0/1:246,0,244	1/1:255,51,0	0/0:0,48,255
OAR18	63076283	.	G	A	662.567	PASS	DP=140;VDB=4.95737e-07;SGB=5.94649;RPBZ=0.380029;MQBZ=0.960662;MQSBZ=-0.508807;BQBZ=1.26933;FS=0;MQ0F=0;AC=5;AN=8;DP4=17,18,19,30;MQ=36	GT:PL	0/1:198,0,162	1/1:255,75,0	1/1:255,48,0	0/0:0,87,255
OAR18	64998683	.	G	A	470.985	PASS	DP=344;VDB=5.79405e-07;SGB=16.1272;RPBZ=1.46859;MQBZ=-1.87779;MQSBZ=-1.51711;BQBZ=-0.631662;FS=0;MQ0F=0.00290698;AC=2;AN=8;DP4=100,76,29,22;MQ=38	GT:PL	0/1:255,0,255	0/0:0,160,255	0/0:0,196,255	0/1:255,0,255
OAR18	65336115	.	G	A	368.555	PASS	DP=51;VDB=6.35299e-07;SGB=2.08428;RPBZ=1.40005;MQBZ=-0.435276;BQBZ=-1.1066;FS=0;MQ0F=0.0196078;AC=5;AN=8;DP4=22,0,29,0;MQ=36	GT:PL	0/1:85,0,111	1/1:174,39,0	0/0:0,42,183	1/1:155,33,0
OAR18	65336224	.	G	A	464.547	PASS	DP=219;VDB=0.082877;SGB=36.3982;RPBZ=-0.128174;MQBZ=-0.949555;MQSBZ=-0.841319;BQBZ=-0.0307176;FS=0;MQ0F=0.00456621;AC=3;AN=8;DP4=46,33,37,20;MQ=37	GT:PL	0/1:255,0,245	0/0:0,99,255	1/1:255,102,0	0/0:0,93,255
OAR18	6535659	.	G	A	281.571	PASS	DP=37;VDB=2.04849e-09;SGB=0.737483;RPBZ=-0.559044;MQBZ=-0.235275;BQBZ=-1.47049;FS=0;MQ0F=0;AC=4;AN=8;DP4=15,0,22,0;MQ=37	GT:PL	0/0:0,21,145	0/1:68,0,83	0/1:90,0,58	1/1:167,33,0
OAR18	6535721	.	G	A	557.495	PASS	DP=111;VDB=0.285377;SGB=1.69907;RPBZ=0.613119;MQBZ=0.0598295;MQSBZ=0.49924;FS=0;MQ0F=0;AC=4;AN=8;DP4=14,14,15,12;MQ=38	GT:PL	1/1:255,39,0	0/1:185,0,179	0/1:161,0,146	0/0:0,45,255
OAR18	65842508	.	C	T	98.1164	PASS	DP=38;VDB=0.0235569;SGB=10.1602;RPBZ=-0.709888;MQBZ=-1.35261;BQBZ=-0.993311;FS=0;MQ0F=0;AC=2;AN=8;DP4=0,28,0,9;MQ=38	GT:PL	0/0:0,30,166	1/1:143,27,0	0/0:0,36,174	0/0:0,18,128
OAR18	66516270	.	A	C	51.9995	PASS	DP=45;VDB=0.000206216;SGB=-18.9884;RPBZ=-1.75456;MQBZ=-1.82828;BQBZ=0.674556;FS=0;MQ0F=0;AC=3;AN=8;DP4=36,0,8,0;MQ=34	GT:PL	0/1:62,0,136	0/1:24,0,126	0/0:0,22,156	0/1:9,0,118
OAR18	66516386	.	G	A	48.3799	PASS	DP=394;VDB=0.00855753;SGB=-64.1727;RPBZ=0.967246;MQBZ=-9.5755;MQSBZ=-0.553818;BQBZ=0.761174;FS=0;MQ0F=0.00253807;AC=2;AN=8;DP4=140,64,22,14;MQ=36	GT:PL	0/1:79,0,255	0/1:10,0,255	0/0:0,57,255	0/0:0,18,255
OAR18	67017448	.	C	G	643.079	PASS	DP=219;VDB=1.17133e-07;SGB=5.17424;RPBZ=-0.0492512;MQBZ=0.28048;MQSBZ=2.65056;BQBZ=1.90932;FS=0;MQ0F=0;AC=4;AN=8;DP4=34,37,19,26;MQ=40	GT:PL	0/1:177,0,255	1/1:255,69,0	0/0:0,90,255	0/1:255,0,255
OAR18	67569079	.	A	G	721.469	PASS	DP=410;VDB=6.78466e-19;SGB=19.4667;RPBZ=-1.41717;MQBZ=-1.65293;MQSBZ=-1.33829;BQBZ=0.256873;FS=0;MQ0F=0;AC=4;AN=8;DP4=73,63,61,58;MQ=39	GT:PL	0/1:255,0,255	0/1:255,0,255	0/0:0,217,255	1/1:255,190,0
OAR18	6764592	.	T	C	931.258	PASS	DP=249;VDB=6.41203e-11;SGB=-22.9482;RPBZ=0.658801;MQBZ=-1.44122;MQSBZ=-2.92523;BQBZ=-1.1136;FS=0;MQ0F=0;AC=4;AN=8;DP4=37,44,24,38;MQ=38	GT:PL	0/1:255,0,255	0/1:255,0,190	0/1:245,0,255	0/1:214,0,255
OAR18	7270039	.	T	C	690.437	PASS	DP=123;VDB=1.74573e-06;SGB=-5.19997;RPBZ=-0.84172;MQBZ=0.748278;MQSBZ=-2.04643;BQBZ=0.559896;FS=0;MQ0F=0;AC=5;AN=8;DP4=14,12,18,30;MQ=37	GT:PL	0/1:226,0,121	1/1:255,57,0	1/1:255,51,0	0/0:0,24,255
OAR18	8017806	.	G	C	471.028	PASS	DP=239;VDB=0.0830342;SGB=10.3328;RPBZ=1.54565;MQBZ=-1.35301;MQSBZ=1.65294;BQBZ=-0.835981;FS=0;MQ0F=0;AC=2;AN=8;DP4=52,59,19,17;MQ=38	GT:PL	0/0:0,108,255	0/1:255,0,255	0/1:255,0,255	0/0:0,108,255
OAR18	8504290	.	A	G	470.977	PASS	DP=149;VDB=0.380579;SGB=8.01505;RPBZ=0.796131;MQBZ=-0.707198;MQSBZ=1.44796;BQBZ=-1.83215;FS=0;MQ0F=0;AC=2;AN=8;DP4=36,27,15,15;MQ=37	GT:PL	0/0:0,78,255	0/1:255,0,255	0/1:255,0,164	0/0:0,36,255
OAR18	9135493	.	C	T	254.019	PASS	DP=101;VDB=0.0203037;SGB=2.60697;RPBZ=0.38175;MQBZ=-1.69511;MQSBZ=-1.17786;BQBZ=-2.58009;FS=0;MQ0F=0;AC=2;AN=8;DP4=18,25,4,12;MQ=36	GT:PL	0/1:210,0,73	0/1:83,0,197	0/0:0,39,255	0/0:0,57,255
OAR18	9554761	.	T	A	209.907	PASS	DP=50;VDB=0.011201;SGB=-0.0958944;RPBZ=0.0247679;MQBZ=-2.85968;MQSBZ=-1.20605;BQBZ=0.924293;FS=0;MQ0F=0;AC=2;AN=8;DP4=7,16,3,6;MQ=41	GT:PL	0/0:0,30,255	0/1:200,0,90	0/1:49,0,54	0/0:0,24,180
OAR18	992659	.	A	G	348.327	PASS	DP=32;VDB=0.000926815;SGB=-3.41321;RPBZ=0.850433;MQBZ=0.372545;MQSBZ=0.904751;BQBZ=1.33929;FS=0;MQ0F=0;AC=5;AN=8;DP4=4,2,9,4;MQ=37	GT:PL	0/1:60,0,31	0/1:117,0,18	0/1:45,0,89	1/1:166,15,0
OAR19	10311198	.	T	C	430.582	PASS	DP=161;VDB=0.758114;SGB=22.7219;RPBZ=-0.870656;MQBZ=-1.25167;MQSBZ=1.84154;BQBZ=-0.141463;FS=0;MQ0F=0;AC=3;AN=8;DP4=34,26,16,21;MQ=38	GT:PL	1/1:255,81,0	0/0:0,69,255	0/1:221,0,233	0/0:0,81,255
OAR19	10933063	.	G	T	338.022	PASS	DP=116;VDB=3.25406e-05;SGB=2.99323;RPBZ=-0.0280318;MQBZ=-0.372586;MQSBZ=-2.01898;BQBZ=-1.22402;FS=0;MQ0F=0;AC=2;AN=8;DP4=23,31,8,9;MQ=37	GT:PL	0/0:0,60,255	0/1:247,0,158	0/1:130,0,247	0/0:0,51,255
OAR19	11356916	.	C	T	470.92	PASS	DP=229;VDB=0.000110227;SGB=13.0369;RPBZ=-1.53267;MQBZ=-0.366625;MQSBZ=2.02301;BQBZ=0.820302;FS=0;MQ0F=0;AC=2;AN=8;DP4=39,64,20,23;MQ=37	GT:PL	0/0:0,96,255	0/1:255,0,255	0/0:0,120,255	0/1:255,0,255
OAR19	12313311	.	C	T	464.566	PASS	DP=291;VDB=8.82207e-16;SGB=12.8113;RPBZ=-0.0516427;MQBZ=-0.580209;MQSBZ=-2.17588;BQBZ=-0.927002;FS=0;MQ0F=0;AC=3;AN=8;DP4=38,55,39,45;MQ=38	GT:PL	0/0:0,111,255	1/1:255,181,0	0/1:255,0,255	0/0:0,72,255
OAR19	12313348	.	G	A	581.525	PASS	DP=268;VDB=4.20056e-05;SGB=-26.9199;RPBZ=-7.40919;MQBZ=1.21995;MQSBZ=-1.03919;BQBZ=5.70257;FS=0;MQ0F=0;AC=3;AN=8;DP4=36,102,18,18;MQ=38	GT:PL	0/1:255,0,168	0/0:0,181,255	0/1:112,0,255	0/1:255,0,255
OAR19	12617671	.	A	G	210.006	PASS	DP=176;VDB=7.4717e-10;SGB=9.56023;RPBZ=2.05534;MQBZ=-1.06755;MQSBZ=3.84124;BQBZ=-1.26181;FS=0;MQ0F=0;AC=2;AN=8;DP4=53,25,27,7;MQ=36	GT:PL	0/0:0,81,255	0/0:0,42,255	0/0:0,72,255	1/1:255,99,0
OAR19	13705803	.	A	G	796.751	PASS	DP=150;VDB=1.20218e-36;SGB=-6.17952;RPBZ=0.548768;MQBZ=-2.29303;MQSBZ=3.10741;BQBZ=-0.94174;FS=0;MQ0F=0;AC=6;AN=8;DP4=22,11,60,9;MQ=35	GT:PL	1/1:255,66,0	0/1:145,0,255	0/1:181,0,253	1/1:255,75,0
OAR19	14029807	.	T	C	945.047	PASS	DP=181;VDB=2.29195e-08;SGB=-7.0443;RPBZ=-1.20079;MQBZ=0.594643;MQSBZ=-0.805819;BQBZ=0.432894;FS=0;MQ0F=0;AC=6;AN=8;DP4=13,12,41,47;MQ=38	GT:PL	0/1:255,0,255	1/1:255,78,0	1/1:255,108,0	0/1:219,0,242
OAR19	14268377	.	G	A	660.488	PASS	DP=167;VDB=0.000262531;SGB=5.94649;RPBZ=-0.336379;MQBZ=0.813258;MQSBZ=3.37938;BQBZ=1.60657;FS=0;MQ0F=0;AC=4;AN=8;DP4=36,21,31,18;MQ=38	GT:PL	0/0:0,105,255	0/1:194,0,215	1/1:255,75,0	0/1:255,0,235
OAR19	14687198	.	T	G	208.297	PASS	DP=41;VDB=4.49674e-07;SGB=0.494851;RPBZ=-0.258159;MQBZ=-0.712979;BQBZ=-0.152757;FS=0;MQ0F=0;AC=4;AN=8;DP4=0,21,0,19;MQ=37	GT:PL	0/1:69,0,101	0/1:6,0,97	1/1:177,45,0	0/0:0,33,165
OAR19	16224362	.	C	T	388.422	PASS	DP=73;VDB=0.0194315;SGB=-31.8986;RPBZ=4.19061;MQBZ=0.225338;MQSBZ=0.918685;BQBZ=2.64189;FS=0;MQ0F=0;AC=4;AN=8;DP4=22,6,6,10;MQ=39	GT:PL	0/1:119,0,169	0/1:150,0,124	0/1:143,0,179	0/1:15,0,177
OAR19	16945206	.	C	T	120.581	PASS	DP=13;VDB=0.0186337;SGB=1.26965;RPBZ=-1.43251;MQBZ=-0.113961;BQBZ=-0.113961;FS=0;MQ0F=0;AC=3;AN=8;DP4=0,7,0,6;MQ=41	GT:PL	0/1:57,0,23	0/0:0,9,90	0/0:0,9,90	1/1:107,12,0
OAR19	17448911	.	C	G	232.678	PASS	DP=55;VDB=0.393696;SGB=0.675642;RPBZ=1.32943;MQBZ=-0.542178;MQSBZ=-0.313091;BQBZ=0.0555695;FS=0;MQ0F=0;AC=2;AN=8;DP4=13,13,4,7;MQ=37	GT:PL	0/1:162,0,46	0/0:0,39,255	0/0:0,21,206	0/1:110,0,95
OAR19	1762230	.	C	G	490.599	PASS	DP=195;VDB=6.84175e-05;SGB=-27.5336;RPBZ=-0.606677;MQBZ=3.83203;MQSBZ=-1.30836;BQBZ=-1.04761;FS=0;MQ0F=0.0102564;AC=3;AN=8;DP4=25,50,16,21;MQ=29	GT:PL	0/1:255,0,5	0/1:40,0,255	0/1:235,0,32	0/0:0,96,255
OAR19	18136273	.	C	A	721.475	PASS	DP=343;VDB=8.98623e-13;SGB=17.7283;RPBZ=-0.474772;MQBZ=-1.79404;MQSBZ=0.110164;BQBZ=-1.92636;FS=0;MQ0F=0;AC=4;AN=8;DP4=61,48,62,48;MQ=36	GT:PL	0/1:255,0,255	0/1:255,0,255	1/1:255,141,0	0/0:0,184,255
OAR19	19961093	.	A	G	210.006	PASS	DP=126;VDB=0.018298;SGB=3.37966;RPBZ=-0.832823;MQBZ=-0.626433;MQSBZ=1.34368;BQBZ=-0.815826;FS=0;MQ0F=0;AC=2;AN=8;DP4=37,21,12,6;MQ=37	GT:PL	0/0:0,45,255	0/0:0,30,255	0/0:0,60,255	1/1:255,51,0
OAR19	20296890	.	A	T	720.016	PASS	DP=246;VDB=9.17444e-16;SGB=29.2955;RPBZ=0.177478;MQBZ=2.01416;MQSBZ=-2.37506;BQBZ=1.14415;FS=0;MQ0F=0;AC=6;AN=8;DP4=9,33,30,83;MQ=38	GT:PL	1/1:255,135,0	1/1:255,57,0	1/1:255,108,0	0/0:0,123,255
OAR19	20517836	.	T	A	249.888	PASS	DP=103;VDB=0.0680605;SGB=2.22073;RPBZ=1.082;MQBZ=0.951675;MQSBZ=-0.879535;BQBZ=-1.59621;FS=0;MQ0F=0;AC=2;AN=8;DP4=17,21,10,5;MQ=37	GT:PL	0/1:238,0,159	0/0:0,36,255	0/1:51,0,207	0/0:0,30,245
OAR19	21685632	.	T	C	778.012	PASS	DP=73;VDB=0.1348;SGB=-4.47267;RPBZ=-0.0847764;MQBZ=-1.04004;MQSBZ=-0.473967;BQBZ=0.675677;FS=0;MQ0F=0;AC=6;AN=8;DP4=5,9,16,16;MQ=38	GT:PL	0/1:139,0,184	1/1:255,33,0	0/1:171,0,175	1/1:252,27,0
OAR19	22170620	.	C	G	824.604	PASS	DP=129;VDB=2.72279e-09;SGB=-5.52786;RPBZ=1.8813;MQBZ=-1.58546;MQSBZ=2.09464;BQBZ=0.304571;FS=0;MQ0F=0;AC=5;AN=8;DP4=20,9,40,15;MQ=36	GT:PL	0/1:250,0,153	0/1:120,0,201	0/1:239,0,234	1/1:255,66,0
OAR19	22639522	.	C	T	700.479	PASS	DP=185;VDB=1.61811e-20;SGB=10.0025;RPBZ=0.318143;MQBZ=-0.764725;MQSBZ=1.8663;BQBZ=-1.55169;FS=0;MQ0F=0;AC=4;AN=8;DP4=32,20,50,20;MQ=35	GT:PL	0/1:254,0,193	1/1:255,117,0	0/1:235,0,251	0/0:0,84,255
OAR19	22639622	.	G	A	278.639	PASS	DP=169;VDB=0.167284;SGB=1.83436;RPBZ=0.168785;MQBZ=0.11501;MQSBZ=-1.10757;BQBZ=-6.74893;FS=0;MQ0F=0;AC=2;AN=8;DP4=33,38,6,8;MQ=34	GT:PL	0/1:157,0,233	0/0:0,78,255	0/1:161,0,255	0/0:0,57,255
OAR19	23332810	.	G	C	470.961	PASS	DP=338;VDB=1.12528e-10;SGB=17.6724;RPBZ=-1.78748;MQBZ=1.14384;MQSBZ=1.0546;BQBZ=0.666603;FS=0;MQ0F=0;AC=2;AN=8;DP4=93,60,32,23;MQ=37	GT:PL	0/1:255,0,186	0/0:0,169,255	0/1:255,0,255	0/0:0,160,255
OAR19	23940360	.	T	G	407.013	PASS	DP=182;VDB=0.00343537;SGB=6.85617;RPBZ=1.27941;MQBZ=-1.77675;MQSBZ=-0.12324;BQBZ=-0.608708;FS=0;MQ0F=0;AC=2;AN=8;DP4=43,41,12,15;MQ=35	GT:PL	0/0:0,99,255	0/1:255,0,177	0/0:0,90,255	0/1:191,0,253
OAR19	25815162	.	G	A	929.574	PASS	DP=184;VDB=1.96138e-09;SGB=-6.31741;RPBZ=-0.133194;MQBZ=-1.13429;MQSBZ=-0.85818;BQBZ=-2.70742;FS=0;MQ0F=0;AC=5;AN=8;DP4=17,22,45,27;MQ=39	GT:PL	0/1:255,0,233	0/1:204,0,238	1/1:255,72,0	0/1:255,0,255
OAR19	26766833	.	G	A	471.036	PASS	DP=264;VDB=0.0139818;SGB=11.4917;RPBZ=0.307502;MQBZ=1.37131;MQSBZ=1.10074;BQBZ=0.800532;FS=0;MQ0F=0;AC=2;AN=8;DP4=66,57,21,18;MQ=38	GT:PL	0/0:0,132,255	0/1:255,0,255	0/0:0,117,255	0/1:255,0,255
OAR19	27860088	.	G	C	360.958	PASS	DP=181;VDB=6.43348e-08;SGB=4.53841;RPBZ=-0.396695;MQBZ=-2.01036;MQSBZ=1.53082;BQBZ=-0.446574;FS=0;MQ0F=0;AC=2;AN=8;DP4=47,40,13,8;MQ=39	GT:PL	0/0:0,60,255	0/1:210,0,255	0/0:0,120,255	0/1:190,0,186
OAR19	28982850	.	G	A	550.435	PASS	DP=137;VDB=0.000193081;SGB=3.04972;RPBZ=0.389231;MQBZ=-1.79704;MQSBZ=-1.26628;BQBZ=-1.35916;FS=0;MQ0F=0;AC=4;AN=8;DP4=24,32,15,19;MQ=36	GT:PL	1/1:255,48,0	0/1:84,0,255	0/1:255,0,180	0/0:0,111,255
OAR19	29189934	.	G	T	721.342	PASS	DP=206;VDB=8.35603e-14;SGB=9.42302;RPBZ=1.56646;MQBZ=-0.636397;MQSBZ=0.563512;BQBZ=-0.00608488;FS=0;MQ0F=0;AC=4;AN=8;DP4=34,21,40,27;MQ=37	GT:PL	1/1:255,102,0	0/1:255,0,234	0/1:255,0,228	0/0:0,102,255
OAR19	29679481	.	C	T	721.493	PASS	DP=160;VDB=2.28265e-06;SGB=5.94636;RPBZ=-1.49154;MQBZ=0.44383;MQSBZ=-1.0284;BQBZ=1.94854;FS=0;MQ0F=0;AC=4;AN=8;DP4=20,25,28,21;MQ=38	GT:PL	1/1:255,54,0	0/1:255,0,220	0/1:255,0,255	0/0:0,51,255
OAR19	30176040	.	A	C	712.911	PASS	DP=73;VDB=6.034e-07;SGB=-2.12197;RPBZ=-0.361555;MQBZ=-1.53669;MQSBZ=-2.95281;BQBZ=-1.02738;FS=0;MQ0F=0;AC=6;AN=8;DP4=3,3,13,23;MQ=39	GT:PL	0/1:84,0,101	0/1:158,0,82	1/1:255,39,0	1/1:255,36,0
OAR19	30385310	.	G	A	369.037	PASS	DP=126;VDB=0.0030942;SGB=2.99323;RPBZ=-1.62409;MQBZ=1.28625;MQSBZ=2.70747;BQBZ=2.63189;FS=0;MQ0F=0;AC=2;AN=8;DP4=45,12,9,8;MQ=39	GT:PL	0/0:0,72,255	0/1:153,0,217	0/0:0,48,203	0/1:255,0,198
OAR19	30800503	.	C	T	269.704	PASS	DP=45;VDB=0.0179322;SGB=0.155186;RPBZ=0.276032;MQBZ=-1.51673;BQBZ=-0.25739;FS=0;MQ0F=0;AC=3;AN=8;DP4=26,0,19,0;MQ=38	GT:PL	0/1:104,0,86	0/1:102,0,111	0/1:103,0,149	0/0:0,15,112
OAR19	31022883	.	G	T	804.961	PASS	DP=239;VDB=9.43285e-06;SGB=-20.1865;RPBZ=-1.53645;MQBZ=-0.767905;MQSBZ=0.735342;BQBZ=1.7367;FS=0;MQ0F=0;AC=4;AN=8;DP4=31,37,25,28;MQ=39	GT:PL	0/1:140,0,255	0/1:245,0,255	0/1:255,0,254	0/1:203,0,255
OAR19	33251707	.	A	C	245.634	PASS	DP=205;VDB=3.33945e-10;SGB=-39.9671;RPBZ=-4.52965;MQBZ=0.883175;MQSBZ=2.6538;BQBZ=-2.91879;FS=0;MQ0F=0;AC=3;AN=8;DP4=69,26,17,4;MQ=38	GT:PL	0/1:176,0,255	0/0:0,9,255	0/1:87,0,255	0/1:25,0,255
OAR19	33889608	.	T	C	978.462	PASS	DP=224;VDB=0.00020008;SGB=-24.4825;RPBZ=3.04159;MQBZ=0.653183;MQSBZ=0.890546;BQBZ=2.10436;FS=0;MQ0F=0.00446429;AC=4;AN=8;DP4=29,34,31,36;MQ=37	GT:PL	0/1:255,0,217	0/1:254,0,255	0/1:252,0,255	0/1:255,0,226
OAR19	34365131	.	C	T	980.609	PASS	DP=241;VDB=1.52814e-15;SGB=-7.27489;RPBZ=1.98049;MQBZ=0.0139649;MQSBZ=3.00622;BQBZ=0.899441;FS=0;MQ0F=0;AC=5;AN=8;DP4=42,15,59,34;MQ=37	GT:PL	0/1:255,0,255	0/1:255,0,255	0/1:255,0,246	1/1:255,111,0
OAR19	34660184	.	A	G	830.351	PASS	DP=218;VDB=5.78188e-09;SGB=-6.75746;RPBZ=1.0365;MQBZ=0.150885;MQSBZ=-2.2495;BQBZ=-0.824126;FS=0;MQ0F=0;AC=5;AN=8;DP4=15,36,37,47;MQ=37	GT:PL	0/1:105,0,255	0/1:255,0,189	0/1:255,0,255	1/1:255,78,0
OAR19	3495571	.	T	G	579.891	PASS	DP=58;VDB=1.30818e-11;SGB=-4.36413;RPBZ=-1.68204;MQBZ=-1.35348;MQSBZ=2.45481;BQBZ=-2.02142;FS=0;MQ0F=0;AC=6;AN=8;DP4=4,2,28,6;MQ=33	GT:PL	1/1:215,33,0	0/1:16,0,105	0/1:133,0,72	1/1:255,48,0
OAR19	36770581	.	C	T	583.882	PASS	DP=74;VDB=0.000414421;SGB=-4.07797;RPBZ=0.277424;MQBZ=-1.9253;MQSBZ=-0.128621;BQBZ=-0.81837;FS=0;MQ0F=0;AC=5;AN=8;DP4=5,10,11,18;MQ=39	GT:PL	1/1:255,3,0	0/1:26,0,152	0/1:147,0,193	0/1:193,0,15
OAR19	3771005	.	T	C	336.896	PASS	DP=51;VDB=1.49787e-08;SGB=2.08484;RPBZ=0.714476;MQBZ=-0.670243;BQBZ=0.862815;FS=0;MQ0F=0;AC=3;AN=8;DP4=0,22,0,29;MQ=36	GT:PL	0/1:99,0,43	0/1:149,0,57	0/0:0,33,162	0/1:130,0,86
OAR19	38880419	.	G	A	513.594	PASS	DP=106;VDB=0.0212829;SGB=1.7009;RPBZ=-0.501419;MQBZ=-1.23703;MQSBZ=1.66208;BQBZ=-1.32575;FS=0;MQ0F=0;AC=3;AN=8;DP4=16,19,17,10;MQ=35	GT:PL	0/1:175,0,165	0/1:149,0,177	0/1:229,0,161	0/0:0,33,255
OAR19	38880550	.	C	T	89.8181	PASS	DP=17;VDB=0.000411187;SGB=3.57927;RPBZ=0.489898;MQBZ=0;BQBZ=1.64077;FS=0;MQ0F=0;AC=3;AN=8;DP4=0,6,0,10;MQ=24	GT:PL	1/1:77,12,0	0/0:0,3,36	0/1:53,0,27	0/0:0,3,32
OAR19	39092529	.	C	T	653.783	PASS	DP=143;VDB=6.89858e-05;SGB=-14.3563;RPBZ=0.853985;MQBZ=0.60392;MQSBZ=-0.993964;BQBZ=0.229773;FS=0;MQ0F=0;AC=4;AN=8;DP4=24,28,13,21;MQ=36	GT:PL	0/1:93,0,205	0/1:220,0,237	0/1:207,0,255	0/1:172,0,255
OAR19	39544907	.	T	C	512.489	PASS	DP=93;VDB=0.00785805;SGB=1.5163;RPBZ=0.921888;MQBZ=0.881269;MQSBZ=0.0847303;BQBZ=0.161046;FS=0;MQ0F=0;AC=4;AN=8;DP4=18,11,7,19;MQ=37	GT:PL	1/1:255,45,0	0/0:0,51,255	0/1:193,0,175	0/1:108,0,149
OAR19	40584535	.	T	G	649.459	PASS	DP=219;VDB=2.29347e-11;SGB=10.9682;RPBZ=0.891473;MQBZ=-1.72961;MQSBZ=-1.79861;BQBZ=-2.02019;FS=0;MQ0F=0;AC=4;AN=8;DP4=27,46,27,48;MQ=36	GT:PL	1/1:255,114,0	0/0:0,93,255	0/1:255,0,255	0/1:183,0,255
OAR19	4076749	.	A	T	469.05	PASS	DP=236;VDB=0.0406942;SGB=-31.8296;RPBZ=-1.47453;MQBZ=-1.17465;MQSBZ=-0.246171;BQBZ=-0.378161;FS=0;MQ0F=0;AC=2;AN=8;DP4=56,47,26,18;MQ=37	GT:PL	0/0:0,81,255	0/1:255,0,255	0/0:0,114,255	0/1:253,0,255
OAR19	41097092	.	G	A	709.607	PASS	DP=237;VDB=2.24053e-05;SGB=-35.5118;RPBZ=1.23362;MQBZ=-1.54414;MQSBZ=1.80266;BQBZ=-1.21451;FS=0;MQ0F=0;AC=3;AN=8;DP4=41,45,33,17;MQ=39	GT:PL	0/0:0,123,255	0/1:255,0,255	0/1:239,0,255	0/1:255,0,255
OAR19	41364631	.	T	A	736.673	PASS	DP=127;VDB=0.0157765;SGB=-5.75677;RPBZ=0.5227;MQBZ=-0.510226;MQSBZ=0.68117;BQBZ=-1.08392;FS=0;MQ0F=0;AC=6;AN=8;DP4=10,10,22,39;MQ=37	GT:PL	1/1:255,63,0	0/1:159,0,234	1/1:255,81,0	0/1:107,0,236
OAR19	41606032	.	G	A	888.368	PASS	DP=335;VDB=3.31015e-08;SGB=-40.4388;RPBZ=0.166224;MQBZ=-2.34173;MQSBZ=3.43065;BQBZ=-1.8333;FS=0;MQ0F=0;AC=5;AN=8;DP4=39,48,51,68;MQ=37	GT:PL	1/1:255,148,0	0/1:163,0,255	0/1:255,0,255	0/1:255,0,255
OAR19	42945950	.	G	A	471.04	PASS	DP=227;VDB=0.169118;SGB=10.7191;RPBZ=0.417515;MQBZ=-0.544773;MQSBZ=-0.250937;BQBZ=-0.0457825;FS=0;MQ0F=0;AC=2;AN=8;DP4=61,49,20,17;MQ=37	GT:PL	0/0:0,93,255	0/1:255,0,255	0/1:255,0,255	0/0:0,132,255
OAR19	43159140	.	T	C	980.52	PASS	DP=186;VDB=7.35123e-07;SGB=-7.55017;RPBZ=-1.118;MQBZ=-0.806011;MQSBZ=1.26805;BQBZ=-0.66657;FS=0;MQ0F=0;AC=6;AN=8;DP4=9,8,53,46;MQ=37	GT:PL	0/1:255,0,180	0/1:255,0,185	1/1:255,105,0	1/1:255,93,0
OAR19	43829005	.	G	A	721.498	PASS	DP=417;VDB=2.02785e-17;SGB=21.0118;RPBZ=-0.461489;MQBZ=-0.593322;MQSBZ=1.71391;BQBZ=-0.632016;FS=0;MQ0F=0;AC=4;AN=8;DP4=75,55,71,56;MQ=38	GT:PL	0/1:255,0,255	0/1:255,0,255	1/1:255,160,0	0/0:0,181,255
OAR19	44045706	.	G	A	127.016	PASS	DP=75;VDB=8.71052e-05;SGB=25.405;RPBZ=-2.71697;MQBZ=-4.56559;BQBZ=1.12715;FS=0;MQ0F=0;AC=2;AN=8;DP4=0,55,0,20;MQ=37	GT:PL	0/0:0,48,183	0/0:0,75,189	0/0:0,42,181	1/1:172,60,0
OAR19	44274386	.	G	T	542.117	PASS	DP=48;VDB=0.00784622;SGB=-3.95429;RPBZ=0.210193;MQBZ=2.86685;MQSBZ=-0.297821;BQBZ=0.936371;FS=0;MQ0F=0;AC=6;AN=8;DP4=3,4,14,8;MQ=38	GT:PL	0/1:65,0,49	1/1:199,0,0	0/1:108,0,92	1/1:207,24,0
OAR19	4533208	.	G	A	427.561	PASS	DP=224;VDB=0.000149906;SGB=33.693;RPBZ=1.17909;MQBZ=-0.633875;MQSBZ=0.140692;BQBZ=-0.0230847;FS=0;MQ0F=0;AC=3;AN=8;DP4=31,53,28,25;MQ=37	GT:PL	0/0:0,105,255	1/1:255,111,0	0/0:0,102,255	0/1:218,0,255
OAR19	45442592	.	A	G	625.365	PASS	DP=180;VDB=3.69618e-07;SGB=7.1085;RPBZ=1.06188;MQBZ=0.409697;MQSBZ=-0.42297;BQBZ=1.3757;FS=0;MQ0F=0;AC=4;AN=8;DP4=29,31,28,27;MQ=38	GT:PL	0/1:159,0,255	0/1:255,0,248	1/1:255,102,0	0/0:0,90,255
OAR19	45737580	.	T	C	391.957	PASS	DP=149;VDB=0.039063;SGB=5.31099;RPBZ=1.41693;MQBZ=-1.0152;MQSBZ=-0.662755;BQBZ=0.188592;FS=0;MQ0F=0;AC=2;AN=8;DP4=41,29,11,12;MQ=35	GT:PL	0/0:0,45,255	0/0:0,81,255	0/1:208,0,254	0/1:223,0,255
OAR19	45965985	.	T	C	340.4	PASS	DP=29;VDB=1.08731e-07;SGB=-3.72937;RPBZ=2.0784;MQBZ=-1.55758;BQBZ=-0.617213;FS=0;MQ0F=0;AC=6;AN=8;DP4=8,0,21,0;MQ=34	GT:PL	1/1:90,9,0	1/1:139,30,0	0/1:74,0,74	0/1:76,0,98
OAR19	46603326	.	G	A	210.017	PASS	DP=303;VDB=3.18488e-08;SGB=71.1526;RPBZ=-1.07541;MQBZ=0.392415;MQSBZ=-1.78849;BQBZ=1.06484;FS=0;MQ0F=0;AC=2;AN=8;DP4=65,69,16,37;MQ=38	GT:PL	0/0:0,135,255	1/1:255,160,0	0/0:0,141,255	0/0:0,126,255
OAR19	48675574	.	G	A	898.491	PASS	DP=251;VDB=5.20575e-11;SGB=-27.2441;RPBZ=-1.09302;MQBZ=-1.58099;MQSBZ=1.06778;BQBZ=-0.719574;FS=0;MQ0F=0.00398406;AC=4;AN=8;DP4=40,37,45,31;MQ=34	GT:PL	0/1:171,0,255	0/1:255,0,255	0/1:255,0,255	0/1:255,0,231
OAR19	49000628	.	A	G	123.206	PASS	DP=122;VDB=0.0509415;SGB=-22.2162;RPBZ=-4.34929;MQBZ=-2.4189;MQSBZ=-2.25177;BQBZ=1.68042;FS=0;MQ0F=0;AC=2;AN=8;DP4=24,42,3,7;MQ=38	GT:PL	0/1:68,0,240	0/0:0,41,255	0/0:0,5,255	0/1:95,0,226
OAR19	49000639	.	C	T	86.8018	PASS	DP=105;VDB=0.0660093;SGB=-20.6023;RPBZ=-4.78041;MQBZ=-2.73183;MQSBZ=-0.889535;BQBZ=3.55195;FS=0;MQ0F=0;AC=2;AN=8;DP4=13,54,3,6;MQ=38	GT:PL	0/1:32,0,206	0/0:0,41,255	0/0:0,5,255	0/1:95,0,211
OAR19	49000646	.	G	C	86.7889	PASS	DP=103;VDB=0.078067;SGB=-20.6023;RPBZ=-4.98697;MQBZ=-2.73183;MQSBZ=-0.747828;BQBZ=4.25235;FS=0;MQ0F=0;AC=2;AN=8;DP4=12,55,3,6;MQ=38	GT:PL	0/1:32,0,178	0/0:0,41,255	0/0:0,5,255	0/1:95,0,211
OAR19	49349311	.	T	C	193.491	PASS	DP=123;VDB=0.394235;SGB=1.44822;RPBZ=-0.0199109;MQBZ=-0.0935213;MQSBZ=0.996486;BQBZ=-1.45853;FS=0;MQ0F=0;AC=2;AN=8;DP4=42,26,10,3;MQ=35	GT:PL	0/1:79,0,163	0/0:0,75,255	0/1:154,0,255	0/0:0,63,255
OAR19	49597638	.	C	T	434.65	PASS	DP=74;VDB=6.01481e-08;SGB=0.557211;RPBZ=-1.33185;MQBZ=-1.3883;MQSBZ=1.80665;BQBZ=-1.49835;FS=0;MQ0F=0;AC=3;AN=8;DP4=18,7,14,7;MQ=39	GT:PL	0/1:255,0,42	0/0:0,51,255	0/1:132,0,118	0/1:88,0,58
OAR19	50770168	.	G	A	267.964	PASS	DP=20;VDB=0.00032762;SGB=1.20049;RPBZ=0.621871;MQBZ=-0.421756;BQBZ=2.21944;FS=0;MQ0F=0;AC=6;AN=8;DP4=6,0,14,0;MQ=37	GT:PL	1/1:70,9,0	0/0:0,18,129	1/1:149,21,0	1/1:93,12,0
OAR19	50770282	.	C	T	976.812	PASS	DP=215;VDB=3.81065e-14;SGB=-7.45882;RPBZ=-1.14756;MQBZ=-1.28245;MQSBZ=2.60288;BQBZ=-0.215505;FS=0;MQ0F=0;AC=6;AN=8;DP4=22,9,46,51;MQ=39	GT:PL	0/1:255,0,48	0/1:251,0,255	1/1:255,105,0	1/1:255,81,0
OAR19	51402388	.	C	T	438.997	PASS	DP=210;VDB=1.41091e-08;SGB=8.40135;RPBZ=0.165646;MQBZ=1.22877;MQSBZ=-0.167398;BQBZ=0.655331;FS=0;MQ0F=0;AC=2;AN=8;DP4=64,40,24,7;MQ=38	GT:PL	0/1:254,0,255	0/0:0,87,255	0/1:224,0,255	0/0:0,108,255
OAR19	51797133	.	A	G	210.017	PASS	DP=300;VDB=0.009535;SGB=61.4485;RPBZ=0.651348;MQBZ=0.441475;MQSBZ=-2.69586;BQBZ=0.567274;FS=0;MQ0F=0;AC=2;AN=8;DP4=63,75,26,20;MQ=36	GT:PL	0/0:0,126,255	1/1:255,138,0	0/0:0,148,255	0/0:0,141,255
OAR19	51797143	.	A	G	725.599	PASS	DP=300;VDB=1.63891e-05;SGB=10.0025;RPBZ=-0.472028;MQBZ=-0.404791;MQSBZ=-1.84725;BQBZ=0.276518;FS=0;MQ0F=0;AC=3;AN=8;DP4=50,63,27,43;MQ=36	GT:PL	0/1:255,0,255	0/0:0,138,255	0/1:255,0,255	0/1:255,0,255
OAR19	52464290	.	C	G	804.553	PASS	DP=127;VDB=5.43825e-11;SGB=-5.3565;RPBZ=-1.02679;MQBZ=-0.0826114;MQSBZ=0.612957;BQBZ=0.419225;FS=0;MQ0F=0;AC=5;AN=8;DP4=15,13,37,14;MQ=37	GT:PL	0/1:153,0,176	1/1:255,48,0	0/1:255,0,181	0/1:181,0,223
OAR19	52759231	.	A	G	980.603	PASS	DP=231;VDB=1.36001e-07;SGB=-7.2306;RPBZ=0.471767;MQBZ=-0.871657;MQSBZ=0.538944;BQBZ=0.0497582;FS=0;MQ0F=0;AC=5;AN=8;DP4=26,29,54,38;MQ=36	GT:PL	0/1:255,0,255	0/1:255,0,255	0/1:255,0,255	1/1:255,96,0
OAR19	55701024	.	T	G	524.432	PASS	DP=100;VDB=3.77656e-11;SGB=3.05008;RPBZ=1.41776;MQBZ=-1.5025;MQSBZ=-0.465652;BQBZ=-0.413356;FS=0;MQ0F=0;AC=4;AN=8;DP4=13,16,13,21;MQ=33	GT:PL	0/1:82,0,106	0/0:0,57,255	1/1:255,51,0	0/1:231,0,120
OAR19	56587944	.	A	G	472.603	PASS	DP=48;VDB=0.090327;SGB=2.71585;RPBZ=-1.33049;MQBZ=0.874125;MQSBZ=2.21316;BQBZ=1.05794;FS=0;MQ0F=0;AC=4;AN=8;DP4=3,6,10,9;MQ=36	GT:PL	1/1:255,30,0	0/0:0,12,104	0/1:127,0,52	0/1:134,0,50
OAR19	57103110	.	C	T	464.517	PASS	DP=246;VDB=8.55637e-07;SGB=9.04233;RPBZ=-1.06499;MQBZ=0.0436875;MQSBZ=1.38366;BQBZ=0.0389307;FS=0;MQ0F=0;AC=3;AN=8;DP4=56,40,33,32;MQ=36	GT:PL	0/1:255,0,252	1/1:255,126,0	0/0:0,115,255	0/0:0,111,255
OAR19	58097613	.	G	A	349.251	PASS	DP=196;VDB=0.0150635;SGB=6.46988;RPBZ=1.92947;MQBZ=-0.0763323;MQSBZ=1.29202;BQBZ=3.02432;FS=0;MQ0F=0;AC=3;AN=8;DP4=60,24,11,15;MQ=36	GT:PL	0/0:0,84,255	1/1:255,24,0	0/0:0,99,255	0/1:140,0,244
OAR19	58097661	.	G	A	882.454	PASS	DP=193;VDB=1.59867e-06;SGB=-18.9591;RPBZ=0.92156;MQBZ=2.02281;MQSBZ=-1.16396;BQBZ=3.39503;FS=0;MQ0F=0;AC=4;AN=8;DP4=29,34,20,29;MQ=36	GT:PL	0/1:255,0,255	0/1:246,0,205	0/1:255,0,255	0/1:164,0,255
OAR19	58374129	.	G	A	633.075	PASS	DP=74;VDB=0.000181794;SGB=6.39991;RPBZ=2.30128;MQBZ=-0.20881;MQSBZ=-0.168773;BQBZ=-1.08794;FS=0;MQ0F=0;AC=6;AN=8;DP4=9,3,22,11;MQ=38	GT:PL	1/1:255,39,0	0/0:0,36,255	1/1:255,42,0	1/1:168,18,0
OAR19	59917669	.	C	T	655.478	PASS	DP=220;VDB=0.0142734;SGB=10.0025;RPBZ=1.04165;MQBZ=0.195326;MQSBZ=0.589674;BQBZ=1.32661;FS=0;MQ0F=0;AC=4;AN=8;DP4=29,40,36,34;MQ=36	GT:PL	0/1:189,0,255	0/0:0,90,255	0/1:255,0,255	1/1:255,105,0
OAR19	6764480	.	A	G	270.401	PASS	DP=28;VDB=0.00963215;SGB=1.88718;RPBZ=1.3814;MQBZ=-1.10494;BQBZ=-2.28481;FS=0;MQ0F=0;AC=5;AN=8;DP4=0,10,0,17;MQ=37	GT:PL	1/1:122,18,0	0/0:0,15,119	1/1:81,12,0	0/1:112,0,93
OAR19	6764489	.	A	G	216.598	PASS	DP=25;VDB=0.00441063;SGB=-1.35808;RPBZ=0.231998;MQBZ=-1.30401;BQBZ=1.33012;FS=0;MQ0F=0;AC=4;AN=8;DP4=0,13,0,11;MQ=36	GT:PL	1/1:112,15,0	0/1:70,0,24	0/1:79,0,11	0/0:0,33,168
OAR19	7495227	.	G	T	719.565	PASS	DP=202;VDB=8.20209e-15;SGB=26.1629;RPBZ=-2.08998;MQBZ=-0.707524;MQSBZ=-2.17493;BQBZ=-0.267811;FS=0;MQ0F=0.00990099;AC=5;AN=8;DP4=24,19,35,55;MQ=34	GT:PL	1/1:255,69,0	0/1:255,0,255	1/1:255,151,0	0/0:0,63,255
OAR19	7495347	.	T	G	335.064	PASS	DP=34;VDB=2.63524e-08;SGB=3.6793;RPBZ=0.922573;MQBZ=-0.105097;BQBZ=-1.17795;FS=0;MQ0F=0;AC=5;AN=8;DP4=0,10,0,23;MQ=34	GT:PL	1/1:134,21,0	0/1:94,0,91	1/1:152,33,0	0/0:0,15,120
OAR19	8160522	.	G	A	922.52	PASS	DP=465;VDB=0.605077;SGB=-47.8033;RPBZ=-2.57213;MQBZ=-0.685879;MQSBZ=-0.633189;BQBZ=10.6454;FS=0;MQ0F=0;AC=4;AN=8;DP4=22,121,62,81;MQ=38	GT:PL	0/1:255,0,255	0/1:195,0,255	0/1:255,0,210	0/1:255,0,241
OAR19	8495954	.	C	G	953.045	PASS	DP=136;VDB=1.18729e-22;SGB=-5.63106;RPBZ=0.096864;MQBZ=-0.712545;MQSBZ=3.47523;BQBZ=-1.38851;FS=0;MQ0F=0;AC=6;AN=8;DP4=15,9,39,18;MQ=36	GT:PL	1/1:255,60,0	0/1:233,0,242	1/1:249,42,0	0/1:255,0,243
OAR2	101708244	.	A	G	337.033	PASS	DP=147;VDB=0.000991104;SGB=5.69729;RPBZ=0.960891;MQBZ=-1.06002;MQSBZ=1.7836;BQBZ=-1.56967;FS=0;MQ0F=0;AC=2;AN=8;DP4=38,29,20,4;MQ=36	GT:PL	0/1:121,0,221	0/1:255,0,219	0/0:0,72,255	0/0:0,57,255
OAR2	102424651	.	C	T	527.966	PASS	DP=174;VDB=1.43552e-34;SGB=6.55464;RPBZ=-1.21015;MQBZ=0.823153;MQSBZ=4.0473;BQBZ=0.990666;FS=0;MQ0F=0;AC=4;AN=8;DP4=40,17,40,12;MQ=38	GT:PL	0/0:0,66,255	0/1:170,0,244	1/1:255,105,0	0/1:147,0,255
OAR2	10296923	.	C	T	210.013	PASS	DP=245;VDB=5.61728e-07;SGB=14.1958;RPBZ=0.449026;MQBZ=-0.65712;MQSBZ=0.517888;BQBZ=0.869911;FS=0;MQ0F=0;AC=2;AN=8;DP4=63,47,26,20;MQ=37	GT:PL	0/0:0,93,255	0/0:0,87,255	0/0:0,111,255	1/1:255,135,0
OAR2	103465449	.	C	T	458.03	PASS	DP=191;VDB=2.61123e-07;SGB=8.40135;RPBZ=2.04266;MQBZ=1.40242;MQSBZ=1.69712;BQBZ=0.637191;FS=0;MQ0F=0;AC=2;AN=8;DP4=40,40,10,21;MQ=38	GT:PL	0/0:0,72,255	0/1:242,0,255	0/0:0,78,255	0/1:255,0,222
OAR2	103782708	.	G	A	62.3202	PASS	DP=45;VDB=0.0615984;SGB=-1.63269;RPBZ=-2.87515;MQBZ=0.530621;MQSBZ=-0.159399;BQBZ=0.486519;FS=0;MQ0F=0;AC=2;AN=8;DP4=3,30,1,4;MQ=33	GT:PL	0/0:0,33,175	0/1:46,0,122	0/1:57,0,172	0/0:0,18,114
OAR2	105449936	.	G	A	730.393	PASS	DP=115;VDB=1.16346e-05;SGB=-14.3562;RPBZ=1.00806;MQBZ=1.18567;MQSBZ=-0.455289;BQBZ=-1.19855;FS=0;MQ0F=0;AC=6;AN=8;DP4=12,12,17,17;MQ=39	GT:PL	0/1:172,0,255	1/1:255,42,0	1/1:232,24,0	0/1:111,0,250
OAR2	105657525	.	G	A	242.339	PASS	DP=33;VDB=4.98615e-05;SGB=-0.221103;RPBZ=0.704668;MQBZ=0.715526;BQBZ=1.11463;FS=0;MQ0F=0;AC=3;AN=8;DP4=0,16,0,17;MQ=36	GT:PL	0/1:125,0,51	0/1:36,0,89	0/0:0,18,127	0/1:121,0,37
OAR2	106599163	.	T	C	292.343	PASS	DP=32;VDB=1.13315e-06;SGB=-9.42504;RPBZ=-0.686157;MQBZ=0.901175;BQBZ=2.17989;FS=0;MQ0F=0;AC=5;AN=8;DP4=14,0,18,0;MQ=39	GT:PL	1/1:36,3,0	0/1:46,0,83	0/1:106,0,69	0/1:142,0,90
OAR2	107309966	.	C	T	296.385	PASS	DP=105;VDB=0.0396778;SGB=1.83436;RPBZ=0.337422;MQBZ=0.508775;MQSBZ=-2.58426;BQBZ=1.49291;FS=0;MQ0F=0;AC=2;AN=8;DP4=13,37,6,8;MQ=39	GT:PL	0/0:0,33,255	0/1:190,0,254	0/0:0,36,193	0/1:146,0,255
OAR2	107517003	.	T	C	507.887	PASS	DP=146;VDB=0.00204208;SGB=-49.6494;RPBZ=-3.94741;MQBZ=0.435053;MQSBZ=-1.89296;BQBZ=4.34748;FS=0;MQ0F=0;AC=4;AN=8;DP4=16,46,12,15;MQ=37	GT:PL	0/1:94,0,255	0/1:167,0,209	0/1:174,0,248	0/1:112,0,165
OAR2	108402597	.	T	C	982.434	PASS	DP=245;VDB=2.11633e-05;SGB=-29.3921;RPBZ=-0.0629977;MQBZ=-1.38326;MQSBZ=-1.73609;BQBZ=-0.0647993;FS=0;MQ0F=0;AC=4;AN=8;DP4=33,35,31,52;MQ=37	GT:PL	0/1:255,0,255	0/1:255,0,226	0/1:255,0,255	0/1:255,0,255
OAR2	109584845	.	A	C	90.7833	PASS	DP=300;VDB=1.24476e-06;SGB=-85.1509;RPBZ=5.79094;MQBZ=-9.95275;MQSBZ=-2.68409;BQBZ=1.32788;FS=0;MQ0F=0.0366667;AC=3;AN=8;DP4=85,34,20,29;MQ=29	GT:PL	1/1:131,66,0	0/0:0,66,255	0/0:0,70,255	0/1:4,0,255
OAR2	109584879	.	G	A	719.349	PASS	DP=292;VDB=5.09095e-12;SGB=31.0216;RPBZ=-2.74183;MQBZ=10.1683;MQSBZ=-1.78178;BQBZ=-3.90864;FS=0;MQ0F=0.0479452;AC=5;AN=8;DP4=21,38,59,60;MQ=28	GT:PL	0/0:0,81,150	1/1:255,35,0	1/1:255,26,0	0/1:255,0,32
OAR2	113023029	.	T	C	514.089	PASS	DP=70;VDB=0.013724;SGB=-11.5933;RPBZ=-1.99674;MQBZ=0.105501;MQSBZ=-2.1635;BQBZ=-0.142333;FS=0;MQ0F=0;AC=4;AN=8;DP4=5,15,7,18;MQ=38	GT:PL	0/1:92,0,51	0/1:150,0,64	0/1:107,0,206	0/1:203,0,137
OAR2	113258251	.	G	C	90.6813	PASS	DP=37;VDB=0.000399686;SGB=-9.73446;RPBZ=-0.148369;MQBZ=1.35087;BQBZ=1.24358;FS=0;MQ0F=0;AC=3;AN=8;DP4=29,0,8,0;MQ=36	GT:PL	0/1:18,0,100	0/1:6,0,114	0/0:0,24,149	0/1:107,0,105
OAR2	114625695	.	G	A	841.127	PASS	DP=243;VDB=1.01351e-06;SGB=-3.48073;RPBZ=-2.01114;MQBZ=-3.17075;MQSBZ=0.365312;BQBZ=-2.41915;FS=0;MQ0F=0;AC=5;AN=8;DP4=23,37,44,51;MQ=36	GT:PL	1/1:255,160,0	0/1:116,0,255	0/1:255,0,255	0/1:255,0,255
OAR2	11644909	.	G	A	457.016	PASS	DP=201;VDB=0.000247577;SGB=8.40135;RPBZ=-6.44188;MQBZ=-0.163711;MQSBZ=0.209011;BQBZ=2.15655;FS=0;MQ0F=0;AC=2;AN=8;DP4=35,69,16,15;MQ=36	GT:PL	0/0:0,84,255	0/1:255,0,225	0/0:0,154,255	0/1:241,0,255
OAR2	117275433	.	C	T	313.008	PASS	DP=148;VDB=0.0234919;SGB=3.37952;RPBZ=0.99522;MQBZ=-0.269518;MQSBZ=1.27743;BQBZ=0.906725;FS=0;MQ0F=0;AC=2;AN=8;DP4=31,28,9,9;MQ=33	GT:PL	0/1:161,0,181	0/1:191,0,232	0/0:0,63,255	0/0:0,48,255
OAR2	118478969	.	C	T	98.628	PASS	DP=17;VDB=0.0643982;SGB=-1.63269;RPBZ=-0.158698;MQBZ=-0.708934;FS=0;MQ0F=0;AC=3;AN=8;DP4=12,0,5,0;MQ=39	GT:PL	0/0:0,15,119	1/1:90,9,0	0/1:52,0,77	0/0:0,12,102
OAR2	120708970	.	T	C	282.4	PASS	DP=62;VDB=0.162805;SGB=1.44838;RPBZ=-1.84261;MQBZ=1.81871;MQSBZ=-0.989748;BQBZ=3.05941;FS=0;MQ0F=0;AC=2;AN=8;DP4=12,12,6,7;MQ=38	GT:PL	0/0:0,9,113	0/1:255,0,149	0/1:66,0,104	0/0:0,30,244
OAR2	120967215	.	C	A	980.607	PASS	DP=275;VDB=3.31584e-09;SGB=-7.45593;RPBZ=1.07017;MQBZ=0.642687;MQSBZ=1.19634;BQBZ=0.172475;FS=0;MQ0F=0;AC=5;AN=8;DP4=28,29,56,41;MQ=39	GT:PL	1/1:255,120,0	0/1:255,0,255	0/1:255,0,255	0/1:255,0,255
OAR2	124156375	.	C	A	914.99	PASS	DP=181;VDB=4.29233e-09;SGB=-6.95663;RPBZ=-1.77311;MQBZ=-0.469136;MQSBZ=2.95658;BQBZ=-1.08215;FS=0;MQ0F=0;AC=6;AN=8;DP4=13,10,56,30;MQ=38	GT:PL	1/1:255,69,0	1/1:255,90,0	0/1:255,0,222	0/1:189,0,250
OAR2	124611759	.	A	G	901.96	PASS	DP=152;VDB=1.03595e-09;SGB=-5.85572;RPBZ=1.27089;MQBZ=-0.144064;MQSBZ=0.220886;BQBZ=-0.661227;FS=0;MQ0F=0;AC=6;AN=8;DP4=18,9,28,34;MQ=37	GT:PL	0/1:255,0,199	0/1:176,0,255	1/1:255,54,0	1/1:255,72,0
OAR2	125778332	.	C	T	447.145	PASS	DP=39;VDB=1.75628e-09;SGB=-1.96481;RPBZ=0.127146;MQBZ=-1.12847;MQSBZ=1.41621;BQBZ=-0.560612;FS=0;MQ0F=0;AC=6;AN=8;DP4=2,3,14,4;MQ=37	GT:PL	1/1:159,15,0	1/1:149,21,0	0/1:115,0,60	0/1:63,0,105
OAR2	126683754	.	G	A	940.384	PASS	DP=188;VDB=8.662e-09;SGB=-24.1756;RPBZ=0.0341545;MQBZ=-1.54051;MQSBZ=0.969606;BQBZ=-2.26248;FS=0;MQ0F=0;AC=4;AN=8;DP4=26,25,31,35;MQ=39	GT:PL	0/1:255,0,217	0/1:255,0,255	0/1:213,0,255	0/1:255,0,185
OAR2	126902666	.	A	T	303.158	PASS	DP=34;VDB=0.0390947;SGB=-6.96499;RPBZ=-1.31457;MQBZ=2.51661;MQSBZ=-0.54917;BQBZ=2.85357;FS=0;MQ0F=0;AC=5;AN=8;DP4=2,8,4,6;MQ=37	GT:PL	1/1:118,9,0	0/1:60,0,132	0/1:72,0,30	0/1:92,0,63
OAR2	127629119	.	A	G	910.364	PASS	DP=204;VDB=2.35943e-17;SGB=-19.8797;RPBZ=-0.13279;MQBZ=-2.58073;MQSBZ=-0.144291;BQBZ=-2.63959;FS=0;MQ0F=0;AC=4;AN=8;DP4=32,30,27,25;MQ=40	GT:PL	0/1:255,0,255	0/1:217,0,255	0/1:255,0,155	0/1:221,0,255
OAR2	128169466	.	G	T	149.414	PASS	DP=42;VDB=0.122391;SGB=-9.12105;RPBZ=1.29614;MQBZ=-1.61441;MQSBZ=-2.27909;BQBZ=0.678213;FS=0;MQ0F=0;AC=3;AN=8;DP4=13,6,3,4;MQ=39	GT:PL	0/1:64,0,114	0/1:18,0,195	0/1:107,0,30	0/0:0,21,168
OAR2	128513070	.	C	T	559.417	PASS	DP=85;VDB=0.09183;SGB=1.69784;RPBZ=1.40052;MQBZ=0.0674909;MQSBZ=1.95135;BQBZ=0.206942;FS=0;MQ0F=0;AC=5;AN=8;DP4=11,16,14,13;MQ=38	GT:PL	1/1:244,30,0	0/1:106,0,242	1/1:255,33,0	0/0:0,45,255
OAR2	129814706	.	A	G	399.88	PASS	DP=62;VDB=2.05429e-08;SGB=0.743458;RPBZ=-0.745849;MQBZ=-0.21498;MQSBZ=1.60126;BQBZ=-0.917133;FS=0;MQ0F=0;AC=3;AN=8;DP4=10,7,14,8;MQ=35	GT:PL	0/0:0,27,227	0/1:42,0,99	0/1:190,0,36	0/1:208,0,58
OAR2	129814813	.	C	T	184.041	PASS	DP=26;VDB=0.000472881;SGB=-0.735516;RPBZ=-1.12924;MQBZ=-0.878256;BQBZ=0.232621;FS=0;MQ0F=0;AC=3;AN=8;DP4=0,11,0,14;MQ=34	GT:PL	0/0:0,21,136	0/1:30,0,30	0/1:107,0,6	0/1:87,0,49
OAR2	130258452	.	A	G	567.366	PASS	DP=119;VDB=0.999861;SGB=-19.8797;RPBZ=2.11878;MQBZ=0.304159;MQSBZ=-1.24745;BQBZ=-0.365835;FS=0;MQ0F=0.0672269;AC=4;AN=8;DP4=10,37,10,42;MQ=26	GT:PL	0/1:166,0,197	0/1:150,0,93	0/1:116,0,127	0/1:173,0,51
OAR2	13088733	.	T	C	719.586	PASS	DP=167;VDB=4.14589e-15;SGB=7.49154;RPBZ=-0.307283;MQBZ=-1.63152;MQSBZ=-2.17017;BQBZ=-0.430658;FS=0;MQ0F=0;AC=5;AN=8;DP4=28,21,32,25;MQ=36	GT:PL	1/1:255,48,0	0/0:0,90,255	0/1:255,0,255	1/1:255,57,0
OAR2	131240828	.	A	C	686.383	PASS	DP=155;VDB=0.00795685;SGB=5.36699;RPBZ=2.26413;MQBZ=-2.96754;MQSBZ=-0.324979;BQBZ=4.21283;FS=0;MQ0F=0;AC=3;AN=8;DP4=31,12,18,28;MQ=35	GT:PL	0/1:255,0,25	0/1:219,0,155	0/0:0,75,255	0/1:254,0,59
OAR2	132198827	.	G	A	980.444	PASS	DP=238;VDB=2.18962e-08;SGB=-7.27626;RPBZ=-0.136571;MQBZ=-0.585469;MQSBZ=-0.0898626;BQBZ=-0.102946;FS=0;MQ0F=0;AC=5;AN=8;DP4=23,21,43,50;MQ=37	GT:PL	0/1:255,0,255	0/1:255,0,181	0/1:255,0,255	1/1:255,96,0
OAR2	132198838	.	G	A	397.669	PASS	DP=229;VDB=2.809e-06;SGB=6.46988;RPBZ=0.610611;MQBZ=-0.100974;MQSBZ=1.32147;BQBZ=-0.0686806;FS=0;MQ0F=0;AC=2;AN=8;DP4=37,80,15,11;MQ=37	GT:PL	0/1:255,0,248	0/1:182,0,255	0/0:0,114,255	0/0:0,102,255
OAR2	132198947	.	C	G	64.0436	PASS	DP=35;VDB=0.0110479;SGB=-9.12079;RPBZ=-0.0661492;MQBZ=-0.0723719;BQBZ=-0.194206;FS=0;MQ0F=0;AC=2;AN=8;DP4=0,26,0,7;MQ=31	GT:PL	0/1:59,0,83	0/1:44,0,43	0/0:0,30,143	0/0:3,33,137
OAR2	132611832	.	T	C	210.023	PASS	DP=131;VDB=3.74727e-05;SGB=24.0188;RPBZ=0.995742;MQBZ=0.477187;MQSBZ=0.154382;BQBZ=-1.03695;FS=0;MQ0F=0;AC=2;AN=8;DP4=27,35,7,12;MQ=37	GT:PL	0/0:0,66,255	0/0:0,27,254	1/1:255,57,0	0/0:0,93,255
OAR2	133285871	.	C	T	405.847	PASS	DP=276;VDB=0.0222621;SGB=10.3328;RPBZ=-0.285087;MQBZ=-1.79576;MQSBZ=1.47303;BQBZ=-0.883147;FS=0;MQ0F=0;AC=2;AN=8;DP4=61,73,18,18;MQ=37	GT:PL	0/1:190,0,255	0/1:255,0,255	0/0:0,141,255	0/0:0,135,255
OAR2	133925434	.	C	T	210.017	PASS	DP=207;VDB=0.0113095;SGB=40.6541;RPBZ=0.567078;MQBZ=0.241901;MQSBZ=3.44979;BQBZ=-0.784141;FS=0;MQ0F=0;AC=2;AN=8;DP4=57,42,16,15;MQ=38	GT:PL	0/0:0,126,255	0/0:0,69,255	0/0:0,102,255	1/1:255,93,0
OAR2	134998458	.	G	T	544.516	PASS	DP=143;VDB=9.3884e-05;SGB=-20.7829;RPBZ=1.07907;MQBZ=0.182108;MQSBZ=1.00056;BQBZ=2.92423;FS=0;MQ0F=0;AC=3;AN=8;DP4=35,16,8,18;MQ=37	GT:PL	0/1:201,0,172	0/0:0,57,255	0/1:206,0,237	0/1:177,0,251
OAR2	136842302	.	A	G	153.567	PASS	DP=11;VDB=0.0513273;SGB=-0.0654034;RPBZ=0.755929;MQBZ=-0.755929;FS=0;MQ0F=0;AC=5;AN=8;DP4=4,0,7,0;MQ=40	GT:PL	1/1:110,12,0	1/1:56,6,0	0/1:30,0,30	0/0:0,9,90
OAR2	137523472	.	A	T	444.03	PASS	DP=182;VDB=2.08484e-06;SGB=8.40135;RPBZ=-0.127321;MQBZ=-0.00373439;MQSBZ=-3.46509;BQBZ=1.34982;FS=0;MQ0F=0;AC=2;AN=8;DP4=30,57,10,21;MQ=36	GT:PL	0/1:255,0,182	0/0:0,90,255	0/0:0,84,255	0/1:228,0,255
OAR2	138198395	.	T	C	888.529	PASS	DP=145;VDB=7.92279e-07;SGB=-19.266;RPBZ=1.02903;MQBZ=-1.49629;MQSBZ=2.90563;BQBZ=-1.10312;FS=0;MQ0F=0;AC=5;AN=8;DP4=23,16,30,20;MQ=38	GT:PL	0/1:185,0,179	0/1:233,0,255	1/1:255,51,0	0/1:255,0,255
OAR2	138443287	.	C	A	253.343	PASS	DP=111;VDB=0.0883424;SGB=1.83436;RPBZ=-0.85196;MQBZ=-1.72551;MQSBZ=-2.10104;BQBZ=-1.03968;FS=0;MQ0F=0;AC=3;AN=8;DP4=24,28,5,9;MQ=36	GT:PL	1/1:214,21,0	0/0:0,51,255	0/0:0,48,255	0/1:85,0,255
OAR2	139750527	.	T	C	721.489	PASS	DP=390;VDB=2.51808e-20;SGB=-39.8251;RPBZ=1.16632;MQBZ=0.456824;MQSBZ=-0.696116;BQBZ=0.803201;FS=0;MQ0F=0;AC=4;AN=8;DP4=52,74,45,72;MQ=38	GT:PL	0/1:255,0,255	0/0:0,193,255	0/1:255,0,255	1/1:255,175,0
OAR2	140286740	.	A	G	624.402	PASS	DP=138;VDB=8.38515e-05;SGB=5.17401;RPBZ=2.56012;MQBZ=-2.35708;MQSBZ=2.00985;BQBZ=-1.62132;FS=0;MQ0F=0;AC=4;AN=8;DP4=22,19,24,21;MQ=36	GT:PL	1/1:255,69,0	0/1:255,0,248	0/1:158,0,255	0/0:0,51,255
OAR2	140720916	.	T	C	143.306	PASS	DP=39;VDB=0.0165867;SGB=-0.867633;RPBZ=-2.48732;MQBZ=-1.04815;MQSBZ=1.37264;BQBZ=-1.50372;FS=0;MQ0F=0;AC=2;AN=8;DP4=6,9,4,3;MQ=37	GT:PL	0/1:134,0,27	0/0:0,15,183	0/1:48,0,148	0/0:0,12,138
OAR2	14076168	.	G	A	453.974	PASS	DP=221;VDB=4.20998e-11;SGB=-25.0788;RPBZ=-1.10575;MQBZ=-1.10412;MQSBZ=-4.68266;BQBZ=-0.425681;FS=0;MQ0F=0;AC=2;AN=8;DP4=38,70,9,24;MQ=38	GT:PL	0/1:238,0,255	0/0:0,120,255	0/1:255,0,186	0/0:0,132,255
OAR2	141171366	.	C	T	537.6	PASS	DP=123;VDB=6.39291e-10;SGB=2.85639;RPBZ=-1.06969;MQBZ=-1.87522;MQSBZ=-1.0942;BQBZ=-1.93478;FS=0;MQ0F=0.0325203;AC=3;AN=8;DP4=16,23,10,23;MQ=34	GT:PL	0/0:0,42,255	0/1:179,0,203	0/1:152,0,184	0/1:246,0,215
OAR2	141479543	.	G	T	205.787	PASS	DP=27;VDB=0.0398324;SGB=-1.53316;RPBZ=0;MQBZ=-0.795822;MQSBZ=0.955145;BQBZ=0.456937;FS=0;MQ0F=0;AC=3;AN=8;DP4=3,7,3,7;MQ=34	GT:PL	0/0:0,6,66	0/1:107,0,67	0/1:68,0,33	0/1:69,0,88
OAR2	14352908	.	C	T	329.493	PASS	DP=60;VDB=4.67756e-09;SGB=2.68234;RPBZ=0.830418;MQBZ=-1.30003;BQBZ=1.55305;FS=0;MQ0F=0;AC=4;AN=8;DP4=27,0,32,0;MQ=38	GT:PL	0/1:138,0,94	0/0:0,51,186	0/1:51,0,94	1/1:184,60,0
OAR2	143984583	.	C	T	721.483	PASS	DP=278;VDB=4.33118e-08;SGB=12.3202;RPBZ=-0.551308;MQBZ=0.0960493;MQSBZ=-0.216669;BQBZ=0.266453;FS=0;MQ0F=0;AC=4;AN=8;DP4=40,43,42,40;MQ=38	GT:PL	0/1:255,0,255	0/1:255,0,255	1/1:255,102,0	0/0:0,126,255
OAR2	144419868	.	C	T	960.439	PASS	DP=212;VDB=3.35381e-06;SGB=-24.7893;RPBZ=-0.908297;MQBZ=0.0782662;MQSBZ=-0.463397;BQBZ=0.554966;FS=0;MQ0F=0;AC=4;AN=8;DP4=28,35,46,22;MQ=38	GT:PL	0/1:255,0,236	0/1:233,0,170	0/1:255,0,255	0/1:255,0,255
OAR2	1448001	.	T	C	339.559	PASS	DP=91;VDB=0.00323319;SGB=12.3046;RPBZ=0.497462;MQBZ=-1.89284;MQSBZ=-0.395529;BQBZ=-1.525;FS=0;MQ0F=0;AC=3;AN=8;DP4=21,15,4,18;MQ=38	GT:PL	0/0:0,54,255	0/1:130,0,116	0/0:0,39,255	1/1:255,48,0
OAR2	145081002	.	T	C	312.064	PASS	DP=213;VDB=0.352025;SGB=3.76582;RPBZ=-3.4524;MQBZ=-1.95324;MQSBZ=0.106844;BQBZ=3.15692;FS=0;MQ0F=0;AC=2;AN=8;DP4=36,72,10,9;MQ=38	GT:PL	0/1:199,0,255	0/1:153,0,255	0/0:0,99,255	0/0:0,105,255
OAR2	146191679	.	G	A	331.666	PASS	DP=104;VDB=0.0128724;SGB=0.951907;RPBZ=0.565917;MQBZ=-2.02621;MQSBZ=0.432596;BQBZ=0.906327;FS=0;MQ0F=0;AC=4;AN=8;DP4=19,9,13,10;MQ=34	GT:PL	0/0:0,45,255	0/1:71,0,206	0/1:50,0,151	1/1:255,42,0
OAR2	146680130	.	G	A	157.431	PASS	DP=67;VDB=0.303719;SGB=-9.12118;RPBZ=-2.39174;MQBZ=-0.236254;MQSBZ=-2.33214;BQBZ=1.99579;FS=0;MQ0F=0;AC=4;AN=8;DP4=13,20,3,4;MQ=38	GT:PL	0/0:0,42,255	0/1:36,0,248	0/1:46,0,206	1/1:119,9,0
OAR2	14885159	.	G	A	604.442	PASS	DP=132;VDB=0.0666227;SGB=6.91211;RPBZ=-1.89768;MQBZ=-2.90395;MQSBZ=-0.423568;BQBZ=-0.948258;FS=0;MQ0F=0;AC=5;AN=8;DP4=15,22,35,19;MQ=37	GT:PL	0/1:140,0,206	0/0:0,75,255	1/1:255,75,0	1/1:255,33,0
OAR2	149902024	.	A	C	447.017	PASS	DP=224;VDB=0.000592935;SGB=8.01505;RPBZ=-0.247376;MQBZ=0.336848;MQSBZ=3.82339;BQBZ=-1.8353;FS=0;MQ0F=0;AC=2;AN=8;DP4=61,39,18,12;MQ=38	GT:PL	0/1:231,0,255	0/1:255,0,255	0/0:0,75,255	0/0:0,132,255
OAR2	152320231	.	C	A	609.493	PASS	DP=189;VDB=1.70173e-15;SGB=6.52582;RPBZ=-0.0640215;MQBZ=-0.68197;MQSBZ=-2.46849;BQBZ=-0.230691;FS=0;MQ0F=0;AC=4;AN=8;DP4=22,34,15,37;MQ=40	GT:PL	0/1:143,0,255	0/0:0,93,255	1/1:255,60,0	0/1:255,0,154
OAR2	153349045	.	A	T	106.909	PASS	DP=69;VDB=0.012598;SGB=-1.24859;RPBZ=-1.22252;MQBZ=-0.290508;MQSBZ=-2.11687;BQBZ=-0.969927;FS=0;MQ0F=0;AC=2;AN=8;DP4=14,24,2,4;MQ=38	GT:PL	0/0:0,57,255	0/1:137,0,69	0/0:0,36,255	0/1:8,0,139
OAR2	156055213	.	C	A	464.577	PASS	DP=220;VDB=2.45976e-08;SGB=8.79641;RPBZ=0.544459;MQBZ=-1.12404;MQSBZ=1.46796;BQBZ=-1.17832;FS=0;MQ0F=0;AC=3;AN=8;DP4=40,30,37,25;MQ=37	GT:PL	0/0:0,72,255	0/1:255,0,255	0/0:0,76,255	1/1:255,138,0
OAR2	157191257	.	A	C	464.561	PASS	DP=263;VDB=0.176636;SGB=12.6506;RPBZ=-0.520821;MQBZ=1.7883;MQSBZ=2.51037;BQBZ=2.09446;FS=0;MQ0F=0;AC=3;AN=8;DP4=57,55,14,28;MQ=38	GT:PL	0/0:0,102,255	0/1:255,0,255	0/0:0,157,255	1/1:255,69,0
OAR2	157734551	.	C	T	384.726	PASS	DP=70;VDB=1.88599e-06;SGB=0.899061;RPBZ=0.935241;MQBZ=-1.65153;MQSBZ=2.93714;BQBZ=-1.03997;FS=0;MQ0F=0;AC=5;AN=8;DP4=14,9,17,5;MQ=36	GT:PL	1/1:178,15,0	0/1:0,0,151	1/1:251,48,0	0/0:0,48,255
OAR2	158005787	.	C	A	948.422	PASS	DP=180;VDB=3.78999e-05;SGB=-20.8002;RPBZ=5.66395;MQBZ=-1.90878;MQSBZ=-1.64888;BQBZ=5.61982;FS=0;MQ0F=0;AC=4;AN=8;DP4=45,8,29,26;MQ=39	GT:PL	0/1:255,0,79	0/1:238,0,255	0/1:255,0,151	0/1:238,0,255
OAR2	158252854	.	C	G	78.9246	PASS	DP=25;VDB=0.0143884;SGB=-1.24859;RPBZ=1.59594;MQBZ=-1.88484;BQBZ=-0.338255;FS=0;MQ0F=0;AC=3;AN=8;DP4=19,0,6,0;MQ=36	GT:PL	0/0:0,21,145	0/1:20,0,71	0/0:0,27,154	1/1:104,15,0
OAR2	158252975	.	A	G	589.528	PASS	DP=95;VDB=3.59485e-06;SGB=3.04939;RPBZ=0.0165997;MQBZ=-0.164961;MQSBZ=-2.71325;BQBZ=-0.987652;FS=0;MQ0F=0;AC=5;AN=8;DP4=10,13,10,24;MQ=38	GT:PL	1/1:204,39,9	0/1:185,0,255	1/1:255,45,0	0/0:0,36,255
OAR2	158479419	.	C	T	973.918	PASS	DP=224;VDB=1.0102e-07;SGB=-8.28063;RPBZ=2.9182;MQBZ=-1.77235;MQSBZ=-1.06345;BQBZ=-1.23392;FS=0;MQ0F=0.00892857;AC=6;AN=8;DP4=9,16,53,62;MQ=37	GT:PL	1/1:255,96,0	0/1:255,0,241	1/1:255,117,0	0/1:248,0,241
OAR2	159159112	.	A	G	626.264	PASS	DP=230;VDB=1.37139e-05;SGB=-31.8296;RPBZ=0.410641;MQBZ=0.708905;MQSBZ=-0.0910649;BQBZ=0.28394;FS=0;MQ0F=0;AC=3;AN=8;DP4=43,43,19,25;MQ=39	GT:PL	0/1:156,0,255	0/0:0,69,255	0/1:255,0,255	0/1:255,0,255
OAR2	159586159	.	G	A	725.602	PASS	DP=257;VDB=5.15493e-18;SGB=7.87783;RPBZ=-0.653239;MQBZ=-0.985782;MQSBZ=2.33835;BQBZ=-0.614533;FS=0;MQ0F=0;AC=3;AN=8;DP4=46,48,43,16;MQ=37	GT:PL	0/1:255,0,233	0/0:0,111,255	0/1:255,0,255	0/1:255,0,255
OAR2	160511895	.	T	C	171.125	PASS	DP=177;VDB=5.01745e-07;SGB=-35.126;RPBZ=-2.62401;MQBZ=0.280568;MQSBZ=-0.519041;BQBZ=-1.44045;FS=0;MQ0F=0;AC=2;AN=8;DP4=61,37,15,3;MQ=37	GT:PL	0/0:0,11,255	0/1:86,0,255	0/0:0,51,255	0/1:125,0,231
OAR2	160511921	.	G	A	719.574	PASS	DP=185;VDB=5.29867e-07;SGB=18.6651;RPBZ=1.59309;MQBZ=0.929316;MQSBZ=0.642027;BQBZ=-1.50471;FS=0;MQ0F=0;AC=5;AN=8;DP4=25,14,33,43;MQ=37	GT:PL	1/1:255,96,0	0/1:255,0,242	1/1:255,87,0	0/0:0,78,255
OAR2	160511975	.	G	A	448.693	PASS	DP=148;VDB=0.457578;SGB=5.69729;RPBZ=0.340744;MQBZ=-0.0206382;MQSBZ=0.283355;BQBZ=1.57601;FS=0;MQ0F=0;AC=2;AN=8;DP4=19,32,10,14;MQ=37	GT:PL	0/0:0,51,255	0/1:233,0,194	0/0:0,54,255	0/1:255,0,126
OAR2	161189524	.	C	T	213.559	PASS	DP=23;VDB=3.54085e-05;SGB=2.23464;RPBZ=0.070521;MQBZ=-0.115341;BQBZ=2.4365;FS=0;MQ0F=0;AC=4;AN=8;DP4=0,6,0,17;MQ=31	GT:PL	0/1:12,0,66	0/0:0,3,23	1/1:148,27,0	0/1:94,0,29
OAR2	162574266	.	T	C	453.419	PASS	DP=69;VDB=1.01572e-22;SGB=-5.16962;RPBZ=1.02122;MQBZ=-0.506599;BQBZ=-0.642949;FS=0;MQ0F=0;AC=5;AN=8;DP4=18,0,51,0;MQ=35	GT:PL	0/1:118,0,92	1/1:159,39,0	0/1:91,0,133	0/1:125,0,37
OAR2	162574400	.	A	T	427.99	PASS	DP=222;VDB=1.02795e-05;SGB=8.01505;RPBZ=-0.506121;MQBZ=0.663419;MQSBZ=-2.91287;BQBZ=-0.496323;FS=0;MQ0F=0;AC=2;AN=8;DP4=39,72,13,17;MQ=38	GT:PL	0/1:212,0,255	0/0:0,120,255	0/1:255,0,255	0/0:0,111,255
OAR2	16301713	.	T	C	406.536	PASS	DP=117;VDB=0.00215;SGB=14.9225;RPBZ=-0.75918;MQBZ=-1.85802;MQSBZ=0.253337;BQBZ=-1.76813;FS=0;MQ0F=0;AC=3;AN=8;DP4=17,26,8,18;MQ=37	GT:PL	1/1:255,45,0	0/0:0,45,255	0/1:197,0,255	0/0:0,42,255
OAR2	163223108	.	G	C	340.3	PASS	DP=91;VDB=5.11133e-05;SGB=8.91707;RPBZ=-0.30885;MQBZ=0.781649;MQSBZ=-1.6166;BQBZ=-1.03672;FS=0;MQ0F=0;AC=2;AN=8;DP4=15,14,9,8;MQ=38	GT:PL	0/1:125,0,99	0/0:0,42,255	0/1:255,0,37	0/0:0,27,255
OAR2	163479367	.	A	G	471.041	PASS	DP=243;VDB=0.00192979;SGB=10.7191;RPBZ=-0.622588;MQBZ=-2.2374;MQSBZ=1.49415;BQBZ=-1.67569;FS=0;MQ0F=0;AC=2;AN=8;DP4=55,61,13,24;MQ=38	GT:PL	0/1:255,0,255	0/1:255,0,255	0/0:0,148,255	0/0:0,105,255
OAR2	163775084	.	A	G	721.431	PASS	DP=211;VDB=8.86395e-07;SGB=-24.1756;RPBZ=-2.09142;MQBZ=-0.150012;MQSBZ=1.68243;BQBZ=-0.27489;FS=0;MQ0F=0;AC=4;AN=8;DP4=28,31,35,31;MQ=38	GT:PL	1/1:255,93,0	0/1:255,0,230	0/1:255,0,255	0/0:0,69,255
OAR2	164410035	.	A	T	470.921	PASS	DP=250;VDB=3.23036e-07;SGB=-31.8296;RPBZ=0.976269;MQBZ=-2.22396;MQSBZ=0.624376;BQBZ=0.0707128;FS=0;MQ0F=0;AC=2;AN=8;DP4=60,49,32,12;MQ=38	GT:PL	0/0:0,114,255	0/1:255,0,239	0/1:255,0,255	0/0:0,81,255
OAR2	164636229	.	C	G	578.514	PASS	DP=102;VDB=4.17125e-05;SGB=1.1186;RPBZ=0.721144;MQBZ=-0.366844;MQSBZ=-1.22823;BQBZ=-0.327026;FS=0;MQ0F=0;AC=4;AN=8;DP4=18,18,9,15;MQ=39	GT:PL	0/0:0,60,255	0/1:207,0,218	0/1:174,0,130	1/1:241,27,0
OAR2	164848212	.	G	A	291.846	PASS	DP=111;VDB=0.0332185;SGB=1.44814;RPBZ=0.81671;MQBZ=0.986519;MQSBZ=-1.73086;BQBZ=0.80088;FS=0;MQ0F=0;AC=2;AN=8;DP4=20,29,7,6;MQ=40	GT:PL	0/0:0,33,255	0/1:115,0,180	0/1:216,0,250	0/0:0,60,255
OAR2	165049543	.	G	A	471.005	PASS	DP=277;VDB=2.13893e-06;SGB=15.3546;RPBZ=0.351063;MQBZ=-0.987222;MQSBZ=-0.342956;BQBZ=-2.21703;FS=0;MQ0F=0;AC=2;AN=8;DP4=51,63,20,29;MQ=39	GT:PL	0/0:0,87,255	0/1:255,0,255	0/1:255,0,255	0/0:0,144,255
OAR2	166210816	.	C	T	301.034	PASS	DP=100;VDB=0.0168983;SGB=1.44808;RPBZ=-1.71648;MQBZ=1.00985;MQSBZ=-1.01721;BQBZ=0.505111;FS=0;MQ0F=0;AC=2;AN=8;DP4=16,19,9,4;MQ=38	GT:PL	0/1:175,0,149	0/0:0,33,255	0/1:165,0,234	0/0:0,24,255
OAR2	166210866	.	A	C	413.616	PASS	DP=113;VDB=0.000649146;SGB=-16.4869;RPBZ=-0.856356;MQBZ=1.76359;MQSBZ=-1.88666;BQBZ=2.64803;FS=0;MQ0F=0;AC=3;AN=8;DP4=25,24,7,12;MQ=38	GT:PL	0/1:162,0,231	0/1:88,0,254	0/1:204,0,255	0/0:0,33,255
OAR2	166630734	.	C	T	538.494	PASS	DP=101;VDB=3.57608e-07;SGB=9.32317;RPBZ=0.489726;MQBZ=-2.79935;MQSBZ=0.655919;BQBZ=-1.06389;FS=0;MQ0F=0;AC=4;AN=8;DP4=10,15,23,15;MQ=36	GT:PL	0/1:131,0,241	1/1:255,66,0	0/1:196,0,156	0/0:0,27,239
OAR2	167079559	.	C	T	429.58	PASS	DP=165;VDB=0.00429847;SGB=27.9732;RPBZ=0.167704;MQBZ=-0.330165;MQSBZ=0.41188;BQBZ=-0.699001;FS=0;MQ0F=0;AC=3;AN=8;DP4=40,23,26,18;MQ=37	GT:PL	0/0:0,87,255	0/1:220,0,232	0/0:0,69,255	1/1:255,102,0
OAR2	167783267	.	C	T	401.503	PASS	DP=206;VDB=8.94117e-10;SGB=5.39067;RPBZ=-0.119736;MQBZ=-0.539351;MQSBZ=4.11486;BQBZ=-0.0758571;FS=0;MQ0F=0;AC=3;AN=8;DP4=44,33,29,16;MQ=38	GT:PL	0/0:0,78,255	0/1:192,0,255	0/0:0,99,255	1/1:255,99,0
OAR2	167783397	.	A	C	135.421	PASS	DP=49;VDB=8.88619e-06;SGB=1.83447;RPBZ=-1.33289;MQBZ=-1.92518;BQBZ=0.642397;FS=0;MQ0F=0;AC=3;AN=8;DP4=0,33,0,14;MQ=33	GT:PL	0/0:0,36,162	0/1:38,0,95	0/0:0,48,181	1/1:143,33,0
OAR2	167994279	.	G	T	210.017	PASS	DP=184;VDB=0.074068;SGB=40.6541;RPBZ=-0.307737;MQBZ=0.966009;MQSBZ=0.0733526;BQBZ=1.59045;FS=0;MQ0F=0;AC=2;AN=8;DP4=38,40,14,17;MQ=38	GT:PL	0/0:0,84,255	0/0:0,78,255	0/0:0,72,255	1/1:255,93,0
OAR2	16849567	.	G	A	471.014	PASS	DP=369;VDB=1.27679e-08;SGB=18.8313;RPBZ=0.560084;MQBZ=-2.34814;MQSBZ=2.8967;BQBZ=-2.14688;FS=0;MQ0F=0;AC=2;AN=8;DP4=88,71,28,30;MQ=39	GT:PL	0/0:0,141,255	0/1:255,0,255	0/1:255,0,255	0/0:0,157,255
OAR2	168584791	.	C	T	430.486	PASS	DP=170;VDB=0.0700343;SGB=6.46988;RPBZ=1.59947;MQBZ=0.598718;MQSBZ=-4.0603;BQBZ=0.649859;FS=0;MQ0F=0;AC=3;AN=8;DP4=29,44,15,11;MQ=38	GT:PL	0/0:0,69,255	1/1:255,42,0	0/1:221,0,255	0/0:0,90,255
OAR2	169580988	.	C	G	439.316	PASS	DP=119;VDB=0.000781172;SGB=2.47779;RPBZ=-0.670978;MQBZ=-0.657925;MQSBZ=-1.64947;BQBZ=0.264511;FS=0;MQ0F=0;AC=4;AN=8;DP4=15,20,11,20;MQ=36	GT:PL	0/1:145,0,177	0/1:83,0,182	0/0:0,63,255	1/1:255,54,0
OAR2	171309942	.	G	A	721.134	PASS	DP=144;VDB=1.67829e-08;SGB=6.13951;RPBZ=1.06885;MQBZ=-0.438284;MQSBZ=0.0258526;BQBZ=0.120389;FS=0;MQ0F=0;AC=4;AN=8;DP4=25,15,26,24;MQ=36	GT:PL	0/0:0,72,255	0/1:255,0,199	0/1:255,0,159	1/1:255,51,0
OAR2	172136567	.	A	G	438.534	PASS	DP=112;VDB=3.12287e-05;SGB=19.0879;RPBZ=0.106036;MQBZ=-0.840019;MQSBZ=-2.46515;BQBZ=1.13691;FS=0;MQ0F=0;AC=3;AN=8;DP4=7,32,13,19;MQ=39	GT:PL	0/0:0,51,255	0/0:0,45,246	0/1:229,0,149	1/1:255,60,0
OAR2	172654031	.	G	T	40.057	PASS	DP=8;VDB=0.0249187;SGB=1.56341;RPBZ=-1.3497;MQBZ=1.95959;BQBZ=-2.04939;FS=0;MQ0F=0;AC=2;AN=8;DP4=5,0,3,0;MQ=35	GT:PL	0/0:0,6,52	0/0:0,3,24	0/0:0,6,56	1/1:80,9,0
OAR2	173062842	.	C	T	210.017	PASS	DP=152;VDB=0.0464442;SGB=26.7913;RPBZ=-0.74011;MQBZ=-0.398652;MQSBZ=-0.235684;BQBZ=-1.19885;FS=0;MQ0F=0;AC=2;AN=8;DP4=34,40,14,7;MQ=38	GT:PL	0/0:0,51,255	0/0:0,69,255	0/0:0,102,255	1/1:255,63,0
OAR2	173062843	.	G	A	719.576	PASS	DP=153;VDB=0.000441185;SGB=6.9121;RPBZ=1.40785;MQBZ=1.44793;MQSBZ=-0.165205;BQBZ=1.10587;FS=0;MQ0F=0;AC=5;AN=8;DP4=22,18,25,29;MQ=38	GT:PL	1/1:255,51,0	1/1:255,66,0	0/1:255,0,255	0/0:0,63,255
OAR2	173525936	.	A	G	161.924	PASS	DP=56;VDB=0.239056;SGB=-0.0966342;RPBZ=-0.436081;MQBZ=-2.10922;MQSBZ=-0.722295;BQBZ=-2.37859;FS=0;MQ0F=0;AC=2;AN=8;DP4=19,9,4,5;MQ=37	GT:PL	0/1:95,0,147	0/0:0,24,234	0/1:106,0,24	0/0:0,42,255
OAR2	174268988	.	C	T	720.023	PASS	DP=160;VDB=8.37814e-19;SGB=15.7799;RPBZ=0.176885;MQBZ=-1.19463;MQSBZ=-3.58258;BQBZ=-2.42443;FS=0;MQ0F=0;AC=6;AN=8;DP4=12,15,22,44;MQ=37	GT:PL	1/1:255,78,0	1/1:255,54,0	1/1:255,66,0	0/0:0,81,255
OAR2	174610035	.	C	T	211.51	PASS	DP=289;VDB=8.94055e-05;SGB=-75.4686;RPBZ=-4.05229;MQBZ=-8.2475;MQSBZ=1.27087;BQBZ=0.816206;FS=0;MQ0F=0.00692042;AC=4;AN=8;DP4=36,72,20,23;MQ=32	GT:PL	0/1:101,0,255	0/1:11,0,255	0/1:109,0,255	0/1:35,0,255
OAR2	174610038	.	G	A	223.014	PASS	DP=287;VDB=2.76983e-05;SGB=-77.0824;RPBZ=-1.77361;MQBZ=-8.14977;MQSBZ=1.50904;BQBZ=-0.747883;FS=0;MQ0F=0.00696864;AC=4;AN=8;DP4=35,72,21,23;MQ=32	GT:PL	0/1:110,0,254	0/1:11,0,255	0/1:101,0,255	0/1:45,0,255
OAR2	175121979	.	G	A	278.877	PASS	DP=78;VDB=1.37897e-08;SGB=-21.3966;RPBZ=-0.0421175;MQBZ=-0.302579;BQBZ=0.134299;FS=0;MQ0F=0;AC=4;AN=8;DP4=51,0,27,0;MQ=35	GT:PL	0/1:99,0,124	0/0:0,81,185	0/1:47,0,138	1/1:177,51,0
OAR2	176659459	.	G	A	173.582	PASS	DP=48;VDB=2.43204e-08;SGB=11.7068;RPBZ=1.17945;MQBZ=-0.991501;BQBZ=-0.912278;FS=0;MQ0F=0;AC=3;AN=8;DP4=27,0,21,0;MQ=32	GT:PL	0/1:77,0,73	0/0:0,33,156	1/1:142,48,0	0/0:0,36,157
OAR2	176863142	.	G	A	719.617	PASS	DP=153;VDB=5.60185e-05;SGB=10.6051;RPBZ=1.1438;MQBZ=1.6029;MQSBZ=0.9048;BQBZ=2.40886;FS=0;MQ0F=0;AC=5;AN=8;DP4=15,14,29,19;MQ=35	GT:PL	0/1:255,0,218	1/1:255,22,0	0/0:0,48,255	1/1:255,51,0
OAR2	177404571	.	C	T	685.566	PASS	DP=209;VDB=7.22956e-06;SGB=11.5476;RPBZ=-0.296448;MQBZ=-2.41869;MQSBZ=2.70749;BQBZ=-0.724013;FS=0;MQ0F=0;AC=5;AN=8;DP4=29,27,37,41;MQ=35	GT:PL	0/1:221,0,255	1/1:255,123,0	0/0:0,123,255	1/1:255,81,0
OAR2	177652326	.	C	A	43.275	PASS	DP=24;VDB=0.000538717;SGB=-1.84908;RPBZ=-3.77323;MQBZ=-2.35126;BQBZ=-2.57847;FS=0;MQ0F=0;AC=5;AN=8;DP4=13,0,8,0;MQ=29	GT:PL	1/1:26,6,0	1/1:54,15,0	0/1:7,0,88	0/0:0,21,139
OAR2	177873679	.	C	T	145.022	PASS	DP=69;VDB=4.35137e-06;SGB=32.9634;RPBZ=-0.529283;MQBZ=0.297891;BQBZ=-0.465349;FS=0;MQ0F=0;AC=2;AN=8;DP4=0,42,0,27;MQ=39	GT:PL	0/0:0,48,186	0/0:0,51,182	0/0:0,27,158	1/1:190,81,0
OAR2	178435784	.	C	A	719.422	PASS	DP=230;VDB=3.65843e-14;SGB=23.5484;RPBZ=1.63464;MQBZ=-0.120764;MQSBZ=-1.88242;BQBZ=-0.0538446;FS=0;MQ0F=0;AC=5;AN=8;DP4=22,25,40,53;MQ=36	GT:PL	0/1:255,0,139	0/0:0,117,255	1/1:255,111,0	1/1:255,117,0
OAR2	178791381	.	C	T	641.527	PASS	DP=116;VDB=0.00570863;SGB=9.83648;RPBZ=0.602927;MQBZ=-1.02775;MQSBZ=1.17165;BQBZ=-0.716803;FS=0;MQ0F=0;AC=5;AN=8;DP4=10,20,22,23;MQ=37	GT:PL	0/1:177,0,255	1/1:255,60,0	0/0:0,57,255	1/1:255,51,0
OAR2	179472919	.	G	A	210.035	PASS	DP=78;VDB=0.0848216;SGB=15.7021;RPBZ=0.0370863;MQBZ=1.43036;MQSBZ=0.903702;BQBZ=0.475888;FS=0;MQ0F=0;AC=2;AN=8;DP4=16,17,5,8;MQ=37	GT:PL	0/0:0,24,210	0/0:0,30,242	0/0:0,45,255	1/1:255,39,0
OAR2	179472941	.	G	A	156.358	PASS	DP=68;VDB=0.120659;SGB=-11.5772;RPBZ=-4.58087;MQBZ=-2.94213;MQSBZ=0.996276;BQBZ=1.87503;FS=0;MQ0F=0;AC=2;AN=8;DP4=7,29,4,7;MQ=37	GT:PL	0/1:150,0,43	0/1:44,0,155	0/0:0,3,255	0/0:0,39,237
OAR2	1802053	.	G	A	169.3	PASS	DP=42;VDB=0.0576981;SGB=-0.864905;RPBZ=0.228075;MQBZ=0.0613139;MQSBZ=0.934502;FS=0;MQ0F=0;AC=2;AN=8;DP4=5,9,4,3;MQ=39	GT:PL	0/1:36,0,36	0/1:172,0,126	0/0:0,12,118	0/0:0,15,168
OAR2	180297565	.	A	G	428.577	PASS	DP=131;VDB=8.97915e-07;SGB=17.7836;RPBZ=1.18664;MQBZ=-1.57854;MQSBZ=1.32629;BQBZ=0.0313012;FS=0;MQ0F=0;AC=3;AN=8;DP4=30,17,18,12;MQ=38	GT:PL	0/0:0,81,255	0/0:0,39,255	0/1:219,0,172	1/1:255,63,0
OAR2	180297685	.	C	G	185.757	PASS	DP=38;VDB=7.10547e-05;SGB=1.44814;RPBZ=-2.03657;MQBZ=-2.24808;FS=0;MQ0F=0;AC=3;AN=8;DP4=0,25,0,13;MQ=36	GT:PL	0/0:0,51,183	0/0:0,15,126	0/1:93,0,72	1/1:138,27,0
OAR2	181369072	.	G	C	567.578	PASS	DP=245;VDB=2.92978e-05;SGB=-31.2159;RPBZ=-6.03601;MQBZ=-0.824726;MQSBZ=2.33735;BQBZ=6.73016;FS=0;MQ0F=0;AC=3;AN=8;DP4=25,87,24,19;MQ=37	GT:PL	0/1:237,0,130	0/1:255,0,98	0/1:115,0,255	0/0:0,148,255
OAR2	181651471	.	G	A	655.47	PASS	DP=167;VDB=0.00260451;SGB=5.17379;RPBZ=0.115553;MQBZ=-0.792776;MQSBZ=-0.31241;BQBZ=0.139042;FS=0;MQ0F=0;AC=5;AN=8;DP4=14,26,14,31;MQ=35	GT:PL	1/1:255,37,0	1/1:255,48,0	0/1:191,0,255	0/0:0,75,255
OAR2	183784666	.	C	T	136.02	PASS	DP=50;VDB=0.00429357;SGB=17.0881;RPBZ=-0.953634;MQBZ=2.05762;BQBZ=-0.307044;FS=0;MQ0F=0;AC=2;AN=8;DP4=36,0,14,0;MQ=37	GT:PL	0/0:0,33,169	0/0:0,39,153	0/0:0,36,176	1/1:181,42,0
OAR2	183784765	.	T	C	719.489	PASS	DP=260;VDB=7.16671e-08;SGB=22.6807;RPBZ=0.958934;MQBZ=-1.33393;MQSBZ=-2.614;BQBZ=-2.07009;FS=0;MQ0F=0;AC=5;AN=8;DP4=12,37,41,49;MQ=36	GT:PL	0/1:255,0,178	1/1:255,102,0	1/1:255,108,0	0/0:0,117,255
OAR2	184906873	.	G	A	210.121	PASS	DP=71;VDB=0.00785731;SGB=10.1602;RPBZ=-1.08769;MQBZ=1.68882;MQSBZ=-0.27779;BQBZ=1.0287;FS=0;MQ0F=0;AC=2;AN=8;DP4=11,16,3,6;MQ=33	GT:PL	0/0:0,27,246	0/0:0,36,225	0/0:0,18,168	1/1:255,27,0
OAR2	185491870	.	T	G	621.302	PASS	DP=183;VDB=0.000441263;SGB=5.75324;RPBZ=1.33976;MQBZ=-1.83349;MQSBZ=0.598786;BQBZ=-1.74258;FS=0;MQ0F=0;AC=4;AN=8;DP4=39,29,25,23;MQ=35	GT:PL	0/1:212,0,255	1/1:255,66,0	0/1:198,0,255	0/0:0,96,255
OAR2	18632121	.	G	A	81.7743	PASS	DP=40;VDB=0.00635409;SGB=4.63151;RPBZ=1.17015;MQBZ=2.30425;BQBZ=0.786796;FS=0;MQ0F=0;AC=2;AN=8;DP4=0,35,0,5;MQ=33	GT:PL	0/0:0,42,172	0/0:0,30,147	0/0:0,33,146	1/1:126,15,0
OAR2	186842653	.	A	G	719.55	PASS	DP=195;VDB=2.48442e-15;SGB=17.0159;RPBZ=-0.307391;MQBZ=0.471621;MQSBZ=2.521;BQBZ=0.862739;FS=0;MQ0F=0;AC=5;AN=8;DP4=28,14,43,27;MQ=38	GT:PL	1/1:255,96,0	1/1:255,75,0	0/1:255,0,218	0/0:0,99,255
OAR2	187284897	.	G	A	343.953	PASS	DP=133;VDB=0.000951587;SGB=3.37952;RPBZ=-3.89004;MQBZ=-1.63735;MQSBZ=1.98764;BQBZ=3.78362;FS=0;MQ0F=0;AC=2;AN=8;DP4=19,43,6,12;MQ=37	GT:PL	0/0:0,81,255	0/0:0,54,255	0/1:186,0,194	0/1:197,0,74
OAR2	187284969	.	C	A	103.377	PASS	DP=29;VDB=3.59266e-05;SGB=-10.3495;RPBZ=4.2526;MQBZ=3.96989;BQBZ=-1.54299;FS=0;MQ0F=0;AC=3;AN=8;DP4=0,20,0,9;MQ=32	GT:PL	0/1:31,0,72	0/1:37,0,66	0/1:75,0,56	0/0:0,15,78
OAR2	187487449	.	C	T	132.06	PASS	DP=36;VDB=0.0285745;SGB=-0.0966342;RPBZ=0.321262;MQBZ=-0.551867;BQBZ=0.588348;FS=0;MQ0F=0;AC=2;AN=8;DP4=26,0,9,0;MQ=37	GT:PL	0/1:83,0,72	0/1:88,0,93	0/0:0,21,143	0/0:0,30,168
OAR2	187714065	.	G	A	464.583	PASS	DP=233;VDB=1.29867e-06;SGB=32.2396;RPBZ=-0.61959;MQBZ=-0.177659;MQSBZ=-0.0390311;BQBZ=0.0109855;FS=0;MQ0F=0;AC=3;AN=8;DP4=45,39,20,31;MQ=39	GT:PL	0/0:0,108,255	0/0:0,78,255	0/1:255,0,255	1/1:255,90,0
OAR2	188284692	.	A	G	77.3467	PASS	DP=47;VDB=0.27062;SGB=-2.00512;RPBZ=-0.475797;MQBZ=1.22419;MQSBZ=-0.424142;BQBZ=-1.37287;FS=0;MQ0F=0;AC=2;AN=8;DP4=9,11,1,3;MQ=39	GT:PL	0/0:0,12,145	0/1:27,0,104	0/1:90,0,115	0/0:0,24,241
OAR2	188946577	.	A	T	452.535	PASS	DP=223;VDB=2.43406e-09;SGB=13.4232;RPBZ=-0.937427;MQBZ=-1.19837;MQSBZ=-0.0822305;BQBZ=-0.516139;FS=0;MQ0F=0;AC=3;AN=8;DP4=48,38,26,18;MQ=38	GT:PL	0/0:0,84,255	0/0:0,123,255	0/1:243,0,255	1/1:255,99,0
OAR2	189880561	.	T	C	439.945	PASS	DP=108;VDB=0.0254934;SGB=1.71205;RPBZ=-0.188216;MQBZ=-0.396765;MQSBZ=-0.87941;BQBZ=-0.875246;FS=0;MQ0F=0;AC=4;AN=8;DP4=13,24,15,12;MQ=35	GT:PL	0/1:57,0,221	1/1:255,48,0	0/1:172,0,232	0/0:0,45,255
OAR2	189880568	.	G	T	647.955	PASS	DP=103;VDB=0.0152589;SGB=3.62865;RPBZ=0.535622;MQBZ=0.396765;MQSBZ=-0.234909;BQBZ=0.181301;FS=0;MQ0F=0;AC=4;AN=8;DP4=13,14,12,25;MQ=35	GT:PL	0/1:212,0,49	0/0:0,48,255	0/1:225,0,172	1/1:255,45,0
OAR2	190094883	.	C	T	460.535	PASS	DP=183;VDB=2.40479e-06;SGB=21.4724;RPBZ=-2.36483;MQBZ=-0.0119519;MQSBZ=1.11765;BQBZ=-1.00213;FS=0;MQ0F=0;AC=4;AN=8;DP4=19,24,41,30;MQ=38	GT:PL	0/0:0,21,255	0/0:0,69,255	1/1:255,126,0	1/1:255,84,0
OAR2	19125753	.	T	G	210.017	PASS	DP=172;VDB=0.000695454;SGB=51.7445;RPBZ=0.497283;MQBZ=0.67507;MQSBZ=-2.37225;BQBZ=-0.477977;FS=0;MQ0F=0;AC=2;AN=8;DP4=31,43,16,23;MQ=36	GT:PL	0/0:0,60,255	1/1:255,117,0	0/0:0,81,255	0/0:0,81,255
OAR2	191924158	.	A	G	464.578	PASS	DP=211;VDB=5.41917e-08;SGB=39.1902;RPBZ=2.38886;MQBZ=-1.10474;MQSBZ=2.92638;BQBZ=0.0339806;FS=0;MQ0F=0;AC=3;AN=8;DP4=41,30,36,25;MQ=36	GT:PL	0/1:255,0,255	1/1:255,123,0	0/0:0,87,255	0/0:0,72,255
OAR2	192157601	.	A	G	470.78	PASS	DP=295;VDB=2.25736e-11;SGB=18.445;RPBZ=1.27976;MQBZ=-1.16224;MQSBZ=-2.52263;BQBZ=0.656421;FS=0;MQ0F=0;AC=2;AN=8;DP4=46,79,28,29;MQ=40	GT:PL	0/1:255,0,253	0/0:0,114,255	0/0:0,148,255	0/1:255,0,255
OAR2	192366401	.	A	G	430.484	PASS	DP=117;VDB=1.0128e-15;SGB=9.61618;RPBZ=-0.00829565;MQBZ=0.505517;BQBZ=-1.02252;FS=0;MQ0F=0.00854701;AC=4;AN=8;DP4=49,0,68,0;MQ=35	GT:PL	0/1:148,0,128	1/1:186,108,0	0/1:140,0,144	0/0:0,72,179
OAR2	193356722	.	T	C	941.035	PASS	DP=163;VDB=3.12618e-07;SGB=-6.5882;RPBZ=0.525441;MQBZ=-1.56167;MQSBZ=0.664454;BQBZ=-1.6957;FS=0;MQ0F=0;AC=6;AN=8;DP4=12,11,41,37;MQ=37	GT:PL	0/1:215,0,248	1/1:255,93,0	0/1:255,0,255	1/1:255,75,0
OAR2	19340852	.	G	A	417.475	PASS	DP=162;VDB=0.00332026;SGB=20.4619;RPBZ=0.813401;MQBZ=0.521164;MQSBZ=-1.02476;BQBZ=-3.20279;FS=0;MQ0F=0;AC=4;AN=8;DP4=21,19,22,12;MQ=37	GT:PL	1/1:212,42,0	0/0:0,66,255	1/1:255,60,0	0/0:0,54,255
OAR2	19340941	.	G	A	720.02	PASS	DP=266;VDB=1.72168e-07;SGB=31.5966;RPBZ=-0.264336;MQBZ=-2.46932;MQSBZ=1.58562;BQBZ=0.650307;FS=0;MQ0F=0;AC=6;AN=8;DP4=21,24,61,60;MQ=36	GT:PL	1/1:255,117,0	0/0:0,132,255	1/1:255,102,0	1/1:255,105,0
OAR2	193623002	.	A	G	179.885	PASS	DP=24;VDB=0.0611086;SGB=-2.06645;RPBZ=-0.683095;MQBZ=0.444487;MQSBZ=1.39146;BQBZ=1.14018;FS=0;MQ0F=0;AC=4;AN=8;DP4=5,2,4,3;MQ=36	GT:PL	0/1:39,0,14	1/1:118,9,0	0/1:65,0,72	0/0:0,12,129
OAR2	194759143	.	T	C	719.58	PASS	DP=241;VDB=3.14644e-19;SGB=23.2586;RPBZ=-1.68905;MQBZ=-1.43991;MQSBZ=-1.04197;BQBZ=-0.854451;FS=0;MQ0F=0;AC=5;AN=8;DP4=29,16,56,36;MQ=38	GT:PL	0/1:255,0,255	1/1:255,114,0	0/0:0,78,255	1/1:255,108,0
OAR2	195567836	.	G	A	247.173	PASS	DP=188;VDB=0.47652;SGB=2.60694;RPBZ=1.69643;MQBZ=-1.99559;MQSBZ=-0.594797;BQBZ=0.56461;FS=0;MQ0F=0;AC=2;AN=8;DP4=56,32,8,8;MQ=38	GT:PL	0/0:0,72,255	0/0:0,102,255	0/1:161,0,255	0/1:126,0,255
OAR2	195567980	.	C	T	126.878	PASS	DP=20;VDB=0.00295446;SGB=3.53239;RPBZ=-0.267015;MQBZ=0.563613;BQBZ=0.904534;FS=0;MQ0F=0;AC=3;AN=8;DP4=0,11,0,9;MQ=38	GT:PL	0/1:14,0,57	1/1:158,24,0	0/0:0,15,110	0/0:0,12,110
OAR2	19583482	.	A	G	151.715	PASS	DP=37;VDB=0.00179842;SGB=-0.482272;RPBZ=1.20031;MQBZ=-0.418854;BQBZ=1.40836;FS=0;MQ0F=0;AC=4;AN=8;DP4=28,0,8,0;MQ=39	GT:PL	1/1:81,9,0	0/0:0,36,172	1/1:119,15,0	0/0:0,48,179
OAR2	19583596	.	A	G	210.017	PASS	DP=172;VDB=0.0212332;SGB=37.8815;RPBZ=1.25846;MQBZ=0.543236;MQSBZ=0.0899064;BQBZ=-0.441674;FS=0;MQ0F=0;AC=2;AN=8;DP4=38,32,12,17;MQ=39	GT:PL	0/0:0,54,255	0/0:0,87,255	0/0:0,69,255	1/1:255,87,0
OAR2	197071350	.	G	A	460.469	PASS	DP=181;VDB=0.0885886;SGB=32.9331;RPBZ=-1.23058;MQBZ=-0.695122;MQSBZ=1.96765;BQBZ=-0.87233;FS=0;MQ0F=0;AC=4;AN=8;DP4=34,28,30,22;MQ=38	GT:PL	0/0:0,66,255	1/1:255,63,0	0/0:0,117,255	1/1:255,54,0
OAR2	197297852	.	C	T	370.896	PASS	DP=112;VDB=0.00158136;SGB=5.69729;RPBZ=0.244335;MQBZ=-3.2202;MQSBZ=-2.95776;BQBZ=-0.852913;FS=0;MQ0F=0;AC=2;AN=8;DP4=33,20,13,11;MQ=37	GT:PL	0/1:155,0,176	0/0:0,45,255	0/1:255,0,119	0/0:0,69,255
OAR2	197941015	.	T	C	90.3977	PASS	DP=57;VDB=0.0904733;SGB=-1.62982;RPBZ=0.235333;MQBZ=0.201982;MQSBZ=2.2532;BQBZ=0.39036;FS=0;MQ0F=0;AC=2;AN=8;DP4=19,9,3,2;MQ=37	GT:PL	0/1:21,0,160	0/0:0,18,182	0/1:110,0,179	0/0:0,30,240
OAR2	198182668	.	T	G	469.732	PASS	DP=196;VDB=1.10427e-07;SGB=7.24247;RPBZ=-5.72187;MQBZ=1.592;MQSBZ=-1.81347;BQBZ=3.99473;FS=0;MQ0F=0;AC=2;AN=8;DP4=21,78,17,11;MQ=38	GT:PL	0/1:255,0,33	0/1:255,0,159	0/0:0,135,255	0/0:0,132,255
OAR2	198424766	.	T	A	208.597	PASS	DP=44;VDB=0.000685894;SGB=7.45996;RPBZ=-1.40677;MQBZ=2.35495;BQBZ=-1.1214;FS=0;MQ0F=0;AC=3;AN=8;DP4=27,0,15,0;MQ=33	GT:PL	0/1:88,0,83	1/1:166,33,0	0/0:0,27,132	0/0:0,42,161
OAR2	198424997	.	C	T	152.912	PASS	DP=19;VDB=0.00675542;SGB=-1.8826;RPBZ=0.668813;MQBZ=0.53072;BQBZ=1.64924;FS=0;MQ0F=0;AC=4;AN=8;DP4=0,10,0,8;MQ=37	GT:PL	0/1:96,0,21	0/0:0,24,144	0/1:30,0,30	1/1:70,9,0
OAR2	201105302	.	T	C	424.806	PASS	DP=335;VDB=1.83212e-14;SGB=-70.6275;RPBZ=-6.35192;MQBZ=-0.0638629;MQSBZ=-0.162849;BQBZ=-1.47062;FS=0;MQ0F=0;AC=4;AN=8;DP4=101,63,28,12;MQ=38	GT:PL	0/1:68,0,255	0/1:174,0,255	0/1:32,0,255	0/1:197,0,255
OAR2	201105352	.	T	C	390.932	PASS	DP=339;VDB=0.000975476;SGB=5.69729;RPBZ=-3.72512;MQBZ=0.627038;MQSBZ=-1.13028;BQBZ=3.54044;FS=0;MQ0F=0;AC=2;AN=8;DP4=53,127,14,10;MQ=38	GT:PL	0/1:176,0,219	0/0:0,199,255	0/0:0,163,255	0/1:255,0,255
OAR2	203487177	.	A	G	254.864	PASS	DP=74;VDB=9.15274e-05;SGB=1.44808;RPBZ=-0.739094;MQBZ=-0.148546;MQSBZ=2.20932;BQBZ=-0.483175;FS=0;MQ0F=0;AC=2;AN=8;DP4=17,18,11,2;MQ=38	GT:PL	0/1:165,0,49	0/0:0,36,255	0/0:0,39,255	0/1:129,0,202
OAR2	203712435	.	A	G	356.828	PASS	DP=101;VDB=0.0291457;SGB=2.60694;RPBZ=0.586325;MQBZ=1.53185;MQSBZ=1.03618;BQBZ=2.33393;FS=0;MQ0F=0;AC=2;AN=8;DP4=24,24,8,8;MQ=37	GT:PL	0/1:255,0,145	0/0:0,57,255	0/0:0,54,255	0/1:141,0,111
OAR2	204288332	.	C	T	303.904	PASS	DP=47;VDB=0.0597295;SGB=-7.89493;RPBZ=-3.77963;MQBZ=-1.5085;MQSBZ=2.18372;BQBZ=2.69831;FS=0;MQ0F=0;AC=5;AN=8;DP4=2,15,7,6;MQ=36	GT:PL	0/1:104,0,161	0/1:59,0,66	1/1:166,15,0	0/1:15,0,129
OAR2	205417301	.	C	T	468.039	PASS	DP=177;VDB=0.000660893;SGB=8.01505;RPBZ=1.69495;MQBZ=-0.595328;MQSBZ=-1.97938;BQBZ=-0.728078;FS=0;MQ0F=0;AC=2;AN=8;DP4=47,31,11,19;MQ=37	GT:PL	0/1:255,0,255	0/0:0,75,255	0/0:0,60,255	0/1:252,0,182
OAR2	206368169	.	A	G	269.071	PASS	DP=99;VDB=0.00166209;SGB=1.06183;RPBZ=-0.338925;MQBZ=0.26115;MQSBZ=-1.7493;BQBZ=0.561951;FS=0;MQ0F=0;AC=2;AN=8;DP4=20,18,5,7;MQ=37	GT:PL	0/0:0,63,255	0/1:184,0,110	0/0:0,18,198	0/1:124,0,162
OAR2	207091112	.	T	A	414.394	PASS	DP=219;VDB=1.3667e-10;SGB=34.3832;RPBZ=0.109031;MQBZ=1.20002;MQSBZ=-2.6352;BQBZ=0.76371;FS=0;MQ0F=0;AC=3;AN=8;DP4=35,51,23,30;MQ=36	GT:PL	0/1:205,0,255	0/0:0,78,255	1/1:255,123,0	0/0:0,96,255
OAR2	207306021	.	A	G	464.478	PASS	DP=189;VDB=0.0259022;SGB=6.52672;RPBZ=1.5309;MQBZ=-0.334913;MQSBZ=-0.413489;BQBZ=0.0505581;FS=0;MQ0F=0;AC=3;AN=8;DP4=36,33,28,24;MQ=38	GT:PL	0/0:0,51,255	1/1:255,90,0	0/0:0,84,255	0/1:255,0,238
OAR2	207306126	.	C	A	415.596	PASS	DP=55;VDB=5.81599e-06;SGB=6.65474;RPBZ=0.314121;MQBZ=0.337929;BQBZ=0.51298;FS=0;MQ0F=0;AC=5;AN=8;DP4=0,20,0,34;MQ=37	GT:PL	1/1:180,42,0	0/0:0,39,176	1/1:167,36,0	0/1:114,0,108
OAR2	209737998	.	G	C	576.516	PASS	DP=109;VDB=0.185622;SGB=-11.5942;RPBZ=1.22555;MQBZ=1.38178;MQSBZ=-0.189489;BQBZ=0.90096;FS=0;MQ0F=0;AC=4;AN=8;DP4=13,17,15,10;MQ=36	GT:PL	0/1:168,0,60	0/1:196,0,246	0/1:69,0,234	0/1:181,0,101
OAR2	210042227	.	T	C	684.498	PASS	DP=188;VDB=0.0236338;SGB=5.94637;RPBZ=-0.159114;MQBZ=0.0103629;MQSBZ=-0.511167;BQBZ=0.976562;FS=0;MQ0F=0;AC=4;AN=8;DP4=28,30,26,23;MQ=40	GT:PL	0/1:218,0,255	1/1:255,60,0	0/1:255,0,212	0/0:0,93,255
OAR2	210804576	.	C	T	247.263	PASS	DP=28;VDB=0.000267187;SGB=-0.984023;RPBZ=-1.29124;MQBZ=1.87484;BQBZ=1.67571;FS=0;MQ0F=0;AC=3;AN=8;DP4=15,0,13,0;MQ=38	GT:PL	0/0:0,18,119	0/1:118,0,78	0/1:74,0,66	0/1:95,0,49
OAR2	2111340	.	C	T	116.329	PASS	DP=57;VDB=0.000451399;SGB=0.289633;RPBZ=0.385584;MQBZ=-0.087584;BQBZ=0.665458;FS=0;MQ0F=0;AC=2;AN=8;DP4=46,0,10,0;MQ=36	GT:PL	0/1:112,0,128	0/1:44,0,134	0/0:0,42,173	0/0:0,39,175
OAR2	2111458	.	A	G	946.043	PASS	DP=234;VDB=1.54937e-31;SGB=-7.77615;RPBZ=2.22397;MQBZ=-1.77409;MQSBZ=-0.614175;BQBZ=-1.63;FS=0;MQ0F=0;AC=6;AN=8;DP4=10,21,50,54;MQ=38	GT:PL	0/1:255,0,255	0/1:220,0,255	1/1:255,129,0	1/1:255,84,0
OAR2	211694302	.	C	T	371.305	PASS	DP=72;VDB=2.37423e-10;SGB=2.85609;RPBZ=-0.497839;MQBZ=1.18907;BQBZ=1.50682;FS=0;MQ0F=0;AC=3;AN=8;DP4=39,0,33,0;MQ=35	GT:PL	0/0:0,39,167	0/1:125,0,121	0/1:142,0,118	0/1:144,0,84
OAR2	211694427	.	T	C	980.551	PASS	DP=368;VDB=0.00252763;SGB=-42.8936;RPBZ=-0.390175;MQBZ=-0.107683;MQSBZ=-1.22366;BQBZ=-0.613879;FS=0;MQ0F=0;AC=5;AN=8;DP4=47,52,64,63;MQ=38	GT:PL	1/1:255,117,0	0/1:255,0,255	0/1:255,0,255	0/1:255,0,255
OAR2	211961889	.	C	A	719.995	PASS	DP=170;VDB=1.36325e-09;SGB=20.9532;RPBZ=0.335605;MQBZ=-0.00353232;MQSBZ=1.34409;BQBZ=1.57604;FS=0;MQ0F=0;AC=6;AN=8;DP4=19,10,52,32;MQ=34	GT:PL	1/1:255,93,0	1/1:255,69,0	1/1:255,27,0	0/0:0,81,255
OAR2	212268525	.	T	C	297.302	PASS	DP=82;VDB=0.00761917;SGB=-14.0321;RPBZ=1.42188;MQBZ=-1.47953;MQSBZ=-2.18169;BQBZ=-1.37517;FS=0;MQ0F=0.0121951;AC=3;AN=8;DP4=13,21,8,7;MQ=38	GT:PL	0/1:53,0,146	0/1:196,0,236	0/0:0,24,229	0/1:89,0,252
OAR2	212924607	.	G	A	720.018	PASS	DP=213;VDB=0.000164103;SGB=22.6787;RPBZ=-0.568311;MQBZ=0.830143;MQSBZ=0.113018;BQBZ=1.19486;FS=0;MQ0F=0;AC=6;AN=8;DP4=16,16,50,40;MQ=38	GT:PL	1/1:255,75,0	1/1:255,96,0	1/1:255,60,0	0/0:0,93,255
OAR2	213797847	.	G	T	210.028	PASS	DP=265;VDB=5.36609e-05;SGB=11.1054;RPBZ=-0.598049;MQBZ=-1.64707;MQSBZ=-0.115078;BQBZ=-0.803755;FS=0;MQ0F=0;AC=2;AN=8;DP4=56,60,21,17;MQ=39	GT:PL	0/0:0,126,255	1/1:255,111,0	0/0:0,138,255	0/0:0,84,255
OAR2	214259478	.	A	G	414.582	PASS	DP=62;VDB=1.17414e-07;SGB=7.95591;RPBZ=-0.224204;MQBZ=0.239739;BQBZ=-0.155472;FS=0;MQ0F=0;AC=5;AN=8;DP4=0,24,0,38;MQ=36	GT:PL	0/1:99,0,91	0/0:0,51,184	1/1:181,54,0	1/1:180,42,0
OAR2	214705072	.	G	A	466.556	PASS	DP=57;VDB=0.000433507;SGB=3.5941;RPBZ=-0.0367566;MQBZ=-1.62804;MQSBZ=2.64774;BQBZ=-0.987608;FS=0;MQ0F=0;AC=4;AN=8;DP4=6,7,14,7;MQ=38	GT:PL	0/1:109,0,143	0/0:0,18,191	0/1:162,0,57	1/1:239,36,0
OAR2	214950227	.	C	T	708.495	PASS	DP=219;VDB=3.63063e-05;SGB=-29.9885;RPBZ=1.80104;MQBZ=0.145335;MQSBZ=-0.544842;BQBZ=0.203619;FS=0;MQ0F=0;AC=3;AN=8;DP4=42,54,21,20;MQ=37	GT:PL	0/1:245,0,255	0/0:0,138,255	0/1:255,0,255	0/1:248,0,255
OAR2	214950321	.	C	T	432.52	PASS	DP=98;VDB=0.00498293;SGB=-0.0345528;RPBZ=-0.514742;MQBZ=-0.349339;MQSBZ=-0.717562;BQBZ=-0.579986;FS=0;MQ0F=0;AC=3;AN=8;DP4=17,15,7,11;MQ=38	GT:PL	0/1:149,0,106	0/1:127,0,231	0/0:0,45,255	0/1:196,0,63
OAR2	215482415	.	C	T	464.582	PASS	DP=310;VDB=1.73991e-19;SGB=59.2818;RPBZ=0.129013;MQBZ=-2.79257;MQSBZ=0.42967;BQBZ=-1.93188;FS=0;MQ0F=0;AC=3;AN=8;DP4=60,47,54,36;MQ=37	GT:PL	0/1:255,0,255	0/0:0,141,255	1/1:255,184,0	0/0:0,105,255
OAR2	215482561	.	C	G	172.864	PASS	DP=58;VDB=1.01997e-08;SGB=9.39052;RPBZ=1.31802;MQBZ=-0.0531605;BQBZ=-1.96939;FS=0;MQ0F=0.0172414;AC=2;AN=8;DP4=0,25,0,18;MQ=34	GT:PL	0/1:111,0,78	0/0:0,36,163	0/1:103,3,0	0/0:0,21,135
OAR2	217098067	.	G	A	937.564	PASS	DP=172;VDB=0.00612714;SGB=-6.16429;RPBZ=0.37487;MQBZ=2.73697;MQSBZ=-1.39012;BQBZ=1.2425;FS=0;MQ0F=0;AC=5;AN=8;DP4=16,22,26,43;MQ=35	GT:PL	0/1:251,0,207	0/1:234,0,225	0/1:237,0,230	1/1:255,87,0
OAR2	217458206	.	G	A	307.325	PASS	DP=128;VDB=0.169311;SGB=4.53841;RPBZ=1.33261;MQBZ=-0.817575;MQSBZ=1.58118;BQBZ=-0.828246;FS=0;MQ0F=0;AC=3;AN=8;DP4=36,24,14,7;MQ=36	GT:PL	0/0:0,57,255	0/1:98,0,255	0/0:0,81,255	1/1:255,45,0
OAR2	218504146	.	A	G	721.42	PASS	DP=333;VDB=5.07677e-16;SGB=17.1489;RPBZ=-0.453966;MQBZ=-1.01037;MQSBZ=-3.79224;BQBZ=-0.725654;FS=0;MQ0F=0;AC=4;AN=8;DP4=36,63,38,69;MQ=38	GT:PL	0/1:255,0,246	0/0:0,193,255	0/1:255,0,255	1/1:255,184,0
OAR2	218711023	.	C	T	197.069	PASS	DP=82;VDB=0.515892;SGB=-13.4183;RPBZ=3.88353;MQBZ=-1.29812;MQSBZ=-1.68169;BQBZ=3.39753;FS=0;MQ0F=0;AC=2;AN=8;DP4=35,4,7,7;MQ=34	GT:PL	0/1:23,0,142	0/1:213,0,18	0/0:0,24,175	0/0:0,45,255
OAR2	218711075	.	G	C	630.138	PASS	DP=83;VDB=0.000544858;SGB=6.9782;RPBZ=-2.15768;MQBZ=0.759469;MQSBZ=-1.5709;BQBZ=0.47383;FS=0;MQ0F=0;AC=4;AN=8;DP4=8,11,24,11;MQ=34	GT:PL	0/1:165,0,58	0/0:0,39,255	0/1:255,0,46	1/1:255,45,0
OAR2	218997449	.	A	G	99.2429	PASS	DP=85;VDB=0.377852;SGB=-1.24859;RPBZ=0.170855;MQBZ=-0.0707715;MQSBZ=-1.26716;BQBZ=-1.94186;FS=0;MQ0F=0;AC=2;AN=8;DP4=22,25,5,1;MQ=37	GT:PL	0/1:123,0,24	0/1:15,0,137	0/0:0,57,255	0/0:0,63,255
OAR2	219243619	.	T	C	495.469	PASS	DP=55;VDB=0.0140318;SGB=-4.09476;RPBZ=-1.66416;MQBZ=-1.87711;MQSBZ=1.33948;BQBZ=-1.19198;FS=0;MQ0F=0;AC=6;AN=8;DP4=5,5,13,12;MQ=33	GT:PL	0/1:27,0,134	0/1:114,0,148	1/1:186,27,0	1/1:208,27,0
OAR2	220870233	.	A	G	710.495	PASS	DP=226;VDB=7.41362e-15;SGB=9.80931;RPBZ=-0.705406;MQBZ=-0.485599;MQSBZ=-1.84292;BQBZ=-0.737468;FS=0;MQ0F=0;AC=4;AN=8;DP4=34,39,34,35;MQ=36	GT:PL	0/1:244,0,237	0/1:255,0,255	1/1:255,72,0	0/0:0,120,255
OAR2	221291067	.	C	T	283.011	PASS	DP=23;VDB=0.000208628;SGB=0.462005;RPBZ=-0.499429;MQBZ=-1.17832;MQSBZ=1.95402;BQBZ=-0.0935639;FS=0;MQ0F=0;AC=5;AN=8;DP4=2,1,6,5;MQ=36	GT:PL	0/1:120,0,21	0/1:74,0,30	1/1:129,12,0	0/1:0,3,42
OAR2	221734874	.	C	T	725.356	PASS	DP=239;VDB=2.69871e-08;SGB=8.65042;RPBZ=1.84522;MQBZ=-0.916236;MQSBZ=2.98319;BQBZ=-0.544936;FS=0;MQ0F=0;AC=3;AN=8;DP4=43,42,36,27;MQ=37	GT:PL	0/1:255,0,226	0/1:255,0,255	0/1:255,0,224	0/0:0,123,255
OAR2	222186855	.	G	A	99.0171	PASS	DP=99;VDB=0.00105766;SGB=17.0881;RPBZ=1.21136;MQBZ=-2.16203;BQBZ=-0.0856728;FS=0;MQ0F=0;AC=2;AN=8;DP4=85,0,14,0;MQ=31	GT:PL	0/0:0,90,183	0/0:0,81,185	0/0:0,84,176	1/1:144,42,0
OAR2	222186965	.	G	A	210.014	PASS	DP=321;VDB=0.000232127;SGB=9.94653;RPBZ=-0.256428;MQBZ=-1.62872;MQSBZ=-3.04057;BQBZ=1.29128;FS=0;MQ0F=0;AC=2;AN=8;DP4=86,89,13,22;MQ=35	GT:PL	0/0:0,199,255	0/0:0,151,255	0/0:0,139,255	1/1:255,102,0
OAR2	223410858	.	C	G	470.983	PASS	DP=350;VDB=1.49408e-06;SGB=18.0587;RPBZ=-0.170192;MQBZ=-3.30351;MQSBZ=-2.98794;BQBZ=-1.56408;FS=0;MQ0F=0;AC=2;AN=8;DP4=69,91,29,27;MQ=37	GT:PL	0/0:0,154,255	0/1:255,0,255	0/1:255,0,255	0/0:0,196,255
OAR2	225627704	.	T	A	122.898	PASS	DP=11;VDB=5.6661e-05;SGB=0.306861;RPBZ=1.61126;MQBZ=2.09165;BQBZ=1.59099;FS=0;MQ0F=0;AC=6;AN=8;DP4=0,2,0,8;MQ=33	GT:PL	0/1:1,0,2	0/1:0,3,21	1/1:47,6,0	1/1:112,15,0
OAR2	225627705	.	T	C	122.72	PASS	DP=11;VDB=7.57658e-05;SGB=0.306861;RPBZ=1.34272;MQBZ=2.09165;BQBZ=0.795495;FS=0;MQ0F=0;AC=6;AN=8;DP4=0,2,0,8;MQ=33	GT:PL	0/1:1,0,2	0/1:0,3,24	1/1:47,6,0	1/1:112,15,0
OAR2	225878111	.	G	T	217.798	PASS	DP=86;VDB=0.0330066;SGB=-12.8047;RPBZ=4.50546;MQBZ=-0.821996;MQSBZ=-2.77674;BQBZ=4.89212;FS=0;MQ0F=0;AC=3;AN=8;DP4=44,5,5,8;MQ=35	GT:PL	0/1:107,0,95	0/1:27,0,155	0/1:124,0,102	0/0:0,60,255
OAR2	225878163	.	A	G	720.026	PASS	DP=95;VDB=0.00960775;SGB=8.91015;RPBZ=-0.490866;MQBZ=-0.0960238;MQSBZ=-1.18078;BQBZ=0.421659;FS=0;MQ0F=0;AC=6;AN=8;DP4=8,12,20,22;MQ=35	GT:PL	1/1:255,30,0	1/1:255,51,0	1/1:255,45,0	0/0:0,60,255
OAR2	228917498	.	C	T	222.647	PASS	DP=22;VDB=0.0103095;SGB=-0.347021;RPBZ=0.291144;MQBZ=-0.207217;MQSBZ=-0.773738;BQBZ=1.13812;FS=0;MQ0F=0;AC=5;AN=8;DP4=3,4,3,5;MQ=38	GT:PL	1/1:123,12,0	1/1:42,3,0	0/1:100,0,68	0/0:0,12,137
OAR2	229484550	.	G	A	896.913	PASS	DP=163;VDB=9.10345e-10;SGB=-6.22336;RPBZ=-1.05019;MQBZ=0.373158;MQSBZ=-0.700659;BQBZ=0.524545;FS=0;MQ0F=0;AC=6;AN=8;DP4=18,14,31,39;MQ=36	GT:PL	0/1:211,0,255	1/1:255,57,0	1/1:255,81,0	0/1:215,0,255
OAR2	229914575	.	G	T	560.272	PASS	DP=135;VDB=4.52597e-09;SGB=4.40135;RPBZ=-2.10844;MQBZ=-0.816334;MQSBZ=1.7658;BQBZ=0.3125;FS=0;MQ0F=0;AC=5;AN=8;DP4=24,14,18,23;MQ=37	GT:PL	1/1:255,57,0	1/1:255,54,0	0/1:96,0,255	0/0:0,72,255
OAR2	231770289	.	T	C	666.54	PASS	DP=171;VDB=3.5776e-14;SGB=18.038;RPBZ=-1.28924;MQBZ=-0.404332;MQSBZ=-0.429441;BQBZ=0.150837;FS=0;MQ0F=0;AC=5;AN=8;DP4=18,19,27,46;MQ=35	GT:PL	0/1:202,0,255	1/1:255,105,0	0/0:0,69,255	1/1:255,87,0
OAR2	232613650	.	G	A	925.582	PASS	DP=203;VDB=0.000225804;SGB=-26.9373;RPBZ=0.633324;MQBZ=-0.223268;MQSBZ=0.763186;BQBZ=1.31902;FS=0;MQ0F=0;AC=5;AN=8;DP4=27,25,36,39;MQ=34	GT:PL	0/1:255,0,255	0/1:227,0,241	1/1:255,87,0	0/1:228,0,255
OAR2	23321312	.	G	A	49.1799	PASS	DP=34;VDB=0.0550934;SGB=-2.00771;RPBZ=-0.303963;MQBZ=0.984864;BQBZ=0.53363;FS=0;MQ0F=0;AC=2;AN=8;DP4=29,0,4,0;MQ=39	GT:PL	0/1:57,0,15	0/0:0,12,107	0/1:31,0,145	0/0:0,42,178
OAR2	233391693	.	A	G	748.306	PASS	DP=145;VDB=1.40578e-08;SGB=-5.79131;RPBZ=-1.34301;MQBZ=-0.642639;MQSBZ=-1.26387;BQBZ=0.927448;FS=0;MQ0F=0;AC=6;AN=8;DP4=8,15,26,37;MQ=38	GT:PL	0/1:36,0,179	1/1:255,60,0	1/1:255,48,0	0/1:242,0,255
OAR2	233631348	.	C	A	413.578	PASS	DP=64;VDB=1.25137e-09;SGB=11.2592;RPBZ=-0.414703;MQBZ=-1.18093;BQBZ=0.183752;FS=0;MQ0F=0;AC=5;AN=8;DP4=0,14,0,50;MQ=32	GT:PL	0/1:110,0,9	1/1:170,66,0	1/1:179,60,0	0/0:0,39,163
OAR2	233878201	.	G	C	719.555	PASS	DP=202;VDB=5.34804e-05;SGB=10.1956;RPBZ=0.396051;MQBZ=0.0801593;MQSBZ=1.76818;BQBZ=-0.278098;FS=0;MQ0F=0;AC=5;AN=8;DP4=35,26,42,29;MQ=35	GT:PL	1/1:255,90,0	0/1:255,0,226	1/1:255,78,0	0/0:0,151,255
OAR2	234322305	.	C	T	526.367	PASS	DP=129;VDB=2.1435e-05;SGB=2.6641;RPBZ=-0.864976;MQBZ=-1.2693;MQSBZ=-1.89718;BQBZ=0.890061;FS=0;MQ0F=0.00775194;AC=4;AN=8;DP4=26,17,12,20;MQ=38	GT:PL	0/1:201,0,185	0/1:114,0,250	1/1:255,48,0	0/0:0,66,255
OAR2	234322411	.	C	T	65.044	PASS	DP=11;VDB=0.206846;SGB=2.87247;RPBZ=-0.919159;MQBZ=-2.09762;BQBZ=1.17019;FS=0;MQ0F=0;AC=2;AN=8;DP4=0,6,0,5;MQ=38	GT:PL	0/0:0,6,43	1/1:107,15,0	0/0:0,9,74	0/0:0,3,36
OAR2	234807723	.	T	C	753.82	PASS	DP=115;VDB=5.1006e-10;SGB=-5.16965;RPBZ=0.199063;MQBZ=0.687999;MQSBZ=-0.302401;BQBZ=-0.266393;FS=0;MQ0F=0;AC=6;AN=8;DP4=13,8,29,22;MQ=37	GT:PL	0/1:163,0,233	1/1:255,72,0	1/1:255,33,0	0/1:120,0,213
OAR2	235396345	.	G	A	52.9259	PASS	DP=29;VDB=0.00232834;SGB=-0.864905;RPBZ=2.00423;MQBZ=1.24703;BQBZ=-1.77281;FS=0;MQ0F=0.0344828;AC=2;AN=8;DP4=0,22,0,7;MQ=24	GT:PL	0/0:0,15,74	0/1:5,0,89	0/0:0,18,80	0/1:85,0,61
OAR2	236106200	.	C	T	721.489	PASS	DP=253;VDB=4.97418e-05;SGB=12.1271;RPBZ=-1.98116;MQBZ=-0.279376;MQSBZ=-0.345041;BQBZ=1.87966;FS=0;MQ0F=0;AC=4;AN=8;DP4=34,50,42,39;MQ=39	GT:PL	0/1:255,0,255	0/1:255,0,253	0/0:0,129,255	1/1:255,75,0
OAR2	236603385	.	G	A	951.602	PASS	DP=189;VDB=0.000435183;SGB=-6.67947;RPBZ=-2.14899;MQBZ=-0.426848;MQSBZ=1.31674;BQBZ=1.96531;FS=0;MQ0F=0;AC=5;AN=8;DP4=23,23,43,37;MQ=35	GT:PL	1/1:255,96,0	0/1:226,0,255	0/1:255,0,192	0/1:255,0,255
OAR2	237090707	.	C	G	137.18	PASS	DP=212;VDB=1.0128e-07;SGB=-35.126;RPBZ=3.73529;MQBZ=-0.273245;MQSBZ=-1.48898;BQBZ=2.67663;FS=0;MQ0F=0;AC=3;AN=8;DP4=66,60,4,14;MQ=38	GT:PL	0/1:27,0,255	0/1:77,0,255	0/0:0,12,255	0/1:79,0,255
OAR2	237761961	.	G	A	901.924	PASS	DP=141;VDB=5.99207e-13;SGB=-5.72322;RPBZ=-1.20117;MQBZ=-0.706458;MQSBZ=-2.98155;BQBZ=0.832159;FS=0;MQ0F=0;AC=5;AN=8;DP4=7,22,20,39;MQ=38	GT:PL	0/1:255,0,231	1/1:255,60,0	0/1:255,0,218	0/1:177,0,42
OAR2	238784126	.	G	A	788.46	PASS	DP=115;VDB=2.13593e-08;SGB=-16.1974;RPBZ=-0.458799;MQBZ=-0.353028;MQSBZ=-2.62383;BQBZ=-0.721624;FS=0;MQ0F=0;AC=4;AN=8;DP4=11,23,13,27;MQ=37	GT:PL	0/1:236,0,164	0/1:178,0,129	0/1:157,0,207	0/1:255,0,206
OAR2	239499045	.	T	G	720.025	PASS	DP=108;VDB=2.5647e-06;SGB=10.6149;RPBZ=-0.190905;MQBZ=0.91085;MQSBZ=-0.284495;BQBZ=-0.00975981;FS=0;MQ0F=0;AC=6;AN=8;DP4=9,5,33,15;MQ=39	GT:PL	1/1:255,57,0	1/1:255,45,0	1/1:255,42,0	0/0:0,42,255
OAR2	24021790	.	C	T	207.247	PASS	DP=147;VDB=3.36675e-06;SGB=1.4481;RPBZ=0.140718;MQBZ=-0.781315;MQSBZ=-0.651424;BQBZ=-1.37094;FS=0;MQ0F=0;AC=2;AN=8;DP4=35,42,11,2;MQ=39	GT:PL	0/1:107,0,236	0/0:0,63,255	0/0:0,87,255	0/1:140,0,250
OAR2	2402977	.	T	G	470.942	PASS	DP=226;VDB=0.000166233;SGB=8.78764;RPBZ=1.06632;MQBZ=0.13292;MQSBZ=1.36764;BQBZ=0.27271;FS=0;MQ0F=0;AC=2;AN=8;DP4=50,49,14,18;MQ=39	GT:PL	0/1:255,0,250	0/1:255,0,207	0/0:0,120,255	0/0:0,102,255
OAR2	2403085	.	G	A	137.019	PASS	DP=52;VDB=0.000717816;SGB=17.0881;RPBZ=-0.134284;MQBZ=1.23078;BQBZ=1.70962;FS=0;MQ0F=0;AC=2;AN=8;DP4=0,38,0,14;MQ=38	GT:PL	0/0:0,36,173	0/0:0,39,169	0/0:0,39,175	1/1:182,42,0
OAR2	24466217	.	G	T	161.846	PASS	DP=69;VDB=0.174458;SGB=-9.73561;RPBZ=-0.0409105;MQBZ=0.868842;MQSBZ=-0.756383;BQBZ=0.990025;FS=0;MQ0F=0;AC=3;AN=8;DP4=12,14,4,4;MQ=34	GT:PL	0/1:105,0,45	0/0:0,18,167	0/1:60,0,235	0/1:37,0,162
OAR2	24466294	.	C	T	800.534	PASS	DP=98;VDB=0.022082;SGB=-4.88931;RPBZ=0.525905;MQBZ=-1.80054;MQSBZ=-2.40839;BQBZ=-1.99028;FS=0;MQ0F=0;AC=5;AN=8;DP4=10,10,16,25;MQ=35	GT:PL	0/1:100,0,176	1/1:255,36,0	0/1:255,0,192	0/1:230,0,122
OAR2	246264908	.	A	G	944.577	PASS	DP=232;VDB=1.8955e-05;SGB=-30.6195;RPBZ=-0.255321;MQBZ=-2.07006;MQSBZ=1.49919;BQBZ=-0.205497;FS=0;MQ0F=0;AC=5;AN=8;DP4=26,28,52,35;MQ=38	GT:PL	0/1:219,0,255	0/1:255,0,252	0/1:255,0,255	1/1:255,111,0
OAR2	246620831	.	C	T	56.6308	PASS	DP=17;VDB=0.000113403;SGB=-2.94636;RPBZ=-1.05675;MQBZ=3.39217;BQBZ=1.71122;FS=0;MQ0F=0;AC=5;AN=8;DP4=7,0,8,0;MQ=28	GT:PL	0/1:14,0,12	1/1:26,3,0	0/1:0,1,25	0/1:53,0,26
OAR2	246620833	.	C	T	61.2338	PASS	DP=20;VDB=0.000127448;SGB=-2.94636;RPBZ=-1.17309;MQBZ=3.39217;BQBZ=2.26352;FS=0;MQ0F=0;AC=5;AN=8;DP4=7,0,8,0;MQ=28	GT:PL	0/1:14,0,3	1/1:26,3,0	0/1:0,1,9	0/1:53,0,1
OAR2	246869843	.	G	C	906.991	PASS	DP=168;VDB=4.03813e-05;SGB=-6.60015;RPBZ=-1.19314;MQBZ=-0.50514;MQSBZ=-1.20978;BQBZ=0.957417;FS=0;MQ0F=0;AC=6;AN=8;DP4=9,20,37,42;MQ=36	GT:PL	0/1:207,0,255	1/1:255,63,0	0/1:229,0,255	1/1:255,105,0
OAR2	248258750	.	A	G	366.571	PASS	DP=94;VDB=0.0151432;SGB=-14.0321;RPBZ=-0.961298;MQBZ=-1.24151;MQSBZ=-0.967926;BQBZ=-0.403243;FS=0;MQ0F=0;AC=3;AN=8;DP4=15,21,6,9;MQ=39	GT:PL	0/1:81,0,111	0/0:0,60,255	0/1:181,0,204	0/1:144,0,115
OAR2	25409109	.	T	C	121.019	PASS	DP=62;VDB=0.000127054;SGB=15.7021;RPBZ=-1.39893;MQBZ=-1.92925;BQBZ=1.45005;FS=0;MQ0F=0;AC=2;AN=8;DP4=0,48,0,13;MQ=37	GT:PL	1/1:166,39,0	0/0:0,51,183	0/0:0,54,186	0/0:0,39,163
OAR2	2622811	.	G	C	721.501	PASS	DP=287;VDB=3.20383e-07;SGB=15.2174;RPBZ=-0.751316;MQBZ=-0.805156;MQSBZ=0.246528;BQBZ=-0.84528;FS=0;MQ0F=0;AC=4;AN=8;DP4=42,35,48,49;MQ=36	GT:PL	0/0:0,99,255	0/1:255,0,255	1/1:255,154,0	0/1:255,0,255
OAR2	26847081	.	T	C	616.6	PASS	DP=80;VDB=1.21762e-09;SGB=5.87386;RPBZ=0.333794;MQBZ=-1.81083;MQSBZ=-1.15967;BQBZ=-0.200361;FS=0;MQ0F=0;AC=5;AN=8;DP4=6,8,12,19;MQ=35	GT:PL	0/1:159,0,81	0/0:0,30,255	1/1:248,21,0	1/1:255,33,0
OAR2	27382273	.	A	T	453.49	PASS	DP=232;VDB=4.12918e-12;SGB=33.8743;RPBZ=-0.819415;MQBZ=-0.513377;MQSBZ=-1.22662;BQBZ=-0.605457;FS=0;MQ0F=0;AC=3;AN=8;DP4=39,51,29,24;MQ=38	GT:PL	0/1:244,0,255	1/1:255,84,0	0/0:0,102,255	0/0:0,99,255
OAR2	27634604	.	G	C	719.556	PASS	DP=310;VDB=1.70459e-24;SGB=30.1582;RPBZ=1.23511;MQBZ=-1.41316;MQSBZ=-0.322818;BQBZ=1.22932;FS=0;MQ0F=0;AC=5;AN=8;DP4=38,32,57,59;MQ=37	GT:PL	0/1:255,0,255	1/1:255,135,0	1/1:255,117,0	0/0:0,148,255
OAR2	27841994	.	G	A	245.201	PASS	DP=97;VDB=0.0559179;SGB=2.607;RPBZ=0.667852;MQBZ=-0.509888;MQSBZ=-3.5222;BQBZ=0.169229;FS=0;MQ0F=0;AC=3;AN=8;DP4=18,24,8,8;MQ=35	GT:PL	0/1:36,0,165	0/0:0,51,255	1/1:255,39,0	0/0:0,57,255
OAR2	28518720	.	G	A	924.944	PASS	DP=171;VDB=4.04422e-08;SGB=-6.18004;RPBZ=2.13296;MQBZ=-0.287434;MQSBZ=0.175942;BQBZ=-1.56031;FS=0;MQ0F=0;AC=6;AN=8;DP4=10,20,37,33;MQ=38	GT:PL	1/1:255,51,0	0/1:244,0,255	1/1:255,93,0	0/1:210,0,243
OAR2	30323882	.	T	C	464.507	PASS	DP=250;VDB=8.50818e-16;SGB=43.3449;RPBZ=-0.533252;MQBZ=-0.0648932;MQSBZ=0.616704;BQBZ=-0.387178;FS=0;MQ0F=0;AC=3;AN=8;DP4=55,38,39,28;MQ=38	GT:PL	0/1:255,0,240	0/0:0,96,255	1/1:255,135,0	0/0:0,141,255
OAR2	31762679	.	G	T	719.572	PASS	DP=199;VDB=0.000982666;SGB=10.1956;RPBZ=-0.423563;MQBZ=-1.19212;MQSBZ=-1.94355;BQBZ=0;FS=0;MQ0F=0;AC=5;AN=8;DP4=21,32,34,37;MQ=36	GT:PL	0/1:255,0,248	1/1:255,78,0	0/0:0,123,255	1/1:255,87,0
OAR2	31993355	.	G	A	408.37	PASS	DP=217;VDB=2.58002e-05;SGB=13.0369;RPBZ=-2.19384;MQBZ=-0.638419;MQSBZ=-2.04826;BQBZ=-0.370036;FS=0;MQ0F=0;AC=3;AN=8;DP4=42,41,16,27;MQ=39	GT:PL	1/1:255,29,0	0/0:0,111,255	0/1:199,0,255	0/0:0,75,255
OAR2	33799787	.	A	G	284.005	PASS	DP=102;VDB=6.37928e-05;SGB=2.22065;RPBZ=-0.496258;MQBZ=-2.06404;MQSBZ=-1.69851;BQBZ=-0.482914;FS=0;MQ0F=0;AC=2;AN=8;DP4=21,26,5,10;MQ=37	GT:PL	0/1:176,0,124	0/0:0,54,255	0/1:147,0,164	0/0:0,48,255
OAR2	34051422	.	C	T	719.56	PASS	DP=201;VDB=0.000202445;SGB=-6.60011;RPBZ=1.74557;MQBZ=0.547477;MQSBZ=1.61016;BQBZ=0.433811;FS=0;MQ0F=0;AC=5;AN=8;DP4=20,20,36,43;MQ=36	GT:PL	0/0:0,36,255	1/1:255,36,0	0/1:255,0,253	1/1:255,105,0
OAR2	34299359	.	G	C	420.67	PASS	DP=66;VDB=8.50744e-06;SGB=-4.981;RPBZ=1.03141;MQBZ=-2.50594;BQBZ=-0.198071;FS=0;MQ0F=0.0909091;AC=6;AN=8;DP4=21,0,43,0;MQ=30	GT:PL	0/1:103,0,92	1/1:161,48,0	0/1:36,0,145	1/1:160,36,0
OAR2	34299463	.	C	T	470.749	PASS	DP=291;VDB=0.000173939;SGB=22.6942;RPBZ=-1.95398;MQBZ=-0.168018;MQSBZ=-4.23277;BQBZ=3.77071;FS=0;MQ0F=0;AC=2;AN=8;DP4=116,32,51,17;MQ=34	GT:PL	0/1:255,0,212	0/0:0,154,255	0/1:255,0,203	0/0:0,160,255
OAR2	34535867	.	A	T	153.563	PASS	DP=21;VDB=7.17822e-06;SGB=6.92904;RPBZ=0.767426;MQBZ=-0.526725;FS=0;MQ0F=0;AC=3;AN=8;DP4=8,0,13,0;MQ=34	GT:PL	0/0:0,9,90	1/1:163,33,0	0/1:35,0,27	0/0:0,12,94
OAR2	3620401	.	C	T	471.013	PASS	DP=191;VDB=0.000126914;SGB=9.56023;RPBZ=0.666499;MQBZ=0.121696;MQSBZ=1.58363;BQBZ=1.52439;FS=0;MQ0F=0;AC=2;AN=8;DP4=45,33,22,12;MQ=39	GT:PL	0/0:0,60,255	0/1:255,0,255	0/0:0,81,255	0/1:255,0,213
OAR2	36350430	.	C	T	909.605	PASS	DP=156;VDB=5.59834e-11;SGB=-5.56771;RPBZ=0.0994273;MQBZ=-1.65083;MQSBZ=1.02108;BQBZ=-1.12565;FS=0;MQ0F=0;AC=5;AN=8;DP4=21,8,30,26;MQ=39	GT:PL	0/1:186,0,245	0/1:255,0,175	1/1:255,69,0	0/1:253,0,230
OAR2	36564865	.	C	T	982.414	PASS	DP=220;VDB=1.00626e-06;SGB=-26.6304;RPBZ=0.694747;MQBZ=0.485335;MQSBZ=1.16127;BQBZ=0.552635;FS=0;MQ0F=0.00454545;AC=4;AN=8;DP4=35,29,43,31;MQ=37	GT:PL	0/1:255,0,255	0/1:255,0,255	0/1:255,0,255	0/1:255,0,224
OAR2	38384878	.	T	C	198.322	PASS	DP=62;VDB=0.0666388;SGB=-10.3495;RPBZ=-0.838704;MQBZ=-0.0595502;MQSBZ=0.0289118;BQBZ=-1.39938;FS=0;MQ0F=0;AC=3;AN=8;DP4=8,14,2,7;MQ=39	GT:PL	0/1:130,0,71	0/1:21,0,104	0/0:0,33,255	0/1:87,0,127
OAR2	38824883	.	C	A	44.1364	PASS	DP=24;VDB=0.00800342;SGB=0.00946272;RPBZ=0.903696;MQBZ=2.68328;BQBZ=2.26181;FS=0;MQ0F=0;AC=2;AN=8;DP4=0,5,0,4;MQ=31	GT:PL	0/0:0,6,27	0/1:46,2,0	0/0:0,3,4	0/1:35,2,0
OAR2	3894119	.	C	T	206.678	PASS	DP=23;VDB=0.00226727;SGB=-1.1641;RPBZ=-0.555423;MQBZ=1.12006;BQBZ=-0.578495;FS=0;MQ0F=0;AC=3;AN=8;DP4=11,0,12,0;MQ=36	GT:PL	0/0:0,6,66	0/1:52,0,77	0/1:86,0,72	0/1:106,0,2
OAR2	39496168	.	C	T	799.591	PASS	DP=122;VDB=6.25444e-05;SGB=-5.08284;RPBZ=-2.15171;MQBZ=-2.12055;MQSBZ=-0.295266;BQBZ=-1.42985;FS=0;MQ0F=0;AC=5;AN=8;DP4=14,10,29,20;MQ=38	GT:PL	1/1:255,69,0	0/1:240,0,177	0/1:187,0,114	0/1:157,0,255
OAR2	40363606	.	A	G	183.047	PASS	DP=44;VDB=0.194617;SGB=1.83441;RPBZ=-0.908974;MQBZ=-0.485761;BQBZ=0.617946;FS=0;MQ0F=0;AC=2;AN=8;DP4=30,0,14,0;MQ=37	GT:PL	0/0:0,27,160	0/1:134,0,113	0/1:88,0,104	0/0:0,27,145
OAR2	40871166	.	G	A	471.039	PASS	DP=160;VDB=0.000283916;SGB=8.01505;RPBZ=-0.546913;MQBZ=0.541019;MQSBZ=0.741063;BQBZ=1.19603;FS=0;MQ0F=0;AC=2;AN=8;DP4=34,31,17,13;MQ=37	GT:PL	0/0:0,39,255	0/1:255,0,252	0/1:255,0,255	0/0:0,66,255
OAR2	40871293	.	C	T	171.882	PASS	DP=42;VDB=7.27333e-05;SGB=1.83441;RPBZ=-0.134056;MQBZ=-0.229451;BQBZ=1.78386;FS=0;MQ0F=0;AC=2;AN=8;DP4=0,28,0,14;MQ=36	GT:PL	0/0:0,21,139	0/1:131,0,59	0/1:80,0,89	0/0:0,36,161
OAR2	41193828	.	G	A	714.52	PASS	DP=166;VDB=6.80149e-09;SGB=4.78749;RPBZ=-1.27245;MQBZ=-0.258764;MQSBZ=3.96602;BQBZ=1.31652;FS=0;MQ0F=0;AC=3;AN=8;DP4=45,21,29,14;MQ=37	GT:PL	0/1:255,0,213	0/1:244,0,215	0/1:255,0,229	0/0:0,84,255
OAR2	41702005	.	C	T	403.032	PASS	DP=198;VDB=0.000194807;SGB=-22.0103;RPBZ=-0.725425;MQBZ=-2.81759;MQSBZ=1.82346;BQBZ=-1.38571;FS=0;MQ0F=0;AC=2;AN=8;DP4=58,42,15,13;MQ=37	GT:PL	0/1:210,0,243	0/0:0,72,255	0/0:0,108,255	0/1:232,0,249
OAR2	4198307	.	A	G	511.161	PASS	DP=152;VDB=0.202613;SGB=-21.3966;RPBZ=0.761295;MQBZ=-0.344595;MQSBZ=0.988488;BQBZ=1.72553;FS=0;MQ0F=0;AC=3;AN=8;DP4=36,34,13,14;MQ=36	GT:PL	0/0:0,90,255	0/1:255,0,240	0/1:121,0,255	0/1:175,0,230
OAR2	429233	.	C	T	721.465	PASS	DP=273;VDB=5.71641e-07;SGB=14.2517;RPBZ=-0.836542;MQBZ=0.673938;MQSBZ=-0.509234;BQBZ=0.758438;FS=0;MQ0F=0;AC=4;AN=8;DP4=32,39,45,47;MQ=38	GT:PL	0/1:255,0,255	0/0:0,99,255	0/1:255,0,255	1/1:255,144,0
OAR2	43628176	.	C	G	564.55	PASS	DP=97;VDB=0.00121156;SGB=1.11929;RPBZ=-0.625145;MQBZ=-0.225595;MQSBZ=1.89765;BQBZ=1.38999;FS=0;MQ0F=0;AC=4;AN=8;DP4=12,13,13,11;MQ=38	GT:PL	0/0:0,18,201	0/1:230,0,169	0/1:123,0,255	1/1:255,30,0
OAR2	44316010	.	G	A	259.517	PASS	DP=103;VDB=1.45044e-12;SGB=30.1604;RPBZ=-1.25681;MQBZ=-1.48849;BQBZ=0.678218;FS=0;MQ0F=0;AC=4;AN=8;DP4=0,53,0,48;MQ=34	GT:PL	0/0:0,66,188	1/1:164,60,0	1/1:145,21,0	0/0:0,84,183
OAR2	44779087	.	C	T	981.043	PASS	DP=286;VDB=0.0466877;SGB=-9.01106;RPBZ=0.863761;MQBZ=1.78538;MQSBZ=-3.19169;BQBZ=-0.0668382;FS=0;MQ0F=0;AC=6;AN=8;DP4=19,33,66,65;MQ=38	GT:PL	0/1:255,0,255	1/1:255,129,0	0/1:255,0,255	1/1:255,87,0
OAR2	44779158	.	T	A	275.752	PASS	DP=173;VDB=0.117477;SGB=1.83436;RPBZ=0.0228079;MQBZ=-1.17322;MQSBZ=-0.684127;BQBZ=0.340705;FS=0;MQ0F=0;AC=2;AN=8;DP4=33,42,8,6;MQ=40	GT:PL	0/1:201,0,255	0/0:0,69,255	0/0:0,63,255	0/1:115,0,255
OAR2	44779237	.	G	A	42.702	PASS	DP=26;VDB=1.09919e-06;SGB=-3.08773;RPBZ=-0.141421;MQBZ=3.1909;BQBZ=-1.33263;FS=0;MQ0F=0;AC=5;AN=8;DP4=0,5,0,10;MQ=41	GT:PL	0/1:4,0,9	0/1:5,0,22	0/1:26,0,7	1/1:45,15,0
OAR2	45070294	.	C	T	701.431	PASS	DP=203;VDB=0.0117407;SGB=5.17378;RPBZ=0.443686;MQBZ=-1.51925;MQSBZ=-1.83691;BQBZ=-2.84461;FS=0;MQ0F=0;AC=3;AN=8;DP4=29,48,18,27;MQ=39	GT:PL	0/0:0,69,255	0/1:255,0,255	0/1:255,0,255	0/1:231,0,218
OAR2	4584432	.	G	A	678.351	PASS	DP=256;VDB=3.96998e-14;SGB=11.9339;RPBZ=-0.065875;MQBZ=0.41884;MQSBZ=-4.25801;BQBZ=0.92799;FS=0;MQ0F=0;AC=5;AN=8;DP4=23,50,32,48;MQ=38	GT:PL	1/1:255,102,0	1/1:255,83,0	0/1:214,0,255	0/0:0,114,255
OAR2	46233445	.	C	G	897.477	PASS	DP=454;VDB=1.51717e-05;SGB=-35.836;RPBZ=10.7477;MQBZ=-0.881901;MQSBZ=0.613344;BQBZ=8.93092;FS=0;MQ0F=0;AC=4;AN=8;DP4=118,49,59,45;MQ=38	GT:PL	0/1:255,0,255	0/1:255,0,255	0/1:228,0,255	0/1:198,0,255
OAR2	46233491	.	T	C	725.43	PASS	DP=469;VDB=4.26684e-20;SGB=17.5352;RPBZ=-3.22031;MQBZ=-0.150229;MQSBZ=-0.438714;BQBZ=0.749069;FS=0;MQ0F=0;AC=3;AN=8;DP4=80,88,51,58;MQ=39	GT:PL	0/1:255,0,255	0/0:0,255,255	0/1:255,0,255	0/1:255,0,255
OAR2	46936200	.	G	A	91.163	PASS	DP=50;VDB=1.44829e-06;SGB=-22.2163;RPBZ=-2.8048;MQBZ=3.15568;BQBZ=2.98052;FS=0;MQ0F=0;AC=4;AN=8;DP4=36,0,10,0;MQ=31	GT:PL	0/1:3,0,67	0/1:49,0,12	0/1:55,0,31	0/1:21,0,40
OAR2	46936202	.	A	C	88.6237	PASS	DP=53;VDB=2.02519e-06;SGB=-22.2163;RPBZ=-3.16937;MQBZ=3.15568;BQBZ=2.58611;FS=0;MQ0F=0;AC=4;AN=8;DP4=36,0,10,0;MQ=31	GT:PL	0/1:3,0,102	0/1:49,0,67	0/1:55,0,76	0/1:21,0,71
OAR2	46936345	.	C	T	471.037	PASS	DP=400;VDB=1.56345e-05;SGB=21.5354;RPBZ=0.887038;MQBZ=-1.45944;MQSBZ=-0.90587;BQBZ=-0.574266;FS=0;MQ0F=0;AC=2;AN=8;DP4=91,88,30,35;MQ=38	GT:PL	0/0:0,175,255	0/1:255,0,255	0/1:255,0,255	0/0:0,178,255
OAR2	47171488	.	C	G	568.266	PASS	DP=153;VDB=0.263661;SGB=3.62901;RPBZ=-1.38954;MQBZ=-2.88057;MQSBZ=-0.886537;BQBZ=-1.778;FS=0;MQ0F=0;AC=4;AN=8;DP4=25,14,18,19;MQ=36	GT:PL	1/1:255,54,0	0/1:135,0,207	0/0:0,45,255	0/1:222,0,255
OAR2	47950230	.	A	G	462.568	PASS	DP=116;VDB=1.224e-05;SGB=5.69729;RPBZ=0.0710076;MQBZ=-0.416854;MQSBZ=-1.21886;BQBZ=1.41585;FS=0;MQ0F=0;AC=2;AN=8;DP4=20,25,13,11;MQ=40	GT:PL	0/0:0,39,255	0/0:0,57,255	0/1:255,0,173	0/1:247,0,147
OAR2	48238674	.	C	A	210.138	PASS	DP=71;VDB=0.0297111;SGB=14.3163;RPBZ=-0.639618;MQBZ=-0.583637;MQSBZ=-0.281536;BQBZ=1.2599;FS=0;MQ0F=0;AC=2;AN=8;DP4=18,6,8,4;MQ=40	GT:PL	1/1:255,36,0	0/0:0,21,201	0/0:0,36,255	0/0:0,15,162
OAR2	48511667	.	C	T	667.497	PASS	DP=185;VDB=1.92171e-11;SGB=8.45727;RPBZ=0.873913;MQBZ=-0.366066;MQSBZ=-0.446074;BQBZ=-0.255735;FS=0;MQ0F=0;AC=4;AN=8;DP4=31,22,29,33;MQ=38	GT:PL	0/0:0,69,255	0/1:201,0,255	0/1:255,0,205	1/1:255,75,0
OAR2	48987984	.	G	A	721.386	PASS	DP=280;VDB=6.05721e-10;SGB=10.3888;RPBZ=0.765535;MQBZ=0.183277;MQSBZ=-2.21979;BQBZ=-1.03283;FS=0;MQ0F=0;AC=4;AN=8;DP4=52,41,34,38;MQ=37	GT:PL	0/0:0,129,255	0/1:255,0,255	1/1:255,111,0	0/1:255,0,255
OAR2	51376816	.	C	T	463.986	PASS	DP=125;VDB=7.51284e-05;SGB=19.0879;RPBZ=1.34369;MQBZ=0.187715;MQSBZ=1.07591;BQBZ=0.914319;FS=0;MQ0F=0;AC=3;AN=8;DP4=28,20,15,17;MQ=38	GT:PL	1/1:255,60,0	0/1:255,0,25	0/0:0,84,255	0/0:0,54,255
OAR2	51583801	.	A	C	797.511	PASS	DP=132;VDB=0.00153288;SGB=-17.118;RPBZ=-0.210245;MQBZ=-1.36821;MQSBZ=-2.79942;BQBZ=-2.00719;FS=0;MQ0F=0;AC=4;AN=8;DP4=19,24,20,23;MQ=35	GT:PL	0/1:163,0,194	0/1:208,0,175	0/1:217,0,232	0/1:247,0,239
OAR2	5173938	.	C	T	621.177	PASS	DP=220;VDB=9.81399e-05;SGB=-25.0788;RPBZ=-2.76064;MQBZ=-0.358393;MQSBZ=-0.361651;BQBZ=2.60605;FS=0;MQ0F=0;AC=3;AN=8;DP4=36,51,20,13;MQ=37	GT:PL	0/1:234,0,255	0/1:217,0,255	0/1:210,0,255	0/0:0,111,255
OAR2	5174007	.	G	T	297.598	PASS	DP=72;VDB=2.69326e-05;SGB=-11.8983;RPBZ=0.109517;MQBZ=0.275614;BQBZ=0.432413;FS=0;MQ0F=0;AC=3;AN=8;DP4=0,44,0,26;MQ=36	GT:PL	0/1:121,0,138	0/1:71,0,97	0/1:145,0,95	0/0:0,48,180
OAR2	52094650	.	T	C	724.261	PASS	DP=217;VDB=0.000839714;SGB=-16.8111;RPBZ=0.0904645;MQBZ=-2.627;MQSBZ=0.0181232;BQBZ=-0.508198;FS=0;MQ0F=0;AC=4;AN=8;DP4=30,38,18,24;MQ=37	GT:PL	0/1:152,0,242	0/1:231,0,255	0/1:255,0,255	0/1:125,0,255
OAR2	52094658	.	C	T	693.196	PASS	DP=212;VDB=0.000593972;SGB=-16.5043;RPBZ=0.0032124;MQBZ=-2.66503;MQSBZ=0.167185;BQBZ=0.0697117;FS=0;MQ0F=0;AC=4;AN=8;DP4=29,38,17,24;MQ=37	GT:PL	0/1:119,0,239	0/1:233,0,255	0/1:255,0,255	0/1:125,0,255
OAR2	52094665	.	T	C	694.141	PASS	DP=210;VDB=0.000699366;SGB=-16.5043;RPBZ=0.224342;MQBZ=-2.55332;MQSBZ=0.186217;BQBZ=-2.76309;FS=0;MQ0F=0;AC=4;AN=8;DP4=29,36,16,25;MQ=37	GT:PL	0/1:126,0,238	0/1:233,0,255	0/1:255,0,255	0/1:119,0,255
OAR2	52094734	.	C	T	371.675	PASS	DP=47;VDB=2.09392e-11;SGB=-4.36495;RPBZ=-0.467359;MQBZ=1.5686;BQBZ=-1.7582;FS=0;MQ0F=0;AC=4;AN=8;DP4=0,17,0,30;MQ=32	GT:PL	0/1:79,0,18	0/1:123,0,79	0/1:144,0,56	0/1:65,0,73
OAR2	52388877	.	A	T	471.051	PASS	DP=218;VDB=0.162027;SGB=-26.3062;RPBZ=0.484089;MQBZ=-0.530125;MQSBZ=-1.38729;BQBZ=0.37109;FS=0;MQ0F=0;AC=2;AN=8;DP4=47,62,16,19;MQ=37	GT:PL	0/1:255,0,245	0/0:0,111,255	0/0:0,102,255	0/1:255,0,255
OAR2	52610666	.	T	G	195.212	PASS	DP=111;VDB=0.0607471;SGB=0.676086;RPBZ=-2.23476;MQBZ=-2.19398;MQSBZ=-0.24192;BQBZ=-0.415018;FS=0;MQ0F=0;AC=2;AN=8;DP4=25,33,5,6;MQ=37	GT:PL	0/1:177,0,255	0/0:0,63,255	0/0:0,54,255	0/1:58,0,160
OAR2	53035007	.	A	G	926.956	PASS	DP=134;VDB=0.000343611;SGB=-5.63191;RPBZ=-0.0498757;MQBZ=0.259426;MQSBZ=-0.540783;BQBZ=0.712872;FS=0;MQ0F=0;AC=6;AN=8;DP4=7,15,33,24;MQ=37	GT:PL	1/1:255,57,0	1/1:255,39,0	0/1:255,0,255	0/1:201,0,140
OAR2	53832939	.	C	T	442.654	PASS	DP=135;VDB=0.187267;SGB=-22.0103;RPBZ=-0.149901;MQBZ=1.24964;MQSBZ=-0.609448;BQBZ=0.711542;FS=0;MQ0F=0;AC=2;AN=8;DP4=29,31,14,14;MQ=37	GT:PL	0/1:255,0,176	0/0:0,27,255	0/0:0,81,255	0/1:227,0,173
OAR2	54055057	.	C	T	839.764	PASS	DP=131;VDB=2.01439e-07;SGB=-5.53787;RPBZ=1.20997;MQBZ=-0.504921;MQSBZ=-1.27617;BQBZ=0.459473;FS=0;MQ0F=0;AC=6;AN=8;DP4=16,10,29,26;MQ=38	GT:PL	1/1:255,48,0	0/1:132,0,255	0/1:237,0,255	1/1:255,60,0
OAR2	54609975	.	G	A	408.874	PASS	DP=117;VDB=0.0483134;SGB=4.9247;RPBZ=-2.87365;MQBZ=0.491992;MQSBZ=-0.541955;BQBZ=1.20755;FS=0;MQ0F=0;AC=2;AN=8;DP4=24,27,8,14;MQ=38	GT:PL	0/1:255,0,131	0/1:193,0,184	0/0:0,51,255	0/0:0,54,255
OAR2	54832011	.	C	T	872.046	PASS	DP=143;VDB=0.00426994;SGB=-6.27092;RPBZ=2.44713;MQBZ=-1.35533;MQSBZ=-1.04597;BQBZ=1.52327;FS=0;MQ0F=0;AC=6;AN=8;DP4=12,7,34,37;MQ=34	GT:PL	1/1:255,75,0	1/1:255,75,0	0/1:231,0,231	0/1:170,0,159
OAR2	56069165	.	C	G	658.601	PASS	DP=202;VDB=0.000369719;SGB=5.94637;RPBZ=0.809285;MQBZ=-2.2402;MQSBZ=-0.879244;BQBZ=-0.735201;FS=0;MQ0F=0;AC=3;AN=8;DP4=42,39,27,22;MQ=36	GT:PL	0/1:205,0,213	0/1:255,0,255	0/1:238,0,255	0/0:0,105,255
OAR2	57755758	.	T	A	505.581	PASS	DP=122;VDB=1.9897e-05;SGB=-18.9418;RPBZ=0.951216;MQBZ=-0.0911537;MQSBZ=-1.02815;BQBZ=0.175388;FS=0;MQ0F=0;AC=3;AN=8;DP4=12,36,9,14;MQ=39	GT:PL	0/0:0,63,255	0/1:145,0,240	0/1:248,0,112	0/1:152,0,201
OAR2	58007787	.	G	A	250.856	PASS	DP=73;VDB=0.000538955;SGB=-16.4869;RPBZ=0.768221;MQBZ=0.474207;BQBZ=1.2115;FS=0;MQ0F=0;AC=3;AN=8;DP4=0,54,0,19;MQ=36	GT:PL	0/1:100,0,142	0/0:0,57,184	0/1:97,0,115	0/1:94,0,147
OAR2	60343366	.	T	C	982.523	PASS	DP=244;VDB=3.26542e-15;SGB=-27.8578;RPBZ=0.759425;MQBZ=0.13787;MQSBZ=1.91936;BQBZ=-0.34524;FS=0;MQ0F=0;AC=4;AN=8;DP4=51,28,45,33;MQ=38	GT:PL	0/1:255,0,255	0/1:255,0,255	0/1:255,0,255	0/1:255,0,255
OAR2	6063856	.	T	C	253.477	PASS	DP=54;VDB=0.114178;SGB=-1.1641;RPBZ=-1.25131;MQBZ=-1.24247;MQSBZ=-0.29898;BQBZ=0.600392;FS=0;MQ0F=0;AC=3;AN=8;DP4=11,10,5,7;MQ=36	GT:PL	0/1:70,0,72	0/1:128,0,54	0/1:95,0,112	0/0:0,39,255
OAR2	60916911	.	T	C	621.588	PASS	DP=149;VDB=0.000202119;SGB=4.20876;RPBZ=1.9532;MQBZ=-1.29471;MQSBZ=-2.61591;BQBZ=-0.972995;FS=0;MQ0F=0;AC=3;AN=8;DP4=13,37,19,21;MQ=38	GT:PL	0/1:151,0,189	0/1:255,0,183	0/1:255,0,255	0/0:0,54,255
OAR2	61243976	.	C	T	290.518	PASS	DP=95;VDB=0.00122073;SGB=-14.6458;RPBZ=-0.0203948;MQBZ=-1.1892;MQSBZ=-1.03357;BQBZ=0.582092;FS=0;MQ0F=0.0315789;AC=3;AN=8;DP4=20,15,8,8;MQ=33	GT:PL	0/1:166,0,100	0/1:36,0,209	0/1:128,0,96	0/0:0,54,255
OAR2	61445476	.	A	G	728.278	PASS	DP=126;VDB=5.88796e-12;SGB=-18.3454;RPBZ=-1.29736;MQBZ=-1.68181;MQSBZ=2.28344;BQBZ=-0.304423;FS=0;MQ0F=0;AC=5;AN=8;DP4=26,11,29,18;MQ=35	GT:PL	0/1:187,0,187	0/1:157,0,210	0/1:169,0,255	1/1:255,57,0
OAR2	61653872	.	C	T	274.229	PASS	DP=37;VDB=1.33893e-06;SGB=-0.0194547;RPBZ=-0.152468;MQBZ=-0.0422582;BQBZ=0.546119;FS=0;MQ0F=0;AC=3;AN=8;DP4=0,19,0,18;MQ=38	GT:PL	0/1:74,0,66	0/1:139,0,86	0/1:101,0,69	0/0:0,24,146
OAR2	62342125	.	G	A	664.534	PASS	DP=173;VDB=8.47521e-05;SGB=7.10606;RPBZ=0.0455445;MQBZ=-2.3831;MQSBZ=1.13264;BQBZ=-0.466998;FS=0;MQ0F=0.00578035;AC=5;AN=8;DP4=28,22,27,28;MQ=36	GT:PL	0/0:0,108,255	0/1:200,0,255	1/1:255,96,0	1/1:255,36,0
OAR2	62342250	.	T	C	152.231	PASS	DP=38;VDB=6.02275e-08;SGB=-0.604863;RPBZ=1.04754;MQBZ=-4.75709;BQBZ=-5.18456;FS=0;MQ0F=0;AC=5;AN=8;DP4=0,23,0,15;MQ=32	GT:PL	0/0:0,51,181	0/1:55,0,116	1/1:90,21,0	1/1:52,9,0
OAR2	62342255	.	G	A	128.885	PASS	DP=36;VDB=4.00029e-07;SGB=-0.981039;RPBZ=0.651116;MQBZ=-4.61877;BQBZ=-1.40483;FS=0;MQ0F=0;AC=5;AN=8;DP4=0,22,0,13;MQ=32	GT:PL	0/0:0,48,177	0/1:55,0,113	1/1:82,18,0	1/1:36,6,0
OAR2	62342257	.	T	A	126.859	PASS	DP=32;VDB=4.56495e-07;SGB=-0.981039;RPBZ=2.12418;MQBZ=-4.22627;BQBZ=-1.29424;FS=0;MQ0F=0;AC=4;AN=8;DP4=0,19,0,13;MQ=31	GT:PL	0/0:0,42,174	0/1:59,0,79	1/1:82,18,0	0/1:28,1,0
OAR2	63758758	.	T	A	653.118	PASS	DP=242;VDB=2.11716e-15;SGB=9.22997;RPBZ=2.23933;MQBZ=-1.55832;MQSBZ=3.10424;BQBZ=-1.08705;FS=0;MQ0F=0;AC=4;AN=8;DP4=41,40,38,28;MQ=37	GT:PL	0/1:255,0,255	0/1:187,0,255	0/0:0,99,255	1/1:255,111,0
OAR2	64439322	.	G	A	471.046	PASS	DP=351;VDB=6.82467e-08;SGB=20.7628;RPBZ=-0.971127;MQBZ=-0.232088;MQSBZ=-1.82518;BQBZ=0.771806;FS=0;MQ0F=0;AC=2;AN=8;DP4=87,71,37,26;MQ=37	GT:PL	0/0:0,123,255	0/1:255,0,255	0/1:255,0,255	0/0:0,187,255
OAR2	65058603	.	G	A	90.9127	PASS	DP=44;VDB=0.000417266;SGB=-9.73547;RPBZ=-1.48188;MQBZ=-1.73632;BQBZ=2.21108;FS=0;MQ0F=0;AC=2;AN=8;DP4=0,36,0,8;MQ=35	GT:PL	0/1:54,0,71	0/1:76,0,108	0/0:0,22,149	0/0:0,48,168
OAR2	65503986	.	G	A	37.9964	PASS	DP=16;VDB=0.0588947;SGB=-14.143;RPBZ=1.65243;MQBZ=-2.01694;BQBZ=-0.0836242;FS=0;MQ0F=0;AC=4;AN=8;DP4=11,0,5,0;MQ=32	GT:PL	0/1:23,3,0	0/1:14,0,97	0/1:5,0,91	0/1:33,0,27
OAR2	66920346	.	A	C	981.056	PASS	DP=364;VDB=3.87289e-14;SGB=-10.9741;RPBZ=-1.51262;MQBZ=-3.17533;MQSBZ=0.637953;BQBZ=-2.51782;FS=0;MQ0F=0.00274725;AC=6;AN=8;DP4=25,29,71,103;MQ=34	GT:PL	0/1:255,0,255	1/1:255,121,0	0/1:255,0,255	1/1:255,154,0
OAR2	66920352	.	T	C	457.956	PASS	DP=351;VDB=4.1224e-05;SGB=-34.2844;RPBZ=-1.14589;MQBZ=-1.73929;MQSBZ=1.22865;BQBZ=0.256082;FS=0;MQ0F=0;AC=2;AN=8;DP4=60,117,23,25;MQ=34	GT:PL	0/0:0,106,255	0/1:255,0,255	0/0:0,196,255	0/1:242,0,255
OAR2	67891673	.	C	T	445.038	PASS	DP=157;VDB=0.000879282;SGB=5.69729;RPBZ=-1.02409;MQBZ=-1.46313;MQSBZ=2.06436;BQBZ=0.217654;FS=0;MQ0F=0;AC=2;AN=8;DP4=43,30,15,9;MQ=38	GT:PL	0/1:249,0,255	0/0:0,66,255	0/1:235,0,198	0/0:0,78,255
OAR2	68382806	.	C	T	187.582	PASS	DP=35;VDB=1.62003e-05;SGB=-0.604863;RPBZ=-1.61211;MQBZ=0.426799;BQBZ=-1.73898;FS=0;MQ0F=0;AC=4;AN=8;DP4=18,0,15,0;MQ=32	GT:PL	1/1:100,21,0	0/0:0,18,139	0/1:82,0,70	0/1:49,0,97
OAR2	69140025	.	A	G	259.481	PASS	DP=62;VDB=0.0752388;SGB=-14.0321;RPBZ=0.934731;MQBZ=0.0271455;MQSBZ=-0.952186;BQBZ=-0.716148;FS=0;MQ0F=0;AC=3;AN=8;DP4=15,14,7,8;MQ=33	GT:PL	0/1:83,0,99	0/0:0,36,255	0/1:109,0,179	0/1:107,0,118
OAR2	699930	.	A	G	438.55	PASS	DP=214;VDB=0.251775;SGB=-7.64152;RPBZ=-0.923229;MQBZ=0.127779;MQSBZ=0.627223;BQBZ=4.32608;FS=0;MQ0F=0.0654206;AC=6;AN=8;DP4=2,26,34,67;MQ=15	GT:PL	1/1:131,21,0	0/1:101,0,17	1/1:121,9,0	0/1:124,0,17
OAR2	699941	.	T	C	373.764	PASS	DP=147;VDB=0.0343221;SGB=-6.81978;RPBZ=-1.09477;MQBZ=-0.751796;MQSBZ=-0.500632;BQBZ=2.50693;FS=0;MQ0F=0.0884354;AC=6;AN=8;DP4=0,24,11,72;MQ=14	GT:PL	1/1:108,10,0	0/1:63,0,60	0/1:108,0,6	1/1:132,27,0
OAR2	699959	.	T	C	71.62	PASS	DP=44;VDB=0.000250587;SGB=-27.0575;RPBZ=-1.13561;MQBZ=2.26775;MQSBZ=0.557182;BQBZ=-0.117202;FS=0;MQ0F=0.136364;AC=4;AN=8;DP4=3,25,0,13;MQ=13	GT:PL	0/1:11,0,35	0/1:48,0,41	0/1:14,0,68	0/1:36,3,0
OAR2	699962	.	A	T	57.2589	PASS	DP=45;VDB=0.000104179;SGB=-22.2163;RPBZ=0.371659;MQBZ=3.63212;MQSBZ=1.79773;BQBZ=2.15827;FS=0;MQ0F=0.2;AC=4;AN=8;DP4=3,23,0,10;MQ=12	GT:PL	0/1:26,0,3	0/1:37,0,37	0/1:12,0,37	0/1:17,0,1
OAR2	70191278	.	G	A	609.422	PASS	DP=148;VDB=0.119049;SGB=4.78753;RPBZ=0.488048;MQBZ=-1.37394;MQSBZ=1.03097;BQBZ=0.399324;FS=0;MQ0F=0;AC=4;AN=8;DP4=28,23,16,27;MQ=36	GT:PL	0/1:147,0,255	1/1:255,57,0	0/1:251,0,244	0/0:0,69,255
OAR2	70191398	.	C	T	192.647	PASS	DP=42;VDB=5.07471e-05;SGB=0.0400951;RPBZ=0.684701;MQBZ=-0.0144112;BQBZ=-1.37768;FS=0;MQ0F=0;AC=4;AN=8;DP4=0,23,0,18;MQ=35	GT:PL	0/1:19,0,123	1/1:169,36,0	0/1:49,0,83	0/0:0,33,170
OAR2	70423849	.	G	A	703.58	PASS	DP=161;VDB=5.15416e-06;SGB=7.49161;RPBZ=0.846403;MQBZ=-0.541259;MQSBZ=0.503105;BQBZ=0.170796;FS=0;MQ0F=0;AC=5;AN=8;DP4=19,22,30,27;MQ=36	GT:PL	0/1:239,0,212	1/1:255,51,0	1/1:255,90,0	0/0:0,96,255
OAR2	70969951	.	T	G	717.379	PASS	DP=178;VDB=1.76307e-06;SGB=7.29839;RPBZ=1.40978;MQBZ=1.59859;MQSBZ=-1.0469;BQBZ=-0.510333;FS=0;MQ0F=0;AC=4;AN=8;DP4=22,29,29,27;MQ=38	GT:PL	0/1:251,0,225	0/0:0,81,255	0/1:255,0,230	1/1:255,46,0
OAR2	71609925	.	A	G	460.473	PASS	DP=252;VDB=3.79022e-16;SGB=61.3503;RPBZ=0.457351;MQBZ=-1.1011;MQSBZ=-0.917733;BQBZ=-0.0404817;FS=0;MQ0F=0;AC=4;AN=8;DP4=41,35,50,43;MQ=34	GT:PL	0/0:0,111,255	1/1:255,115,0	1/1:255,126,0	0/0:0,114,255
OAR2	71877405	.	C	G	719.576	PASS	DP=307;VDB=3.16128e-11;SGB=17.7283;RPBZ=0.361781;MQBZ=-0.31718;MQSBZ=-5.65682;BQBZ=1.19309;FS=0;MQ0F=0;AC=5;AN=8;DP4=36,43,57,53;MQ=36	GT:PL	0/1:255,0,255	1/1:255,141,0	1/1:255,120,0	0/0:0,172,255
OAR2	72624421	.	G	A	397.025	PASS	DP=175;VDB=0.000796506;SGB=8.40135;RPBZ=-0.529605;MQBZ=-2.53871;MQSBZ=-0.0520401;BQBZ=-0.518198;FS=0;MQ0F=0;AC=2;AN=8;DP4=22,58,17,14;MQ=38	GT:PL	0/1:255,0,205	0/0:0,72,255	0/0:0,72,255	0/1:181,0,255
OAR2	73780051	.	A	C	35.8972	PASS	DP=24;VDB=0.012598;SGB=-1.24859;RPBZ=-1.64828;MQBZ=0.22771;BQBZ=-0.127962;FS=0;MQ0F=0;AC=2;AN=8;DP4=0,15,0,6;MQ=19	GT:PL	0/0:0,24,93	0/0:0,8,53	0/0:0,6,42	1/1:79,15,0
[truncated: 431,999 more chars]
