# Supplementary material for: Development of a high-density sub-species-specific targeted SNP assay for Rocky Mountain bighorn sheep (Ovis canadensis canadensis)
Source: PeerJ. 2024 Feb 26;12:e16946. doi: 10.7717/peerj.16946 (PMC10903336; doi:10.7717/peerj.16946)
Supplement: Supplemental Information 6 [file peerj-12-16946-s006.zip › Desert_10K_SNPs.vcf]

##fileformat=VCFv4.2
##FILTER=<ID=PASS,Description="All filters passed">
##bcftoolsVersion=1.13+htslib-1.13
##bcftoolsCommand=mpileup -f OAR3.1_50Kregions.fa -b Desert_10K.txt
##reference=file://OAR3.1_50Kregions.fa
##contig=<ID=OAR1,length=275612895>
##contig=<ID=OAR2,length=248993846>
##contig=<ID=OAR3,length=224283230>
##contig=<ID=OAR4,length=119255633>
##contig=<ID=OAR5,length=107901688>
##contig=<ID=OAR6,length=117031472>
##contig=<ID=OAR7,length=100079507>
##contig=<ID=OAR8,length=90695168>
##contig=<ID=OAR9,length=94726778>
##contig=<ID=OAR10,length=86447213>
##contig=<ID=OAR11,length=62248096>
##contig=<ID=OAR12,length=79100223>
##contig=<ID=OAR13,length=83079144>
##contig=<ID=OAR14,length=62722625>
##contig=<ID=OAR15,length=80923592>
##contig=<ID=OAR16,length=71719816>
##contig=<ID=OAR17,length=72286588>
##contig=<ID=OAR18,length=68604602>
##contig=<ID=OAR19,length=60464314>
##contig=<ID=OAR20,length=51176841>
##contig=<ID=OAR21,length=50073674>
##contig=<ID=OAR22,length=50832532>
##contig=<ID=OAR23,length=62330649>
##contig=<ID=OAR24,length=42034648>
##contig=<ID=OAR25,length=45367442>
##contig=<ID=OAR26,length=44077779>
##contig=<ID=OARX,length=135437088>
##ALT=<ID=*,Description="Represents allele(s) other than observed.">
##INFO=<ID=INDEL,Number=0,Type=Flag,Description="Indicates that the variant is an INDEL.">
##INFO=<ID=IDV,Number=1,Type=Integer,Description="Maximum number of raw reads supporting an indel">
##INFO=<ID=IMF,Number=1,Type=Float,Description="Maximum fraction of raw reads supporting an indel">
##INFO=<ID=DP,Number=1,Type=Integer,Description="Raw read depth">
##INFO=<ID=VDB,Number=1,Type=Float,Description="Variant Distance Bias for filtering splice-site artefacts in RNA-seq data (bigger is better)",Version="3">
##INFO=<ID=RPBZ,Number=1,Type=Float,Description="Mann-Whitney U-z test of Read Position Bias (closer to 0 is better)">
##INFO=<ID=MQBZ,Number=1,Type=Float,Description="Mann-Whitney U-z test of Mapping Quality Bias (closer to 0 is better)">
##INFO=<ID=BQBZ,Number=1,Type=Float,Description="Mann-Whitney U-z test of Base Quality Bias (closer to 0 is better)">
##INFO=<ID=MQSBZ,Number=1,Type=Float,Description="Mann-Whitney U-z test of Mapping Quality vs Strand Bias (closer to 0 is better)">
##INFO=<ID=SCBZ,Number=1,Type=Float,Description="Mann-Whitney U-z test of Soft-Clip Length Bias (closer to 0 is better)">
##INFO=<ID=FS,Number=1,Type=Float,Description="Phred-scaled p-value using Fisher's exact test to detect strand bias">
##INFO=<ID=SGB,Number=1,Type=Float,Description="Segregation based metric.">
##INFO=<ID=MQ0F,Number=1,Type=Float,Description="Fraction of MQ0 reads (smaller is better)">
##FORMAT=<ID=PL,Number=G,Type=Integer,Description="List of Phred-scaled genotype likelihoods">
##FORMAT=<ID=GT,Number=1,Type=String,Description="Genotype">
##INFO=<ID=AC,Number=A,Type=Integer,Description="Allele count in genotypes for each ALT allele, in the same order as listed">
##INFO=<ID=AN,Number=1,Type=Integer,Description="Total number of alleles in called genotypes">
##INFO=<ID=DP4,Number=4,Type=Integer,Description="Number of high-quality ref-forward , ref-reverse, alt-forward and alt-reverse bases">
##INFO=<ID=MQ,Number=1,Type=Integer,Description="Average mapping quality">
##bcftools_callVersion=1.13+htslib-1.13
##bcftools_callCommand=call -mv -Ov -o Desert_10K.vcf; Date=Thu Oct 27 09:36:25 2022
##bcftools_filterVersion=1.10.2+htslib-1.10.2
##bcftools_filterCommand=filter -e 'QUAL <30' -o Desert_10K_SNPs_QUAL30.vcf Desert_10K_SNPs.recode.vcf; Date=Thu Oct 27 12:11:18 2022
##bcftools_filterCommand=filter -e 'INFO/DP <6' -o Desert_10K_SNPs_QUAL30_DP6.vcf Desert_10K_SNPs_QUAL30.vcf; Date=Thu Oct 27 12:15:29 2022
#CHROM	POS	ID	REF	ALT	QUAL	FILTER	INFO	FORMAT	Desert_SD18001_10Krun	Desert_SD18005_10Krun	Desert_SD18019_10Krun	Desert_SD18051_10Krun
OAR1	100126299	.	G	A	777.594	PASS	DP=106;VDB=1.70727e-08;SGB=-15.8906;RPBZ=-0.599355;MQBZ=0.165052;MQSBZ=1.37333;BQBZ=-0.891946;FS=0;MQ0F=0;AC=5;AN=8;DP4=17,10,28,11;MQ=38	GT:PL	0/1:207,0,110	1/1:255,42,0	0/1:154,0,255	0/1:201,0,122
OAR1	100357472	.	G	C	428.472	PASS	DP=53;VDB=0.0455739;SGB=-9.4412;RPBZ=0.349877;MQBZ=0.686354;MQSBZ=2.10936;BQBZ=1.26771;FS=0;MQ0F=0;AC=4;AN=8;DP4=9,7,11,7;MQ=36	GT:PL	0/1:176,0,18	0/1:27,0,52	0/1:173,0,92	0/1:90,0,201
OAR1	100692465	.	T	C	279.567	PASS	DP=99;VDB=0.000179619;SGB=8.40135;RPBZ=0.78528;MQBZ=-0.151383;BQBZ=0.287535;FS=0;MQ0F=0;AC=3;AN=8;DP4=0,68,0,31;MQ=38	GT:PL	0/0:0,90,189	1/1:182,45,0	0/0:0,57,185	0/1:143,0,155
OAR1	101092637	.	G	A	665.495	PASS	DP=194;VDB=0.000161672;SGB=9.0368;RPBZ=-0.859317;MQBZ=-1.82802;MQSBZ=0.0831796;BQBZ=-0.6316;FS=0;MQ0F=0;AC=4;AN=8;DP4=25,31,35,30;MQ=38	GT:PL	0/1:199,0,255	0/0:0,87,255	1/1:255,108,0	0/1:255,0,229
OAR1	10290021	.	T	C	719.566	PASS	DP=387;VDB=7.64434e-10;SGB=37.9258;RPBZ=0.136925;MQBZ=-2.47125;MQSBZ=0.0607062;BQBZ=-1.96008;FS=0;MQ0F=0;AC=5;AN=8;DP4=51,37,75,68;MQ=38	GT:PL	1/1:255,157,0	0/0:0,157,255	1/1:255,178,0	0/1:255,0,255
OAR1	103039070	.	A	G	210.02	PASS	DP=119;VDB=0.00034783;SGB=25.405;RPBZ=0.35892;MQBZ=1.66873;MQSBZ=3.20693;BQBZ=0.590314;FS=0;MQ0F=0;AC=2;AN=8;DP4=37,17,12,8;MQ=38	GT:PL	0/0:0,57,255	0/0:0,30,253	1/1:255,60,0	0/0:0,75,255
OAR1	104281491	.	A	G	424.952	PASS	DP=226;VDB=2.22469e-08;SGB=8.40135;RPBZ=-0.569603;MQBZ=-0.0247851;MQSBZ=-3.23394;BQBZ=-1.34508;FS=0;MQ0F=0;AC=2;AN=8;DP4=34,81,8,23;MQ=38	GT:PL	0/1:209,0,255	0/1:255,0,255	0/0:0,129,255	0/0:0,105,255
OAR1	104725368	.	T	G	77.1493	PASS	DP=40;VDB=0.000491352;SGB=-10.3496;RPBZ=3.66024;MQBZ=-4.09744;MQSBZ=-2.65716;BQBZ=4.77942;FS=0;MQ0F=0;AC=3;AN=8;DP4=23,0,5,4;MQ=34	GT:PL	0/1:55,0,83	0/1:15,0,43	0/0:0,21,118	0/1:48,0,117
OAR1	104725380	.	C	A	112.158	PASS	DP=54;VDB=0.0015167;SGB=-10.9634;RPBZ=2.98946;MQBZ=-3.64867;MQSBZ=-0.873352;BQBZ=3.22296;FS=0;MQ0F=0;AC=3;AN=8;DP4=22,4,4,6;MQ=33	GT:PL	0/1:93,0,97	0/1:15,0,47	0/0:0,27,194	0/1:45,0,224
OAR1	104725391	.	A	G	112.216	PASS	DP=56;VDB=0.000803199;SGB=-10.9634;RPBZ=3.06489;MQBZ=-3.64867;MQSBZ=-0.50952;BQBZ=2.70202;FS=0;MQ0F=0;AC=3;AN=8;DP4=21,5,4,6;MQ=33	GT:PL	0/1:93,0,97	0/1:15,0,43	0/0:0,27,192	0/1:45,0,242
OAR1	104725417	.	C	T	407.921	PASS	DP=62;VDB=1.35118e-05;SGB=-10.6722;RPBZ=1.18759;MQBZ=-2.13978;MQSBZ=0.793452;BQBZ=-2.19711;FS=0;MQ0F=0;AC=5;AN=8;DP4=7,7,14,8;MQ=33	GT:PL	0/1:81,0,133	0/1:15,0,57	1/1:215,27,0	0/1:137,0,178
OAR1	104939117	.	C	G	705.426	PASS	DP=184;VDB=1.20452e-07;SGB=-6.30479;RPBZ=0.718235;MQBZ=-3.7973;MQSBZ=-1.92614;BQBZ=-2.99685;FS=0;MQ0F=0;AC=5;AN=8;DP4=22,16,34,38;MQ=37	GT:PL	1/1:255,90,0	0/1:241,0,153	1/1:255,78,0	0/0:0,41,255
OAR1	104939137	.	C	A	445.5	PASS	DP=181;VDB=8.86584e-06;SGB=12.2643;RPBZ=0.546906;MQBZ=-1.32594;MQSBZ=-0.489243;BQBZ=-1.05546;FS=0;MQ0F=0;AC=3;AN=8;DP4=22,50,17,24;MQ=37	GT:PL	0/0:0,93,255	0/1:236,0,138	1/1:255,84,0	0/0:0,105,255
OAR1	105251512	.	G	A	210.017	PASS	DP=202;VDB=0.00656082;SGB=50.3582;RPBZ=0.782992;MQBZ=-0.633453;MQSBZ=-0.858841;BQBZ=-0.0228272;FS=0;MQ0F=0;AC=2;AN=8;DP4=49,33,17,21;MQ=36	GT:PL	0/0:0,93,255	0/0:0,66,255	1/1:255,114,0	0/0:0,87,255
OAR1	106015178	.	C	T	425.433	PASS	DP=285;VDB=2.91881e-06;SGB=15.7409;RPBZ=-0.834387;MQBZ=1.27139;MQSBZ=0.751979;BQBZ=-0.124713;FS=0;MQ0F=0.0385965;AC=3;AN=8;DP4=58,55,24,26;MQ=33	GT:PL	0/0:0,99,255	0/1:216,0,255	1/1:255,41,0	0/0:0,157,255
OAR1	106255915	.	A	G	719.549	PASS	DP=152;VDB=2.29216e-18;SGB=16.9717;RPBZ=-0.270889;MQBZ=-0.336138;MQSBZ=-3.2275;BQBZ=0.409701;FS=0;MQ0F=0;AC=5;AN=8;DP4=8,23,22,48;MQ=36	GT:PL	1/1:255,93,0	0/0:0,54,255	1/1:255,75,0	0/1:255,0,180
OAR1	106703391	.	T	C	872.635	PASS	DP=153;VDB=4.86822e-05;SGB=-21.4139;RPBZ=1.65608;MQBZ=0.544016;MQSBZ=-2.3233;BQBZ=-0.576783;FS=0;MQ0F=0;AC=5;AN=8;DP4=19,22,27,30;MQ=35	GT:PL	0/1:255,0,140	1/1:255,21,0	0/1:209,0,255	0/1:193,0,255
OAR1	106982952	.	G	A	817.986	PASS	DP=139;VDB=1.4805e-06;SGB=-6.31609;RPBZ=0.63927;MQBZ=-0.368433;MQSBZ=-0.684776;BQBZ=0.629579;FS=0;MQ0F=0;AC=6;AN=8;DP4=10,7,28,44;MQ=35	GT:PL	0/1:188,0,87	1/1:255,81,0	1/1:255,63,0	0/1:159,0,218
OAR1	107295709	.	G	A	703.594	PASS	DP=198;VDB=1.8193e-06;SGB=5.56011;RPBZ=-2.09344;MQBZ=0.119954;MQSBZ=-2.16388;BQBZ=0.491898;FS=0;MQ0F=0;AC=3;AN=8;DP4=36,44,26,21;MQ=37	GT:PL	0/1:239,0,255	0/1:249,0,222	0/1:255,0,187	0/0:0,108,255
OAR1	107602636	.	C	T	470.961	PASS	DP=212;VDB=9.62221e-07;SGB=12.2643;RPBZ=2.31134;MQBZ=-0.427303;MQSBZ=-2.33863;BQBZ=0.697034;FS=0;MQ0F=0.00471698;AC=2;AN=8;DP4=46,46,16,25;MQ=38	GT:PL	0/0:0,63,255	0/0:0,69,255	0/1:255,0,255	0/1:255,0,255
OAR1	108271817	.	C	T	443.557	PASS	DP=36;VDB=8.0336e-07;SGB=-4.34127;RPBZ=0.220393;MQBZ=0.0466185;BQBZ=-0.0308022;FS=0;MQ0F=0;AC=5;AN=8;DP4=0,7,0,29;MQ=37	GT:PL	0/1:122,0,37	0/1:122,0,45	0/1:102,0,43	1/1:140,21,0
OAR1	108539421	.	G	A	471.04	PASS	DP=391;VDB=4.27064e-07;SGB=14.1958;RPBZ=0.315809;MQBZ=-0.751842;MQSBZ=-1.66605;BQBZ=2.00159;FS=0;MQ0F=0;AC=2;AN=8;DP4=79,101,19,27;MQ=39	GT:PL	0/0:0,214,255	0/1:255,0,255	0/1:255,0,255	0/0:0,187,255
OAR1	108755812	.	A	G	676.462	PASS	DP=168;VDB=1.69661e-08;SGB=5.17389;RPBZ=-0.0731112;MQBZ=1.57045;MQSBZ=3.00614;BQBZ=1.65988;FS=0;MQ0F=0;AC=3;AN=8;DP4=36,20,25,20;MQ=39	GT:PL	0/1:255,0,215	0/1:206,0,255	0/0:0,66,255	0/1:255,0,191
OAR1	10878283	.	A	G	225.478	PASS	DP=164;VDB=0.529202;SGB=-12.8047;RPBZ=2.97875;MQBZ=-1.02824;MQSBZ=0.849646;BQBZ=2.90053;FS=0;MQ0F=0;AC=2;AN=8;DP4=65,26,8,5;MQ=38	GT:PL	0/0:0,96,255	0/1:151,0,139	0/1:114,0,255	0/0:0,87,255
OAR1	10878316	.	T	G	357.581	PASS	DP=169;VDB=0.0151416;SGB=10.3328;RPBZ=-0.437612;MQBZ=-0.435757;MQSBZ=1.17969;BQBZ=-2.14449;FS=0;MQ0F=0;AC=3;AN=8;DP4=32,37,23,13;MQ=38	GT:PL	0/0:0,99,255	0/1:148,0,151	0/0:0,90,255	1/1:255,90,0
OAR1	109004118	.	G	A	205.036	PASS	DP=66;VDB=0.154586;SGB=0.289452;RPBZ=1.16004;MQBZ=-0.847034;MQSBZ=-3.26959;BQBZ=-0.120037;FS=0;MQ0F=0;AC=2;AN=8;DP4=13,16,6,4;MQ=37	GT:PL	0/0:0,24,236	0/1:96,0,106	0/0:0,30,255	0/1:148,0,147
OAR1	109240859	.	C	T	388.033	PASS	DP=124;VDB=0.0159676;SGB=4.15211;RPBZ=-2.17795;MQBZ=-1.48719;MQSBZ=-0.460472;BQBZ=-1.12823;FS=0;MQ0F=0;AC=2;AN=8;DP4=18,41,10,10;MQ=36	GT:PL	0/0:0,75,255	0/0:0,42,255	0/1:181,0,164	0/1:246,0,176
OAR1	110072974	.	G	C	79.2706	PASS	DP=76;VDB=0.348672;SGB=-1.25106;RPBZ=1.33823;MQBZ=-1.04934;MQSBZ=-1.10208;BQBZ=-1.64198;FS=0;MQ0F=0;AC=3;AN=8;DP4=19,14,4,2;MQ=37	GT:PL	0/0:0,30,255	1/1:107,12,0	0/0:0,42,255	0/1:17,0,175
OAR1	110278540	.	C	T	966.597	PASS	DP=227;VDB=7.69561e-08;SGB=-29.0852;RPBZ=1.40807;MQBZ=-0.938553;MQSBZ=0.384735;BQBZ=-0.492218;FS=0;MQ0F=0;AC=5;AN=8;DP4=33,20,48,34;MQ=38	GT:PL	0/1:255,0,255	0/1:241,0,255	1/1:255,96,0	0/1:255,0,255
OAR1	110514312	.	A	G	316.966	PASS	DP=31;VDB=1.1601e-09;SGB=-3.74017;RPBZ=1.40624;MQBZ=0.477466;BQBZ=1.82574;FS=0;MQ0F=0;AC=6;AN=8;DP4=0,6,0,20;MQ=31	GT:PL	1/1:112,15,0	1/1:94,15,0	0/0:0,11,104	1/1:154,27,0
OAR1	11141580	.	C	T	427.919	PASS	DP=104;VDB=0.157862;SGB=5.31099;RPBZ=0.276018;MQBZ=-0.135525;MQSBZ=-1.27808;BQBZ=-0.0736608;FS=0;MQ0F=0;AC=2;AN=8;DP4=16,29,9,14;MQ=37	GT:PL	0/0:0,51,255	0/1:238,0,205	0/0:0,39,255	0/1:229,0,158
OAR1	111551864	.	C	T	516.415	PASS	DP=84;VDB=6.63527e-06;SGB=1.31244;RPBZ=-0.233786;MQBZ=-0.421539;MQSBZ=1.77545;BQBZ=0.76144;FS=0;MQ0F=0;AC=4;AN=8;DP4=18,8,15,10;MQ=34	GT:PL	0/1:171,0,113	1/1:243,33,0	0/0:0,48,255	0/1:146,0,105
OAR1	111982857	.	G	T	719.563	PASS	DP=210;VDB=1.9757e-14;SGB=24.1624;RPBZ=0.790294;MQBZ=-0.353017;MQSBZ=-2.94206;BQBZ=0.537773;FS=0;MQ0F=0;AC=5;AN=8;DP4=16,24,45,50;MQ=36	GT:PL	1/1:255,102,0	0/0:0,78,255	0/1:255,0,248	1/1:255,129,0
OAR1	112781334	.	G	T	206.205	PASS	DP=78;VDB=0.000423571;SGB=14.3163;RPBZ=-0.0128849;MQBZ=-0.764383;MQSBZ=-1.94532;BQBZ=-1.76693;FS=0;MQ0F=0;AC=2;AN=8;DP4=15,20,3,9;MQ=38	GT:PL	0/0:0,63,255	0/0:0,12,125	0/0:0,30,255	1/1:251,36,0
OAR1	114431435	.	C	T	719.517	PASS	DP=215;VDB=1.30212e-14;SGB=21.2463;RPBZ=-1.40762;MQBZ=-0.860783;MQSBZ=0.142694;BQBZ=-1.44959;FS=0;MQ0F=0;AC=5;AN=8;DP4=32,15,51,34;MQ=37	GT:PL	0/0:0,114,255	0/1:255,0,155	1/1:255,99,0	1/1:255,66,0
OAR1	114901736	.	C	T	582.509	PASS	DP=103;VDB=0.000146291;SGB=3.62943;RPBZ=-1.54145;MQBZ=-0.290053;MQSBZ=2.95339;BQBZ=-0.894441;FS=0;MQ0F=0;AC=5;AN=8;DP4=17,7,23,14;MQ=38	GT:PL	0/0:0,51,255	1/1:255,42,0	0/1:118,0,171	1/1:255,57,0
OAR1	115129557	.	T	C	208.043	PASS	DP=63;VDB=0.0207124;SGB=15.7021;RPBZ=1.34318;MQBZ=-2.78398;MQSBZ=0.761607;BQBZ=0.439828;FS=0;MQ0F=0;AC=2;AN=8;DP4=16,15,5,8;MQ=34	GT:PL	1/1:253,39,0	0/0:0,24,193	0/0:0,24,226	0/0:0,45,255
OAR1	115357241	.	G	A	725.021	PASS	DP=209;VDB=5.25116e-13;SGB=8.26413;RPBZ=0.247998;MQBZ=-1.79824;MQSBZ=2.04387;BQBZ=-0.595391;FS=0;MQ0F=0;AC=3;AN=8;DP4=38,32,32,29;MQ=39	GT:PL	0/0:0,99,255	0/1:255,0,255	0/1:255,0,184	0/1:255,0,255
OAR1	115673020	.	G	A	464.583	PASS	DP=409;VDB=7.29216e-20;SGB=17.3531;RPBZ=-0.440743;MQBZ=-2.20446;MQSBZ=-1.93964;BQBZ=0.212045;FS=0;MQ0F=0;AC=3;AN=8;DP4=58,73,50,58;MQ=37	GT:PL	0/0:0,106,255	0/0:0,111,255	0/1:255,0,255	1/1:255,223,0
OAR1	11661872	.	G	A	721.486	PASS	DP=186;VDB=7.56107e-12;SGB=6.91211;RPBZ=-0.149484;MQBZ=-2.35414;MQSBZ=-1.78915;BQBZ=-1.46632;FS=0;MQ0F=0;AC=4;AN=8;DP4=25,27,19,35;MQ=38	GT:PL	0/0:0,78,255	0/1:255,0,225	1/1:255,75,0	0/1:255,0,255
OAR1	117245743	.	C	T	346.783	PASS	DP=167;VDB=0.00794931;SGB=4.15211;RPBZ=-0.237349;MQBZ=-0.251985;MQSBZ=1.30701;BQBZ=1.10641;FS=0;MQ0F=0;AC=2;AN=8;DP4=45,42,8,12;MQ=39	GT:PL	0/1:162,0,255	0/0:0,63,255	0/1:224,0,230	0/0:0,99,255
OAR1	117721967	.	T	G	736.654	PASS	DP=89;VDB=9.37565e-08;SGB=-4.52295;RPBZ=-1.61622;MQBZ=0.717524;MQSBZ=3.36139;BQBZ=0.0629615;FS=0;MQ0F=0;AC=6;AN=8;DP4=14,6,18,16;MQ=38	GT:PL	1/1:255,42,0	1/1:229,24,0	0/1:213,0,241	0/1:79,0,207
OAR1	118193305	.	A	G	208.791	PASS	DP=69;VDB=0.000411187;SGB=0.289452;RPBZ=-0.92485;MQBZ=-0.96178;MQSBZ=0.527907;BQBZ=-1.34581;FS=0;MQ0F=0;AC=2;AN=8;DP4=14,17,6,4;MQ=40	GT:PL	0/0:0,36,255	0/1:157,0,15	0/0:0,36,255	0/1:91,0,156
OAR1	118431616	.	T	C	470.888	PASS	DP=270;VDB=4.15972e-15;SGB=16.1272;RPBZ=0.202017;MQBZ=-1.966;MQSBZ=0.321532;BQBZ=-1.6843;FS=0;MQ0F=0.0037037;AC=2;AN=8;DP4=55,59,21,30;MQ=38	GT:PL	0/1:255,0,189	0/0:0,129,255	0/0:0,108,255	0/1:255,0,255
OAR1	1187436	.	C	T	305.115	PASS	DP=41;VDB=5.14566e-05;SGB=-2.98088;RPBZ=1.92297;MQBZ=0.44295;MQSBZ=-0.324874;BQBZ=1.49862;FS=0;MQ0F=0;AC=5;AN=8;DP4=2,6,10,5;MQ=29	GT:PL	0/1:2,0,41	0/1:50,0,59	0/1:37,0,40	1/1:255,27,0
OAR1	119680564	.	C	T	287.06	PASS	DP=81;VDB=0.056073;SGB=1.06183;RPBZ=1.47388;MQBZ=1.16748;MQSBZ=2.65357;BQBZ=1.68462;FS=0;MQ0F=0;AC=2;AN=8;DP4=20,16,6,6;MQ=40	GT:PL	0/0:0,21,178	0/1:156,0,53	0/0:0,30,255	0/1:170,0,255
OAR1	119885735	.	G	A	670.983	PASS	DP=110;VDB=0.0158318;SGB=10.9361;RPBZ=-1.31916;MQBZ=0.410724;MQSBZ=1.64979;BQBZ=1.68392;FS=0;MQ0F=0;AC=5;AN=8;DP4=7,10,17,32;MQ=38	GT:PL	1/1:255,63,0	0/1:207,0,39	1/1:255,51,0	0/0:0,45,255
OAR1	120140968	.	A	G	624.356	PASS	DP=227;VDB=1.47834e-05;SGB=2.11863;RPBZ=2.33763;MQBZ=-1.94432;MQSBZ=1.83623;BQBZ=-1.87112;FS=0;MQ0F=0;AC=5;AN=8;DP4=31,17,57,25;MQ=38	GT:PL	0/1:160,0,255	1/1:255,60,0	0/0:0,76,255	1/1:255,163,0
OAR1	120626952	.	A	T	50.7039	PASS	DP=77;VDB=0.000560625;SGB=-8.50559;RPBZ=-0.909316;MQBZ=-0.880978;MQSBZ=-0.389297;BQBZ=-2.58484;FS=0;MQ0F=0;AC=2;AN=8;DP4=24,21,6,0;MQ=40	GT:PL	0/0:0,24,255	0/1:61,0,213	0/1:31,0,201	0/0:0,24,222
OAR1	121265937	.	G	C	413.528	PASS	DP=217;VDB=5.51677e-07;SGB=11.878;RPBZ=-2.62558;MQBZ=-1.7794;MQSBZ=1.36868;BQBZ=-2.70064;FS=0;MQ0F=0;AC=3;AN=8;DP4=39,50,19,21;MQ=40	GT:PL	0/0:0,108,255	0/1:204,0,255	0/0:0,111,255	1/1:255,87,0
OAR1	122553908	.	C	T	495.567	PASS	DP=90;VDB=4.7214e-08;SGB=3.07768;RPBZ=-0.742822;MQBZ=-2.36447;MQSBZ=-1.45261;BQBZ=-1.17483;FS=0;MQ0F=0;AC=5;AN=8;DP4=7,15,15,19;MQ=36	GT:PL	0/1:100,0,168	1/1:186,21,0	0/0:0,45,255	1/1:255,66,0
OAR1	122762543	.	G	A	247.544	PASS	DP=45;VDB=0.000172224;SGB=0.158471;RPBZ=2.31161;MQBZ=-1.92318;BQBZ=0.85485;FS=0;MQ0F=0;AC=3;AN=8;DP4=26,0,19,0;MQ=35	GT:PL	0/1:119,0,82	0/1:63,0,86	0/0:0,36,178	0/1:105,0,78
OAR1	12369256	.	C	G	434.962	PASS	DP=211;VDB=4.19438e-05;SGB=7.62876;RPBZ=1.74059;MQBZ=-0.92576;MQSBZ=1.18553;BQBZ=-1.44293;FS=0;MQ0F=0;AC=2;AN=8;DP4=51,48,14,15;MQ=38	GT:PL	0/0:0,138,255	0/0:0,51,255	0/1:255,0,255	0/1:219,0,247
OAR1	12369352	.	G	A	81.9259	PASS	DP=63;VDB=0.0264851;SGB=-0.867633;RPBZ=-1.04631;MQBZ=-0.670094;MQSBZ=0.525504;BQBZ=0.95786;FS=0;MQ0F=0;AC=2;AN=8;DP4=2,43,0,7;MQ=35	GT:PL	0/0:0,57,196	0/0:0,27,137	0/1:38,0,106	0/1:83,0,62
OAR1	124050438	.	G	A	343.476	PASS	DP=80;VDB=1.96362e-12;SGB=4.20805;RPBZ=1.23978;MQBZ=-1.80096;BQBZ=-0.357042;FS=0;MQ0F=0;AC=4;AN=8;DP4=40,0,40,0;MQ=35	GT:PL	0/1:141,0,111	1/1:148,36,0	0/0:0,60,186	0/1:98,0,129
OAR1	124050577	.	A	G	721.458	PASS	DP=230;VDB=7.29063e-13;SGB=9.22986;RPBZ=0.132852;MQBZ=-2.01835;MQSBZ=-4.43366;BQBZ=-2.85709;FS=0;MQ0F=0;AC=4;AN=8;DP4=24,53,23,43;MQ=38	GT:PL	0/1:255,0,255	1/1:255,51,0	0/0:0,126,255	0/1:255,0,255
OAR1	124728719	.	G	A	664.433	PASS	DP=392;VDB=8.73781e-17;SGB=-10.1725;RPBZ=0.183723;MQBZ=0.474445;MQSBZ=0.998272;BQBZ=0.837227;FS=0;MQ0F=0;AC=5;AN=8;DP4=46,38,79,80;MQ=37	GT:PL	1/1:255,217,0	0/1:200,0,255	1/1:255,226,0	0/0:0,169,255
OAR1	124988001	.	G	A	438.04	PASS	DP=143;VDB=0.759814;SGB=6.08358;RPBZ=-1.76263;MQBZ=-0.465033;MQSBZ=-0.242295;BQBZ=1.4893;FS=0;MQ0F=0;AC=2;AN=8;DP4=29,33,13,12;MQ=38	GT:PL	0/1:222,0,243	0/0:0,60,255	0/0:0,51,255	0/1:255,0,250
OAR1	125653288	.	G	A	804.619	PASS	DP=161;VDB=3.38419e-24;SGB=-6.02685;RPBZ=-0.307121;MQBZ=-0.0745428;MQSBZ=-2.75871;BQBZ=0.703286;FS=0;MQ0F=0;AC=6;AN=8;DP4=12,14,24,43;MQ=39	GT:PL	1/1:255,63,0	0/1:105,0,183	1/1:255,51,0	0/1:229,0,255
OAR1	12605682	.	C	G	449.866	PASS	DP=143;VDB=2.29318e-05;SGB=4.15211;RPBZ=0.0746035;MQBZ=2.75196;MQSBZ=-0.0382216;BQBZ=3.83573;FS=0;MQ0F=0;AC=2;AN=8;DP4=33,37,9,11;MQ=38	GT:PL	0/0:0,75,255	0/1:234,0,197	0/0:0,84,255	0/1:255,0,168
OAR1	126900648	.	G	A	669.407	PASS	DP=198;VDB=0.0870224;SGB=7.87784;RPBZ=1.10208;MQBZ=-2.52908;MQSBZ=-0.00768716;BQBZ=-0.649614;FS=0;MQ0F=0;AC=4;AN=8;DP4=28,29,31,28;MQ=39	GT:PL	0/1:203,0,255	0/0:0,60,255	1/1:255,81,0	0/1:255,0,255
OAR1	127333891	.	C	T	425.915	PASS	DP=230;VDB=2.73389e-06;SGB=5.69729;RPBZ=-1.80724;MQBZ=1.24437;MQSBZ=-0.149245;BQBZ=-1.67718;FS=0;MQ0F=0;AC=2;AN=8;DP4=52,44,10,14;MQ=36	GT:PL	0/0:0,99,255	0/1:219,0,247	0/0:0,96,255	0/1:246,0,255
OAR1	127333972	.	C	T	721.491	PASS	DP=244;VDB=2.71667e-15;SGB=10.3887;RPBZ=0.322627;MQBZ=-2.0598;MQSBZ=-4.27305;BQBZ=-2.33275;FS=0;MQ0F=0;AC=4;AN=8;DP4=34,43,22,50;MQ=37	GT:PL	0/1:255,0,255	0/1:255,0,255	1/1:255,105,0	0/0:0,138,255
OAR1	12816825	.	A	G	280.258	PASS	DP=117;VDB=0.0011846;SGB=2.607;RPBZ=-2.3245;MQBZ=-1.99325;MQSBZ=-1.83621;BQBZ=-0.524709;FS=0;MQ0F=0;AC=3;AN=8;DP4=17,40,4,12;MQ=37	GT:PL	0/1:71,0,213	1/1:255,39,0	0/0:0,66,255	0/0:0,78,255
OAR1	128229303	.	T	G	453.597	PASS	DP=97;VDB=0.246541;SGB=-0.0296575;RPBZ=0.41679;MQBZ=-0.502288;MQSBZ=1.0109;BQBZ=-1.45732;FS=0;MQ0F=0;AC=3;AN=8;DP4=15,16,9,9;MQ=40	GT:PL	0/1:113,0,158	0/1:234,0,172	0/0:0,45,255	0/1:146,0,143
OAR1	128740757	.	A	G	168.343	PASS	DP=20;VDB=0.000404817;SGB=-1.54179;RPBZ=0.304439;MQBZ=-0.720759;BQBZ=0.6;FS=0;MQ0F=0;AC=5;AN=8;DP4=10,0,10,0;MQ=31	GT:PL	1/1:91,12,0	0/1:52,0,68	1/1:70,12,0	0/0:0,21,110
OAR1	129855297	.	T	C	90.4262	PASS	DP=22;VDB=0.031576;SGB=-1.25106;RPBZ=-0.888928;MQBZ=-1.20505;FS=0;MQ0F=0;AC=3;AN=8;DP4=16,0,6,0;MQ=38	GT:PL	0/0:0,21,149	0/1:33,0,27	0/0:0,24,154	1/1:102,12,0
OAR1	130061111	.	T	C	206.137	PASS	DP=15;VDB=0.00120838;SGB=0.331171;RPBZ=-0.245829;MQBZ=0.0877058;FS=0;MQ0F=0;AC=5;AN=8;DP4=5,0,10,0;MQ=39	GT:PL	1/1:81,9,0	0/1:30,0,18	1/1:139,18,0	0/0:0,12,110
OAR1	130061215	.	G	A	177.143	PASS	DP=34;VDB=0.104392;SGB=1.94896;RPBZ=-0.365925;MQBZ=0.0665966;MQSBZ=-1.09429;BQBZ=-0.57553;FS=0;MQ0F=0;AC=3;AN=8;DP4=3,9,2,5;MQ=40	GT:PL	0/0:0,15,166	0/1:53,0,27	0/0:0,18,157	1/1:169,15,0
OAR1	130263206	.	C	T	460.477	PASS	DP=105;VDB=8.98224e-07;SGB=19.0783;RPBZ=-0.808585;MQBZ=-2.07812;MQSBZ=-1.6471;BQBZ=-1.31059;FS=0;MQ0F=0;AC=4;AN=8;DP4=13,18,10,22;MQ=39	GT:PL	1/1:255,39,0	0/0:0,42,255	1/1:255,57,0	0/0:0,51,255
OAR1	130263322	.	C	T	49.9969	PASS	DP=8;VDB=0.220755;SGB=-0.535564;RPBZ=0.759033;MQBZ=-0.58554;BQBZ=-1.29099;FS=0;MQ0F=0;AC=3;AN=8;DP4=0,5,0,3;MQ=39	GT:PL	0/1:36,3,0	0/0:0,6,66	1/1:56,6,0	0/0:0,9,90
OAR1	13044368	.	C	A	471.02	PASS	DP=421;VDB=1.26345e-19;SGB=-51.4682;RPBZ=0.00357673;MQBZ=0.305843;MQSBZ=1.50082;BQBZ=-2.94191;FS=0;MQ0F=0;AC=2;AN=8;DP4=104,86,45,31;MQ=38	GT:PL	0/0:0,190,255	0/1:255,0,255	0/0:0,211,255	0/1:255,0,255
OAR1	130682783	.	C	T	460.484	PASS	DP=170;VDB=4.57796e-15;SGB=36.3982;RPBZ=1.45391;MQBZ=-0.651408;MQSBZ=0.105562;BQBZ=0.372131;FS=0;MQ0F=0;AC=4;AN=8;DP4=21,20,33,24;MQ=38	GT:PL	1/1:255,102,0	0/0:0,30,247	1/1:255,69,0	0/0:0,93,255
OAR1	130992506	.	T	G	164.696	PASS	DP=33;VDB=1.21133e-05;SGB=6.64074;RPBZ=-0.714678;MQBZ=-0.0957297;BQBZ=-1.36764;FS=0;MQ0F=0;AC=2;AN=8;DP4=19,0,14,0;MQ=34	GT:PL	0/0:0,21,138	0/1:116,0,23	0/0:0,15,117	0/1:88,0,88
OAR1	130992647	.	G	A	460.578	PASS	DP=170;VDB=0.00147437;SGB=-22.0241;RPBZ=1.13827;MQBZ=-1.90901;MQSBZ=-0.696731;BQBZ=-2.96482;FS=0;MQ0F=0;AC=4;AN=8;DP4=25,22,27,32;MQ=36	GT:PL	0/0:0,19,255	1/1:255,36,0	0/0:0,35,255	1/1:255,111,0
OAR1	131638736	.	A	G	980.172	PASS	DP=184;VDB=0.00134182;SGB=-7.73272;RPBZ=2.25751;MQBZ=-0.271973;MQSBZ=0.191107;BQBZ=-2.0664;FS=0;MQ0F=0;AC=6;AN=8;DP4=12,7,52,51;MQ=37	GT:PL	1/1:255,114,0	0/1:255,0,112	1/1:255,75,0	0/1:255,0,247
OAR1	132506426	.	C	A	403.515	PASS	DP=139;VDB=0.000276573;SGB=4.5384;RPBZ=0.774546;MQBZ=1.49442;MQSBZ=-2.06264;BQBZ=1.29199;FS=0;MQ0F=0;AC=3;AN=8;DP4=33,30,14,7;MQ=39	GT:PL	0/0:0,87,255	1/1:255,36,0	0/0:0,51,255	0/1:194,0,255
OAR1	132721075	.	G	A	334.519	PASS	DP=98;VDB=1.09532e-05;SGB=2.60694;RPBZ=-0.580254;MQBZ=0.734276;MQSBZ=4.54129;BQBZ=0.989363;FS=0;MQ0F=0;AC=3;AN=8;DP4=31,16,8,8;MQ=36	GT:PL	0/0:0,36,242	1/1:199,24,0	0/0:0,57,255	0/1:181,0,255
OAR1	133763251	.	A	G	464.551	PASS	DP=278;VDB=4.78337e-12;SGB=16.1272;RPBZ=-0.167852;MQBZ=-0.665427;MQSBZ=1.91188;BQBZ=-0.758528;FS=0;MQ0F=0;AC=3;AN=8;DP4=74,50,31,20;MQ=37	GT:PL	0/0:0,196,255	1/1:255,72,0	0/0:0,123,255	0/1:255,0,255
OAR1	133763377	.	G	A	223.423	PASS	DP=74;VDB=4.76595e-08;SGB=5.31099;RPBZ=0.754905;MQBZ=0.122389;BQBZ=-0.483321;FS=0;MQ0F=0;AC=3;AN=8;DP4=0,51,0,23;MQ=35	GT:PL	0/0:0,75,184	1/1:114,27,0	0/0:0,57,184	0/1:155,0,92
OAR1	135384870	.	C	T	719.582	PASS	DP=181;VDB=6.4233e-12;SGB=16.9335;RPBZ=-0.920654;MQBZ=0.170204;MQSBZ=0.544782;BQBZ=0.234128;FS=0;MQ0F=0;AC=5;AN=8;DP4=20,17,31,39;MQ=39	GT:PL	1/1:255,84,0	0/0:0,60,255	1/1:255,81,0	0/1:255,0,255
OAR1	13581732	.	A	T	783.564	PASS	DP=137;VDB=8.52756e-08;SGB=-5.01766;RPBZ=0.591698;MQBZ=-1.38037;MQSBZ=0.880996;BQBZ=-0.713292;FS=0;MQ0F=0;AC=5;AN=8;DP4=13,18,31,23;MQ=37	GT:PL	0/1:192,0,255	0/1:188,0,145	1/1:255,81,0	0/1:188,0,245
OAR1	136692177	.	G	A	88.5574	PASS	DP=35;VDB=0.26019;SGB=3.26056;RPBZ=-1.4455;MQBZ=-0.499172;MQSBZ=-0.205598;BQBZ=0.262515;FS=0;MQ0F=0;AC=2;AN=8;DP4=14,5,2,2;MQ=35	GT:PL	0/0:0,15,128	1/1:132,12,0	0/0:0,24,195	0/0:0,18,156
OAR1	137136442	.	A	G	898.783	PASS	DP=119;VDB=5.45296e-10;SGB=-2.12758;RPBZ=-0.592384;MQBZ=0.335596;MQSBZ=-0.29216;BQBZ=-0.0565165;FS=0;MQ0F=0;AC=6;AN=8;DP4=4,7,29,31;MQ=37	GT:PL	1/1:255,36,0	0/1:174,0,71	1/1:255,66,0	0/1:255,0,173
OAR1	137432547	.	G	A	639.577	PASS	DP=119;VDB=5.20991e-05;SGB=4.98068;RPBZ=1.34119;MQBZ=-0.50776;MQSBZ=-2.56152;BQBZ=-1.83431;FS=0;MQ0F=0;AC=5;AN=8;DP4=13,16,18,26;MQ=37	GT:PL	1/1:255,60,0	0/1:175,0,215	1/1:255,48,0	0/0:0,57,255
OAR1	138040508	.	C	T	280.003	PASS	DP=97;VDB=0.00217336;SGB=1.06199;RPBZ=3.86239;MQBZ=2.02451;MQSBZ=2.43515;BQBZ=3.61657;FS=0;MQ0F=0;AC=2;AN=8;DP4=39,12,8,4;MQ=37	GT:PL	0/0:0,60,255	0/1:70,0,228	0/0:0,57,255	0/1:249,0,51
OAR1	138251557	.	T	C	389.582	PASS	DP=166;VDB=0.00326276;SGB=11.878;RPBZ=0.719362;MQBZ=-1.10808;MQSBZ=-2.98398;BQBZ=0.286588;FS=0;MQ0F=0;AC=3;AN=8;DP4=34,34,20,20;MQ=36	GT:PL	0/0:0,96,255	0/1:180,0,171	0/0:0,87,255	1/1:255,99,0
OAR1	138251687	.	T	C	96.9513	PASS	DP=30;VDB=0.002554;SGB=-1.24859;RPBZ=0.0520273;MQBZ=0.256306;BQBZ=0.897527;FS=0;MQ0F=0;AC=2;AN=8;DP4=0,24,0,6;MQ=37	GT:PL	0/0:0,30,168	0/1:30,0,30	0/0:0,27,142	0/1:106,0,62
OAR1	139406647	.	G	A	379.5	PASS	DP=83;VDB=0.0171952;SGB=8.03766;RPBZ=0.941427;MQBZ=-2.4451;MQSBZ=0.0358239;BQBZ=-0.067938;FS=0;MQ0F=0;AC=3;AN=8;DP4=15,12,7,9;MQ=40	GT:PL	0/1:170,0,93	0/0:0,30,255	1/1:255,30,0	0/0:0,42,255
OAR1	139614625	.	T	C	95.3319	PASS	DP=31;VDB=0.00637373;SGB=7.39213;RPBZ=0.0712864;MQBZ=-1.14044;BQBZ=0.776819;FS=0;MQ0F=0;AC=2;AN=8;DP4=24,0,7,0;MQ=38	GT:PL	0/0:0,15,119	1/1:140,21,0	0/0:0,21,145	0/0:0,36,175
OAR1	139956515	.	T	A	440.026	PASS	DP=143;VDB=1.66527e-06;SGB=-23.2377;RPBZ=-0.663491;MQBZ=-1.9552;MQSBZ=-0.509771;BQBZ=-2.48793;FS=0;MQ0F=0;AC=3;AN=8;DP4=37,29,16,14;MQ=35	GT:PL	0/1:194,0,255	0/1:79,0,179	0/0:0,87,255	0/1:207,0,255
OAR1	140175242	.	T	A	81.7652	PASS	DP=27;VDB=0.0331786;SGB=-2.00771;RPBZ=-0.288421;MQBZ=0.422282;MQSBZ=1.63801;BQBZ=-0.397796;FS=0;MQ0F=0;AC=2;AN=8;DP4=9,4,3,1;MQ=38	GT:PL	0/0:0,15,169	0/1:63,0,33	0/0:0,6,72	0/1:57,0,122
OAR1	14030188	.	G	A	410.342	PASS	DP=83;VDB=2.93732e-06;SGB=-10.9773;RPBZ=1.20594;MQBZ=-1.37111;MQSBZ=-2.68868;BQBZ=0.50099;FS=0;MQ0F=0;AC=4;AN=8;DP4=15,21,10,13;MQ=35	GT:PL	0/1:76,0,198	0/1:150,0,15	0/1:33,0,255	0/1:189,0,194
OAR1	140698936	.	G	A	460.475	PASS	DP=174;VDB=2.2578e-15;SGB=37.7833;RPBZ=-0.834741;MQBZ=-3.38479;MQSBZ=-2.05545;BQBZ=-1.10707;FS=0;MQ0F=0;AC=4;AN=8;DP4=28,22,25,34;MQ=37	GT:PL	1/1:255,87,0	0/0:0,54,255	1/1:255,90,0	0/0:0,96,255
OAR1	141374053	.	G	C	464.583	PASS	DP=244;VDB=1.27316e-06;SGB=35.0365;RPBZ=0.0853563;MQBZ=0.976011;MQSBZ=1.45807;BQBZ=-0.373092;FS=0;MQ0F=0;AC=3;AN=8;DP4=47,37,28,27;MQ=39	GT:PL	0/1:255,0,255	0/0:0,72,255	1/1:255,111,0	0/0:0,126,255
OAR1	141374059	.	T	A	379.446	PASS	DP=233;VDB=2.53873e-08;SGB=34.2086;RPBZ=0.35914;MQBZ=-2.88076;MQSBZ=1.77622;BQBZ=-0.702244;FS=0;MQ0F=0;AC=3;AN=8;DP4=42,46,29,22;MQ=39	GT:PL	0/0:0,111,255	0/1:170,0,255	0/0:0,111,255	1/1:255,126,0
OAR1	142551564	.	T	C	411.039	PASS	DP=225;VDB=0.00117626;SGB=8.78764;RPBZ=-2.79056;MQBZ=-1.93381;MQSBZ=-1.87865;BQBZ=0.733239;FS=0;MQ0F=0;AC=2;AN=8;DP4=41,62,16,16;MQ=37	GT:PL	0/0:0,117,255	0/1:195,0,161	0/0:0,99,255	0/1:255,0,255
OAR1	142752664	.	G	A	464.455	PASS	DP=211;VDB=0.00916278;SGB=13.0369;RPBZ=0.495571;MQBZ=-1.75635;MQSBZ=-0.548652;BQBZ=-1.51394;FS=0;MQ0F=0;AC=3;AN=8;DP4=50,33,22,21;MQ=37	GT:PL	0/1:255,0,186	0/0:0,66,255	1/1:255,72,0	0/0:0,157,255
OAR1	144248195	.	C	T	464.532	PASS	DP=342;VDB=3.49096e-09;SGB=50.9531;RPBZ=0.934703;MQBZ=-0.487426;MQSBZ=0.221912;BQBZ=1.31173;FS=0;MQ0F=0;AC=3;AN=8;DP4=77,50,49,29;MQ=38	GT:PL	0/1:255,0,255	0/0:0,126,255	1/1:255,87,0	0/0:0,187,255
OAR1	144248209	.	A	G	470.882	PASS	DP=334;VDB=1.07512e-09;SGB=19.6039;RPBZ=0.700137;MQBZ=-0.450218;MQSBZ=0.205161;BQBZ=-0.907404;FS=0;MQ0F=0;AC=2;AN=8;DP4=78,68,37,23;MQ=38	GT:PL	0/0:0,175,255	0/1:255,0,240	0/0:0,132,255	0/1:255,0,255
OAR1	144515845	.	A	G	464.493	PASS	DP=171;VDB=1.5848e-05;SGB=9.94653;RPBZ=0.507951;MQBZ=0.356908;MQSBZ=1.07523;BQBZ=-0.826502;FS=0;MQ0F=0;AC=3;AN=8;DP4=34,31,23,12;MQ=40	GT:PL	0/1:255,0,208	0/0:0,90,255	1/1:255,57,0	0/0:0,78,255
OAR1	14475194	.	C	T	345.533	PASS	DP=136;VDB=9.48329e-06;SGB=6.85617;RPBZ=1.49099;MQBZ=0.16232;MQSBZ=-3.55479;BQBZ=0.544299;FS=0;MQ0F=0;AC=3;AN=8;DP4=20,32,11,16;MQ=40	GT:PL	1/1:255,66,0	0/0:0,60,255	0/1:136,0,208	0/0:0,69,255
OAR1	144931779	.	G	T	345.949	PASS	DP=148;VDB=0.0711029;SGB=2.99323;RPBZ=0.689285;MQBZ=0.691915;MQSBZ=2.44612;BQBZ=0.788469;FS=0;MQ0F=0;AC=2;AN=8;DP4=41,32,5,12;MQ=38	GT:PL	0/0:0,81,255	0/1:154,0,170	0/0:0,66,255	0/1:231,0,255
OAR1	144931892	.	C	G	507.944	PASS	DP=41;VDB=3.83205e-08;SGB=-2.41644;RPBZ=-0.897673;MQBZ=-1.18943;BQBZ=-0.372678;FS=0;MQ0F=0;AC=6;AN=8;DP4=0,5,0,36;MQ=35	GT:PL	1/1:168,36,0	0/1:101,0,43	1/1:160,33,0	0/1:119,0,63
OAR1	145926800	.	A	G	789.078	PASS	DP=104;VDB=0.000212647;SGB=-5.0966;RPBZ=2.31592;MQBZ=-1.23122;MQSBZ=0;BQBZ=-0.880059;FS=0;MQ0F=0;AC=6;AN=8;DP4=15,7,17,29;MQ=35	GT:PL	0/1:211,0,242	1/1:255,57,0	1/1:160,18,0	0/1:202,0,194
OAR1	145926911	.	C	A	199.016	PASS	DP=30;VDB=0.00191568;SGB=-7.84773;RPBZ=-1.03946;MQBZ=-0.694938;FS=0;MQ0F=0;AC=6;AN=8;DP4=0,15,0,13;MQ=37	GT:PL	0/1:3,0,144	1/1:134,24,0	1/1:66,6,0	0/1:35,0,109
OAR1	146670105	.	G	C	670.722	PASS	DP=138;VDB=1.55174e-11;SGB=-15.2769;RPBZ=0.148725;MQBZ=-1.24604;MQSBZ=3.31813;BQBZ=0.130839;FS=0;MQ0F=0;AC=4;AN=8;DP4=33,18,26,11;MQ=37	GT:PL	0/1:215,0,255	0/1:95,0,137	0/1:198,0,239	0/1:201,0,255
OAR1	146670140	.	T	C	682.553	PASS	DP=170;VDB=0.0167202;SGB=-14.97;RPBZ=0.236233;MQBZ=-1.32726;MQSBZ=-0.150459;BQBZ=-1.94524;FS=0;MQ0F=0;AC=4;AN=8;DP4=22,29,19,17;MQ=36	GT:PL	0/1:206,0,255	0/1:95,0,140	0/1:207,0,255	0/1:213,0,255
OAR1	146670231	.	T	C	33.6756	PASS	DP=54;VDB=4.11273e-10;SGB=-4.01785;RPBZ=-0.356284;MQBZ=-0.210425;BQBZ=-3.53653;FS=0;MQ0F=0;AC=4;AN=8;DP4=0,11,0,24;MQ=35	GT:PL	0/1:19,0,5	0/1:16,0,9	0/1:19,0,9	0/1:16,0,59
OAR1	146670238	.	C	T	36.3915	PASS	DP=44;VDB=5.36721e-10;SGB=-11.2866;RPBZ=3.32875;MQBZ=2.39785;BQBZ=-6.08996;FS=0;MQ0F=0;AC=5;AN=8;DP4=0,16,0,24;MQ=31	GT:PL	0/1:16,0,80	1/1:27,9,0	0/1:20,0,13	0/1:12,0,80
OAR1	146670252	.	C	T	231.127	PASS	DP=31;VDB=4.15525e-09;SGB=-8.82894;RPBZ=2.14276;MQBZ=1.59234;BQBZ=-3.86324;FS=0;MQ0F=0;AC=5;AN=8;DP4=0,15,0,16;MQ=27	GT:PL	0/1:51,0,80	1/1:82,9,0	0/1:72,0,29	0/1:65,0,60
OAR1	147596614	.	T	C	443.444	PASS	DP=69;VDB=0.00435453;SGB=-0.198858;RPBZ=-0.881035;MQBZ=2.95692;MQSBZ=-0.443553;BQBZ=-1.43548;FS=0;MQ0F=0;AC=5;AN=8;DP4=10,7,10,7;MQ=37	GT:PL	0/1:149,0,78	1/1:84,6,0	1/1:255,30,0	0/0:0,42,255
OAR1	147596703	.	G	A	432.994	PASS	DP=165;VDB=0.175799;SGB=8.01505;RPBZ=-0.659168;MQBZ=-3.55189;MQSBZ=0.211754;BQBZ=-2.49662;FS=0;MQ0F=0;AC=2;AN=8;DP4=37,35,14,16;MQ=38	GT:PL	0/0:0,60,255	0/1:217,0,221	0/0:0,93,255	0/1:255,0,238
OAR1	148919104	.	A	G	719.567	PASS	DP=275;VDB=5.95178e-09;SGB=14.4448;RPBZ=-0.359048;MQBZ=-1.56671;MQSBZ=-2.25004;BQBZ=-0.913911;FS=0;MQ0F=0;AC=5;AN=8;DP4=41,37,50,43;MQ=37	GT:PL	0/1:255,0,255	1/1:255,75,0	0/0:0,132,255	1/1:255,120,0
OAR1	149209392	.	G	A	323.19	PASS	DP=23;VDB=2.62201e-05;SGB=2.21563;RPBZ=1.80046;MQBZ=-1.61274;BQBZ=1.89737;FS=0;MQ0F=0;AC=4;AN=8;DP4=5,0,18,0;MQ=39	GT:PL	0/0:0,6,62	0/1:95,0,49	1/1:145,21,0	0/1:125,0,12
OAR1	14923951	.	T	C	466.935	PASS	DP=256;VDB=1.08465e-14;SGB=12.2643;RPBZ=-0.315212;MQBZ=-1.49532;MQSBZ=1.56576;BQBZ=-2.23166;FS=0;MQ0F=0;AC=2;AN=8;DP4=67,50,29,12;MQ=37	GT:PL	0/1:255,0,255	0/0:0,84,255	0/1:251,0,255	0/0:0,117,255
OAR1	149433540	.	T	C	509.062	PASS	DP=72;VDB=6.58795e-06;SGB=-10.3654;RPBZ=0.21152;MQBZ=0.550934;MQSBZ=-1.33599;BQBZ=-0.318008;FS=0;MQ0F=0;AC=5;AN=8;DP4=4,16,6,15;MQ=40	GT:PL	0/1:97,0,186	0/1:54,0,145	1/1:205,24,0	0/1:193,0,168
OAR1	149642619	.	A	C	460.475	PASS	DP=185;VDB=6.27967e-16;SGB=33.6332;RPBZ=0.336123;MQBZ=-1.81858;MQSBZ=3.47294;BQBZ=-0.405361;FS=0;MQ0F=0;AC=4;AN=8;DP4=36,29,36,17;MQ=38	GT:PL	1/1:255,102,0	0/0:0,66,255	1/1:255,57,0	0/0:0,129,255
OAR1	150178778	.	G	A	566.497	PASS	DP=140;VDB=0.00397398;SGB=5.36706;RPBZ=0.496587;MQBZ=-0.86936;MQSBZ=-0.736007;BQBZ=-2.46225;FS=0;MQ0F=0;AC=4;AN=8;DP4=21,20,23,23;MQ=37	GT:PL	0/1:255,0,160	1/1:255,69,0	0/0:0,66,255	0/1:100,0,249
OAR1	150178880	.	C	T	322.505	PASS	DP=57;VDB=0.0634776;SGB=-0.59474;RPBZ=0.705651;MQBZ=-0.782585;MQSBZ=-0.264185;BQBZ=-2.66682;FS=0;MQ0F=0;AC=4;AN=8;DP4=5,11,8,7;MQ=35	GT:PL	0/1:74,0,101	1/1:205,24,0	0/0:0,30,168	0/1:87,0,51
OAR1	15149117	.	C	T	721.457	PASS	DP=314;VDB=0.0306266;SGB=14.2517;RPBZ=-0.587672;MQBZ=-2.20771;MQSBZ=-0.687628;BQBZ=-0.449487;FS=0;MQ0F=0;AC=4;AN=8;DP4=37,64,49,43;MQ=36	GT:PL	1/1:255,160,0	0/1:255,0,255	0/1:255,0,255	0/0:0,166,255
OAR1	153717025	.	C	A	420.98	PASS	DP=221;VDB=0.0228573;SGB=-24.4651;RPBZ=7.74285;MQBZ=-1.33672;MQSBZ=-1.85519;BQBZ=7.78361;FS=0;MQ0F=0;AC=2;AN=8;DP4=120,12,22,10;MQ=39	GT:PL	0/1:255,0,132	0/0:0,81,255	0/1:205,0,133	0/0:0,178,255
OAR1	153935967	.	G	A	464.563	PASS	DP=433;VDB=0.000449716;SGB=29.2612;RPBZ=0.278999;MQBZ=-0.868758;MQSBZ=-0.213974;BQBZ=-0.618342;FS=0;MQ0F=0;AC=3;AN=8;DP4=102,85,44,41;MQ=38	GT:PL	0/0:0,255,255	1/1:255,114,0	0/0:0,190,255	0/1:255,0,255
OAR1	155277070	.	G	A	464.58	PASS	DP=408;VDB=2.81301e-09;SGB=18.6944;RPBZ=1.03921;MQBZ=-1.16269;MQSBZ=-4.06782;BQBZ=-0.663602;FS=0;MQ0F=0;AC=3;AN=8;DP4=67,81,57,58;MQ=35	GT:PL	1/1:255,190,0	0/0:0,117,255	0/1:255,0,255	0/0:0,196,255
OAR1	155527345	.	A	C	464.516	PASS	DP=335;VDB=2.45642e-10;SGB=55.8062;RPBZ=-2.24005;MQBZ=-1.15945;MQSBZ=-1.71837;BQBZ=0.099074;FS=0;MQ0F=0;AC=3;AN=8;DP4=56,63,42,43;MQ=36	GT:PL	1/1:255,133,0	0/0:0,102,255	0/1:255,0,255	0/0:0,196,255
OAR1	155977690	.	G	A	460.48	PASS	DP=91;VDB=9.20047e-07;SGB=17.6955;RPBZ=-1.98422;MQBZ=-1.82521;MQSBZ=2.44407;BQBZ=-1.26273;FS=0;MQ0F=0;AC=4;AN=8;DP4=19,7,22,8;MQ=39	GT:PL	1/1:255,54,0	0/0:0,39,255	1/1:255,36,0	0/0:0,39,239
OAR1	15659962	.	G	C	210.017	PASS	DP=161;VDB=0.265959;SGB=39.2678;RPBZ=0.839049;MQBZ=-0.120735;MQSBZ=-0.193627;BQBZ=-0.911793;FS=0;MQ0F=0;AC=2;AN=8;DP4=37,31,17,13;MQ=38	GT:PL	0/0:0,57,255	0/0:0,69,255	0/0:0,78,255	1/1:255,90,0
OAR1	156884443	.	C	T	100.519	PASS	DP=28;VDB=0.00064207;SGB=-0.864905;RPBZ=0.479607;MQBZ=1.00599;BQBZ=0.57735;FS=0;MQ0F=0;AC=3;AN=8;DP4=0,21,0,7;MQ=34	GT:PL	0/0:0,24,148	1/1:128,18,0	0/0:0,24,138	0/1:18,0,97
OAR1	1577642	.	G	A	556.345	PASS	DP=96;VDB=2.7673e-07;SGB=1.11899;RPBZ=-0.41792;MQBZ=-0.0663992;MQSBZ=-1.34658;BQBZ=0.817488;FS=0;MQ0F=0;AC=4;AN=8;DP4=16,18,7,17;MQ=37	GT:PL	0/1:176,0,120	1/1:205,21,0	0/1:219,0,142	0/0:0,66,255
OAR1	158124367	.	G	A	470.992	PASS	DP=385;VDB=5.23817e-13;SGB=20.3765;RPBZ=-0.416255;MQBZ=0.893547;MQSBZ=-0.303078;BQBZ=1.10136;FS=0;MQ0F=0;AC=2;AN=8;DP4=87,80,38,24;MQ=37	GT:PL	0/0:0,166,255	0/0:0,166,255	0/1:255,0,255	0/1:255,0,255
OAR1	158344564	.	T	C	461.624	PASS	DP=92;VDB=3.81226e-05;SGB=14.2277;RPBZ=1.5408;MQBZ=-1.71854;MQSBZ=2.33589;BQBZ=-0.747653;FS=0;MQ0F=0;AC=3;AN=8;DP4=13,13,15,10;MQ=41	GT:PL	1/1:255,42,0	0/0:0,21,231	0/1:252,0,223	0/0:0,30,255
OAR1	161267664	.	G	T	515.278	PASS	DP=84;VDB=1.40008e-07;SGB=1.11929;RPBZ=0.82268;MQBZ=-1.08502;MQSBZ=2.80351;BQBZ=-0.749619;FS=0;MQ0F=0;AC=5;AN=8;DP4=21,8,16,8;MQ=39	GT:PL	1/1:235,27,0	0/0:0,45,255	1/1:231,30,0	0/1:95,0,255
OAR1	162298475	.	T	C	644.605	PASS	DP=223;VDB=4.15756e-05;SGB=6.71902;RPBZ=1.54638;MQBZ=-0.522351;MQSBZ=1.13827;BQBZ=-0.233825;FS=0;MQ0F=0;AC=3;AN=8;DP4=46,41,23,30;MQ=37	GT:PL	0/0:0,117,255	0/1:174,0,255	0/1:255,0,255	0/1:255,0,255
OAR1	162298526	.	A	C	397.211	PASS	DP=137;VDB=0.0174525;SGB=20.6629;RPBZ=-0.319804;MQBZ=-1.0192;MQSBZ=1.6425;BQBZ=0.963972;FS=0;MQ0F=0;AC=3;AN=8;DP4=17,19,16,18;MQ=36	GT:PL	1/1:255,75,0	0/0:0,9,103	0/1:187,0,178	0/0:0,75,255
OAR1	162531921	.	C	G	980.964	PASS	DP=273;VDB=3.41044e-15;SGB=-8.27874;RPBZ=1.98831;MQBZ=-0.557167;MQSBZ=1.44194;BQBZ=0.176578;FS=0;MQ0F=0;AC=6;AN=8;DP4=21,24,59,56;MQ=38	GT:PL	1/1:255,51,0	0/1:255,0,255	1/1:255,144,0	0/1:255,0,255
OAR1	163900595	.	G	T	201.974	PASS	DP=33;VDB=7.30418e-05;SGB=-0.572316;RPBZ=-0.322823;MQBZ=-0.0600293;BQBZ=1.2819;FS=0;MQ0F=0;AC=4;AN=8;DP4=0,17,0,15;MQ=31	GT:PL	1/1:91,12,0	0/0:0,24,137	0/1:112,0,53	0/1:42,0,60
OAR1	16492768	.	G	A	470.943	PASS	DP=189;VDB=0.00117725;SGB=8.40135;RPBZ=0.98593;MQBZ=0.432086;MQSBZ=-2.12574;BQBZ=1.2746;FS=0;MQ0F=0;AC=2;AN=8;DP4=35,51,14,17;MQ=37	GT:PL	0/1:255,0,255	0/0:0,45,255	0/1:255,0,148	0/0:0,123,255
OAR1	165109931	.	G	T	612.732	PASS	DP=68;VDB=0.00216905;SGB=-4.06248;RPBZ=0.353363;MQBZ=0.138063;MQSBZ=1.13767;BQBZ=0.689202;FS=0;MQ0F=0;AC=6;AN=8;DP4=11,4,14,10;MQ=37	GT:PL	1/1:255,27,0	1/1:174,18,0	0/1:138,0,192	0/1:85,0,174
OAR1	166079573	.	A	G	291.54	PASS	DP=46;VDB=1.30353e-06;SGB=0.348267;RPBZ=0.295159;MQBZ=-0.523058;BQBZ=-0.283623;FS=0;MQ0F=0;AC=4;AN=8;DP4=24,0,20,0;MQ=36	GT:PL	1/1:142,21,0	0/1:98,0,104	0/1:95,0,128	0/0:0,27,156
OAR1	166079699	.	T	C	419.956	PASS	DP=221;VDB=0.139463;SGB=8.40135;RPBZ=-1.82239;MQBZ=-1.19098;MQSBZ=-0.235682;BQBZ=0.114498;FS=0;MQ0F=0;AC=2;AN=8;DP4=37,61,9,22;MQ=39	GT:PL	0/0:0,96,255	0/0:0,78,255	0/1:204,0,255	0/1:255,0,255
OAR1	166281552	.	A	C	40.6502	PASS	DP=18;VDB=0.0389723;SGB=-2.36533;RPBZ=0.0633052;MQBZ=-0.603142;BQBZ=1.0202;FS=0;MQ0F=0;AC=3;AN=8;DP4=14,0,3,0;MQ=37	GT:PL	0/0:0,24,143	1/1:66,6,0	0/1:17,0,30	0/0:0,15,117
OAR1	166281576	.	T	C	115.257	PASS	DP=24;VDB=0.00947686;SGB=-9.11988;RPBZ=-1.11484;MQBZ=0.105484;BQBZ=-0.110558;FS=0;MQ0F=0;AC=4;AN=8;DP4=17,0,7,0;MQ=38	GT:PL	0/0:0,33,169	1/1:124,15,0	0/1:17,0,30	0/1:18,0,92
OAR1	166281688	.	A	T	270.421	PASS	DP=87;VDB=0.44694;SGB=-13.4184;RPBZ=0.571672;MQBZ=-2.53581;MQSBZ=0.0627873;BQBZ=-2.20815;FS=0;MQ0F=0;AC=4;AN=8;DP4=15,26,8,6;MQ=39	GT:PL	0/0:0,81,255	1/1:224,24,0	0/1:11,0,90	0/1:80,0,218
OAR1	166281736	.	C	T	36.3176	PASS	DP=81;VDB=0.210092;SGB=-1.63269;RPBZ=-2.49736;MQBZ=-2.80101;MQSBZ=-0.706991;BQBZ=2.43618;FS=0;MQ0F=0;AC=2;AN=8;DP4=12,38,3,2;MQ=39	GT:PL	0/0:0,81,255	0/1:62,0,97	0/0:0,12,113	0/1:15,0,224
OAR1	166712866	.	T	C	210.017	PASS	DP=258;VDB=5.50398e-05;SGB=48.9719;RPBZ=0.872334;MQBZ=1.30484;MQSBZ=-2.81354;BQBZ=0.107871;FS=0;MQ0F=0;AC=2;AN=8;DP4=40,90,18,19;MQ=37	GT:PL	0/0:0,111,255	1/1:255,111,0	0/0:0,99,255	0/0:0,181,255
OAR1	168394369	.	C	T	464.564	PASS	DP=237;VDB=2.84893e-14;SGB=16.8998;RPBZ=1.30095;MQBZ=-2.37747;MQSBZ=2.45599;BQBZ=-1.90741;FS=0;MQ0F=0;AC=3;AN=8;DP4=51,41,33,20;MQ=39	GT:PL	1/1:255,81,0	0/0:0,87,255	0/1:255,0,255	0/0:0,132,255
OAR1	168862487	.	T	C	49.79	PASS	DP=16;VDB=0.0124503;SGB=0.891771;RPBZ=-0.370524;MQBZ=0;BQBZ=-1.34164;FS=0;MQ0F=0;AC=3;AN=8;DP4=4,0,5,0;MQ=31	GT:PL	1/1:81,12,0	0/0:0,6,51	0/0:0,3,36	0/1:10,0,17
OAR1	169581729	.	G	A	148.216	PASS	DP=80;VDB=0.0137686;SGB=-1.25176;RPBZ=0.913893;MQBZ=-1.44972;MQSBZ=-0.178725;BQBZ=0.420084;FS=0;MQ0F=0;AC=3;AN=8;DP4=17,17,4,2;MQ=39	GT:PL	0/0:0,33,255	1/1:115,9,0	0/0:0,51,255	0/1:77,0,180
OAR1	170286093	.	G	A	360.716	PASS	DP=99;VDB=0.000498496;SGB=2.99323;RPBZ=-1.26874;MQBZ=0.0279836;MQSBZ=-0.0492446;BQBZ=0.811214;FS=0;MQ0F=0;AC=3;AN=8;DP4=23,25,11,6;MQ=39	GT:PL	1/1:255,30,0	0/0:0,12,115	0/1:151,0,255	0/0:0,90,255
OAR1	170842033	.	T	C	973.895	PASS	DP=201;VDB=1.55536e-12;SGB=-7.12404;RPBZ=-2.40869;MQBZ=-2.83184;MQSBZ=-1.36921;BQBZ=-1.03349;FS=0;MQ0F=0;AC=6;AN=8;DP4=17,25,32,58;MQ=37	GT:PL	1/1:255,117,0	1/1:255,57,0	0/1:248,0,255	0/1:255,0,255
OAR1	171063045	.	G	A	236.75	PASS	DP=29;VDB=0.000307425;SGB=-0.771978;RPBZ=0.69985;MQBZ=0.055529;BQBZ=-1.85806;FS=0;MQ0F=0;AC=5;AN=8;DP4=15,0,14,0;MQ=37	GT:PL	1/1:107,12,0	1/1:145,24,0	0/1:30,0,108	0/0:0,24,154
OAR1	171063148	.	G	A	440.004	PASS	DP=173;VDB=0.0384674;SGB=6.46988;RPBZ=-0.0505144;MQBZ=-1.14747;MQSBZ=-0.134385;BQBZ=-1.1221;FS=0;MQ0F=0;AC=2;AN=8;DP4=48,28,11,15;MQ=38	GT:PL	0/0:0,69,255	0/0:0,75,255	0/1:224,0,182	0/1:255,0,255
OAR1	171333554	.	T	C	594.138	PASS	DP=119;VDB=7.97396e-05;SGB=-13.1286;RPBZ=0.142995;MQBZ=-0.260434;MQSBZ=0.0334051;BQBZ=-0.84882;FS=0;MQ0F=0;AC=3;AN=8;DP4=16,23,21,9;MQ=39	GT:PL	0/0:0,54,255	0/1:175,0,93	0/1:249,0,106	0/1:210,0,255
OAR1	171589474	.	T	C	719.568	PASS	DP=198;VDB=0.000167035;SGB=19.5186;RPBZ=0.31942;MQBZ=1.36154;MQSBZ=0.445779;BQBZ=-0.0033864;FS=0;MQ0F=0;AC=5;AN=8;DP4=17,21,44,35;MQ=38	GT:PL	1/1:255,66,0	0/0:0,54,255	1/1:255,57,0	0/1:255,0,255
OAR1	171589476	.	C	T	420.958	PASS	DP=198;VDB=0.039211;SGB=7.24247;RPBZ=-0.502042;MQBZ=-2.02969;MQSBZ=0.445779;BQBZ=-0.624458;FS=0;MQ0F=0;AC=2;AN=8;DP4=46,43,15,13;MQ=38	GT:PL	0/0:0,66,255	0/1:205,0,203	0/0:0,99,255	0/1:255,0,255
OAR1	171804653	.	A	G	464.582	PASS	DP=194;VDB=5.23376e-14;SGB=36.4018;RPBZ=1.84151;MQBZ=-0.176871;MQSBZ=0.0152957;BQBZ=-0.755199;FS=0;MQ0F=0;AC=3;AN=8;DP4=40,27,29,28;MQ=36	GT:PL	1/1:255,108,0	0/0:0,87,255	0/1:255,0,255	0/0:0,60,255
OAR1	172288746	.	G	C	220.594	PASS	DP=66;VDB=2.081e-06;SGB=4.15211;RPBZ=0.195688;MQBZ=0.0859102;BQBZ=1.6811;FS=0;MQ0F=0;AC=2;AN=8;DP4=0,46,0,20;MQ=36	GT:PL	0/0:0,45,176	0/1:142,4,0	0/0:0,48,182	0/1:120,0,145
OAR1	172500233	.	T	C	657.116	PASS	DP=79;VDB=2.56938e-13;SGB=7.26553;RPBZ=-0.310965;MQBZ=-0.512331;MQSBZ=-1.27954;BQBZ=-1.41638;FS=0;MQ0F=0;AC=6;AN=8;DP4=2,14,6,30;MQ=39	GT:PL	1/1:250,15,0	0/0:0,45,255	1/1:205,24,0	1/1:247,48,0
OAR1	173208468	.	T	A	955.441	PASS	DP=237;VDB=3.99527e-06;SGB=-24.4825;RPBZ=0.431458;MQBZ=1.2223;MQSBZ=0.585649;BQBZ=0.707487;FS=0;MQ0F=0;AC=4;AN=8;DP4=43,34,28,39;MQ=38	GT:PL	0/1:255,0,255	0/1:255,0,255	0/1:228,0,249	0/1:255,0,255
OAR1	173428893	.	T	C	427.615	PASS	DP=91;VDB=4.5048e-09;SGB=0.743113;RPBZ=-0.28365;MQBZ=0.840927;MQSBZ=-1.25483;BQBZ=-0.643924;FS=0;MQ0F=0;AC=3;AN=8;DP4=17,16,8,14;MQ=39	GT:PL	0/1:255,0,103	0/0:0,24,255	0/1:143,0,123	0/1:69,0,255
OAR1	174163964	.	G	A	737.414	PASS	DP=130;VDB=0.0511741;SGB=-5.15346;RPBZ=-0.071312;MQBZ=0.567098;MQSBZ=-1.56628;BQBZ=0.236892;FS=0;MQ0F=0;AC=5;AN=8;DP4=17,14,23,25;MQ=37	GT:PL	0/1:202,0,255	0/1:111,0,177	0/1:209,0,208	1/1:255,63,0
OAR1	17614114	.	G	A	891.502	PASS	DP=156;VDB=0.429662;SGB=-18.0385;RPBZ=-0.725509;MQBZ=-0.64359;MQSBZ=-0.863032;BQBZ=1.11053;FS=0;MQ0F=0;AC=4;AN=8;DP4=26,22,21,25;MQ=38	GT:PL	0/1:252,0,252	0/1:184,0,237	0/1:238,0,255	0/1:255,0,220
OAR1	176753724	.	G	A	934.59	PASS	DP=173;VDB=0.00484811;SGB=-22.3345;RPBZ=-1.62554;MQBZ=-0.149146;MQSBZ=1.18431;BQBZ=0.29624;FS=0;MQ0F=0;AC=5;AN=8;DP4=22,18,36,24;MQ=37	GT:PL	0/1:255,0,239	1/1:255,63,0	0/1:209,0,255	0/1:255,0,204
OAR1	176984270	.	C	T	894.685	PASS	DP=211;VDB=4.20298e-07;SGB=-6.74633;RPBZ=2.97855;MQBZ=0.823342;MQSBZ=0.714138;BQBZ=-0.156603;FS=0;MQ0F=0;AC=6;AN=8;DP4=11,23,38,48;MQ=39	GT:PL	0/1:174,0,255	1/1:255,69,0	0/1:250,0,255	1/1:255,123,0
OAR1	177532528	.	T	A	744.645	PASS	DP=109;VDB=6.08282e-06;SGB=-15.2768;RPBZ=-0.674747;MQBZ=0.939903;MQSBZ=-2.11605;BQBZ=0.673902;FS=0;MQ0F=0;AC=4;AN=8;DP4=9,21,16,21;MQ=38	GT:PL	0/1:255,0,114	0/1:201,0,18	0/1:158,0,226	0/1:169,0,213
OAR1	178167046	.	A	G	401.952	PASS	DP=123;VDB=1.73084e-05;SGB=-18.9418;RPBZ=-0.866977;MQBZ=-2.22217;MQSBZ=-3.27377;BQBZ=-0.971723;FS=0;MQ0F=0;AC=3;AN=8;DP4=26,31,5,18;MQ=38	GT:PL	0/1:106,0,255	0/0:0,54,255	0/1:149,0,153	0/1:187,0,255
OAR1	178383583	.	C	G	725.602	PASS	DP=251;VDB=1.9037e-18;SGB=-37.3529;RPBZ=-0.679413;MQBZ=0.0024374;MQSBZ=0.0278773;BQBZ=0.157764;FS=0;MQ0F=0;AC=3;AN=8;DP4=45,54,31,22;MQ=37	GT:PL	0/1:255,0,255	0/1:255,0,242	0/1:255,0,255	0/0:0,135,255
OAR1	179357482	.	C	T	980.989	PASS	DP=292;VDB=8.81128e-17;SGB=-8.73715;RPBZ=2.85071;MQBZ=1.98615;MQSBZ=1.17359;BQBZ=1.23866;FS=0;MQ0F=0;AC=6;AN=8;DP4=26,25,56,69;MQ=38	GT:PL	1/1:255,87,0	1/1:255,111,0	0/1:255,0,255	0/1:255,0,255
OAR1	180467124	.	C	T	557.49	PASS	DP=105;VDB=0.314499;SGB=1.69923;RPBZ=0.860028;MQBZ=-0.823727;MQSBZ=0.526662;BQBZ=-1.40106;FS=0;MQ0F=0;AC=4;AN=8;DP4=15,11,19,8;MQ=38	GT:PL	1/1:255,39,0	0/1:125,0,115	0/1:221,0,223	0/0:0,39,255
OAR1	180673400	.	A	G	471.015	PASS	DP=206;VDB=1.71996e-07;SGB=9.56023;RPBZ=-1.16462;MQBZ=-0.886224;MQSBZ=2.10914;BQBZ=-0.762158;FS=0;MQ0F=0;AC=2;AN=8;DP4=52,43,21,13;MQ=39	GT:PL	0/0:0,105,255	0/0:0,93,255	0/1:255,0,255	0/1:255,0,255
OAR1	180883816	.	C	T	244.973	PASS	DP=89;VDB=0.123415;SGB=1.4481;RPBZ=0.776328;MQBZ=-1.10141;MQSBZ=-2.36442;BQBZ=-1.33919;FS=0;MQ0F=0;AC=2;AN=8;DP4=24,23,5,8;MQ=37	GT:PL	0/0:0,48,255	0/0:0,48,255	0/1:92,0,196	0/1:192,0,142
OAR1	181156082	.	G	A	201.903	PASS	DP=86;VDB=0.000316428;SGB=3.76582;RPBZ=1.64692;MQBZ=0.676432;BQBZ=-1.25524;FS=0;MQ0F=0;AC=2;AN=8;DP4=0,67,0,19;MQ=37	GT:PL	0/0:0,72,187	0/1:116,0,138	0/0:0,57,181	0/1:125,0,147
OAR1	182591183	.	G	A	387.939	PASS	DP=217;VDB=0.0312034;SGB=4.9247;RPBZ=1.51477;MQBZ=-1.94414;MQSBZ=-0.056156;BQBZ=-1.66504;FS=0;MQ0F=0;AC=2;AN=8;DP4=49,55,14,8;MQ=39	GT:PL	0/0:0,129,255	0/0:0,108,255	0/1:173,0,255	0/1:254,0,246
OAR1	183119894	.	G	T	438.366	PASS	DP=167;VDB=1.73529e-05;SGB=-25.0788;RPBZ=-0.748413;MQBZ=-0.356943;MQSBZ=-2.26546;BQBZ=0.139109;FS=0;MQ0F=0;AC=2;AN=8;DP4=24,46,13,20;MQ=38	GT:PL	0/1:255,0,205	0/0:0,9,255	0/1:222,0,255	0/0:0,87,255
OAR1	18326439	.	C	T	471.039	PASS	DP=231;VDB=0.00611675;SGB=10.7191;RPBZ=0.20873;MQBZ=-2.25963;MQSBZ=-0.857816;BQBZ=-1.61291;FS=0;MQ0F=0;AC=2;AN=8;DP4=55,68,19,18;MQ=34	GT:PL	0/0:0,148,255	0/1:255,0,209	0/1:255,0,255	0/0:0,120,255
OAR1	183335257	.	T	C	577.416	PASS	DP=202;VDB=6.55241e-24;SGB=6.91344;RPBZ=-1.03364;MQBZ=-1.96113;MQSBZ=-3.39741;BQBZ=-0.842703;FS=0;MQ0F=0;AC=3;AN=8;DP4=22,51,15,39;MQ=37	GT:PL	0/1:207,0,255	0/1:155,0,108	0/0:0,111,255	0/1:255,0,255
OAR1	183804159	.	T	G	675.225	PASS	DP=68;VDB=4.2555e-08;SGB=-4.23914;RPBZ=0.742216;MQBZ=0;MQSBZ=1.56987;BQBZ=0;FS=0;MQ0F=0;AC=6;AN=8;DP4=8,6,16,11;MQ=36	GT:PL	1/1:248,24,0	1/1:142,12,0	0/1:153,0,205	0/1:171,0,109
OAR1	1846494	.	G	A	89.047	PASS	DP=53;VDB=0.00201557;SGB=-0.482272;RPBZ=1.53307;MQBZ=0.649806;BQBZ=1.31085;FS=0;MQ0F=0;AC=2;AN=8;DP4=0,43,0,8;MQ=31	GT:PL	0/1:97,0,104	0/0:0,48,166	0/1:31,0,19	0/0:0,48,174
OAR1	184692601	.	C	A	483.501	PASS	DP=76;VDB=1.29507e-05;SGB=1.31598;RPBZ=0.532354;MQBZ=0.943496;MQSBZ=3.2664;BQBZ=-0.944586;FS=0;MQ0F=0;AC=4;AN=8;DP4=14,8,17,8;MQ=37	GT:PL	0/0:0,21,222	0/1:159,0,143	0/1:113,0,196	1/1:255,39,0
OAR1	184914778	.	C	T	303.965	PASS	DP=89;VDB=0.00704762;SGB=1.83438;RPBZ=-2.30568;MQBZ=-0.0653807;MQSBZ=-0.774135;BQBZ=1.69719;FS=0;MQ0F=0;AC=2;AN=8;DP4=24,12,7,7;MQ=37	GT:PL	0/1:203,0,118	0/0:0,33,241	0/0:0,39,255	0/1:140,0,168
OAR1	185152997	.	C	T	464.565	PASS	DP=177;VDB=0.00368776;SGB=28.1091;RPBZ=1.38268;MQBZ=0.682652;MQSBZ=0.263996;BQBZ=1.73006;FS=0;MQ0F=0;AC=3;AN=8;DP4=40,29,26,19;MQ=36	GT:PL	0/0:0,81,255	0/1:255,0,254	0/0:0,90,255	1/1:255,90,0
OAR1	185357371	.	G	A	78.4747	PASS	DP=25;VDB=0.00915276;SGB=-8.50559;RPBZ=-0.384592;MQBZ=-0.669988;BQBZ=-3.21148;FS=0;MQ0F=0;AC=4;AN=8;DP4=19,0,6,0;MQ=34	GT:PL	0/0:0,45,179	0/1:15,0,30	1/1:56,6,0	0/1:49,0,55
OAR1	185611363	.	G	A	355.664	PASS	DP=227;VDB=0.102047;SGB=6.85617;RPBZ=-1.74401;MQBZ=-0.0243915;MQSBZ=-0.539861;BQBZ=2.57407;FS=0;MQ0F=0;AC=2;AN=8;DP4=35,65,14,13;MQ=38	GT:PL	0/1:255,0,255	0/0:0,60,255	0/1:140,0,255	0/0:0,114,255
OAR1	18659195	.	G	A	674.39	PASS	DP=182;VDB=0.000705403;SGB=4.98065;RPBZ=-1.27434;MQBZ=0.735936;MQSBZ=0.198586;BQBZ=1.37261;FS=0;MQ0F=0;AC=3;AN=8;DP4=26,43,18,26;MQ=39	GT:PL	0/1:255,0,255	0/1:204,0,176	0/1:255,0,213	0/0:0,105,255
OAR1	186813598	.	T	C	537.645	PASS	DP=87;VDB=0.0407474;SGB=1.69923;RPBZ=-1.55355;MQBZ=-1.28109;MQSBZ=-0.127578;BQBZ=1.52975;FS=0;MQ0F=0;AC=4;AN=8;DP4=10,8,10,17;MQ=35	GT:PL	1/1:128,6,0	0/0:0,18,157	0/1:197,0,121	0/1:255,0,76
OAR1	187175728	.	A	G	624.71	PASS	DP=63;VDB=5.71809e-06;SGB=-3.97684;RPBZ=1.32021;MQBZ=1.83644;MQSBZ=-1.82219;BQBZ=1.69868;FS=0;MQ0F=0;AC=6;AN=8;DP4=1,12,11,13;MQ=40	GT:PL	1/1:255,27,0	1/1:66,6,0	0/1:255,0,93	0/1:87,0,173
OAR1	187403965	.	G	T	229.023	PASS	DP=119;VDB=3.82088e-07;SGB=8.40135;RPBZ=1.08249;MQBZ=-0.662196;BQBZ=-5.76825;FS=0;MQ0F=0;AC=2;AN=8;DP4=0,84,0,31;MQ=38	GT:PL	0/1:127,0,159	0/0:0,75,189	0/1:141,0,116	0/0:0,75,186
OAR1	188192969	.	C	T	235.032	PASS	DP=65;VDB=0.000792487;SGB=1.44808;RPBZ=0.969218;MQBZ=-1.56836;MQSBZ=-0.959366;BQBZ=-0.884293;FS=0;MQ0F=0;AC=2;AN=8;DP4=7,25,4,9;MQ=38	GT:PL	0/1:122,0,96	0/0:0,21,168	0/0:0,30,246	0/1:152,0,220
OAR1	188432459	.	G	A	919.502	PASS	DP=187;VDB=0.118422;SGB=-21.7208;RPBZ=0.743014;MQBZ=-0.316427;MQSBZ=2.57456;BQBZ=-0.256746;FS=0;MQ0F=0;AC=4;AN=8;DP4=26,36,26,32;MQ=39	GT:PL	0/1:240,0,252	0/1:255,0,240	0/1:207,0,255	0/1:255,0,255
OAR1	188690622	.	G	A	894.413	PASS	DP=330;VDB=7.17311e-09;SGB=-41.0525;RPBZ=0.361076;MQBZ=-0.494984;MQSBZ=2.10157;BQBZ=1.12969;FS=0;MQ0F=0;AC=5;AN=8;DP4=59,26,63,58;MQ=37	GT:PL	0/1:255,0,255	0/1:169,0,255	1/1:255,135,0	0/1:255,0,255
OAR1	18903355	.	T	C	441.01	PASS	DP=160;VDB=0.000581592;SGB=6.08358;RPBZ=-1.7437;MQBZ=1.55875;MQSBZ=1.80992;BQBZ=0.898611;FS=0;MQ0F=0;AC=2;AN=8;DP4=51,25,15,10;MQ=40	GT:PL	0/1:255,0,204	0/0:0,60,255	0/1:225,0,199	0/0:0,96,255
OAR1	189174599	.	C	T	392.957	PASS	DP=160;VDB=0.188889;SGB=5.69729;RPBZ=-0.15215;MQBZ=0.565912;MQSBZ=-0.358127;BQBZ=1.73557;FS=0;MQ0F=0;AC=2;AN=8;DP4=24,54,15,9;MQ=36	GT:PL	0/0:0,87,255	0/0:0,57,255	0/1:177,0,214	0/1:255,0,255
OAR1	189461161	.	C	A	569.488	PASS	DP=99;VDB=9.63656e-05;SGB=2.66777;RPBZ=-0.560484;MQBZ=-0.933902;MQSBZ=0.679877;BQBZ=-0.391866;FS=0;MQ0F=0;AC=4;AN=8;DP4=17,13,22,10;MQ=37	GT:PL	0/1:177,0,175	0/1:181,0,128	1/1:255,54,0	0/0:0,48,255
OAR1	189747495	.	T	C	911.479	PASS	DP=185;VDB=5.09232e-13;SGB=-20.1865;RPBZ=-0.499817;MQBZ=-0.902874;MQSBZ=-0.149804;BQBZ=-0.687138;FS=0;MQ0F=0;AC=4;AN=8;DP4=26,29,27,26;MQ=39	GT:PL	0/1:243,0,255	0/1:196,0,255	0/1:255,0,234	0/1:255,0,255
OAR1	19109273	.	C	T	374.675	PASS	DP=38;VDB=5.72091e-05;SGB=-10.6733;RPBZ=-0.279039;MQBZ=-0.178346;BQBZ=0.882293;FS=0;MQ0F=0;AC=5;AN=8;DP4=0,15,0,22;MQ=37	GT:PL	0/1:61,0,116	0/1:116,0,15	1/1:134,21,0	0/1:103,0,113
OAR1	191190524	.	C	T	681.556	PASS	DP=143;VDB=5.16252e-12;SGB=6.71895;RPBZ=0.489288;MQBZ=-0.983354;MQSBZ=-2.62747;BQBZ=-0.352332;FS=0;MQ0F=0;AC=5;AN=8;DP4=15,24,20,33;MQ=37	GT:PL	1/1:255,24,0	0/1:217,0,245	1/1:255,66,0	0/0:0,78,255
OAR1	192372305	.	C	A	916.775	PASS	DP=208;VDB=0.0109708;SGB=-7.05153;RPBZ=-2.44304;MQBZ=0.415142;MQSBZ=0.121765;BQBZ=1.19442;FS=0;MQ0F=0;AC=6;AN=8;DP4=24,19,42,47;MQ=36	GT:PL	1/1:255,120,0	1/1:255,60,0	0/1:198,0,255	0/1:248,0,255
OAR1	19324536	.	G	A	542.791	PASS	DP=191;VDB=0.144977;SGB=-27.5336;RPBZ=0.625557;MQBZ=-2.90933;MQSBZ=0.580383;BQBZ=-0.109043;FS=0;MQ0F=0;AC=3;AN=8;DP4=46,36,25,12;MQ=36	GT:PL	0/0:0,75,255	0/1:215,0,255	0/1:135,0,255	0/1:233,0,255
OAR1	193586078	.	G	A	725.045	PASS	DP=172;VDB=4.01345e-09;SGB=4.7875;RPBZ=-0.223722;MQBZ=0.489458;MQSBZ=-3.02724;BQBZ=1.61105;FS=0;MQ0F=0;AC=3;AN=8;DP4=34,29,18,25;MQ=37	GT:PL	0/0:0,75,255	0/1:255,0,69	0/1:255,0,142	0/1:255,0,255
OAR1	194035031	.	A	G	873.452	PASS	DP=166;VDB=3.34141e-09;SGB=-22.3345;RPBZ=1.93338;MQBZ=0.993032;MQSBZ=-2.39236;BQBZ=1.35131;FS=0;MQ0F=0;AC=5;AN=8;DP4=19,28,26,34;MQ=36	GT:PL	1/1:255,36,0	0/1:170,0,201	0/1:233,0,255	0/1:255,0,234
OAR1	194259291	.	G	A	939.559	PASS	DP=199;VDB=7.53729e-10;SGB=-27.551;RPBZ=-1.98899;MQBZ=-0.618461;MQSBZ=0.13927;BQBZ=-0.0527084;FS=0;MQ0F=0;AC=5;AN=8;DP4=32,18,30,47;MQ=38	GT:PL	1/1:255,102,0	0/1:220,0,255	0/1:255,0,224	0/1:249,0,255
OAR1	194723958	.	G	A	374.891	PASS	DP=91;VDB=0.00515224;SGB=11.4818;RPBZ=-0.105241;MQBZ=-1.13494;MQSBZ=-0.3549;BQBZ=0.010039;FS=0;MQ0F=0;AC=2;AN=8;DP4=17,18,8,13;MQ=36	GT:PL	0/0:0,36,255	0/1:162,0,88	0/0:0,27,230	0/1:252,0,234
OAR1	194995234	.	T	A	722.44	PASS	DP=97;VDB=7.54104e-09;SGB=-5.06071;RPBZ=0.435584;MQBZ=-0.360345;MQSBZ=-0.940901;BQBZ=-1.36681;FS=0;MQ0F=0;AC=5;AN=8;DP4=12,4,33,12;MQ=37	GT:PL	1/1:255,54,0	0/1:215,0,141	0/1:235,0,59	0/1:57,0,180
OAR1	195502000	.	T	C	463.491	PASS	DP=89;VDB=0.00928736;SGB=1.13441;RPBZ=-0.433475;MQBZ=-0.184039;MQSBZ=0.925674;BQBZ=0.61648;FS=0;MQ0F=0;AC=5;AN=8;DP4=19,13,12,12;MQ=36	GT:PL	1/1:255,42,0	1/1:189,18,0	0/1:65,0,165	0/0:0,75,255
OAR1	19568192	.	A	G	907.52	PASS	DP=209;VDB=1.26933e-12;SGB=-26.0167;RPBZ=-0.243366;MQBZ=-2.66862;MQSBZ=-0.00906504;BQBZ=-2.98872;FS=0;MQ0F=0;AC=4;AN=8;DP4=39,24,52,20;MQ=37	GT:PL	0/1:186,0,255	0/1:249,0,226	0/1:255,0,247	0/1:255,0,255
OAR1	196265912	.	G	A	618.541	PASS	DP=123;VDB=0.0100241;SGB=3.04963;RPBZ=-0.887406;MQBZ=1.0708;MQSBZ=-2.00456;BQBZ=1.42987;FS=0;MQ0F=0;AC=5;AN=8;DP4=16,27,11,23;MQ=36	GT:PL	1/1:255,48,0	0/1:154,0,207	1/1:255,36,0	0/0:0,96,255
OAR1	198669774	.	T	C	196.581	PASS	DP=39;VDB=0.00191568;SGB=-12.8047;RPBZ=-1.46427;MQBZ=-1.01436;BQBZ=-1.33725;FS=0;MQ0F=0;AC=3;AN=8;DP4=0,26,0,13;MQ=36	GT:PL	0/1:104,0,69	0/1:69,0,102	0/1:63,0,86	0/0:0,39,175
OAR1	199219156	.	A	C	470.897	PASS	DP=310;VDB=3.00888e-06;SGB=-31.8296;RPBZ=0.418553;MQBZ=-0.732439;MQSBZ=0.228989;BQBZ=0.155665;FS=0;MQ0F=0;AC=2;AN=8;DP4=53,74,23,21;MQ=37	GT:PL	0/0:0,65,255	0/1:255,0,241	0/0:0,141,255	0/1:255,0,255
OAR1	199852948	.	T	G	162.112	PASS	DP=51;VDB=1.31447e-05;SGB=1.44808;RPBZ=-2.83901;MQBZ=2.99881;BQBZ=0.38235;FS=0;MQ0F=0;AC=2;AN=8;DP4=37,0,13,0;MQ=33	GT:PL	0/1:96,0,121	0/0:0,9,46	0/0:0,42,151	0/1:105,0,127
OAR1	199852949	.	G	T	162.161	PASS	DP=51;VDB=2.22009e-05;SGB=-13.4184;RPBZ=-3.08188;MQBZ=2.6835;BQBZ=-1.14679;FS=0;MQ0F=0;AC=2;AN=8;DP4=36,0,14,0;MQ=33	GT:PL	0/1:96,0,130	0/0:0,9,46	0/0:0,27,147	0/1:105,0,127
OAR1	199853068	.	T	C	564.176	PASS	DP=188;VDB=0.0158418;SGB=-22.624;RPBZ=0.663881;MQBZ=2.49897;MQSBZ=-0.675355;BQBZ=2.76143;FS=0;MQ0F=0;AC=3;AN=8;DP4=29,56,19,10;MQ=36	GT:PL	0/1:235,0,255	0/1:118,0,200	0/0:0,99,255	0/1:251,0,255
OAR1	200548944	.	C	T	432.04	PASS	DP=248;VDB=1.57986e-08;SGB=13.8095;RPBZ=0.242582;MQBZ=-0.173315;MQSBZ=1.6079;BQBZ=-1.16124;FS=0;MQ0F=0;AC=2;AN=8;DP4=72,32,30,15;MQ=27	GT:PL	0/1:243,0,246	0/0:0,78,255	0/1:228,0,208	0/0:0,102,255
OAR1	201575047	.	C	T	413.784	PASS	DP=247;VDB=0.52606;SGB=-23.2377;RPBZ=4.66766;MQBZ=-2.79028;MQSBZ=0.367103;BQBZ=3.75658;FS=0;MQ0F=0;AC=3;AN=8;DP4=85,32,15,15;MQ=37	GT:PL	0/1:249,0,255	0/1:29,0,248	0/1:178,0,255	0/0:0,157,255
OAR1	201575102	.	C	T	724.639	PASS	DP=234;VDB=1.0088e-08;SGB=9.42301;RPBZ=-0.714567;MQBZ=2.46691;MQSBZ=-2.31258;BQBZ=2.24992;FS=0;MQ0F=0;AC=3;AN=8;DP4=29,54,38,29;MQ=37	GT:PL	0/1:255,0,192	0/1:255,0,45	0/0:0,102,255	0/1:255,0,255
OAR1	202304948	.	A	C	530.537	PASS	DP=106;VDB=1.45957e-09;SGB=1.50446;RPBZ=-0.840355;MQBZ=-1.31923;MQSBZ=2.63891;BQBZ=-1.24012;FS=0;MQ0F=0;AC=3;AN=8;DP4=28,14,19,7;MQ=38	GT:PL	0/0:0,66,255	0/1:164,0,159	0/1:176,0,191	0/1:230,0,149
OAR1	203496545	.	A	T	938.34	PASS	DP=169;VDB=2.86812e-18;SGB=-21.4139;RPBZ=0.540834;MQBZ=-1.44099;MQSBZ=-3.02216;BQBZ=-1.78186;FS=0;MQ0F=0;AC=4;AN=8;DP4=22,21,21,36;MQ=39	GT:PL	0/1:255,0,241	0/1:220,0,239	0/1:255,0,147	0/1:246,0,255
OAR1	204076706	.	G	T	471.024	PASS	DP=322;VDB=8.16473e-09;SGB=17.6724;RPBZ=-1.57715;MQBZ=-0.28428;MQSBZ=0.227294;BQBZ=-1.26982;FS=0;MQ0F=0;AC=2;AN=8;DP4=80,62,29,26;MQ=38	GT:PL	0/1:255,0,255	0/0:0,117,255	0/0:0,138,255	0/1:255,0,255
OAR1	204303500	.	A	G	470.912	PASS	DP=275;VDB=5.11747e-10;SGB=14.1958;RPBZ=-0.397011;MQBZ=-1.27055;MQSBZ=3.56165;BQBZ=-1.71021;FS=0;MQ0F=0;AC=2;AN=8;DP4=83,42,29,17;MQ=38	GT:PL	0/1:255,0,255	0/1:255,0,218	0/0:0,108,255	0/0:0,163,255
OAR1	204513378	.	C	A	589.801	PASS	DP=126;VDB=7.38595e-09;SGB=16.0169;RPBZ=1.0826;MQBZ=0.868166;MQSBZ=-3.26707;BQBZ=0.498752;FS=0;MQ0F=0;AC=5;AN=8;DP4=8,15,20,34;MQ=34	GT:PL	0/1:182,0,227	1/1:196,3,0	0/0:0,30,248	1/1:255,99,0
OAR1	205354931	.	A	G	980.452	PASS	DP=313;VDB=1.98954e-10;SGB=-37.6771;RPBZ=-0.794055;MQBZ=-0.114055;MQSBZ=1.28096;BQBZ=0.823;FS=0;MQ0F=0;AC=5;AN=8;DP4=52,34,59,51;MQ=37	GT:PL	1/1:255,151,0	0/1:255,0,255	0/1:255,0,255	0/1:255,0,255
OAR1	205560335	.	C	T	402.855	PASS	DP=33;VDB=0.00952977;SGB=-0.866941;RPBZ=-1.56302;MQBZ=-1.38367;MQSBZ=-1.29507;BQBZ=-1.74078;FS=0;MQ0F=0;AC=6;AN=8;DP4=2,1,4,14;MQ=35	GT:PL	1/1:160,21,0	0/1:30,0,36	1/1:219,27,0	0/1:33,0,75
OAR1	206067662	.	C	A	309.842	PASS	DP=157;VDB=0.516416;SGB=3.37952;RPBZ=0.0485846;MQBZ=-2.51016;MQSBZ=-0.869242;BQBZ=-1.9145;FS=0;MQ0F=0;AC=2;AN=8;DP4=26,34,7,11;MQ=37	GT:PL	0/1:193,0,255	0/0:0,45,255	0/1:156,0,172	0/0:0,69,255
OAR1	206819284	.	G	A	471.052	PASS	DP=379;VDB=1.26867e-14;SGB=-36.7392;RPBZ=-1.52129;MQBZ=-2.76346;MQSBZ=-3.38356;BQBZ=-1.876;FS=0;MQ0F=0;AC=2;AN=8;DP4=86,86,8,44;MQ=39	GT:PL	0/1:255,0,255	0/1:255,0,255	0/0:0,166,255	0/0:0,205,255
OAR1	208544533	.	C	T	943.586	PASS	DP=194;VDB=9.4808e-06;SGB=-6.68279;RPBZ=-0.433883;MQBZ=1.03336;MQSBZ=-2.76266;BQBZ=0.576464;FS=0;MQ0F=0;AC=5;AN=8;DP4=27,21,29,51;MQ=37	GT:PL	0/1:218,0,255	1/1:255,78,0	0/1:255,0,255	0/1:255,0,255
OAR1	208750537	.	G	T	418.903	PASS	DP=252;VDB=0.0167816;SGB=8.01505;RPBZ=0.323903;MQBZ=1.59712;MQSBZ=0.455825;BQBZ=-0.560077;FS=0;MQ0F=0;AC=2;AN=8;DP4=52,67,8,22;MQ=38	GT:PL	0/0:0,120,255	0/1:203,0,255	0/0:0,126,255	0/1:255,0,255
OAR1	208957627	.	T	G	376.683	PASS	DP=120;VDB=0.232694;SGB=-16.4869;RPBZ=-2.58278;MQBZ=0.997985;MQSBZ=0.829285;BQBZ=2.96966;FS=0;MQ0F=0;AC=3;AN=8;DP4=21,35,9,10;MQ=38	GT:PL	0/1:113,0,213	0/0:0,36,255	0/1:112,0,255	0/1:193,0,255
OAR1	20910524	.	G	A	721.309	PASS	DP=188;VDB=1.00401e-05;SGB=8.45727;RPBZ=2.61685;MQBZ=-0.880316;MQSBZ=0.536305;BQBZ=0.559912;FS=0;MQ0F=0;AC=4;AN=8;DP4=22,28,33,29;MQ=37	GT:PL	0/1:255,0,255	0/1:255,0,136	1/1:255,75,0	0/0:0,78,255
OAR1	210105871	.	A	G	481.2	PASS	DP=103;VDB=0.000346636;SGB=-11.2711;RPBZ=0.454824;MQBZ=0.488721;MQSBZ=-0.595691;BQBZ=1.54084;FS=0;MQ0F=0;AC=4;AN=8;DP4=14,20,12,12;MQ=39	GT:PL	0/1:255,0,208	0/1:27,0,132	0/1:102,0,255	0/1:136,0,194
OAR1	210322763	.	A	G	460.545	PASS	DP=89;VDB=0.199118;SGB=18.3835;RPBZ=-0.447266;MQBZ=2.322;MQSBZ=0.805671;BQBZ=1.33876;FS=0;MQ0F=0;AC=4;AN=8;DP4=11,11,18,13;MQ=38	GT:PL	1/1:255,54,0	0/0:0,21,199	1/1:255,39,0	0/0:0,45,255
OAR1	210799970	.	G	T	270.016	PASS	DP=39;VDB=0.00129862;SGB=4.68384;RPBZ=-0.744104;MQBZ=1.59368;MQSBZ=-2.1268;BQBZ=1.88171;FS=0;MQ0F=0;AC=4;AN=8;DP4=4,9,3,8;MQ=34	GT:PL	1/1:118,9,0	0/0:0,12,70	1/1:200,24,0	0/0:0,27,228
OAR1	211551936	.	C	T	220.038	PASS	DP=60;VDB=6.17429e-05;SGB=2.99323;RPBZ=-2.23542;MQBZ=2.08294;BQBZ=0.094868;FS=0;MQ0F=0;AC=2;AN=8;DP4=43,0,17,0;MQ=38	GT:PL	0/1:136,0,134	0/0:0,30,164	0/0:0,48,179	0/1:123,0,117
OAR1	213661591	.	A	G	471.016	PASS	DP=211;VDB=2.04134e-08;SGB=9.17394;RPBZ=0.143929;MQBZ=-1.08264;MQSBZ=-3.18255;BQBZ=0.24524;FS=0;MQ0F=0;AC=2;AN=8;DP4=39,50,15,18;MQ=39	GT:PL	0/1:255,0,255	0/0:0,84,255	0/1:255,0,255	0/0:0,69,255
OAR1	214447552	.	T	C	249.489	PASS	DP=160;VDB=0.072155;SGB=1.83438;RPBZ=-0.57492;MQBZ=-0.202079;MQSBZ=-2.13749;BQBZ=-0.358165;FS=0;MQ0F=0;AC=2;AN=8;DP4=30,52,4,10;MQ=37	GT:PL	0/1:208,0,255	0/1:81,0,176	0/0:0,60,255	0/0:0,111,255
OAR1	21461099	.	A	G	515.144	PASS	DP=51;VDB=0.0285653;SGB=4.42067;RPBZ=0.119969;MQBZ=0.857603;MQSBZ=-4.19833;BQBZ=1.80524;FS=0;MQ0F=0;AC=5;AN=8;DP4=6,5,15,11;MQ=30	GT:PL	0/1:149,0,6	0/0:0,27,196	1/1:239,25,0	1/1:172,30,0
OAR1	215348000	.	C	T	140.062	PASS	DP=102;VDB=0.0711401;SGB=-25.4437;RPBZ=5.09398;MQBZ=-0.796173;MQSBZ=-0.562605;BQBZ=4.38514;FS=0;MQ0F=0;AC=4;AN=8;DP4=57,7,8,4;MQ=36	GT:PL	0/1:58,0,119	0/1:10,0,169	0/1:39,0,207	0/1:79,0,229
OAR1	216480840	.	G	A	471.001	PASS	DP=235;VDB=0.0243768;SGB=11.4917;RPBZ=-1.2723;MQBZ=0.637506;MQSBZ=-2.18897;BQBZ=-0.221259;FS=0;MQ0F=0;AC=2;AN=8;DP4=50,64,11,28;MQ=36	GT:PL	0/0:0,148,255	0/1:255,0,255	0/1:255,0,239	0/0:0,99,255
OAR1	216703186	.	T	C	527.41	PASS	DP=175;VDB=0.00495762;SGB=-23.2377;RPBZ=-1.66936;MQBZ=-0.33353;MQSBZ=-2.34611;BQBZ=-1.01471;FS=0;MQ0F=0;AC=3;AN=8;DP4=41,34,16,14;MQ=37	GT:PL	0/1:157,0,200	0/1:155,0,216	0/0:0,111,255	0/1:255,0,255
OAR1	217609879	.	G	T	385.575	PASS	DP=114;VDB=0.0722181;SGB=13.761;RPBZ=0.935783;MQBZ=0.264074;MQSBZ=-0.0990777;BQBZ=1.28117;FS=0;MQ0F=0;AC=3;AN=8;DP4=26,16,11,13;MQ=38	GT:PL	0/0:0,48,255	0/1:176,0,151	0/0:0,60,255	1/1:255,54,0
OAR1	217609955	.	A	G	460.506	PASS	DP=91;VDB=0.179067;SGB=15.6179;RPBZ=0.435087;MQBZ=-0.904144;MQSBZ=-2.81288;BQBZ=-0.83887;FS=0;MQ0F=0;AC=4;AN=8;DP4=8,11,14,13;MQ=39	GT:PL	1/1:255,33,0	0/0:0,27,255	1/1:255,48,0	0/0:0,30,255
OAR1	217826419	.	A	T	464.585	PASS	DP=134;VDB=1.99474e-05;SGB=7.24247;RPBZ=-1.28914;MQBZ=0.49146;MQSBZ=-1.29678;BQBZ=1.47871;FS=0;MQ0F=0;AC=3;AN=8;DP4=20,30,10,18;MQ=38	GT:PL	0/0:0,51,255	1/1:255,39,0	0/0:0,54,255	0/1:255,0,255
OAR1	217826468	.	C	A	45.978	PASS	DP=21;VDB=0.0221621;SGB=-2.36533;RPBZ=2.26687;MQBZ=-0.121349;MQSBZ=1.12796;BQBZ=-2.41709;FS=0;MQ0F=0;AC=2;AN=8;DP4=2,7,0,3;MQ=38	GT:PL	0/1:57,0,15	0/0:0,12,148	0/1:27,0,56	0/0:0,6,72
OAR1	218580318	.	G	T	470.742	PASS	DP=274;VDB=2.09367e-06;SGB=17.6724;RPBZ=1.49454;MQBZ=-0.611806;MQSBZ=4.10838;BQBZ=0.502241;FS=0;MQ0F=0;AC=2;AN=8;DP4=67,49,34,21;MQ=36	GT:PL	0/0:0,120,255	0/1:255,0,243	0/0:0,123,255	0/1:255,0,255
OAR1	218781715	.	G	A	188.068	PASS	DP=115;VDB=0.0101005;SGB=10.1602;RPBZ=-1.11507;MQBZ=-0.660348;MQSBZ=-3.15054;BQBZ=-0.291759;FS=0;MQ0F=0.00869565;AC=2;AN=8;DP4=28,38,5,4;MQ=36	GT:PL	0/0:0,54,255	1/1:233,27,0	0/0:0,66,255	0/0:0,78,255
OAR1	220851403	.	T	C	413.742	PASS	DP=50;VDB=4.39466e-05;SGB=-4.73633;RPBZ=-0.024312;MQBZ=-2.54812;BQBZ=-1.85344;FS=0;MQ0F=0;AC=6;AN=8;DP4=0,10,0,40;MQ=34	GT:PL	1/1:175,54,0	1/1:135,21,0	0/1:70,0,3	0/1:70,0,136
OAR1	22145533	.	C	T	84.5262	PASS	DP=30;VDB=0.0190751;SGB=-1.62982;RPBZ=1.43168;MQBZ=1.30578;BQBZ=1.07275;FS=0;MQ0F=0;AC=3;AN=8;DP4=0,25,0,5;MQ=31	GT:PL	0/0:0,51,171	1/1:102,12,0	0/0:0,18,92	0/1:27,0,42
OAR1	221721239	.	C	T	113.257	PASS	DP=48;VDB=4.65567e-05;SGB=8.77574;RPBZ=-1.76185;MQBZ=-1.16334;MQSBZ=-1.96281;BQBZ=-1.34046;FS=0;MQ0F=0.0208333;AC=2;AN=8;DP4=7,14,0,8;MQ=36	GT:PL	0/0:0,18,172	0/0:0,15,147	0/0:0,30,247	1/1:158,24,0
OAR1	222970715	.	C	T	404.959	PASS	DP=165;VDB=7.39356e-05;SGB=8.01505;RPBZ=-0.927421;MQBZ=0.0451397;MQSBZ=2.0018;BQBZ=0.590975;FS=0;MQ0F=0;AC=2;AN=8;DP4=46,29,16,14;MQ=36	GT:PL	0/0:0,93,255	0/1:255,0,147	0/0:0,72,255	0/1:189,0,255
OAR1	223463076	.	C	A	551.99	PASS	DP=56;VDB=0.00293571;SGB=3.57837;RPBZ=1.6411;MQBZ=-1.66316;MQSBZ=-0.305244;BQBZ=-1.52489;FS=0;MQ0F=0;AC=5;AN=8;DP4=4,5,13,10;MQ=37	GT:PL	1/1:219,24,0	0/1:122,0,183	1/1:255,30,0	0/0:0,9,119
OAR1	226366059	.	T	C	691.58	PASS	DP=187;VDB=2.40692e-05;SGB=8.45727;RPBZ=-2.31464;MQBZ=1.21807;MQSBZ=0.0917039;BQBZ=0.728295;FS=0;MQ0F=0;AC=5;AN=8;DP4=20,30,32,30;MQ=38	GT:PL	1/1:255,78,0	0/1:227,0,185	1/1:255,75,0	0/0:0,120,255
OAR1	226802444	.	G	A	699.604	PASS	DP=207;VDB=0.0350749;SGB=-31.8296;RPBZ=-0.294192;MQBZ=1.65963;MQSBZ=-1.41849;BQBZ=2.20966;FS=0;MQ0F=0;AC=3;AN=8;DP4=45,37,24,20;MQ=37	GT:PL	0/1:255,0,238	0/1:229,0,239	0/0:0,93,255	0/1:255,0,255
OAR1	227883384	.	T	C	96.9294	PASS	DP=17;VDB=0.00143357;SGB=-2.21267;RPBZ=1.5298;MQBZ=-1.49809;BQBZ=-1.27289;FS=0;MQ0F=0;AC=3;AN=8;DP4=10,0,6,0;MQ=39	GT:PL	0/1:59,0,74	0/1:36,3,0	0/1:42,0,51	0/0:0,15,119
OAR1	229133653	.	A	G	468.036	PASS	DP=282;VDB=0.00397885;SGB=13.4232;RPBZ=-0.615386;MQBZ=-1.17914;MQSBZ=2.31837;BQBZ=0.5498;FS=0;MQ0F=0;AC=2;AN=8;DP4=66,60,22,22;MQ=39	GT:PL	0/0:0,151,255	0/1:252,0,255	0/0:0,114,255	0/1:255,0,255
OAR1	229346082	.	G	A	653.598	PASS	DP=87;VDB=4.01105e-09;SGB=-4.11232;RPBZ=-0.264298;MQBZ=-2.0024;MQSBZ=2.84447;BQBZ=-1.31914;FS=0;MQ0F=0;AC=5;AN=8;DP4=12,5,25,10;MQ=37	GT:PL	0/1:214,0,105	1/1:255,54,0	0/1:104,0,176	0/1:120,0,175
OAR1	230169825	.	T	C	879.321	PASS	DP=223;VDB=1.92036e-11;SGB=-23.255;RPBZ=-0.523435;MQBZ=0.685636;MQSBZ=-1.75697;BQBZ=0.194916;FS=0;MQ0F=0;AC=4;AN=8;DP4=30,47,25,38;MQ=38	GT:PL	0/1:255,0,255	0/1:250,0,255	0/1:157,0,255	0/1:255,0,255
OAR1	230475374	.	A	G	625.25	PASS	DP=135;VDB=1.40773e-05;SGB=-14.3559;RPBZ=-0.519244;MQBZ=2.16431;MQSBZ=-0.433557;BQBZ=0.416966;FS=0;MQ0F=0;AC=4;AN=8;DP4=18,30,17,17;MQ=37	GT:PL	0/1:94,0,188	0/1:213,0,149	0/1:255,0,199	0/1:101,0,255
OAR1	231421424	.	C	T	195.363	PASS	DP=33;VDB=0.00763715;SGB=-9.12118;RPBZ=0;MQBZ=0.701001;MQSBZ=-2.04295;BQBZ=-0.220457;FS=0;MQ0F=0;AC=4;AN=8;DP4=3,10,3,4;MQ=38	GT:PL	0/1:99,0,63	0/1:60,0,107	1/1:78,6,0	0/0:0,21,177
OAR1	23239907	.	C	T	464.572	PASS	DP=276;VDB=4.6069e-13;SGB=41.9534;RPBZ=-0.415663;MQBZ=0.547202;MQSBZ=-2.82782;BQBZ=0.763469;FS=0;MQ0F=0;AC=3;AN=8;DP4=41,65,23,42;MQ=38	GT:PL	0/0:0,148,255	0/0:0,117,255	0/1:255,0,255	1/1:255,129,0
OAR1	23240035	.	G	A	82.6311	PASS	DP=15;VDB=0.025915;SGB=-2.21267;RPBZ=-0.90669;MQBZ=-0.408498;MQSBZ=1.70071;BQBZ=1.37689;FS=0;MQ0F=0.0666667;AC=4;AN=8;DP4=0,8,1,5;MQ=32	GT:PL	0/1:15,0,57	1/1:39,6,0	0/1:70,0,24	0/0:0,15,101
OAR1	232552022	.	C	T	548.965	PASS	DP=79;VDB=1.6671e-07;SGB=-5.20435;RPBZ=3.37149;MQBZ=2.43735;BQBZ=0.72443;FS=0;MQ0F=0;AC=6;AN=8;DP4=0,30,0,48;MQ=35	GT:PL	0/1:103,0,148	1/1:173,33,0	0/1:126,0,99	1/1:186,57,0
OAR1	232775970	.	C	T	949.607	PASS	DP=139;VDB=8.03825e-11;SGB=-6.13462;RPBZ=1.03909;MQBZ=1.04495;MQSBZ=-0.746266;BQBZ=1.49802;FS=0;MQ0F=0;AC=6;AN=8;DP4=11,9,23,45;MQ=36	GT:PL	1/1:255,39,0	0/1:224,0,197	1/1:255,69,0	0/1:255,0,173
OAR1	233058443	.	A	G	725.597	PASS	DP=304;VDB=0.000134878;SGB=10.0025;RPBZ=-0.719657;MQBZ=0.846404;MQSBZ=-0.69203;BQBZ=0.388099;FS=0;MQ0F=0;AC=3;AN=8;DP4=61,54,37,33;MQ=38	GT:PL	0/1:255,0,255	0/0:0,123,255	0/1:255,0,255	0/1:255,0,255
OAR1	233274545	.	C	T	471.052	PASS	DP=234;VDB=0.000135326;SGB=11.878;RPBZ=2.02032;MQBZ=1.14374;MQSBZ=-1.03576;BQBZ=1.41688;FS=0;MQ0F=0;AC=2;AN=8;DP4=33,70,18,22;MQ=38	GT:PL	0/1:255,0,255	0/0:0,72,255	0/0:0,123,255	0/1:255,0,255
OAR1	233274655	.	T	C	108.39	PASS	DP=25;VDB=0.0106353;SGB=-0.866853;RPBZ=1.88639;MQBZ=1.55148;BQBZ=1.88025;FS=0;MQ0F=0;AC=2;AN=8;DP4=0,18,0,7;MQ=36	GT:PL	0/1:49,0,79	0/0:0,9,81	0/0:0,18,106	0/1:98,0,70
OAR1	233486518	.	A	G	268.718	PASS	DP=107;VDB=1.89202e-09;SGB=-28.1474;RPBZ=1.57388;MQBZ=-1.38596;BQBZ=1.36298;FS=0;MQ0F=0;AC=2;AN=8;DP4=69,0,38,0;MQ=38	GT:PL	0/0:0,63,185	0/1:155,0,108	0/0:0,75,185	0/1:153,0,142
OAR1	233486629	.	C	T	464.531	PASS	DP=313;VDB=3.34583e-05;SGB=22.6942;RPBZ=-1.27408;MQBZ=0.450229;MQSBZ=-1.67298;BQBZ=1.34079;FS=0;MQ0F=0;AC=3;AN=8;DP4=46,73,31,37;MQ=38	GT:PL	0/1:255,0,255	0/0:0,135,255	1/1:255,123,0	0/0:0,166,255
OAR1	233970986	.	C	T	117.991	PASS	DP=230;VDB=0.0124389;SGB=-0.481602;RPBZ=3.08444;MQBZ=0.679397;MQSBZ=1.44064;BQBZ=1.64128;FS=0;MQ0F=0;AC=2;AN=8;DP4=93,41,2,6;MQ=38	GT:PL	0/0:0,123,255	0/1:146,0,255	0/1:13,0,255	0/0:0,181,255
OAR1	233971142	.	A	G	227.61	PASS	DP=42;VDB=4.39388e-05;SGB=-0.607774;RPBZ=1.11216;MQBZ=0.567655;BQBZ=0.715146;FS=0;MQ0F=0;AC=4;AN=8;DP4=0,26,0,15;MQ=34	GT:PL	0/1:90,0,123	0/1:53,0,24	1/1:128,18,0	0/0:0,48,172
OAR1	234193336	.	C	T	345.633	PASS	DP=52;VDB=0.00130862;SGB=-0.609974;RPBZ=-1.35923;MQBZ=-0.543124;MQSBZ=0.0757602;BQBZ=-1.33763;FS=0;MQ0F=0;AC=4;AN=8;DP4=11,10,11,4;MQ=37	GT:PL	0/1:118,0,143	0/1:106,0,102	1/1:165,18,0	0/0:0,36,255
OAR1	2353311	.	G	A	418.984	PASS	DP=280;VDB=5.53844e-09;SGB=10.3328;RPBZ=-1.53307;MQBZ=-0.0145599;MQSBZ=-1.06369;BQBZ=-1.02579;FS=0;MQ0F=0;AC=2;AN=8;DP4=55,82,12,24;MQ=37	GT:PL	0/1:203,0,255	0/0:0,120,255	0/1:255,0,255	0/0:0,172,255
OAR1	235363783	.	T	G	435.957	PASS	DP=175;VDB=0.0147055;SGB=6.08358;RPBZ=-0.64566;MQBZ=0.015306;MQSBZ=-0.310517;BQBZ=2.284;FS=0;MQ0F=0;AC=2;AN=8;DP4=43,46,12,13;MQ=34	GT:PL	0/1:250,0,241	0/0:0,57,255	0/1:225,0,255	0/0:0,114,255
OAR1	236696881	.	C	T	83.6999	PASS	DP=96;VDB=0.17309;SGB=-1.25176;RPBZ=0.766282;MQBZ=-0.55505;MQSBZ=-2.21279;BQBZ=-1.14336;FS=0;MQ0F=0;AC=2;AN=8;DP4=20,28,3,3;MQ=40	GT:PL	0/1:56,0,255	0/0:0,18,192	0/1:70,0,255	0/0:0,57,255
OAR1	236696907	.	A	G	165.019	PASS	DP=83;VDB=0.00524106;SGB=-0.482272;RPBZ=-4.70187;MQBZ=1.07133;MQSBZ=-1.51982;BQBZ=2.88015;FS=0;MQ0F=0;AC=2;AN=8;DP4=10,36,4,4;MQ=40	GT:PL	0/0:0,42,255	0/0:0,18,182	0/1:75,0,233	0/1:131,0,228
OAR1	236919098	.	C	T	962.972	PASS	DP=187;VDB=6.3739e-05;SGB=-7.31386;RPBZ=-1.11595;MQBZ=2.1732;MQSBZ=2.27678;BQBZ=1.13532;FS=0;MQ0F=0;AC=6;AN=8;DP4=14,12,50,44;MQ=36	GT:PL	0/1:255,0,245	0/1:237,0,190	1/1:255,81,0	1/1:255,120,0
OAR1	237557999	.	G	A	452.63	PASS	DP=165;VDB=2.49537e-05;SGB=5.31099;RPBZ=3.15301;MQBZ=-0.434892;MQSBZ=-0.393135;BQBZ=2.35539;FS=0;MQ0F=0;AC=2;AN=8;DP4=41,26,9,14;MQ=38	GT:PL	0/1:237,0,77	0/0:0,63,255	0/1:255,0,204	0/0:0,87,255
OAR1	237558027	.	A	C	406.539	PASS	DP=156;VDB=0.00339792;SGB=23.4509;RPBZ=0.684868;MQBZ=-0.584104;MQSBZ=-1.11928;BQBZ=-1.23809;FS=0;MQ0F=0;AC=3;AN=8;DP4=26,27,18,20;MQ=39	GT:PL	0/0:0,42,255	0/1:197,0,255	0/0:0,81,255	1/1:255,84,0
OAR1	237797995	.	T	A	683.367	PASS	DP=145;VDB=8.72411e-12;SGB=4.40119;RPBZ=-0.785374;MQBZ=-0.256278;MQSBZ=2.7588;BQBZ=-1.13732;FS=0;MQ0F=0;AC=4;AN=8;DP4=32,15,28,13;MQ=39	GT:PL	1/1:255,45,0	0/1:255,0,137	0/1:217,0,255	0/0:0,84,255
OAR1	238966298	.	T	C	40.4528	PASS	DP=80;VDB=0.0846253;SGB=-2.00512;RPBZ=0.82588;MQBZ=-0.0514798;MQSBZ=-1.6949;BQBZ=-0.0435189;FS=0;MQ0F=0;AC=2;AN=8;DP4=14,29,1,3;MQ=38	GT:PL	0/1:12,0,225	0/1:69,0,123	0/0:0,33,255	0/0:0,51,255
OAR1	239234676	.	T	A	644.026	PASS	DP=125;VDB=2.45146e-05;SGB=4.20822;RPBZ=-2.44919;MQBZ=-1.02517;MQSBZ=2.51401;BQBZ=0.0228601;FS=0;MQ0F=0;AC=4;AN=8;DP4=18,19,20,20;MQ=38	GT:PL	0/0:0,75,255	0/1:178,0,77	0/1:255,0,170	1/1:255,57,0
OAR1	239447908	.	C	A	103.01	PASS	DP=15;VDB=0.00172966;SGB=2.06895;RPBZ=1.15764;MQBZ=0.895937;BQBZ=-1.28261;FS=0;MQ0F=0;AC=3;AN=8;DP4=0,7,0,7;MQ=35	GT:PL	1/1:121,18,0	0/0:0,3,36	0/1:25,0,26	0/0:0,15,95
OAR1	239654048	.	C	T	210.009	PASS	DP=159;VDB=0.0105388;SGB=4.92474;RPBZ=1.72422;MQBZ=1.18734;MQSBZ=-1.31749;BQBZ=0.776085;FS=0;MQ0F=0;AC=2;AN=8;DP4=44,41,11,11;MQ=35	GT:PL	0/0:0,78,255	1/1:255,63,0	0/0:0,26,255	0/0:0,114,255
OAR1	239654172	.	T	C	173.761	PASS	DP=38;VDB=0.000106884;SGB=-0.769859;RPBZ=-0.723239;MQBZ=-0.941057;BQBZ=-2.10903;FS=0;MQ0F=0;AC=3;AN=8;DP4=0,23,0,14;MQ=33	GT:PL	1/1:127,24,0	0/0:0,15,117	0/1:92,0,60	0/0:0,45,171
OAR1	241737306	.	A	G	456.533	PASS	DP=225;VDB=1.2826e-08;SGB=16.5135;RPBZ=-0.64615;MQBZ=-1.49346;MQSBZ=-2.53132;BQBZ=-0.564618;FS=0;MQ0F=0;AC=3;AN=8;DP4=40,49,15,37;MQ=37	GT:PL	1/1:255,105,0	0/0:0,75,255	0/1:247,0,255	0/0:0,123,255
OAR1	242203409	.	A	T	464.367	PASS	DP=198;VDB=1.80209e-06;SGB=32.9331;RPBZ=-0.312392;MQBZ=-0.717572;MQSBZ=-1.31665;BQBZ=0.131679;FS=0;MQ0F=0;AC=3;AN=8;DP4=34,32,30,22;MQ=38	GT:PL	0/0:0,102,255	0/1:255,0,164	0/0:0,75,255	1/1:255,93,0
OAR1	242203516	.	T	C	344.507	PASS	DP=50;VDB=8.94305e-07;SGB=5.80307;RPBZ=0.830919;MQBZ=0.440599;BQBZ=-3.11233;FS=0;MQ0F=0;AC=5;AN=8;DP4=0,18,0,31;MQ=38	GT:PL	0/0:0,42,179	1/1:129,33,0	0/1:102,0,64	1/1:159,39,0
OAR1	24241112	.	C	T	210.069	PASS	DP=121;VDB=0.132404;SGB=10.1602;RPBZ=4.01528;MQBZ=1.32423;MQSBZ=0.541401;BQBZ=3.6796;FS=0;MQ0F=0;AC=2;AN=8;DP4=55,21,5,4;MQ=37	GT:PL	1/1:255,27,0	0/0:0,66,255	0/0:0,51,255	0/0:0,111,255
OAR1	242661996	.	G	T	254.512	PASS	DP=40;VDB=4.36032e-06;SGB=10.0766;RPBZ=1.68928;MQBZ=-2.15398;BQBZ=2.48776;FS=0;MQ0F=0;AC=4;AN=8;DP4=21,0,19,0;MQ=35	GT:PL	1/1:151,30,0	0/0:0,30,152	1/1:153,27,0	0/0:0,33,170
OAR1	242949742	.	G	A	460.475	PASS	DP=119;VDB=0.0921667;SGB=22.5353;RPBZ=0.725192;MQBZ=-1.19463;MQSBZ=0.664418;BQBZ=-1.07595;FS=0;MQ0F=0;AC=4;AN=8;DP4=16,19,16,21;MQ=37	GT:PL	0/0:0,57,255	1/1:255,54,0	0/0:0,48,255	1/1:255,57,0
OAR1	244004036	.	A	G	419.563	PASS	DP=182;VDB=1.18768e-05;SGB=9.94653;RPBZ=1.08171;MQBZ=-1.3598;MQSBZ=-1.3985;BQBZ=-1.43387;FS=0;MQ0F=0.00549451;AC=3;AN=8;DP4=25,44,11,24;MQ=38	GT:PL	0/0:0,78,255	1/1:255,75,0	0/1:210,0,253	0/0:0,93,255
OAR1	244291077	.	A	G	464.478	PASS	DP=263;VDB=3.37716e-18;SGB=10.3888;RPBZ=0.711654;MQBZ=0.162702;MQSBZ=-2.12065;BQBZ=3.11039;FS=0;MQ0F=0;AC=3;AN=8;DP4=38,45,34,38;MQ=39	GT:PL	1/1:255,123,0	0/0:0,114,255	0/1:255,0,255	0/0:0,33,255
OAR1	244519517	.	T	C	707.566	PASS	DP=190;VDB=0.00156884;SGB=-20.8002;RPBZ=0.0592347;MQBZ=1.5741;MQSBZ=0.816991;BQBZ=2.43177;FS=0;MQ0F=0;AC=4;AN=8;DP4=40,20,35,20;MQ=36	GT:PL	0/0:0,16,255	0/1:241,0,183	0/1:255,0,230	1/1:255,78,0
OAR1	244519661	.	T	C	162.001	PASS	DP=41;VDB=5.29522e-06;SGB=-12.191;RPBZ=0.446305;MQBZ=0.0762422;BQBZ=-0.879283;FS=0;MQ0F=0;AC=4;AN=8;DP4=0,28,0,12;MQ=32	GT:PL	0/0:0,63,172	0/1:44,0,88	0/1:77,0,36	1/1:84,12,0
OAR1	24453578	.	G	A	462.577	PASS	DP=176;VDB=1.3786e-08;SGB=8.40135;RPBZ=0.287592;MQBZ=-0.925089;MQSBZ=-3.78097;BQBZ=-0.372438;FS=0;MQ0F=0;AC=3;AN=8;DP4=27,52,11,20;MQ=38	GT:PL	0/0:0,108,255	0/0:0,84,255	0/1:253,0,255	1/1:255,51,0
OAR1	244775510	.	G	A	307.393	PASS	DP=42;VDB=3.38398e-05;SGB=-0.667324;RPBZ=-1.48744;MQBZ=0.925137;MQSBZ=1.22384;BQBZ=-0.675784;FS=0;MQ0F=0;AC=4;AN=8;DP4=13,2,11,3;MQ=39	GT:PL	0/0:0,30,221	0/1:44,0,60	0/1:52,0,77	1/1:255,30,0
OAR1	245935770	.	C	T	364.55	PASS	DP=87;VDB=0.0219849;SGB=11.5841;RPBZ=1.56464;MQBZ=-0.395143;MQSBZ=-0.21208;BQBZ=-1.58537;FS=0;MQ0F=0;AC=3;AN=8;DP4=21,15,9,12;MQ=38	GT:PL	1/1:255,45,0	0/0:0,24,178	0/1:155,0,220	0/0:0,57,255
OAR1	246435422	.	C	A	527.335	PASS	DP=150;VDB=2.3313e-07;SGB=3.25104;RPBZ=-0.604957;MQBZ=-1.6719;MQSBZ=-0.605645;BQBZ=-0.671918;FS=0;MQ0F=0;AC=4;AN=8;DP4=22,29,17,18;MQ=39	GT:PL	1/1:255,63,0	0/1:151,0,142	0/1:165,0,255	0/0:0,84,255
OAR1	246650049	.	C	T	470.991	PASS	DP=367;VDB=0.0138856;SGB=16.1272;RPBZ=1.93786;MQBZ=-0.508904;MQSBZ=2.4788;BQBZ=-0.250141;FS=0;MQ0F=0.0027248;AC=2;AN=8;DP4=90,81,29,22;MQ=38	GT:PL	0/0:0,196,255	0/1:255,0,255	0/1:255,0,255	0/0:0,205,255
OAR1	24708509	.	G	A	551.546	PASS	DP=91;VDB=2.35408e-13;SGB=10.6308;RPBZ=-0.363192;MQBZ=-1.40017;MQSBZ=-1.26462;BQBZ=1.2681;FS=0;MQ0F=0;AC=5;AN=8;DP4=23,5,42,6;MQ=37	GT:PL	1/1:194,57,0	1/1:255,57,0	0/1:148,0,121	0/0:0,63,255
OAR1	247430011	.	A	G	716.381	PASS	DP=142;VDB=0.00379594;SGB=4.59446;RPBZ=-0.86689;MQBZ=-0.0289275;MQSBZ=0.0347737;BQBZ=0.75653;FS=0;MQ0F=0;AC=4;AN=8;DP4=22,19,22,20;MQ=38	GT:PL	1/1:255,60,0	0/1:255,0,118	0/1:250,0,244	0/0:0,63,255
OAR1	248267335	.	G	A	375.559	PASS	DP=265;VDB=0.00582347;SGB=15.7413;RPBZ=-0.476133;MQBZ=-0.901523;MQSBZ=0.159426;BQBZ=0.629561;FS=0;MQ0F=0;AC=3;AN=8;DP4=43,43,37,39;MQ=33	GT:PL	0/0:0,144,255	0/0:0,32,255	0/1:166,0,255	1/1:255,193,0
OAR1	249146923	.	G	A	409.224	PASS	DP=79;VDB=0.00728706;SGB=-0.0188794;RPBZ=1.43411;MQBZ=-1.02228;MQSBZ=0.457292;BQBZ=-0.0263041;FS=0;MQ0F=0;AC=4;AN=8;DP4=16,13,7,11;MQ=39	GT:PL	1/1:255,30,0	0/1:48,0,222	0/1:150,0,129	0/0:0,48,255
OAR1	249146962	.	G	A	53.7394	PASS	DP=74;VDB=0.00215942;SGB=-1.62982;RPBZ=2.35074;MQBZ=0.81643;MQSBZ=0.390303;BQBZ=-2.92174;FS=0;MQ0F=0;AC=2;AN=8;DP4=15,26,0,5;MQ=39	GT:PL	0/1:6,0,193	0/1:86,0,162	0/0:0,33,255	0/0:0,45,255
OAR1	249147032	.	C	T	74.6856	PASS	DP=18;VDB=0.0298006;SGB=-7.26569;RPBZ=-0.42656;MQBZ=-0.875075;BQBZ=0.534522;FS=0;MQ0F=0;AC=3;AN=8;DP4=0,14,0,4;MQ=40	GT:PL	0/1:36,3,0	0/1:30,0,18	0/1:49,0,95	0/0:0,27,164
OAR1	250300616	.	A	C	553.533	PASS	DP=91;VDB=9.33018e-11;SGB=7.01098;RPBZ=-1.05653;MQBZ=-0.812979;MQSBZ=-1.16683;BQBZ=-0.566572;FS=0;MQ0F=0;AC=5;AN=8;DP4=4,16,12,22;MQ=41	GT:PL	1/1:255,42,0	0/1:89,0,52	1/1:255,51,0	0/0:0,54,255
OAR1	250515347	.	C	A	470.807	PASS	DP=299;VDB=3.96559e-06;SGB=-33.057;RPBZ=2.33389;MQBZ=-0.970447;MQSBZ=-0.142931;BQBZ=-0.902158;FS=0;MQ0F=0;AC=2;AN=8;DP4=65,71,19,27;MQ=39	GT:PL	0/1:255,0,255	0/0:0,69,255	0/1:255,0,255	0/0:0,154,255
OAR1	251678196	.	G	C	692.127	PASS	DP=164;VDB=1.45239e-13;SGB=5.17378;RPBZ=1.28792;MQBZ=-1.13087;MQSBZ=-2.76322;BQBZ=-0.535278;FS=0;MQ0F=0;AC=3;AN=8;DP4=22,30,12,33;MQ=38	GT:PL	0/1:222,0,255	0/1:255,0,13	0/1:255,0,250	0/0:0,66,255
OAR1	252040796	.	A	T	980.173	PASS	DP=314;VDB=5.10145e-34;SGB=-9.22181;RPBZ=2.20757;MQBZ=-2.66193;MQSBZ=0.0709355;BQBZ=-0.681647;FS=0;MQ0F=0;AC=5;AN=8;DP4=20,31,72,67;MQ=38	GT:PL	0/1:255,0,255	0/1:255,0,235	0/1:255,0,226	1/1:255,199,0
OAR1	252722276	.	G	A	981.001	PASS	DP=379;VDB=2.57097e-17;SGB=-11.5675;RPBZ=0.956324;MQBZ=-0.620603;MQSBZ=-1.26166;BQBZ=0.620167;FS=0;MQ0F=0;AC=6;AN=8;DP4=22,29,79,108;MQ=37	GT:PL	1/1:255,175,0	0/1:255,0,255	0/1:255,0,255	1/1:255,181,0
OAR1	253134121	.	C	T	595.604	PASS	DP=183;VDB=1.45152e-07;SGB=5.17755;RPBZ=-0.17906;MQBZ=-1.12893;MQSBZ=-3.24933;BQBZ=-0.877316;FS=0;MQ0F=0;AC=3;AN=8;DP4=21,42,17,28;MQ=38	GT:PL	0/1:255,0,234	0/1:125,0,221	0/1:255,0,255	0/0:0,75,255
OAR1	253922880	.	G	A	575.387	PASS	DP=131;VDB=0.0550329;SGB=2.08411;RPBZ=-0.928313;MQBZ=1.41064;MQSBZ=0.883713;BQBZ=-1.30463;FS=0;MQ0F=0;AC=4;AN=8;DP4=24,23,14,15;MQ=40	GT:PL	0/1:253,0,179	1/1:255,36,0	0/1:111,0,255	0/0:0,66,255
OAR1	254195632	.	G	A	725.01	PASS	DP=258;VDB=2.19111e-06;SGB=10.0025;RPBZ=-1.09064;MQBZ=-0.270408;MQSBZ=0.1049;BQBZ=0.627165;FS=0;MQ0F=0;AC=3;AN=8;DP4=41,49,49,21;MQ=38	GT:PL	0/1:255,0,255	0/1:255,0,219	0/0:0,135,255	0/1:255,0,187
OAR1	254432819	.	A	G	721.471	PASS	DP=283;VDB=2.266e-09;SGB=13.0928;RPBZ=0.885859;MQBZ=0.604357;MQSBZ=-2.60384;BQBZ=0.183043;FS=0;MQ0F=0;AC=4;AN=8;DP4=41,50,38,48;MQ=38	GT:PL	0/1:255,0,255	0/0:0,114,255	1/1:255,123,0	0/1:255,0,255
OAR1	254899704	.	C	T	720.023	PASS	DP=131;VDB=2.71772e-20;SGB=15.4907;RPBZ=-0.638497;MQBZ=-1.24381;MQSBZ=1.00988;BQBZ=-2.51198;FS=0;MQ0F=0;AC=6;AN=8;DP4=9,9,37,28;MQ=37	GT:PL	1/1:255,75,0	1/1:255,66,0	1/1:255,54,0	0/0:0,54,255
OAR1	255667461	.	G	A	460.475	PASS	DP=234;VDB=7.95504e-05;SGB=44.0229;RPBZ=-0.301897;MQBZ=0.884237;MQSBZ=-1.384;BQBZ=-0.156038;FS=0;MQ0F=0;AC=4;AN=8;DP4=23,27,30,38;MQ=38	GT:PL	1/1:255,126,0	0/0:0,63,255	1/1:255,78,0	0/0:0,87,255
OAR1	256351737	.	T	C	590.61	PASS	DP=110;VDB=0.0864123;SGB=9.95097;RPBZ=0.639615;MQBZ=0.588266;MQSBZ=-0.272976;BQBZ=-0.834011;FS=0;MQ0F=0;AC=5;AN=8;DP4=6,8,25,16;MQ=36	GT:PL	1/1:252,39,0	0/0:0,27,216	1/1:255,69,0	0/1:129,0,135
OAR1	256351816	.	T	C	464.556	PASS	DP=149;VDB=0.00365872;SGB=7.24247;RPBZ=-0.669911;MQBZ=-0.785932;MQSBZ=-2.52024;BQBZ=0.351146;FS=0;MQ0F=0;AC=3;AN=8;DP4=28,36,14,14;MQ=37	GT:PL	0/0:0,69,255	1/1:255,42,0	0/0:0,93,255	0/1:255,0,222
OAR1	256684315	.	C	T	41.7577	PASS	DP=24;VDB=0.415588;SGB=3.26056;RPBZ=1.60423;MQBZ=0;MQSBZ=-1.41274;BQBZ=-1.09367;FS=0;MQ0F=0;AC=2;AN=8;DP4=12,3,3,1;MQ=31	GT:PL	0/0:0,15,108	1/1:84,12,0	0/0:0,27,183	0/0:0,3,36
OAR1	257111398	.	G	A	981.03	PASS	DP=221;VDB=3.4234e-10;SGB=-7.41325;RPBZ=-0.320645;MQBZ=-1.49488;MQSBZ=-2.56672;BQBZ=0.868257;FS=0;MQ0F=0;AC=6;AN=8;DP4=18,20,33,63;MQ=39	GT:PL	1/1:255,96,0	1/1:255,66,0	0/1:255,0,255	0/1:255,0,255
OAR1	257353957	.	G	A	825.766	PASS	DP=194;VDB=0.000697684;SGB=-6.08835;RPBZ=-0.0636102;MQBZ=-0.805636;MQSBZ=-1.24038;BQBZ=0.99076;FS=0;MQ0F=0;AC=6;AN=8;DP4=13,17,29,38;MQ=34	GT:PL	1/1:255,72,0	1/1:255,51,0	0/1:117,0,255	0/1:238,0,255
OAR1	25751433	.	T	C	464.585	PASS	DP=172;VDB=0.0183419;SGB=5.80585;RPBZ=1.14642;MQBZ=-0.785931;MQSBZ=0.181548;BQBZ=0.698549;FS=0;MQ0F=0;AC=3;AN=8;DP4=40,22,23,25;MQ=35	GT:PL	0/0:0,33,255	0/1:255,0,255	0/0:0,69,255	1/1:255,99,0
OAR1	25963418	.	C	T	183.839	PASS	DP=19;VDB=9.90807e-05;SGB=0.470932;RPBZ=-0.286182;MQBZ=-0.416936;BQBZ=-0.6742;FS=0;MQ0F=0;AC=6;AN=8;DP4=5,0,11,0;MQ=30	GT:PL	1/1:67,9,0	0/0:0,15,112	1/1:94,18,0	1/1:66,6,0
OAR1	260002255	.	T	G	822.002	PASS	DP=123;VDB=4.66e-19;SGB=-5.61621;RPBZ=0.65095;MQBZ=0.341988;MQSBZ=-3.22352;BQBZ=1.26391;FS=0;MQ0F=0;AC=6;AN=8;DP4=4,10,18,42;MQ=38	GT:PL	1/1:255,48,0	0/1:174,0,152	0/1:177,0,154	1/1:255,84,0
OAR1	260249666	.	C	T	278.038	PASS	DP=104;VDB=0.136474;SGB=2.22073;RPBZ=-0.491912;MQBZ=-0.879643;MQSBZ=1.5249;BQBZ=-1.32683;FS=0;MQ0F=0;AC=2;AN=8;DP4=23,28,5,10;MQ=38	GT:PL	0/0:0,75,255	0/1:78,0,104	0/0:0,42,255	0/1:239,0,165
OAR1	260794199	.	C	A	460.471	PASS	DP=204;VDB=6.74532e-15;SGB=7.70772;RPBZ=-0.825437;MQBZ=-0.843138;MQSBZ=1.4906;BQBZ=0.458466;FS=0;MQ0F=0;AC=4;AN=8;DP4=37,24,38,20;MQ=39	GT:PL	0/0:0,63,255	1/1:255,54,0	0/0:0,81,255	1/1:255,117,0
OAR1	261811266	.	T	G	327.677	PASS	DP=88;VDB=0.0178851;SGB=1.44808;RPBZ=2.49029;MQBZ=-0.637162;MQSBZ=-2.67869;BQBZ=2.74187;FS=0;MQ0F=0.0113636;AC=4;AN=8;DP4=30,10,5,8;MQ=36	GT:PL	1/1:222,21,0	0/0:0,63,255	1/1:155,18,0	0/0:0,57,255
OAR1	261811309	.	G	A	460.935	PASS	DP=92;VDB=0.00848127;SGB=21.8725;RPBZ=-2.78878;MQBZ=0.414538;MQSBZ=-1.81719;BQBZ=-0.859209;FS=0;MQ0F=0.0108696;AC=4;AN=8;DP4=5,9,22,17;MQ=36	GT:PL	0/0:0,21,222	1/1:255,63,0	0/0:0,18,155	1/1:255,15,0
OAR1	262438583	.	G	A	227.533	PASS	DP=38;VDB=3.447e-07;SGB=-9.44363;RPBZ=-0.321163;MQBZ=-0.0625448;BQBZ=0.609158;FS=0;MQ0F=0;AC=4;AN=8;DP4=19,0,18,0;MQ=30	GT:PL	0/1:79,0,64	0/1:30,0,99	0/1:80,0,21	0/1:76,0,92
OAR1	262438721	.	C	T	954.417	PASS	DP=411;VDB=1.06622e-09;SGB=-41.0525;RPBZ=-0.0261988;MQBZ=-4.47183;MQSBZ=1.77953;BQBZ=-0.659289;FS=0;MQ0F=0;AC=4;AN=8;DP4=64,63,62,59;MQ=36	GT:PL	0/1:255,0,255	0/1:227,0,255	0/1:255,0,255	0/1:255,0,255
OAR1	262438797	.	G	A	857.427	PASS	DP=264;VDB=2.25094e-08;SGB=-23.5619;RPBZ=1.76283;MQBZ=-5.04623;MQSBZ=1.23855;BQBZ=-1.81611;FS=0;MQ0F=0;AC=4;AN=8;DP4=28,42,34,30;MQ=34	GT:PL	0/1:255,0,236	0/1:204,0,227	0/1:255,0,237	0/1:181,0,255
OAR1	262723981	.	A	G	642.583	PASS	DP=106;VDB=8.6729e-12;SGB=10.4639;RPBZ=-1.8132;MQBZ=-1.51085;MQSBZ=2.09293;BQBZ=-1.82439;FS=0;MQ0F=0;AC=5;AN=8;DP4=9,10,28,18;MQ=34	GT:PL	1/1:255,48,0	0/0:0,33,255	1/1:255,69,0	0/1:178,0,205
OAR1	262724045	.	C	T	267.94	PASS	DP=110;VDB=0.149308;SGB=0.675585;RPBZ=0.937771;MQBZ=0.920566;MQSBZ=0.41361;BQBZ=1.02817;FS=0;MQ0F=0;AC=2;AN=8;DP4=19,25,4,7;MQ=35	GT:PL	0/0:0,39,255	0/1:158,0,67	0/0:0,63,255	0/1:149,0,203
OAR1	263167441	.	C	T	425.36	PASS	DP=100;VDB=3.52362e-12;SGB=-17.7317;RPBZ=2.27301;MQBZ=-1.55402;BQBZ=-0.231273;FS=0;MQ0F=0.03;AC=4;AN=8;DP4=54,0,45,0;MQ=35	GT:PL	0/1:119,0,148	0/1:92,0,80	0/1:123,0,155	0/1:129,0,125
OAR1	263167563	.	G	T	982.516	PASS	DP=698;VDB=6.95274e-11;SGB=-69.5898;RPBZ=1.12236;MQBZ=0.52579;MQSBZ=0.826682;BQBZ=-0.388622;FS=0;MQ0F=0.00286533;AC=4;AN=8;DP4=113,88,122,92;MQ=38	GT:PL	0/1:255,0,255	0/1:255,0,255	0/1:255,0,255	0/1:255,0,255
OAR1	26410313	.	A	G	233.079	PASS	DP=81;VDB=0.0281546;SGB=1.06266;RPBZ=0.182009;MQBZ=1.24865;MQSBZ=1.46495;BQBZ=-1.52753;FS=0;MQ0F=0;AC=3;AN=8;DP4=12,16,4,8;MQ=40	GT:PL	1/1:255,33,0	0/0:0,24,242	0/1:24,0,162	0/0:0,45,255
OAR1	264188670	.	G	A	721.493	PASS	DP=190;VDB=3.59338e-06;SGB=6.9121;RPBZ=-1.01303;MQBZ=-0.969527;MQSBZ=-1.83791;BQBZ=-1.70968;FS=0;MQ0F=0;AC=4;AN=8;DP4=32,31,25,29;MQ=36	GT:PL	0/1:255,0,255	1/1:255,63,0	0/1:255,0,255	0/0:0,90,255
OAR1	2642292	.	T	G	624.5	PASS	DP=111;VDB=2.55198e-07;SGB=3.82272;RPBZ=-1.43456;MQBZ=-0.191968;MQSBZ=-3.28047;BQBZ=-0.282211;FS=0;MQ0F=0;AC=4;AN=8;DP4=13,15,14,24;MQ=38	GT:PL	0/1:245,0,105	0/0:0,30,251	1/1:255,60,0	0/1:168,0,255
OAR1	264393780	.	G	A	333.695	PASS	DP=104;VDB=7.90507e-08;SGB=-4.94451;RPBZ=2.29186;MQBZ=-5.08157;MQSBZ=-2.03302;BQBZ=-0.889985;FS=0;MQ0F=0.0384615;AC=3;AN=8;DP4=9,13,19,23;MQ=25	GT:PL	0/1:97,0,158	0/1:120,0,75	0/1:156,0,163	0/0:5,23,165
OAR1	264884578	.	T	C	210.007	PASS	DP=207;VDB=0.140067;SGB=6.85618;RPBZ=1.07915;MQBZ=0.439507;MQSBZ=0.982211;BQBZ=0.63358;FS=0;MQ0F=0;AC=2;AN=8;DP4=55,44,18,9;MQ=38	GT:PL	0/0:0,84,255	1/1:255,78,0	0/0:0,42,255	0/0:0,132,255
OAR1	265732545	.	G	A	618.433	PASS	DP=130;VDB=2.46178e-11;SGB=4.20805;RPBZ=-1.82647;MQBZ=-2.43172;MQSBZ=3.36136;BQBZ=-0.00916387;FS=0;MQ0F=0;AC=4;AN=8;DP4=41,10,30,10;MQ=34	GT:PL	0/1:185,0,214	0/0:0,69,255	1/1:255,45,0	0/1:222,0,222
OAR1	266187621	.	C	T	139.82	PASS	DP=36;VDB=0.000154102;SGB=-0.0964228;RPBZ=-0.470051;MQBZ=1.30224;BQBZ=0.815945;FS=0;MQ0F=0;AC=2;AN=8;DP4=25,0,9,0;MQ=34	GT:PL	0/1:107,0,43	0/0:0,18,118	0/0:0,36,163	0/1:72,0,61
OAR1	26622234	.	T	C	444.008	PASS	DP=292;VDB=0.00418087;SGB=12.2643;RPBZ=0.705948;MQBZ=1.21198;MQSBZ=-1.36886;BQBZ=1.77309;FS=0;MQ0F=0;AC=2;AN=8;DP4=68,73,18,23;MQ=37	GT:PL	0/0:0,157,255	0/1:228,0,255	0/1:255,0,255	0/0:0,166,255
OAR1	267436861	.	C	T	721.466	PASS	DP=232;VDB=7.23942e-15;SGB=11.7408;RPBZ=1.83317;MQBZ=-1.57092;MQSBZ=1.77361;BQBZ=-0.58373;FS=0;MQ0F=0;AC=4;AN=8;DP4=39,28,37,42;MQ=36	GT:PL	1/1:255,126,0	0/1:255,0,150	0/0:0,102,255	0/1:255,0,255
OAR1	267436979	.	G	C	198.58	PASS	DP=55;VDB=2.51776e-08;SGB=0.61106;RPBZ=-0.426922;MQBZ=-1.32252;BQBZ=1.48309;FS=0;MQ0F=0;AC=3;AN=8;DP4=0,29,0,21;MQ=31	GT:PL	1/1:161,42,0	0/0:0,1,71	0/0:0,42,169	0/1:80,0,111
OAR1	267988354	.	A	G	599.705	PASS	DP=122;VDB=0.00625725;SGB=-2.84567;RPBZ=0.084092;MQBZ=-1.89531;MQSBZ=0.898614;BQBZ=-1.18577;FS=0;MQ0F=0;AC=6;AN=8;DP4=5,15,23,23;MQ=32	GT:PL	1/1:149,24,0	0/1:171,0,159	1/1:255,81,0	0/1:64,0,214
OAR1	26886928	.	C	T	34.1275	PASS	DP=13;VDB=0.0532881;SGB=-2.36533;RPBZ=0.86439;MQBZ=0.619903;BQBZ=-1.56347;FS=0;MQ0F=0;AC=2;AN=8;DP4=0,9,0,3;MQ=35	GT:PL	0/0:0,15,92	0/0:0,3,36	0/1:37,0,71	0/1:36,3,0
OAR1	268990033	.	G	A	384.968	PASS	DP=216;VDB=0.00517511;SGB=8.40135;RPBZ=0.668375;MQBZ=-0.689023;MQSBZ=1.83628;BQBZ=1.31152;FS=0;MQ0F=0;AC=2;AN=8;DP4=74,31,20,11;MQ=36	GT:PL	0/0:0,114,255	0/1:169,0,242	0/0:0,93,255	0/1:255,0,255
OAR1	269225275	.	T	C	324.172	PASS	DP=54;VDB=0.000260321;SGB=-0.395366;RPBZ=0.362876;MQBZ=-0.544107;MQSBZ=-1.40375;BQBZ=0.626529;FS=0;MQ0F=0;AC=3;AN=8;DP4=5,7,8,8;MQ=35	GT:PL	0/1:11,0,107	0/1:233,0,65	0/0:0,12,131	0/1:119,0,58
OAR1	269500874	.	A	G	382.103	PASS	DP=29;VDB=5.39286e-09;SGB=-3.89456;RPBZ=1.7419;MQBZ=4.07786;BQBZ=-0.617213;FS=0;MQ0F=0;AC=6;AN=8;DP4=8,0,21,0;MQ=32	GT:PL	1/1:145,18,0	0/1:107,0,22	1/1:117,8,0	0/1:52,0,44
OAR1	269500925	.	G	T	121.39	PASS	DP=114;VDB=0.000471228;SGB=-35.126;RPBZ=-0.814151;MQBZ=-6.34476;MQSBZ=-0.530538;BQBZ=0.969464;FS=0;MQ0F=0;AC=2;AN=8;DP4=18,21,9,9;MQ=33	GT:PL	0/0:0,0,255	0/1:83,0,242	0/0:0,6,255	0/1:75,0,121
OAR1	269500932	.	T	C	129.559	PASS	DP=115;VDB=0.000596708;SGB=-36.7397;RPBZ=-1.21492;MQBZ=-6.44191;MQSBZ=-0.377613;BQBZ=-1.4327;FS=0;MQ0F=0;AC=3;AN=8;DP4=18,21,10,9;MQ=33	GT:PL	0/1:12,0,255	0/1:83,0,242	0/0:0,6,255	0/1:75,0,121
OAR1	269500957	.	A	T	58.4927	PASS	DP=176;VDB=5.8536e-05;SGB=-41.5808;RPBZ=2.63217;MQBZ=-7.13152;MQSBZ=0.40222;BQBZ=3.32093;FS=0;MQ0F=0;AC=3;AN=8;DP4=52,29,12,10;MQ=34	GT:PL	0/1:10,0,255	0/1:60,0,255	0/0:3,0,255	0/1:31,0,255
OAR1	269500970	.	G	A	58.3436	PASS	DP=178;VDB=3.38804e-05;SGB=-41.5808;RPBZ=2.73113;MQBZ=-7.13152;MQSBZ=0.572392;BQBZ=3.05167;FS=0;MQ0F=0;AC=3;AN=8;DP4=51,30,12,10;MQ=34	GT:PL	0/1:10,0,255	0/1:60,0,255	0/0:3,0,255	0/1:31,0,255
OAR1	269500973	.	A	C	58.3287	PASS	DP=180;VDB=3.0095e-05;SGB=-41.5808;RPBZ=2.74593;MQBZ=-7.13152;MQSBZ=0.572392;BQBZ=2.65183;FS=0;MQ0F=0;AC=3;AN=8;DP4=51,30,12,10;MQ=34	GT:PL	0/1:10,0,255	0/1:60,0,255	0/0:3,0,255	0/1:31,0,255
OAR1	269500999	.	T	C	92.2385	PASS	DP=179;VDB=0.000144682;SGB=-46.4219;RPBZ=2.6783;MQBZ=-7.41143;MQSBZ=1.76502;BQBZ=1.30883;FS=0;MQ0F=0;AC=3;AN=8;DP4=38,43,13,12;MQ=34	GT:PL	0/1:40,0,255	0/1:60,0,255	0/0:3,0,255	0/1:35,0,255
OAR1	269501002	.	A	T	59.2601	PASS	DP=171;VDB=1.18244e-06;SGB=-46.4219;RPBZ=2.38154;MQBZ=-7.41143;MQSBZ=1.54234;BQBZ=1.22908;FS=0;MQ0F=0;AC=3;AN=8;DP4=35,46,10,15;MQ=34	GT:PL	0/1:40,0,255	0/1:40,0,255	0/0:3,0,255	0/1:23,0,255
OAR1	269919061	.	G	A	44.0496	PASS	DP=23;VDB=0.13561;SGB=-1.62982;RPBZ=1.72285;MQBZ=-1.52967;BQBZ=1.13039;FS=0;MQ0F=0;AC=2;AN=8;DP4=18,0,5,0;MQ=36	GT:PL	0/1:68,0,49	0/0:0,15,126	0/0:0,15,103	0/1:15,0,109
OAR1	269919170	.	A	G	382.034	PASS	DP=130;VDB=0.000242538;SGB=5.69729;RPBZ=0.654956;MQBZ=0.590558;MQSBZ=0.798801;BQBZ=-0.444268;FS=0;MQ0F=0;AC=2;AN=8;DP4=33,24,13,11;MQ=37	GT:PL	0/0:0,57,255	0/1:166,0,224	0/0:0,57,255	0/1:255,0,204
OAR1	269919301	.	T	C	177.223	PASS	DP=38;VDB=1.47299e-05;SGB=1.4481;RPBZ=0;MQBZ=0.297608;BQBZ=0.346657;FS=0;MQ0F=0;AC=2;AN=8;DP4=0,25,0,13;MQ=36	GT:PL	0/1:92,0,88	0/0:0,12,85	0/0:0,27,136	0/1:124,0,126
OAR1	270188753	.	T	C	160.718	PASS	DP=232;VDB=0.0995805;SGB=0.675585;RPBZ=-3.80673;MQBZ=-0.297688;MQSBZ=0.116843;BQBZ=3.31714;FS=0;MQ0F=0;AC=2;AN=8;DP4=37,103,7,4;MQ=40	GT:PL	0/1:91,0,239	0/1:112,0,255	0/0:0,111,255	0/0:0,160,255
OAR1	270530140	.	A	T	654.498	PASS	DP=209;VDB=0.000516318;SGB=9.22997;RPBZ=0.338843;MQBZ=-1.55435;MQSBZ=-1.20751;BQBZ=-0.15777;FS=0;MQ0F=0;AC=4;AN=8;DP4=24,35,33,33;MQ=39	GT:PL	0/1:255,0,194	1/1:255,111,0	0/0:0,96,255	0/1:188,0,255
OAR1	270766262	.	G	A	368.022	PASS	DP=155;VDB=0.0500564;SGB=4.15211;RPBZ=0.881235;MQBZ=0.717989;MQSBZ=-2.89658;BQBZ=-0.0105176;FS=0;MQ0F=0;AC=2;AN=8;DP4=26,49,9,11;MQ=37	GT:PL	0/1:207,0,195	0/0:0,75,255	0/0:0,84,255	0/1:200,0,255
OAR1	270766337	.	C	T	392.6	PASS	DP=86;VDB=0.00405173;SGB=8.03766;RPBZ=0.308619;MQBZ=1.16861;MQSBZ=-0.206306;BQBZ=1.3652;FS=0;MQ0F=0;AC=3;AN=8;DP4=11,16,6,10;MQ=40	GT:PL	0/0:0,21,220	1/1:255,30,0	0/0:0,45,255	0/1:183,0,123
OAR1	271311590	.	C	T	951	PASS	DP=288;VDB=8.50995e-10;SGB=-9.60452;RPBZ=-1.40912;MQBZ=-1.84971;MQSBZ=-2.06246;BQBZ=-1.41036;FS=0;MQ0F=0;AC=6;AN=8;DP4=15,20,59,85;MQ=36	GT:PL	1/1:255,154,0	0/1:225,0,229	1/1:255,135,0	0/1:255,0,255
OAR1	272328016	.	G	A	626.465	PASS	DP=106;VDB=1.4269e-05;SGB=9.71966;RPBZ=-1.03452;MQBZ=-0.881011;MQSBZ=-4.26643;BQBZ=-1.38964;FS=0;MQ0F=0;AC=4;AN=8;DP4=10,16,19,24;MQ=37	GT:PL	0/1:164,0,146	0/0:0,30,255	1/1:255,66,0	0/1:251,0,226
OAR1	273410785	.	C	T	504.679	PASS	DP=47;VDB=0.182712;SGB=-3.63043;RPBZ=0.473187;MQBZ=1.3971;MQSBZ=0.882345;BQBZ=1.48087;FS=0;MQ0F=0;AC=6;AN=8;DP4=7,2,8,11;MQ=37	GT:PL	1/1:183,15,0	0/1:30,0,102	1/1:229,27,0	0/1:102,0,128
OAR1	273813403	.	G	T	471.02	PASS	DP=277;VDB=0.000430213;SGB=14.5821;RPBZ=-1.27682;MQBZ=0.430693;MQSBZ=0.812342;BQBZ=2.03048;FS=0;MQ0F=0;AC=2;AN=8;DP4=61,61,14,33;MQ=38	GT:PL	0/1:255,0,255	0/1:255,0,255	0/0:0,111,255	0/0:0,129,255
OAR1	274129794	.	G	A	469.937	PASS	DP=124;VDB=0.00102949;SGB=23.2293;RPBZ=0.714197;MQBZ=0.683602;MQSBZ=-0.694309;BQBZ=1.18191;FS=0;MQ0F=0;AC=2;AN=8;DP4=26,14,17,21;MQ=39	GT:PL	0/1:255,0,127	0/0:0,24,169	0/1:255,0,140	0/0:0,54,255
OAR1	274761448	.	G	A	825.576	PASS	DP=149;VDB=0.0123457;SGB=-19.266;RPBZ=-2.15709;MQBZ=-1.26831;MQSBZ=-2.43517;BQBZ=-0.603156;FS=0;MQ0F=0;AC=5;AN=8;DP4=14,22,24,26;MQ=36	GT:PL	0/1:255,0,189	1/1:255,45,0	0/1:164,0,238	0/1:191,0,255
OAR1	274999309	.	C	T	939.494	PASS	DP=227;VDB=8.16289e-13;SGB=-22.0276;RPBZ=0.709238;MQBZ=-0.447946;MQSBZ=0.103129;BQBZ=1.39404;FS=0;MQ0F=0;AC=4;AN=8;DP4=42,31,27,32;MQ=38	GT:PL	0/1:212,0,242	0/1:255,0,249	0/1:255,0,255	0/1:255,0,245
OAR1	28252306	.	G	C	881.53	PASS	DP=177;VDB=1.67542e-07;SGB=-20.8002;RPBZ=-0.568462;MQBZ=-1.38538;MQSBZ=1.26269;BQBZ=-0.824939;FS=0;MQ0F=0;AC=5;AN=8;DP4=32,24,37,18;MQ=38	GT:PL	0/1:255,0,255	1/1:187,24,0	0/1:224,0,255	0/1:255,0,254
OAR1	28252314	.	G	A	457.823	PASS	DP=183;VDB=0.0100323;SGB=8.40135;RPBZ=-0.189245;MQBZ=-1.91843;MQSBZ=1.93687;BQBZ=0.7621;FS=0;MQ0F=0;AC=2;AN=8;DP4=41,39,19,12;MQ=38	GT:PL	0/1:255,0,255	0/0:0,24,217	0/1:242,0,255	0/0:0,90,255
OAR1	30507628	.	A	C	977.654	PASS	DP=207;VDB=0.000276364;SGB=-29.0852;RPBZ=0.814423;MQBZ=-1.86361;MQSBZ=1.267;BQBZ=-1.02342;FS=0;MQ0F=0;AC=6;AN=8;DP4=28,22,48,34;MQ=38	GT:PL	0/1:252,0,255	1/1:255,66,0	1/1:255,90,0	0/1:255,0,255
OAR1	30718260	.	C	T	316.017	PASS	DP=330;VDB=0.0857273;SGB=-19.5555;RPBZ=4.38116;MQBZ=-0.981298;MQSBZ=1.91198;BQBZ=4.37349;FS=0;MQ0F=0;AC=2;AN=8;DP4=129,52,12,12;MQ=37	GT:PL	0/1:185,0,255	0/0:0,126,255	0/1:172,0,255	0/0:0,154,255
OAR1	31327911	.	G	A	329.602	PASS	DP=191;VDB=0.00140948;SGB=4.15211;RPBZ=-1.46832;MQBZ=-2.13273;MQSBZ=0.142958;BQBZ=-0.427676;FS=0;MQ0F=0;AC=2;AN=8;DP4=42,38,10,10;MQ=35	GT:PL	0/0:0,81,255	0/1:125,0,255	0/0:0,66,255	0/1:244,0,255
OAR1	32257411	.	A	G	442.479	PASS	DP=69;VDB=0.00107465;SGB=0.54798;RPBZ=-1.29267;MQBZ=-0.553523;MQSBZ=1.63638;BQBZ=-0.954521;FS=0;MQ0F=0;AC=4;AN=8;DP4=9,12,14,7;MQ=37	GT:PL	1/1:255,33,0	0/0:0,33,255	0/1:127,0,190	0/1:104,0,99
OAR1	33600967	.	C	T	470.963	PASS	DP=291;VDB=0.000337771;SGB=9.56023;RPBZ=-0.421132;MQBZ=-1.11552;MQSBZ=-0.969451;BQBZ=-2.24473;FS=0;MQ0F=0;AC=2;AN=8;DP4=58,77,19,15;MQ=39	GT:PL	0/1:255,0,224	0/1:255,0,255	0/0:0,163,255	0/0:0,157,255
OAR1	34374100	.	C	A	647.409	PASS	DP=192;VDB=8.10754e-11;SGB=-31.2159;RPBZ=-0.420578;MQBZ=0.381114;MQSBZ=-2.96829;BQBZ=-1.00901;FS=0;MQ0F=0;AC=3;AN=8;DP4=37,43,17,26;MQ=38	GT:PL	0/1:177,0,255	0/0:0,69,255	0/1:255,0,255	0/1:255,0,255
OAR1	34579494	.	C	A	721.362	PASS	DP=168;VDB=1.14801e-09;SGB=8.07098;RPBZ=0.802846;MQBZ=-1.27543;MQSBZ=0.898356;BQBZ=-0.646839;FS=0;MQ0F=0;AC=4;AN=8;DP4=24,22,39,21;MQ=37	GT:PL	0/1:255,0,255	0/0:0,45,255	1/1:255,54,0	0/1:255,0,162
OAR1	35030646	.	C	T	719.581	PASS	DP=245;VDB=0.00106487;SGB=13.286;RPBZ=1.64361;MQBZ=0.256581;MQSBZ=2.34404;BQBZ=1.56306;FS=0;MQ0F=0;AC=5;AN=8;DP4=36,25,38,49;MQ=38	GT:PL	1/1:255,96,0	0/0:0,117,255	1/1:255,102,0	0/1:255,0,255
OAR1	3511653	.	G	C	470.986	PASS	DP=231;VDB=0.00237857;SGB=11.1054;RPBZ=0.340655;MQBZ=-0.608356;MQSBZ=-2.23847;BQBZ=0.125205;FS=0;MQ0F=0;AC=2;AN=8;DP4=53,54,20,18;MQ=37	GT:PL	0/1:255,0,255	0/1:255,0,204	0/0:0,96,255	0/0:0,123,255
OAR1	35286823	.	A	G	470.627	PASS	DP=156;VDB=5.94271e-05;SGB=10.7191;RPBZ=0.18939;MQBZ=-0.522118;MQSBZ=-2.83869;BQBZ=1.22651;FS=0;MQ0F=0;AC=2;AN=8;DP4=17,46,16,21;MQ=37	GT:PL	0/0:0,60,255	0/0:0,57,255	0/1:255,0,136	0/1:255,0,251
OAR1	36274844	.	C	G	789.537	PASS	DP=135;VDB=1.47665e-08;SGB=-5.09402;RPBZ=0.732785;MQBZ=-1.54791;MQSBZ=-1.0662;BQBZ=-1.63753;FS=0;MQ0F=0;AC=5;AN=8;DP4=13,17,24,29;MQ=37	GT:PL	0/1:184,0,209	0/1:235,0,226	0/1:155,0,244	1/1:255,78,0
OAR1	36679262	.	C	T	471.041	PASS	DP=279;VDB=3.31898e-05;SGB=15.7409;RPBZ=-0.631988;MQBZ=1.02159;MQSBZ=-2.2814;BQBZ=1.1024;FS=0;MQ0F=0;AC=2;AN=8;DP4=58,59,25,25;MQ=38	GT:PL	0/1:255,0,255	0/0:0,78,255	0/1:255,0,255	0/0:0,129,255
OAR1	36937634	.	A	G	862.999	PASS	DP=162;VDB=1.75138e-14;SGB=-6.39651;RPBZ=2.10802;MQBZ=-2.01225;MQSBZ=0.287722;BQBZ=-1.83537;FS=0;MQ0F=0;AC=6;AN=8;DP4=8,14,34,40;MQ=36	GT:PL	1/1:255,63,0	0/1:178,0,255	0/1:214,0,217	1/1:255,93,0
OAR1	3762701	.	C	T	476.577	PASS	DP=98;VDB=0.00172169;SGB=-18.3281;RPBZ=1.32792;MQBZ=-1.46792;MQSBZ=0.522897;BQBZ=0.197557;FS=0;MQ0F=0;AC=3;AN=8;DP4=19,20,11,11;MQ=37	GT:PL	0/1:164,0,144	0/1:219,0,111	0/1:133,0,207	0/0:0,63,255
OAR1	37754795	.	C	T	862.508	PASS	DP=132;VDB=1.34621e-06;SGB=-18.6523;RPBZ=0.355818;MQBZ=-0.929241;MQSBZ=-1.19716;BQBZ=-0.890664;FS=0;MQ0F=0;AC=4;AN=8;DP4=12,22,25,23;MQ=36	GT:PL	0/1:240,0,48	0/1:178,0,90	0/1:255,0,175	0/1:228,0,255
OAR1	39035450	.	A	G	638.549	PASS	DP=230;VDB=0.0111206;SGB=-34.8981;RPBZ=0.896286;MQBZ=-0.103191;MQSBZ=1.2015;BQBZ=0.305782;FS=0;MQ0F=0;AC=3;AN=8;DP4=44,43,22,27;MQ=39	GT:PL	0/0:0,99,255	0/1:168,0,255	0/1:255,0,255	0/1:255,0,255
OAR1	39257823	.	G	A	99.165	PASS	DP=46;VDB=2.83639e-05;SGB=0.676086;RPBZ=0.106065;MQBZ=-0.393633;BQBZ=0.375012;FS=0;MQ0F=0;AC=2;AN=8;DP4=0,34,0,11;MQ=35	GT:PL	0/0:0,24,140	0/0:0,30,160	0/1:15,0,133	0/1:123,0,55
OAR1	42264775	.	G	C	502.751	PASS	DP=88;VDB=0.242223;SGB=1.70462;RPBZ=0.919385;MQBZ=-0.624591;MQSBZ=1.41054;BQBZ=-0.955412;FS=0;MQ0F=0;AC=5;AN=8;DP4=7,11,16,11;MQ=35	GT:PL	1/1:139,15,0	0/1:154,0,182	0/0:0,33,255	1/1:255,45,0
OAR1	42521896	.	T	C	464.54	PASS	DP=201;VDB=1.63049e-08;SGB=35.704;RPBZ=-1.86623;MQBZ=-2.80867;MQSBZ=0.413571;BQBZ=-1.17249;FS=0;MQ0F=0.00497512;AC=3;AN=8;DP4=43,23,35,21;MQ=37	GT:PL	1/1:255,90,0	0/0:0,81,255	0/1:255,0,255	0/0:0,69,255
OAR1	42521907	.	C	T	210.017	PASS	DP=201;VDB=0.00223097;SGB=39.2678;RPBZ=-0.260423;MQBZ=-3.28681;MQSBZ=1.95467;BQBZ=0.560911;FS=0;MQ0F=0.00497512;AC=2;AN=8;DP4=46,46,16,14;MQ=37	GT:PL	1/1:255,90,0	0/0:0,81,255	0/0:0,126,255	0/0:0,69,255
OAR1	42521910	.	C	T	210.017	PASS	DP=199;VDB=0.000443733;SGB=39.2678;RPBZ=-0.40602;MQBZ=-3.28681;MQSBZ=2.07104;BQBZ=0.596221;FS=0;MQ0F=0.00502513;AC=2;AN=8;DP4=46,46,15,15;MQ=37	GT:PL	1/1:255,90,0	0/0:0,81,255	0/0:0,126,255	0/0:0,69,255
OAR1	42522024	.	C	G	165.473	PASS	DP=41;VDB=0.00197483;SGB=1.06199;RPBZ=1.09059;MQBZ=0.713483;BQBZ=-2.14268;FS=0;MQ0F=0.0243902;AC=4;AN=8;DP4=0,29,0,12;MQ=33	GT:PL	0/0:0,30,157	1/1:136,27,0	0/0:0,57,177	1/1:78,9,0
OAR1	42960474	.	C	T	505.518	PASS	DP=41;VDB=5.04643e-06;SGB=3.90776;RPBZ=-0.329435;MQBZ=0.564418;MQSBZ=1.70284;BQBZ=-0.592225;FS=0;MQ0F=0;AC=6;AN=8;DP4=4,0,17,7;MQ=34	GT:PL	0/0:0,12,95	1/1:79,15,0	1/1:254,33,0	1/1:216,24,0
OAR1	43837211	.	T	G	981.038	PASS	DP=184;VDB=3.44762e-06;SGB=-7.00236;RPBZ=-0.325876;MQBZ=-1.27142;MQSBZ=0.22158;BQBZ=-1.72037;FS=0;MQ0F=0;AC=6;AN=8;DP4=13,15,48,39;MQ=37	GT:PL	1/1:255,84,0	0/1:255,0,255	1/1:255,84,0	0/1:255,0,255
OAR1	44312694	.	G	A	87.6923	PASS	DP=44;VDB=0.155969;SGB=-1.24859;RPBZ=-0.82579;MQBZ=-0.361812;MQSBZ=-1.15031;BQBZ=-1.46994;FS=0;MQ0F=0;AC=3;AN=8;DP4=9,12,3,3;MQ=36	GT:PL	1/1:128,15,0	0/0:0,27,247	0/0:0,18,182	0/1:3,0,161
OAR1	44528125	.	A	G	210.017	PASS	DP=183;VDB=0.000544907;SGB=66.2026;RPBZ=-0.596115;MQBZ=-1.19733;MQSBZ=-0.248523;BQBZ=-1.65105;FS=0;MQ0F=0;AC=2;AN=8;DP4=38,30,26,25;MQ=36	GT:PL	0/0:0,69,255	0/0:0,72,255	0/0:0,63,255	1/1:255,154,0
OAR1	45262140	.	A	T	264.794	PASS	DP=263;VDB=0.000231477;SGB=-17.7144;RPBZ=5.69531;MQBZ=-0.772325;MQSBZ=1.97418;BQBZ=0.167052;FS=0;MQ0F=0;AC=2;AN=8;DP4=98,47,8,13;MQ=37	GT:PL	0/1:239,0,255	0/1:66,0,255	0/0:0,24,255	0/0:0,169,255
OAR1	46508273	.	C	T	430.04	PASS	DP=203;VDB=0.000514559;SGB=11.4917;RPBZ=-1.0954;MQBZ=0.162788;MQSBZ=2.31327;BQBZ=-0.852957;FS=0;MQ0F=0;AC=2;AN=8;DP4=54,31,22,17;MQ=39	GT:PL	0/0:0,60,255	0/1:255,0,255	0/1:214,0,255	0/0:0,96,255
OAR1	47364360	.	G	A	444.552	PASS	DP=201;VDB=3.25631e-06;SGB=11.1054;RPBZ=0.346377;MQBZ=0.12879;MQSBZ=2.19983;BQBZ=0.695401;FS=0;MQ0F=0;AC=3;AN=8;DP4=48,33,28,10;MQ=39	GT:PL	1/1:255,78,0	0/0:0,72,255	0/0:0,117,255	0/1:235,0,255
OAR1	48011063	.	T	A	321.986	PASS	DP=94;VDB=0.00110237;SGB=1.83436;RPBZ=-0.688153;MQBZ=-0.213179;MQSBZ=0.518671;BQBZ=0.358093;FS=0;MQ0F=0;AC=2;AN=8;DP4=17,18,7,7;MQ=39	GT:PL	0/0:0,24,218	0/1:189,0,109	0/1:172,0,203	0/0:0,48,255
OAR1	48378579	.	G	T	634.588	PASS	DP=131;VDB=1.49259e-17;SGB=15.2913;RPBZ=0.733675;MQBZ=-0.00673388;MQSBZ=2.08979;BQBZ=0.615633;FS=0;MQ0F=0;AC=5;AN=8;DP4=14,8,40,17;MQ=37	GT:PL	0/0:0,39,255	1/1:255,39,0	0/1:170,0,215	1/1:255,96,0
OAR1	49483687	.	G	A	44.7017	PASS	DP=20;VDB=0.0452455;SGB=3.26056;RPBZ=0.474062;MQBZ=-0.205116;BQBZ=-0.249019;FS=0;MQ0F=0.05;AC=2;AN=8;DP4=16,0,4,0;MQ=33	GT:PL	0/0:0,21,133	0/0:0,12,77	1/1:88,12,0	0/0:0,15,110
OAR1	49702935	.	C	T	608.556	PASS	DP=137;VDB=3.85622e-15;SGB=5.94841;RPBZ=0.345146;MQBZ=-1.4717;MQSBZ=3.46532;BQBZ=0.485881;FS=0;MQ0F=0;AC=5;AN=8;DP4=18,14,32,17;MQ=36	GT:PL	0/0:0,72,255	1/1:255,45,0	0/1:144,0,194	1/1:255,87,0
OAR1	50432523	.	C	T	79.9278	PASS	DP=18;VDB=0.0309674;SGB=-2.21267;RPBZ=0.521899;MQBZ=-0.35313;BQBZ=-1.44338;FS=0;MQ0F=0;AC=4;AN=8;DP4=0,12,0,6;MQ=35	GT:PL	1/1:55,6,0	0/1:2,0,18	0/1:63,0,74	0/0:0,24,149
OAR1	50892597	.	A	G	185.037	PASS	DP=65;VDB=5.30498e-06;SGB=1.44808;RPBZ=-0.501073;MQBZ=1.92367;BQBZ=1.38741;FS=0;MQ0F=0;AC=2;AN=8;DP4=52,0,13,0;MQ=36	GT:PL	0/0:0,81,182	0/1:126,0,91	0/0:0,27,156	0/1:98,0,140
OAR1	50892714	.	A	G	673.495	PASS	DP=190;VDB=5.91722e-06;SGB=6.71909;RPBZ=-1.33801;MQBZ=-0.186983;MQSBZ=-2.58321;BQBZ=-1.67709;FS=0;MQ0F=0;AC=4;AN=8;DP4=22,39,30,23;MQ=37	GT:PL	0/0:0,114,255	0/1:207,0,172	1/1:255,84,0	0/1:255,0,255
OAR1	51099275	.	T	C	125.081	PASS	DP=40;VDB=0.000455842;SGB=12.9307;RPBZ=1.57927;MQBZ=-0.315902;BQBZ=0.626783;FS=0;MQ0F=0;AC=2;AN=8;DP4=28,0,11,0;MQ=34	GT:PL	0/0:0,27,149	0/0:0,18,133	1/1:170,33,0	0/0:0,39,167
OAR1	51865619	.	A	G	454.039	PASS	DP=192;VDB=7.78765e-08;SGB=-25.6925;RPBZ=-1.57598;MQBZ=0.65378;MQSBZ=1.71171;BQBZ=-0.332597;FS=0;MQ0F=0;AC=2;AN=8;DP4=50,35,19,15;MQ=39	GT:PL	0/0:0,63,255	0/0:0,54,255	0/1:238,0,255	0/1:255,0,255
OAR1	52936822	.	C	T	464.569	PASS	DP=339;VDB=1.03191e-09;SGB=12.5247;RPBZ=1.03942;MQBZ=-0.339911;MQSBZ=0.101779;BQBZ=0.836255;FS=0;MQ0F=0.00294985;AC=3;AN=8;DP4=57,63,41,42;MQ=39	GT:PL	1/1:255,130,0	0/0:0,39,255	0/1:255,0,255	0/0:0,214,255
OAR1	53447802	.	G	A	667.348	PASS	DP=188;VDB=9.44663e-07;SGB=5.1738;RPBZ=0.593923;MQBZ=0.51362;MQSBZ=1.99923;BQBZ=0.695439;FS=0;MQ0F=0;AC=4;AN=8;DP4=44,27,29,16;MQ=38	GT:PL	0/0:0,99,255	1/1:255,60,0	0/1:201,0,255	0/1:255,0,255
OAR1	53652572	.	G	T	417.456	PASS	DP=127;VDB=1.98688e-10;SGB=19.7648;RPBZ=-0.542861;MQBZ=-1.85656;MQSBZ=-3.36729;BQBZ=-0.253812;FS=0;MQ0F=0;AC=3;AN=8;DP4=17,29,9,24;MQ=34	GT:PL	1/1:255,54,0	0/0:0,51,255	0/1:208,0,122	0/0:0,66,255
OAR1	5441598	.	C	T	126.267	PASS	DP=38;VDB=0.000161483;SGB=0.290035;RPBZ=1.64723;MQBZ=-1.15283;BQBZ=1.06426;FS=0;MQ0F=0;AC=3;AN=8;DP4=28,0,10,0;MQ=35	GT:PL	0/0:0,27,161	1/1:138,24,0	0/0:0,30,157	0/1:34,0,120
OAR1	54455546	.	G	A	200.628	PASS	DP=36;VDB=4.78394e-05;SGB=8.91707;RPBZ=1.33631;MQBZ=-0.86074;BQBZ=-1.19137;FS=0;MQ0F=0;AC=3;AN=8;DP4=19,0,17,0;MQ=36	GT:PL	1/1:166,39,0	0/0:0,21,133	0/1:80,0,106	0/0:0,21,138
OAR1	54784804	.	A	G	616.227	PASS	DP=71;VDB=1.05944e-10;SGB=8.71267;RPBZ=-0.144302;MQBZ=-0.158501;MQSBZ=-1.15349;BQBZ=0.987467;FS=0;MQ0F=0;AC=6;AN=8;DP4=4,4,12,22;MQ=41	GT:PL	1/1:255,63,0	1/1:172,15,0	1/1:234,24,0	0/0:0,24,240
OAR1	55202874	.	T	A	881.705	PASS	DP=195;VDB=6.33556e-15;SGB=-6.68253;RPBZ=-1.27;MQBZ=-0.653292;MQSBZ=-1.70172;BQBZ=-1.18593;FS=0;MQ0F=0;AC=6;AN=8;DP4=20,18,40,40;MQ=38	GT:PL	1/1:255,84,0	0/1:156,0,255	1/1:255,81,0	0/1:255,0,255
OAR1	55556137	.	A	G	365.484	PASS	DP=48;VDB=1.35972e-06;SGB=1.1188;RPBZ=0.412965;MQBZ=0.858282;BQBZ=0.967903;FS=0;MQ0F=0;AC=4;AN=8;DP4=24,0,24,0;MQ=40	GT:PL	1/1:163,27,0	0/0:0,33,169	0/1:141,0,88	0/1:105,0,130
OAR1	55789780	.	T	C	210.015	PASS	DP=397;VDB=0.0424087;SGB=12.2643;RPBZ=1.74872;MQBZ=0.796262;MQSBZ=-0.81426;BQBZ=-0.245452;FS=0;MQ0F=0;AC=2;AN=8;DP4=100,99,24,17;MQ=39	GT:PL	0/0:0,160,255	1/1:255,120,0	0/0:0,199,255	0/0:0,202,255
OAR1	56148978	.	C	G	351.036	PASS	DP=150;VDB=6.54998e-05;SGB=4.5384;RPBZ=-0.531436;MQBZ=-2.82515;MQSBZ=2.89582;BQBZ=-0.934635;FS=0;MQ0F=0;AC=2;AN=8;DP4=52,21,12,9;MQ=38	GT:PL	0/0:0,66,255	0/1:177,0,94	0/0:0,84,255	0/1:213,0,246
OAR1	56616002	.	A	G	691.513	PASS	DP=210;VDB=0.000251561;SGB=11.7408;RPBZ=-0.846354;MQBZ=-0.843668;MQSBZ=-0.785643;BQBZ=0.128748;FS=0;MQ0F=0;AC=5;AN=8;DP4=29,25,41,38;MQ=37	GT:PL	1/1:255,132,0	0/1:227,0,255	1/1:255,69,0	0/0:0,108,255
OAR1	58687608	.	G	A	719.491	PASS	DP=172;VDB=8.514e-29;SGB=17.25;RPBZ=2.00658;MQBZ=-1.24422;MQSBZ=3.54852;BQBZ=-1.28752;FS=0;MQ0F=0;AC=5;AN=8;DP4=20,17,54,17;MQ=37	GT:PL	0/0:0,90,255	1/1:255,93,0	0/1:255,0,161	1/1:255,73,0
OAR1	59120912	.	T	G	584.55	PASS	DP=127;VDB=1.12503e-09;SGB=2.85613;RPBZ=-1.64935;MQBZ=-3.12791;MQSBZ=3.13901;BQBZ=-1.40035;FS=0;MQ0F=0;AC=3;AN=8;DP4=37,11,21,12;MQ=36	GT:PL	0/1:195,0,255	0/0:0,42,234	0/1:219,0,191	0/1:210,0,242
OAR1	59448521	.	C	A	215.166	PASS	DP=43;VDB=0.000194935;SGB=-0.572316;RPBZ=0.276117;MQBZ=0.389758;BQBZ=0.771956;FS=0;MQ0F=0;AC=4;AN=8;DP4=27,0,15,0;MQ=35	GT:PL	0/0:0,42,170	0/1:76,0,69	0/1:31,0,133	1/1:152,27,0
OAR1	59930405	.	T	C	311.864	PASS	DP=144;VDB=0.00734998;SGB=6.08358;RPBZ=-0.327454;MQBZ=-2.19668;MQSBZ=-0.159142;BQBZ=0.0191953;FS=0;MQ0F=0.00694444;AC=2;AN=8;DP4=40,29,15,10;MQ=33	GT:PL	0/1:96,0,255	0/0:0,42,255	0/0:0,81,255	0/1:255,0,208
OAR1	60245164	.	A	G	547.928	PASS	DP=79;VDB=0.0141283;SGB=-4.22832;RPBZ=-0.0509685;MQBZ=0.960205;MQSBZ=0.535955;BQBZ=-0.626783;FS=0;MQ0F=0;AC=6;AN=8;DP4=4,7,11,17;MQ=30	GT:PL	1/1:151,33,0	0/1:51,0,84	1/1:253,30,0	0/1:132,0,139
OAR1	60497366	.	G	A	721.499	PASS	DP=303;VDB=0.000191173;SGB=11.5476;RPBZ=1.08836;MQBZ=-0.00382861;MQSBZ=1.46331;BQBZ=-0.500553;FS=0;MQ0F=0;AC=4;AN=8;DP4=63,44,47,31;MQ=38	GT:PL	0/0:0,187,255	1/1:255,96,0	0/1:255,0,255	0/1:255,0,255
OAR1	60730131	.	G	T	611.6	PASS	DP=177;VDB=1.95732e-09;SGB=5.95045;RPBZ=-1.02404;MQBZ=0.101625;MQSBZ=-0.853759;BQBZ=1.16915;FS=0;MQ0F=0;AC=3;AN=8;DP4=30,37,24,25;MQ=35	GT:PL	0/1:255,0,255	0/0:0,51,255	0/1:191,0,255	0/1:205,0,133
OAR1	60952878	.	T	C	928.973	PASS	DP=198;VDB=1.44668e-15;SGB=-6.68274;RPBZ=2.85636;MQBZ=0.0960391;MQSBZ=2.4731;BQBZ=0.726443;FS=0;MQ0F=0;AC=6;AN=8;DP4=17,22,53,27;MQ=38	GT:PL	0/1:203,0,255	1/1:255,63,0	1/1:255,81,0	0/1:255,0,255
OAR1	61194571	.	T	G	707.585	PASS	DP=199;VDB=2.0585e-10;SGB=10.5819;RPBZ=0.493396;MQBZ=-0.264301;MQSBZ=-0.699432;BQBZ=-1.62414;FS=0;MQ0F=0;AC=5;AN=8;DP4=22,30,38,35;MQ=37	GT:PL	0/1:243,0,237	1/1:255,84,0	1/1:255,99,0	0/0:0,117,255
OAR1	61500406	.	T	C	669.579	PASS	DP=156;VDB=5.71329e-13;SGB=15.4017;RPBZ=0.18111;MQBZ=-0.143895;MQSBZ=-1.89379;BQBZ=-0.24323;FS=0;MQ0F=0;AC=5;AN=8;DP4=17,18,34,27;MQ=37	GT:PL	1/1:255,96,0	0/0:0,66,255	0/1:205,0,243	1/1:255,60,0
OAR1	62026142	.	C	T	260.072	PASS	DP=72;VDB=7.6163e-05;SGB=1.44808;RPBZ=0.134846;MQBZ=-0.507026;MQSBZ=0.91373;BQBZ=0.663015;FS=0;MQ0F=0;AC=2;AN=8;DP4=23,10,7,6;MQ=37	GT:PL	0/0:0,18,167	0/1:191,0,87	0/1:108,0,251	0/0:0,36,255
OAR1	62026242	.	C	T	230.734	PASS	DP=30;VDB=0.0160911;SGB=2.31968;RPBZ=-0.191225;MQBZ=-0.0272907;BQBZ=-1.13266;FS=0;MQ0F=0;AC=5;AN=8;DP4=0,12,0,18;MQ=37	GT:PL	1/1:56,6,0	0/0:0,21,138	0/1:86,0,64	1/1:133,24,0
OAR1	62626616	.	T	C	331.414	PASS	DP=160;VDB=0.000508666;SGB=3.37952;RPBZ=-3.06092;MQBZ=-0.255656;MQSBZ=-0.33746;BQBZ=1.2856;FS=0;MQ0F=0;AC=2;AN=8;DP4=27,48,12,6;MQ=39	GT:PL	0/1:116,0,255	0/0:0,66,255	0/0:0,54,255	0/1:255,0,255
OAR1	63060665	.	T	C	721.488	PASS	DP=377;VDB=2.81784e-32;SGB=-37.984;RPBZ=0.773013;MQBZ=0.872289;MQSBZ=1.68189;BQBZ=0.790639;FS=0;MQ0F=0;AC=4;AN=8;DP4=63,49,73,38;MQ=38	GT:PL	0/1:255,0,255	1/1:255,157,0	0/0:0,142,255	0/1:255,0,255
OAR1	63320172	.	G	A	706.367	PASS	DP=172;VDB=1.05687e-09;SGB=4.40121;RPBZ=1.07862;MQBZ=-0.75505;MQSBZ=2.50756;BQBZ=-0.550918;FS=0;MQ0F=0;AC=4;AN=8;DP4=43,24,27,14;MQ=38	GT:PL	0/0:0,84,255	1/1:255,39,0	0/1:247,0,255	0/1:248,0,255
OAR1	64205501	.	C	T	428.932	PASS	DP=105;VDB=1.29454e-05;SGB=1.50745;RPBZ=-0.359325;MQBZ=-0.582012;MQSBZ=-2.03761;BQBZ=-1.6923;FS=0;MQ0F=0;AC=5;AN=8;DP4=10,29,7,19;MQ=38	GT:PL	0/0:0,63,255	1/1:255,30,0	0/1:28,0,255	1/1:192,39,0
OAR1	64857573	.	G	A	373.04	PASS	DP=168;VDB=0.460945;SGB=8.01505;RPBZ=0.868032;MQBZ=-0.175427;MQSBZ=-2.46158;BQBZ=-0.619808;FS=0;MQ0F=0;AC=2;AN=8;DP4=24,30,14,16;MQ=33	GT:PL	0/1:157,0,232	0/0:0,45,255	0/0:0,39,255	0/1:255,0,203
OAR1	65068682	.	C	T	471.041	PASS	DP=268;VDB=8.2282e-05;SGB=11.878;RPBZ=0.889066;MQBZ=1.01101;MQSBZ=0.892746;BQBZ=0.921197;FS=0;MQ0F=0;AC=2;AN=8;DP4=63,57,23,17;MQ=39	GT:PL	0/0:0,132,255	0/1:255,0,255	0/0:0,108,255	0/1:255,0,255
OAR1	65427825	.	A	G	981.047	PASS	DP=383;VDB=7.79705e-16;SGB=-10.2893;RPBZ=1.31521;MQBZ=-0.878731;MQSBZ=-0.39328;BQBZ=-0.768202;FS=0;MQ0F=0;AC=6;AN=8;DP4=27,40,74,85;MQ=38	GT:PL	0/1:255,0,255	1/1:255,75,0	1/1:255,141,0	0/1:255,0,255
OAR1	65726971	.	G	A	56.074	PASS	DP=104;VDB=1.09532e-05;SGB=-14.6458;RPBZ=-0.0766921;MQBZ=0.643918;BQBZ=-4.02216;FS=0;MQ0F=0.00961538;AC=3;AN=8;DP4=88,0,16,0;MQ=35	GT:PL	0/0:0,51,179	0/1:51,0,137	0/1:21,0,136	0/1:30,0,141
OAR1	65726977	.	A	G	542.492	PASS	DP=114;VDB=4.44348e-19;SGB=-6.27188;RPBZ=0.651289;MQBZ=-1.18437;BQBZ=0.644381;FS=0;MQ0F=0.00877193;AC=4;AN=8;DP4=42,0,71,0;MQ=36	GT:PL	0/1:145,0,73	0/1:129,0,123	0/1:153,0,141	0/1:154,0,117
OAR1	65727096	.	G	A	982.252	PASS	DP=378;VDB=2.72817e-16;SGB=-44.121;RPBZ=0.978952;MQBZ=-1.87252;MQSBZ=-2.29718;BQBZ=-1.17172;FS=0;MQ0F=0;AC=4;AN=8;DP4=37,55,49,82;MQ=38	GT:PL	0/1:255,0,255	0/1:255,0,255	0/1:255,0,255	0/1:255,0,255
OAR1	66970322	.	A	G	83.2073	PASS	DP=19;VDB=0.0207102;SGB=-1.63269;RPBZ=0.557451;MQBZ=-0.394021;FS=0;MQ0F=0;AC=2;AN=8;DP4=14,0,5,0;MQ=37	GT:PL	0/0:0,15,126	0/1:54,0,54	0/1:68,0,52	0/0:0,15,104
OAR1	66970342	.	T	C	69.5445	PASS	DP=26;VDB=0.0218651;SGB=-1.63269;RPBZ=1.49972;MQBZ=-0.926548;BQBZ=0.48795;FS=0;MQ0F=0;AC=2;AN=8;DP4=21,0,5,0;MQ=39	GT:PL	0/0:0,18,139	0/1:52,0,74	0/1:57,0,119	0/0:0,18,120
OAR1	66970448	.	C	T	313.908	PASS	DP=147;VDB=0.0150095;SGB=2.99323;RPBZ=-0.439284;MQBZ=-0.460773;MQSBZ=1.04103;BQBZ=0.0387489;FS=0;MQ0F=0;AC=2;AN=8;DP4=41,28,8,9;MQ=38	GT:PL	0/0:0,75,255	0/1:139,0,163	0/1:214,0,255	0/0:0,63,255
OAR1	67172400	.	T	C	799.987	PASS	DP=114;VDB=2.0438e-05;SGB=-5.15173;RPBZ=0.845741;MQBZ=0.467163;MQSBZ=1.61001;BQBZ=0.776285;FS=0;MQ0F=0;AC=6;AN=8;DP4=19,8,31,16;MQ=37	GT:PL	0/1:146,0,223	1/1:194,24,0	1/1:255,57,0	0/1:244,0,255
OAR1	67417057	.	G	A	653.477	PASS	DP=61;VDB=1.31824e-07;SGB=-4.29091;RPBZ=-0.13359;MQBZ=-2.00585;MQSBZ=-2.37595;BQBZ=-1.37194;FS=0;MQ0F=0;AC=6;AN=8;DP4=4,6,11,19;MQ=36	GT:PL	1/1:191,0,0	0/1:154,0,112	0/1:90,0,161	1/1:255,39,0
OAR1	67631725	.	C	T	470.58	PASS	DP=167;VDB=0.246757;SGB=8.01505;RPBZ=-0.748906;MQBZ=1.49704;MQSBZ=-1.1035;BQBZ=1.32055;FS=0;MQ0F=0;AC=2;AN=8;DP4=38,34,14,16;MQ=38	GT:PL	0/1:255,0,208	0/0:0,81,255	0/1:255,0,162	0/0:0,78,255
OAR1	68160110	.	T	C	470.419	PASS	DP=172;VDB=2.39928e-10;SGB=8.40135;RPBZ=0.644671;MQBZ=0.369268;MQSBZ=2.96257;BQBZ=-0.737299;FS=0;MQ0F=0;AC=2;AN=8;DP4=53,21,24,7;MQ=38	GT:PL	0/0:0,72,255	0/1:255,0,119	0/0:0,102,255	0/1:255,0,176
OAR1	68828547	.	G	A	934.52	PASS	DP=237;VDB=8.63121e-05;SGB=-26.9373;RPBZ=0.219694;MQBZ=-1.8755;MQSBZ=-2.12335;BQBZ=-1.03166;FS=0;MQ0F=0;AC=4;AN=8;DP4=34,39,37,38;MQ=37	GT:PL	0/1:255,0,255	0/1:255,0,213	0/1:207,0,255	0/1:255,0,255
OAR1	69954712	.	T	C	440.581	PASS	DP=196;VDB=1.05747e-06;SGB=-32.4433;RPBZ=-0.518832;MQBZ=-2.22316;MQSBZ=-1.13497;BQBZ=-2.9568;FS=0;MQ0F=0;AC=3;AN=8;DP4=35,52,17,28;MQ=33	GT:PL	0/0:0,129,255	1/1:255,67,0	0/1:231,0,255	0/0:0,64,255
OAR1	70159025	.	T	G	274.857	PASS	DP=79;VDB=6.12404e-05;SGB=8.80254;RPBZ=1.31306;MQBZ=-1.44628;MQSBZ=1.82665;BQBZ=-0.0649486;FS=0;MQ0F=0.0126582;AC=3;AN=8;DP4=12,14,11,6;MQ=32	GT:PL	0/1:207,0,75	0/0:0,18,186	1/1:113,15,0	0/0:0,45,255
OAR1	70389833	.	A	G	210.021	PASS	DP=96;VDB=0.00279568;SGB=26.082;RPBZ=0.0920534;MQBZ=1.42311;MQSBZ=1.15686;BQBZ=-0.0493684;FS=0;MQ0F=0;AC=2;AN=8;DP4=16,19,13,9;MQ=39	GT:PL	0/0:0,42,255	1/1:255,66,0	0/0:0,30,212	0/0:0,33,255
OAR1	70654934	.	G	T	59.64	PASS	DP=19;VDB=0.0949329;SGB=-7.26569;RPBZ=-2.62677;BQBZ=2.82503;FS=0;MQ0F=0;AC=3;AN=8;DP4=0,9,0,4;MQ=42	GT:PL	0/0:0,6,55	0/1:54,0,24	0/1:26,0,24	0/1:18,0,89
OAR1	71464370	.	C	T	320.913	PASS	DP=91;VDB=0.062858;SGB=1.4481;RPBZ=-0.289453;MQBZ=1.48954;MQSBZ=-0.619398;BQBZ=1.42078;FS=0;MQ0F=0;AC=2;AN=8;DP4=19,22,7,6;MQ=38	GT:PL	0/0:0,57,255	0/1:148,0,67	0/1:212,0,216	0/0:0,27,251
OAR1	71709890	.	A	T	981.052	PASS	DP=315;VDB=4.65145e-18;SGB=-9.42192;RPBZ=-1.03942;MQBZ=-1.21105;MQSBZ=0.155774;BQBZ=-0.0742296;FS=0;MQ0F=0;AC=6;AN=8;DP4=15,34,53,87;MQ=38	GT:PL	1/1:255,148,0	0/1:255,0,255	0/1:255,0,255	1/1:255,106,0
OAR1	72152522	.	G	A	131.081	PASS	DP=45;VDB=0.149847;SGB=-1.25106;RPBZ=2.32055;MQBZ=0.795612;MQSBZ=-2.4975;BQBZ=0.0707992;FS=0;MQ0F=0;AC=2;AN=8;DP4=9,12,4,2;MQ=37	GT:PL	0/0:0,21,211	0/1:57,0,118	0/0:0,21,205	0/1:113,0,55
OAR1	7262073	.	G	A	440.981	PASS	DP=150;VDB=9.54843e-06;SGB=7.24247;RPBZ=0.289992;MQBZ=-0.0466614;MQSBZ=-1.39787;BQBZ=1.22111;FS=0;MQ0F=0;AC=2;AN=8;DP4=32,33,10,18;MQ=38	GT:PL	0/0:0,69,255	0/1:225,0,250	0/0:0,60,255	0/1:255,0,212
OAR1	73292028	.	C	G	462.039	PASS	DP=266;VDB=0.00366592;SGB=9.56023;RPBZ=1.60499;MQBZ=0.0390276;MQSBZ=-1.86171;BQBZ=0.756447;FS=0;MQ0F=0;AC=2;AN=8;DP4=52,53,14,20;MQ=38	GT:PL	0/1:246,0,255	0/0:0,93,255	0/1:255,0,255	0/0:0,117,255
OAR1	73493780	.	T	C	839.454	PASS	DP=174;VDB=0.000147936;SGB=-23.8687;RPBZ=-1.65117;MQBZ=-1.06884;MQSBZ=0.780696;BQBZ=0.205609;FS=0;MQ0F=0;AC=5;AN=8;DP4=25,19,44,21;MQ=35	GT:PL	0/1:199,0,255	0/1:218,0,255	0/1:207,0,213	1/1:255,90,0
OAR1	73737116	.	G	A	685.455	PASS	DP=248;VDB=4.53716e-10;SGB=9.42301;RPBZ=-0.107211;MQBZ=0.257637;MQSBZ=0.162915;BQBZ=-0.745266;FS=0;MQ0F=0;AC=4;AN=8;DP4=55,31,35,32;MQ=38	GT:PL	0/1:255,0,255	0/1:219,0,255	1/1:255,57,0	0/0:0,144,255
OAR1	74160692	.	C	T	931.957	PASS	DP=165;VDB=3.0443e-06;SGB=-6.40256;RPBZ=0.950322;MQBZ=0.0257485;MQSBZ=0.0373377;BQBZ=0.517368;FS=0;MQ0F=0;AC=6;AN=8;DP4=7,7,37,39;MQ=40	GT:PL	0/1:231,0,201	0/1:230,0,147	1/1:255,69,0	1/1:255,105,0
OAR1	74586366	.	C	T	164.986	PASS	DP=54;VDB=0.00321909;SGB=1.83436;RPBZ=1.08703;MQBZ=-1.37148;BQBZ=-0.880789;FS=0;MQ0F=0;AC=2;AN=8;DP4=40,0,14,0;MQ=36	GT:PL	0/1:112,0,75	0/0:0,30,151	0/1:92,0,103	0/0:0,60,187
OAR1	74586479	.	A	G	889.598	PASS	DP=127;VDB=0.000337211;SGB=-18.6523;RPBZ=-0.226435;MQBZ=1.48429;MQSBZ=-1.04159;BQBZ=0.564312;FS=0;MQ0F=0;AC=5;AN=8;DP4=12,23,14,34;MQ=37	GT:PL	0/1:189,0,154	1/1:255,39,0	0/1:230,0,213	0/1:255,0,255
OAR1	7463587	.	G	A	869.62	PASS	DP=198;VDB=0.000189717;SGB=-6.81914;RPBZ=-0.640098;MQBZ=-0.736696;MQSBZ=0.711901;BQBZ=0.162209;FS=0;MQ0F=0;AC=5;AN=8;DP4=16,28,40,43;MQ=37	GT:PL	0/1:255,0,215	0/1:144,0,231	1/1:255,93,0	0/1:255,0,255
OAR1	74854812	.	C	T	279.784	PASS	DP=305;VDB=0.000148157;SGB=-19.5555;RPBZ=3.9008;MQBZ=-1.2392;MQSBZ=0.0359553;BQBZ=4.33017;FS=0;MQ0F=0;AC=2;AN=8;DP4=130,44,8,16;MQ=38	GT:PL	0/0:0,151,255	0/0:0,117,255	0/1:127,0,255	0/1:194,0,255
OAR1	74854860	.	A	G	462	PASS	DP=318;VDB=0.000148437;SGB=13.8095;RPBZ=-0.788337;MQBZ=-0.53061;MQSBZ=0.243503;BQBZ=1.36273;FS=0;MQ0F=0;AC=2;AN=8;DP4=70,79,23,22;MQ=38	GT:PL	0/1:255,0,255	0/1:246,0,255	0/0:0,123,255	0/0:0,169,255
OAR1	75345813	.	C	T	925.602	PASS	DP=175;VDB=0.00194949;SGB=-6.23277;RPBZ=-0.83945;MQBZ=-1.59464;MQSBZ=1.58432;BQBZ=-1.11436;FS=0;MQ0F=0;AC=5;AN=8;DP4=21,14,39,34;MQ=37	GT:PL	0/1:255,0,255	0/1:200,0,178	0/1:255,0,220	1/1:255,63,0
OAR1	75810907	.	C	A	184.195	PASS	DP=94;VDB=0.0348597;SGB=-0.482272;RPBZ=1.82213;MQBZ=0.412932;MQSBZ=0.61313;BQBZ=-1.42628;FS=0;MQ0F=0;AC=2;AN=8;DP4=18,17,7,1;MQ=38	GT:PL	0/0:0,54,255	0/1:90,0,30	0/0:0,39,255	0/1:134,0,67
OAR1	78293700	.	A	G	347.648	PASS	DP=56;VDB=0.403098;SGB=-0.984023;RPBZ=-1.0728;MQBZ=0.319135;MQSBZ=0.29238;BQBZ=0.386151;FS=0;MQ0F=0;AC=4;AN=8;DP4=9,6,7,6;MQ=37	GT:PL	0/0:0,24,215	0/1:119,0,28	0/1:61,0,161	1/1:211,18,0
OAR1	79433075	.	C	A	427.745	PASS	DP=52;VDB=6.00011e-05;SGB=3.64925;RPBZ=1.87697;MQBZ=0.27626;MQSBZ=-1.87499;BQBZ=0.94471;FS=0;MQ0F=0;AC=4;AN=8;DP4=2,11,8,13;MQ=38	GT:PL	0/1:15,0,57	0/0:0,12,104	0/1:201,0,172	1/1:255,33,0
OAR1	83077265	.	A	G	210.017	PASS	DP=180;VDB=0.00415465;SGB=39.2678;RPBZ=-1.14277;MQBZ=1.68451;MQSBZ=-0.519714;BQBZ=1.81871;FS=0;MQ0F=0;AC=2;AN=8;DP4=33,54,12,18;MQ=36	GT:PL	0/0:0,63,255	0/0:0,96,255	0/0:0,102,255	1/1:255,90,0
OAR1	8340834	.	C	T	970.552	PASS	DP=191;VDB=1.19795e-05;SGB=-6.81918;RPBZ=0.77946;MQBZ=-2.16327;MQSBZ=-0.965854;BQBZ=-2.97199;FS=0;MQ0F=0;AC=5;AN=8;DP4=22,16,45,38;MQ=36	GT:PL	0/1:255,0,255	0/1:245,0,192	0/1:255,0,255	1/1:255,93,0
OAR1	83756299	.	G	A	980.621	PASS	DP=376;VDB=2.18696e-25;SGB=-8.40602;RPBZ=-0.636097;MQBZ=-0.552082;MQSBZ=1.77829;BQBZ=-0.131357;FS=0;MQ0F=0.00265957;AC=5;AN=8;DP4=41,33,97,59;MQ=37	GT:PL	0/1:255,0,255	0/1:255,0,255	0/1:255,0,255	1/1:255,205,0
OAR1	83966143	.	G	A	596.408	PASS	DP=153;VDB=0.139641;SGB=5.56562;RPBZ=2.83393;MQBZ=-1.35315;MQSBZ=0.136933;BQBZ=-0.0610594;FS=0;MQ0F=0;AC=4;AN=8;DP4=24,21,24,23;MQ=38	GT:PL	0/1:255,0,207	0/0:0,66,255	0/1:130,0,255	1/1:255,87,0
OAR1	84385999	.	C	A	210.018	PASS	DP=125;VDB=0.00742944;SGB=35.109;RPBZ=-0.230115;MQBZ=-0.545779;MQSBZ=-2.42879;BQBZ=0.285512;FS=0;MQ0F=0;AC=2;AN=8;DP4=24,28,13,14;MQ=37	GT:PL	0/0:0,60,255	0/0:0,36,255	0/0:0,60,255	1/1:255,81,0
OAR1	84616073	.	A	C	411.093	PASS	DP=43;VDB=5.33827e-07;SGB=5.87386;RPBZ=0.745678;MQBZ=-1.52362;BQBZ=-1.00865;FS=0;MQ0F=0;AC=6;AN=8;DP4=10,0,31,0;MQ=36	GT:PL	1/1:175,42,0	1/1:118,18,0	1/1:163,33,0	0/0:0,30,168
OAR1	84616074	.	G	T	123.089	PASS	DP=43;VDB=0.000172563;SGB=11.5453;RPBZ=-0.417445;MQBZ=1.39568;BQBZ=1.43168;FS=0;MQ0F=0;AC=2;AN=8;DP4=33,0,10,0;MQ=36	GT:PL	0/0:0,48,172	0/0:0,18,108	0/0:0,33,163	1/1:168,30,0
OAR1	84933496	.	C	T	140.34	PASS	DP=10;VDB=0.0317414;SGB=-1.7175;RPBZ=-1.0351;MQBZ=0.881917;BQBZ=-0.981981;FS=0;MQ0F=0;AC=6;AN=8;DP4=3,0,7,0;MQ=34	GT:PL	1/1:44,6,0	0/1:30,0,30	1/1:66,6,0	0/1:38,0,32
OAR1	85591184	.	A	T	613.49	PASS	DP=203;VDB=2.21265e-05;SGB=-26.9367;RPBZ=-0.751695;MQBZ=-0.628458;MQSBZ=-2.50326;BQBZ=-0.986879;FS=0;MQ0F=0;AC=4;AN=8;DP4=26,30,29,46;MQ=35	GT:PL	0/0:0,81,255	0/1:228,0,233	0/1:174,0,255	1/1:255,138,0
OAR1	8605687	.	C	G	338.997	PASS	DP=129;VDB=0.0764294;SGB=2.99323;RPBZ=-0.404031;MQBZ=1.1428;MQSBZ=-0.41665;BQBZ=-0.712936;FS=0;MQ0F=0;AC=2;AN=8;DP4=24,39,8,9;MQ=38	GT:PL	0/1:235,0,218	0/1:143,0,193	0/0:0,78,255	0/0:0,57,255
OAR1	8605739	.	G	A	242.574	PASS	DP=114;VDB=0.0207941;SGB=0.675642;RPBZ=-3.18376;MQBZ=1.29415;MQSBZ=-0.945087;BQBZ=1.75934;FS=0;MQ0F=0;AC=2;AN=8;DP4=9,58,4,7;MQ=37	GT:PL	0/1:172,0,160	0/1:110,0,165	0/0:0,72,255	0/0:0,57,255
OAR1	86944771	.	C	T	470.886	PASS	DP=257;VDB=0.00240164;SGB=7.62876;RPBZ=0.519843;MQBZ=0.00280374;MQSBZ=-0.11737;BQBZ=2.37742;FS=0;MQ0F=0;AC=2;AN=8;DP4=71,58,12,17;MQ=37	GT:PL	0/0:0,108,255	0/1:255,0,255	0/1:255,0,255	0/0:0,154,255
OAR1	87170992	.	G	A	261.415	PASS	DP=28;VDB=0.00103098;SGB=-0.989948;RPBZ=1.46068;MQBZ=0.868607;BQBZ=0.472636;FS=0;MQ0F=0;AC=4;AN=8;DP4=0,15,0,13;MQ=38	GT:PL	1/1:120,15,0	0/0:0,30,160	0/1:95,0,49	0/1:90,0,63
OAR1	88267918	.	A	T	776.224	PASS	DP=156;VDB=0.0172469;SGB=-20.1865;RPBZ=1.18047;MQBZ=1.22986;MQSBZ=1.24371;BQBZ=0.759644;FS=0;MQ0F=0;AC=5;AN=8;DP4=23,21,27,26;MQ=38	GT:PL	0/1:154,0,255	0/1:207,0,192	0/1:200,0,255	1/1:255,78,0
OAR1	89931381	.	A	T	463.961	PASS	DP=158;VDB=0.011547;SGB=7.62876;RPBZ=0.745056;MQBZ=1.29706;MQSBZ=1.58999;BQBZ=0.390416;FS=0;MQ0F=0;AC=3;AN=8;DP4=28,25,17,12;MQ=41	GT:PL	0/0:0,60,255	0/1:255,0,26	1/1:255,54,0	0/0:0,93,255
OAR1	8995086	.	C	T	464.561	PASS	DP=399;VDB=0.00011939;SGB=32.3516;RPBZ=1.09532;MQBZ=-2.32645;MQSBZ=-2.75021;BQBZ=-1.86737;FS=0;MQ0F=0;AC=3;AN=8;DP4=85,81,42,51;MQ=37	GT:PL	1/1:255,217,0	0/0:0,187,255	0/1:255,0,255	0/0:0,235,255
OAR1	90353665	.	T	C	210.009	PASS	DP=238;VDB=0.000100479;SGB=39.2678;RPBZ=-0.397766;MQBZ=0.194745;MQSBZ=0.213123;BQBZ=1.91321;FS=0;MQ0F=0;AC=2;AN=8;DP4=52,65,11,19;MQ=37	GT:PL	0/0:0,129,255	0/0:0,84,255	1/1:255,51,0	0/0:0,135,255
OAR1	90728005	.	A	T	453.743	PASS	DP=116;VDB=0.234561;SGB=-4.51372;RPBZ=2.03502;MQBZ=-1.23;MQSBZ=1.17677;BQBZ=1.05464;FS=0;MQ0F=0;AC=6;AN=8;DP4=3,6,21,12;MQ=31	GT:PL	1/1:165,3,0	1/1:145,2,0	0/1:94,0,25	0/1:86,0,79
OAR1	90728018	.	C	T	290.575	PASS	DP=135;VDB=0.333606;SGB=-22.0103;RPBZ=1.43785;MQBZ=-2.15204;MQSBZ=2.05628;BQBZ=-2.76579;FS=0;MQ0F=0;AC=3;AN=8;DP4=23,30,12,16;MQ=32	GT:PL	0/0:0,60,255	0/0:0,21,255	1/1:193,39,0	0/1:143,0,255
OAR1	90980753	.	A	G	719.583	PASS	DP=146;VDB=4.46915e-07;SGB=5.94636;RPBZ=0.279278;MQBZ=-0.349595;MQSBZ=1.6923;BQBZ=-0.778567;FS=0;MQ0F=0;AC=5;AN=8;DP4=24,17,31,18;MQ=38	GT:PL	1/1:255,48,0	1/1:255,54,0	0/0:0,78,255	0/1:255,0,255
OAR1	911941	.	C	T	981.033	PASS	DP=328;VDB=1.11659e-16;SGB=-9.65018;RPBZ=0.119751;MQBZ=0.186119;MQSBZ=0.158425;BQBZ=-0.23832;FS=0;MQ0F=0;AC=6;AN=8;DP4=36,17,84,61;MQ=38	GT:PL	0/1:255,0,255	0/1:255,0,255	1/1:255,141,0	1/1:255,112,0
OAR1	93137222	.	T	C	512.086	PASS	DP=159;VDB=0.00197503;SGB=4.59856;RPBZ=0.145557;MQBZ=0.606437;MQSBZ=4.33983;BQBZ=-0.331386;FS=0;MQ0F=0;AC=4;AN=8;DP4=29,19,18,24;MQ=39	GT:PL	1/1:255,75,0	0/0:0,45,255	0/1:46,0,255	0/1:255,0,232
OAR1	93137277	.	C	T	474.999	PASS	DP=151;VDB=0.114203;SGB=3.05638;RPBZ=-0.119881;MQBZ=0.610803;MQSBZ=-0.309232;BQBZ=-0.222816;FS=0;MQ0F=0;AC=4;AN=8;DP4=20,23,11,23;MQ=38	GT:PL	1/1:255,60,0	0/0:0,42,255	0/1:52,0,255	0/1:212,0,199
OAR1	93365765	.	G	T	659.494	PASS	DP=232;VDB=5.43903e-13;SGB=-33.6707;RPBZ=-0.978376;MQBZ=-0.492429;MQSBZ=-3.05543;BQBZ=0.785631;FS=0;MQ0F=0;AC=3;AN=8;DP4=35,60,12,35;MQ=38	GT:PL	0/0:0,114,255	0/1:246,0,255	0/1:198,0,255	0/1:255,0,255
OAR1	95421077	.	C	T	212.12	PASS	DP=19;VDB=0.00144359;SGB=-1.76276;RPBZ=-1.67014;MQBZ=-1.21447;BQBZ=2.2142;FS=0;MQ0F=0;AC=4;AN=8;DP4=0,5,0,14;MQ=33	GT:PL	0/1:88,0,45	0/1:33,0,23	0/1:57,0,27	0/1:72,0,2
OAR1	9573045	.	C	T	464.58	PASS	DP=219;VDB=0.000212637;SGB=33.6332;RPBZ=-1.03953;MQBZ=0.888885;MQSBZ=-0.571552;BQBZ=-0.446207;FS=0;MQ0F=0;AC=3;AN=8;DP4=38,51,27,26;MQ=38	GT:PL	0/1:255,0,255	1/1:255,81,0	0/0:0,117,255	0/0:0,99,255
OAR1	96610441	.	A	C	470.963	PASS	DP=249;VDB=0.000427926;SGB=13.0369;RPBZ=-0.343558;MQBZ=-0.778532;MQSBZ=-1.56434;BQBZ=0.551347;FS=0;MQ0F=0;AC=2;AN=8;DP4=52,50,22,21;MQ=38	GT:PL	0/1:255,0,255	0/0:0,93,255	0/1:255,0,255	0/0:0,117,255
OAR1	96872787	.	T	C	172.477	PASS	DP=32;VDB=0.00173573;SGB=5.3158;RPBZ=-0.548683;MQBZ=-0.77685;BQBZ=-0.324617;FS=0;MQ0F=0;AC=3;AN=8;DP4=20,0,12,0;MQ=34	GT:PL	0/0:0,21,139	0/1:79,0,27	0/0:0,33,161	1/1:139,24,0
OAR1	96872903	.	C	T	615.536	PASS	DP=152;VDB=7.80139e-11;SGB=-5.514;RPBZ=-0.731414;MQBZ=0.00491343;MQSBZ=0.0665685;BQBZ=-0.681282;FS=0;MQ0F=0;AC=5;AN=8;DP4=18,17,31,28;MQ=36	GT:PL	1/1:255,84,0	0/1:151,0,252	1/1:255,63,0	0/0:0,56,255
OAR1	97584896	.	T	C	707.424	PASS	DP=316;VDB=9.52179e-08;SGB=14.0619;RPBZ=-1.05006;MQBZ=-0.668251;MQSBZ=0.0698002;BQBZ=-0.66839;FS=0;MQ0F=0;AC=4;AN=8;DP4=42,53,32,59;MQ=39	GT:PL	0/1:255,0,255	0/1:241,0,255	1/1:255,142,0	0/0:0,151,255
OAR1	97839684	.	G	A	424.959	PASS	DP=252;VDB=0.000150478;SGB=9.17394;RPBZ=2.34038;MQBZ=0.20721;MQSBZ=-4.17853;BQBZ=1.0242;FS=0;MQ0F=0;AC=2;AN=8;DP4=47,71,21,12;MQ=37	GT:PL	0/0:0,114,255	0/1:209,0,255	0/0:0,114,255	0/1:255,0,255
OAR1	98397900	.	A	G	244.017	PASS	DP=798;VDB=0.105633;SGB=-55.4746;RPBZ=-2.46793;MQBZ=-17.2447;MQSBZ=1.54587;BQBZ=4.87093;FS=0;MQ0F=0.0513784;AC=4;AN=8;DP4=123,156,96,72;MQ=27	GT:PL	0/1:78,0,255	0/1:104,0,255	0/1:37,0,255	0/1:73,0,255
OAR1	98397909	.	T	C	222.898	PASS	DP=811;VDB=0.151799;SGB=-56.0883;RPBZ=-2.52714;MQBZ=-17.5285;MQSBZ=0.962019;BQBZ=6.60717;FS=0;MQ0F=0.0480888;AC=4;AN=8;DP4=103,175,87,83;MQ=27	GT:PL	0/1:81,0,255	0/1:104,0,255	0/1:28,0,255	0/1:58,0,255
OAR1	98397911	.	T	C	982.461	PASS	DP=790;VDB=3.51153e-09;SGB=-252.976;RPBZ=1.15359;MQBZ=9.70585;MQSBZ=1.40679;BQBZ=-2.56423;FS=0;MQ0F=0.0506329;AC=4;AN=8;DP4=120,171,56,97;MQ=27	GT:PL	0/1:255,0,255	0/1:255,0,255	0/1:255,0,255	0/1:255,0,255
OAR1	98397916	.	G	T	223.069	PASS	DP=773;VDB=0.0773658;SGB=-55.4746;RPBZ=-2.59965;MQBZ=-17.487;MQSBZ=1.93718;BQBZ=5.97863;FS=0;MQ0F=0.0517464;AC=4;AN=8;DP4=86,192,83,85;MQ=27	GT:PL	0/1:81,0,255	0/1:103,0,255	0/1:33,0,255	0/1:54,0,255
OAR1	98397987	.	A	G	180.644	PASS	DP=286;VDB=7.12783e-15;SGB=-93.2194;RPBZ=-0.960536;MQBZ=-7.54824;MQSBZ=1.44446;BQBZ=-0.353677;FS=0;MQ0F=0.0104895;AC=4;AN=8;DP4=39,55,20,34;MQ=27	GT:PL	0/1:99,0,255	0/1:97,0,255	0/1:13,0,255	0/1:16,0,255
OAR1	98398001	.	C	T	322.917	PASS	DP=240;VDB=1.23245e-15;SGB=-26.3236;RPBZ=-0.249273;MQBZ=-10.2489;MQSBZ=1.01085;BQBZ=-7.4563;FS=0;MQ0F=0.0125;AC=4;AN=8;DP4=22,38,25,48;MQ=27	GT:PL	0/1:115,0,255	0/1:104,0,235	0/1:65,0,255	0/1:79,0,255
OAR1	98398007	.	A	G	87.3358	PASS	DP=125;VDB=4.81176e-11;SGB=-70.6275;RPBZ=0.247383;MQBZ=-6.74671;MQSBZ=-0.27652;BQBZ=-2.47613;FS=0;MQ0F=0.024;AC=4;AN=8;DP4=1,76,0,40;MQ=28	GT:PL	0/1:36,0,147	0/1:61,0,141	0/1:21,0,185	0/1:13,0,145
OAR1	98814362	.	G	A	160.489	PASS	DP=151;VDB=0.000903879;SGB=0.289452;RPBZ=4.09156;MQBZ=-0.0511837;MQSBZ=0.100363;BQBZ=3.60659;FS=0;MQ0F=0;AC=2;AN=8;DP4=74,19,7,3;MQ=38	GT:PL	0/1:74,0,190	0/0:0,51,255	0/1:128,0,206	0/0:0,105,255
OAR1	99093049	.	C	T	719.581	PASS	DP=207;VDB=7.63219e-05;SGB=20.9562;RPBZ=-1.28946;MQBZ=2.47233;MQSBZ=1.82828;BQBZ=3.03074;FS=0;MQ0F=0;AC=5;AN=8;DP4=24,18,41,43;MQ=38	GT:PL	1/1:255,90,0	0/0:0,72,255	1/1:255,93,0	0/1:255,0,255
OAR10	1015610	.	G	C	252.322	PASS	DP=113;VDB=1.4747e-05;SGB=1.83436;RPBZ=1.63856;MQBZ=-0.214713;MQSBZ=2.23444;BQBZ=1.0694;FS=0;MQ0F=0;AC=2;AN=8;DP4=33,19,11,3;MQ=39	GT:PL	0/1:110,0,255	0/0:0,24,242	0/0:0,48,255	0/1:182,0,228
OAR10	10381272	.	C	T	471.002	PASS	DP=194;VDB=0.0225305;SGB=7.24247;RPBZ=0.63808;MQBZ=0.750163;MQSBZ=1.10641;BQBZ=1.96702;FS=0;MQ0F=0;AC=2;AN=8;DP4=55,33,16,12;MQ=39	GT:PL	0/1:255,0,255	0/1:255,0,240	0/0:0,63,255	0/0:0,123,255
OAR10	12117769	.	A	C	721.504	PASS	DP=279;VDB=0.0274487;SGB=-26.9373;RPBZ=2.45762;MQBZ=0.0918786;MQSBZ=-0.449442;BQBZ=1.13531;FS=0;MQ0F=0;AC=4;AN=8;DP4=52,48,36,39;MQ=35	GT:PL	0/0:0,148,255	1/1:255,93,0	0/1:255,0,255	0/1:255,0,255
OAR10	13115663	.	T	C	582.496	PASS	DP=116;VDB=2.76495e-08;SGB=3.24271;RPBZ=-0.784842;MQBZ=-3.50865;MQSBZ=2.40217;BQBZ=-2.88438;FS=0;MQ0F=0;AC=4;AN=8;DP4=21,19,23,12;MQ=39	GT:PL	1/1:255,45,0	0/1:116,0,158	0/1:255,0,215	0/0:0,69,255
OAR10	13343025	.	G	A	206.754	PASS	DP=27;VDB=2.52182e-05;SGB=-0.793216;RPBZ=0.417734;MQBZ=0.820843;BQBZ=-0.578174;FS=0;MQ0F=0;AC=4;AN=8;DP4=0,13,0,14;MQ=33	GT:PL	1/1:134,18,0	0/0:0,18,117	0/1:34,0,79	0/1:82,0,47
OAR10	13613182	.	C	G	358.424	PASS	DP=36;VDB=8.23214e-07;SGB=5.06612;RPBZ=0.238233;MQBZ=1.0662;BQBZ=1.61331;FS=0;MQ0F=0;AC=6;AN=8;DP4=9,0,27,0;MQ=34	GT:PL	1/1:142,30,0	0/0:0,27,130	1/1:87,9,0	1/1:174,42,0
OAR10	13613301	.	G	T	719.586	PASS	DP=247;VDB=0.000681873;SGB=14.638;RPBZ=-0.387307;MQBZ=0.103922;MQSBZ=1.40294;BQBZ=-0.0983903;FS=0;MQ0F=0;AC=5;AN=8;DP4=40,24,54,40;MQ=37	GT:PL	1/1:255,90,0	0/0:0,102,255	1/1:255,102,0	0/1:255,0,255
OAR10	13882916	.	C	A	720.017	PASS	DP=252;VDB=2.28768e-09;SGB=28.7757;RPBZ=-1.84859;MQBZ=0.526544;MQSBZ=1.51426;BQBZ=0.339323;FS=0;MQ0F=0;AC=6;AN=8;DP4=18,19,58,53;MQ=39	GT:PL	1/1:255,57,0	0/0:0,108,255	1/1:255,84,0	1/1:255,154,0
OAR10	14148321	.	C	G	442.514	PASS	DP=108;VDB=0.427729;SGB=15.0037;RPBZ=1.77399;MQBZ=0.366118;MQSBZ=2.29556;BQBZ=-0.10093;FS=0;MQ0F=0;AC=4;AN=8;DP4=28,13,10,16;MQ=37	GT:PL	1/1:255,54,0	0/0:0,33,255	1/1:237,24,0	0/0:0,90,255
OAR10	15709	.	G	A	981.047	PASS	DP=287;VDB=1.20744e-24;SGB=-9.23929;RPBZ=-0.527679;MQBZ=-0.19744;MQSBZ=1.24353;BQBZ=-0.0734331;FS=0;MQ0F=0;AC=6;AN=8;DP4=20,18,80,56;MQ=37	GT:PL	0/1:255,0,255	0/1:255,0,255	1/1:255,117,0	1/1:255,157,0
OAR10	16780764	.	T	C	147.785	PASS	DP=109;VDB=0.497855;SGB=-0.0958944;RPBZ=1.02987;MQBZ=-2.19555;MQSBZ=0.454312;BQBZ=-0.426737;FS=0;MQ0F=0;AC=2;AN=8;DP4=26,33,4,5;MQ=37	GT:PL	0/0:0,66,255	0/1:153,0,85	0/0:0,75,255	0/1:34,0,221
OAR10	16780900	.	A	G	34.6674	PASS	DP=23;VDB=0.116687;SGB=1.90845;RPBZ=0.830453;MQBZ=-0.215334;BQBZ=-1.09443;FS=0;MQ0F=0;AC=2;AN=8;DP4=0,20,0,3;MQ=37	GT:PL	0/0:0,21,145	0/0:0,12,72	0/0:0,27,163	1/1:77,9,0
OAR10	17270075	.	C	T	104.912	PASS	DP=53;VDB=0.00540982;SGB=-0.867633;RPBZ=-0.170985;MQBZ=0.492538;BQBZ=-0.440632;FS=0;MQ0F=0;AC=2;AN=8;DP4=46,0,7,0;MQ=36	GT:PL	0/0:0,45,175	0/1:51,0,119	0/0:0,63,185	0/1:93,0,72
OAR10	17270185	.	T	C	199.02	PASS	DP=151;VDB=0.279601;SGB=1.44814;RPBZ=-0.43395;MQBZ=-2.6341;MQSBZ=-0.861284;BQBZ=-1.02568;FS=0;MQ0F=0;AC=2;AN=8;DP4=27,52,9,4;MQ=37	GT:PL	0/0:0,78,255	0/1:80,0,237	0/0:0,93,255	0/1:159,0,255
OAR10	17567229	.	G	A	947.679	PASS	DP=232;VDB=2.637e-27;SGB=-7.59531;RPBZ=-0.231765;MQBZ=-1.56465;MQSBZ=4.52698;BQBZ=-0.258387;FS=0;MQ0F=0;AC=6;AN=8;DP4=33,15,66,34;MQ=38	GT:PL	1/1:255,117,0	0/1:222,0,255	1/1:255,99,0	0/1:255,0,255
OAR10	20459151	.	G	C	210.12	PASS	DP=109;VDB=0.00355926;SGB=4.15215;RPBZ=0.743008;MQBZ=-2.93861;MQSBZ=-0.570812;BQBZ=-1.82704;FS=0;MQ0F=0;AC=2;AN=8;DP4=17,31,11,9;MQ=36	GT:PL	0/0:0,69,255	0/0:0,60,255	0/0:0,15,148	1/1:255,54,0
OAR10	21165672	.	G	A	558.933	PASS	DP=56;VDB=1.19042e-09;SGB=-5.02209;RPBZ=-0.0600017;MQBZ=-0.331397;BQBZ=0.707457;FS=0;MQ0F=0;AC=6;AN=8;DP4=12,0,44,0;MQ=39	GT:PL	0/1:150,0,81	0/1:99,0,125	1/1:165,30,0	1/1:184,51,0
OAR10	2133580	.	C	A	653.351	PASS	DP=223;VDB=4.82821e-12;SGB=-29.9885;RPBZ=-1.74955;MQBZ=0.656478;MQSBZ=2.31916;BQBZ=1.39749;FS=0;MQ0F=0;AC=3;AN=8;DP4=55,36,28,13;MQ=36	GT:PL	0/1:255,0,255	0/1:209,0,255	0/0:0,102,255	0/1:229,0,255
OAR10	21812106	.	G	A	119.678	PASS	DP=21;VDB=0.0267105;SGB=3.22748;RPBZ=0.927187;MQBZ=-0.0747495;BQBZ=-1.1547;FS=0;MQ0F=0;AC=2;AN=8;DP4=0,12,0,9;MQ=32	GT:PL	0/1:66,0,18	0/0:0,12,94	0/1:93,0,39	0/0:0,12,102
OAR10	22883592	.	G	T	464.579	PASS	DP=314;VDB=0.00380957;SGB=48.1815;RPBZ=0.313777;MQBZ=0.682989;MQSBZ=0.856812;BQBZ=1.98363;FS=0;MQ0F=0;AC=3;AN=8;DP4=69,53,45,29;MQ=38	GT:PL	0/1:255,0,255	1/1:255,66,0	0/0:0,132,255	0/0:0,148,255
OAR10	23090813	.	A	G	205.845	PASS	DP=28;VDB=7.04226e-08;SGB=2.76733;RPBZ=0.394845;MQBZ=-1.03214;BQBZ=-0.288926;FS=0;MQ0F=0;AC=4;AN=8;DP4=12,0,15,0;MQ=38	GT:PL	0/1:17,0,17	0/0:0,12,99	1/1:169,33,0	0/1:63,0,127
OAR10	23090952	.	T	C	464.034	PASS	DP=239;VDB=0.419835;SGB=7.62876;RPBZ=0.393494;MQBZ=-0.784097;MQSBZ=1.91188;BQBZ=1.42364;FS=0;MQ0F=0;AC=2;AN=8;DP4=56,60,16,13;MQ=38	GT:PL	0/1:255,0,255	0/1:248,0,255	0/0:0,105,255	0/0:0,151,255
OAR10	2343885	.	T	G	372.426	PASS	DP=174;VDB=0.00110099;SGB=9.56023;RPBZ=-0.938025;MQBZ=0.282118;MQSBZ=0.323474;BQBZ=-0.208472;FS=0;MQ0F=0;AC=3;AN=8;DP4=35,32,16,18;MQ=38	GT:PL	0/0:0,60,255	1/1:255,75,0	0/0:0,81,255	0/1:163,0,255
OAR10	24006895	.	T	C	980.894	PASS	DP=197;VDB=7.22324e-06;SGB=-7.27065;RPBZ=0.419206;MQBZ=2.89508;MQSBZ=2.02035;BQBZ=1.8573;FS=0;MQ0F=0;AC=6;AN=8;DP4=16,11,50,43;MQ=36	GT:PL	0/1:255,0,156	0/1:255,0,253	1/1:255,30,0	1/1:255,117,0
OAR10	24889026	.	A	G	980.572	PASS	DP=289;VDB=1.85127e-18;SGB=-37.0634;RPBZ=0.409043;MQBZ=-3.21731;MQSBZ=0.845126;BQBZ=-1.67533;FS=0;MQ0F=0;AC=5;AN=8;DP4=33,35,59,49;MQ=37	GT:PL	0/1:255,0,255	0/1:255,0,255	1/1:255,126,0	0/1:255,0,255
OAR10	25917260	.	G	A	411.677	PASS	DP=194;VDB=0.0703013;SGB=-65.7864;RPBZ=0.358235;MQBZ=1.03259;MQSBZ=1.55179;BQBZ=-0.517228;FS=0;MQ0F=0;AC=2;AN=8;DP4=50,33,19,18;MQ=38	GT:PL	0/1:196,0,255	0/0:0,16,255	0/1:255,1,0	0/0:0,75,255
OAR10	26395903	.	T	C	981.007	PASS	DP=263;VDB=2.47305e-18;SGB=-8.55403;RPBZ=-1.33369;MQBZ=-1.0529;MQSBZ=-1.34557;BQBZ=-0.255093;FS=0;MQ0F=0;AC=6;AN=8;DP4=14,25,58,63;MQ=38	GT:PL	0/1:255,0,255	0/1:255,0,255	1/1:255,111,0	1/1:255,114,0
OAR10	27026626	.	G	A	614.624	PASS	DP=126;VDB=0.000853665;SGB=4.20876;RPBZ=-1.80582;MQBZ=-0.618861;MQSBZ=-0.933022;BQBZ=-1.95545;FS=0;MQ0F=0;AC=5;AN=8;DP4=17,18,21,19;MQ=37	GT:PL	0/1:225,0,254	1/1:180,21,0	1/1:255,63,0	0/0:0,69,255
OAR10	28379227	.	G	A	707.149	PASS	DP=146;VDB=2.66447e-12;SGB=6.33275;RPBZ=-1.40968;MQBZ=-1.52078;MQSBZ=-0.287831;BQBZ=-1.27482;FS=0;MQ0F=0;AC=4;AN=8;DP4=18,24,24,27;MQ=36	GT:PL	0/1:255,0,208	0/1:241,0,97	1/1:255,78,0	0/0:0,78,255
OAR10	28602351	.	C	T	548.557	PASS	DP=90;VDB=2.03755e-13;SGB=8.8369;RPBZ=-0.863649;MQBZ=-0.114909;MQSBZ=-2.06392;BQBZ=0.328445;FS=0;MQ0F=0;AC=5;AN=8;DP4=5,12,11,30;MQ=37	GT:PL	1/1:255,54,0	0/1:84,0,139	1/1:255,57,0	0/0:0,33,255
OAR10	2860362	.	A	G	980.905	PASS	DP=210;VDB=4.32405e-25;SGB=-7.68716;RPBZ=2.09179;MQBZ=-1.98137;MQSBZ=1.51356;BQBZ=-1.7716;FS=0;MQ0F=0;AC=6;AN=8;DP4=14,14,64,38;MQ=37	GT:PL	0/1:255,0,249	1/1:255,78,0	1/1:255,102,0	0/1:255,0,255
OAR10	29026417	.	C	T	359.913	PASS	DP=241;VDB=0.00633276;SGB=-22.624;RPBZ=-0.102728;MQBZ=-0.547684;MQSBZ=0.400365;BQBZ=0.864276;FS=0;MQ0F=0;AC=2;AN=8;DP4=61,56,17,12;MQ=37	GT:PL	0/1:255,0,255	0/1:144,0,255	0/0:0,87,255	0/0:0,114,255
OAR10	29960814	.	T	G	720.226	PASS	DP=82;VDB=2.09967e-05;SGB=8.06258;RPBZ=0.128613;MQBZ=0.0747943;MQSBZ=-1.58953;BQBZ=0.0479225;FS=0;MQ0F=0;AC=6;AN=8;DP4=7,0,29,14;MQ=39	GT:PL	1/1:255,48,0	0/0:0,21,168	1/1:255,39,0	1/1:255,42,0
OAR10	31253648	.	G	A	980.697	PASS	DP=198;VDB=0.000512022;SGB=-7.36759;RPBZ=-0.197754;MQBZ=-0.962292;MQSBZ=0.71842;BQBZ=0.331805;FS=0;MQ0F=0;AC=6;AN=8;DP4=9,15,52,43;MQ=38	GT:PL	1/1:255,96,0	0/1:255,0,255	1/1:255,72,0	0/1:255,0,203
OAR10	32476313	.	G	A	611.247	PASS	DP=182;VDB=1.70024e-07;SGB=7.10535;RPBZ=0.431175;MQBZ=-1.22102;MQSBZ=-0.082608;BQBZ=-0.583249;FS=0;MQ0F=0;AC=4;AN=8;DP4=22,37,18,37;MQ=37	GT:PL	0/1:255,0,255	0/1:145,0,255	0/0:0,69,255	1/1:255,87,0
OAR10	32778347	.	C	T	500.694	PASS	DP=112;VDB=1.4482e-07;SGB=-1.10229;RPBZ=1.06496;MQBZ=-0.352245;MQSBZ=0.392918;BQBZ=0.527253;FS=0;MQ0F=0;AC=5;AN=8;DP4=12,15,13,30;MQ=36	GT:PL	0/1:76,0,221	0/1:93,0,202	1/1:255,84,0	0/1:117,0,165
OAR10	33351137	.	G	C	316.213	PASS	DP=77;VDB=0.000291027;SGB=8.80254;RPBZ=-0.550955;MQBZ=-2.52367;MQSBZ=1.71193;BQBZ=-3.07071;FS=0;MQ0F=0;AC=2;AN=8;DP4=7,20,8,9;MQ=38	GT:PL	0/0:0,30,255	0/1:115,0,125	0/0:0,12,138	0/1:240,0,179
OAR10	33890026	.	A	G	809.761	PASS	DP=147;VDB=0.000472365;SGB=-5.99514;RPBZ=-0.37481;MQBZ=-0.94062;MQSBZ=-2.64259;BQBZ=0.0106778;FS=0;MQ0F=0;AC=6;AN=8;DP4=11,13,29,36;MQ=37	GT:PL	0/1:255,0,255	0/1:84,0,249	1/1:255,72,0	1/1:255,69,0
OAR10	34184317	.	C	A	648.584	PASS	DP=121;VDB=1.52338e-06;SGB=10.1209;RPBZ=-0.743193;MQBZ=0.665234;MQSBZ=0.43677;BQBZ=1.73522;FS=0;MQ0F=0;AC=5;AN=8;DP4=7,21,21,25;MQ=37	GT:PL	1/1:255,57,0	0/1:184,0,171	1/1:255,60,0	0/0:0,63,255
OAR10	34392333	.	G	A	91.3932	PASS	DP=33;VDB=0.000290473;SGB=-10.9634;RPBZ=0.688178;MQBZ=0.168495;BQBZ=-0.575994;FS=0;MQ0F=0;AC=2;AN=8;DP4=0,23,0,10;MQ=29	GT:PL	0/0:0,0,52	0/1:31,0,80	0/0:0,36,143	0/1:97,0,69
OAR10	34602753	.	C	T	864.04	PASS	DP=116;VDB=0.0103589;SGB=-5.58564;RPBZ=-2.10359;MQBZ=-1.69729;MQSBZ=-0.0181389;BQBZ=-0.300817;FS=0;MQ0F=0;AC=6;AN=8;DP4=8,12,27,29;MQ=34	GT:PL	0/1:151,0,188	1/1:255,57,0	1/1:255,42,0	0/1:242,0,232
OAR10	37774142	.	G	A	714.491	PASS	DP=201;VDB=0.000135827;SGB=9.42404;RPBZ=-1.19738;MQBZ=0.149922;MQSBZ=2.118;BQBZ=1.02825;FS=0;MQ0F=0;AC=4;AN=8;DP4=32,26,32,35;MQ=37	GT:PL	0/1:248,0,255	0/1:255,0,255	1/1:255,123,0	0/0:0,93,255
OAR10	38088218	.	A	G	690.584	PASS	DP=131;VDB=1.34993e-14;SGB=6.33266;RPBZ=-1.43841;MQBZ=-0.863556;MQSBZ=-0.203802;BQBZ=-0.898184;FS=0;MQ0F=0;AC=5;AN=8;DP4=13,21,16,35;MQ=38	GT:PL	1/1:255,66,0	0/1:226,0,215	1/1:255,60,0	0/0:0,78,255
OAR10	38782428	.	G	T	661.124	PASS	DP=210;VDB=0.260784;SGB=-30.6022;RPBZ=4.18299;MQBZ=1.67243;MQSBZ=0.904782;BQBZ=4.52304;FS=0;MQ0F=0;AC=3;AN=8;DP4=56,22,25,17;MQ=37	GT:PL	0/1:255,0,28	0/1:192,0,255	0/1:255,0,62	0/0:0,169,255
OAR10	3878819	.	C	T	336.872	PASS	DP=156;VDB=0.0884613;SGB=4.15211;RPBZ=0.827299;MQBZ=-0.948541;MQSBZ=0.201188;BQBZ=0.605803;FS=0;MQ0F=0;AC=2;AN=8;DP4=37,46,8,12;MQ=37	GT:PL	0/0:0,87,255	0/1:121,0,255	0/0:0,75,255	0/1:255,0,214
OAR10	38984911	.	C	T	305.6	PASS	DP=135;VDB=0.0885223;SGB=2.60694;RPBZ=2.05599;MQBZ=0.381882;MQSBZ=0.0324735;BQBZ=1.62328;FS=0;MQ0F=0.00740741;AC=3;AN=8;DP4=28,13,14,2;MQ=36	GT:PL	0/1:179,0,128	0/0:0,45,255	1/1:172,24,0	0/0:0,60,255
OAR10	38984987	.	A	C	363.024	PASS	DP=155;VDB=2.33557e-06;SGB=22.7007;RPBZ=-0.115044;MQBZ=-0.8946;MQSBZ=-1.83952;BQBZ=0.658672;FS=0;MQ0F=0;AC=3;AN=8;DP4=15,46,12,24;MQ=38	GT:PL	0/0:0,69,255	0/1:153,0,255	0/0:0,72,255	1/1:255,14,0
OAR10	40611115	.	T	A	705.075	PASS	DP=169;VDB=2.39759e-08;SGB=6.3327;RPBZ=0.377585;MQBZ=0.226822;MQSBZ=-1.46;BQBZ=0.54553;FS=0;MQ0F=0;AC=3;AN=8;DP4=19,29,21,30;MQ=37	GT:PL	0/1:235,0,245	0/0:0,48,255	0/1:255,0,58	0/1:255,0,255
OAR10	41501649	.	T	A	926.02	PASS	DP=216;VDB=1.89553e-14;SGB=-6.95672;RPBZ=-0.764944;MQBZ=-1.25201;MQSBZ=1.70024;BQBZ=-0.777093;FS=0;MQ0F=0;AC=6;AN=8;DP4=25,16,52,34;MQ=38	GT:PL	0/1:255,0,245	1/1:255,81,0	1/1:255,78,0	0/1:200,0,255
OAR10	41718497	.	G	A	980.828	PASS	DP=217;VDB=1.20096e-10;SGB=-6.77328;RPBZ=-0.41479;MQBZ=-2.21907;MQSBZ=1.44729;BQBZ=-3.2314;FS=0;MQ0F=0;AC=6;AN=8;DP4=23,21,39,43;MQ=37	GT:PL	0/1:255,0,255	1/1:255,60,0	1/1:255,93,0	0/1:255,0,255
OAR10	43098872	.	A	G	290.494	PASS	DP=31;VDB=1.59858e-08;SGB=3.96895;RPBZ=-0.0622121;MQBZ=1.47873;BQBZ=1.3484;FS=0;MQ0F=0;AC=5;AN=8;DP4=11,0,20,0;MQ=38	GT:PL	0/1:54,0,111	1/1:102,12,0	0/0:0,12,110	1/1:179,39,0
OAR10	43538364	.	C	T	341.509	PASS	DP=66;VDB=3.66124e-07;SGB=-0.227173;RPBZ=1.0565;MQBZ=0.265363;MQSBZ=-1.26975;BQBZ=-1.31915;FS=0;MQ0F=0;AC=4;AN=8;DP4=7,18,2,15;MQ=37	GT:PL	0/1:133,0,119	1/1:196,18,0	0/0:0,30,243	0/1:56,0,237
OAR10	43741437	.	C	T	349.517	PASS	DP=110;VDB=1.15657e-06;SGB=13.761;RPBZ=-0.400845;MQBZ=-0.815968;MQSBZ=-2.30111;BQBZ=-0.757821;FS=0;MQ0F=0;AC=3;AN=8;DP4=23,20,14,10;MQ=38	GT:PL	0/1:140,0,217	1/1:255,54,0	0/0:0,51,255	0/0:0,48,255
OAR10	44350517	.	C	G	331.34	PASS	DP=134;VDB=0.000116107;SGB=6.08358;RPBZ=-1.7104;MQBZ=-1.567;MQSBZ=1.8952;BQBZ=-0.696718;FS=0;MQ0F=0;AC=3;AN=8;DP4=30,20,14,11;MQ=37	GT:PL	0/1:122,0,255	0/0:0,36,255	1/1:255,60,0	0/0:0,75,255
OAR10	45396153	.	G	A	721.425	PASS	DP=340;VDB=9.74546e-10;SGB=14.638;RPBZ=-0.260851;MQBZ=0.275583;MQSBZ=-1.92678;BQBZ=-0.0482891;FS=0;MQ0F=0;AC=4;AN=8;DP4=48,70,40,54;MQ=38	GT:PL	0/1:255,0,255	0/1:255,0,255	1/1:255,141,0	0/0:0,181,255
OAR10	45646692	.	G	A	443.582	PASS	DP=167;VDB=1.23227e-10;SGB=30.975;RPBZ=0.710201;MQBZ=-2.82089;MQSBZ=1.48382;BQBZ=-1.67918;FS=0;MQ0F=0;AC=3;AN=8;DP4=24,29,25,24;MQ=36	GT:PL	0/1:234,0,254	0/0:0,69,255	0/0:0,54,255	1/1:255,105,0
OAR10	46122766	.	T	C	324.771	PASS	DP=69;VDB=0.000570211;SGB=6.02524;RPBZ=-0.548056;MQBZ=-1.18217;MQSBZ=-2.45607;BQBZ=-0.324884;FS=0;MQ0F=0;AC=3;AN=8;DP4=10,10,7,6;MQ=40	GT:PL	0/1:118,0,98	0/0:0,15,175	1/1:252,27,0	0/0:0,36,255
OAR10	46122840	.	A	G	81.963	PASS	DP=72;VDB=0.0243383;SGB=-1.62982;RPBZ=1.11024;MQBZ=-1.62199;MQSBZ=-1.27126;BQBZ=0.292655;FS=0;MQ0F=0;AC=2;AN=8;DP4=15,21,2,3;MQ=40	GT:PL	0/0:0,24,213	0/1:21,0,139	0/0:0,45,255	0/1:102,0,228
OAR10	46554234	.	T	C	629.482	PASS	DP=189;VDB=0.00102426;SGB=6.72778;RPBZ=1.00944;MQBZ=0.813336;MQSBZ=1.27773;BQBZ=-0.10249;FS=0;MQ0F=0;AC=4;AN=8;DP4=37,23,34,19;MQ=38	GT:PL	0/1:255,0,255	0/1:163,0,187	1/1:255,102,0	0/0:0,108,255
OAR10	47953723	.	C	T	277.39	PASS	DP=81;VDB=0.131699;SGB=1.83441;RPBZ=0.0550058;MQBZ=-1.49109;MQSBZ=0.120509;BQBZ=-0.60241;FS=0;MQ0F=0;AC=3;AN=8;DP4=17,19,8,6;MQ=37	GT:PL	0/0:0,48,255	1/1:252,30,0	0/0:0,39,255	0/1:71,0,186
OAR10	48604502	.	T	C	460.475	PASS	DP=141;VDB=0.00529044;SGB=26.6937;RPBZ=0;MQBZ=-0.830453;MQSBZ=-1.53481;BQBZ=-0.156414;FS=0;MQ0F=0;AC=4;AN=8;DP4=21,22,20,23;MQ=37	GT:PL	1/1:255,60,0	0/0:0,48,255	1/1:255,69,0	0/0:0,81,255
OAR10	48827877	.	G	A	422.586	PASS	DP=95;VDB=3.03526e-07;SGB=12.8455;RPBZ=-0.00856534;MQBZ=-1.92797;MQSBZ=-3.14072;BQBZ=-0.184228;FS=0;MQ0F=0;AC=3;AN=8;DP4=14,21,8,15;MQ=37	GT:PL	0/0:0,39,255	1/1:254,39,0	0/0:0,36,255	0/1:214,0,200
OAR10	49038217	.	G	C	789.01	PASS	DP=116;VDB=2.81106e-22;SGB=-5.3456;RPBZ=1.04888;MQBZ=-2.06318;MQSBZ=-2.70078;BQBZ=-0.182874;FS=0;MQ0F=0;AC=6;AN=8;DP4=7,11,17,34;MQ=36	GT:PL	1/1:255,60,0	0/1:184,0,120	1/1:255,45,0	0/1:134,0,255
OAR10	49555446	.	A	G	277.589	PASS	DP=157;VDB=0.0112569;SGB=1.83436;RPBZ=-1.271;MQBZ=2.03161;MQSBZ=-0.350019;BQBZ=-1.343;FS=0;MQ0F=0;AC=2;AN=8;DP4=29,37,4,10;MQ=39	GT:PL	0/0:0,54,255	0/1:185,0,244	0/0:0,69,255	0/1:132,0,255
OAR10	49772713	.	G	T	97.4413	PASS	DP=48;VDB=0.745967;SGB=3.26056;RPBZ=-0.860391;MQBZ=-0.604113;MQSBZ=0.245043;BQBZ=-0.355694;FS=0;MQ0F=0;AC=2;AN=8;DP4=8,18,2,2;MQ=38	GT:PL	0/0:0,27,229	1/1:141,12,0	0/0:0,30,224	0/0:0,21,201
OAR10	49976051	.	C	T	210.01	PASS	DP=220;VDB=4.57036e-05;SGB=40.6541;RPBZ=0.176093;MQBZ=-0.410165;MQSBZ=3.41043;BQBZ=0.297685;FS=0;MQ0F=0;AC=2;AN=8;DP4=57,40,16,15;MQ=39	GT:PL	0/0:0,123,255	0/0:0,72,255	1/1:255,54,0	0/0:0,93,255
OAR10	50604939	.	C	T	460.535	PASS	DP=181;VDB=0.000586171;SGB=8.01505;RPBZ=2.58376;MQBZ=-3.26378;MQSBZ=-1.3815;BQBZ=1.95812;FS=0;MQ0F=0;AC=4;AN=8;DP4=34,34,11,19;MQ=37	GT:PL	0/0:0,120,255	0/0:0,81,255	1/1:255,36,0	1/1:255,21,0
OAR10	52500891	.	T	G	200.168	PASS	DP=19;VDB=0.00786203;SGB=-3.32962;RPBZ=0.749122;MQBZ=-0.76341;BQBZ=-1.24264;FS=0;MQ0F=0;AC=6;AN=8;DP4=6,0,13,0;MQ=33	GT:PL	1/1:96,18,0	0/1:24,0,79	1/1:65,9,0	0/1:54,0,65
OAR10	52719618	.	C	G	721.238	PASS	DP=201;VDB=2.31433e-15;SGB=10.7751;RPBZ=0.430231;MQBZ=1.37391;MQSBZ=-4.08635;BQBZ=1.63931;FS=0;MQ0F=0;AC=4;AN=8;DP4=14,34,29,45;MQ=38	GT:PL	0/1:255,0,255	0/1:255,0,112	0/0:0,84,255	1/1:255,123,0
OAR10	53437280	.	C	T	187.048	PASS	DP=54;VDB=0.00667785;SGB=-0.0947856;RPBZ=-2.05119;MQBZ=0.492394;MQSBZ=0.474404;BQBZ=0.358553;FS=0;MQ0F=0;AC=2;AN=8;DP4=15,11,5,4;MQ=35	GT:PL	0/1:211,0,20	0/1:15,0,41	0/0:0,36,255	0/0:0,30,224
OAR10	53782011	.	A	G	46.5324	PASS	DP=8;VDB=0.02;SGB=-1.03207;RPBZ=1;FS=0;MQ0F=0;AC=4;AN=8;DP4=1,1,2,0;MQ=42	GT:PL	0/1:0,3,42	0/1:42,3,0	0/1:42,3,0	0/1:0,3,42
OAR10	54007463	.	A	C	539.113	PASS	DP=89;VDB=0.437206;SGB=-11.8999;RPBZ=-0.496859;MQBZ=-0.505964;MQSBZ=-0.843272;BQBZ=-1.29922;FS=0;MQ0F=0;AC=5;AN=8;DP4=15,13,11,15;MQ=38	GT:PL	0/1:88,0,253	0/1:61,0,205	1/1:255,36,0	0/1:176,0,226
OAR10	54007465	.	C	T	402.822	PASS	DP=88;VDB=0.523375;SGB=3.76582;RPBZ=0.616034;MQBZ=0.330867;MQSBZ=-0.843272;BQBZ=0.285003;FS=0;MQ0F=0;AC=2;AN=8;DP4=16,19,10,9;MQ=38	GT:PL	0/1:253,0,88	0/0:0,30,255	0/0:0,36,255	0/1:189,0,219
OAR10	54213997	.	C	T	812.546	PASS	DP=127;VDB=8.84248e-08;SGB=-3.9964;RPBZ=1.50085;MQBZ=0.710629;MQSBZ=-1.63851;BQBZ=0.964705;FS=0;MQ0F=0;AC=6;AN=8;DP4=1,10,28,34;MQ=39	GT:PL	0/1:109,0,187	0/1:231,0,6	1/1:255,39,0	1/1:255,102,0
OAR10	54660166	.	C	T	212.322	PASS	DP=53;VDB=0.00076931;SGB=-10.2946;RPBZ=-1.79348;MQBZ=1.42831;BQBZ=-0.827047;FS=0;MQ0F=0;AC=4;AN=8;DP4=32,0,21,0;MQ=33	GT:PL	0/1:52,0,130	0/1:35,0,122	1/1:169,42,0	0/0:0,9,135
OAR10	55597158	.	G	A	378.994	PASS	DP=133;VDB=0.0302302;SGB=4.9247;RPBZ=-0.465118;MQBZ=-0.212071;MQSBZ=-1.12267;BQBZ=-0.0228121;FS=0;MQ0F=0;AC=2;AN=8;DP4=23,29,12,10;MQ=39	GT:PL	0/0:0,51,255	0/1:255,0,117	0/0:0,54,255	0/1:163,0,255
OAR10	56074520	.	A	G	392.724	PASS	DP=184;VDB=0.526601;SGB=4.5384;RPBZ=3.92589;MQBZ=-0.0614268;MQSBZ=0.117761;BQBZ=2.63667;FS=0;MQ0F=0;AC=2;AN=8;DP4=63,22,13,8;MQ=38	GT:PL	0/0:0,60,255	0/1:196,0,255	0/0:0,102,255	0/1:236,0,255
OAR10	56511507	.	T	G	45.2532	PASS	DP=26;VDB=0.0797974;SGB=-2.00512;RPBZ=-0.712988;MQBZ=-0.615704;BQBZ=0.308618;FS=0;MQ0F=0;AC=3;AN=8;DP4=0,22,0,4;MQ=37	GT:PL	0/0:0,33,168	0/1:18,0,100	0/0:0,18,119	1/1:71,9,0
OAR10	57739095	.	G	A	434.48	PASS	DP=96;VDB=0.0520056;SGB=16.314;RPBZ=1.82563;MQBZ=-1.13978;MQSBZ=1.67958;BQBZ=-1.18576;FS=0;MQ0F=0;AC=4;AN=8;DP4=24,12,19,9;MQ=35	GT:PL	0/0:0,66,255	1/1:229,33,0	0/0:0,42,255	1/1:255,51,0
OAR10	60663801	.	C	A	664.318	PASS	DP=109;VDB=0.0148102;SGB=10.5922;RPBZ=0.626893;MQBZ=-0.483878;MQSBZ=-1.02318;BQBZ=-1.82005;FS=0;MQ0F=0;AC=5;AN=8;DP4=15,10,9,35;MQ=36	GT:PL	1/1:255,72,0	0/1:209,0,75	1/1:246,30,0	0/0:0,63,255
OAR10	61925148	.	T	C	87.2986	PASS	DP=15;VDB=0.153613;SGB=0.891771;RPBZ=1.11177;MQBZ=-1.17108;MQSBZ=-0.188982;BQBZ=-1.53704;FS=0;MQ0F=0;AC=4;AN=8;DP4=1,2,3,2;MQ=37	GT:PL	0/1:0,3,42	0/1:6,3,0	0/0:0,6,84	1/1:122,12,0
OAR10	63055829	.	T	G	144.9	PASS	DP=22;VDB=0.000674049;SGB=5.56313;RPBZ=-0.527952;MQBZ=-0.506623;BQBZ=-1.32137;FS=0;MQ0F=0;AC=4;AN=8;DP4=10,0,12,0;MQ=35	GT:PL	0/0:0,18,139	1/1:41,6,0	0/0:0,12,73	1/1:151,30,0
OAR10	63055929	.	C	T	460.475	PASS	DP=202;VDB=8.79797e-09;SGB=41.9422;RPBZ=0.661142;MQBZ=-0.0271852;MQSBZ=2.18271;BQBZ=-1.41481;FS=0;MQ0F=0;AC=4;AN=8;DP4=31,26,40,25;MQ=38	GT:PL	1/1:255,105,0	0/0:0,54,255	1/1:255,90,0	0/0:0,117,255
OAR10	63056016	.	A	G	233.531	PASS	DP=77;VDB=0.0009564;SGB=6.85617;RPBZ=0.0694322;MQBZ=-0.608147;BQBZ=0.0919655;FS=0;MQ0F=0;AC=3;AN=8;DP4=0,50,0,27;MQ=37	GT:PL	0/0:0,60,182	0/1:93,0,126	0/0:0,69,189	1/1:186,66,0
OAR10	63056022	.	C	T	215.46	PASS	DP=74;VDB=0.000506184;SGB=6.46988;RPBZ=0.299749;MQBZ=-0.553816;BQBZ=2.05405;FS=0;MQ0F=0;AC=3;AN=8;DP4=0,47,0,26;MQ=37	GT:PL	0/0:0,54,177	0/1:75,0,128	0/0:0,66,187	1/1:186,66,0
OAR10	63565072	.	G	A	305.044	PASS	DP=101;VDB=0.00146793;SGB=2.99328;RPBZ=-0.16061;MQBZ=-0.133925;MQSBZ=-1.69353;BQBZ=-1.08019;FS=0;MQ0F=0;AC=2;AN=8;DP4=21,22,11,6;MQ=38	GT:PL	0/0:0,54,255	0/1:89,0,85	0/0:0,27,255	0/1:255,0,255
OAR10	65458052	.	T	C	160.461	PASS	DP=42;VDB=0.025915;SGB=-1.25106;RPBZ=-2.41256;MQBZ=1.59154;MQSBZ=1.00894;BQBZ=1.53675;FS=0;MQ0F=0;AC=3;AN=8;DP4=12,9,2,4;MQ=38	GT:PL	0/0:0,27,218	1/1:148,12,0	0/0:0,21,226	0/1:57,0,135
OAR10	65670495	.	G	T	210.017	PASS	DP=381;VDB=3.04634e-10;SGB=76.6978;RPBZ=1.1714;MQBZ=-3.10146;MQSBZ=1.29641;BQBZ=-1.45387;FS=0;MQ0F=0;AC=2;AN=8;DP4=87,83,32,25;MQ=38	GT:PL	0/0:0,211,255	0/0:0,105,255	1/1:255,172,0	0/0:0,196,255
OAR10	66391085	.	A	G	662.505	PASS	DP=155;VDB=6.45769e-06;SGB=-21.1071;RPBZ=-1.29;MQBZ=-2.29421;MQSBZ=0.235671;BQBZ=-1.34968;FS=0;MQ0F=0.00645161;AC=4;AN=8;DP4=20,21,29,27;MQ=36	GT:PL	1/1:255,81,0	0/1:255,0,132	0/0:0,39,255	0/1:196,0,255
OAR10	66391151	.	G	T	165.22	PASS	DP=97;VDB=0.0674539;SGB=7.39213;RPBZ=0.0883404;MQBZ=0.824224;MQSBZ=-1.51006;BQBZ=-0.661822;FS=0;MQ0F=0.0103093;AC=2;AN=8;DP4=19,23,3,4;MQ=35	GT:PL	0/0:0,45,255	0/0:0,33,255	1/1:210,21,0	0/0:0,48,255
OAR10	68615799	.	A	G	606.466	PASS	DP=116;VDB=1.63312e-05;SGB=12.926;RPBZ=0.0529876;MQBZ=1.41763;MQSBZ=-2.64608;BQBZ=1.20659;FS=0;MQ0F=0;AC=5;AN=8;DP4=13,11,29,22;MQ=35	GT:PL	1/1:255,84,0	1/1:255,48,0	0/0:0,30,233	0/1:142,0,253
OAR10	68859717	.	G	A	279.789	PASS	DP=123;VDB=0.000167699;SGB=2.99324;RPBZ=0.877029;MQBZ=-0.644972;MQSBZ=2.31553;BQBZ=-1.54782;FS=0;MQ0F=0;AC=2;AN=8;DP4=35,24,13,4;MQ=38	GT:PL	0/0:0,39,255	0/1:127,0,255	0/0:0,69,255	0/1:192,0,228
OAR10	72215033	.	A	G	180.101	PASS	DP=25;VDB=4.1587e-06;SGB=8.17984;RPBZ=0.417554;MQBZ=-0.210485;FS=0;MQ0F=0;AC=4;AN=8;DP4=10,0,15,0;MQ=31	GT:PL	1/1:158,36,0	0/0:0,18,113	1/1:70,9,0	0/0:0,12,102
OAR10	72215114	.	G	T	731.301	PASS	DP=142;VDB=4.77263e-05;SGB=-16.5043;RPBZ=8.52112;MQBZ=-1.49934;MQSBZ=-0.834982;BQBZ=7.25854;FS=0;MQ0F=0;AC=4;AN=8;DP4=42,6,13,28;MQ=37	GT:PL	0/1:255,0,210	0/1:169,0,170	0/1:115,0,172	0/1:230,0,230
OAR10	725426	.	G	T	471.023	PASS	DP=258;VDB=0.0222618;SGB=11.1054;RPBZ=0.309567;MQBZ=1.23017;MQSBZ=-1.13365;BQBZ=0.0258816;FS=0;MQ0F=0;AC=2;AN=8;DP4=62,66,18,20;MQ=38	GT:PL	0/0:0,148,255	0/1:255,0,216	0/0:0,126,255	0/1:255,0,255
OAR10	7258067	.	A	G	464.581	PASS	DP=140;VDB=1.22777e-06;SGB=24.6586;RPBZ=1.6909;MQBZ=0.201453;MQSBZ=-2.67257;BQBZ=2.912;FS=0;MQ0F=0;AC=3;AN=8;DP4=10,34,14,26;MQ=39	GT:PL	1/1:255,81,0	0/0:0,39,255	0/0:0,42,255	0/1:255,0,230
OAR10	72689443	.	A	G	397.583	PASS	DP=141;VDB=1.19232e-08;SGB=4.9247;RPBZ=0.512271;MQBZ=-0.371402;MQSBZ=-0.683503;BQBZ=-0.288753;FS=0;MQ0F=0;AC=3;AN=8;DP4=23,44,7,15;MQ=38	GT:PL	0/0:0,78,255	0/1:188,0,194	1/1:255,39,0	0/0:0,96,255
OAR10	72905737	.	G	A	210.017	PASS	DP=167;VDB=0.000114481;SGB=46.1993;RPBZ=1.33795;MQBZ=-0.671519;MQSBZ=1.34396;BQBZ=0.0607763;FS=0;MQ0F=0;AC=2;AN=8;DP4=40,28,19,16;MQ=40	GT:PL	1/1:255,105,0	0/0:0,54,255	0/0:0,54,255	0/0:0,96,255
OAR10	73155645	.	G	A	294.696	PASS	DP=120;VDB=0.0146672;SGB=4.9247;RPBZ=1.23265;MQBZ=-1.14358;MQSBZ=1.59468;BQBZ=-2.71338;FS=0;MQ0F=0;AC=2;AN=8;DP4=29,28,8,14;MQ=36	GT:PL	0/0:0,45,255	0/1:79,0,238	0/0:0,57,255	0/1:255,0,255
OAR10	73402078	.	T	C	210.027	PASS	DP=265;VDB=7.95206e-10;SGB=14.9684;RPBZ=0.181736;MQBZ=-0.242075;MQSBZ=-1.03457;BQBZ=0.157029;FS=0;MQ0F=0;AC=2;AN=8;DP4=39,69,24,24;MQ=38	GT:PL	1/1:255,141,0	0/0:0,69,255	0/0:0,126,255	0/0:0,129,255
OAR10	73681283	.	T	C	701.775	PASS	DP=181;VDB=6.8103e-10;SGB=-6.05272;RPBZ=0.649458;MQBZ=-1.93398;MQSBZ=1.22514;BQBZ=-0.0521779;FS=0;MQ0F=0;AC=5;AN=8;DP4=25,16,31,39;MQ=37	GT:PL	1/1:255,99,0	0/0:0,18,255	1/1:255,66,0	0/1:237,0,255
OAR10	74842370	.	G	A	210.017	PASS	DP=137;VDB=0.00694975;SGB=24.0188;RPBZ=1.02387;MQBZ=0.513468;MQSBZ=1.10221;BQBZ=1.14077;FS=0;MQ0F=0;AC=2;AN=8;DP4=31,31,8,11;MQ=38	GT:PL	1/1:255,57,0	0/0:0,69,255	0/0:0,57,255	0/0:0,60,255
OAR10	75061518	.	C	G	91.1727	PASS	DP=44;VDB=0.303109;SGB=3.26056;RPBZ=2.25055;MQBZ=1.25647;MQSBZ=-2.03334;BQBZ=0.634212;FS=0;MQ0F=0;AC=2;AN=8;DP4=14,12,2,2;MQ=38	GT:PL	0/0:0,15,166	1/1:134,12,0	0/0:0,57,255	0/0:0,6,77
OAR10	75686106	.	G	C	686.451	PASS	DP=85;VDB=1.99343e-09;SGB=8.99755;RPBZ=0.214821;MQBZ=-1.94801;MQSBZ=0.467433;BQBZ=-1.60436;FS=0;MQ0F=0;AC=5;AN=8;DP4=4,5,12,28;MQ=38	GT:PL	0/0:0,12,146	1/1:251,30,0	1/1:255,63,0	0/1:225,0,132
OAR10	76718619	.	C	T	720.023	PASS	DP=140;VDB=1.35995e-06;SGB=16.0777;RPBZ=0.733725;MQBZ=-2.20948;MQSBZ=-2.18423;BQBZ=-1.50172;FS=0;MQ0F=0;AC=6;AN=8;DP4=9,13,28,39;MQ=36	GT:PL	1/1:255,63,0	0/0:0,66,255	1/1:255,54,0	1/1:255,84,0
OAR10	77235711	.	T	C	720.101	PASS	DP=112;VDB=2.67263e-08;SGB=10.3237;RPBZ=-1.50531;MQBZ=-2.39243;MQSBZ=0.942769;BQBZ=0.0909098;FS=0;MQ0F=0;AC=6;AN=8;DP4=6,15,19,28;MQ=39	GT:PL	1/1:255,15,0	1/1:255,39,0	1/1:255,48,0	0/0:0,60,255
OAR10	77552754	.	T	C	720.023	PASS	DP=225;VDB=8.76032e-31;SGB=29.0076;RPBZ=-2.14938;MQBZ=0.965165;MQSBZ=-0.482455;BQBZ=0.855026;FS=0;MQ0F=0;AC=6;AN=8;DP4=11,17,64,48;MQ=38	GT:PL	1/1:255,81,0	0/0:0,84,255	1/1:255,126,0	1/1:255,129,0
OAR10	78767459	.	T	C	471.039	PASS	DP=213;VDB=0.00442439;SGB=8.78764;RPBZ=-0.594565;MQBZ=-0.59777;MQSBZ=2.63147;BQBZ=-0.281137;FS=0;MQ0F=0;AC=2;AN=8;DP4=46,48,14,18;MQ=37	GT:PL	0/0:0,111,255	0/1:255,0,236	0/0:0,81,255	0/1:255,0,255
OAR10	8124653	.	G	A	86.0967	PASS	DP=145;VDB=0.69274;SGB=-0.867633;RPBZ=-2.98098;MQBZ=-1.41674;MQSBZ=-1.01901;BQBZ=2.33069;FS=0;MQ0F=0;AC=2;AN=8;DP4=25,60,2,5;MQ=38	GT:PL	0/0:0,105,255	0/1:61,0,204	0/0:0,63,255	0/1:67,0,255
OAR10	81601173	.	T	C	129.404	PASS	DP=59;VDB=0.0148128;SGB=-1.63269;RPBZ=1.03963;MQBZ=1.12687;MQSBZ=-0.970142;BQBZ=0.642978;FS=0;MQ0F=0;AC=3;AN=8;DP4=15,13,2,3;MQ=38	GT:PL	0/0:0,30,250	1/1:77,6,0	0/0:0,39,255	0/1:95,0,148
OAR10	82882123	.	A	G	377.815	PASS	DP=33;VDB=2.83559e-05;SGB=-3.94847;RPBZ=-0.229829;MQBZ=0.578773;BQBZ=0.508;FS=0;MQ0F=0;AC=6;AN=8;DP4=11,0,22,0;MQ=37	GT:PL	0/1:125,0,103	1/1:139,21,0	1/1:139,18,0	0/1:14,0,97
OAR10	83540582	.	C	T	719.583	PASS	DP=233;VDB=0.000123737;SGB=13.4791;RPBZ=0.457051;MQBZ=2.88521;MQSBZ=-1.60851;BQBZ=2.4881;FS=0;MQ0F=0;AC=5;AN=8;DP4=29,33,31,57;MQ=36	GT:PL	0/1:255,0,255	1/1:255,72,0	0/0:0,123,255	1/1:255,132,0
OAR10	83540696	.	G	A	146.898	PASS	DP=37;VDB=0.00169638;SGB=0.2894;RPBZ=1.06283;MQBZ=0.842006;FS=0;MQ0F=0;AC=2;AN=8;DP4=0,27,0,10;MQ=34	GT:PL	0/1:100,0,63	0/0:0,15,126	0/0:0,45,174	0/1:86,0,60
OAR10	83745207	.	G	A	926.858	PASS	DP=153;VDB=5.50434e-08;SGB=-2.64178;RPBZ=2.25502;MQBZ=0.300967;MQSBZ=-1.84509;BQBZ=1.19936;FS=0;MQ0F=0;AC=6;AN=8;DP4=8,4,27,48;MQ=37	GT:PL	1/1:255,0,2	0/1:202,0,110	1/1:255,75,0	0/1:255,0,77
OAR10	84036664	.	A	G	693.584	PASS	DP=161;VDB=4.03862e-10;SGB=15.6064;RPBZ=-1.0799;MQBZ=0.157137;MQSBZ=2.69837;BQBZ=0.691193;FS=0;MQ0F=0;AC=5;AN=8;DP4=20,15,33,32;MQ=39	GT:PL	0/1:229,0,252	1/1:255,90,0	0/0:0,66,255	1/1:255,72,0
OAR10	84733892	.	C	G	982.49	PASS	DP=564;VDB=2.54597e-15;SGB=-55.4746;RPBZ=-1.46248;MQBZ=-0.424345;MQSBZ=3.56987;BQBZ=-1.63454;FS=0;MQ0F=0;AC=4;AN=8;DP4=102,73,93,75;MQ=38	GT:PL	0/1:255,0,255	0/1:255,0,255	0/1:255,0,255	0/1:255,0,255
OAR10	86154594	.	C	G	461.421	PASS	DP=75;VDB=0.0761626;SGB=2.73859;RPBZ=2.00987;MQBZ=-1.66561;MQSBZ=0.1453;BQBZ=2.30719;FS=0;MQ0F=0.0133333;AC=4;AN=8;DP4=0,22,10,22;MQ=35	GT:PL	0/1:156,0,60	0/1:94,0,90	0/0:0,39,186	1/1:255,66,0
OAR10	8672541	.	G	A	429.36	PASS	DP=216;VDB=2.99505e-07;SGB=13.0369;RPBZ=-0.462135;MQBZ=1.20657;MQSBZ=-0.518398;BQBZ=2.38371;FS=0;MQ0F=0;AC=3;AN=8;DP4=53,34,25,18;MQ=36	GT:PL	0/1:220,0,255	0/0:0,81,255	1/1:255,36,0	0/0:0,108,255
OAR10	9302867	.	G	C	210.052	PASS	DP=77;VDB=0.276635;SGB=19.2717;RPBZ=-1.03047;MQBZ=-1.12867;MQSBZ=1.56386;BQBZ=-0.348638;FS=0;MQ0F=0;AC=2;AN=8;DP4=14,14,8,9;MQ=39	GT:PL	0/0:0,24,231	0/0:0,21,217	0/0:0,39,255	1/1:255,51,0
OAR10	9882147	.	T	A	606.901	PASS	DP=52;VDB=0.000346283;SGB=-1.7579;RPBZ=0.509243;MQBZ=0.17501;MQSBZ=-2.67713;BQBZ=-1.40194;FS=0;MQ0F=0;AC=6;AN=8;DP4=2,2,13,13;MQ=40	GT:PL	0/1:104,0,88	1/1:134,12,0	1/1:156,15,0	0/1:251,0,6
OAR11	1001338	.	C	A	195.081	PASS	DP=66;VDB=0.039586;SGB=10.1602;RPBZ=0.0962294;MQBZ=-0.600674;MQSBZ=1.0346;BQBZ=-0.405301;FS=0;MQ0F=0;AC=2;AN=8;DP4=16,16,5,4;MQ=39	GT:PL	0/0:0,36,255	0/0:0,36,255	0/0:0,24,243	1/1:240,27,0
OAR11	1001463	.	T	C	58.5358	PASS	DP=15;VDB=0.0343724;SGB=-2.00771;RPBZ=-0.917189;MQBZ=-1.87018;BQBZ=1.12815;FS=0;MQ0F=0;AC=3;AN=8;DP4=0,11,0,4;MQ=37	GT:PL	1/1:44,6,0	0/0:0,21,133	0/1:57,0,27	0/0:0,9,90
OAR11	10828012	.	C	A	124.951	PASS	DP=43;VDB=0.00785731;SGB=-0.0964228;RPBZ=0.284226;MQBZ=-0.46746;BQBZ=0.912432;FS=0;MQ0F=0;AC=2;AN=8;DP4=34,0,9,0;MQ=35	GT:PL	0/1:103,0,96	0/0:0,39,175	0/1:61,0,101	0/0:0,30,148
OAR11	10828120	.	T	C	868.046	PASS	DP=113;VDB=0.0045778;SGB=-5.63154;RPBZ=-0.206097;MQBZ=-0.117731;MQSBZ=-0.345132;BQBZ=-1.2601;FS=0;MQ0F=0;AC=6;AN=8;DP4=5,13,21,36;MQ=36	GT:PL	0/1:189,0,202	1/1:255,54,0	0/1:208,0,190	1/1:255,57,0
OAR11	11121493	.	T	C	234.658	PASS	DP=46;VDB=4.07033e-06;SGB=-0.0296575;RPBZ=0.802218;MQBZ=-0.594631;BQBZ=0.362342;FS=0;MQ0F=0;AC=3;AN=8;DP4=25,0,18,0;MQ=36	GT:PL	0/1:93,0,61	0/1:135,0,50	0/1:46,0,138	0/0:0,18,139
OAR11	11347884	.	A	G	864.975	PASS	DP=200;VDB=1.64035e-09;SGB=-7.08299;RPBZ=1.07958;MQBZ=-0.881097;MQSBZ=2.58519;BQBZ=-0.758555;FS=0;MQ0F=0;AC=6;AN=8;DP4=15,13,50,39;MQ=39	GT:PL	0/1:139,0,255	1/1:255,69,0	0/1:255,0,255	1/1:255,75,0
OAR11	11805759	.	C	T	629.222	PASS	DP=116;VDB=0.0271085;SGB=-13.7423;RPBZ=1.79613;MQBZ=-0.0313897;MQSBZ=0.0156627;BQBZ=-0.0196871;FS=0;MQ0F=0;AC=4;AN=8;DP4=21,17,16,16;MQ=38	GT:PL	0/1:136,0,187	0/1:66,0,114	0/1:255,0,246	0/1:210,0,246
OAR11	12013361	.	G	A	377.809	PASS	DP=56;VDB=0.0209275;SGB=-0.59474;RPBZ=-0.611444;MQBZ=-0.447765;MQSBZ=-1.34629;BQBZ=-0.19596;FS=0;MQ0F=0;AC=3;AN=8;DP4=7,8,7,8;MQ=40	GT:PL	0/1:121,0,142	0/0:0,6,84	0/1:215,0,74	0/1:80,0,133
OAR11	12238378	.	A	G	458.739	PASS	DP=122;VDB=5.46767e-06;SGB=26.0019;RPBZ=-2.90455;MQBZ=-0.0451326;MQSBZ=1.75796;BQBZ=0.815893;FS=0;MQ0F=0;AC=4;AN=8;DP4=22,15,28,14;MQ=34	GT:PL	0/0:0,54,255	1/1:253,15,0	0/0:0,54,255	1/1:255,72,0
OAR11	12474434	.	T	G	974.591	PASS	DP=207;VDB=2.9784e-13;SGB=-29.0852;RPBZ=2.85921;MQBZ=0.976875;MQSBZ=3.3507;BQBZ=0.667346;FS=0;MQ0F=0;AC=5;AN=8;DP4=30,20,47,35;MQ=36	GT:PL	0/1:255,0,211	0/1:249,0,255	0/1:255,0,255	1/1:255,81,0
OAR11	12474544	.	A	T	328.601	PASS	DP=87;VDB=1.49155e-07;SGB=3.04927;RPBZ=-0.931835;MQBZ=-0.952159;BQBZ=-0.157772;FS=0;MQ0F=0;AC=3;AN=8;DP4=0,53,0,34;MQ=34	GT:PL	0/1:144,0,105	0/0:0,57,177	0/1:118,0,153	0/1:106,0,112
OAR11	12474560	.	A	G	125.805	PASS	DP=74;VDB=0.000877675;SGB=0.289633;RPBZ=2.26645;MQBZ=1.83258;BQBZ=-0.274272;FS=0;MQ0F=0;AC=2;AN=8;DP4=0,63,0,10;MQ=32	GT:PL	0/0:0,69,181	0/1:58,0,110	0/0:0,69,178	0/1:107,0,106
OAR11	13575275	.	G	A	470.92	PASS	DP=359;VDB=2.20306e-11;SGB=12.6506;RPBZ=-0.324699;MQBZ=-2.41289;MQSBZ=2.6673;BQBZ=2.24835;FS=0;MQ0F=0;AC=2;AN=8;DP4=92,74,23,19;MQ=39	GT:PL	0/0:0,223,255	0/1:255,0,164	0/0:0,172,255	0/1:255,0,255
OAR11	13923401	.	G	A	319.081	PASS	DP=43;VDB=7.31556e-12;SGB=-4.2912;RPBZ=2.19171;MQBZ=-2.10735;BQBZ=-2.80708;FS=0;MQ0F=0;AC=6;AN=8;DP4=12,0,28,0;MQ=31	GT:PL	1/1:71,21,0	1/1:122,24,0	0/1:77,0,106	0/1:88,0,75
OAR11	13923419	.	A	C	219.034	PASS	DP=69;VDB=4.32683e-08;SGB=4.15211;RPBZ=-0.533211;MQBZ=1.13184;BQBZ=1.35651;FS=0;MQ0F=0;AC=2;AN=8;DP4=48,0,20,0;MQ=36	GT:PL	0/0:0,45,176	0/0:0,39,169	0/1:133,0,121	0/1:125,0,122
OAR11	13923424	.	A	G	566.042	PASS	DP=74;VDB=4.76843e-22;SGB=-5.40371;RPBZ=1.29201;MQBZ=-1.8712;BQBZ=3.66545;FS=0;MQ0F=0;AC=6;AN=8;DP4=22,0,52,0;MQ=36	GT:PL	1/1:176,48,0	1/1:169,45,0	0/1:130,0,129	0/1:130,0,124
OAR11	13923430	.	T	C	233.038	PASS	DP=82;VDB=1.20373e-07;SGB=5.31099;RPBZ=-0.516996;MQBZ=1.6534;BQBZ=0.788972;FS=0;MQ0F=0;AC=2;AN=8;DP4=59,0,23,0;MQ=37	GT:PL	0/0:0,57,182	0/0:0,45,173	0/1:135,0,139	0/1:137,0,127
OAR11	13923545	.	T	A	471.036	PASS	DP=348;VDB=1.74996e-07;SGB=18.8313;RPBZ=0.13947;MQBZ=1.37088;MQSBZ=-0.636874;BQBZ=0.0502172;FS=0;MQ0F=0;AC=2;AN=8;DP4=79,76,23,35;MQ=38	GT:PL	0/0:0,151,255	0/0:0,123,255	0/1:255,0,255	0/1:255,0,255
OAR11	14422463	.	C	T	65.2879	PASS	DP=35;VDB=0.189016;SGB=-1.25106;RPBZ=0.249247;MQBZ=-0.533839;BQBZ=0.577966;FS=0;MQ0F=0;AC=2;AN=8;DP4=28,0,6,0;MQ=36	GT:PL	0/0:0,24,148	0/1:68,0,85	0/0:0,21,139	0/1:37,0,120
OAR11	14422564	.	G	T	919.002	PASS	DP=139;VDB=0.0405136;SGB=-6.08886;RPBZ=0.511777;MQBZ=0.394851;MQSBZ=0.540918;BQBZ=0.121214;FS=0;MQ0F=0;AC=6;AN=8;DP4=15,7,34,33;MQ=37	GT:PL	1/1:255,51,0	0/1:193,0,169	1/1:255,69,0	0/1:255,0,243
OAR11	14991099	.	C	T	377.529	PASS	DP=94;VDB=0.00643891;SGB=13.6492;RPBZ=-0.529609;MQBZ=-0.715586;MQSBZ=0.339623;BQBZ=-0.232719;FS=0;MQ0F=0.0106383;AC=3;AN=8;DP4=15,24,7,17;MQ=36	GT:PL	1/1:255,51,0	0/0:0,33,254	0/1:168,0,244	0/0:0,48,255
OAR11	152781	.	G	A	383.492	PASS	DP=110;VDB=5.4839e-06;SGB=18.3797;RPBZ=1.00272;MQBZ=-0.874943;MQSBZ=3.90315;BQBZ=-1.2349;FS=0;MQ0F=0;AC=3;AN=8;DP4=29,15,25,6;MQ=32	GT:PL	1/1:255,51,0	0/0:0,36,244	0/1:174,0,85	0/0:0,72,255
OAR11	1577139	.	G	A	299.409	PASS	DP=37;VDB=1.50643e-06;SGB=0.178071;RPBZ=-1.06544;MQBZ=-0.680438;BQBZ=0.758507;FS=0;MQ0F=0;AC=5;AN=8;DP4=0,18,0,19;MQ=39	GT:PL	1/1:166,33,0	0/0:0,33,171	1/1:139,18,0	0/1:40,0,116
OAR11	15771035	.	A	G	670.412	PASS	DP=191;VDB=2.37446e-07;SGB=8.26417;RPBZ=0.914361;MQBZ=-2.6544;MQSBZ=0.637576;BQBZ=-1.804;FS=0;MQ0F=0;AC=4;AN=8;DP4=26,28,26,35;MQ=38	GT:PL	0/1:204,0,255	0/0:0,57,255	1/1:255,96,0	0/1:255,0,244
OAR11	15988643	.	C	T	454.27	PASS	DP=83;VDB=0.036809;SGB=0.353446;RPBZ=-0.707307;MQBZ=-1.16471;MQSBZ=-0.731489;BQBZ=1.81084;FS=0;MQ0F=0;AC=4;AN=8;DP4=14,16,8,12;MQ=37	GT:PL	0/1:134,0,167	1/1:255,30,0	0/0:0,42,255	0/1:109,0,225
OAR11	16566804	.	A	C	464.523	PASS	DP=204;VDB=8.61944e-07;SGB=11.4917;RPBZ=-1.33307;MQBZ=-1.39155;MQSBZ=0.184803;BQBZ=3.81555;FS=0;MQ0F=0;AC=3;AN=8;DP4=52,42,21,18;MQ=36	GT:PL	0/0:0,120,255	1/1:255,57,0	0/0:0,81,255	0/1:255,0,255
OAR11	17329804	.	A	G	844.977	PASS	DP=106;VDB=8.79538e-06;SGB=-4.83999;RPBZ=-1.56537;MQBZ=0.568036;MQSBZ=2.07411;BQBZ=0.547627;FS=0;MQ0F=0;AC=6;AN=8;DP4=14,6,23,17;MQ=39	GT:PL	1/1:255,30,0	0/1:137,0,157	1/1:255,45,0	0/1:237,0,255
OAR11	17807906	.	T	C	228.553	PASS	DP=38;VDB=0.445369;SGB=3.22748;RPBZ=0.425429;MQBZ=0.178119;MQSBZ=0.93455;BQBZ=2.51426;FS=0;MQ0F=0;AC=3;AN=8;DP4=9,6,2,7;MQ=37	GT:PL	0/1:104,0,166	0/0:0,12,129	1/1:169,15,0	0/0:0,12,113
OAR11	18028700	.	C	T	379.194	PASS	DP=24;VDB=2.40131e-07;SGB=-3.88331;RPBZ=1.12685;MQBZ=0.439264;BQBZ=-0.80904;FS=0;MQ0F=0;AC=6;AN=8;DP4=0,4,0,20;MQ=35	GT:PL	0/1:77,0,63	1/1:135,18,0	1/1:112,18,0	0/1:94,0,9
OAR11	18476994	.	C	T	972.949	PASS	DP=284;VDB=7.12419e-13;SGB=-8.73714;RPBZ=0.155304;MQBZ=-1.31276;MQSBZ=2.22564;BQBZ=-0.564657;FS=0;MQ0F=0;AC=6;AN=8;DP4=27,20,61,64;MQ=38	GT:PL	1/1:255,120,0	0/1:247,0,255	1/1:255,135,0	0/1:255,0,255
OAR11	18792051	.	C	T	81.3404	PASS	DP=20;VDB=0.00794932;SGB=-1.25176;RPBZ=1.78067;MQBZ=-1.02137;BQBZ=1.42678;FS=0;MQ0F=0;AC=3;AN=8;DP4=14,0,6,0;MQ=35	GT:PL	0/0:0,15,121	1/1:59,9,0	0/0:0,18,122	0/1:66,0,65
OAR11	19046622	.	C	T	680.452	PASS	DP=214;VDB=1.58057e-07;SGB=21.8361;RPBZ=-0.183472;MQBZ=-1.61751;MQSBZ=-1.46554;BQBZ=0.86581;FS=0;MQ0F=0;AC=5;AN=8;DP4=20,26,42,45;MQ=35	GT:PL	1/1:255,111,0	0/1:216,0,106	0/0:0,120,255	1/1:255,111,0
OAR11	19832868	.	G	T	521.055	PASS	DP=84;VDB=0.243097;SGB=1.70464;RPBZ=0.353676;MQBZ=0.637179;MQSBZ=-0.691088;BQBZ=0.614189;FS=0;MQ0F=0;AC=4;AN=8;DP4=11,12,18,9;MQ=38	GT:PL	0/1:192,0,51	0/1:118,0,93	0/0:0,51,255	1/1:255,45,0
OAR11	20685192	.	T	A	116.499	PASS	DP=65;VDB=0.000959691;SGB=-0.482464;RPBZ=-0.570369;MQBZ=0.0351669;BQBZ=1.27796;FS=0;MQ0F=0;AC=2;AN=8;DP4=57,0,8,0;MQ=37	GT:PL	0/1:73,0,134	0/1:83,0,111	0/0:0,42,180	0/0:0,84,184
OAR11	20685297	.	C	T	325.185	PASS	DP=307;VDB=0.000580117;SGB=3.76582;RPBZ=2.58015;MQBZ=0.938903;MQSBZ=-0.0893784;BQBZ=3.00838;FS=0;MQ0F=0;AC=2;AN=8;DP4=101,59,10,9;MQ=39	GT:PL	0/1:130,0,255	0/1:236,0,255	0/0:0,114,255	0/0:0,184,255
OAR11	21321809	.	C	T	980.52	PASS	DP=153;VDB=3.90137e-06;SGB=-6.08931;RPBZ=1.80199;MQBZ=0.753271;MQSBZ=-1.50684;BQBZ=0.311398;FS=0;MQ0F=0;AC=6;AN=8;DP4=9,8,39,28;MQ=39	GT:PL	0/1:255,0,224	1/1:255,48,0	1/1:255,57,0	0/1:255,0,148
OAR11	2151145	.	C	A	576.584	PASS	DP=165;VDB=2.45968e-10;SGB=18.9003;RPBZ=-0.0268285;MQBZ=0.883757;MQSBZ=0.440329;BQBZ=0.862192;FS=0;MQ0F=0;AC=5;AN=8;DP4=17,15,41,27;MQ=37	GT:PL	1/1:255,114,0	0/1:112,0,126	1/1:255,72,0	0/0:0,84,255
OAR11	24008665	.	A	G	369.435	PASS	DP=141;VDB=2.45214e-08;SGB=6.08358;RPBZ=-0.282102;MQBZ=-1.7537;MQSBZ=-3.25766;BQBZ=0.0570749;FS=0;MQ0F=0;AC=3;AN=8;DP4=28,35,8,17;MQ=38	GT:PL	0/1:160,0,255	1/1:255,54,0	0/0:0,75,255	0/0:0,72,255
OAR11	24220542	.	G	A	210.017	PASS	DP=176;VDB=1.68817e-05;SGB=30.9501;RPBZ=-3.65422;MQBZ=-0.596185;MQSBZ=-2.1172;BQBZ=-1.81163;FS=0;MQ0F=0;AC=2;AN=8;DP4=34,57,11,13;MQ=35	GT:PL	0/0:0,87,255	0/0:0,75,255	1/1:255,72,0	0/0:0,111,255
OAR11	24748969	.	T	C	210.017	PASS	DP=266;VDB=0.0173625;SGB=58.6759;RPBZ=2.11486;MQBZ=-0.0247647;MQSBZ=-1.09998;BQBZ=1.12076;FS=0;MQ0F=0;AC=2;AN=8;DP4=61,63,19,25;MQ=37	GT:PL	0/0:0,114,255	0/0:0,108,255	1/1:255,132,0	0/0:0,151,255
OAR11	25213854	.	G	A	391.556	PASS	DP=184;VDB=3.76793e-05;SGB=-27.5336;RPBZ=-1.2014;MQBZ=0.798692;MQSBZ=1.64407;BQBZ=0.601514;FS=0;MQ0F=0;AC=3;AN=8;DP4=51,27,23,14;MQ=38	GT:PL	0/1:182,0,255	0/0:0,87,255	1/1:255,78,0	0/0:0,66,255
OAR11	26111500	.	G	A	720.023	PASS	DP=204;VDB=1.59659e-23;SGB=31.3095;RPBZ=-0.628571;MQBZ=0.723453;MQSBZ=1.24945;BQBZ=-0.878803;FS=0;MQ0F=0;AC=6;AN=8;DP4=9,12,79,41;MQ=34	GT:PL	1/1:255,99,0	0/0:0,63,255	1/1:255,114,0	1/1:255,148,0
OAR11	26328042	.	C	T	210.023	PASS	DP=190;VDB=0.691426;SGB=14.3163;RPBZ=-0.70013;MQBZ=-1.06304;MQSBZ=1.03216;BQBZ=-2.30381;FS=0;MQ0F=0;AC=2;AN=8;DP4=44,40,6,6;MQ=37	GT:PL	0/0:0,81,255	1/1:255,36,0	0/0:0,102,255	0/0:0,69,255
OAR11	2668790	.	G	T	716.027	PASS	DP=131;VDB=2.30086e-10;SGB=14.9561;RPBZ=-2.7867;MQBZ=-1.68984;MQSBZ=0.127346;BQBZ=0.488158;FS=0;MQ0F=0;AC=6;AN=8;DP4=8,8,31,32;MQ=40	GT:PL	1/1:251,30,0	1/1:255,81,0	1/1:255,78,0	0/0:0,48,255
OAR11	26833618	.	A	G	719.586	PASS	DP=213;VDB=1.1123e-11;SGB=21.8564;RPBZ=0.0187408;MQBZ=-1.34844;MQSBZ=-2.47426;BQBZ=-1.21674;FS=0;MQ0F=0;AC=5;AN=8;DP4=16,24,40,47;MQ=39	GT:PL	1/1:255,78,0	0/0:0,57,255	1/1:255,117,0	0/1:255,0,255
OAR11	27055282	.	C	T	460.536	PASS	DP=193;VDB=0.00067976;SGB=29.4669;RPBZ=-2.63608;MQBZ=0.565529;MQSBZ=-1.46013;BQBZ=0.795135;FS=0;MQ0F=0;AC=4;AN=8;DP4=27,38,22,25;MQ=36	GT:PL	0/0:0,69,255	1/1:255,21,0	0/0:0,123,255	1/1:255,81,0
OAR11	28215841	.	C	T	717.49	PASS	DP=211;VDB=6.04561e-05;SGB=9.6162;RPBZ=1.5076;MQBZ=-0.701344;MQSBZ=-0.727875;BQBZ=2.16545;FS=0;MQ0F=0;AC=4;AN=8;DP4=34,24,38,30;MQ=38	GT:PL	0/1:251,0,255	0/0:0,78,255	1/1:255,111,0	0/1:255,0,211
OAR11	28732956	.	C	T	716.323	PASS	DP=196;VDB=5.64808e-05;SGB=7.29839;RPBZ=-1.37175;MQBZ=-1.56748;MQSBZ=-0.942094;BQBZ=-1.51969;FS=0;MQ0F=0;AC=4;AN=8;DP4=31,35,27,29;MQ=39	GT:PL	0/1:255,0,255	0/1:250,0,151	1/1:255,60,0	0/0:0,126,255
OAR11	2875520	.	C	T	981.031	PASS	DP=354;VDB=2.05902e-08;SGB=-10.4262;RPBZ=0.221087;MQBZ=-1.57485;MQSBZ=0.988657;BQBZ=-0.00309286;FS=0;MQ0F=0;AC=6;AN=8;DP4=23,24,96,66;MQ=38	GT:PL	1/1:255,175,0	0/1:255,0,255	1/1:255,148,0	0/1:255,0,255
OAR11	28956727	.	T	C	148.931	PASS	DP=23;VDB=0.000959691;SGB=-1.8826;RPBZ=0.616363;MQBZ=-1.74721;BQBZ=0.921556;FS=0;MQ0F=0;AC=5;AN=8;DP4=14,0,8,0;MQ=37	GT:PL	1/1:94,12,0	0/1:62,0,58	1/1:36,3,0	0/0:0,33,170
OAR11	29324980	.	G	A	83.7385	PASS	DP=27;VDB=0.000196491;SGB=3.36078;RPBZ=1.19268;MQBZ=0.641291;BQBZ=-2.74029;FS=0;MQ0F=0;AC=3;AN=8;DP4=0,18,0,9;MQ=34	GT:PL	0/0:0,21,136	1/1:42,6,0	0/0:0,24,130	0/1:85,0,32
OAR11	29587789	.	A	T	710.504	PASS	DP=253;VDB=0.0843771;SGB=-27.8578;RPBZ=-0.00174794;MQBZ=0.725006;MQSBZ=2.03915;BQBZ=2.56975;FS=0;MQ0F=0;AC=4;AN=8;DP4=50,31,37,41;MQ=35	GT:PL	0/1:244,0,255	0/1:255,0,233	1/1:255,129,0	0/0:0,123,255
OAR11	30428010	.	A	G	721.559	PASS	DP=213;VDB=0.00010776;SGB=-33.057;RPBZ=1.42457;MQBZ=-0.165058;MQSBZ=-2.13189;BQBZ=-1.1221;FS=0;MQ0F=0;AC=3;AN=8;DP4=29,50,25,21;MQ=39	GT:PL	0/1:251,0,255	0/1:255,0,255	0/0:0,120,255	0/1:255,0,178
OAR11	3091462	.	A	G	626.634	PASS	DP=78;VDB=0.00998894;SGB=2.08416;RPBZ=-0.258526;MQBZ=-1.04051;MQSBZ=1.05336;BQBZ=-1.06318;FS=0;MQ0F=0;AC=5;AN=8;DP4=14,5,15,14;MQ=36	GT:PL	1/1:255,39,0	0/1:198,0,204	1/1:219,21,0	0/0:0,33,248
OAR11	31332335	.	C	T	470.995	PASS	DP=201;VDB=0.00194238;SGB=9.17394;RPBZ=1.17229;MQBZ=-1.31525;MQSBZ=0.913646;BQBZ=-0.406851;FS=0;MQ0F=0;AC=2;AN=8;DP4=48,48,17,16;MQ=36	GT:PL	0/0:0,99,255	0/1:255,0,255	0/0:0,75,255	0/1:255,0,255
OAR11	31546667	.	G	A	225.711	PASS	DP=106;VDB=1.62304e-05;SGB=1.06188;RPBZ=-0.419662;MQBZ=-0.225138;MQSBZ=-2.56508;BQBZ=0.784228;FS=0;MQ0F=0;AC=2;AN=8;DP4=14,43,3,9;MQ=39	GT:PL	0/1:54,0,255	0/1:211,0,150	0/0:0,45,246	0/0:0,63,255
OAR11	31989732	.	T	C	508.107	PASS	DP=255;VDB=1.21581e-16;SGB=-37.9666;RPBZ=6.77374;MQBZ=-1.46466;MQSBZ=-1.51002;BQBZ=-0.0184314;FS=0;MQ0F=0;AC=3;AN=8;DP4=60,47,18,36;MQ=36	GT:PL	0/1:98,0,255	0/0:0,90,255	0/1:255,0,157	0/1:195,0,255
OAR11	32239262	.	T	C	375.478	PASS	DP=139;VDB=0.380004;SGB=-46.4219;RPBZ=6.16198;MQBZ=-0.331408;MQSBZ=-0.162843;BQBZ=5.85963;FS=0;MQ0F=0;AC=3;AN=8;DP4=64,8,12,13;MQ=36	GT:PL	0/1:61,0,232	0/1:231,0,65	0/0:0,12,160	0/1:123,0,219
OAR11	32239306	.	C	T	464.61	PASS	DP=165;VDB=0.000121828;SGB=9.94653;RPBZ=-0.863939;MQBZ=1.32322;MQSBZ=-0.0480528;BQBZ=1.25759;FS=0;MQ0F=0;AC=3;AN=8;DP4=31,36,22,13;MQ=36	GT:PL	0/1:255,0,232	0/0:0,45,255	1/1:255,27,0	0/0:0,117,255
OAR11	33013732	.	T	C	676.432	PASS	DP=197;VDB=0.245038;SGB=-30.6022;RPBZ=1.85671;MQBZ=1.17135;MQSBZ=1.94135;BQBZ=-0.411053;FS=0;MQ0F=0;AC=3;AN=8;DP4=39,37,27,15;MQ=38	GT:PL	0/1:255,0,255	0/1:255,0,255	0/0:0,66,255	0/1:206,0,255
OAR11	33624068	.	T	G	640.586	PASS	DP=109;VDB=1.82382e-05;SGB=3.82177;RPBZ=-2.24183;MQBZ=-3.0505;MQSBZ=-1.15673;BQBZ=-1.25111;FS=0;MQ0F=0;AC=5;AN=8;DP4=12,19,15,23;MQ=33	GT:PL	0/1:215,0,217	1/1:255,42,0	1/1:216,39,0	0/0:0,63,255
OAR11	35241194	.	A	G	455.626	PASS	DP=71;VDB=7.92203e-07;SGB=0.754312;RPBZ=1.0528;MQBZ=0.360111;MQSBZ=-2.60903;BQBZ=1.46349;FS=0;MQ0F=0;AC=4;AN=8;DP4=5,14,12,10;MQ=37	GT:PL	0/1:255,0,116	0/1:41,0,144	0/0:0,21,228	1/1:203,21,0
OAR11	35685015	.	T	C	499.198	PASS	DP=75;VDB=0.00286057;SGB=4.79582;RPBZ=0.682069;MQBZ=-1.07811;MQSBZ=-1.80224;BQBZ=-1.09494;FS=0;MQ0F=0;AC=5;AN=8;DP4=7,11,13,12;MQ=38	GT:PL	1/1:255,33,0	0/1:51,0,204	1/1:239,27,0	0/0:0,30,255
OAR11	36760707	.	G	A	720.024	PASS	DP=105;VDB=0.0253997;SGB=11.1892;RPBZ=-0.177052;MQBZ=1.21015;MQSBZ=0.0444413;BQBZ=1.59844;FS=0;MQ0F=0.00952381;AC=6;AN=8;DP4=10,7,32,18;MQ=35	GT:PL	0/0:0,51,255	1/1:255,36,0	1/1:255,57,0	1/1:255,57,0
OAR11	37036750	.	G	A	719.469	PASS	DP=168;VDB=1.22552e-05;SGB=14.9261;RPBZ=0.566095;MQBZ=1.48008;MQSBZ=1.51821;BQBZ=1.20861;FS=0;MQ0F=0;AC=5;AN=8;DP4=22,14,38,25;MQ=36	GT:PL	0/1:255,0,171	0/0:0,87,255	1/1:255,75,0	1/1:255,75,0
OAR11	38557938	.	C	A	694.445	PASS	DP=200;VDB=2.29339e-12;SGB=8.65043;RPBZ=1.00426;MQBZ=-0.436018;MQSBZ=-0.369273;BQBZ=0.0178995;FS=0;MQ0F=0;AC=4;AN=8;DP4=30,28,41,22;MQ=37	GT:PL	0/1:255,0,255	0/1:228,0,146	0/0:0,90,255	1/1:255,93,0
OAR11	3858151	.	T	C	450.574	PASS	DP=142;VDB=1.06393e-05;SGB=7.62876;RPBZ=-0.22661;MQBZ=1.15274;MQSBZ=2.51598;BQBZ=-0.285605;FS=0;MQ0F=0;AC=3;AN=8;DP4=42,24,13,16;MQ=35	GT:PL	0/0:0,60,255	1/1:255,45,0	0/0:0,84,255	0/1:241,0,255
OAR11	3858167	.	G	A	460.475	PASS	DP=160;VDB=0.000329697;SGB=29.4669;RPBZ=-1.07459;MQBZ=0.0473232;MQSBZ=3.20982;BQBZ=1.39986;FS=0;MQ0F=0;AC=4;AN=8;DP4=16,31,25,22;MQ=35	GT:PL	1/1:255,60,0	0/0:0,45,255	1/1:255,81,0	0/0:0,96,255
OAR11	39819380	.	T	C	176.327	PASS	DP=37;VDB=7.79414e-05;SGB=1.44822;RPBZ=0.223004;MQBZ=0.592398;BQBZ=-0.267865;FS=0;MQ0F=0;AC=3;AN=8;DP4=24,0,13,0;MQ=35	GT:PL	0/0:0,30,144	1/1:90,9,0	0/0:0,36,169	0/1:131,0,31
OAR11	39819486	.	T	C	548.49	PASS	DP=144;VDB=1.16812e-05;SGB=5.3675;RPBZ=0.858689;MQBZ=-2.28337;MQSBZ=-2.06516;BQBZ=-1.04442;FS=0;MQ0F=0.00694444;AC=4;AN=8;DP4=25,19,22,24;MQ=37	GT:PL	0/1:255,0,152	0/1:82,0,211	0/0:0,84,255	1/1:255,75,0
OAR11	39819586	.	G	A	211.811	PASS	DP=33;VDB=0.00936448;SGB=6.64074;RPBZ=0.457268;MQBZ=-1.41293;BQBZ=-0.812554;FS=0;MQ0F=0;AC=3;AN=8;DP4=0,17,0,14;MQ=38	GT:PL	0/1:103,0,86	0/0:0,15,105	0/0:0,24,154	1/1:154,24,0
OAR11	40107270	.	C	T	202.517	PASS	DP=29;VDB=0.00137205;SGB=-1.90011;RPBZ=1.27735;MQBZ=1.93935;MQSBZ=1.95068;BQBZ=-1.00306;FS=0;MQ0F=0;AC=3;AN=8;DP4=6,7,3,5;MQ=35	GT:PL	0/1:89,1,0	0/1:54,0,47	0/0:0,21,206	0/1:99,0,56
OAR11	40764808	.	G	C	633.354	PASS	DP=90;VDB=1.4755e-08;SGB=7.83869;RPBZ=-0.384359;MQBZ=-1.92124;MQSBZ=1.09453;BQBZ=-1.13092;FS=0;MQ0F=0;AC=5;AN=8;DP4=10,7,28,10;MQ=37	GT:PL	1/1:255,51,0	0/0:0,42,255	1/1:241,33,0	0/1:183,0,76
OAR11	41844543	.	A	C	133.696	PASS	DP=76;VDB=0.0710944;SGB=-0.482464;RPBZ=0.872129;MQBZ=-0.296794;MQSBZ=0.309518;BQBZ=0.925942;FS=0;MQ0F=0;AC=2;AN=8;DP4=28,11,2,6;MQ=38	GT:PL	0/1:82,0,186	0/1:91,0,85	0/0:0,21,195	0/0:0,63,255
OAR11	41844654	.	T	C	189.452	PASS	DP=26;VDB=0.00149278;SGB=-0.939261;RPBZ=-0.128624;MQBZ=0.8479;BQBZ=-1.14351;FS=0;MQ0F=0;AC=4;AN=8;DP4=0,13,0,13;MQ=36	GT:PL	0/1:14,0,96	1/1:88,12,0	0/0:0,12,84	0/1:130,0,90
OAR11	42069317	.	C	G	214.197	PASS	DP=18;VDB=5.66288e-06;SGB=1.62248;RPBZ=-1.08813;MQBZ=0.3347;BQBZ=-0.534522;FS=0;MQ0F=0;AC=6;AN=8;DP4=4,0,14,0;MQ=27	GT:PL	0/0:0,12,73	1/1:38,6,0	1/1:126,21,0	1/1:93,15,0
OAR11	42069459	.	A	G	857.836	PASS	DP=139;VDB=0.0212624;SGB=-6.03804;RPBZ=0.515392;MQBZ=-0.703482;MQSBZ=-0.408101;BQBZ=-0.601339;FS=0;MQ0F=0;AC=6;AN=8;DP4=11,7,31,35;MQ=34	GT:PL	0/1:155,0,255	0/1:232,0,39	1/1:255,50,0	1/1:255,78,0
OAR11	42276561	.	A	G	564.343	PASS	DP=145;VDB=0.101947;SGB=15.3238;RPBZ=0.571712;MQBZ=-0.476638;MQSBZ=0.361064;BQBZ=0.0799188;FS=0;MQ0F=0;AC=5;AN=8;DP4=19,16,33,30;MQ=36	GT:PL	1/1:255,45,0	0/1:100,0,222	1/1:255,93,0	0/0:0,72,255
OAR11	42488593	.	C	T	210.017	PASS	DP=216;VDB=2.95847e-05;SGB=33.7227;RPBZ=1.43119;MQBZ=-0.821718;MQSBZ=0.251763;BQBZ=-1.47822;FS=0;MQ0F=0;AC=2;AN=8;DP4=48,59,8,18;MQ=38	GT:PL	0/0:0,111,255	1/1:255,78,0	0/0:0,72,255	0/0:0,138,255
OAR11	42751823	.	A	G	203.491	PASS	DP=38;VDB=0.0003554;SGB=6.67268;RPBZ=0.333881;MQBZ=1.00386;BQBZ=0.763763;FS=0;MQ0F=0;AC=3;AN=8;DP4=0,24,0,14;MQ=37	GT:PL	0/1:104,0,18	0/0:0,30,149	1/1:143,6,0	0/0:0,36,176
OAR11	43309370	.	G	A	464.582	PASS	DP=206;VDB=0.093387;SGB=28.0943;RPBZ=0.058734;MQBZ=1.34052;MQSBZ=2.08399;BQBZ=2.00979;FS=0;MQ0F=0;AC=3;AN=8;DP4=39,39,24,21;MQ=37	GT:PL	0/1:255,0,255	0/0:0,63,255	1/1:255,87,0	0/0:0,120,255
OAR11	43512594	.	G	C	651.413	PASS	DP=102;VDB=3.3087e-07;SGB=-4.6471;RPBZ=1.17592;MQBZ=1.66952;MQSBZ=2.70786;BQBZ=0.409331;FS=0;MQ0F=0;AC=5;AN=8;DP4=17,8,25,13;MQ=36	GT:PL	0/1:170,0,119	0/1:224,0,221	0/1:42,0,188	1/1:255,51,0
OAR11	43990522	.	G	A	352.126	PASS	DP=71;VDB=0.0819995;SGB=0.2495;RPBZ=-0.312038;MQBZ=0.013072;MQSBZ=-0.967329;BQBZ=0.828577;FS=0;MQ0F=0;AC=4;AN=8;DP4=13,12,6,13;MQ=36	GT:PL	0/1:77,0,128	0/0:0,39,255	0/1:64,0,152	1/1:255,39,0
OAR11	44504269	.	C	T	881.008	PASS	DP=120;VDB=2.8843e-13;SGB=-5.63066;RPBZ=1.03152;MQBZ=-0.702221;MQSBZ=-1.37741;BQBZ=0.405108;FS=0;MQ0F=0;AC=6;AN=8;DP4=3,15,27,30;MQ=36	GT:PL	0/1:241,0,98	0/1:169,0,236	1/1:255,60,0	1/1:255,54,0
OAR11	44743526	.	T	C	464.58	PASS	DP=280;VDB=9.44719e-06;SGB=11.878;RPBZ=-0.239134;MQBZ=-0.593559;MQSBZ=-2.74088;BQBZ=-1.08719;FS=0;MQ0F=0;AC=3;AN=8;DP4=55,71,21,19;MQ=39	GT:PL	0/1:255,0,255	1/1:255,63,0	0/0:0,169,255	0/0:0,148,255
OAR11	45453680	.	T	C	662.543	PASS	DP=252;VDB=0.00847717;SGB=8.46356;RPBZ=2.55404;MQBZ=1.64043;MQSBZ=-1.16648;BQBZ=1.14412;FS=0;MQ0F=0;AC=3;AN=8;DP4=40,53,36,26;MQ=39	GT:PL	0/1:228,0,255	0/1:219,0,255	0/0:0,99,255	0/1:255,0,255
OAR11	46223658	.	A	G	470.971	PASS	DP=272;VDB=1.24035e-14;SGB=14.5821;RPBZ=-3.07021;MQBZ=-1.9606;MQSBZ=1.24932;BQBZ=-2.98064;FS=0;MQ0F=0;AC=2;AN=8;DP4=58,52,33,14;MQ=39	GT:PL	0/1:255,0,255	0/0:0,87,255	0/0:0,84,255	0/1:255,0,255
OAR11	46643470	.	A	G	370.928	PASS	DP=117;VDB=0.143992;SGB=4.9247;RPBZ=-0.367178;MQBZ=-0.389872;MQSBZ=-1.29134;BQBZ=-1.01711;FS=0;MQ0F=0;AC=2;AN=8;DP4=22,29,11,11;MQ=37	GT:PL	0/1:255,0,248	0/0:0,24,189	0/1:155,0,255	0/0:0,45,255
OAR11	47564173	.	G	C	210.017	PASS	DP=198;VDB=4.65727e-11;SGB=57.2896;RPBZ=0.439351;MQBZ=-2.27532;MQSBZ=0.0694361;BQBZ=-0.439004;FS=0;MQ0F=0;AC=2;AN=8;DP4=53,30,29,14;MQ=37	GT:PL	0/0:0,93,255	0/0:0,60,255	0/0:0,96,255	1/1:255,129,0
OAR11	47771981	.	C	T	497.126	PASS	DP=62;VDB=0.000212553;SGB=0.737483;RPBZ=-1.19422;MQBZ=-0.228743;MQSBZ=-1.3894;BQBZ=-0.880725;FS=0;MQ0F=0;AC=5;AN=8;DP4=5,10,9,13;MQ=40	GT:PL	0/1:106,0,241	1/1:181,21,0	0/0:0,12,148	1/1:255,33,0
OAR11	48042290	.	T	A	291.096	PASS	DP=167;VDB=0.0714802;SGB=4.53841;RPBZ=0.351113;MQBZ=-2.08218;MQSBZ=0.395141;BQBZ=1.02697;FS=0;MQ0F=0;AC=2;AN=8;DP4=37,46,14,7;MQ=36	GT:PL	0/1:212,0,255	0/0:0,75,255	0/1:119,0,255	0/0:0,60,255
OAR11	48269799	.	C	T	195.176	PASS	DP=77;VDB=0.00542535;SGB=-0.0964228;RPBZ=-0.215708;MQBZ=-0.527342;MQSBZ=-0.741998;BQBZ=-1.61115;FS=0;MQ0F=0;AC=3;AN=8;DP4=9,27,3,6;MQ=39	GT:PL	0/1:153,0,197	0/0:0,30,252	1/1:86,9,0	0/0:0,57,255
OAR11	48482942	.	C	T	335.917	PASS	DP=131;VDB=8.92276e-09;SGB=-39.9671;RPBZ=-6.41723;MQBZ=-1.6496;MQSBZ=-0.0417589;BQBZ=1.47343;FS=0;MQ0F=0;AC=4;AN=8;DP4=12,51,16,5;MQ=36	GT:PL	0/1:93,0,255	0/1:146,0,218	0/1:104,0,155	0/1:34,0,255
OAR11	49057129	.	T	G	460.475	PASS	DP=336;VDB=1.09305e-14;SGB=75.9064;RPBZ=0.0632404;MQBZ=-3.02923;MQSBZ=-1.16587;BQBZ=-2.73354;FS=0;MQ0F=0;AC=4;AN=8;DP4=36,53,55,59;MQ=38	GT:PL	0/0:0,120,255	1/1:255,148,0	0/0:0,148,255	1/1:255,196,0
OAR11	49715354	.	T	C	720	PASS	DP=262;VDB=4.51047e-22;SGB=28.146;RPBZ=-0.304962;MQBZ=-1.75694;MQSBZ=-1.64277;BQBZ=-1.03475;FS=0;MQ0F=0;AC=6;AN=8;DP4=23,19,50,59;MQ=37	GT:PL	0/0:0,120,255	1/1:255,60,0	1/1:255,135,0	1/1:255,60,0
OAR11	50191218	.	C	T	874.168	PASS	DP=278;VDB=7.56075e-10;SGB=-25.0962;RPBZ=0.307117;MQBZ=1.74985;MQSBZ=1.38933;BQBZ=-1.70486;FS=0;MQ0F=0.00719424;AC=4;AN=8;DP4=41,62,38,31;MQ=33	GT:PL	0/1:249,0,255	0/1:153,0,255	0/1:255,0,255	0/1:255,0,255
OAR11	50191315	.	G	T	286.507	PASS	DP=63;VDB=1.99578e-06;SGB=-4.85195;RPBZ=0.228492;MQBZ=-3.07635;BQBZ=-1.30564;FS=0;MQ0F=0.031746;AC=4;AN=8;DP4=0,22,0,40;MQ=25	GT:PL	0/1:110,0,110	0/1:44,0,59	0/1:91,0,74	0/1:79,0,100
OAR11	52050402	.	T	C	464.459	PASS	DP=137;VDB=0.27062;SGB=5.69729;RPBZ=-1.10333;MQBZ=-0.296935;MQSBZ=-1.64621;BQBZ=0.0755434;FS=0;MQ0F=0;AC=3;AN=8;DP4=26,34,10,14;MQ=38	GT:PL	0/1:255,0,122	1/1:255,27,0	0/0:0,66,255	0/0:0,96,255
OAR11	53337285	.	C	T	92.218	PASS	DP=56;VDB=0.00324795;SGB=7.39213;RPBZ=1.37617;MQBZ=0.518299;BQBZ=-0.860061;FS=0;MQ0F=0.0178571;AC=2;AN=8;DP4=49,0,7,0;MQ=36	GT:PL	0/0:0,48,164	1/1:137,21,0	0/0:0,39,179	0/0:0,60,187
OAR11	53337366	.	G	T	210.017	PASS	DP=159;VDB=5.64809e-06;SGB=28.1775;RPBZ=-0.251865;MQBZ=0.807422;MQSBZ=-0.932738;BQBZ=1.87943;FS=0;MQ0F=0;AC=2;AN=8;DP4=75,22,13,9;MQ=39	GT:PL	0/0:0,72,255	1/1:255,66,0	0/0:0,90,255	0/0:0,129,255
OAR11	53574654	.	T	G	451.516	PASS	DP=197;VDB=4.50932e-05;SGB=35.2004;RPBZ=1.10768;MQBZ=-2.42599;MQSBZ=-1.38729;BQBZ=-1.28529;FS=0;MQ0F=0;AC=3;AN=8;DP4=27,38,30,25;MQ=35	GT:PL	0/0:0,69,255	0/0:0,57,255	0/1:242,0,255	1/1:255,120,0
OAR11	54044346	.	C	T	176.032	PASS	DP=26;VDB=9.44653e-05;SGB=4.58191;RPBZ=0.391059;MQBZ=-0.863094;BQBZ=1.23603;FS=0;MQ0F=0;AC=3;AN=8;DP4=15,0,11,0;MQ=36	GT:PL	0/1:100,0,81	0/0:0,18,132	1/1:121,18,0	0/0:0,15,112
OAR11	54561465	.	T	C	291.57	PASS	DP=36;VDB=0.0101098;SGB=-7.27563;RPBZ=1.3728;MQBZ=1.63397;MQSBZ=2.24068;BQBZ=0.25713;FS=0;MQ0F=0;AC=6;AN=8;DP4=7,2,7,4;MQ=35	GT:PL	0/1:99,0,56	1/1:104,9,0	1/1:121,12,0	0/1:6,0,151
OAR11	54561568	.	G	A	62.2223	PASS	DP=17;VDB=0.0422968;SGB=-7.26569;RPBZ=1.58909;MQBZ=1.7816;BQBZ=-0.911465;FS=0;MQ0F=0;AC=4;AN=8;DP4=0,13,0,4;MQ=34	GT:PL	0/1:21,0,60	1/1:66,6,0	0/1:17,0,89	0/0:0,15,109
OAR11	54817613	.	T	A	704.509	PASS	DP=293;VDB=0.000727694;SGB=14.0585;RPBZ=1.19518;MQBZ=-0.523468;MQSBZ=-2.06635;BQBZ=-0.234361;FS=0;MQ0F=0;AC=5;AN=8;DP4=30,46,39,52;MQ=37	GT:PL	1/1:255,135,0	1/1:255,99,0	0/1:240,0,255	0/0:0,163,255
OAR11	54817699	.	T	C	600.487	PASS	DP=148;VDB=0.000109225;SGB=4.015;RPBZ=-1.43486;MQBZ=0.389016;MQSBZ=-0.259128;BQBZ=-0.207165;FS=0;MQ0F=0;AC=5;AN=8;DP4=13,24,15,24;MQ=40	GT:PL	1/1:255,51,0	1/1:255,48,0	0/1:136,0,249	0/0:0,81,255
OAR11	55649932	.	C	T	859.605	PASS	DP=183;VDB=3.87561e-16;SGB=-7.12403;RPBZ=0.518615;MQBZ=-0.730324;MQSBZ=1.07602;BQBZ=0.626731;FS=0;MQ0F=0;AC=6;AN=8;DP4=24,11,45,45;MQ=35	GT:PL	1/1:255,97,0	1/1:255,87,0	0/1:198,0,255	0/1:191,0,255
OAR11	56674011	.	G	A	153.88	PASS	DP=54;VDB=0.93677;SGB=-0.867633;RPBZ=-0.679828;MQBZ=-0.583123;MQSBZ=-0.507241;BQBZ=0.857069;FS=0;MQ0F=0;AC=2;AN=8;DP4=9,18,4,3;MQ=38	GT:PL	0/1:96,0,177	0/0:0,12,126	0/1:97,0,134	0/0:0,36,255
OAR11	57315948	.	G	A	417.985	PASS	DP=199;VDB=0.104165;SGB=-25.0788;RPBZ=0.252471;MQBZ=-1.13662;MQSBZ=0.338879;BQBZ=-1.97307;FS=0;MQ0F=0;AC=2;AN=8;DP4=45,46,16,17;MQ=37	GT:PL	0/0:0,76,255	0/0:0,81,255	0/1:202,0,255	0/1:255,0,255
OAR11	57617110	.	G	A	127.036	PASS	DP=52;VDB=2.85399e-05;SGB=0.289633;RPBZ=1.61895;MQBZ=1.17394;BQBZ=-1.11554;FS=0;MQ0F=0;AC=2;AN=8;DP4=0,38,0,10;MQ=31	GT:PL	0/0:0,57,165	0/1:56,0,44	0/0:0,24,132	0/1:110,0,105
OAR11	59373508	.	A	G	309.889	PASS	DP=212;VDB=2.08743e-06;SGB=3.76582;RPBZ=1.35982;MQBZ=-1.60038;MQSBZ=-2.56395;BQBZ=-1.2905;FS=0;MQ0F=0;AC=2;AN=8;DP4=36,79,5,14;MQ=37	GT:PL	0/0:0,108,255	0/1:169,0,189	0/1:180,0,255	0/0:0,160,255
OAR11	59596410	.	G	T	460.475	PASS	DP=170;VDB=0.00077892;SGB=25.3084;RPBZ=0.766507;MQBZ=-2.20184;MQSBZ=0.246606;BQBZ=-0.535355;FS=0;MQ0F=0;AC=4;AN=8;DP4=36,25,25,16;MQ=37	GT:PL	1/1:255,69,0	0/0:0,57,255	1/1:255,54,0	0/0:0,126,255
OAR11	6018565	.	T	G	460.47	PASS	DP=226;VDB=0.000374252;SGB=9.23072;RPBZ=-0.152679;MQBZ=0.514531;MQSBZ=-0.709632;BQBZ=-0.691433;FS=0;MQ0F=0;AC=4;AN=8;DP4=35,35,40,26;MQ=37	GT:PL	0/0:0,42,255	1/1:255,75,0	0/0:0,135,255	1/1:255,120,0
OAR11	60398832	.	C	T	631.519	PASS	DP=129;VDB=6.98335e-09;SGB=-2.33717;RPBZ=0.602627;MQBZ=-0.419913;MQSBZ=-1.70196;BQBZ=1.60452;FS=0;MQ0F=0;AC=5;AN=8;DP4=10,15,20,30;MQ=35	GT:PL	0/1:177,0,192	0/1:147,0,195	0/1:92,0,92	1/1:255,90,0
OAR11	60605823	.	C	G	447.973	PASS	DP=346;VDB=4.58228e-07;SGB=15.3546;RPBZ=0.206173;MQBZ=-0.852654;MQSBZ=2.60528;BQBZ=0.172192;FS=0;MQ0F=0;AC=2;AN=8;DP4=95,61,17,32;MQ=39	GT:PL	0/0:0,138,255	0/1:232,0,255	0/0:0,172,255	0/1:255,0,255
OAR11	61371455	.	T	C	80.1921	PASS	DP=63;VDB=0.0452455;SGB=-2.00512;RPBZ=-1.21926;MQBZ=0.797957;MQSBZ=0.098435;BQBZ=0.576628;FS=0;MQ0F=0;AC=2;AN=8;DP4=21,14,2,2;MQ=40	GT:PL	0/0:0,42,255	0/1:27,0,68	0/0:0,39,255	0/1:93,0,169
OAR11	62126310	.	A	G	388.097	PASS	DP=77;VDB=6.27003e-06;SGB=-9.74033;RPBZ=-1.98095;MQBZ=0.525137;MQSBZ=0.818112;BQBZ=0.748501;FS=0;MQ0F=0;AC=4;AN=8;DP4=21,9,14,5;MQ=39	GT:PL	0/1:36,0,255	0/1:66,0,94	0/1:94,0,36	0/1:230,0,255
OAR11	6567714	.	G	A	244.042	PASS	DP=21;VDB=7.64507e-05;SGB=1.20049;RPBZ=-0.376089;MQBZ=-1.1325;BQBZ=-0.319438;FS=0;MQ0F=0;AC=5;AN=8;DP4=7,0,14,0;MQ=37	GT:PL	1/1:107,12,0	0/0:0,9,87	1/1:78,9,0	0/1:102,0,81
OAR11	6567844	.	C	T	719.569	PASS	DP=202;VDB=8.59151e-05;SGB=20.3838;RPBZ=-0.388843;MQBZ=-1.43734;MQSBZ=1.75922;BQBZ=0.472437;FS=0;MQ0F=0;AC=5;AN=8;DP4=25,15,52,30;MQ=38	GT:PL	1/1:255,102,0	0/0:0,66,255	1/1:255,66,0	0/1:255,0,255
OAR11	7471800	.	C	T	210.017	PASS	DP=153;VDB=0.00301264;SGB=30.9501;RPBZ=0.973279;MQBZ=-2.13801;MQSBZ=0.938807;BQBZ=-2.36671;FS=0;MQ0F=0;AC=2;AN=8;DP4=30,30,15,9;MQ=37	GT:PL	0/0:0,51,255	0/0:0,57,255	0/0:0,72,255	1/1:255,72,0
OAR11	8092836	.	G	A	658.48	PASS	DP=89;VDB=3.17852e-08;SGB=6.60101;RPBZ=2.19968;MQBZ=0.374946;MQSBZ=-0.954865;BQBZ=-0.340997;FS=0;MQ0F=0;AC=5;AN=8;DP4=5,12,10,24;MQ=38	GT:PL	0/0:0,39,255	1/1:255,36,0	0/1:194,0,107	1/1:255,36,0
OAR11	8327300	.	A	G	980.998	PASS	DP=314;VDB=2.27805e-13;SGB=-9.33062;RPBZ=0.90573;MQBZ=0.238966;MQSBZ=-1.89019;BQBZ=1.11079;FS=0;MQ0F=0;AC=6;AN=8;DP4=20,31,67,71;MQ=36	GT:PL	1/1:255,123,0	1/1:255,99,0	0/1:255,0,255	0/1:255,0,255
OAR11	8327442	.	T	C	76.3548	PASS	DP=23;VDB=0.000235966;SGB=-1.84908;RPBZ=-0.260986;MQBZ=-0.640547;BQBZ=1.05601;FS=0;MQ0F=0;AC=3;AN=8;DP4=0,15,0,8;MQ=28	GT:PL	0/1:30,0,58	0/1:21,0,57	0/0:0,12,83	0/1:65,0,61
OAR11	8903406	.	G	T	968.047	PASS	DP=202;VDB=1.41028e-08;SGB=-7.50443;RPBZ=-0.651308;MQBZ=-1.08381;MQSBZ=-0.0349304;BQBZ=-1.88249;FS=0;MQ0F=0;AC=6;AN=8;DP4=17,11,52,46;MQ=38	GT:PL	1/1:255,105,0	0/1:255,0,206	1/1:255,105,0	0/1:242,0,255
OAR11	9120400	.	T	C	559.514	PASS	DP=156;VDB=0.000472036;SGB=3.43678;RPBZ=1.08479;MQBZ=0.236484;MQSBZ=-3.91141;BQBZ=0.357913;FS=0;MQ0F=0;AC=3;AN=8;DP4=21,41,19,17;MQ=37	GT:PL	0/1:164,0,164	0/0:0,48,255	0/1:180,0,255	0/1:255,0,255
OAR11	9628066	.	C	G	492.483	PASS	DP=83;VDB=0.00144243;SGB=1.12631;RPBZ=1.06367;MQBZ=-0.311176;MQSBZ=0.0425693;BQBZ=-0.192348;FS=0;MQ0F=0;AC=5;AN=8;DP4=16,6,14,10;MQ=38	GT:PL	1/1:202,24,0	0/1:81,0,167	1/1:255,39,0	0/0:0,48,255
OAR12	11283974	.	A	G	482.606	PASS	DP=71;VDB=8.57551e-16;SGB=-4.69113;RPBZ=-0.224695;MQBZ=-0.368083;BQBZ=0.941819;FS=0;MQ0F=0;AC=6;AN=8;DP4=21,0,46,0;MQ=36	GT:PL	1/1:189,69,0	0/1:73,0,109	1/1:159,36,0	0/1:101,0,148
OAR12	12135569	.	C	T	721.555	PASS	DP=204;VDB=8.07814e-18;SGB=7.49154;RPBZ=-0.580927;MQBZ=-2.61908;MQSBZ=-3.43243;BQBZ=-1.57141;FS=0;MQ0F=0;AC=4;AN=8;DP4=32,37,22,35;MQ=37	GT:PL	0/1:255,0,255	0/0:0,99,255	1/1:255,21,0	0/1:255,0,255
OAR12	12590844	.	C	T	699.274	PASS	DP=213;VDB=6.89224e-06;SGB=-33.057;RPBZ=0.544618;MQBZ=-1.83502;MQSBZ=-2.01983;BQBZ=-1.40721;FS=0;MQ0F=0;AC=3;AN=8;DP4=42,45,17,29;MQ=37	GT:PL	0/1:255,0,255	0/0:0,90,255	0/1:238,0,255	0/1:246,0,255
OAR12	13067113	.	T	C	462.4	PASS	DP=237;VDB=0.00177502;SGB=-57.7179;RPBZ=6.98565;MQBZ=0.263964;MQSBZ=-0.690673;BQBZ=4.70206;FS=0;MQ0F=0;AC=4;AN=8;DP4=88,28,22,10;MQ=36	GT:PL	0/1:202,0,255	0/1:98,0,255	0/1:50,0,255	0/1:156,0,255
OAR12	13067139	.	C	T	470.792	PASS	DP=234;VDB=0.0274388;SGB=14.1958;RPBZ=-2.03804;MQBZ=0.0682124;MQSBZ=-1.68205;BQBZ=1.17245;FS=0;MQ0F=0;AC=2;AN=8;DP4=60,44,25,21;MQ=36	GT:PL	0/0:0,99,255	0/1:255,0,188	0/0:0,123,255	0/1:255,0,255
OAR12	1334214	.	T	C	840.605	PASS	DP=130;VDB=0.0296041;SGB=-5.16392;RPBZ=-1.67307;MQBZ=-2.89258;MQSBZ=0.68773;BQBZ=-2.03089;FS=0;MQ0F=0;AC=5;AN=8;DP4=12,14,24,23;MQ=38	GT:PL	0/1:195,0,187	0/1:198,0,149	1/1:255,54,0	0/1:232,0,255
OAR12	15311315	.	T	C	725.511	PASS	DP=262;VDB=3.99863e-13;SGB=9.22986;RPBZ=1.4643;MQBZ=-1.08345;MQSBZ=3.40424;BQBZ=-1.99784;FS=0;MQ0F=0;AC=3;AN=8;DP4=59,42,34,32;MQ=37	GT:PL	0/1:255,0,255	0/1:255,0,221	0/0:0,141,255	0/1:255,0,255
OAR12	16331395	.	C	T	725.6	PASS	DP=245;VDB=0.00531451;SGB=-35.5118;RPBZ=2.62315;MQBZ=0.690387;MQSBZ=1.39344;BQBZ=1.63177;FS=0;MQ0F=0;AC=3;AN=8;DP4=45,44,22,28;MQ=40	GT:PL	0/1:255,0,255	0/0:0,99,255	0/1:255,0,228	0/1:255,0,255
OAR12	16665077	.	G	T	470.991	PASS	DP=254;VDB=0.001429;SGB=11.878;RPBZ=-2.24001;MQBZ=-0.713974;MQSBZ=5.0683;BQBZ=-0.40795;FS=0;MQ0F=0;AC=2;AN=8;DP4=80,36,21,19;MQ=38	GT:PL	0/1:255,0,255	0/0:0,81,255	0/0:0,129,255	0/1:255,0,255
OAR12	17339085	.	C	T	725.394	PASS	DP=414;VDB=1.77472e-14;SGB=19.0804;RPBZ=0.0809186;MQBZ=1.03017;MQSBZ=-2.75793;BQBZ=2.69376;FS=0;MQ0F=0;AC=3;AN=8;DP4=55,80,50,67;MQ=38	GT:PL	0/1:255,0,255	0/0:0,123,255	0/1:255,0,255	0/1:255,0,255
OAR12	18112475	.	A	C	210.02	PASS	DP=130;VDB=0.0411835;SGB=17.0881;RPBZ=1.29247;MQBZ=0.347179;MQSBZ=0.991656;BQBZ=-0.960075;FS=0;MQ0F=0;AC=2;AN=8;DP4=24,27,9,5;MQ=35	GT:PL	0/0:0,72,255	0/0:0,48,255	0/0:0,33,255	1/1:255,42,0
OAR12	18569093	.	A	T	210.017	PASS	DP=231;VDB=6.47126e-07;SGB=51.7445;RPBZ=-1.27494;MQBZ=-0.894473;MQSBZ=1.23724;BQBZ=-1.92389;FS=0;MQ0F=0;AC=2;AN=8;DP4=61,44,26,13;MQ=38	GT:PL	0/0:0,96,255	0/0:0,87,255	0/0:0,132,255	1/1:255,117,0
OAR12	20219000	.	A	G	982.499	PASS	DP=229;VDB=0.000535314;SGB=-26.3236;RPBZ=1.26867;MQBZ=0.467493;MQSBZ=2.09198;BQBZ=0.613894;FS=0;MQ0F=0;AC=4;AN=8;DP4=35,33,40,33;MQ=39	GT:PL	0/1:255,0,255	0/1:255,0,255	0/1:255,0,251	0/1:255,0,255
OAR12	21864576	.	G	A	719.55	PASS	DP=245;VDB=1.76146e-11;SGB=10.9682;RPBZ=0.192755;MQBZ=0.331804;MQSBZ=3.8479;BQBZ=0.0397986;FS=0;MQ0F=0;AC=5;AN=8;DP4=38,26,50,25;MQ=38	GT:PL	1/1:255,78,0	0/1:255,0,193	0/0:0,169,255	1/1:255,114,0
OAR12	2260038	.	C	T	170.672	PASS	DP=54;VDB=1.17108e-07;SGB=0.801297;RPBZ=0.25244;MQBZ=0.205141;BQBZ=-1.87141;FS=0;MQ0F=0;AC=3;AN=8;DP4=0,31,0,21;MQ=33	GT:PL	0/1:5,0,97	0/1:69,0,83	0/1:135,0,37	0/0:0,51,178
OAR12	22934054	.	T	C	385.828	PASS	DP=145;VDB=1.31512e-09;SGB=6.46988;RPBZ=-0.733523;MQBZ=-1.08677;MQSBZ=-2.2817;BQBZ=-1.53874;FS=0;MQ0F=0;AC=2;AN=8;DP4=21,49,5,21;MQ=38	GT:PL	0/0:0,81,255	0/1:205,0,115	0/0:0,78,255	0/1:220,0,196
OAR12	23162886	.	C	A	581.014	PASS	DP=82;VDB=7.22469e-06;SGB=-4.0021;RPBZ=1.44458;MQBZ=-1.06395;MQSBZ=1.09616;BQBZ=-0.768407;FS=0;MQ0F=0;AC=6;AN=8;DP4=6,9,12,29;MQ=36	GT:PL	0/1:111,0,97	1/1:152,21,0	1/1:255,66,0	0/1:102,0,214
OAR12	23397688	.	G	C	552.285	PASS	DP=78;VDB=0.000738602;SGB=5.4208;RPBZ=1.58169;MQBZ=-1.9745;MQSBZ=1.88045;BQBZ=-1.27372;FS=0;MQ0F=0;AC=4;AN=8;DP4=9,8,17,12;MQ=39	GT:PL	0/1:228,0,48	0/0:0,27,255	1/1:255,42,0	0/1:113,0,154
OAR12	23610995	.	C	T	980.602	PASS	DP=228;VDB=1.07832e-13;SGB=-28.4715;RPBZ=0.97051;MQBZ=-1.53187;MQSBZ=1.46208;BQBZ=-2.17363;FS=0;MQ0F=0;AC=5;AN=8;DP4=27,25,30,50;MQ=39	GT:PL	0/1:255,0,255	0/1:255,0,255	1/1:255,96,0	0/1:255,0,255
OAR12	24788192	.	C	G	460.475	PASS	DP=207;VDB=3.28628e-11;SGB=37.4071;RPBZ=0.791473;MQBZ=-2.26937;MQSBZ=0.823329;BQBZ=-0.219108;FS=0;MQ0F=0;AC=4;AN=8;DP4=40,37,37,21;MQ=36	GT:PL	0/0:0,111,255	1/1:255,45,0	0/0:0,120,255	1/1:255,129,0
OAR12	2599120	.	C	T	799.407	PASS	DP=189;VDB=1.31052e-05;SGB=-23.255;RPBZ=-1.80205;MQBZ=-3.53662;MQSBZ=-2.65062;BQBZ=-2.2152;FS=0;MQ0F=0;AC=4;AN=8;DP4=28,29,34,29;MQ=35	GT:PL	0/1:227,0,235	0/1:100,0,245	0/1:255,0,255	0/1:255,0,255
OAR12	26871144	.	G	A	114.066	PASS	DP=46;VDB=0.00013748;SGB=17.0881;RPBZ=0.681805;MQBZ=-1.15468;BQBZ=-0.879359;FS=0;MQ0F=0;AC=2;AN=8;DP4=32,0,14,0;MQ=32	GT:PL	0/0:0,18,98	1/1:159,42,0	0/0:0,48,183	0/0:0,30,140
OAR12	28112138	.	G	A	270.514	PASS	DP=47;VDB=1.87328e-06;SGB=10.0859;RPBZ=-0.337305;MQBZ=-0.193062;BQBZ=1.42569;FS=0;MQ0F=0;AC=4;AN=8;DP4=0,28,0,19;MQ=38	GT:PL	1/1:155,24,0	0/0:0,36,175	1/1:165,33,0	0/0:0,48,171
OAR12	28330259	.	T	C	210.017	PASS	DP=172;VDB=4.09335e-05;SGB=25.405;RPBZ=0.340394;MQBZ=-1.40575;MQSBZ=0.617579;BQBZ=-1.7982;FS=0;MQ0F=0;AC=2;AN=8;DP4=34,47,12,8;MQ=39	GT:PL	0/0:0,81,255	1/1:255,60,0	0/0:0,57,255	0/0:0,105,255
OAR12	28559851	.	C	G	210.019	PASS	DP=173;VDB=0.214264;SGB=17.0881;RPBZ=1.35822;MQBZ=-1.93044;MQSBZ=0.342986;BQBZ=-1.63789;FS=0;MQ0F=0;AC=2;AN=8;DP4=56,32,7,7;MQ=38	GT:PL	0/0:0,60,255	1/1:255,42,0	0/0:0,111,255	0/0:0,93,255
OAR12	28767383	.	A	G	166.275	PASS	DP=38;VDB=2.32786e-06;SGB=8.6289;RPBZ=-0.894936;MQBZ=1.44823;BQBZ=-2.08823;FS=0;MQ0F=0;AC=4;AN=8;DP4=22,0,16,0;MQ=33	GT:PL	1/1:165,42,0	0/0:0,42,154	1/1:49,6,0	0/0:0,24,149
OAR12	28767510	.	G	C	210.017	PASS	DP=340;VDB=5.21336e-11;SGB=72.5389;RPBZ=1.05519;MQBZ=-2.93824;MQSBZ=3.06448;BQBZ=-2.44298;FS=0;MQ0F=0.00294118;AC=2;AN=8;DP4=79,76,34,20;MQ=37	GT:PL	0/0:0,163,255	1/1:255,163,0	0/0:0,148,255	0/0:0,157,255
OAR12	28971109	.	A	G	82.5378	PASS	DP=19;VDB=0.000757574;SGB=1.36429;RPBZ=-1.98804;MQBZ=-2.9639;BQBZ=0.302207;FS=0;MQ0F=0;AC=3;AN=8;DP4=0,11,0,6;MQ=35	GT:PL	0/0:0,27,157	0/1:36,3,0	1/1:91,15,0	0/0:0,6,66
OAR12	29182450	.	A	T	362.156	PASS	DP=104;VDB=8.54485e-06;SGB=0.931594;RPBZ=3.08095;MQBZ=-2.07907;MQSBZ=1.06146;BQBZ=0.575416;FS=0;MQ0F=0.00961538;AC=6;AN=8;DP4=13,9,23,0;MQ=34	GT:PL	1/1:114,18,0	1/1:176,36,0	1/1:117,15,0	0/0:0,66,255
OAR12	29732767	.	G	A	333.143	PASS	DP=96;VDB=0.0495856;SGB=2.60695;RPBZ=-0.00964665;MQBZ=-0.741188;MQSBZ=0.0126227;BQBZ=-1.1742;FS=0;MQ0F=0;AC=2;AN=8;DP4=15,23,6,10;MQ=39	GT:PL	0/0:0,51,255	0/1:160,0,10	0/0:0,42,255	0/1:213,0,160
OAR12	29732869	.	C	A	105.406	PASS	DP=16;VDB=0.0291996;SGB=1.26965;RPBZ=0.274204;MQBZ=-0.0660819;BQBZ=-1.29099;FS=0;MQ0F=0;AC=4;AN=8;DP4=0,10,0,6;MQ=37	GT:PL	0/0:0,12,83	1/1:66,6,0	0/0:0,18,139	1/1:86,12,0
OAR12	29732873	.	T	C	95.6113	PASS	DP=15;VDB=0.0120456;SGB=4.97668;RPBZ=2.56843;MQBZ=2.1102;FS=0;MQ0F=0;AC=2;AN=8;DP4=0,9,0,6;MQ=36	GT:PL	0/0:0,12,83	0/0:0,6,66	1/1:139,18,0	0/0:0,9,81
OAR12	29732883	.	A	C	101.246	PASS	DP=13;VDB=0.0180471;SGB=0.618465;RPBZ=0.37321;MQBZ=0;FS=0;MQ0F=0;AC=4;AN=8;DP4=0,8,0,5;MQ=36	GT:PL	0/0:0,12,83	1/1:66,6,0	0/0:0,12,110	1/1:81,9,0
OAR12	3099090	.	G	A	180.926	PASS	DP=50;VDB=4.71654e-06;SGB=1.83438;RPBZ=0.270866;MQBZ=-0.45205;BQBZ=-0.0896524;FS=0;MQ0F=0;AC=3;AN=8;DP4=36,0,14,0;MQ=34	GT:PL	0/1:111,0,81	0/0:0,39,172	1/1:115,15,0	0/0:0,51,174
OAR12	31213388	.	G	T	434.011	PASS	DP=152;VDB=1.11916e-06;SGB=8.40135;RPBZ=-0.337982;MQBZ=-0.0569533;MQSBZ=2.81105;BQBZ=1.44027;FS=0;MQ0F=0;AC=2;AN=8;DP4=44,21,21,10;MQ=31	GT:PL	0/1:226,0,210	0/0:0,51,255	0/0:0,69,255	0/1:247,0,223
OAR12	31213454	.	A	C	494.033	PASS	DP=102;VDB=0.00250885;SGB=-4.69291;RPBZ=-0.690878;MQBZ=-2.49053;MQSBZ=0.256279;BQBZ=0.760106;FS=0;MQ0F=0;AC=6;AN=8;DP4=4,3,13,24;MQ=26	GT:PL	1/1:202,21,0	0/1:87,0,37	0/1:41,0,61	1/1:203,36,0
OAR12	32306046	.	A	G	464.537	PASS	DP=242;VDB=0.0810522;SGB=37.0909;RPBZ=1.01895;MQBZ=-1.60434;MQSBZ=0.256157;BQBZ=-1.69515;FS=0;MQ0F=0;AC=3;AN=8;DP4=48,45,31,27;MQ=36	GT:PL	0/0:0,108,255	1/1:255,102,0	0/0:0,129,255	0/1:255,0,255
OAR12	32930453	.	C	A	190.913	PASS	DP=100;VDB=0.289749;SGB=2.22082;RPBZ=-1.62747;MQBZ=-2.51425;MQSBZ=-0.954169;BQBZ=1.17315;FS=0;MQ0F=0;AC=2;AN=8;DP4=19,19,6,9;MQ=34	GT:PL	0/0:0,54,255	0/1:211,0,0	0/0:0,15,137	0/1:18,0,254
OAR12	33174225	.	A	G	721.239	PASS	DP=122;VDB=5.73195e-12;SGB=10.6067;RPBZ=-0.603017;MQBZ=0.329592;MQSBZ=4.29259;BQBZ=0.332119;FS=0;MQ0F=0;AC=4;AN=8;DP4=21,9,30,18;MQ=37	GT:PL	0/1:255,0,126	0/0:0,30,255	1/1:255,54,0	0/1:255,0,231
OAR12	3345294	.	C	G	464.534	PASS	DP=176;VDB=0.00583487;SGB=26.6937;RPBZ=-0.977149;MQBZ=-1.8104;MQSBZ=0.187299;BQBZ=0.520726;FS=0;MQ0F=0;AC=3;AN=8;DP4=31,30,22,21;MQ=37	GT:PL	0/0:0,90,255	1/1:255,60,0	0/0:0,48,255	0/1:255,0,254
OAR12	33793391	.	G	C	720.022	PASS	DP=216;VDB=1.84587e-13;SGB=-7.45583;RPBZ=1.93751;MQBZ=-1.09018;MQSBZ=-2.42948;BQBZ=-1.63073;FS=0;MQ0F=0;AC=6;AN=8;DP4=21,13,43,54;MQ=36	GT:PL	1/1:255,105,0	1/1:255,63,0	0/0:0,82,255	1/1:255,120,0
OAR12	33793400	.	A	G	210.015	PASS	DP=215;VDB=5.11408e-06;SGB=43.4267;RPBZ=-1.34168;MQBZ=0.995239;MQSBZ=-1.63017;BQBZ=1.61539;FS=0;MQ0F=0;AC=2;AN=8;DP4=38,59,19,14;MQ=36	GT:PL	0/0:0,105,255	0/0:0,63,255	1/1:255,79,0	0/0:0,120,255
OAR12	33997983	.	T	C	460.475	PASS	DP=207;VDB=0.00487347;SGB=42.637;RPBZ=0.141915;MQBZ=-0.012873;MQSBZ=-1.41855;BQBZ=-0.794347;FS=0;MQ0F=0;AC=4;AN=8;DP4=30,32,34,32;MQ=39	GT:PL	1/1:255,75,0	0/0:0,99,255	1/1:255,123,0	0/0:0,87,255
OAR12	34456148	.	C	T	146.16	PASS	DP=28;VDB=0.000370893;SGB=-0.0966342;RPBZ=-1.60401;MQBZ=1.12523;BQBZ=1.45999;FS=0;MQ0F=0;AC=3;AN=8;DP4=19,0,9,0;MQ=32	GT:PL	0/0:0,27,152	1/1:103,15,0	0/0:0,15,82	0/1:88,0,69
OAR12	34456168	.	A	G	191.646	PASS	DP=42;VDB=3.11544e-05;SGB=1.06183;RPBZ=-0.153506;MQBZ=0.612802;BQBZ=1.31389;FS=0;MQ0F=0;AC=3;AN=8;DP4=30,0,12,0;MQ=35	GT:PL	0/0:0,39,173	1/1:133,21,0	0/0:0,36,165	0/1:104,0,73
OAR12	35402556	.	G	A	52.5043	PASS	DP=32;VDB=0.00169601;SGB=6.01014;RPBZ=-0.412315;MQBZ=-0.0494832;BQBZ=-1.93588;FS=0;MQ0F=0;AC=2;AN=8;DP4=26,0,6,0;MQ=28	GT:PL	1/1:97,18,0	0/0:0,33,148	0/0:0,15,117	0/0:0,30,96
OAR12	35644027	.	C	G	210.017	PASS	DP=166;VDB=0.00452386;SGB=42.0404;RPBZ=1.95412;MQBZ=-1.02814;MQSBZ=1.83348;BQBZ=-0.344754;FS=0;MQ0F=0;AC=2;AN=8;DP4=37,33,20,12;MQ=37	GT:PL	0/0:0,81,255	0/0:0,51,255	1/1:255,96,0	0/0:0,78,255
OAR12	36085751	.	C	T	290.521	PASS	DP=45;VDB=4.60319e-06;SGB=15.6179;RPBZ=-1.24126;MQBZ=-1.40194;BQBZ=0.49035;FS=0;MQ0F=0;AC=4;AN=8;DP4=0,18,0,27;MQ=36	GT:PL	0/0:0,30,165	1/1:160,33,0	0/0:0,24,136	1/1:180,48,0
OAR12	38465966	.	T	C	140.018	PASS	DP=60;VDB=3.48002e-07;SGB=25.405;RPBZ=-0.680159;MQBZ=1.15096;BQBZ=0;FS=0;MQ0F=0;AC=2;AN=8;DP4=40,0,20,0;MQ=33	GT:PL	0/0:0,42,165	0/0:0,45,168	1/1:185,60,0	0/0:0,33,156
OAR12	38943315	.	C	T	247.55	PASS	DP=41;VDB=3.88579e-08;SGB=9.39052;RPBZ=1.33264;MQBZ=1.51665;BQBZ=0.323048;FS=0;MQ0F=0;AC=4;AN=8;DP4=0,23,0,18;MQ=35	GT:PL	0/0:0,24,140	1/1:132,24,0	0/0:0,45,170	1/1:165,30,0
OAR12	39156099	.	A	G	212.999	PASS	DP=47;VDB=6.98828e-05;SGB=-13.4184;RPBZ=0.634824;MQBZ=-1.0383;BQBZ=-0.641759;FS=0;MQ0F=0;AC=4;AN=8;DP4=32,0,14,0;MQ=38	GT:PL	0/0:0,45,177	1/1:110,12,0	0/0:0,51,184	1/1:152,27,0
OAR12	39156218	.	G	A	210.012	PASS	DP=261;VDB=2.85115e-08;SGB=15.7409;RPBZ=1.88704;MQBZ=1.50335;MQSBZ=2.79915;BQBZ=0.916464;FS=0;MQ0F=0;AC=2;AN=8;DP4=62,47,24,26;MQ=37	GT:PL	0/0:0,135,255	0/0:0,72,255	1/1:255,148,0	0/0:0,83,255
OAR12	40505932	.	G	C	460.485	PASS	DP=110;VDB=1.91374e-05;SGB=5.31099;RPBZ=1.09779;MQBZ=-0.120658;MQSBZ=-1.99809;BQBZ=1.37195;FS=0;MQ0F=0;AC=4;AN=8;DP4=12,33,10,13;MQ=39	GT:PL	0/0:0,57,255	1/1:255,30,0	0/0:0,78,255	1/1:255,39,0
OAR12	40957248	.	G	A	405.567	PASS	DP=182;VDB=2.01529e-12;SGB=31.2735;RPBZ=-0.734117;MQBZ=-2.11664;MQSBZ=2.82026;BQBZ=-0.518381;FS=0;MQ0F=0;AC=3;AN=8;DP4=51,22,38,11;MQ=35	GT:PL	0/1:196,0,230	0/0:0,90,255	1/1:255,72,0	0/0:0,84,255
OAR12	41181428	.	C	G	720.024	PASS	DP=109;VDB=0.0243357;SGB=10.403;RPBZ=0.24293;MQBZ=-0.599992;MQSBZ=0.035908;BQBZ=0.0228127;FS=0;MQ0F=0;AC=6;AN=8;DP4=10,11,27,20;MQ=39	GT:PL	1/1:255,39,0	1/1:255,63,0	0/0:0,63,255	1/1:255,39,0
OAR12	41531597	.	C	T	228.623	PASS	DP=40;VDB=8.31836e-12;SGB=11.5964;RPBZ=0.962502;MQBZ=-2.55551;BQBZ=-0.834058;FS=0;MQ0F=0;AC=4;AN=8;DP4=16,0,23,0;MQ=30	GT:PL	1/1:125,33,0	0/0:0,30,152	1/1:153,36,0	0/0:0,18,134
OAR12	41531736	.	C	T	210.017	PASS	DP=238;VDB=2.00422e-05;SGB=48.9719;RPBZ=2.50101;MQBZ=-2.07286;MQSBZ=-2.34351;BQBZ=0.279626;FS=0;MQ0F=0;AC=2;AN=8;DP4=61,56,17,20;MQ=37	GT:PL	0/0:0,123,255	0/0:0,111,255	1/1:255,111,0	0/0:0,117,255
OAR12	43380196	.	A	G	224.916	PASS	DP=65;VDB=1.79412e-07;SGB=2.34323;RPBZ=-0.466773;MQBZ=-0.795838;BQBZ=-2.49043;FS=0;MQ0F=0;AC=5;AN=8;DP4=0,9,0,18;MQ=36	GT:PL	0/1:39,0,93	1/1:123,18,0	0/0:0,15,126	1/1:108,27,0
OAR12	4445442	.	A	T	685.224	PASS	DP=286;VDB=5.3475e-06;SGB=-41.6489;RPBZ=-0.12994;MQBZ=-0.508349;MQSBZ=-2.77941;BQBZ=-0.524086;FS=0;MQ0F=0;AC=3;AN=8;DP4=55,59,30,30;MQ=38	GT:PL	0/1:255,0,255	0/1:215,0,255	0/0:0,99,255	0/1:255,0,255
OAR12	44823328	.	G	A	980.976	PASS	DP=217;VDB=2.11871e-24;SGB=-7.54435;RPBZ=0.236588;MQBZ=0.957683;MQSBZ=-1.44947;BQBZ=0.301223;FS=0;MQ0F=0;AC=6;AN=8;DP4=14,16,51,52;MQ=36	GT:PL	0/1:255,0,242	1/1:255,60,0	0/1:255,0,255	1/1:255,148,0
OAR12	44823431	.	C	T	35.9998	PASS	DP=30;VDB=0.0498254;SGB=-0.866853;RPBZ=-1.64557;MQBZ=-2.21957;FS=0;MQ0F=0;AC=2;AN=8;DP4=0,23,0,7;MQ=33	GT:PL	0/1:67,0,88	0/0:0,6,55	0/1:7,0,121	0/0:0,33,160
OAR12	46060560	.	G	A	471.037	PASS	DP=173;VDB=4.11659e-08;SGB=8.40135;RPBZ=-0.021792;MQBZ=-1.49838;MQSBZ=-0.974074;BQBZ=-0.102865;FS=0;MQ0F=0;AC=2;AN=8;DP4=36,37,16,15;MQ=38	GT:PL	0/1:255,0,255	0/0:0,45,255	0/1:255,0,243	0/0:0,78,255
OAR12	46497430	.	C	T	470.987	PASS	DP=310;VDB=8.22501e-10;SGB=16.8998;RPBZ=1.47341;MQBZ=-1.02221;MQSBZ=-0.867747;BQBZ=-0.134367;FS=0;MQ0F=0;AC=2;AN=8;DP4=57,74,24,29;MQ=38	GT:PL	0/0:0,135,255	0/1:255,0,255	0/0:0,135,255	0/1:255,0,255
OAR12	47004066	.	G	A	109.747	PASS	DP=15;VDB=0.000706641;SGB=2.4014;RPBZ=0.641679;MQBZ=0.666973;BQBZ=0.195615;FS=0;MQ0F=0;AC=4;AN=8;DP4=0,7,0,8;MQ=28	GT:PL	0/0:0,6,45	1/1:96,15,0	0/0:0,15,92	1/1:60,9,0
OAR12	47474840	.	G	A	981.046	PASS	DP=313;VDB=1.24053e-11;SGB=-9.92408;RPBZ=-0.511491;MQBZ=-0.376528;MQSBZ=-1.77429;BQBZ=-0.00328577;FS=0;MQ0F=0;AC=6;AN=8;DP4=24,22,67,84;MQ=38	GT:PL	1/1:255,148,0	0/1:255,0,255	1/1:255,121,0	0/1:255,0,255
OAR12	47972134	.	G	A	274.01	PASS	DP=140;VDB=1.60293e-08;SGB=7.24247;RPBZ=0.733868;MQBZ=-2.51819;MQSBZ=0.0981482;BQBZ=-1.72956;FS=0;MQ0F=0;AC=2;AN=8;DP4=91,4,25,3;MQ=36	GT:PL	0/0:0,123,246	0/1:139,0,120	0/0:0,78,198	0/1:174,0,223
OAR12	48190672	.	C	T	419.455	PASS	DP=109;VDB=3.34817e-20;SGB=-20.1865;RPBZ=-1.00416;MQBZ=1.06877;BQBZ=-0.468065;FS=0;MQ0F=0.00917431;AC=4;AN=8;DP4=55,0,53,0;MQ=35	GT:PL	0/1:108,0,152	0/1:49,0,122	0/1:151,0,52	0/1:149,0,151
OAR12	48406943	.	G	A	450.883	PASS	DP=209;VDB=0.000116785;SGB=-62.559;RPBZ=-0.115604;MQBZ=0.540953;MQSBZ=0.560957;BQBZ=0.855714;FS=0;MQ0F=0;AC=2;AN=8;DP4=49,50,16,19;MQ=36	GT:PL	0/1:255,0,255	0/0:0,52,255	0/1:235,0,160	0/0:0,99,255
OAR12	48614312	.	T	A	335.981	PASS	DP=154;VDB=0.0196225;SGB=3.37952;RPBZ=0.624684;MQBZ=-0.766128;MQSBZ=0.231698;BQBZ=-1.08684;FS=0;MQ0F=0;AC=2;AN=8;DP4=45,31,11,7;MQ=38	GT:PL	0/1:146,0,255	0/0:0,63,255	0/1:229,0,175	0/0:0,102,255
OAR12	48838100	.	G	A	447.028	PASS	DP=128;VDB=3.38539e-05;SGB=5.31099;RPBZ=0.218189;MQBZ=-1.23859;MQSBZ=-1.53769;BQBZ=0.344094;FS=0;MQ0F=0;AC=2;AN=8;DP4=29,24,8,15;MQ=40	GT:PL	0/1:240,0,198	0/0:0,39,255	0/1:246,0,220	0/0:0,60,255
OAR12	49324495	.	C	T	432.032	PASS	DP=145;VDB=5.27259e-05;SGB=-18.9418;RPBZ=0.468981;MQBZ=-2.54185;MQSBZ=-2.53409;BQBZ=-0.57541;FS=0;MQ0F=0;AC=2;AN=8;DP4=39,27,9,14;MQ=40	GT:PL	0/0:0,63,255	0/1:231,0,210	0/0:0,56,255	0/1:240,0,255
OAR12	49877035	.	G	T	746.467	PASS	DP=135;VDB=0.000101859;SGB=-16.8111;RPBZ=1.56062;MQBZ=-2.49208;MQSBZ=-0.855938;BQBZ=-1.0116;FS=0;MQ0F=0;AC=4;AN=8;DP4=26,19,23,19;MQ=37	GT:PL	0/1:255,0,255	0/1:225,0,143	0/1:142,0,161	0/1:162,0,255
OAR12	50079100	.	G	A	857.305	PASS	DP=140;VDB=5.91319e-07;SGB=-5.77428;RPBZ=-1.04124;MQBZ=-0.227287;MQSBZ=0.504863;BQBZ=0.722935;FS=0;MQ0F=0;AC=6;AN=8;DP4=8,13,38,27;MQ=35	GT:PL	1/1:255,93,0	0/1:130,0,243	1/1:255,3,0	0/1:255,0,125
OAR12	5097151	.	T	C	721.362	PASS	DP=329;VDB=7.5216e-05;SGB=17.342;RPBZ=0.364979;MQBZ=0.271559;MQSBZ=-0.916723;BQBZ=0.662551;FS=0;MQ0F=0;AC=4;AN=8;DP4=38,49,56,52;MQ=38	GT:PL	0/1:255,0,196	0/0:0,135,255	1/1:255,160,0	0/1:255,0,255
OAR12	52275415	.	A	G	570.763	PASS	DP=294;VDB=0.00257379;SGB=-69.0138;RPBZ=5.92358;MQBZ=2.32372;MQSBZ=0.865104;BQBZ=2.83441;FS=0;MQ0F=0.0782313;AC=3;AN=8;DP4=95,35,21,18;MQ=31	GT:PL	0/1:251,0,255	0/0:0,16,255	0/1:198,0,255	0/1:162,0,255
OAR12	52275443	.	C	T	820.985	PASS	DP=287;VDB=3.46631e-06;SGB=-31.5401;RPBZ=3.57202;MQBZ=5.25049;MQSBZ=-0.778794;BQBZ=-2.52892;FS=0;MQ0F=0.0801394;AC=6;AN=8;DP4=39,39,48,42;MQ=31	GT:PL	1/1:255,18,0	0/1:94,0,255	1/1:255,3,0	0/1:255,0,255
OAR12	52933520	.	C	T	61.6173	PASS	DP=54;VDB=5.94195e-12;SGB=-10.9789;RPBZ=1.4409;MQBZ=-5.34375;BQBZ=-6.36214;FS=0;MQ0F=0;AC=3;AN=8;DP4=25,0,23,0;MQ=32	GT:PL	0/1:48,0,85	0/0:0,2,112	0/1:35,0,97	0/1:17,0,139
OAR12	52933541	.	G	A	334.055	PASS	DP=69;VDB=6.42758e-10;SGB=-14.3559;RPBZ=1.46978;MQBZ=-5.39526;BQBZ=-0.0324161;FS=0;MQ0F=0;AC=4;AN=8;DP4=35,0,34,0;MQ=35	GT:PL	0/1:129,0,86	0/1:52,0,130	0/1:105,0,141	0/1:86,0,142
OAR12	52933656	.	T	C	939.44	PASS	DP=432;VDB=1.71518e-19;SGB=-43.8142;RPBZ=0.0519633;MQBZ=-3.29802;MQSBZ=1.25171;BQBZ=-1.5651;FS=0;MQ0F=0;AC=4;AN=8;DP4=68,62,63,67;MQ=37	GT:PL	0/1:255,0,255	0/1:212,0,255	0/1:255,0,255	0/1:255,0,255
OAR12	5340250	.	C	T	683.575	PASS	DP=194;VDB=0.041162;SGB=5.94638;RPBZ=1.6162;MQBZ=-0.939667;MQSBZ=1.96675;BQBZ=-0.140833;FS=0;MQ0F=0;AC=3;AN=8;DP4=30,40,27,22;MQ=38	GT:PL	0/0:0,81,255	0/1:213,0,152	0/1:255,0,255	0/1:255,0,255
OAR12	53595530	.	T	G	401.957	PASS	DP=180;VDB=1.80155e-11;SGB=6.85617;RPBZ=-1.99775;MQBZ=0.104567;MQSBZ=1.49158;BQBZ=-0.613951;FS=0;MQ0F=0;AC=2;AN=8;DP4=56,35,22,5;MQ=37	GT:PL	0/0:0,75,255	0/1:217,0,255	0/0:0,96,255	0/1:224,0,255
OAR12	53830275	.	A	T	626.665	PASS	DP=106;VDB=1.42416e-13;SGB=-5.2566;RPBZ=2.97631;MQBZ=0.438627;MQSBZ=0.299963;BQBZ=3.1621;FS=0;MQ0F=0;AC=6;AN=8;DP4=11,2,24,27;MQ=37	GT:PL	0/1:102,0,156	1/1:255,54,0	0/1:54,0,99	1/1:255,69,0
OAR12	54034447	.	C	T	862.045	PASS	DP=158;VDB=1.27846e-15;SGB=-6.63013;RPBZ=0.808629;MQBZ=-1.37747;MQSBZ=-2.95457;BQBZ=-1.29766;FS=0;MQ0F=0;AC=6;AN=8;DP4=8,9,22,58;MQ=37	GT:PL	1/1:255,108,0	0/1:210,0,185	1/1:255,78,0	0/1:181,0,225
OAR12	54371252	.	G	A	460.475	PASS	DP=182;VDB=5.21843e-11;SGB=37.7834;RPBZ=-1.30942;MQBZ=-1.89185;MQSBZ=0.435739;BQBZ=-1.7404;FS=0;MQ0F=0;AC=4;AN=8;DP4=20,29,28,31;MQ=36	GT:PL	0/0:0,75,255	1/1:255,93,0	0/0:0,72,255	1/1:255,84,0
OAR12	54614408	.	T	G	42.0021	PASS	DP=31;VDB=0.000577942;SGB=-0.674143;RPBZ=-0.938835;MQBZ=2.56905;BQBZ=2.44097;FS=0;MQ0F=0;AC=5;AN=8;DP4=5,0,6,0;MQ=36	GT:PL	0/0:0,9,31	1/1:60,12,0	1/1:13,3,0	0/1:10,0,10
OAR12	54614553	.	A	G	471.016	PASS	DP=218;VDB=0.000200522;SGB=12.6506;RPBZ=-0.881567;MQBZ=-0.291933;MQSBZ=2.21867;BQBZ=1.39066;FS=0;MQ0F=0;AC=2;AN=8;DP4=54,49,22,20;MQ=36	GT:PL	0/0:0,111,255	0/1:255,0,255	0/0:0,84,255	0/1:255,0,255
OAR12	55326906	.	A	G	585.476	PASS	DP=116;VDB=1.24578e-17;SGB=11.9517;RPBZ=-1.20111;MQBZ=-1.42085;MQSBZ=-3.61358;BQBZ=-0.602589;FS=0;MQ0F=0;AC=5;AN=8;DP4=8,17,14,36;MQ=35	GT:PL	1/1:255,78,0	0/1:121,0,156	1/1:255,57,0	0/0:0,48,255
OAR12	55542906	.	G	A	342.97	PASS	DP=129;VDB=0.278044;SGB=3.76582;RPBZ=-1.34668;MQBZ=-0.320363;MQSBZ=-1.90571;BQBZ=0.758656;FS=0;MQ0F=0;AC=2;AN=8;DP4=30,30,13,6;MQ=36	GT:PL	0/0:0,75,255	0/1:153,0,167	0/0:0,63,255	0/1:229,0,177
OAR12	55767408	.	C	T	210.016	PASS	DP=415;VDB=1.52625e-10;SGB=108.583;RPBZ=-1.09873;MQBZ=-0.822523;MQSBZ=0.366242;BQBZ=1.04597;FS=0;MQ0F=0;AC=2;AN=8;DP4=102,72,47,33;MQ=39	GT:PL	0/0:0,235,255	0/0:0,120,255	0/0:0,166,255	1/1:255,216,0
OAR12	55767555	.	A	G	138.602	PASS	DP=59;VDB=1.22485e-05;SGB=-1.64908;RPBZ=1.50448;MQBZ=2.05396;BQBZ=-2.40576;FS=0;MQ0F=0;AC=4;AN=8;DP4=0,16,0,9;MQ=40	GT:PL	0/1:46,0,27	0/1:24,0,73	1/1:112,18,0	0/0:0,36,173
OAR12	5585640	.	T	C	955.343	PASS	DP=293;VDB=9.70153e-12;SGB=-28.7784;RPBZ=-1.23566;MQBZ=0.155177;MQSBZ=-2.57028;BQBZ=0.0770202;FS=0;MQ0F=0.0546075;AC=4;AN=8;DP4=62,44,45,36;MQ=30	GT:PL	0/1:238,0,255	0/1:255,0,240	0/1:255,0,223	0/1:245,0,255
OAR12	57774319	.	C	T	980.78	PASS	DP=224;VDB=7.1537e-15;SGB=-7.68717;RPBZ=-1.31734;MQBZ=1.04839;MQSBZ=2.03892;BQBZ=1.58904;FS=0;MQ0F=0;AC=6;AN=8;DP4=17,13,54,48;MQ=40	GT:PL	0/1:255,0,243	1/1:255,81,0	0/1:255,0,255	1/1:255,96,0
OAR12	57999168	.	G	A	333.083	PASS	DP=117;VDB=0.271615;SGB=-16.4869;RPBZ=1.21271;MQBZ=0.636814;MQSBZ=1.4692;BQBZ=1.01428;FS=0;MQ0F=0;AC=2;AN=8;DP4=29,27,14,5;MQ=35	GT:PL	0/0:0,18,255	0/1:130,0,196	0/0:0,63,255	0/1:242,0,204
OAR12	57999229	.	C	T	268.484	PASS	DP=90;VDB=0.118947;SGB=-13.4184;RPBZ=0.542409;MQBZ=-1.0827;MQSBZ=-0.41362;BQBZ=0.961121;FS=0;MQ0F=0;AC=3;AN=8;DP4=14,17,8,6;MQ=34	GT:PL	0/1:118,0,138	0/1:108,0,61	0/1:82,0,217	0/0:0,42,255
OAR12	58215003	.	G	A	830.002	PASS	DP=114;VDB=2.49438e-20;SGB=-5.85779;RPBZ=-0.644817;MQBZ=-0.498217;MQSBZ=2.86562;BQBZ=-0.678033;FS=0;MQ0F=0;AC=6;AN=8;DP4=10,3,43,19;MQ=36	GT:PL	0/1:248,0,189	1/1:255,69,0	0/1:111,0,104	1/1:255,63,0
OAR12	59063173	.	T	C	474.158	PASS	DP=111;VDB=0.0618867;SGB=-12.515;RPBZ=-0.173639;MQBZ=-3.38456;MQSBZ=0.54155;BQBZ=0.541985;FS=0;MQ0F=0;AC=4;AN=8;DP4=18,10,19,9;MQ=33	GT:PL	0/1:194,0,166	0/1:69,0,119	0/1:93,0,193	0/1:156,0,160
OAR12	59063190	.	T	C	395.533	PASS	DP=148;VDB=0.0632969;SGB=-52.8768;RPBZ=4.32216;MQBZ=-5.26756;MQSBZ=-1.0824;BQBZ=4.76347;FS=0;MQ0F=0;AC=4;AN=8;DP4=52,10,20,9;MQ=35	GT:PL	0/1:188,0,207	0/1:45,0,172	0/1:71,0,212	0/1:132,0,183
OAR12	59063235	.	A	G	809.405	PASS	DP=162;VDB=0.164736;SGB=-18.6523;RPBZ=-0.362549;MQBZ=-3.71422;MQSBZ=-3.25805;BQBZ=0.535545;FS=0;MQ0F=0;AC=4;AN=8;DP4=22,29,24,24;MQ=36	GT:PL	0/1:221,0,228	0/1:206,0,204	0/1:187,0,255	0/1:233,0,255
OAR12	59264396	.	G	A	981.035	PASS	DP=233;VDB=7.80084e-11;SGB=-7.91202;RPBZ=0.426553;MQBZ=-1.61844;MQSBZ=-1.57471;BQBZ=-1.58752;FS=0;MQ0F=0;AC=6;AN=8;DP4=24,14,53,54;MQ=36	GT:PL	0/1:255,0,255	1/1:255,63,0	0/1:255,0,255	1/1:255,135,0
OAR12	59545439	.	A	C	471.048	PASS	DP=172;VDB=0.049709;SGB=-23.8514;RPBZ=-2.02754;MQBZ=-0.435053;MQSBZ=0.933748;BQBZ=-0.424662;FS=0;MQ0F=0;AC=2;AN=8;DP4=39,35,15,16;MQ=38	GT:PL	0/1:255,0,255	0/0:0,39,255	0/1:255,0,255	0/0:0,96,255
OAR12	59779292	.	T	C	774.025	PASS	DP=103;VDB=6.91446e-06;SGB=-4.75935;RPBZ=0.639395;MQBZ=-1.16919;MQSBZ=-0.91753;BQBZ=-2.03533;FS=0;MQ0F=0;AC=6;AN=8;DP4=11,8,23,22;MQ=37	GT:PL	0/1:165,0,147	1/1:191,21,0	0/1:202,0,255	1/1:255,66,0
OAR12	5987573	.	G	A	606.584	PASS	DP=105;VDB=7.08075e-08;SGB=7.97104;RPBZ=4.57909;MQBZ=-0.276649;MQSBZ=-1.37484;BQBZ=-0.870527;FS=0;MQ0F=0;AC=5;AN=8;DP4=8,16,15,23;MQ=37	GT:PL	1/1:255,45,0	0/1:142,0,104	1/1:255,33,0	0/0:0,57,255
OAR12	60441867	.	A	G	637.59	PASS	DP=140;VDB=0.00012844;SGB=3.6294;RPBZ=-0.750931;MQBZ=-0.593195;MQSBZ=1.84976;BQBZ=0.667216;FS=0;MQ0F=0;AC=3;AN=8;DP4=27,18,23,14;MQ=39	GT:PL	0/1:240,0,161	0/0:0,36,255	0/1:182,0,255	0/1:255,0,250
OAR12	60684729	.	C	T	339.888	PASS	DP=127;VDB=0.0150857;SGB=2.99323;RPBZ=1.08735;MQBZ=0.170551;MQSBZ=0.957916;BQBZ=-0.31658;FS=0;MQ0F=0;AC=2;AN=8;DP4=28,31,9,8;MQ=38	GT:PL	0/1:231,0,238	0/0:0,33,255	0/1:148,0,255	0/0:0,75,255
OAR12	60932863	.	C	T	457.013	PASS	DP=158;VDB=0.0135696;SGB=5.31099;RPBZ=-1.48186;MQBZ=0.0613153;MQSBZ=-0.926351;BQBZ=0.195349;FS=0;MQ0F=0;AC=2;AN=8;DP4=33,40,11,12;MQ=38	GT:PL	0/1:243,0,255	0/0:0,45,255	0/1:253,0,246	0/0:0,93,255
OAR12	61649728	.	T	G	460.475	PASS	DP=277;VDB=2.61144e-12;SGB=52.3394;RPBZ=-1.43427;MQBZ=-1.14272;MQSBZ=-1.23053;BQBZ=1.54569;FS=0;MQ0F=0;AC=4;AN=8;DP4=36,51,35,45;MQ=38	GT:PL	1/1:255,123,0	0/0:0,108,255	1/1:255,117,0	0/0:0,154,255
OAR12	63557904	.	G	A	220.65	PASS	DP=128;VDB=0.000917798;SGB=1.83438;RPBZ=2.37732;MQBZ=1.24257;MQSBZ=-1.83642;BQBZ=0.0657885;FS=0;MQ0F=0;AC=2;AN=8;DP4=25,21,14,0;MQ=36	GT:PL	0/1:154,0,73	0/0:0,54,255	0/1:106,0,108	0/0:0,63,255
OAR12	63557991	.	C	G	460.475	PASS	DP=157;VDB=1.13734e-11;SGB=33.6247;RPBZ=-0.693742;MQBZ=-1.93101;MQSBZ=-1.63663;BQBZ=-0.449182;FS=0;MQ0F=0;AC=4;AN=8;DP4=11,31,17,36;MQ=37	GT:PL	0/0:0,66,255	1/1:255,72,0	0/0:0,60,255	1/1:255,87,0
OAR12	63790665	.	G	A	277.986	PASS	DP=110;VDB=0.0126085;SGB=0.675585;RPBZ=3.79805;MQBZ=2.38283;MQSBZ=0.122499;BQBZ=3.61845;FS=0;MQ0F=0;AC=2;AN=8;DP4=46,14,5,6;MQ=36	GT:PL	0/1:186,0,43	0/0:0,69,255	0/1:131,0,211	0/0:0,66,255
OAR12	63790711	.	A	G	703.581	PASS	DP=120;VDB=4.2667e-12;SGB=13.7764;RPBZ=-2.52759;MQBZ=-3.08171;MQSBZ=0.358611;BQBZ=-2.66374;FS=0;MQ0F=0;AC=5;AN=8;DP4=6,9,34,25;MQ=36	GT:PL	0/0:0,24,234	1/1:255,72,0	0/1:239,0,180	1/1:255,63,0
OAR12	64939831	.	G	A	603.497	PASS	DP=137;VDB=5.89694e-06;SGB=3.82272;RPBZ=1.86802;MQBZ=-0.873491;MQSBZ=1.16448;BQBZ=-0.853502;FS=0;MQ0F=0;AC=4;AN=8;DP4=27,15,24,14;MQ=38	GT:PL	0/0:0,75,255	1/1:255,60,0	0/1:175,0,232	0/1:217,0,194
OAR12	65920004	.	C	T	706.532	PASS	DP=124;VDB=0.0300338;SGB=-5.33203;RPBZ=-1.00647;MQBZ=-1.87491;MQSBZ=-1.61682;BQBZ=0.0597419;FS=0;MQ0F=0.00806452;AC=5;AN=8;DP4=10,16,20,32;MQ=35	GT:PL	0/1:255,0,141	0/1:153,0,232	1/1:255,69,0	0/1:83,0,215
OAR12	67214206	.	G	A	448.935	PASS	DP=231;VDB=3.70023e-05;SGB=9.17394;RPBZ=0.401069;MQBZ=-1.17113;MQSBZ=-2.86311;BQBZ=-0.618355;FS=0;MQ0F=0.004329;AC=2;AN=8;DP4=45,69,10,23;MQ=36	GT:PL	0/1:255,0,255	0/0:0,72,255	0/1:233,0,255	0/0:0,148,255
OAR12	6743848	.	G	A	873.988	PASS	DP=119;VDB=1.38843e-05;SGB=-5.35225;RPBZ=0.22088;MQBZ=-0.858126;MQSBZ=0.128585;BQBZ=-0.0556903;FS=0;MQ0F=0;AC=6;AN=8;DP4=12,10,24,27;MQ=39	GT:PL	1/1:255,57,0	0/1:191,0,255	1/1:255,42,0	0/1:212,0,172
OAR12	67644089	.	A	C	455.559	PASS	DP=197;VDB=0.00654102;SGB=23.288;RPBZ=-0.536029;MQBZ=-1.22408;MQSBZ=1.32047;BQBZ=-0.326299;FS=0;MQ0F=0;AC=3;AN=8;DP4=32,31,18,20;MQ=38	GT:PL	0/1:246,0,255	0/0:0,54,255	1/1:255,78,0	0/0:0,87,255
OAR12	67886787	.	G	A	398.976	PASS	DP=187;VDB=9.3185e-06;SGB=5.31099;RPBZ=0.755322;MQBZ=0.936951;MQSBZ=0.441355;BQBZ=-0.472923;FS=0;MQ0F=0;AC=2;AN=8;DP4=37,54,7,16;MQ=38	GT:PL	0/0:0,81,255	0/1:208,0,175	0/0:0,96,255	0/1:230,0,255
OAR12	68161938	.	T	G	460.475	PASS	DP=218;VDB=7.33646e-11;SGB=48.8737;RPBZ=0.456158;MQBZ=0.323033;MQSBZ=-3.87678;BQBZ=-0.491675;FS=0;MQ0F=0;AC=4;AN=8;DP4=29,29,33,42;MQ=38	GT:PL	1/1:255,99,0	0/0:0,66,255	1/1:255,126,0	0/0:0,108,255
OAR12	68462664	.	T	C	224.145	PASS	DP=93;VDB=0.0030312;SGB=-13.4184;RPBZ=4.45338;MQBZ=2.65944;MQSBZ=0.553446;BQBZ=0.698794;FS=0;MQ0F=0;AC=3;AN=8;DP4=27,22,6,8;MQ=36	GT:PL	0/0:0,42,255	0/1:143,0,255	0/1:84,0,207	0/1:39,0,244
OAR12	68462671	.	G	A	317.031	PASS	DP=89;VDB=0.18785;SGB=3.37952;RPBZ=-0.26429;MQBZ=-1.88878;MQSBZ=0.92148;BQBZ=-1.14784;FS=0;MQ0F=0;AC=2;AN=8;DP4=23,22,8,10;MQ=36	GT:PL	0/0:0,42,255	0/1:193,0,234	0/0:0,45,255	0/1:163,0,162
OAR12	70349154	.	T	C	446.507	PASS	DP=210;VDB=0.000179333;SGB=31.6215;RPBZ=-0.43054;MQBZ=-2.48445;MQSBZ=1.17479;BQBZ=-2.05437;FS=0;MQ0F=0.0047619;AC=3;AN=8;DP4=37,39,27,23;MQ=35	GT:PL	0/0:0,99,255	0/1:237,0,155	0/0:0,108,255	1/1:255,105,0
OAR12	70825625	.	G	A	464.548	PASS	DP=240;VDB=7.40749e-13;SGB=41.2387;RPBZ=0.0480786;MQBZ=0.843881;MQSBZ=1.27097;BQBZ=0.801249;FS=0;MQ0F=0;AC=3;AN=8;DP4=66,28,32,31;MQ=37	GT:PL	0/0:0,138,255	0/0:0,81,255	0/1:255,0,255	1/1:255,144,0
OAR12	71524301	.	A	T	210.028	PASS	DP=259;VDB=0.414753;SGB=13.4232;RPBZ=-0.901327;MQBZ=-1.76484;MQSBZ=-0.984003;BQBZ=1.19101;FS=0;MQ0F=0;AC=2;AN=8;DP4=56,59,16,28;MQ=37	GT:PL	1/1:255,129,0	0/0:0,111,255	0/0:0,126,255	0/0:0,108,255
OAR12	72929602	.	G	A	158.037	PASS	DP=54;VDB=1.1201e-05;SGB=2.22068;RPBZ=-1.70324;MQBZ=-1.56577;BQBZ=0.548944;FS=0;MQ0F=0;AC=2;AN=8;DP4=0,39,0,15;MQ=36	GT:PL	0/0:0,45,179	0/0:0,33,165	0/1:55,0,105	0/1:142,0,96
OAR12	73848626	.	T	G	464.583	PASS	DP=225;VDB=0.00959257;SGB=33.6593;RPBZ=-0.370587;MQBZ=0.383543;MQSBZ=-1.22647;BQBZ=0.751595;FS=0;MQ0F=0;AC=3;AN=8;DP4=33,52,27,26;MQ=38	GT:PL	0/0:0,141,255	0/0:0,72,255	0/1:255,0,255	1/1:255,108,0
OAR12	74357849	.	A	G	464.583	PASS	DP=318;VDB=4.7717e-12;SGB=12.7202;RPBZ=0.865331;MQBZ=1.73213;MQSBZ=-1.39682;BQBZ=1.78461;FS=0;MQ0F=0;AC=3;AN=8;DP4=71,45,36,48;MQ=37	GT:PL	0/0:0,144,255	0/0:0,81,255	0/1:255,0,255	1/1:255,172,0
OAR12	74675062	.	A	G	448.583	PASS	DP=237;VDB=1.69598e-05;SGB=38.4276;RPBZ=0.661797;MQBZ=0.323109;MQSBZ=0.622849;BQBZ=0.737397;FS=0;MQ0F=0;AC=3;AN=8;DP4=52,36,30,29;MQ=38	GT:PL	1/1:255,135,0	0/0:0,114,255	0/0:0,111,255	0/1:239,0,207
OAR12	75466856	.	G	T	460.482	PASS	DP=118;VDB=3.55385e-05;SGB=5.31099;RPBZ=-1.59702;MQBZ=-0.523775;MQSBZ=3.6208;BQBZ=-0.84245;FS=0;MQ0F=0;AC=4;AN=8;DP4=28,19,13,10;MQ=39	GT:PL	0/0:0,69,255	1/1:255,33,0	1/1:255,36,0	0/0:0,72,255
OAR12	75715123	.	T	C	498.579	PASS	DP=74;VDB=0.00463112;SGB=1.50713;RPBZ=-2.6109;MQBZ=-0.174849;MQSBZ=-0.72119;BQBZ=-0.428205;FS=0;MQ0F=0;AC=5;AN=8;DP4=10,11,9,17;MQ=37	GT:PL	0/0:0,36,255	1/1:179,21,0	0/1:110,0,203	1/1:255,39,0
OAR12	76557920	.	C	T	443.728	PASS	DP=302;VDB=1.36605e-06;SGB=8.78764;RPBZ=2.79216;MQBZ=0.888573;MQSBZ=-0.814691;BQBZ=0.541818;FS=0;MQ0F=0;AC=2;AN=8;DP4=64,84,15,17;MQ=38	GT:PL	0/0:0,120,255	0/1:228,0,255	0/0:0,178,255	0/1:255,0,255
OAR12	77556257	.	T	C	893.044	PASS	DP=152;VDB=0.20395;SGB=-6.089;RPBZ=0.387266;MQBZ=-0.660766;MQSBZ=0.27997;BQBZ=-1.72648;FS=0;MQ0F=0;AC=6;AN=8;DP4=12,12,37,30;MQ=37	GT:PL	1/1:255,63,0	0/1:206,0,146	1/1:255,66,0	0/1:216,0,255
OAR12	8447416	.	T	A	788.958	PASS	DP=102;VDB=1.25974e-11;SGB=-5.17061;RPBZ=0.00853247;MQBZ=-2.48204;MQSBZ=1.41673;BQBZ=-1.18875;FS=0;MQ0F=0;AC=6;AN=8;DP4=9,6,35,14;MQ=35	GT:PL	1/1:255,66,0	0/1:105,0,189	1/1:255,42,0	0/1:213,0,184
OAR12	9310589	.	A	G	135.524	PASS	DP=60;VDB=0.166446;SGB=-0.866853;RPBZ=-0.383708;MQBZ=-2.30638;MQSBZ=0.913997;BQBZ=-1.81265;FS=0;MQ0F=0;AC=2;AN=8;DP4=13,10,5,2;MQ=38	GT:PL	0/0:0,21,235	0/1:84,6,0	0/0:0,24,248	0/1:94,0,202
OAR12	9857050	.	G	A	289.385	PASS	DP=130;VDB=0.236351;SGB=18.3293;RPBZ=-1.47878;MQBZ=-1.78046;MQSBZ=-0.898882;BQBZ=-0.341802;FS=0;MQ0F=0;AC=3;AN=8;DP4=28,20,16,13;MQ=37	GT:PL	0/0:0,57,255	0/1:80,0,208	0/0:0,63,255	1/1:255,75,0
OAR13	11090659	.	C	A	336.747	PASS	DP=85;VDB=0.0079636;SGB=9.44663;RPBZ=-0.436815;MQBZ=-1.96665;MQSBZ=0.945335;BQBZ=-0.172165;FS=0;MQ0F=0;AC=4;AN=8;DP4=16,8,10,8;MQ=38	GT:PL	0/0:0,54,255	1/1:131,18,0	0/0:0,18,204	1/1:255,36,0
OAR13	11090667	.	A	G	338.437	PASS	DP=80;VDB=0.0056663;SGB=0.00149708;RPBZ=-0.721603;MQBZ=-1.82982;MQSBZ=0.920177;BQBZ=-5.40848;FS=0;MQ0F=0;AC=4;AN=8;DP4=15,7,10,8;MQ=37	GT:PL	0/0:0,51,255	1/1:131,18,0	0/0:0,6,159	1/1:255,33,0
OAR13	11836886	.	A	G	935.032	PASS	DP=127;VDB=2.81463e-11;SGB=-5.4485;RPBZ=1.39178;MQBZ=0.0291014;MQSBZ=0.222427;BQBZ=-0.615219;FS=0;MQ0F=0;AC=6;AN=8;DP4=10,14,28,25;MQ=37	GT:PL	0/1:255,0,142	1/1:255,30,0	1/1:255,54,0	0/1:209,0,255
OAR13	1219404	.	A	G	659.577	PASS	DP=129;VDB=5.91771e-08;SGB=5.56041;RPBZ=1.0274;MQBZ=-1.07489;MQSBZ=-1.71867;BQBZ=-0.158442;FS=0;MQ0F=0;AC=5;AN=8;DP4=9,25,15,32;MQ=36	GT:PL	1/1:255,75,0	1/1:255,39,0	0/1:195,0,239	0/0:0,69,255
OAR13	12495341	.	A	G	670.846	PASS	DP=148;VDB=9.03755e-05;SGB=3.62865;RPBZ=1.64938;MQBZ=-0.418383;MQSBZ=-0.0217395;BQBZ=-0.73937;FS=0;MQ0F=0;AC=3;AN=8;DP4=28,24,14,23;MQ=38	GT:PL	0/1:242,0,45	0/1:214,0,163	0/0:0,84,255	0/1:255,0,255
OAR13	12708384	.	G	T	434.476	PASS	DP=93;VDB=3.50918e-06;SGB=-10.6734;RPBZ=0.468778;MQBZ=0.184923;MQSBZ=-2.75492;BQBZ=-1.28402;FS=0;MQ0F=0;AC=4;AN=8;DP4=12,23,5,17;MQ=36	GT:PL	0/1:104,0,184	0/1:121,0,138	0/1:104,0,204	0/1:144,0,255
OAR13	13007847	.	T	C	980.493	PASS	DP=320;VDB=1.15558e-16;SGB=-8.60019;RPBZ=0.660023;MQBZ=0.112049;MQSBZ=0.431663;BQBZ=2.44332;FS=0;MQ0F=0;AC=5;AN=8;DP4=36,32,57,65;MQ=38	GT:PL	0/1:255,0,255	0/1:255,0,255	1/1:255,126,0	0/1:255,0,255
OAR13	14724127	.	C	T	673.597	PASS	DP=206;VDB=4.31089e-14;SGB=5.94639;RPBZ=-0.313976;MQBZ=0.0123249;MQSBZ=-0.768977;BQBZ=-0.362971;FS=0;MQ0F=0;AC=3;AN=8;DP4=25,56,20,29;MQ=37	GT:PL	0/0:0,96,255	0/1:235,0,208	0/1:255,0,255	0/1:223,0,255
OAR13	15526979	.	G	A	661.182	PASS	DP=112;VDB=0.0612224;SGB=-14.9697;RPBZ=0.511238;MQBZ=-1.16465;MQSBZ=0.368168;BQBZ=-0.054859;FS=0;MQ0F=0;AC=5;AN=8;DP4=12,14,19,17;MQ=38	GT:PL	1/1:255,51,0	0/1:82,0,229	0/1:228,0,233	0/1:136,0,172
OAR13	1556265	.	T	G	369.384	PASS	DP=51;VDB=0.000122919;SGB=-0.165917;RPBZ=-2.58617;MQBZ=-0.382132;MQSBZ=2.11122;BQBZ=0.768929;FS=0;MQ0F=0;AC=5;AN=8;DP4=5,10,8,9;MQ=35	GT:PL	1/1:255,33,0	1/1:136,15,0	0/1:24,0,146	0/0:0,30,235
OAR13	16137906	.	C	T	464.517	PASS	DP=170;VDB=5.50457e-08;SGB=26.6943;RPBZ=1.12533;MQBZ=-0.421452;MQSBZ=-2.55011;BQBZ=-0.00379788;FS=0;MQ0F=0;AC=3;AN=8;DP4=21,39,15,28;MQ=37	GT:PL	1/1:255,72,0	0/0:0,51,255	0/1:255,0,178	0/0:0,96,255
OAR13	16741897	.	C	A	210.017	PASS	DP=199;VDB=0.00137312;SGB=67.5889;RPBZ=2.66881;MQBZ=1.14647;MQSBZ=2.20909;BQBZ=-0.0253601;FS=0;MQ0F=0;AC=2;AN=8;DP4=52,22,29,23;MQ=37	GT:PL	0/0:0,87,255	0/0:0,45,255	0/0:0,90,255	1/1:255,157,0
OAR13	16741924	.	G	C	597.579	PASS	DP=219;VDB=0.038281;SGB=-33.057;RPBZ=-4.8603;MQBZ=-0.856223;MQSBZ=0.57736;BQBZ=2.91322;FS=0;MQ0F=0;AC=4;AN=8;DP4=33,45,25,21;MQ=37	GT:PL	1/1:255,16,0	0/1:131,0,217	0/1:255,0,255	0/0:0,160,255
OAR13	17794940	.	T	C	712.497	PASS	DP=209;VDB=1.51104e-17;SGB=-23.8687;RPBZ=0.828963;MQBZ=-0.820516;MQSBZ=1.26542;BQBZ=-1.36938;FS=0;MQ0F=0;AC=4;AN=8;DP4=31,31,26,39;MQ=37	GT:PL	0/0:0,70,255	1/1:255,78,0	0/1:246,0,255	0/1:255,0,255
OAR13	1789416	.	A	G	210.016	PASS	DP=334;VDB=0.000103027;SGB=13.0369;RPBZ=-0.579847;MQBZ=-1.19582;MQSBZ=1.48291;BQBZ=-0.269895;FS=0;MQ0F=0;AC=2;AN=8;DP4=103,57,27,16;MQ=37	GT:PL	0/0:0,169,255	1/1:255,90,0	0/0:0,144,255	0/0:0,97,255
OAR13	18470558	.	G	A	460.475	PASS	DP=175;VDB=3.10389e-06;SGB=32.9314;RPBZ=0.0640041;MQBZ=-2.03385;MQSBZ=0.261552;BQBZ=-1.43466;FS=0;MQ0F=0;AC=4;AN=8;DP4=32,22,26,26;MQ=38	GT:PL	0/0:0,78,255	1/1:255,75,0	0/0:0,84,255	1/1:255,81,0
OAR13	18685690	.	C	G	945.013	PASS	DP=141;VDB=3.60341e-09;SGB=-6.14816;RPBZ=0.69766;MQBZ=-2.58091;MQSBZ=-2.34337;BQBZ=-2.51775;FS=0;MQ0F=0;AC=6;AN=8;DP4=7,12,33,36;MQ=37	GT:PL	1/1:255,90,0	1/1:255,39,0	0/1:255,0,183	0/1:219,0,255
OAR13	18892417	.	C	G	765.606	PASS	DP=108;VDB=0.00621052;SGB=-4.97003;RPBZ=0.512273;MQBZ=-2.55825;MQSBZ=0.490884;BQBZ=-1.87091;FS=0;MQ0F=0;AC=5;AN=8;DP4=13,10,19,24;MQ=37	GT:PL	1/1:255,51,0	0/1:127,0,148	0/1:229,0,241	0/1:194,0,178
OAR13	19125343	.	A	G	268.047	PASS	DP=54;VDB=1.31911e-05;SGB=5.26088;RPBZ=1.46731;MQBZ=-0.688606;MQSBZ=1.18047;BQBZ=-0.969223;FS=0;MQ0F=0;AC=2;AN=8;DP4=12,8,8,4;MQ=37	GT:PL	0/1:176,0,104	0/0:0,18,180	0/1:131,0,116	0/0:0,18,170
OAR13	19622959	.	T	G	805.841	PASS	DP=109;VDB=6.42908e-05;SGB=-15.2769;RPBZ=-0.299765;MQBZ=1.18091;MQSBZ=2.22336;BQBZ=0.70322;FS=0;MQ0F=0;AC=4;AN=8;DP4=18,8,21,16;MQ=38	GT:PL	0/1:229,0,177	0/1:200,0,182	0/1:248,0,126	0/1:167,0,107
OAR13	20085528	.	A	G	416.922	PASS	DP=142;VDB=0.0476245;SGB=6.46988;RPBZ=-1.57035;MQBZ=0.0769046;MQSBZ=-2.37204;BQBZ=0.422262;FS=0;MQ0F=0;AC=2;AN=8;DP4=24,34,8,18;MQ=39	GT:PL	0/0:0,63,255	0/1:201,0,190	0/0:0,54,255	0/1:255,0,211
OAR13	20549294	.	A	G	460.494	PASS	DP=106;VDB=2.22107e-06;SGB=24.003;RPBZ=-0.240317;MQBZ=-0.519599;MQSBZ=-1.69398;BQBZ=-0.483573;FS=0;MQ0F=0;AC=4;AN=8;DP4=9,13,15,24;MQ=36	GT:PL	1/1:255,75,0	0/0:0,27,237	1/1:255,42,0	0/0:0,39,255
OAR13	20778179	.	T	C	265.376	PASS	DP=48;VDB=2.55054e-07;SGB=1.31607;RPBZ=0.0106848;MQBZ=-0.0457325;BQBZ=-0.0746223;FS=0;MQ0F=0;AC=4;AN=8;DP4=0,22,0,25;MQ=33	GT:PL	0/1:31,0,132	0/0:0,18,129	1/1:165,39,0	0/1:113,0,86
OAR13	21386603	.	C	T	410.424	PASS	DP=60;VDB=0.245357;SGB=-9.1288;RPBZ=-0.194673;MQBZ=1.90065;MQSBZ=1.37653;BQBZ=0.241891;FS=0;MQ0F=0;AC=4;AN=8;DP4=7,6,8,9;MQ=38	GT:PL	0/1:27,0,71	0/1:41,0,178	0/1:207,0,46	0/1:173,0,21
OAR13	21386659	.	T	G	491.903	PASS	DP=115;VDB=0.00475483;SGB=-12.2082;RPBZ=-0.621995;MQBZ=-3.43284;MQSBZ=1.25402;BQBZ=-2.13326;FS=0;MQ0F=0;AC=4;AN=8;DP4=21,24,12,15;MQ=37	GT:PL	0/1:104,0,220	0/1:149,0,180	0/1:177,0,255	0/1:101,0,255
OAR13	21619996	.	C	A	980.599	PASS	DP=243;VDB=0.0151868;SGB=-32.4606;RPBZ=0.220996;MQBZ=-2.44386;MQSBZ=-1.79691;BQBZ=-2.22759;FS=0;MQ0F=0;AC=5;AN=8;DP4=27,37,49,44;MQ=34	GT:PL	1/1:255,75,0	0/1:255,0,255	0/1:255,0,255	0/1:255,0,255
OAR13	22345716	.	T	C	206.106	PASS	DP=19;VDB=0.00438844;SGB=-0.270975;RPBZ=-0.594619;MQBZ=-1.46385;MQSBZ=-1.46385;BQBZ=-0.121988;FS=0;MQ0F=0;AC=6;AN=8;DP4=2,2,2,5;MQ=41	GT:PL	1/1:75,6,0	0/0:0,12,148	1/1:77,6,0	1/1:96,9,0
OAR13	2234606	.	A	C	720.408	PASS	DP=173;VDB=2.10325e-06;SGB=4.7875;RPBZ=1.4324;MQBZ=-0.314084;MQSBZ=-0.563272;BQBZ=0.84736;FS=0;MQ0F=0;AC=4;AN=8;DP4=40,21,26,17;MQ=39	GT:PL	0/0:0,72,255	1/1:255,54,0	0/1:255,0,255	0/1:254,0,255
OAR13	22997704	.	A	G	427.437	PASS	DP=91;VDB=0.0162179;SGB=10.7831;RPBZ=0.868781;MQBZ=-1.21674;MQSBZ=1.45254;BQBZ=-0.697161;FS=0;MQ0F=0;AC=3;AN=8;DP4=10,16,13,7;MQ=38	GT:PL	1/1:255,36,0	0/0:0,30,255	0/1:218,0,97	0/0:0,36,255
OAR13	22997779	.	C	T	429.434	PASS	DP=84;VDB=0.00458449;SGB=10.7831;RPBZ=1.41818;MQBZ=-1.28993;MQSBZ=-1.08821;BQBZ=1.37714;FS=0;MQ0F=0;AC=3;AN=8;DP4=3,25,11,9;MQ=38	GT:PL	1/1:255,36,0	0/0:0,30,219	0/1:220,0,89	0/0:0,42,255
OAR13	22997787	.	G	A	776.964	PASS	DP=77;VDB=2.5642e-09;SGB=-4.79901;RPBZ=1.40195;MQBZ=-1.04625;MQSBZ=-0.834512;BQBZ=-0.854209;FS=0;MQ0F=0;AC=6;AN=8;DP4=1,11,11,28;MQ=38	GT:PL	1/1:255,42,0	1/1:217,30,0	0/1:198,0,86	0/1:146,0,168
OAR13	23688478	.	A	G	607.667	PASS	DP=89;VDB=1.68827e-08;SGB=2.08484;RPBZ=-0.0941045;MQBZ=0.294759;MQSBZ=2.83224;BQBZ=0.693662;FS=0;MQ0F=0;AC=5;AN=8;DP4=20,6,20,9;MQ=36	GT:PL	0/0:0,51,231	1/1:196,18,0	1/1:255,42,0	0/1:202,0,227
OAR13	23616	.	T	G	121.911	PASS	DP=37;VDB=0.00278268;SGB=-0.0966342;RPBZ=0;MQBZ=-0.174292;BQBZ=-0.448732;FS=0;MQ0F=0;AC=2;AN=8;DP4=28,0,9,0;MQ=34	GT:PL	0/0:0,30,151	0/1:86,0,69	0/1:75,0,52	0/0:0,36,165
OAR13	23926881	.	G	A	656.582	PASS	DP=127;VDB=7.09233e-06;SGB=4.78756;RPBZ=0.142022;MQBZ=1.03994;MQSBZ=0.209183;BQBZ=-0.466166;FS=0;MQ0F=0;AC=5;AN=8;DP4=18,18,25,18;MQ=37	GT:PL	0/0:0,87,255	1/1:255,48,0	0/1:192,0,172	1/1:255,60,0
OAR13	23926985	.	A	C	317.582	PASS	DP=45;VDB=3.08198e-06;SGB=4.25534;RPBZ=1.1589;MQBZ=1.69447;MQSBZ=1.81774;BQBZ=-2.98447;FS=0;MQ0F=0;AC=5;AN=8;DP4=1,17,0,25;MQ=36	GT:PL	0/0:0,45,164	1/1:165,33,0	0/1:61,0,56	1/1:137,33,0
OAR13	24164139	.	C	T	720.023	PASS	DP=134;VDB=1.24705e-06;SGB=14.3448;RPBZ=-1.45336;MQBZ=-1.9013;MQSBZ=0.181744;BQBZ=-2.37412;FS=0;MQ0F=0;AC=6;AN=8;DP4=10,10,21,40;MQ=36	GT:PL	1/1:255,66,0	1/1:255,45,0	0/0:0,60,255	1/1:255,72,0
OAR13	26128967	.	C	T	456.533	PASS	DP=190;VDB=2.46994e-08;SGB=34.3832;RPBZ=-0.735612;MQBZ=0.727138;MQSBZ=2.92235;BQBZ=0.493116;FS=0;MQ0F=0;AC=3;AN=8;DP4=32,34,30,23;MQ=38	GT:PL	1/1:255,123,0	0/0:0,72,255	0/1:247,0,179	0/0:0,99,255
OAR13	26580354	.	T	C	981.043	PASS	DP=270;VDB=3.86518e-11;SGB=-8.18933;RPBZ=2.76134;MQBZ=1.37451;MQSBZ=-0.887183;BQBZ=2.21158;FS=0;MQ0F=0;AC=6;AN=8;DP4=26,23,54,59;MQ=39	GT:PL	1/1:255,99,0	1/1:255,87,0	0/1:255,0,255	0/1:255,0,255
OAR13	27374853	.	G	A	102.253	PASS	DP=36;VDB=0.00573709;SGB=10.1602;RPBZ=-0.5682;MQBZ=-1.08321;BQBZ=-1.63299;FS=0;MQ0F=0;AC=2;AN=8;DP4=0,24,0,9;MQ=36	GT:PL	0/0:0,27,161	1/1:147,27,0	0/0:0,12,102	0/0:0,33,163
OAR13	27374863	.	C	A	95.3098	PASS	DP=31;VDB=0.00331752;SGB=8.77574;RPBZ=-0.953145;MQBZ=-1.29101;BQBZ=1.05736;FS=0;MQ0F=0;AC=2;AN=8;DP4=0,23,0,8;MQ=35	GT:PL	0/0:0,24,153	1/1:140,24,0	0/0:0,12,102	0/0:0,33,160
OAR13	27831447	.	C	T	525.502	PASS	DP=85;VDB=0.49323;SGB=1.11998;RPBZ=-0.57508;MQBZ=-0.64442;MQSBZ=-0.473477;BQBZ=0.716621;FS=0;MQ0F=0;AC=4;AN=8;DP4=11,18,14,10;MQ=38	GT:PL	0/0:0,39,255	1/1:227,33,0	0/1:155,0,116	0/1:187,0,230
OAR13	28364161	.	C	G	210.018	PASS	DP=174;VDB=2.89071e-05;SGB=42.0404;RPBZ=-0.415446;MQBZ=-1.18314;MQSBZ=-2.34296;BQBZ=-0.247215;FS=0;MQ0F=0;AC=2;AN=8;DP4=32,44,17,15;MQ=35	GT:PL	0/0:0,99,255	0/0:0,36,255	0/0:0,93,255	1/1:255,96,0
OAR13	29093555	.	G	C	471.041	PASS	DP=199;VDB=8.60783e-05;SGB=11.878;RPBZ=1.03166;MQBZ=-0.533985;MQSBZ=3.14769;BQBZ=1.70081;FS=0;MQ0F=0;AC=2;AN=8;DP4=36,48,29,11;MQ=37	GT:PL	0/0:0,54,255	0/0:0,69,255	0/1:255,0,255	0/1:255,0,255
OAR13	291418	.	G	A	460.475	PASS	DP=172;VDB=0.000441862;SGB=37.0905;RPBZ=0.552809;MQBZ=-0.0996773;MQSBZ=-1.04666;BQBZ=0.11553;FS=0;MQ0F=0;AC=4;AN=8;DP4=31,18,32,26;MQ=36	GT:PL	1/1:255,75,0	0/0:0,75,255	1/1:255,99,0	0/0:0,72,255
OAR13	2921089	.	C	G	332.877	PASS	DP=112;VDB=0.0397894;SGB=3.76582;RPBZ=-0.272271;MQBZ=-1.22677;MQSBZ=-1.25281;BQBZ=-0.365323;FS=0;MQ0F=0;AC=2;AN=8;DP4=21,34,7,12;MQ=37	GT:PL	0/0:0,51,255	0/0:0,42,255	0/1:161,0,245	0/1:211,0,223
OAR13	29335199	.	C	A	460.475	PASS	DP=156;VDB=0.0178478;SGB=30.9153;RPBZ=-0.158055;MQBZ=-0.117873;MQSBZ=1.3682;BQBZ=-0.142984;FS=0;MQ0F=0;AC=4;AN=8;DP4=28,21,15,34;MQ=38	GT:PL	1/1:255,102,0	1/1:255,45,0	0/0:0,51,255	0/0:0,96,255
OAR13	30666015	.	G	A	490.768	PASS	DP=64;VDB=0.0553732;SGB=3.56533;RPBZ=0.837026;MQBZ=-0.48633;MQSBZ=-0.769068;BQBZ=-1.86295;FS=0;MQ0F=0;AC=4;AN=8;DP4=8,7,12,11;MQ=38	GT:PL	1/1:202,30,0	0/0:0,15,157	0/1:174,0,148	0/1:158,0,148
OAR13	3141476	.	A	G	65.5783	PASS	DP=16;VDB=0.124686;SGB=-2.00512;RPBZ=-1.21716;MQBZ=1.4825;BQBZ=-0.0797579;FS=0;MQ0F=0;AC=3;AN=8;DP4=12,0,4,0;MQ=38	GT:PL	1/1:85,9,0	0/0:0,12,94	0/1:24,0,76	0/0:0,15,117
OAR13	3141566	.	T	A	703.945	PASS	DP=84;VDB=1.02878e-05;SGB=2.66295;RPBZ=-1.48774;MQBZ=2.59992;MQSBZ=1.49596;BQBZ=1.79232;FS=0;MQ0F=0;AC=4;AN=8;DP4=10,10,15,17;MQ=39	GT:PL	1/1:255,33,0	0/0:0,36,255	0/1:255,0,0	0/1:236,0,152
OAR13	32034833	.	T	C	432.413	PASS	DP=262;VDB=2.3858e-06;SGB=19.6039;RPBZ=1.78881;MQBZ=-1.23362;MQSBZ=-0.427697;BQBZ=-0.318865;FS=0;MQ0F=0;AC=3;AN=8;DP4=50,54,30,30;MQ=38	GT:PL	1/1:255,108,0	0/0:0,93,255	0/0:0,144,255	0/1:223,0,255
OAR13	32724893	.	G	A	82.0406	PASS	DP=38;VDB=0.00261765;SGB=-0.48012;RPBZ=-0.258887;MQBZ=-0.217008;BQBZ=0.935349;FS=0;MQ0F=0;AC=2;AN=8;DP4=29,0,8,0;MQ=32	GT:PL	0/0:0,30,149	0/1:21,0,60	0/0:0,33,163	0/1:100,0,66
OAR13	32725015	.	G	A	720.252	PASS	DP=192;VDB=7.90242e-13;SGB=8.07098;RPBZ=-0.0535661;MQBZ=-0.648884;MQSBZ=0.226724;BQBZ=0.0267133;FS=0;MQ0F=0;AC=3;AN=8;DP4=39,29,31,29;MQ=35	GT:PL	0/0:0,81,255	0/1:250,0,188	0/1:255,0,255	0/1:255,0,211
OAR13	33028952	.	A	T	251.551	PASS	DP=64;VDB=0.00357103;SGB=-12.1908;RPBZ=-0.774942;MQBZ=-0.935444;MQSBZ=0.354051;BQBZ=-0.508723;FS=0;MQ0F=0;AC=3;AN=8;DP4=19,9,7,5;MQ=40	GT:PL	0/0:0,45,255	0/1:30,0,36	0/1:216,0,68	0/1:45,0,231
OAR13	33706451	.	C	A	49.4586	PASS	DP=27;VDB=0.0190094;SGB=-2.00512;RPBZ=0.205733;MQBZ=0.035805;BQBZ=1.01374;FS=0;MQ0F=0;AC=3;AN=8;DP4=23,0,4,0;MQ=34	GT:PL	1/1:81,9,0	0/0:0,18,120	0/0:0,30,159	0/1:12,0,103
OAR13	34331082	.	T	C	676.542	PASS	DP=192;VDB=4.53952e-08;SGB=8.071;RPBZ=0.736351;MQBZ=0.503526;MQSBZ=-1.96551;BQBZ=0.0654373;FS=0;MQ0F=0;AC=5;AN=8;DP4=22,34,26,34;MQ=38	GT:PL	0/0:0,132,255	1/1:255,63,0	0/1:212,0,255	1/1:255,51,0
OAR13	34539698	.	G	T	464.47	PASS	DP=222;VDB=2.93853e-13;SGB=6.8517;RPBZ=0.673087;MQBZ=-1.88481;MQSBZ=-2.75001;BQBZ=-1.93632;FS=0;MQ0F=0;AC=3;AN=8;DP4=32,51,19,34;MQ=37	GT:PL	0/0:0,117,255	0/1:255,0,155	0/0:0,105,255	1/1:255,114,0
OAR13	34978521	.	C	T	721.486	PASS	DP=283;VDB=2.60905e-15;SGB=13.4791;RPBZ=1.01147;MQBZ=-0.307106;MQSBZ=3.03252;BQBZ=0.449404;FS=0;MQ0F=0;AC=4;AN=8;DP4=53,28,57,31;MQ=38	GT:PL	1/1:255,141,0	0/1:255,0,238	0/1:255,0,255	0/0:0,129,255
OAR13	35642419	.	G	A	952.851	PASS	DP=171;VDB=1.90836e-05;SGB=-6.72728;RPBZ=0.275067;MQBZ=2.33285;MQSBZ=0.73027;BQBZ=2.16821;FS=0;MQ0F=0;AC=6;AN=8;DP4=11,8,39,42;MQ=39	GT:PL	1/1:255,93,0	0/1:227,0,222	0/1:255,0,167	1/1:255,72,0
OAR13	36066544	.	C	T	538.6	PASS	DP=97;VDB=0.000102037;SGB=3.24258;RPBZ=0.267879;MQBZ=-1.31209;MQSBZ=-2.11392;BQBZ=-1.5383;FS=0;MQ0F=0;AC=5;AN=8;DP4=12,18,15,20;MQ=32	GT:PL	0/0:0,72,255	1/1:196,27,0	0/1:133,0,128	1/1:255,48,0
OAR13	36319821	.	C	T	584.496	PASS	DP=203;VDB=2.49558e-15;SGB=-19.8795;RPBZ=1.05455;MQBZ=-1.07531;MQSBZ=-2.09916;BQBZ=0.547551;FS=0;MQ0F=0.00985222;AC=4;AN=8;DP4=30,47,21,31;MQ=37	GT:PL	1/1:255,70,0	0/1:118,0,193	0/1:255,0,182	0/0:0,141,255
OAR13	3703900	.	C	G	933.906	PASS	DP=178;VDB=7.12324e-21;SGB=-6.86542;RPBZ=1.10483;MQBZ=-0.478161;MQSBZ=-3.00228;BQBZ=0.980313;FS=0;MQ0F=0;AC=6;AN=8;DP4=6,18,35,49;MQ=39	GT:PL	1/1:255,81,0	1/1:255,69,0	0/1:208,0,215	0/1:255,0,169
OAR13	38391583	.	C	T	407.582	PASS	DP=196;VDB=3.83308e-06;SGB=35.6181;RPBZ=-0.919256;MQBZ=-1.42539;MQSBZ=-1.44034;BQBZ=0.649396;FS=0;MQ0F=0;AC=3;AN=8;DP4=28,41,27,28;MQ=36	GT:PL	0/0:0,96,255	0/1:198,0,214	0/0:0,84,255	1/1:255,126,0
OAR13	38892958	.	G	A	443.039	PASS	DP=252;VDB=0.0018033;SGB=-28.7611;RPBZ=-0.654687;MQBZ=-2.35287;MQSBZ=-2.20179;BQBZ=-1.14311;FS=0;MQ0F=0;AC=2;AN=8;DP4=56,73,15,24;MQ=36	GT:PL	0/0:0,126,255	0/1:227,0,222	0/1:255,0,255	0/0:0,169,255
OAR13	39159879	.	G	A	380.961	PASS	DP=139;VDB=4.90654e-09;SGB=5.69729;RPBZ=-1.50919;MQBZ=-0.747224;MQSBZ=-3.43244;BQBZ=1.0115;FS=0;MQ0F=0;AC=2;AN=8;DP4=18,49,5,19;MQ=36	GT:PL	0/0:0,48,255	0/1:211,0,224	0/1:209,0,255	0/0:0,66,255
OAR13	40269157	.	C	A	700.446	PASS	DP=146;VDB=2.35243e-06;SGB=6.91226;RPBZ=0.595043;MQBZ=-0.143845;MQSBZ=0.0712655;BQBZ=0.364731;FS=0;MQ0F=0;AC=4;AN=8;DP4=21,19,29,25;MQ=37	GT:PL	1/1:255,48,0	0/1:234,0,187	0/0:0,57,255	0/1:255,0,221
OAR13	4164340	.	T	C	493.302	PASS	DP=117;VDB=0.00200488;SGB=-20.1692;RPBZ=-0.998429;MQBZ=1.16383;MQSBZ=3.349;BQBZ=0.755657;FS=0;MQ0F=0;AC=4;AN=8;DP4=19,28,4,21;MQ=37	GT:PL	0/0:0,66,255	1/1:255,36,0	0/1:162,0,212	0/1:120,0,239
OAR13	4164358	.	G	A	39.0296	PASS	DP=107;VDB=3.24969e-05;SGB=-12.8047;RPBZ=-4.06319;MQBZ=-5.7147;MQSBZ=4.14792;BQBZ=-1.33387;FS=0;MQ0F=0;AC=2;AN=8;DP4=9,51,10,3;MQ=37	GT:PL	0/1:63,0,255	0/0:0,36,255	0/0:0,3,231	0/1:18,0,251
OAR13	41894091	.	T	C	432.535	PASS	DP=89;VDB=0.0282468;SGB=0.347542;RPBZ=-0.64367;MQBZ=-0.346806;MQSBZ=-1.74167;BQBZ=1.30397;FS=0;MQ0F=0;AC=4;AN=8;DP4=14,21,12,8;MQ=37	GT:PL	1/1:187,21,0	0/1:171,0,221	0/0:0,54,255	0/1:118,0,135
OAR13	42522447	.	G	A	94.715	PASS	DP=53;VDB=0.1289;SGB=-7.27294;RPBZ=1.74814;MQBZ=-3.83966;MQSBZ=-0.29003;BQBZ=1.49248;FS=0;MQ0F=0;AC=4;AN=8;DP4=7,9,5,6;MQ=30	GT:PL	0/1:12,0,94	0/1:16,0,72	0/1:83,0,99	0/1:25,0,183
OAR13	42522497	.	C	T	323.905	PASS	DP=150;VDB=0.0145338;SGB=-14.97;RPBZ=1.52683;MQBZ=-7.14358;MQSBZ=0.415406;BQBZ=-1.34882;FS=0;MQ0F=0;AC=4;AN=8;DP4=32,24,19,17;MQ=32	GT:PL	0/1:77,0,255	0/1:97,0,110	0/1:150,0,239	0/1:40,0,255
OAR13	42522505	.	C	T	818.824	PASS	DP=160;VDB=0.0115671;SGB=-20.8002;RPBZ=-1.52454;MQBZ=7.49176;MQSBZ=0.813754;BQBZ=0.38511;FS=0;MQ0F=0;AC=4;AN=8;DP4=17,20,27,28;MQ=32	GT:PL	0/1:255,0,88	0/1:110,0,88	0/1:239,0,150	0/1:255,0,45
OAR13	42522520	.	A	G	101.146	PASS	DP=158;VDB=0.0262426;SGB=-41.5808;RPBZ=-2.32293;MQBZ=-5.86306;MQSBZ=0.159766;BQBZ=2.59408;FS=0;MQ0F=0;AC=3;AN=8;DP4=22,44,11,11;MQ=32	GT:PL	0/1:49,0,255	0/1:30,0,105	0/1:65,0,255	0/0:0,12,255
OAR13	42522526	.	T	G	78.5918	PASS	DP=154;VDB=0.0197463;SGB=-39.9671;RPBZ=-2.53522;MQBZ=-5.81198;MQSBZ=0.427129;BQBZ=2.49126;FS=0;MQ0F=0;AC=3;AN=8;DP4=19,48,11,10;MQ=32	GT:PL	0/1:49,0,255	0/1:7,0,118	0/1:65,0,255	0/0:0,12,255
OAR13	42522537	.	A	C	78.6017	PASS	DP=155;VDB=0.0195262;SGB=-39.9671;RPBZ=-2.50823;MQBZ=-5.81198;MQSBZ=0.300061;BQBZ=1.95876;FS=0;MQ0F=0;AC=3;AN=8;DP4=18,49,11,10;MQ=32	GT:PL	0/1:49,0,255	0/1:7,0,105	0/1:65,0,255	0/0:0,12,255
OAR13	42522560	.	T	A	128.755	PASS	DP=110;VDB=0.0332047;SGB=-38.3534;RPBZ=0.637268;MQBZ=-6.38361;MQSBZ=1.50324;BQBZ=-0.34075;FS=0;MQ0F=0;AC=3;AN=8;DP4=13,24,10,10;MQ=32	GT:PL	0/1:65,0,255	0/1:18,0,50	0/1:84,0,196	0/0:1,0,255
OAR13	42522593	.	C	A	97.2943	PASS	DP=96;VDB=0.0257591;SGB=-33.5123;RPBZ=0.70359;MQBZ=-5.94219;MQSBZ=1.28489;BQBZ=0.442306;FS=0;MQ0F=0;AC=4;AN=8;DP4=12,20,9,8;MQ=32	GT:PL	0/1:73,0,232	0/1:20,0,15	0/1:41,0,171	0/1:1,0,255
OAR13	42522610	.	A	T	76.395	PASS	DP=44;VDB=1.3214e-05;SGB=-9.13588;RPBZ=0.627352;MQBZ=-5.63761;BQBZ=-2.10664;FS=0;MQ0F=0;AC=4;AN=8;DP4=0,27,0,17;MQ=31	GT:PL	0/1:60,0,125	0/1:20,0,15	0/1:29,0,100	0/1:6,0,151
OAR13	42522612	.	C	G	73.4185	PASS	DP=42;VDB=3.97578e-06;SGB=-8.82738;RPBZ=0.544641;MQBZ=-5.54994;BQBZ=0.508639;FS=0;MQ0F=0;AC=4;AN=8;DP4=0,26,0,16;MQ=30	GT:PL	0/1:60,0,125	0/1:20,0,15	0/1:26,0,89	0/1:6,0,148
OAR13	42522623	.	C	T	80.4614	PASS	DP=39;VDB=3.57567e-06;SGB=-8.82738;RPBZ=1.2868;MQBZ=-5.3126;BQBZ=-2.72856;FS=0;MQ0F=0;AC=4;AN=8;DP4=0,23,0,16;MQ=30	GT:PL	0/1:62,0,114	0/1:20,0,15	0/1:28,0,74	0/1:9,0,148
OAR13	42522628	.	G	A	36.7996	PASS	DP=32;VDB=4.77956e-06;SGB=-23.83;RPBZ=0.258558;MQBZ=-4.66153;BQBZ=-0.656042;FS=0;MQ0F=0;AC=4;AN=8;DP4=0,21,0,11;MQ=30	GT:PL	0/1:33,0,119	0/1:20,0,15	0/1:10,0,79	0/1:14,0,137
OAR13	42773829	.	C	T	229.293	PASS	DP=175;VDB=3.28262e-06;SGB=-22.0272;RPBZ=1.74676;MQBZ=-5.4588;MQSBZ=-0.580683;BQBZ=1.78231;FS=0;MQ0F=0.0114286;AC=5;AN=8;DP4=24,22,32,27;MQ=27	GT:PL	0/1:3,0,255	0/1:4,0,182	0/1:9,0,255	1/1:255,82,0
OAR13	43769275	.	C	A	275.02	PASS	DP=120;VDB=5.50633e-06;SGB=-14.6458;RPBZ=-0.394324;MQBZ=-1.08482;MQSBZ=-0.0799057;BQBZ=-1.15711;FS=0;MQ0F=0;AC=2;AN=8;DP4=31,29,12,4;MQ=36	GT:PL	0/0:0,36,255	0/1:116,0,189	0/1:198,0,126	0/0:0,81,255
OAR13	4415534	.	A	C	386.213	PASS	DP=42;VDB=1.84476e-12;SGB=7.18058;RPBZ=-0.0195928;MQBZ=0.334549;BQBZ=0.186055;FS=0;MQ0F=0;AC=5;AN=8;DP4=0,6,0,33;MQ=35	GT:PL	0/0:0,9,81	1/1:158,39,0	0/1:90,0,54	1/1:182,45,0
OAR13	44837713	.	T	C	910.41	PASS	DP=270;VDB=0.0223894;SGB=-28.4715;RPBZ=1.95317;MQBZ=-1.77091;MQSBZ=0.254532;BQBZ=-1.12673;FS=0;MQ0F=0;AC=4;AN=8;DP4=49,35,44,36;MQ=39	GT:PL	0/1:255,0,255	0/1:255,0,255	0/1:183,0,255	0/1:255,0,255
OAR13	45077376	.	C	G	134.114	PASS	DP=84;VDB=0.241547;SGB=-0.864905;RPBZ=2.32613;MQBZ=-1.57;MQSBZ=0.210808;BQBZ=1.72028;FS=0;MQ0F=0;AC=2;AN=8;DP4=25,16,4,3;MQ=38	GT:PL	0/1:27,0,132	0/0:0,51,255	0/1:147,0,142	0/0:0,39,255
OAR13	45566909	.	A	G	510.563	PASS	DP=129;VDB=5.57119e-08;SGB=-46.4219;RPBZ=0.303415;MQBZ=0.0911321;MQSBZ=-3.99041;BQBZ=-0.497369;FS=0;MQ0F=0;AC=3;AN=8;DP4=24,29,11,14;MQ=38	GT:PL	0/1:189,0,140	0/1:197,0,127	0/0:0,93,255	0/1:164,0,228
OAR13	46357845	.	C	T	103.754	PASS	DP=57;VDB=0.665344;SGB=-1.63269;RPBZ=-0.484812;MQBZ=-0.577864;MQSBZ=-1.35334;BQBZ=0.818966;FS=0;MQ0F=0;AC=2;AN=8;DP4=13,11,3,2;MQ=40	GT:PL	0/1:63,0,87	0/0:0,21,233	0/1:80,0,144	0/0:0,27,255
OAR13	47994979	.	T	C	286.436	PASS	DP=98;VDB=4.2511e-05;SGB=-22.624;RPBZ=0.658664;MQBZ=-0.409294;BQBZ=-0.157649;FS=0;MQ0F=0;AC=3;AN=8;DP4=68,0,29,0;MQ=37	GT:PL	0/0:0,117,190	0/1:42,0,122	0/1:134,0,149	0/1:150,0,117
OAR13	48206440	.	G	A	691.444	PASS	DP=144;VDB=2.67505e-05;SGB=-18.3454;RPBZ=-0.398222;MQBZ=1.88671;MQSBZ=-0.219387;BQBZ=2.39166;FS=0;MQ0F=0;AC=4;AN=8;DP4=24,20,21,26;MQ=35	GT:PL	0/1:225,0,169	0/0:0,31,255	1/1:255,31,0	0/1:255,0,255
OAR13	4883310	.	A	G	652.707	PASS	DP=98;VDB=2.50785e-06;SGB=-5.05544;RPBZ=0.225277;MQBZ=-0.344531;MQSBZ=0.944576;BQBZ=-0.727066;FS=0;MQ0F=0.0102041;AC=6;AN=8;DP4=7,7,19,27;MQ=34	GT:PL	1/1:255,60,0	0/1:104,0,154	0/1:78,0,201	1/1:255,51,0
OAR13	48971440	.	T	C	653.448	PASS	DP=150;VDB=1.72185e-17;SGB=6.33275;RPBZ=-1.55456;MQBZ=1.0381;MQSBZ=-3.01309;BQBZ=1.21185;FS=0;MQ0F=0;AC=4;AN=8;DP4=12,30,14,37;MQ=37	GT:PL	1/1:255,78,0	0/1:255,0,154	0/1:187,0,227	0/0:0,63,255
OAR13	49265981	.	C	G	458.022	PASS	DP=66;VDB=0.0130836;SGB=3.31081;RPBZ=0.270414;MQBZ=-0.271367;MQSBZ=1.68393;BQBZ=1.82446;FS=0;MQ0F=0;AC=4;AN=8;DP4=6,7,11,10;MQ=35	GT:PL	0/1:168,0,99	1/1:255,33,0	0/1:78,0,133	0/0:0,12,105
OAR13	49602340	.	C	T	75.5801	PASS	DP=19;VDB=0.309755;SGB=-2.36533;RPBZ=-0.758395;MQBZ=1.09545;MQSBZ=-1.89737;BQBZ=1.61835;FS=0;MQ0F=0;AC=3;AN=8;DP4=4,5,2,1;MQ=40	GT:PL	0/1:33,0,63	0/0:0,6,59	1/1:84,6,0	0/0:0,15,162
OAR13	50368051	.	T	A	435.456	PASS	DP=54;VDB=0.000101251;SGB=-9.74864;RPBZ=-1.39382;MQBZ=-1.06754;MQSBZ=2.39301;BQBZ=-0.980602;FS=0;MQ0F=0;AC=4;AN=8;DP4=10,4,11,8;MQ=38	GT:PL	0/1:60,0,112	0/1:198,0,18	0/1:30,0,54	0/1:185,0,185
OAR13	50670486	.	G	A	407.778	PASS	DP=30;VDB=6.38724e-09;SGB=-2.32923;RPBZ=0.336335;MQBZ=-0.73507;BQBZ=-0.392232;FS=0;MQ0F=0;AC=6;AN=8;DP4=4,0,26,0;MQ=33	GT:PL	1/1:133,18,0	0/1:102,0,61	1/1:96,18,0	0/1:115,0,6
OAR13	50670616	.	G	A	467.037	PASS	DP=200;VDB=0.0262756;SGB=9.94653;RPBZ=0.442508;MQBZ=0.578652;MQSBZ=-1.69635;BQBZ=0.438117;FS=0;MQ0F=0;AC=2;AN=8;DP4=41,45,14,21;MQ=38	GT:PL	0/0:0,75,255	0/1:255,0,234	0/0:0,84,255	0/1:251,0,255
OAR13	50670711	.	G	A	96.147	PASS	DP=90;VDB=0.0703243;SGB=-0.867633;RPBZ=-1.69017;MQBZ=0.202677;MQSBZ=1.91116;BQBZ=-4.48723;FS=0;MQ0F=0;AC=2;AN=8;DP4=16,25,1,6;MQ=39	GT:PL	0/1:79,0,131	0/0:0,48,255	0/1:57,0,195	0/0:0,39,255
OAR13	51139420	.	C	A	429.034	PASS	DP=47;VDB=0.000123922;SGB=10.0766;RPBZ=1.18883;MQBZ=-1.13032;MQSBZ=-0.832705;BQBZ=-1.30153;FS=0;MQ0F=0;AC=4;AN=8;DP4=8,5,8,11;MQ=37	GT:PL	0/0:0,27,245	1/1:238,27,0	0/0:0,12,128	1/1:240,30,0
OAR13	51678170	.	A	G	725.607	PASS	DP=272;VDB=0.000112902;SGB=9.22986;RPBZ=-1.22627;MQBZ=-0.119165;MQSBZ=1.74527;BQBZ=0.16979;FS=0;MQ0F=0;AC=3;AN=8;DP4=53,37,35,31;MQ=37	GT:PL	0/1:255,0,255	0/0:0,84,255	0/1:255,0,255	0/1:255,0,255
OAR13	51944874	.	C	T	270.338	PASS	DP=67;VDB=6.25581e-07;SGB=-17.1007;RPBZ=0.0908208;MQBZ=0.148132;BQBZ=-1.52124;FS=0;MQ0F=0;AC=3;AN=8;DP4=46,0,20,0;MQ=36	GT:PL	0/1:90,0,142	0/1:108,0,124	0/1:112,0,119	0/0:0,51,182
OAR13	51944993	.	A	G	943.491	PASS	DP=274;VDB=0.0035146;SGB=-33.688;RPBZ=-0.329832;MQBZ=-1.63384;MQSBZ=0.304887;BQBZ=-2.16001;FS=0;MQ0F=0;AC=4;AN=8;DP4=45,34,52,45;MQ=36	GT:PL	0/1:255,0,251	0/1:255,0,248	0/1:216,0,255	0/1:255,0,255
OAR13	52173752	.	G	A	367.662	PASS	DP=175;VDB=9.09219e-05;SGB=4.5384;RPBZ=0.709623;MQBZ=-0.215667;MQSBZ=-0.569898;BQBZ=0.353468;FS=0;MQ0F=0;AC=2;AN=8;DP4=37,54,8,13;MQ=37	GT:PL	0/1:179,0,255	0/0:0,63,255	0/1:228,0,255	0/0:0,111,255
OAR13	52447057	.	C	T	119.496	PASS	DP=73;VDB=0.0164438;SGB=0.289452;RPBZ=-0.615264;MQBZ=-1.72758;MQSBZ=0.0578499;BQBZ=-1.76635;FS=0;MQ0F=0;AC=2;AN=8;DP4=21,17,8,2;MQ=35	GT:PL	0/1:73,0,227	0/0:0,18,204	0/1:86,0,116	0/0:0,54,255
OAR13	52707652	.	A	G	813.026	PASS	DP=121;VDB=0.019491;SGB=-5.07231;RPBZ=1.01264;MQBZ=-1.56924;MQSBZ=0.978408;BQBZ=1.61884;FS=0;MQ0F=0;AC=6;AN=8;DP4=7,9,23,22;MQ=38	GT:PL	0/1:129,0,194	1/1:255,39,0	1/1:255,51,0	0/1:213,0,228
OAR13	53023883	.	A	C	422.958	PASS	DP=171;VDB=8.92771e-05;SGB=-26.3062;RPBZ=0.303803;MQBZ=-1.10314;MQSBZ=0.643847;BQBZ=-0.754307;FS=0;MQ0F=0;AC=2;AN=8;DP4=44,27,15,20;MQ=37	GT:PL	0/1:207,0,248	0/0:0,66,255	0/0:0,72,255	0/1:255,0,201
OAR13	53023945	.	C	T	311.036	PASS	DP=138;VDB=0.207007;SGB=2.22065;RPBZ=-0.426257;MQBZ=-0.88788;MQSBZ=0.534208;BQBZ=0.0320585;FS=0;MQ0F=0;AC=2;AN=8;DP4=26,29,7,8;MQ=37	GT:PL	0/1:157,0,117	0/0:0,45,255	0/1:193,0,216	0/0:0,78,255
OAR13	53291463	.	C	A	191.859	PASS	DP=95;VDB=0.0561217;SGB=0.289633;RPBZ=-1.44558;MQBZ=-1.77128;MQSBZ=0.137218;BQBZ=0.629285;FS=0;MQ0F=0;AC=2;AN=8;DP4=27,17,6,4;MQ=34	GT:PL	0/1:58,0,140	0/1:173,0,156	0/0:0,48,255	0/0:0,48,255
OAR13	53588372	.	A	G	470.909	PASS	DP=241;VDB=4.85884e-05;SGB=12.6506;RPBZ=1.57825;MQBZ=0.357161;MQSBZ=-1.72925;BQBZ=1.03786;FS=0;MQ0F=0;AC=2;AN=8;DP4=46,60,22,20;MQ=37	GT:PL	0/1:255,0,221	0/0:0,87,255	0/1:255,0,255	0/0:0,138,255
OAR13	53801132	.	A	G	834.094	PASS	DP=126;VDB=2.937e-17;SGB=-5.44833;RPBZ=-1.64291;MQBZ=-0.698476;MQSBZ=3.5952;BQBZ=-0.565656;FS=0;MQ0F=0;AC=5;AN=8;DP4=20,7,39,14;MQ=34	GT:PL	0/1:210,0,18	1/1:255,45,0	0/1:176,0,255	0/1:233,0,133
OAR13	54028156	.	T	C	366.793	PASS	DP=206;VDB=0.00979988;SGB=5.69729;RPBZ=-0.963405;MQBZ=-0.337727;MQSBZ=-1.77672;BQBZ=1.10824;FS=0;MQ0F=0;AC=2;AN=8;DP4=43,59,5,19;MQ=38	GT:PL	0/0:0,93,255	0/1:151,0,255	0/0:0,117,255	0/1:255,0,255
OAR13	54339231	.	T	G	721.497	PASS	DP=341;VDB=1.21375e-12;SGB=14.4448;RPBZ=-0.330589;MQBZ=-0.201829;MQSBZ=-0.601655;BQBZ=1.68433;FS=0;MQ0F=0;AC=4;AN=8;DP4=45,64,42,51;MQ=37	GT:PL	1/1:255,154,0	0/1:255,0,255	0/1:255,0,255	0/0:0,187,255
OAR13	54660858	.	C	T	561.578	PASS	DP=103;VDB=0.000227426;SGB=2.08619;RPBZ=-1.46986;MQBZ=0.706237;MQSBZ=0.302027;BQBZ=-0.439112;FS=0;MQ0F=0;AC=5;AN=8;DP4=10,12,5,24;MQ=37	GT:PL	0/0:0,51,255	1/1:219,24,0	0/1:133,0,123	1/1:255,45,0
OAR13	55152669	.	T	C	687.485	PASS	DP=213;VDB=0.000537112;SGB=8.07098;RPBZ=1.3317;MQBZ=-1.55151;MQSBZ=2.71055;BQBZ=-1.93388;FS=0;MQ0F=0;AC=4;AN=8;DP4=30,34,43,17;MQ=38	GT:PL	0/0:0,81,255	1/1:255,33,0	0/1:221,0,255	0/1:255,0,255
OAR13	56124264	.	T	G	339.459	PASS	DP=144;VDB=0.037481;SGB=17.067;RPBZ=-1.2442;MQBZ=-2.92907;MQSBZ=-0.0871675;BQBZ=1.84749;FS=0;MQ0F=0;AC=3;AN=8;DP4=29,17,12,16;MQ=38	GT:PL	0/1:130,0,253	0/0:0,30,255	1/1:255,69,0	0/0:0,75,255
OAR13	56124322	.	A	C	339.493	PASS	DP=136;VDB=9.95072e-08;SGB=17.8686;RPBZ=-2.04686;MQBZ=-2.86083;MQSBZ=-3.24144;BQBZ=0.333788;FS=0;MQ0F=0;AC=3;AN=8;DP4=22,25,8,21;MQ=38	GT:PL	0/1:130,0,223	0/0:0,33,255	1/1:255,69,0	0/0:0,75,255
OAR13	56974911	.	G	A	87.6057	PASS	DP=56;VDB=0.036866;SGB=-2.00512;RPBZ=-1.32359;MQBZ=1.22773;MQSBZ=2.36556;BQBZ=0.583472;FS=0;MQ0F=0;AC=2;AN=8;DP4=18,9,2,2;MQ=36	GT:PL	0/0:0,51,255	0/1:30,0,2	0/0:0,12,138	0/1:96,0,146
OAR13	58790304	.	C	T	812.607	PASS	DP=134;VDB=2.16652e-08;SGB=-5.16248;RPBZ=-1.11992;MQBZ=0.429068;MQSBZ=0.666408;BQBZ=1.10468;FS=0;MQ0F=0;AC=5;AN=8;DP4=15,12,28,19;MQ=40	GT:PL	0/1:247,0,195	0/1:95,0,255	1/1:255,54,0	0/1:255,0,164
OAR13	59608602	.	C	T	522.168	PASS	DP=122;VDB=2.27022e-09;SGB=4.59461;RPBZ=1.55298;MQBZ=-1.05402;MQSBZ=0.35174;BQBZ=-0.313367;FS=0;MQ0F=0;AC=5;AN=8;DP4=21,15,25,17;MQ=37	GT:PL	1/1:255,51,0	0/1:58,0,255	1/1:255,63,0	0/0:0,60,255
OAR13	59823789	.	T	C	399.014	PASS	DP=130;VDB=0.105767;SGB=4.5384;RPBZ=0.201046;MQBZ=-0.363784;MQSBZ=-0.225514;BQBZ=0.516536;FS=0;MQ0F=0;AC=2;AN=8;DP4=22,36,9,12;MQ=35	GT:PL	0/0:0,63,255	0/1:212,0,230	0/0:0,45,255	0/1:226,0,223
OAR13	60306268	.	A	G	464.579	PASS	DP=353;VDB=1.32214e-05;SGB=21.1491;RPBZ=0.809282;MQBZ=-0.996994;MQSBZ=2.46901;BQBZ=-0.124286;FS=0;MQ0F=0;AC=3;AN=8;DP4=80,59,36,28;MQ=36	GT:PL	0/0:0,193,255	1/1:255,111,0	0/0:0,138,255	0/1:255,0,255
OAR13	62081981	.	T	C	449.473	PASS	DP=150;VDB=0.000280266;SGB=4.98375;RPBZ=0.191585;MQBZ=-2.2978;MQSBZ=2.46827;BQBZ=-0.641997;FS=0;MQ0F=0;AC=4;AN=8;DP4=30,22,33,11;MQ=37	GT:PL	1/1:255,78,0	0/0:0,39,255	1/1:244,51,0	0/0:0,78,255
OAR13	6226679	.	G	A	623.645	PASS	DP=106;VDB=0.000835854;SGB=3.24237;RPBZ=2.14507;MQBZ=-0.427815;MQSBZ=-0.746822;BQBZ=-1.02707;FS=0;MQ0F=0;AC=4;AN=8;DP4=19,15,12,23;MQ=36	GT:PL	1/1:243,27,0	0/0:0,18,198	0/1:212,0,172	0/1:212,0,255
OAR13	62975328	.	C	G	431.479	PASS	DP=98;VDB=0.00238088;SGB=12.1608;RPBZ=0.526856;MQBZ=1.21772;MQSBZ=-1.50509;BQBZ=-0.899253;FS=0;MQ0F=0.0102041;AC=2;AN=8;DP4=22,15,10,12;MQ=34	GT:PL	0/0:0,42,255	0/1:216,0,151	0/0:0,36,166	0/1:255,0,75
OAR13	65081334	.	T	C	106.062	PASS	DP=14;VDB=0.00457774;SGB=-2.05683;RPBZ=0.323736;MQBZ=0.0664174;BQBZ=0.445435;FS=0;MQ0F=0;AC=5;AN=8;DP4=7,0,7,0;MQ=30	GT:PL	1/1:70,9,0	1/1:24,3,0	0/0:0,12,79	0/1:54,0,51
OAR13	65352081	.	C	T	100.444	PASS	DP=20;VDB=0.000311348;SGB=-0.867633;RPBZ=0.684458;MQBZ=0.660554;BQBZ=-1.36277;FS=0;MQ0F=0;AC=2;AN=8;DP4=0,13,0,7;MQ=32	GT:PL	0/0:0,9,81	0/1:68,0,41	0/0:0,15,92	0/1:71,0,63
OAR13	66496421	.	A	G	139.724	PASS	DP=63;VDB=0.00349959;SGB=1.06199;RPBZ=0.0701564;MQBZ=0.295899;BQBZ=0.189111;FS=0;MQ0F=0;AC=2;AN=8;DP4=0,51,0,12;MQ=36	GT:PL	0/0:0,30,170	0/1:58,0,121	0/0:0,66,182	0/1:121,0,124
OAR13	66732807	.	C	T	513.326	PASS	DP=144;VDB=0.102748;SGB=-15.89;RPBZ=1.23061;MQBZ=-2.16525;MQSBZ=0.944618;BQBZ=-2.30549;FS=0;MQ0F=0;AC=4;AN=8;DP4=35,16,27,12;MQ=36	GT:PL	0/1:188,0,207	0/1:114,0,239	0/0:0,90,255	1/1:255,60,0
OAR13	68098980	.	G	T	578.371	PASS	DP=196;VDB=4.32256e-13;SGB=6.52763;RPBZ=-0.794107;MQBZ=-1.95889;MQSBZ=1.57756;BQBZ=-1.24467;FS=0;MQ0F=0;AC=4;AN=8;DP4=32,30,36,16;MQ=38	GT:PL	1/1:255,93,0	0/1:112,0,251	0/1:255,0,255	0/0:0,114,255
OAR13	69007200	.	A	C	792.342	PASS	DP=166;VDB=0.115704;SGB=-18.6523;RPBZ=-0.432727;MQBZ=1.20768;MQSBZ=0.598816;BQBZ=2.36775;FS=0;MQ0F=0;AC=5;AN=8;DP4=21,31,22,26;MQ=37	GT:PL	1/1:255,54,0	0/1:126,0,220	0/1:206,0,183	0/1:245,0,255
OAR13	69535496	.	C	A	721.34	PASS	DP=264;VDB=0.000104411;SGB=11.1628;RPBZ=0.897561;MQBZ=0.551831;MQSBZ=-1.59025;BQBZ=-0.213443;FS=0;MQ0F=0;AC=4;AN=8;DP4=30,45,38,38;MQ=38	GT:PL	1/1:255,144,0	0/0:0,102,255	0/1:255,0,255	0/1:255,0,255
OAR13	69757106	.	T	C	300.956	PASS	DP=105;VDB=0.00319504;SGB=1.83436;RPBZ=-1.18718;MQBZ=-0.819099;MQSBZ=1.14834;BQBZ=0.547209;FS=0;MQ0F=0;AC=2;AN=8;DP4=20,30,8,6;MQ=38	GT:PL	0/0:0,39,255	0/1:173,0,157	0/0:0,54,255	0/1:167,0,255
OAR13	70077241	.	A	T	645.506	PASS	DP=130;VDB=0.0925514;SGB=4.20805;RPBZ=1.29673;MQBZ=-0.401233;MQSBZ=1.08227;BQBZ=-0.513453;FS=0;MQ0F=0;AC=4;AN=8;DP4=28,17,17,23;MQ=37	GT:PL	0/0:0,57,255	1/1:255,25,0	0/1:255,0,221	0/1:179,0,255
OAR13	71264814	.	T	C	177.692	PASS	DP=34;VDB=1.57511e-05;SGB=0.675642;RPBZ=0.166537;MQBZ=0.0990353;BQBZ=-0.541736;FS=0;MQ0F=0;AC=3;AN=8;DP4=23,0,11,0;MQ=35	GT:PL	1/1:145,21,0	0/0:0,24,129	0/1:78,0,106	0/0:0,30,157
OAR13	71265025	.	G	C	470.858	PASS	DP=278;VDB=0.0069316;SGB=13.0369;RPBZ=-0.501051;MQBZ=-1.90008;MQSBZ=0.616337;BQBZ=0.508617;FS=0;MQ0F=0;AC=2;AN=8;DP4=47,51,22,21;MQ=38	GT:PL	0/0:0,138,255	0/0:0,72,255	0/1:255,0,184	0/1:255,0,255
OAR13	71983927	.	A	G	462.025	PASS	DP=302;VDB=2.44832e-08;SGB=13.8095;RPBZ=0.160883;MQBZ=-1.96131;MQSBZ=3.03226;BQBZ=-0.0560729;FS=0;MQ0F=0;AC=2;AN=8;DP4=81,63,19,26;MQ=37	GT:PL	0/0:0,141,255	0/0:0,141,255	0/1:246,0,255	0/1:255,0,255
OAR13	73576563	.	C	T	719.58	PASS	DP=143;VDB=6.5336e-05;SGB=4.59434;RPBZ=0.305001;MQBZ=-0.072973;MQSBZ=3.12326;BQBZ=-0.115373;FS=0;MQ0F=0;AC=5;AN=8;DP4=24,17,27,15;MQ=38	GT:PL	1/1:255,48,0	1/1:255,42,0	0/1:255,0,223	0/0:0,87,255
OAR13	7426680	.	G	C	720.021	PASS	DP=389;VDB=6.94782e-17;SGB=47.1313;RPBZ=-1.00651;MQBZ=-2.38586;MQSBZ=-0.537333;BQBZ=-1.6597;FS=0;MQ0F=0;AC=6;AN=8;DP4=24,32,83,92;MQ=37	GT:PL	1/1:255,211,0	1/1:255,126,0	0/0:0,166,255	1/1:255,151,0
OAR13	74581800	.	G	A	464.539	PASS	DP=201;VDB=0.00092913;SGB=25.3076;RPBZ=0.705745;MQBZ=-0.36317;MQSBZ=0.767066;BQBZ=-0.778833;FS=0;MQ0F=0;AC=3;AN=8;DP4=30,33,18,23;MQ=36	GT:PL	1/1:255,57,0	0/0:0,75,255	0/1:255,0,255	0/0:0,69,255
OAR13	749377	.	G	A	163.752	PASS	DP=28;VDB=5.44897e-05;SGB=4.68384;RPBZ=0.247831;MQBZ=0.304269;BQBZ=-1.20605;FS=0;MQ0F=0;AC=4;AN=8;DP4=0,16,0,11;MQ=30	GT:PL	0/0:0,15,104	1/1:70,9,0	0/0:0,33,144	1/1:142,24,0
OAR13	75457953	.	G	A	564.153	PASS	DP=190;VDB=0.00118681;SGB=-29.3748;RPBZ=-0.336427;MQBZ=-3.33006;MQSBZ=-1.5484;BQBZ=-2.03917;FS=0;MQ0F=0;AC=3;AN=8;DP4=31,49,12,28;MQ=37	GT:PL	0/1:223,0,255	0/0:0,78,255	0/1:201,0,243	0/1:180,0,255
OAR13	75921601	.	T	C	725.53	PASS	DP=215;VDB=1.2916e-23;SGB=7.29842;RPBZ=-0.545708;MQBZ=0.60855;MQSBZ=4.8797;BQBZ=0.360894;FS=0;MQ0F=0;AC=3;AN=8;DP4=59,20,37,19;MQ=36	GT:PL	0/1:255,0,237	0/0:0,87,255	0/1:255,0,217	0/1:255,0,254
OAR13	76807757	.	G	A	210.02	PASS	DP=136;VDB=0.164933;SGB=15.7021;RPBZ=0.0527072;MQBZ=0.3619;MQSBZ=-0.0279317;BQBZ=1.07092;FS=0;MQ0F=0.00735294;AC=2;AN=8;DP4=43,25,10,3;MQ=37	GT:PL	0/0:0,54,255	1/1:255,39,0	0/0:0,72,255	0/0:0,78,255
OAR13	78015937	.	T	C	711.027	PASS	DP=109;VDB=0.000217871;SGB=8.75134;RPBZ=0.95766;MQBZ=-0.44455;MQSBZ=0.480258;BQBZ=-0.807135;FS=0;MQ0F=0;AC=6;AN=8;DP4=8,14,17,24;MQ=38	GT:PL	1/1:246,30,0	0/0:0,66,255	1/1:255,36,0	1/1:255,57,0
OAR13	78232560	.	C	T	108.042	PASS	DP=61;VDB=0.000127726;SGB=11.5453;RPBZ=-0.370997;MQBZ=0.36644;BQBZ=0.779856;FS=0;MQ0F=0;AC=2;AN=8;DP4=0,51,0,10;MQ=34	GT:PL	0/0:0,45,167	1/1:153,30,0	0/0:0,51,179	0/0:0,57,184
OAR13	78469835	.	G	T	562.514	PASS	DP=105;VDB=0.00855839;SGB=1.89148;RPBZ=0.822014;MQBZ=-2.80724;MQSBZ=-1.42562;BQBZ=0;FS=0;MQ0F=0;AC=4;AN=8;DP4=20,10,12,16;MQ=38	GT:PL	0/1:164,0,142	1/1:207,27,0	0/0:0,36,255	0/1:235,0,240
OAR13	79277697	.	G	A	46.7245	PASS	DP=37;VDB=0.0349142;SGB=-1.62982;RPBZ=-0.31189;MQBZ=-0.0470698;BQBZ=-0.0326446;FS=0;MQ0F=0;AC=2;AN=8;DP4=32,0,5,0;MQ=30	GT:PL	0/0:0,30,146	0/1:75,0,105	0/0:0,39,141	0/1:11,0,71
OAR13	79277828	.	G	C	353.541	PASS	DP=185;VDB=6.62976e-06;SGB=4.15211;RPBZ=0.0119024;MQBZ=-0.402045;MQSBZ=-1.72851;BQBZ=0.0444123;FS=0;MQ0F=0;AC=2;AN=8;DP4=44,47,7,13;MQ=36	GT:PL	0/0:0,75,255	0/1:172,0,255	0/0:0,96,255	0/1:221,0,255
OAR13	79588397	.	T	C	275.46	PASS	DP=48;VDB=3.44652e-05;SGB=14.9342;RPBZ=-0.248867;MQBZ=0.806707;BQBZ=1.55403;FS=0;MQ0F=0;AC=3;AN=8;DP4=22,0,26,0;MQ=35	GT:PL	0/1:143,0,81	0/0:0,27,145	1/1:178,48,0	0/0:0,24,129
OAR13	79588524	.	C	T	719.562	PASS	DP=439;VDB=1.66297e-07;SGB=23.3296;RPBZ=0.304195;MQBZ=-1.5376;MQSBZ=-0.394509;BQBZ=1.62831;FS=0;MQ0F=0;AC=5;AN=8;DP4=46,54,66,73;MQ=38	GT:PL	0/1:255,0,255	1/1:255,132,0	0/0:0,193,255	1/1:255,208,0
OAR13	80785232	.	C	T	170.391	PASS	DP=55;VDB=0.0136563;SGB=-22.2163;RPBZ=0.39148;MQBZ=-0.619999;MQSBZ=2.31813;BQBZ=1.2367;FS=0;MQ0F=0;AC=3;AN=8;DP4=6,21,6,4;MQ=33	GT:PL	0/0:0,36,231	0/1:91,0,105	0/1:66,0,82	0/1:53,0,105
OAR13	81454466	.	C	T	434.582	PASS	DP=165;VDB=1.28905e-05;SGB=24.7017;RPBZ=-0.628716;MQBZ=0.786014;MQSBZ=-0.43374;BQBZ=-1.01564;FS=0;MQ0F=0;AC=3;AN=8;DP4=30,31,13,27;MQ=37	GT:PL	0/1:225,0,238	0/0:0,75,255	1/1:255,84,0	0/0:0,72,255
OAR13	81807410	.	G	T	180.035	PASS	DP=59;VDB=0.00195097;SGB=1.44808;RPBZ=-0.00915427;MQBZ=-0.394953;BQBZ=-0.407235;FS=0;MQ0F=0;AC=2;AN=8;DP4=46,0,13,0;MQ=38	GT:PL	0/0:0,57,183	0/1:112,0,112	0/0:0,45,179	0/1:107,0,101
OAR13	82056730	.	G	A	157.867	PASS	DP=30;VDB=8.4756e-05;SGB=0.289633;RPBZ=0.881945;MQBZ=1.69617;BQBZ=-0.339144;FS=0;MQ0F=0;AC=2;AN=8;DP4=0,20,0,10;MQ=38	GT:PL	0/0:0,18,132	0/1:72,0,77	0/0:0,21,145	0/1:125,0,44
OAR13	82285406	.	A	G	519.523	PASS	DP=93;VDB=3.64158e-11;SGB=0.928208;RPBZ=0.457552;MQBZ=0.998292;MQSBZ=-2.93999;BQBZ=1.317;FS=0;MQ0F=0;AC=3;AN=8;DP4=8,24,11,12;MQ=39	GT:PL	0/1:172,0,137	0/1:132,0,211	0/0:0,36,255	0/1:255,0,112
OAR13	9471243	.	A	T	136.744	PASS	DP=140;VDB=0.00379185;SGB=0.289452;RPBZ=3.57811;MQBZ=-3.40213;MQSBZ=0.947495;BQBZ=1.52506;FS=0;MQ0F=0;AC=2;AN=8;DP4=51,26,4,6;MQ=38	GT:PL	0/1:79,0,255	0/0:0,63,255	0/1:99,0,251	0/0:0,78,255
OAR14	10593421	.	G	A	194.034	PASS	DP=64;VDB=1.11765e-05;SGB=2.60694;RPBZ=-1.4442;MQBZ=0.731246;BQBZ=-0.582613;FS=0;MQ0F=0;AC=2;AN=8;DP4=48,0,16,0;MQ=37	GT:PL	0/0:0,42,183	0/1:130,0,92	0/0:0,36,170	0/1:103,0,138
OAR14	10593524	.	G	A	910.044	PASS	DP=191;VDB=2.05854e-06;SGB=-7.04799;RPBZ=-0.768871;MQBZ=-2.52537;MQSBZ=-0.166282;BQBZ=-3.4134;FS=0;MQ0F=0;AC=6;AN=8;DP4=12,17,42,46;MQ=37	GT:PL	1/1:255,72,0	0/1:184,0,239	1/1:255,75,0	0/1:255,0,255
OAR14	11128387	.	G	A	210.016	PASS	DP=267;VDB=2.10727e-08;SGB=54.5171;RPBZ=-0.312137;MQBZ=-1.19457;MQSBZ=-1.92597;BQBZ=-1.63308;FS=0;MQ0F=0;AC=2;AN=8;DP4=45,67,14,27;MQ=38	GT:PL	0/0:0,87,255	0/0:0,96,255	0/0:0,151,255	1/1:255,103,0
OAR14	11429732	.	G	A	201.568	PASS	DP=120;VDB=0.0127398;SGB=0.675585;RPBZ=-0.432738;MQBZ=-0.489071;MQSBZ=-1.64807;BQBZ=-0.633184;FS=0;MQ0F=0;AC=2;AN=8;DP4=25,35,4,7;MQ=38	GT:PL	0/1:115,0,255	0/0:0,51,255	0/0:0,51,255	0/1:127,0,252
OAR14	12333490	.	C	T	719.57	PASS	DP=386;VDB=2.80617e-23;SGB=40.8024;RPBZ=-1.11246;MQBZ=-0.644515;MQSBZ=-2.35299;BQBZ=1.08492;FS=0;MQ0F=0;AC=5;AN=8;DP4=28,48,72,81;MQ=38	GT:PL	1/1:255,139,0	0/0:0,111,255	1/1:255,187,0	0/1:255,0,255
OAR14	12541854	.	C	T	981.007	PASS	DP=251;VDB=7.53568e-12;SGB=-7.77847;RPBZ=0.432192;MQBZ=-0.0749197;MQSBZ=0.0793817;BQBZ=0.732972;FS=0;MQ0F=0;AC=6;AN=8;DP4=22,23,53,51;MQ=39	GT:PL	0/1:255,0,255	1/1:255,99,0	1/1:255,96,0	0/1:255,0,255
OAR14	13805721	.	G	A	619.166	PASS	DP=97;VDB=0.239209;SGB=12.5671;RPBZ=-1.16166;MQBZ=0.206511;MQSBZ=0.833342;BQBZ=-0.770715;FS=0;MQ0F=0;AC=5;AN=8;DP4=5,1,20,23;MQ=31	GT:PL	1/1:163,18,0	0/1:245,0,32	1/1:255,72,0	0/0:0,9,100
OAR14	14504755	.	G	A	720.021	PASS	DP=312;VDB=0.00230577;SGB=43.3915;RPBZ=2.25863;MQBZ=-0.415369;MQSBZ=1.52066;BQBZ=-0.708032;FS=0;MQ0F=0;AC=6;AN=8;DP4=29,14,86,76;MQ=36	GT:PL	1/1:255,130,0	0/0:0,126,255	1/1:255,126,0	1/1:255,193,0
OAR14	15245735	.	G	C	251.955	PASS	DP=130;VDB=0.0232702;SGB=1.44822;RPBZ=-4.71181;MQBZ=-0.278644;MQSBZ=-0.509399;BQBZ=3.22075;FS=0;MQ0F=0;AC=2;AN=8;DP4=21,46,7,6;MQ=39	GT:PL	0/1:242,0,98	0/0:0,66,255	0/1:49,0,255	0/0:0,72,255
OAR14	15245824	.	T	A	114.26	PASS	DP=20;VDB=0.00794932;SGB=-1.25106;RPBZ=0.289438;MQBZ=0.146231;BQBZ=1.41686;FS=0;MQ0F=0;AC=3;AN=8;DP4=0,14,0,6;MQ=38	GT:PL	0/0:0,21,135	1/1:102,12,0	0/1:57,0,23	0/0:0,18,124
OAR14	15656779	.	C	T	720.014	PASS	DP=160;VDB=1.86374e-19;SGB=13.9687;RPBZ=2.06434;MQBZ=-1.671;MQSBZ=3.39381;BQBZ=-1.43601;FS=0;MQ0F=0;AC=6;AN=8;DP4=19,16,44,15;MQ=37	GT:PL	1/1:255,45,0	1/1:255,42,0	1/1:255,51,0	0/0:0,102,255
OAR14	15955663	.	G	A	719.573	PASS	DP=125;VDB=1.03458e-06;SGB=12.3327;RPBZ=-0.172591;MQBZ=-1.12049;MQSBZ=0.886732;BQBZ=-0.618685;FS=0;MQ0F=0;AC=5;AN=8;DP4=15,6,20,34;MQ=34	GT:PL	1/1:255,54,0	0/0:0,36,255	1/1:255,63,0	0/1:255,0,202
OAR14	16266999	.	G	A	725.559	PASS	DP=250;VDB=0.00067247;SGB=7.29845;RPBZ=-0.136952;MQBZ=-0.689135;MQSBZ=-0.381251;BQBZ=0.813673;FS=0;MQ0F=0;AC=3;AN=8;DP4=48,44,23,33;MQ=38	GT:PL	0/1:255,0,255	0/1:255,0,255	0/0:0,90,255	0/1:255,0,255
OAR14	16480135	.	T	C	402.97	PASS	DP=134;VDB=0.000520363;SGB=4.15211;RPBZ=0.962151;MQBZ=-0.510976;MQSBZ=1.47314;BQBZ=0.247542;FS=0;MQ0F=0;AC=2;AN=8;DP4=21,27,13,7;MQ=39	GT:PL	0/0:0,33,255	0/1:187,0,127	0/0:0,60,255	0/1:255,0,254
OAR14	1656565	.	A	G	721.469	PASS	DP=234;VDB=1.25915e-06;SGB=-27.244;RPBZ=0.795904;MQBZ=0.0703534;MQSBZ=0.12787;BQBZ=2.19396;FS=0;MQ0F=0;AC=4;AN=8;DP4=34,33,50,26;MQ=36	GT:PL	0/0:0,87,255	0/1:255,0,178	0/1:255,0,255	1/1:255,132,0
OAR14	16807828	.	C	A	346.43	PASS	DP=54;VDB=3.52281e-10;SGB=6.39991;RPBZ=-0.489482;MQBZ=-0.0770861;BQBZ=-1.66816;FS=0;MQ0F=0;AC=5;AN=8;DP4=21,0,33,0;MQ=33	GT:PL	0/0:0,24,131	1/1:149,42,0	0/1:77,0,146	1/1:166,39,0
OAR14	16807960	.	A	G	471.04	PASS	DP=436;VDB=1.52891e-05;SGB=23.0805;RPBZ=1.34521;MQBZ=-0.891019;MQSBZ=1.31446;BQBZ=-0.379517;FS=0;MQ0F=0;AC=2;AN=8;DP4=113,84,36,33;MQ=36	GT:PL	0/1:255,0,255	0/0:0,181,255	0/1:255,0,255	0/0:0,220,255
OAR14	17612157	.	G	A	721.499	PASS	DP=292;VDB=8.83532e-10;SGB=12.1271;RPBZ=1.78736;MQBZ=2.51687;MQSBZ=-1.80087;BQBZ=-1.54145;FS=0;MQ0F=0.0924658;AC=4;AN=8;DP4=39,54,26,55;MQ=31	GT:PL	0/1:255,0,255	0/0:0,96,255	1/1:255,50,0	0/1:255,0,255
OAR14	17832593	.	T	C	632.109	PASS	DP=187;VDB=4.645e-05;SGB=-28.1474;RPBZ=0.0398842;MQBZ=-2.279;MQSBZ=-1.33263;BQBZ=-0.441648;FS=0;MQ0F=0;AC=4;AN=8;DP4=35,33,15,23;MQ=38	GT:PL	0/1:235,0,255	1/1:255,54,0	0/0:0,90,255	0/1:186,0,255
OAR14	18509768	.	C	G	660.27	PASS	DP=211;VDB=0.00599064;SGB=-30.6022;RPBZ=0.712348;MQBZ=0.824088;MQSBZ=0.117283;BQBZ=0.0704496;FS=0;MQ0F=0;AC=3;AN=8;DP4=48,42,18,24;MQ=37	GT:PL	0/1:196,0,255	0/0:0,87,255	0/1:255,0,255	0/1:249,0,255
OAR14	19936664	.	C	T	471.037	PASS	DP=244;VDB=1.90717e-06;SGB=11.4917;RPBZ=0.527515;MQBZ=0.0532175;MQSBZ=3.04283;BQBZ=0.445528;FS=0;MQ0F=0;AC=2;AN=8;DP4=76,43,25,14;MQ=36	GT:PL	0/0:0,135,255	0/0:0,99,255	0/1:255,0,255	0/1:255,0,255
OAR14	20252935	.	T	G	849.679	PASS	DP=193;VDB=0.01494;SGB=-6.57845;RPBZ=0.96848;MQBZ=-0.832578;MQSBZ=2.06786;BQBZ=-0.64916;FS=0;MQ0F=0;AC=6;AN=8;DP4=18,17,47,31;MQ=38	GT:PL	0/1:221,0,255	1/1:255,69,0	0/1:158,0,255	1/1:255,99,0
OAR14	20489011	.	A	T	266.9	PASS	DP=147;VDB=3.11904e-05;SGB=2.99323;RPBZ=-1.614;MQBZ=-1.48678;MQSBZ=-3.50045;BQBZ=-1.54351;FS=0;MQ0F=0;AC=2;AN=8;DP4=21,63,3,14;MQ=36	GT:PL	0/1:139,0,255	0/1:167,0,141	0/0:0,81,255	0/0:0,102,255
OAR14	20793682	.	A	G	157.856	PASS	DP=26;VDB=0.0101559;SGB=-0.973617;RPBZ=0.385539;MQBZ=-1.00549;BQBZ=0.508475;FS=0;MQ0F=0;AC=3;AN=8;DP4=13,0,13,0;MQ=32	GT:PL	0/1:95,0,83	0/0:0,3,36	0/1:8,3,0	0/1:92,0,107
OAR14	21004409	.	T	G	775.751	PASS	DP=112;VDB=0.00666027;SGB=-5.26034;RPBZ=-0.800338;MQBZ=0.482333;MQSBZ=-0.236589;BQBZ=0.95563;FS=0;MQ0F=0;AC=6;AN=8;DP4=12,10,24,25;MQ=36	GT:PL	1/1:255,45,0	1/1:255,54,0	0/1:255,0,240	0/1:50,0,198
OAR14	22306369	.	C	T	721.406	PASS	DP=228;VDB=7.72632e-20;SGB=12.1271;RPBZ=-0.494123;MQBZ=-0.0493451;MQSBZ=0.269059;BQBZ=-0.486224;FS=0;MQ0F=0;AC=4;AN=8;DP4=42,26,58,23;MQ=37	GT:PL	0/1:255,0,255	1/1:255,108,0	0/0:0,105,255	0/1:255,0,203
OAR14	22873790	.	T	G	318.516	PASS	DP=100;VDB=0.048299;SGB=0.952262;RPBZ=2.50216;MQBZ=-0.916113;MQSBZ=0.734417;BQBZ=-1.02203;FS=0;MQ0F=0;AC=4;AN=8;DP4=13,10,17,6;MQ=40	GT:PL	0/1:136,0,6	0/0:0,39,255	1/1:219,42,0	0/1:6,0,214
OAR14	22873869	.	T	A	210.017	PASS	DP=206;VDB=0.000693133;SGB=35.109;RPBZ=0.473037;MQBZ=-0.914423;MQSBZ=2.79554;BQBZ=0.241894;FS=0;MQ0F=0;AC=2;AN=8;DP4=56,45,15,12;MQ=38	GT:PL	0/0:0,96,255	1/1:255,81,0	0/0:0,114,255	0/0:0,93,255
OAR14	2292175	.	G	A	439.04	PASS	DP=202;VDB=0.00147568;SGB=6.46988;RPBZ=-0.0940163;MQBZ=0.905371;MQSBZ=1.94209;BQBZ=0.442266;FS=0;MQ0F=0.00990099;AC=2;AN=8;DP4=65,33,12,14;MQ=37	GT:PL	0/0:0,60,255	0/0:0,114,255	0/1:232,0,115	0/1:246,0,255
OAR14	24244807	.	A	T	315.018	PASS	DP=126;VDB=0.30914;SGB=2.60694;RPBZ=0.882529;MQBZ=-1.28676;MQSBZ=-0.874578;BQBZ=1.02702;FS=0;MQ0F=0;AC=2;AN=8;DP4=27,20,9,7;MQ=38	GT:PL	0/1:133,0,81	0/0:0,48,255	0/0:0,54,255	0/1:221,0,243
OAR14	24244867	.	C	T	464.569	PASS	DP=295;VDB=1.50334e-07;SGB=20.3765;RPBZ=0.0694494;MQBZ=0.942556;MQSBZ=0.255896;BQBZ=1.96892;FS=0;MQ0F=0;AC=3;AN=8;DP4=77,39,31,31;MQ=38	GT:PL	0/0:0,99,255	1/1:255,114,0	0/0:0,163,255	0/1:255,0,255
OAR14	24483554	.	G	T	464.57	PASS	DP=233;VDB=3.05858e-10;SGB=15.7409;RPBZ=-0.763365;MQBZ=-1.59871;MQSBZ=-1.9783;BQBZ=-1.50684;FS=0;MQ0F=0;AC=3;AN=8;DP4=42,45,24,26;MQ=38	GT:PL	0/0:0,96,255	1/1:255,54,0	0/0:0,102,255	0/1:255,0,255
OAR14	24703201	.	G	A	470.978	PASS	DP=234;VDB=4.06195e-10;SGB=-80.3098;RPBZ=-0.409846;MQBZ=-3.79334;MQSBZ=0.649251;BQBZ=-0.901725;FS=0;MQ0F=0.025641;AC=2;AN=8;DP4=58,43,24,22;MQ=36	GT:PL	0/1:255,0,227	0/0:0,34,255	0/1:255,0,255	0/0:0,131,255
OAR14	24980336	.	G	A	421.471	PASS	DP=129;VDB=0.000125109;SGB=26.6943;RPBZ=-0.590791;MQBZ=1.1686;MQSBZ=-0.483467;BQBZ=-0.721456;FS=0;MQ0F=0;AC=3;AN=8;DP4=27,22,33,10;MQ=32	GT:PL	0/1:212,0,168	0/0:0,48,255	1/1:255,72,0	0/0:0,69,255
OAR14	25435631	.	T	G	442.911	PASS	DP=182;VDB=7.18686e-06;SGB=8.40135;RPBZ=-1.47962;MQBZ=0.134094;MQSBZ=0.733913;BQBZ=0.279524;FS=0;MQ0F=0;AC=2;AN=8;DP4=39,40,20,11;MQ=39	GT:PL	0/1:255,0,170	0/0:0,57,255	0/1:227,0,255	0/0:0,111,255
OAR14	25984800	.	A	T	437.172	PASS	DP=103;VDB=0.280457;SGB=4.9247;RPBZ=-0.296953;MQBZ=1.55149;MQSBZ=-1.611;BQBZ=-0.120801;FS=0;MQ0F=0;AC=2;AN=8;DP4=18,22,10,12;MQ=38	GT:PL	0/1:243,0,162	0/0:0,12,143	0/1:233,0,220	0/0:0,51,255
OAR14	26684479	.	A	G	563.602	PASS	DP=124;VDB=0.000196737;SGB=1.89099;RPBZ=-0.303939;MQBZ=-0.561926;MQSBZ=0.0670046;BQBZ=-0.545338;FS=0;MQ0F=0.00806452;AC=3;AN=8;DP4=21,24,10,18;MQ=39	GT:PL	0/1:169,0,190	0/1:218,0,244	0/1:216,0,177	0/0:0,57,255
OAR14	27525684	.	G	A	919.552	PASS	DP=261;VDB=6.79938e-14;SGB=-32.4606;RPBZ=1.05534;MQBZ=-1.53099;MQSBZ=-1.66364;BQBZ=-0.4432;FS=0;MQ0F=0;AC=5;AN=8;DP4=19,48,35,58;MQ=37	GT:PL	0/1:194,0,255	1/1:255,78,0	0/1:255,0,255	0/1:255,0,255
OAR14	27730375	.	C	T	209.866	PASS	DP=109;VDB=0.0181341;SGB=1.06199;RPBZ=0.943477;MQBZ=0.221602;MQSBZ=1.36907;BQBZ=-0.567567;FS=0;MQ0F=0;AC=2;AN=8;DP4=32,25,8,4;MQ=38	GT:PL	0/0:0,48,255	0/1:51,0,229	0/0:0,48,255	0/1:199,0,255
OAR14	28011846	.	C	T	415.586	PASS	DP=117;VDB=1.47162e-05;SGB=18.6058;RPBZ=1.15532;MQBZ=-0.654373;MQSBZ=2.71515;BQBZ=0.48914;FS=0;MQ0F=0;AC=3;AN=8;DP4=26,15,21,10;MQ=37	GT:PL	0/0:0,66,255	1/1:255,69,0	0/0:0,30,243	0/1:206,0,216
OAR14	28011917	.	A	G	380.603	PASS	DP=111;VDB=0.203841;SGB=3.76582;RPBZ=-1.73977;MQBZ=-0.879127;MQSBZ=-1.54302;BQBZ=-1.68431;FS=0;MQ0F=0;AC=3;AN=8;DP4=21,15,6,13;MQ=36	GT:PL	0/1:242,0,156	0/0:0,57,255	1/1:184,21,0	0/0:0,33,255
OAR14	28235075	.	C	T	470.383	PASS	DP=85;VDB=3.58978e-06;SGB=-9.44469;RPBZ=1.54568;MQBZ=1.65204;MQSBZ=-0.426897;BQBZ=1.7585;FS=0;MQ0F=0;AC=4;AN=8;DP4=12,13,11,7;MQ=39	GT:PL	0/1:158,0,105	0/1:131,0,123	0/1:65,0,255	0/1:154,0,154
OAR14	28684218	.	A	G	405.018	PASS	DP=140;VDB=0.000209759;SGB=4.5384;RPBZ=0.763918;MQBZ=-0.981649;MQSBZ=3.61113;BQBZ=2.2377;FS=0;MQ0F=0;AC=2;AN=8;DP4=36,33,12,9;MQ=36	GT:PL	0/1:227,0,144	0/0:0,51,255	0/1:217,0,252	0/0:0,93,255
OAR14	29102148	.	T	G	364.592	PASS	DP=181;VDB=0.8188;SGB=-18.3281;RPBZ=-2.09802;MQBZ=-1.34138;MQSBZ=0.51059;BQBZ=-1.4372;FS=0;MQ0F=0;AC=2;AN=8;DP4=53,35,13,9;MQ=38	GT:PL	0/1:155,0,255	0/0:0,60,255	0/0:0,59,255	0/1:249,0,255
OAR14	29307933	.	G	A	470.987	PASS	DP=185;VDB=3.7824e-05;SGB=9.56023;RPBZ=-1.32924;MQBZ=1.18141;MQSBZ=1.06436;BQBZ=1.05584;FS=0;MQ0F=0;AC=2;AN=8;DP4=51,22,16,18;MQ=39	GT:PL	0/1:255,0,237	0/0:0,48,255	0/1:255,0,255	0/0:0,81,255
OAR14	30645028	.	A	G	898.963	PASS	DP=260;VDB=2.91079e-16;SGB=-8.82789;RPBZ=1.15335;MQBZ=-0.967621;MQSBZ=-1.44368;BQBZ=-0.992744;FS=0;MQ0F=0;AC=6;AN=8;DP4=19,14,60,67;MQ=35	GT:PL	1/1:255,135,0	0/1:173,0,255	1/1:255,157,0	0/1:255,0,255
OAR14	31178618	.	A	G	438.919	PASS	DP=131;VDB=0.924515;SGB=-18.9418;RPBZ=0.606896;MQBZ=0.644349;MQSBZ=-1.48823;BQBZ=-0.724535;FS=0;MQ0F=0;AC=2;AN=8;DP4=25,25,12,11;MQ=39	GT:PL	0/0:0,63,255	0/0:0,33,255	0/1:255,0,166	0/1:223,0,206
OAR14	31680961	.	T	C	58.8211	PASS	DP=28;VDB=0.0270423;SGB=4.63151;RPBZ=-2.07631;MQBZ=1.63431;BQBZ=-1.4828;FS=0;MQ0F=0;AC=2;AN=8;DP4=23,0,5,0;MQ=34	GT:PL	0/0:0,21,126	0/0:0,21,137	0/0:0,27,142	1/1:103,15,0
OAR14	31681078	.	C	A	631.467	PASS	DP=140;VDB=0.00164473;SGB=14.0983;RPBZ=0.457637;MQBZ=-2.15059;MQSBZ=1.02906;BQBZ=-1.95495;FS=0;MQ0F=0;AC=5;AN=8;DP4=16,17,31,23;MQ=36	GT:PL	1/1:255,90,0	0/0:0,57,255	1/1:255,51,0	0/1:167,0,255
OAR14	32008632	.	C	T	719.511	PASS	DP=169;VDB=0.0764109;SGB=13.2921;RPBZ=-0.566906;MQBZ=-2.23803;MQSBZ=-0.602498;BQBZ=-0.979245;FS=0;MQ0F=0;AC=5;AN=8;DP4=14,13,27,30;MQ=36	GT:PL	1/1:255,54,0	0/0:0,60,255	0/1:255,0,183	1/1:255,78,0
OAR14	32448887	.	G	A	306.466	PASS	DP=53;VDB=1.55352e-05;SGB=2.089;RPBZ=1.03803;MQBZ=-0.696937;BQBZ=1.6599;FS=0;MQ0F=0;AC=4;AN=8;DP4=24,0,29,0;MQ=34	GT:PL	0/1:66,0,89	0/1:111,0,122	0/0:0,24,124	1/1:173,48,0
OAR14	32448996	.	A	G	180.859	PASS	DP=117;VDB=0.00223341;SGB=0.2894;RPBZ=-0.295807;MQBZ=-1.09519;MQSBZ=-2.17404;BQBZ=-0.86142;FS=0;MQ0F=0;AC=2;AN=8;DP4=19,47,2,8;MQ=35	GT:PL	0/1:109,0,157	0/0:0,84,255	0/1:111,0,153	0/0:0,78,255
OAR14	33710829	.	C	T	708.491	PASS	DP=264;VDB=4.59728e-13;SGB=15.99;RPBZ=-0.22224;MQBZ=-0.884102;MQSBZ=-0.963652;BQBZ=0.661904;FS=0;MQ0F=0;AC=4;AN=8;DP4=23,44,49,52;MQ=35	GT:PL	0/1:255,0,235	0/0:0,78,255	0/1:242,0,255	1/1:255,166,0
OAR14	34162341	.	G	A	710.556	PASS	DP=214;VDB=3.8931e-05;SGB=6.13951;RPBZ=-0.0621008;MQBZ=-0.867182;MQSBZ=0.659598;BQBZ=-1.52345;FS=0;MQ0F=0;AC=3;AN=8;DP4=26,56,21,29;MQ=36	GT:PL	0/1:255,0,255	0/0:0,81,255	0/1:240,0,255	0/1:255,0,255
OAR14	36835964	.	C	T	210.025	PASS	DP=182;VDB=0.0356475;SGB=5.69731;RPBZ=-1.08924;MQBZ=-1.35308;MQSBZ=-0.646451;BQBZ=0.95121;FS=0;MQ0F=0;AC=2;AN=8;DP4=29,55,15,9;MQ=39	GT:PL	0/0:0,96,255	1/1:255,69,0	0/0:0,21,255	0/0:0,96,255
OAR14	37367260	.	C	T	783.874	PASS	DP=116;VDB=4.52538e-28;SGB=-5.63022;RPBZ=-0.204475;MQBZ=-1.94812;MQSBZ=3.60779;BQBZ=-2.076;FS=0;MQ0F=0;AC=6;AN=8;DP4=18,4,45,12;MQ=34	GT:PL	1/1:255,57,0	1/1:255,60,0	0/1:193,0,166	0/1:120,0,255
OAR14	3737002	.	G	A	826.028	PASS	DP=112;VDB=0.00339328;SGB=-5.51404;RPBZ=-0.744349;MQBZ=-0.530713;MQSBZ=-1.21537;BQBZ=0.558595;FS=0;MQ0F=0;AC=6;AN=8;DP4=8,7,19,36;MQ=37	GT:PL	1/1:255,51,0	1/1:255,69,0	0/1:167,0,223	0/1:188,0,106
OAR14	37631689	.	C	T	430.598	PASS	DP=98;VDB=0.00241803;SGB=-18.9418;RPBZ=0.69021;MQBZ=-1.90705;MQSBZ=-0.374366;BQBZ=-0.232402;FS=0;MQ0F=0;AC=3;AN=8;DP4=15,26,9,14;MQ=37	GT:PL	0/0:0,54,255	0/1:103,0,203	0/1:133,0,87	0/1:234,0,198
OAR14	39132416	.	T	A	721.487	PASS	DP=163;VDB=8.71328e-25;SGB=8.84358;RPBZ=-0.510628;MQBZ=-1.22013;MQSBZ=-4.80464;BQBZ=-0.119705;FS=0;MQ0F=0;AC=4;AN=8;DP4=9,35,21,43;MQ=35	GT:PL	0/1:255,0,192	0/0:0,48,255	0/1:255,0,229	1/1:255,96,0
OAR14	3948407	.	C	G	460.475	PASS	DP=231;VDB=2.72324e-07;SGB=48.1806;RPBZ=-1.75394;MQBZ=-1.27767;MQSBZ=-1.06332;BQBZ=-1.04022;FS=0;MQ0F=0;AC=4;AN=8;DP4=29,39,36,38;MQ=37	GT:PL	1/1:255,129,0	0/0:0,60,255	1/1:255,93,0	0/0:0,144,255
OAR14	40754648	.	C	T	97.9896	PASS	DP=26;VDB=0.00587426;SGB=-0.866853;RPBZ=-0.610325;MQBZ=0.972108;BQBZ=-1.64751;FS=0;MQ0F=0;AC=2;AN=8;DP4=19,0,7,0;MQ=32	GT:PL	0/1:54,0,43	0/0:0,9,81	0/1:83,0,18	0/0:0,39,149
OAR14	40754769	.	A	C	790.761	PASS	DP=159;VDB=0.0134046;SGB=-6.04668;RPBZ=0.471861;MQBZ=-0.286052;MQSBZ=0.345619;BQBZ=0.122233;FS=0;MQ0F=0;AC=6;AN=8;DP4=15,14,40,28;MQ=35	GT:PL	0/1:184,0,205	1/1:255,63,0	0/1:136,0,255	1/1:255,93,0
OAR14	41242314	.	T	A	325.737	PASS	DP=37;VDB=1.96321e-07;SGB=-3.60002;RPBZ=-0.513376;MQBZ=0.463949;BQBZ=-0.388871;FS=0;MQ0F=0;AC=6;AN=8;DP4=10,0,26,0;MQ=34	GT:PL	0/1:103,0,94	1/1:42,6,0	0/1:66,0,88	1/1:153,42,0
OAR14	41242440	.	C	T	981.047	PASS	DP=205;VDB=4.95498e-06;SGB=-7.1113;RPBZ=-2.37159;MQBZ=-0.464369;MQSBZ=-0.315881;BQBZ=-0.772621;FS=0;MQ0F=0;AC=6;AN=8;DP4=16,15,45,47;MQ=37	GT:PL	0/1:255,0,255	1/1:255,54,0	0/1:255,0,255	1/1:255,129,0
OAR14	41462835	.	C	G	707.519	PASS	DP=168;VDB=0.000130716;SGB=5.75327;RPBZ=0.504201;MQBZ=1.3303;MQSBZ=1.26091;BQBZ=2.44699;FS=0;MQ0F=0;AC=3;AN=8;DP4=28,30,21,27;MQ=38	GT:PL	0/1:237,0,238	0/0:0,51,255	0/1:255,0,255	0/1:255,0,212
OAR14	44935154	.	C	T	628.558	PASS	DP=81;VDB=0.0248386;SGB=-12.8217;RPBZ=1.70557;MQBZ=-0.630874;MQSBZ=-0.398846;BQBZ=1.32248;FS=0;MQ0F=0;AC=5;AN=8;DP4=8,11,15,14;MQ=37	GT:PL	0/1:84,0,173	1/1:247,36,0	0/1:130,0,117	0/1:207,0,185
OAR14	45151476	.	C	T	358.558	PASS	DP=131;VDB=0.00644886;SGB=7.62876;RPBZ=0.722987;MQBZ=-2.85671;MQSBZ=-0.938385;BQBZ=-1.3023;FS=0;MQ0F=0;AC=3;AN=8;DP4=32,20,15,14;MQ=37	GT:PL	0/1:149,0,189	0/0:0,45,255	1/1:255,63,0	0/0:0,87,255
OAR14	4680869	.	T	A	464.504	PASS	DP=180;VDB=0.00121849;SGB=8.78764;RPBZ=0.98415;MQBZ=1.04229;MQSBZ=-0.555951;BQBZ=-3.90877;FS=0;MQ0F=0;AC=3;AN=8;DP4=26,33,19,13;MQ=38	GT:PL	1/1:255,60,0	0/0:0,36,255	0/1:255,0,118	0/0:0,120,255
OAR14	4680955	.	A	G	422.023	PASS	DP=201;VDB=5.65536e-11;SGB=13.0369;RPBZ=0.143217;MQBZ=-1.40006;MQSBZ=-2.67452;BQBZ=-0.0508869;FS=0;MQ0F=0;AC=2;AN=8;DP4=35,46,12,31;MQ=39	GT:PL	0/0:0,96,255	0/0:0,51,255	0/1:206,0,255	0/1:255,0,255
OAR14	48217036	.	A	G	981	PASS	DP=196;VDB=0.00313541;SGB=-7.32094;RPBZ=-0.286719;MQBZ=-0.400737;MQSBZ=1.8564;BQBZ=-1.98054;FS=0;MQ0F=0;AC=6;AN=8;DP4=19,8,65,29;MQ=39	GT:PL	0/1:255,0,231	1/1:255,69,0	0/1:255,0,204	1/1:255,72,0
OAR14	48545873	.	T	C	225.708	PASS	DP=21;VDB=0.0130817;SGB=-0.270975;RPBZ=1.71652;MQBZ=-1.46385;MQSBZ=-0.471405;BQBZ=-1.12122;FS=0;MQ0F=0;AC=5;AN=8;DP4=2,2,3,4;MQ=41	GT:PL	0/1:75,0,33	1/1:82,6,0	1/1:111,9,0	0/0:0,9,118
OAR14	49165647	.	T	C	651.495	PASS	DP=172;VDB=0.00053933;SGB=8.65048;RPBZ=0.00876073;MQBZ=-1.4106;MQSBZ=1.74636;BQBZ=-1.1937;FS=0;MQ0F=0;AC=4;AN=8;DP4=23,27,28,35;MQ=35	GT:PL	0/1:255,0,255	0/0:0,69,255	0/1:185,0,236	1/1:255,82,0
OAR14	50857126	.	G	A	386.566	PASS	DP=153;VDB=0.029382;SGB=8.01505;RPBZ=0.423904;MQBZ=-1.03558;MQSBZ=1.08984;BQBZ=-1.71776;FS=0;MQ0F=0;AC=3;AN=8;DP4=29,32,19,11;MQ=38	GT:PL	0/1:177,0,227	0/0:0,48,255	1/1:255,69,0	0/0:0,108,255
OAR14	52072958	.	G	A	461.496	PASS	DP=104;VDB=7.31552e-05;SGB=16.3053;RPBZ=0.826195;MQBZ=1.24717;MQSBZ=-2.45031;BQBZ=0.847285;FS=0;MQ0F=0;AC=4;AN=8;DP4=14,21,12,16;MQ=38	GT:PL	1/1:255,9,0	0/0:0,33,255	1/1:255,36,0	0/0:0,69,255
OAR14	52509127	.	C	T	393.573	PASS	DP=144;VDB=1.21723e-06;SGB=8.78764;RPBZ=-0.368692;MQBZ=-0.876279;MQSBZ=0.65198;BQBZ=0.316705;FS=0;MQ0F=0;AC=3;AN=8;DP4=32,27,14,18;MQ=37	GT:PL	0/0:0,60,255	1/1:255,72,0	0/0:0,87,255	0/1:184,0,211
OAR14	5254659	.	G	A	82.7742	PASS	DP=75;VDB=0.176043;SGB=4.63151;RPBZ=-0.641463;MQBZ=-2.3602;MQSBZ=1.92966;BQBZ=-0.869346;FS=0;MQ0F=0;AC=2;AN=8;DP4=18,18,4,1;MQ=41	GT:PL	0/0:0,30,255	1/1:127,15,0	0/0:0,33,255	0/0:0,45,255
OAR14	5508172	.	C	G	106.689	PASS	DP=32;VDB=0.00815823;SGB=-10.9633;RPBZ=-0.244293;MQBZ=-0.597418;BQBZ=-2.65235;FS=0;MQ0F=0;AC=4;AN=8;DP4=22,0,10,0;MQ=32	GT:PL	0/0:0,27,153	1/1:92,18,0	0/1:15,0,103	0/1:44,0,94
OAR14	55806814	.	G	A	666.57	PASS	DP=124;VDB=0.00356472;SGB=4.59435;RPBZ=1.8992;MQBZ=-0.758524;MQSBZ=-0.494799;BQBZ=-0.867386;FS=0;MQ0F=0;AC=5;AN=8;DP4=12,16,17,25;MQ=37	GT:PL	1/1:255,51,0	0/0:0,51,255	1/1:255,48,0	0/1:202,0,241
OAR14	56951535	.	G	A	421.01	PASS	DP=190;VDB=2.36613e-06;SGB=7.62876;RPBZ=-0.928357;MQBZ=-1.68353;MQSBZ=-0.250686;BQBZ=-1.83073;FS=0;MQ0F=0;AC=2;AN=8;DP4=50,42,14,15;MQ=37	GT:PL	0/0:0,90,255	0/1:205,0,214	0/0:0,90,255	0/1:255,0,255
OAR14	57156583	.	C	T	460.48	PASS	DP=118;VDB=0.000103778;SGB=17.7085;RPBZ=-0.311263;MQBZ=-3.53691;MQSBZ=-1.45457;BQBZ=-1.0523;FS=0;MQ0F=0;AC=4;AN=8;DP4=19,20,8,22;MQ=38	GT:PL	0/0:0,75,255	1/1:255,33,0	0/0:0,42,255	1/1:255,57,0
OAR14	58107162	.	A	C	922.455	PASS	DP=274;VDB=2.09191e-19;SGB=-33.688;RPBZ=-1.87612;MQBZ=8.21764;MQSBZ=2.30685;BQBZ=-1.6526;FS=0;MQ0F=0.00729927;AC=4;AN=8;DP4=41,30,61,36;MQ=28	GT:PL	0/1:255,0,123	0/1:199,0,68	0/1:255,0,99	0/1:255,0,174
OAR14	58107240	.	C	A	79.4009	PASS	DP=266;VDB=0.000179501;SGB=-21.4139;RPBZ=2.15341;MQBZ=-9.18005;MQSBZ=0.997834;BQBZ=-8.9171;FS=0;MQ0F=0.0075188;AC=3;AN=8;DP4=31,50,22,35;MQ=26	GT:PL	0/1:26,0,255	0/1:23,0,226	0/0:0,4,255	0/1:73,0,255
OAR14	58107241	.	A	G	87.6303	PASS	DP=263;VDB=0.000293952;SGB=-20.8002;RPBZ=2.15573;MQBZ=-8.56404;MQSBZ=1.13258;BQBZ=-9.05075;FS=0;MQ0F=0.00760456;AC=3;AN=8;DP4=31,50,23,32;MQ=26	GT:PL	0/1:22,0,255	0/1:33,0,227	0/0:0,5,255	0/1:75,0,255
OAR14	58107246	.	C	T	45.9333	PASS	DP=135;VDB=2.28688e-12;SGB=-20.4934;RPBZ=2.23009;MQBZ=-9.07683;MQSBZ=-0.286467;BQBZ=3.75297;FS=0;MQ0F=0.00740741;AC=3;AN=8;DP4=1,77,0,54;MQ=26	GT:PL	0/1:13,0,146	0/1:31,0,122	0/0:0,6,148	0/1:42,0,136
OAR14	58768221	.	G	A	460.476	PASS	DP=113;VDB=0.0108036;SGB=21.8515;RPBZ=1.23369;MQBZ=0.239667;MQSBZ=0.333918;BQBZ=1.10613;FS=0;MQ0F=0;AC=4;AN=8;DP4=26,8,22,14;MQ=36	GT:PL	0/0:0,45,235	1/1:255,42,0	0/0:0,57,255	1/1:255,66,0
OAR14	58768321	.	G	A	225.569	PASS	DP=58;VDB=0.169441;SGB=0.289452;RPBZ=1.04568;MQBZ=-1.0304;MQSBZ=0.730228;BQBZ=-0.74488;FS=0;MQ0F=0;AC=3;AN=8;DP4=8,12,6,4;MQ=33	GT:PL	0/0:0,24,218	1/1:119,12,0	0/0:0,33,255	0/1:151,0,2
OAR14	59563997	.	G	A	902.026	PASS	DP=208;VDB=6.17717e-12;SGB=-7.09358;RPBZ=0.47574;MQBZ=-1.61707;MQSBZ=0.0167113;BQBZ=-0.583088;FS=0;MQ0F=0;AC=6;AN=8;DP4=17,11,43,46;MQ=37	GT:PL	1/1:255,93,0	0/1:176,0,255	1/1:255,90,0	0/1:255,0,255
OAR14	59951327	.	A	G	254.64	PASS	DP=89;VDB=0.000207876;SGB=8.01505;RPBZ=-1.17179;MQBZ=0.850956;BQBZ=-0.989949;FS=0;MQ0F=0;AC=3;AN=8;DP4=58,0,30,0;MQ=39	GT:PL	0/1:140,0,131	0/0:0,75,187	1/1:160,24,0	0/0:0,69,189
OAR14	59951526	.	T	G	401.57	PASS	DP=64;VDB=8.53313e-07;SGB=3.63182;RPBZ=-1.25949;MQBZ=-2.8428;BQBZ=-0.131519;FS=0;MQ0F=0;AC=5;AN=8;DP4=0,27,0,37;MQ=37	GT:PL	1/1:140,21,0	0/0:0,66,190	1/1:182,63,0	0/1:125,0,92
OAR14	60190182	.	T	C	35.0617	PASS	DP=10;VDB=0.00655935;SGB=-2.73266;RPBZ=1.99662;MQBZ=-1.92077;BQBZ=-1.5;FS=0;MQ0F=0;AC=4;AN=8;DP4=5,0,5,0;MQ=29	GT:PL	0/1:33,0,27	0/1:0,0,47	0/1:0,0,57	0/1:36,3,0
OAR14	60190235	.	G	A	117.976	PASS	DP=59;VDB=0.271404;SGB=-28.6712;RPBZ=-0.399995;MQBZ=-4.07792;MQSBZ=-0.878468;BQBZ=-1.20637;FS=0;MQ0F=0.0169492;AC=4;AN=8;DP4=34,2,14,0;MQ=34	GT:PL	0/1:69,0,89	0/1:3,0,162	0/1:34,0,84	0/1:51,0,175
OAR14	60190246	.	C	T	86.9194	PASS	DP=100;VDB=0.0416701;SGB=-30.2849;RPBZ=1.49718;MQBZ=-3.8225;MQSBZ=1.29684;BQBZ=-4.38729;FS=0;MQ0F=0.01;AC=3;AN=8;DP4=24,19,15,0;MQ=34	GT:PL	0/1:55,0,136	0/1:57,0,255	0/1:16,0,154	0/0:0,7,255
OAR14	60190252	.	C	A	130.788	PASS	DP=100;VDB=0.0398419;SGB=-33.5123;RPBZ=2.25757;MQBZ=-4.42047;MQSBZ=1.54005;BQBZ=-4.7054;FS=0;MQ0F=0.01;AC=4;AN=8;DP4=23,19,17,0;MQ=34	GT:PL	0/1:62,0,140	0/1:71,0,247	0/1:29,0,202	0/1:11,0,255
OAR14	60190258	.	C	A	138.861	PASS	DP=101;VDB=0.0362067;SGB=-28.6712;RPBZ=-0.0963993;MQBZ=1.09603;MQSBZ=0.0833373;BQBZ=-2.20132;FS=0;MQ0F=0.00990099;AC=4;AN=8;DP4=30,16,10,4;MQ=34	GT:PL	0/1:42,0,158	0/1:20,0,238	0/1:34,0,135	0/1:87,0,255
OAR14	60190318	.	C	T	443.506	PASS	DP=276;VDB=0.00034753;SGB=-83.5372;RPBZ=4.94736;MQBZ=-2.06763;MQSBZ=-2.83461;BQBZ=-1.13234;FS=0;MQ0F=0.0108696;AC=4;AN=8;DP4=60,67,23,25;MQ=34	GT:PL	0/1:94,0,255	0/1:4,0,255	0/1:163,0,255	0/1:224,0,255
OAR14	60954379	.	G	A	471.02	PASS	DP=227;VDB=5.6176e-05;SGB=9.56023;RPBZ=1.40257;MQBZ=-1.27942;MQSBZ=-1.2441;BQBZ=-1.511;FS=0;MQ0F=0;AC=2;AN=8;DP4=42,59,8,26;MQ=37	GT:PL	0/0:0,111,255	0/1:255,0,242	0/0:0,108,255	0/1:255,0,255
OAR14	62676285	.	C	T	450.9	PASS	DP=113;VDB=1.09917e-05;SGB=2.86787;RPBZ=-1.03163;MQBZ=0.00578;MQSBZ=2.52749;BQBZ=-0.993942;FS=0;MQ0F=0;AC=4;AN=8;DP4=25,17,21,12;MQ=33	GT:PL	0/1:174,0,227	0/1:66,0,216	0/0:0,48,255	1/1:255,60,0
OAR14	7195179	.	C	T	801.662	PASS	DP=178;VDB=1.70436e-12;SGB=-6.61614;RPBZ=0.854205;MQBZ=-0.775109;MQSBZ=-1.70663;BQBZ=-1.56798;FS=0;MQ0F=0;AC=6;AN=8;DP4=13,14,28,51;MQ=36	GT:PL	1/1:255,93,0	0/1:178,0,227	1/1:255,102,0	0/1:153,0,255
OAR14	7890004	.	A	C	719.597	PASS	DP=307;VDB=1.99626e-20;SGB=15.4106;RPBZ=-0.03518;MQBZ=-1.07084;MQSBZ=3.3512;BQBZ=-2.16806;FS=0;MQ0F=0;AC=5;AN=8;DP4=51,37,66,32;MQ=39	GT:PL	0/0:0,181,255	1/1:255,72,0	0/1:255,0,255	1/1:255,141,0
OAR14	8335577	.	A	C	179.48	PASS	DP=44;VDB=2.6745e-05;SGB=1.44814;RPBZ=-1.58856;MQBZ=0.873861;BQBZ=-0.823772;FS=0;MQ0F=0;AC=3;AN=8;DP4=31,0,13,0;MQ=36	GT:PL	0/0:0,42,172	0/0:0,27,152	0/1:70,0,127	1/1:155,27,0
OAR14	9036556	.	G	T	51.8168	PASS	DP=226;VDB=3.76389e-42;SGB=-9.55887;RPBZ=-4.56884;MQBZ=-11.768;BQBZ=0.321954;FS=0;MQ0F=0.323009;AC=4;AN=8;DP4=81,0,143,0;MQ=15	GT:PL	0/1:1,0,127	0/1:24,0,98	0/1:35,0,141	0/1:29,0,116
OAR14	9036602	.	G	A	138.738	PASS	DP=653;VDB=1.65806e-21;SGB=-13.3023;RPBZ=-1.58397;MQBZ=-13.7841;MQSBZ=-0.32346;BQBZ=2.8178;FS=0;MQ0F=0.169985;AC=4;AN=8;DP4=55,50,100,125;MQ=15	GT:PL	0/1:13,0,238	0/1:46,0,212	0/1:64,0,255	0/1:55,0,255
OAR14	9036667	.	T	C	239.779	PASS	DP=858;VDB=1.45669e-22;SGB=-207.793;RPBZ=-3.66096;MQBZ=5.2226;MQSBZ=-0.227773;BQBZ=0.267152;FS=0;MQ0F=0.181818;AC=2;AN=8;DP4=153,205,52,73;MQ=14	GT:PL	0/0:0,17,255	0/1:253,0,93	0/1:26,0,255	0/0:0,20,246
OAR14	9036675	.	C	T	294.253	PASS	DP=839;VDB=5.32493e-42;SGB=-69.283;RPBZ=1.62386;MQBZ=-4.83974;MQSBZ=0.208931;BQBZ=2.28758;FS=0;MQ0F=0.184744;AC=4;AN=8;DP4=104,166,81,132;MQ=14	GT:PL	0/1:57,0,255	0/1:92,0,255	0/1:110,0,255	0/1:76,0,255
OAR14	9036691	.	C	T	236.718	PASS	DP=780;VDB=3.50325e-44;SGB=-96.286;RPBZ=1.9886;MQBZ=-13.4351;MQSBZ=0.708776;BQBZ=2.45167;FS=0;MQ0F=0.2;AC=4;AN=8;DP4=52,133,90,211;MQ=14	GT:PL	0/1:50,0,255	0/1:49,0,220	0/1:111,0,255	0/1:66,0,255
OAR14	9497494	.	T	G	719.562	PASS	DP=241;VDB=2.7321e-21;SGB=12.7065;RPBZ=-0.0912424;MQBZ=1.39433;MQSBZ=-2.66337;BQBZ=1.17698;FS=0;MQ0F=0;AC=5;AN=8;DP4=19,39,27,57;MQ=39	GT:PL	1/1:255,117,0	0/1:255,0,255	1/1:255,75,0	0/0:0,132,255
OAR15	10290484	.	C	T	210.017	PASS	DP=170;VDB=0.00181272;SGB=30.9501;RPBZ=2.00787;MQBZ=-2.13131;MQSBZ=0.46817;BQBZ=-1.27838;FS=0;MQ0F=0;AC=2;AN=8;DP4=40,41,10,14;MQ=38	GT:PL	0/0:0,69,255	0/0:0,84,255	0/0:0,90,255	1/1:255,72,0
OAR15	10522188	.	T	C	82.4097	PASS	DP=102;VDB=0.230191;SGB=3.26056;RPBZ=-1.28871;MQBZ=-0.275988;MQSBZ=-1.04854;BQBZ=-1.07439;FS=0;MQ0F=0;AC=2;AN=8;DP4=22,34,2,2;MQ=39	GT:PL	0/0:0,45,255	1/1:126,12,0	0/0:0,45,255	0/0:0,78,255
OAR15	12027865	.	A	G	427.439	PASS	DP=212;VDB=2.40055e-08;SGB=13.0369;RPBZ=0.410734;MQBZ=-1.83113;MQSBZ=3.58319;BQBZ=-2.85511;FS=0;MQ0F=0;AC=3;AN=8;DP4=42,42,33,10;MQ=37	GT:PL	0/1:218,0,255	0/0:0,42,255	1/1:255,84,0	0/0:0,126,255
OAR15	1216861	.	A	G	843.521	PASS	DP=306;VDB=0.000466306;SGB=-37.3703;RPBZ=0.706199;MQBZ=-2.93244;MQSBZ=-3.7049;BQBZ=-2.54139;FS=0;MQ0F=0.0424837;AC=4;AN=8;DP4=46,36,56,53;MQ=24	GT:PL	0/1:255,0,214	0/1:255,0,226	0/1:186,0,255	0/1:185,0,232
OAR15	1216965	.	A	C	464.096	PASS	DP=76;VDB=6.9115e-10;SGB=-17.7317;RPBZ=-0.148165;MQBZ=0.234882;BQBZ=-0.674236;FS=0;MQ0F=0;AC=4;AN=8;DP4=0,31,0,45;MQ=34	GT:PL	0/1:151,0,101	0/1:141,0,99	0/1:105,0,112	0/1:105,0,111
OAR15	1217007	.	G	A	93.5606	PASS	DP=42;VDB=8.83905e-05;SGB=-6.64451;RPBZ=-1.72976;MQBZ=-0.938512;BQBZ=0.0789798;FS=0;MQ0F=0;AC=5;AN=8;DP4=0,15,0,9;MQ=30	GT:PL	0/1:5,0,95	1/1:33,6,0	0/1:54,0,71	0/1:40,0,90
OAR15	1335448	.	C	T	167.199	PASS	DP=65;VDB=0.0459053;SGB=1.31401;RPBZ=1.14674;MQBZ=-0.0597948;BQBZ=-1.05698;FS=0;MQ0F=0;AC=4;AN=8;DP4=40,0,25,0;MQ=21	GT:PL	0/1:33,0,77	1/1:106,36,0	0/0:0,63,120	0/1:72,0,84
OAR15	1504770	.	A	G	189.146	PASS	DP=59;VDB=4.54206e-05;SGB=8.77574;RPBZ=-0.978696;MQBZ=1.00335;MQSBZ=-2.09543;BQBZ=0.731517;FS=0;MQ0F=0;AC=2;AN=8;DP4=8,20,2,6;MQ=39	GT:PL	0/0:0,33,255	1/1:234,24,0	0/0:0,21,184	0/0:0,30,255
OAR15	15281253	.	T	C	373.037	PASS	DP=184;VDB=0.0635369;SGB=-20.7829;RPBZ=1.3795;MQBZ=0.779034;MQSBZ=-1.42385;BQBZ=0.219552;FS=0;MQ0F=0;AC=2;AN=8;DP4=46,43,16,10;MQ=37	GT:PL	0/0:0,72,255	0/1:157,0,255	0/0:0,81,255	0/1:255,0,222
OAR15	15557582	.	A	G	243.846	PASS	DP=30;VDB=1.75371e-06;SGB=2.2393;RPBZ=-0.127727;MQBZ=0.24113;BQBZ=-1.17514;FS=0;MQ0F=0;AC=4;AN=8;DP4=12,0,18,0;MQ=32	GT:PL	0/1:57,0,28	1/1:117,21,0	0/0:0,27,154	0/1:114,0,9
OAR15	15557717	.	T	G	720.023	PASS	DP=168;VDB=1.25121e-05;SGB=16.9254;RPBZ=-2.2539;MQBZ=-1.25482;MQSBZ=-2.01268;BQBZ=-0.728928;FS=0;MQ0F=0;AC=6;AN=8;DP4=17,13,29,41;MQ=37	GT:PL	1/1:255,69,0	1/1:255,69,0	1/1:255,72,0	0/0:0,90,255
OAR15	15928478	.	C	T	471.008	PASS	DP=274;VDB=3.55932e-07;SGB=12.6506;RPBZ=0.977698;MQBZ=-0.0444247;MQSBZ=1.45453;BQBZ=-1.30191;FS=0;MQ0F=0;AC=2;AN=8;DP4=70,63,25,17;MQ=38	GT:PL	0/1:255,0,255	0/0:0,105,255	0/1:255,0,255	0/0:0,160,255
OAR15	17083332	.	A	G	714.33	PASS	DP=282;VDB=0.204744;SGB=12.7065;RPBZ=1.98438;MQBZ=-2.302;MQSBZ=-1.2459;BQBZ=-1.11081;FS=0;MQ0F=0;AC=4;AN=8;DP4=48,33,38,46;MQ=37	GT:PL	0/1:255,0,255	0/0:0,90,255	0/1:248,0,255	1/1:255,141,0
OAR15	17387824	.	A	C	568.7	PASS	DP=122;VDB=0.119812;SGB=1.69771;RPBZ=0.468644;MQBZ=-1.38799;MQSBZ=1.38799;BQBZ=-0.371339;FS=0;MQ0F=0;AC=4;AN=8;DP4=19,15,15,12;MQ=35	GT:PL	0/1:245,0,105	0/1:193,0,63	1/1:175,24,0	0/0:0,81,255
OAR15	17387907	.	T	C	721.105	PASS	DP=240;VDB=3.66172e-11;SGB=10.9682;RPBZ=0.0380517;MQBZ=-2.08493;MQSBZ=0.105746;BQBZ=-1.25719;FS=0;MQ0F=0;AC=4;AN=8;DP4=41,41,44,31;MQ=36	GT:PL	0/1:255,0,233	0/1:255,0,191	1/1:255,96,0	0/0:0,181,255
OAR15	19607497	.	T	C	300.106	PASS	DP=78;VDB=0.616855;SGB=1.83436;RPBZ=0.944548;MQBZ=-1.83489;MQSBZ=-0.51887;BQBZ=0.476988;FS=0;MQ0F=0;AC=3;AN=8;DP4=13,14,7,7;MQ=37	GT:PL	0/1:170,0,203	0/0:0,12,106	1/1:175,18,0	0/0:0,45,255
OAR15	20188347	.	G	A	448.573	PASS	DP=256;VDB=4.35873e-07;SGB=-34.8981;RPBZ=0.301728;MQBZ=-0.432789;MQSBZ=4.2863;BQBZ=-0.183361;FS=0;MQ0F=0;AC=3;AN=8;DP4=63,42,28,21;MQ=38	GT:PL	0/0:0,96,255	0/1:239,0,255	1/1:255,57,0	0/0:0,123,255
OAR15	20606878	.	C	T	464.571	PASS	DP=195;VDB=1.32871e-09;SGB=7.98497;RPBZ=-0.436324;MQBZ=-0.392247;MQSBZ=3.31289;BQBZ=-0.245226;FS=0;MQ0F=0;AC=3;AN=8;DP4=41,19,41,18;MQ=39	GT:PL	0/1:255,0,231	0/0:0,66,255	0/0:0,30,255	1/1:255,126,0
OAR15	21074004	.	C	T	132.025	PASS	DP=53;VDB=0.000300311;SGB=15.7021;RPBZ=0.879662;MQBZ=0.58846;BQBZ=1.17366;FS=0;MQ0F=0;AC=2;AN=8;DP4=0,40,0,13;MQ=39	GT:PL	1/1:177,39,0	0/0:0,27,165	0/0:0,48,179	0/0:0,45,180
OAR15	2149981	.	T	C	721.897	PASS	DP=230;VDB=7.49883e-09;SGB=11.3545;RPBZ=-3.2148;MQBZ=2.30871;MQSBZ=-0.955691;BQBZ=-0.367998;FS=0;MQ0F=0.0434783;AC=4;AN=8;DP4=31,35,41,36;MQ=33	GT:PL	0/1:255,0,227	0/0:0,66,255	1/1:255,13,0	0/1:255,0,255
OAR15	21528681	.	T	C	210.02	PASS	DP=144;VDB=3.95178e-05;SGB=30.9501;RPBZ=0.90413;MQBZ=-0.242608;MQSBZ=-2.63948;BQBZ=0.50574;FS=0;MQ0F=0;AC=2;AN=8;DP4=25,37,13,11;MQ=35	GT:PL	1/1:255,72,0	0/0:0,30,253	0/0:0,90,255	0/0:0,66,255
OAR15	22273441	.	T	A	470.427	PASS	DP=244;VDB=0.036742;SGB=-33.057;RPBZ=6.61679;MQBZ=1.03518;MQSBZ=1.0655;BQBZ=3.75753;FS=0;MQ0F=0;AC=2;AN=8;DP4=70,31,22,24;MQ=37	GT:PL	0/0:0,151,255	0/0:0,22,255	0/1:255,0,252	0/1:255,0,161
OAR15	22273463	.	G	A	210.017	PASS	DP=237;VDB=9.64775e-07;SGB=66.9937;RPBZ=-2.59712;MQBZ=-1.16353;MQSBZ=0.677976;BQBZ=-0.411243;FS=0;MQ0F=0;AC=2;AN=8;DP4=48,51,28,22;MQ=37	GT:PL	1/1:255,151,0	0/0:0,90,255	0/0:0,96,255	0/0:0,111,255
OAR15	22477115	.	T	C	210.018	PASS	DP=101;VDB=0.000165441;SGB=18.4741;RPBZ=0.940843;MQBZ=-1.24317;MQSBZ=-1.49533;BQBZ=-0.136996;FS=0;MQ0F=0;AC=2;AN=8;DP4=23,25,7,8;MQ=36	GT:PL	0/0:0,51,255	0/0:0,36,255	1/1:255,45,0	0/0:0,57,255
OAR15	24308512	.	A	T	389.792	PASS	DP=49;VDB=1.76174e-05;SGB=2.43333;RPBZ=-1.23499;MQBZ=-1.24722;MQSBZ=2.93519;BQBZ=-0.401458;FS=0;MQ0F=0.0408163;AC=5;AN=8;DP4=6,5,11,8;MQ=33	GT:PL	1/1:139,24,0	0/0:0,21,204	1/1:192,18,0	0/1:104,0,103
OAR15	24535973	.	C	T	464.565	PASS	DP=262;VDB=0.00202567;SGB=41.2514;RPBZ=0.687434;MQBZ=-1.0724;MQSBZ=2.9379;BQBZ=-0.372009;FS=0;MQ0F=0;AC=3;AN=8;DP4=49,47,30,34;MQ=37	GT:PL	1/1:255,120,0	0/0:0,69,255	0/1:255,0,255	0/0:0,160,255
OAR15	25218553	.	T	A	161.021	PASS	DP=66;VDB=2.49431e-07;SGB=4.53841;RPBZ=1.02883;MQBZ=-0.749216;BQBZ=0.364927;FS=0;MQ0F=0;AC=2;AN=8;DP4=45,0,21,0;MQ=32	GT:PL	0/0:0,42,171	0/1:57,0,104	0/0:0,51,173	0/1:143,0,76
OAR15	25218681	.	A	G	464.561	PASS	DP=265;VDB=3.2384e-06;SGB=50.3155;RPBZ=-1.4337;MQBZ=-1.1876;MQSBZ=-2.25646;BQBZ=-1.61625;FS=0;MQ0F=0;AC=3;AN=8;DP4=35,56,41,36;MQ=37	GT:PL	0/0:0,123,255	0/0:0,63,255	1/1:255,163,0	0/1:255,0,255
OAR15	25433219	.	T	C	377.716	PASS	DP=53;VDB=6.58552e-05;SGB=8.03766;RPBZ=-0.0568271;MQBZ=-0.138406;MQSBZ=2.25771;BQBZ=-0.102148;FS=0;MQ0F=0;AC=4;AN=8;DP4=13,4,10,6;MQ=39	GT:PL	0/0:0,21,210	1/1:172,18,0	0/0:0,30,234	1/1:255,27,0
OAR15	25792999	.	A	C	255.5	PASS	DP=39;VDB=0.000209393;SGB=10.0859;RPBZ=0.914561;MQBZ=0.454588;BQBZ=-2.13809;FS=0;MQ0F=0;AC=3;AN=8;DP4=0,20,0,19;MQ=38	GT:PL	1/1:168,33,0	0/0:0,21,145	0/0:0,27,158	0/1:133,0,73
OAR15	26035550	.	C	T	391.028	PASS	DP=161;VDB=0.00115157;SGB=-20.7829;RPBZ=-0.208087;MQBZ=-0.577897;MQSBZ=-1.63452;BQBZ=-0.806951;FS=0;MQ0F=0;AC=2;AN=8;DP4=30,37,11,15;MQ=39	GT:PL	0/0:0,75,255	0/0:0,28,255	0/1:255,0,149	0/1:175,0,255
OAR15	26717454	.	C	T	980.358	PASS	DP=216;VDB=0.0020186;SGB=-7.86978;RPBZ=-1.03975;MQBZ=-1.34769;MQSBZ=-0.19198;BQBZ=0.480342;FS=0;MQ0F=0;AC=6;AN=8;DP4=8,14,48,58;MQ=38	GT:PL	1/1:255,99,0	1/1:255,39,0	0/1:255,0,222	0/1:255,0,166
OAR15	2769961	.	G	C	359.581	PASS	DP=99;VDB=0.00110564;SGB=5.31099;RPBZ=0.133909;MQBZ=0.238542;MQSBZ=3.24859;BQBZ=1.16178;FS=0;MQ0F=0;AC=3;AN=8;DP4=26,15,14,9;MQ=37	GT:PL	0/1:150,0,162	0/0:0,45,255	1/1:255,48,0	0/0:0,60,255
OAR15	27715552	.	T	A	596.273	PASS	DP=136;VDB=7.34701e-11;SGB=17.1229;RPBZ=0.718612;MQBZ=-2.70419;MQSBZ=-1.31912;BQBZ=-2.09139;FS=0;MQ0F=0.00735294;AC=4;AN=8;DP4=18,12,31,30;MQ=34	GT:PL	0/0:0,51,255	0/1:130,0,110	0/1:255,0,158	1/1:255,105,0
OAR15	28388418	.	C	T	981.046	PASS	DP=376;VDB=2.71262e-08;SGB=-10.4378;RPBZ=-1.04214;MQBZ=-0.200722;MQSBZ=0.015558;BQBZ=0.884728;FS=0;MQ0F=0;AC=6;AN=8;DP4=29,28,88,79;MQ=37	GT:PL	1/1:255,241,0	1/1:255,93,0	0/1:255,0,255	0/1:255,0,255
OAR15	30411067	.	T	C	763.485	PASS	DP=122;VDB=1.73807e-05;SGB=-17.1179;RPBZ=-1.17395;MQBZ=-0.0828847;MQSBZ=0.0295082;BQBZ=2.20953;FS=0;MQ0F=0;AC=5;AN=8;DP4=21,12,13,30;MQ=37	GT:PL	1/1:255,57,0	0/1:88,0,255	0/1:226,0,151	0/1:234,0,233
OAR15	31445883	.	C	T	635.937	PASS	DP=312;VDB=7.33722e-23;SGB=-96.4468;RPBZ=-5.29609;MQBZ=-2.47448;MQSBZ=3.26763;BQBZ=0.333047;FS=0;MQ0F=0.00320513;AC=4;AN=8;DP4=66,78,40,16;MQ=34	GT:PL	0/1:235,0,255	0/1:102,0,255	0/1:123,0,255	0/1:218,0,255
OAR15	31445968	.	C	T	748.42	PASS	DP=200;VDB=0.00388915;SGB=-18.0385;RPBZ=0.957212;MQBZ=-1.00781;MQSBZ=0.230356;BQBZ=1.67795;FS=0;MQ0F=0;AC=4;AN=8;DP4=23,32,23,23;MQ=31	GT:PL	0/1:207,0,231	0/1:143,0,133	0/1:181,0,251	0/1:255,0,255
OAR15	31445991	.	G	A	410.451	PASS	DP=89;VDB=2.82586e-09;SGB=-16.5043;RPBZ=1.32893;MQBZ=-0.701073;BQBZ=1.45647;FS=0;MQ0F=0;AC=4;AN=8;DP4=0,48,0,41;MQ=30	GT:PL	0/1:107,0,132	0/1:99,0,89	0/1:110,0,118	0/1:132,0,132
OAR15	31445999	.	C	T	423.439	PASS	DP=80;VDB=1.96573e-09;SGB=-16.5043;RPBZ=3.36408;MQBZ=0.444159;BQBZ=0.927891;FS=0;MQ0F=0;AC=4;AN=8;DP4=0,39,0,41;MQ=29	GT:PL	0/1:111,0,101	0/1:104,0,77	0/1:112,0,109	0/1:134,0,111
OAR15	31657775	.	C	T	356.063	PASS	DP=87;VDB=0.00259774;SGB=1.12449;RPBZ=0.594133;MQBZ=1.24618;MQSBZ=1.67591;BQBZ=0.117792;FS=0;MQ0F=0;AC=4;AN=8;DP4=11,10,13,10;MQ=37	GT:PL	1/1:255,51,0	0/1:19,0,190	0/1:126,0,95	0/0:0,27,255
OAR15	32308507	.	C	G	418.953	PASS	DP=59;VDB=0.0319099;SGB=-0.611439;RPBZ=0.415428;MQBZ=0;MQSBZ=-0.719623;BQBZ=0.947776;FS=0;MQ0F=0;AC=5;AN=8;DP4=3,12,3,12;MQ=40	GT:PL	1/1:172,15,0	0/0:0,24,234	1/1:162,15,0	0/1:130,0,172
OAR15	3326547	.	A	G	397.956	PASS	DP=153;VDB=0.00902793;SGB=20.6629;RPBZ=-3.16533;MQBZ=-0.787773;MQSBZ=0.19342;BQBZ=1.63351;FS=0;MQ0F=0;AC=2;AN=8;DP4=23,29,16,18;MQ=37	GT:PL	0/1:182,0,255	0/0:0,30,255	0/1:255,0,52	0/0:0,48,255
OAR15	35154255	.	A	G	460.474	PASS	DP=254;VDB=5.99646e-06;SGB=47.4874;RPBZ=-1.5395;MQBZ=0.626801;MQSBZ=-1.51731;BQBZ=0.0669153;FS=0;MQ0F=0;AC=4;AN=8;DP4=41,41,38,35;MQ=37	GT:PL	1/1:255,76,0	0/0:0,105,255	1/1:255,123,0	0/0:0,138,255
OAR15	35154375	.	T	C	183.279	PASS	DP=50;VDB=2.34947e-05;SGB=2.60695;RPBZ=1.19818;MQBZ=0;BQBZ=1.09783;FS=0;MQ0F=0;AC=3;AN=8;DP4=0,33,0,16;MQ=37	GT:PL	1/1:169,33,0	0/0:0,33,155	0/1:60,0,146	0/0:0,30,158
OAR15	35154402	.	A	G	36.3318	PASS	DP=22;VDB=0.0249187;SGB=-2.36533;RPBZ=2.40056;MQBZ=2.37735;BQBZ=-1.91712;FS=0;MQ0F=0;AC=2;AN=8;DP4=0,15,0,3;MQ=30	GT:PL	0/1:26,0,1	0/0:0,21,118	0/1:49,0,0	0/0:0,18,118
OAR15	35470012	.	T	C	470.913	PASS	DP=271;VDB=0.000143528;SGB=11.1054;RPBZ=-0.439814;MQBZ=-1.90448;MQSBZ=-0.795905;BQBZ=-0.0333007;FS=0;MQ0F=0;AC=2;AN=8;DP4=49,65,15,23;MQ=39	GT:PL	0/0:0,108,255	0/0:0,84,255	0/1:255,0,255	0/1:255,0,255
OAR15	36040281	.	C	G	464.544	PASS	DP=193;VDB=3.59426e-06;SGB=29.4876;RPBZ=1.94878;MQBZ=-1.90263;MQSBZ=-0.209401;BQBZ=-0.0825508;FS=0;MQ0F=0;AC=3;AN=8;DP4=31,42,26,21;MQ=38	GT:PL	1/1:255,93,0	0/0:0,90,255	0/1:255,0,211	0/0:0,93,255
OAR15	36243402	.	G	A	555.215	PASS	DP=66;VDB=1.59192e-06;SGB=6.2195;RPBZ=-0.633801;MQBZ=0.969499;MQSBZ=-1.97234;BQBZ=0.59215;FS=0;MQ0F=0;AC=6;AN=8;DP4=5,6,12,19;MQ=36	GT:PL	1/1:255,48,0	1/1:146,12,0	1/1:199,33,0	0/0:0,33,248
OAR15	36673265	.	C	T	252.615	PASS	DP=77;VDB=0.0336679;SGB=11.4397;RPBZ=-0.999916;MQBZ=-0.636459;MQSBZ=-0.137613;BQBZ=-4.19098;FS=0;MQ0F=0;AC=3;AN=8;DP4=11,6,9,11;MQ=35	GT:PL	1/1:255,51,0	0/0:0,15,167	0/1:43,0,97	0/0:0,24,193
OAR15	37292856	.	G	A	467.803	PASS	DP=190;VDB=0.00395863;SGB=8.01505;RPBZ=-0.294796;MQBZ=-0.384146;MQSBZ=1.88815;BQBZ=0.685556;FS=0;MQ0F=0;AC=2;AN=8;DP4=50,38,16,14;MQ=38	GT:PL	0/0:0,111,255	0/1:252,0,147	0/1:255,0,244	0/0:0,90,255
OAR15	38376615	.	C	T	270.466	PASS	DP=26;VDB=1.56471e-08;SGB=-3.54573;RPBZ=-3.00245;MQBZ=1.44889;BQBZ=3.77062;FS=0;MQ0F=0;AC=4;AN=8;DP4=11,0,15,0;MQ=40	GT:PL	0/1:66,0,20	0/1:72,0,14	0/1:118,0,16	0/1:55,0,36
OAR15	38821004	.	T	C	675.505	PASS	DP=149;VDB=1.42464e-14;SGB=6.13953;RPBZ=0.0807774;MQBZ=-0.590839;MQSBZ=-0.894808;BQBZ=-0.874383;FS=0;MQ0F=0;AC=5;AN=8;DP4=26,16,30,20;MQ=37	GT:PL	0/0:0,66,255	1/1:255,42,0	0/1:211,0,255	1/1:255,69,0
OAR15	39813030	.	A	G	648.794	PASS	DP=88;VDB=8.23413e-07;SGB=-4.42872;RPBZ=1.5912;MQBZ=0.879479;MQSBZ=0.244272;BQBZ=-0.876038;FS=0;MQ0F=0;AC=6;AN=8;DP4=7,5,21,11;MQ=32	GT:PL	1/1:254,27,0	0/1:11,0,70	1/1:255,39,0	0/1:168,0,160
OAR15	40025235	.	T	C	394.419	PASS	DP=104;VDB=2.48763e-06;SGB=2.16791;RPBZ=-0.971305;MQBZ=0.171567;MQSBZ=1.12873;BQBZ=1.22551;FS=0;MQ0F=0;AC=4;AN=8;DP4=19,15,15,14;MQ=38	GT:PL	1/1:255,60,0	0/1:6,0,242	0/1:177,0,225	0/0:0,36,255
OAR15	40330137	.	G	A	131.686	PASS	DP=24;VDB=2.01109e-05;SGB=-1.33564;RPBZ=0.789384;MQBZ=-1.02564;BQBZ=0.163869;FS=0;MQ0F=0;AC=5;AN=8;DP4=13,0,11,0;MQ=29	GT:PL	1/1:104,18,0	0/1:2,0,93	1/1:70,12,0	0/0:0,21,128
OAR15	4063177	.	T	C	533.846	PASS	DP=87;VDB=3.0123e-14;SGB=-5.80793;RPBZ=0.833217;MQBZ=-0.654662;BQBZ=2.47151;FS=0;MQ0F=0;AC=6;AN=8;DP4=25,0,61,0;MQ=36	GT:PL	1/1:184,72,0	0/1:63,0,146	1/1:177,54,0	0/1:149,0,133
OAR15	40746999	.	A	G	464.568	PASS	DP=219;VDB=4.28561e-12;SGB=32.9331;RPBZ=-1.70103;MQBZ=-1.51568;MQSBZ=-0.27978;BQBZ=0.909607;FS=0;MQ0F=0;AC=3;AN=8;DP4=34,49,29,23;MQ=35	GT:PL	0/0:0,96,255	1/1:255,93,0	0/0:0,105,255	0/1:255,0,254
OAR15	41048891	.	T	C	576.374	PASS	DP=139;VDB=7.59582e-10;SGB=5.94738;RPBZ=0.818772;MQBZ=0.842485;MQSBZ=-1.60042;BQBZ=1.60374;FS=0;MQ0F=0;AC=4;AN=8;DP4=16,28,18,31;MQ=37	GT:PL	0/0:0,51,255	0/1:143,0,229	0/1:222,0,255	1/1:255,84,0
OAR15	41049033	.	T	C	82.4104	PASS	DP=13;VDB=0.00915276;SGB=-2.21267;RPBZ=0.287697;MQBZ=-0.782891;BQBZ=-0.525613;FS=0;MQ0F=0;AC=4;AN=8;DP4=0,7,0,6;MQ=34	GT:PL	0/0:0,15,110	0/1:17,0,30	0/1:60,0,20	1/1:47,6,0
OAR15	41464578	.	G	A	418.028	PASS	DP=228;VDB=9.09942e-07;SGB=7.62876;RPBZ=-0.267114;MQBZ=0.315974;MQSBZ=1.28228;BQBZ=-0.0365199;FS=0;MQ0F=0;AC=2;AN=8;DP4=61,43,17,12;MQ=39	GT:PL	0/0:0,108,255	0/1:202,0,255	0/0:0,117,255	0/1:255,0,255
OAR15	42933882	.	T	C	650.397	PASS	DP=240;VDB=0.00387649;SGB=7.68469;RPBZ=3.77003;MQBZ=1.00699;MQSBZ=-0.216487;BQBZ=2.34664;FS=0;MQ0F=0;AC=3;AN=8;DP4=44,29,29,29;MQ=38	GT:PL	0/1:255,0,32	0/0:0,81,255	0/1:180,0,255	0/1:255,0,255
OAR15	44085874	.	C	T	980.283	PASS	DP=175;VDB=1.82034e-14;SGB=-7.13839;RPBZ=0.345557;MQBZ=-0.614992;MQSBZ=-2.25315;BQBZ=0.0734179;FS=0;MQ0F=0;AC=6;AN=8;DP4=10,7,45,45;MQ=37	GT:PL	1/1:255,72,0	0/1:255,0,136	1/1:255,84,0	0/1:255,0,205
OAR15	44942527	.	G	A	153.861	PASS	DP=86;VDB=3.58978e-06;SGB=3.37952;RPBZ=-0.212933;MQBZ=0.30585;BQBZ=0.692971;FS=0;MQ0F=0;AC=2;AN=8;DP4=68,0,18,0;MQ=28	GT:PL	0/0:0,48,171	0/1:101,0,122	0/1:92,0,135	0/0:0,84,159
OAR15	44942655	.	A	C	391.449	PASS	DP=284;VDB=2.23151e-13;SGB=47.7633;RPBZ=-0.755491;MQBZ=-3.02154;MQSBZ=-3.62597;BQBZ=-1.89596;FS=0;MQ0F=0;AC=3;AN=8;DP4=42,68,24,44;MQ=33	GT:PL	0/1:182,0,255	0/0:0,117,255	0/0:0,157,255	1/1:255,172,0
OAR15	45373812	.	G	A	640.584	PASS	DP=148;VDB=5.83931e-08;SGB=4.7875;RPBZ=-2.1502;MQBZ=-0.875031;MQSBZ=-1.15923;BQBZ=0.0711348;FS=0;MQ0F=0.00675676;AC=3;AN=8;DP4=16,34,14,29;MQ=37	GT:PL	0/0:0,39,255	0/1:170,0,255	0/1:255,0,209	0/1:255,0,230
OAR15	46221752	.	G	A	464.582	PASS	DP=197;VDB=8.37868e-07;SGB=42.833;RPBZ=-0.412906;MQBZ=-0.845772;MQSBZ=-1.34603;BQBZ=0.399118;FS=0;MQ0F=0;AC=3;AN=8;DP4=29,30,35,31;MQ=36	GT:PL	0/1:255,0,255	0/0:0,66,255	0/0:0,69,255	1/1:255,144,0
OAR15	46845074	.	G	A	836.442	PASS	DP=95;VDB=1.47345e-06;SGB=-5.12635;RPBZ=0.378041;MQBZ=-0.266625;MQSBZ=0.427392;BQBZ=0.310525;FS=0;MQ0F=0;AC=5;AN=8;DP4=6,10,20,26;MQ=37	GT:PL	0/1:255,0,94	0/1:179,0,85	1/1:255,45,0	0/1:188,0,158
OAR15	47067319	.	G	A	382.361	PASS	DP=228;VDB=0.260401;SGB=7.24247;RPBZ=0.362275;MQBZ=-1.90156;MQSBZ=0.655515;BQBZ=-0.495184;FS=0;MQ0F=0;AC=2;AN=8;DP4=49,51,12,16;MQ=39	GT:PL	0/1:167,0,255	0/0:0,57,255	0/0:0,102,255	0/1:255,0,255
OAR15	47315360	.	C	A	377.575	PASS	DP=62;VDB=0.000400965;SGB=8.01377;RPBZ=-0.912577;MQBZ=-0.208956;MQSBZ=1.89425;BQBZ=0.132288;FS=0;MQ0F=0;AC=3;AN=8;DP4=15,6,11,5;MQ=37	GT:PL	0/1:188,0,117	1/1:235,27,0	0/0:0,24,204	0/0:0,27,247
OAR15	47315403	.	T	C	457.546	PASS	DP=74;VDB=0.0909324;SGB=-0.0342242;RPBZ=1.56568;MQBZ=0.131801;MQSBZ=-1.56278;FS=0;MQ0F=0;AC=4;AN=8;DP4=8,11,10,8;MQ=37	GT:PL	0/1:117,0,193	0/0:0,27,236	1/1:223,24,0	0/1:161,0,91
OAR15	47853818	.	G	A	397.351	PASS	DP=119;VDB=3.3164e-12;SGB=7.10529;RPBZ=1.34283;MQBZ=1.26984;BQBZ=-0.716525;FS=0;MQ0F=0;AC=4;AN=8;DP4=0,59,0,55;MQ=36	GT:PL	0/1:127,0,149	0/0:0,66,181	1/1:176,64,0	0/1:138,0,154
OAR15	4837907	.	T	C	490.537	PASS	DP=125;VDB=0.0162206;SGB=-18.9418;RPBZ=-0.431608;MQBZ=-1.59797;MQSBZ=-1.63273;BQBZ=-0.653289;FS=0;MQ0F=0;AC=3;AN=8;DP4=22,30,12,11;MQ=39	GT:PL	0/1:179,0,205	0/1:191,0,151	0/1:160,0,255	0/0:0,78,255
OAR15	49164952	.	T	C	376.248	PASS	DP=87;VDB=0.000214263;SGB=13.5336;RPBZ=0.976114;MQBZ=-0.843781;MQSBZ=1.46308;BQBZ=-2.21181;FS=0;MQ0F=0;AC=3;AN=8;DP4=27,12,19,5;MQ=34	GT:PL	0/0:0,66,255	1/1:255,39,0	0/0:0,45,255	0/1:167,0,39
OAR15	50150008	.	T	C	464.566	PASS	DP=327;VDB=1.77478e-11;SGB=17.6724;RPBZ=0.0422273;MQBZ=-0.65917;MQSBZ=1.41117;BQBZ=-0.214082;FS=0;MQ0F=0;AC=3;AN=8;DP4=77,61,29,26;MQ=37	GT:PL	0/0:0,166,255	1/1:255,87,0	0/0:0,144,255	0/1:255,0,255
OAR15	50667062	.	T	C	344.004	PASS	DP=150;VDB=0.00211976;SGB=3.37953;RPBZ=1.33276;MQBZ=-0.758671;MQSBZ=0.920461;BQBZ=-0.113256;FS=0;MQ0F=0;AC=3;AN=8;DP4=45,25,13,5;MQ=39	GT:PL	0/0:0,93,255	1/1:146,15,0	0/0:0,57,255	0/1:243,0,255
OAR15	50868775	.	C	T	104.537	PASS	DP=21;VDB=1.84366e-05;SGB=4.68384;RPBZ=0.392953;MQBZ=-0.071904;BQBZ=0;FS=0;MQ0F=0;AC=3;AN=8;DP4=10,0,11,0;MQ=24	GT:PL	0/0:0,9,44	1/1:71,9,0	0/0:0,15,109	0/1:76,0,1
OAR15	50868906	.	C	T	654.545	PASS	DP=113;VDB=1.55664e-05;SGB=10.6157;RPBZ=-0.317074;MQBZ=-1.02007;MQSBZ=-1.94467;BQBZ=-0.703992;FS=0;MQ0F=0;AC=5;AN=8;DP4=13,16,30,18;MQ=33	GT:PL	1/1:255,27,0	0/0:0,36,255	1/1:255,57,0	0/1:190,0,255
OAR15	51598214	.	C	A	417.428	PASS	DP=213;VDB=6.63947e-05;SGB=9.94653;RPBZ=-0.549924;MQBZ=-0.563193;MQSBZ=1.40918;BQBZ=-1.24677;FS=0;MQ0F=0;AC=3;AN=8;DP4=67,30,21,14;MQ=35	GT:PL	0/0:0,120,255	1/1:255,69,0	0/0:0,108,255	0/1:208,0,255
OAR15	52354140	.	C	T	183.778	PASS	DP=83;VDB=0.186377;SGB=-12.1908;RPBZ=3.81974;MQBZ=-1.6751;MQSBZ=-1.12028;BQBZ=2.30215;FS=0;MQ0F=0;AC=2;AN=8;DP4=35,6,9,3;MQ=36	GT:PL	0/0:0,3,180	0/0:0,30,233	0/1:198,0,110	0/1:24,0,215
OAR15	52556679	.	G	C	210.02	PASS	DP=131;VDB=0.00904933;SGB=15.7021;RPBZ=-0.130993;MQBZ=-0.348864;MQSBZ=1.16047;BQBZ=0.0705669;FS=0;MQ0F=0;AC=2;AN=8;DP4=39,27,11,2;MQ=39	GT:PL	0/0:0,78,255	1/1:255,39,0	0/0:0,51,255	0/0:0,69,255
OAR15	52784863	.	C	G	189.29	PASS	DP=389;VDB=0.021173;SGB=-70.6275;RPBZ=1.41167;MQBZ=-2.43332;MQSBZ=-1.02169;BQBZ=-0.170465;FS=0;MQ0F=0;AC=2;AN=8;DP4=182,41,24,16;MQ=37	GT:PL	0/0:0,15,255	0/0:0,17,255	0/1:152,0,255	0/1:78,0,255
OAR15	52784944	.	G	A	855.676	PASS	DP=461;VDB=6.90316e-20;SGB=-146.472;RPBZ=-0.0625184;MQBZ=-2.67205;MQSBZ=-1.14543;BQBZ=-0.223891;FS=0;MQ0F=0;AC=4;AN=8;DP4=102,85,49,38;MQ=37	GT:PL	0/1:177,0,255	0/1:209,0,255	0/1:255,0,255	0/1:255,0,255
OAR15	53028026	.	A	G	742.471	PASS	DP=76;VDB=0.00133666;SGB=-4.66618;RPBZ=-0.926011;MQBZ=-1.10511;MQSBZ=1.27986;BQBZ=-1.52914;FS=0;MQ0F=0;AC=5;AN=8;DP4=6,5,19,17;MQ=35	GT:PL	0/1:237,0,39	0/1:153,0,101	1/1:240,33,0	0/1:153,0,136
OAR15	5315761	.	G	A	855.424	PASS	DP=131;VDB=7.60736e-12;SGB=-5.09401;RPBZ=1.19023;MQBZ=-0.871704;MQSBZ=-1.29924;BQBZ=-0.862013;FS=0;MQ0F=0;AC=5;AN=8;DP4=6,14,22,31;MQ=40	GT:PL	0/1:183,0,139	0/1:202,0,132	0/1:255,0,236	1/1:255,78,0
OAR15	53304188	.	A	G	270.041	PASS	DP=23;VDB=1.39379e-05;SGB=1.88399;RPBZ=-1.30678;MQBZ=1.39156;BQBZ=-1.19809;FS=0;MQ0F=0;AC=5;AN=8;DP4=7,0,16,0;MQ=39	GT:PL	1/1:143,24,0	0/1:24,0,79	1/1:148,21,0	0/0:0,12,102
OAR15	53602596	.	A	G	853.031	PASS	DP=193;VDB=6.06612e-09;SGB=-7.73262;RPBZ=1.15311;MQBZ=-1.43845;MQSBZ=1.29741;BQBZ=0.937189;FS=0;MQ0F=0;AC=6;AN=8;DP4=15,9,56,47;MQ=34	GT:PL	1/1:255,114,0	0/1:127,0,235	1/1:255,114,0	0/1:255,0,210
OAR15	54159229	.	G	A	718.58	PASS	DP=218;VDB=2.40567e-15;SGB=11.9339;RPBZ=-0.302581;MQBZ=-1.75073;MQSBZ=-3.92332;BQBZ=-0.330919;FS=0;MQ0F=0;AC=5;AN=8;DP4=25,27,32,48;MQ=37	GT:PL	1/1:255,111,0	0/1:254,0,201	1/1:255,93,0	0/0:0,120,255
OAR15	54418574	.	G	T	719.626	PASS	DP=164;VDB=0.000220013;SGB=19.2282;RPBZ=-0.677118;MQBZ=-0.0633816;MQSBZ=1.62377;BQBZ=-0.50396;FS=0;MQ0F=0;AC=5;AN=8;DP4=16,10,42,36;MQ=38	GT:PL	1/1:255,84,0	0/0:0,27,230	1/1:255,90,0	0/1:255,0,255
OAR15	54642027	.	C	T	333.778	PASS	DP=175;VDB=2.23974e-05;SGB=7.24247;RPBZ=-2.25053;MQBZ=-1.24184;MQSBZ=-0.827822;BQBZ=0.230857;FS=0;MQ0F=0;AC=2;AN=8;DP4=49,25,16,12;MQ=38	GT:PL	0/0:0,63,255	0/1:118,0,255	0/0:0,63,255	0/1:255,0,255
OAR15	550009	.	A	T	341.035	PASS	DP=109;VDB=0.0808119;SGB=2.22065;RPBZ=0.299715;MQBZ=1.00097;MQSBZ=-1.84621;BQBZ=0.591745;FS=0;MQ0F=0;AC=2;AN=8;DP4=29,23,7,8;MQ=39	GT:PL	0/0:0,51,255	0/1:174,0,148	0/0:0,60,255	0/1:206,0,212
OAR15	56468676	.	G	A	132.041	PASS	DP=51;VDB=0.000356751;SGB=24.7124;RPBZ=0.517467;MQBZ=-0.867669;BQBZ=-0.85333;FS=0;MQ0F=0;AC=2;AN=8;DP4=30,0,21,0;MQ=34	GT:PL	0/0:0,36,169	0/0:0,21,145	0/0:0,33,155	1/1:177,63,0
OAR15	56740506	.	G	A	712.539	PASS	DP=253;VDB=0.000374634;SGB=-40.4215;RPBZ=0.840466;MQBZ=-1.3201;MQSBZ=-1.36525;BQBZ=0.300771;FS=0;MQ0F=0;AC=3;AN=8;DP4=55,45,28,30;MQ=37	GT:PL	0/0:0,108,255	0/1:242,0,255	0/1:255,0,255	0/1:255,0,255
OAR15	58280511	.	T	C	883.992	PASS	DP=149;VDB=2.76766e-23;SGB=-6.08524;RPBZ=1.84835;MQBZ=-0.238331;MQSBZ=3.57791;BQBZ=0.886776;FS=0;MQ0F=0;AC=6;AN=8;DP4=16,7,48,19;MQ=38	GT:PL	1/1:255,42,0	0/1:225,0,180	0/1:188,0,255	1/1:255,78,0
OAR15	58749741	.	C	T	658.059	PASS	DP=62;VDB=0.230725;SGB=-4.14628;RPBZ=1.28689;MQBZ=1.85017;MQSBZ=0.524114;BQBZ=2.64326;FS=0;MQ0F=0;AC=6;AN=8;DP4=5,2,16,10;MQ=37	GT:PL	1/1:235,24,0	0/1:27,0,79	1/1:255,30,0	0/1:180,0,74
OAR15	59341845	.	G	A	643.495	PASS	DP=167;VDB=1.30613e-05;SGB=7.10535;RPBZ=1.55984;MQBZ=-0.79447;MQSBZ=-0.0525042;BQBZ=0.0885073;FS=0;MQ0F=0;AC=4;AN=8;DP4=20,22,20,35;MQ=33	GT:PL	1/1:255,87,0	0/0:0,45,255	0/1:187,0,179	0/1:245,0,255
OAR15	59556688	.	A	C	727.411	PASS	DP=98;VDB=7.27522e-06;SGB=-4.99166;RPBZ=-0.0571653;MQBZ=0.306161;MQSBZ=1.54686;BQBZ=0.719024;FS=0;MQ0F=0;AC=5;AN=8;DP4=8,13,19,26;MQ=35	GT:PL	1/1:255,60,0	0/1:157,0,77	0/1:247,0,188	0/1:108,0,148
OAR15	59841827	.	G	A	279.018	PASS	DP=165;VDB=0.252766;SGB=-17.1007;RPBZ=6.70938;MQBZ=-0.418805;MQSBZ=1.93546;BQBZ=5.00713;FS=0;MQ0F=0;AC=3;AN=8;DP4=73,17,12,8;MQ=37	GT:PL	0/1:255,0,188	0/1:16,0,255	0/1:50,0,241	0/0:0,93,255
OAR15	61147180	.	C	A	464.552	PASS	DP=211;VDB=0.000423193;SGB=11.4917;RPBZ=-0.316259;MQBZ=1.96509;MQSBZ=-2.36223;BQBZ=2.44602;FS=0;MQ0F=0;AC=3;AN=8;DP4=34,52,15,24;MQ=39	GT:PL	1/1:255,72,0	0/0:0,60,255	0/1:255,0,241	0/0:0,163,255
OAR15	62289864	.	G	C	719.586	PASS	DP=238;VDB=1.34802e-12;SGB=12.5134;RPBZ=0.325217;MQBZ=0.136214;MQSBZ=0.634813;BQBZ=0.102616;FS=0;MQ0F=0.00420168;AC=5;AN=8;DP4=29,38,52,31;MQ=36	GT:PL	0/0:0,132,255	1/1:255,90,0	0/1:255,0,255	1/1:255,96,0
OAR15	62778740	.	A	C	306.578	PASS	DP=51;VDB=0.0693858;SGB=4.61211;RPBZ=-1.66715;MQBZ=-0.890342;MQSBZ=1.3139;BQBZ=1.23504;FS=0;MQ0F=0;AC=4;AN=8;DP4=12,3,5,6;MQ=39	GT:PL	1/1:235,21,0	0/0:0,33,255	1/1:120,12,0	0/0:0,12,124
OAR15	63207824	.	A	G	916.03	PASS	DP=303;VDB=1.27975e-19;SGB=-9.96972;RPBZ=1.10117;MQBZ=-1.23307;MQSBZ=1.82202;BQBZ=-0.3739;FS=0;MQ0F=0;AC=6;AN=8;DP4=21,19,94,58;MQ=35	GT:PL	1/1:255,139,0	0/1:190,0,227	1/1:255,157,0	0/1:255,0,255
OAR15	63692258	.	T	C	325.471	PASS	DP=99;VDB=0.116089;SGB=2.99323;RPBZ=0.986346;MQBZ=0.847728;MQSBZ=0.460801;BQBZ=-0.311262;FS=0;MQ0F=0.040404;AC=2;AN=8;DP4=13,22,5,12;MQ=30	GT:PL	0/0:0,48,255	0/1:184,0,43	0/0:0,27,210	0/1:181,0,150
OAR15	6844086	.	C	A	325.963	PASS	DP=142;VDB=0.0102709;SGB=2.99323;RPBZ=0.328077;MQBZ=-0.776668;MQSBZ=-0.200829;BQBZ=-1.2024;FS=0;MQ0F=0;AC=2;AN=8;DP4=29,26,10,7;MQ=36	GT:PL	0/0:0,57,255	0/1:193,0,171	0/0:0,48,255	0/1:172,0,255
OAR15	68619223	.	A	G	271.818	PASS	DP=74;VDB=0.047676;SGB=6.73996;RPBZ=0.0659312;MQBZ=-2.48546;MQSBZ=0.786033;FS=0;MQ0F=0;AC=2;AN=8;DP4=10,13,8,6;MQ=36	GT:PL	0/0:0,24,204	0/1:112,0,47	0/0:0,18,211	0/1:199,0,174
OAR15	69812117	.	C	G	428.036	PASS	DP=203;VDB=0.000364885;SGB=-23.8514;RPBZ=-0.0360837;MQBZ=-1.61833;MQSBZ=2.25969;BQBZ=-0.0584712;FS=0;MQ0F=0;AC=2;AN=8;DP4=43,56,15,16;MQ=35	GT:PL	0/0:0,81,255	0/1:212,0,223	0/0:0,83,255	0/1:255,0,255
OAR15	70155073	.	C	T	202.895	PASS	DP=31;VDB=0.00583113;SGB=7.33756;RPBZ=-1.09445;MQBZ=-2.08287;BQBZ=-1.38988;FS=0;MQ0F=0;AC=4;AN=8;DP4=0,16,0,15;MQ=37	GT:PL	1/1:138,27,0	0/0:0,15,115	1/1:114,18,0	0/0:0,33,175
OAR15	7088391	.	G	A	37.9861	PASS	DP=38;VDB=0.0058656;SGB=-2.00512;RPBZ=2.25907;MQBZ=-2.3316;MQSBZ=-0.905507;BQBZ=-2.2665;FS=0;MQ0F=0;AC=3;AN=8;DP4=13,7,0,4;MQ=35	GT:PL	0/1:24,3,0	0/0:0,12,98	1/1:59,9,0	0/0:0,48,255
OAR15	71264596	.	T	C	216.636	PASS	DP=60;VDB=0.000997166;SGB=-16.4869;RPBZ=0.0558017;MQBZ=-1.59526;BQBZ=-2.38609;FS=0;MQ0F=0;AC=3;AN=8;DP4=41,0,19,0;MQ=37	GT:PL	0/0:0,72,187	0/1:135,0,97	0/1:17,0,130	0/1:104,0,66
OAR15	71264703	.	T	C	464.402	PASS	DP=214;VDB=0.00146135;SGB=39.2495;RPBZ=1.85434;MQBZ=0.628974;MQSBZ=-0.142901;BQBZ=1.00401;FS=0;MQ0F=0;AC=3;AN=8;DP4=31,34,35,26;MQ=37	GT:PL	1/1:255,129,0	0/0:0,87,255	0/1:255,0,162	0/0:0,81,255
OAR15	71492883	.	C	T	658.399	PASS	DP=68;VDB=1.60618e-10;SGB=-4.40747;RPBZ=-0.203997;MQBZ=0.603057;MQSBZ=2.89451;BQBZ=0.566425;FS=0;MQ0F=0;AC=5;AN=8;DP4=10,3,23,9;MQ=38	GT:PL	1/1:255,36,0	0/1:99,0,83	0/1:93,0,161	0/1:251,0,58
OAR15	72450996	.	G	T	806.044	PASS	DP=136;VDB=0.123862;SGB=-6.20283;RPBZ=-0.325803;MQBZ=0.330183;MQSBZ=-2.25192;BQBZ=0.381991;FS=0;MQ0F=0;AC=6;AN=8;DP4=4,10,34,36;MQ=38	GT:PL	1/1:255,66,0	0/1:102,0,167	0/1:233,0,156	1/1:255,90,0
OAR15	7325658	.	A	C	440.58	PASS	DP=60;VDB=0.0881096;SGB=11.4647;RPBZ=-0.637837;MQBZ=0.177546;MQSBZ=1.11075;BQBZ=-0.0707489;FS=0;MQ0F=0;AC=4;AN=8;DP4=9,7,6,15;MQ=37	GT:PL	0/0:0,27,255	1/1:235,27,0	0/0:0,21,208	1/1:255,36,0
OAR15	74949529	.	T	C	356.799	PASS	DP=80;VDB=1.71194e-06;SGB=2.08862;RPBZ=0.270906;MQBZ=-1.8802;MQSBZ=3.52037;BQBZ=-1.81714;FS=0;MQ0F=0;AC=4;AN=8;DP4=10,12,17,10;MQ=38	GT:PL	0/1:144,0,63	0/1:0,1,205	1/1:255,63,0	0/0:0,39,255
OAR15	75620504	.	G	C	525.599	PASS	DP=128;VDB=0.00013493;SGB=2.28324;RPBZ=3.29103;MQBZ=1.11527;MQSBZ=2.05642;BQBZ=0.929082;FS=0;MQ0F=0;AC=3;AN=8;DP4=31,19,12,18;MQ=36	GT:PL	0/0:0,72,255	0/1:175,0,141	0/1:135,0,214	0/1:255,0,173
OAR15	75620609	.	C	T	185.446	PASS	DP=47;VDB=0.00549941;SGB=0.675642;RPBZ=0.0372011;MQBZ=1.28495;MQSBZ=0.878491;BQBZ=-0.267824;FS=0;MQ0F=0;AC=2;AN=8;DP4=5,18,2,9;MQ=31	GT:PL	0/0:0,42,194	0/1:64,0,6	0/0:0,18,112	0/1:162,0,17
OAR15	75825160	.	C	T	219.6	PASS	DP=109;VDB=0.0306322;SGB=-12.191;RPBZ=-1.9257;MQBZ=1.54437;MQSBZ=-0.274619;BQBZ=2.14023;FS=0;MQ0F=0;AC=3;AN=8;DP4=20,33,8,4;MQ=38	GT:PL	0/1:69,0,226	0/1:113,0,181	0/1:80,0,255	0/0:0,57,255
OAR15	77176734	.	T	A	324.551	PASS	DP=229;VDB=0.166927;SGB=3.37953;RPBZ=0.935614;MQBZ=1.30702;MQSBZ=1.15142;BQBZ=1.71853;FS=0;MQ0F=0;AC=2;AN=8;DP4=59,59,14,4;MQ=38	GT:PL	0/1:224,0,255	0/1:140,0,255	0/0:0,120,255	0/0:0,138,255
OAR15	77631861	.	A	G	721.399	PASS	DP=337;VDB=6.11899e-23;SGB=14.4448;RPBZ=1.52307;MQBZ=-1.93296;MQSBZ=-0.774841;BQBZ=-0.473643;FS=0;MQ0F=0;AC=4;AN=8;DP4=46,67,46,47;MQ=38	GT:PL	0/1:255,0,255	1/1:255,72,0	0/0:0,193,255	0/1:255,0,255
OAR15	78491210	.	A	G	725.33	PASS	DP=211;VDB=1.28834e-10;SGB=7.49154;RPBZ=-0.252985;MQBZ=0.842738;MQSBZ=2.21591;BQBZ=1.42283;FS=0;MQ0F=0;AC=3;AN=8;DP4=39,35,37,20;MQ=38	GT:PL	0/1:255,0,168	0/1:255,0,255	0/0:0,90,255	0/1:255,0,235
OAR15	79633153	.	G	A	585.447	PASS	DP=168;VDB=2.55402e-06;SGB=6.1494;RPBZ=-1.18806;MQBZ=-2.56136;MQSBZ=-3.16548;BQBZ=-0.931485;FS=0;MQ0F=0;AC=4;AN=8;DP4=18,28,20,30;MQ=36	GT:PL	0/0:0,69,255	0/1:197,0,156	0/1:177,0,255	1/1:255,96,0
OAR15	80359353	.	C	T	981.039	PASS	DP=399;VDB=9.94607e-22;SGB=-11.7958;RPBZ=0.310198;MQBZ=0.837099;MQSBZ=3.26379;BQBZ=0.634904;FS=0;MQ0F=0;AC=6;AN=8;DP4=28,20,108,84;MQ=37	GT:PL	0/1:255,0,255	0/1:255,0,255	1/1:255,124,0	1/1:255,232,0
OAR15	8040440	.	C	T	206.12	PASS	DP=63;VDB=0.0218697;SGB=-0.482464;RPBZ=0.540736;MQBZ=1.67552;MQSBZ=0.64142;BQBZ=1.37696;FS=0;MQ0F=0;AC=2;AN=8;DP4=12,12,5,3;MQ=35	GT:PL	0/0:0,36,255	0/1:131,0,127	0/0:0,15,103	0/1:114,0,97
OAR15	8496731	.	T	C	460.487	PASS	DP=344;VDB=2.27415e-11;SGB=16.9557;RPBZ=-0.381027;MQBZ=-0.303283;MQSBZ=-2.20157;BQBZ=-0.879307;FS=0;MQ0F=0;AC=4;AN=8;DP4=39,70,43,63;MQ=38	GT:PL	1/1:255,169,0	0/0:0,108,255	1/1:255,148,0	0/0:0,220,255
OAR15	9494875	.	C	T	233.494	PASS	DP=146;VDB=0.00817725;SGB=1.44808;RPBZ=-0.692228;MQBZ=0.556166;MQSBZ=2.14984;BQBZ=-0.282545;FS=0;MQ0F=0;AC=2;AN=8;DP4=48,27,7,6;MQ=36	GT:PL	0/0:0,48,255	0/1:134,0,255	0/0:0,75,255	0/1:140,0,255
OAR15	9495002	.	T	C	242.483	PASS	DP=52;VDB=2.66746e-07;SGB=13.5408;RPBZ=-1.75742;MQBZ=-2.56466;BQBZ=-0.358159;FS=0;MQ0F=0;AC=4;AN=8;DP4=0,27,0,24;MQ=34	GT:PL	1/1:125,30,0	0/0:0,39,169	1/1:167,42,0	0/0:0,42,180
OAR15	9702904	.	C	T	125.312	PASS	DP=32;VDB=0.00632105;SGB=-0.0947856;RPBZ=-1.48355;MQBZ=-1.11684;BQBZ=0.639602;FS=0;MQ0F=0;AC=3;AN=8;DP4=0,22,0,9;MQ=38	GT:PL	0/1:21,0,89	0/0:0,24,150	1/1:150,24,0	0/0:0,30,165
OAR15	9963370	.	G	A	711.027	PASS	DP=89;VDB=1.78852e-07;SGB=8.09516;RPBZ=-0.27569;MQBZ=-0.658557;MQSBZ=0.0548353;BQBZ=0.28495;FS=0;MQ0F=0;AC=6;AN=8;DP4=12,6,17,22;MQ=36	GT:PL	1/1:255,36,0	1/1:246,30,0	1/1:255,51,0	0/0:0,54,255
OAR16	10363875	.	A	G	709.549	PASS	DP=299;VDB=1.73615e-17;SGB=-93.2194;RPBZ=-5.16904;MQBZ=0.834212;MQSBZ=-1.19939;BQBZ=1.1682;FS=0;MQ0F=0.0133779;AC=4;AN=8;DP4=45,82,37,17;MQ=34	GT:PL	0/1:187,0,255	0/1:196,0,255	0/1:112,0,255	0/1:255,0,255
OAR16	10363985	.	G	C	318.7	PASS	DP=37;VDB=1.96055e-06;SGB=-4.06248;RPBZ=-0.940527;MQBZ=-1.52442;BQBZ=-0.430541;FS=0;MQ0F=0.027027;AC=4;AN=8;DP4=0,12,0,24;MQ=35	GT:PL	0/1:116,0,86	0/1:137,0,2	0/1:9,0,85	0/1:93,0,43
OAR16	10363997	.	A	C	124.113	PASS	DP=34;VDB=0.0700155;SGB=-22.2162;RPBZ=0.0567684;MQBZ=1.6263;BQBZ=-1.16785;FS=0;MQ0F=0.0294118;AC=4;AN=8;DP4=0,24,0,10;MQ=32	GT:PL	0/1:57,0,111	0/1:6,0,119	0/1:84,0,11	0/1:15,0,94
OAR16	10954933	.	A	G	913.036	PASS	DP=130;VDB=5.12902e-06;SGB=-5.72049;RPBZ=-0.866233;MQBZ=-2.19785;MQSBZ=-1.67195;BQBZ=-1.93142;FS=0;MQ0F=0;AC=6;AN=8;DP4=7,10,25,34;MQ=36	GT:PL	0/1:200,0,183	1/1:255,48,0	0/1:242,0,229	1/1:255,66,0
OAR16	11541198	.	G	A	448.978	PASS	DP=161;VDB=6.71937e-07;SGB=8.01505;RPBZ=-1.0557;MQBZ=-0.378913;MQSBZ=-2.1849;BQBZ=-0.161885;FS=0;MQ0F=0;AC=2;AN=8;DP4=31,30,7,23;MQ=39	GT:PL	0/1:233,0,255	0/0:0,57,255	0/1:255,0,211	0/0:0,54,255
OAR16	11765773	.	A	C	464.488	PASS	DP=95;VDB=0.00197969;SGB=14.9156;RPBZ=0.810986;MQBZ=1.07033;MQSBZ=0.505432;BQBZ=-0.237189;FS=0;MQ0F=0;AC=3;AN=8;DP4=15,20,11,15;MQ=39	GT:PL	0/0:0,48,255	1/1:255,39,0	0/0:0,36,255	0/1:255,0,159
OAR16	13788300	.	T	C	388.583	PASS	DP=105;VDB=0.000149512;SGB=5.69729;RPBZ=0.180314;MQBZ=-2.74609;MQSBZ=-1.4975;BQBZ=-1.19082;FS=0;MQ0F=0;AC=3;AN=8;DP4=15,30,6,18;MQ=35	GT:PL	0/0:0,57,255	1/1:219,42,0	0/0:0,51,255	0/1:215,0,219
OAR16	14215151	.	C	T	272.455	PASS	DP=41;VDB=4.73448e-09;SGB=0.754312;RPBZ=1.19538;MQBZ=1.02173;BQBZ=-1.39755;FS=0;MQ0F=0;AC=5;AN=8;DP4=0,15,0,22;MQ=34	GT:PL	1/1:171,39,0	0/0:0,18,120	1/1:113,21,0	0/1:34,0,117
OAR16	153899	.	T	C	32.841	PASS	DP=144;VDB=1.90653e-05;SGB=-48.0356;RPBZ=2.38693;MQBZ=-6.59922;MQSBZ=-0.0649113;FS=0;MQ0F=0.00694444;AC=3;AN=8;DP4=24,22,16,10;MQ=27	GT:PL	0/1:34,0,255	0/1:33,0,70	0/1:6,0,195	0/0:0,5,255
OAR16	153947	.	G	A	412.013	PASS	DP=55;VDB=1.74424e-07;SGB=-4.52666;RPBZ=-3.97605;MQBZ=5.68653;BQBZ=1.65292;FS=0;MQ0F=0.0181818;AC=6;AN=8;DP4=0,20,0,35;MQ=26	GT:PL	0/1:148,0,33	0/1:28,0,21	1/1:115,10,0	1/1:160,15,0
OAR16	15865091	.	C	T	260.363	PASS	DP=201;VDB=0.01128;SGB=2.60694;RPBZ=5.14156;MQBZ=-0.423458;MQSBZ=1.88364;BQBZ=3.17695;FS=0;MQ0F=0;AC=2;AN=8;DP4=93,22,6,10;MQ=38	GT:PL	0/0:0,141,255	0/1:172,0,143	0/0:0,81,255	0/1:128,0,255
OAR16	16365176	.	T	G	399.762	PASS	DP=66;VDB=1.86771e-09;SGB=8.35894;RPBZ=0.931718;MQBZ=1.16658;BQBZ=-1.58277;FS=0;MQ0F=0;AC=4;AN=8;DP4=0,24,0,40;MQ=37	GT:PL	0/1:145,0,126	0/0:0,15,126	1/1:176,51,0	0/1:122,0,125
OAR16	16626039	.	A	C	687.562	PASS	DP=161;VDB=0.000699396;SGB=18.1243;RPBZ=-0.384054;MQBZ=-1.17399;MQSBZ=0.245285;BQBZ=-1.4204;FS=0;MQ0F=0;AC=5;AN=8;DP4=21,11,43,31;MQ=36	GT:PL	0/1:223,0,172	1/1:255,42,0	0/0:0,66,255	1/1:255,99,0
OAR16	18238787	.	A	C	254.604	PASS	DP=123;VDB=0.0722194;SGB=1.4481;RPBZ=1.42757;MQBZ=-0.914373;MQSBZ=0.139433;BQBZ=-0.629134;FS=0;MQ0F=0;AC=2;AN=8;DP4=31,28,8,5;MQ=40	GT:PL	0/1:171,0,200	0/0:0,51,255	0/1:123,0,255	0/0:0,66,255
OAR16	1959407	.	T	C	381.553	PASS	DP=123;VDB=0.0272286;SGB=17.1513;RPBZ=-0.695546;MQBZ=1.2866;MQSBZ=2.32025;BQBZ=-0.094653;FS=0;MQ0F=0;AC=3;AN=8;DP4=19,26,14,15;MQ=38	GT:PL	0/0:0,66,255	0/1:172,0,118	0/0:0,51,255	1/1:255,30,0
OAR16	1959434	.	A	G	352.038	PASS	DP=122;VDB=0.0598975;SGB=4.15211;RPBZ=-4.12607;MQBZ=-2.07352;MQSBZ=1.47667;BQBZ=1.20374;FS=0;MQ0F=0;AC=2;AN=8;DP4=16,38,7,13;MQ=37	GT:PL	0/1:174,0,245	0/0:0,39,255	0/1:217,0,154	0/0:0,66,255
OAR16	20256688	.	A	G	980.596	PASS	DP=219;VDB=1.17749e-08;SGB=-28.4715;RPBZ=-0.27543;MQBZ=-2.57876;MQSBZ=-0.43131;BQBZ=-0.683443;FS=0;MQ0F=0;AC=5;AN=8;DP4=23,32,42,38;MQ=37	GT:PL	0/1:255,0,214	1/1:255,54,0	0/1:255,0,255	0/1:255,0,255
OAR16	20792895	.	A	C	173.907	PASS	DP=73;VDB=0.0987508;SGB=-0.48012;RPBZ=0;MQBZ=1.00651;MQSBZ=-0.985611;BQBZ=1.08043;FS=0;MQ0F=0;AC=2;AN=8;DP4=15,24,4,4;MQ=35	GT:PL	0/0:0,6,255	1/1:218,21,0	0/0:0,30,254	0/0:0,42,255
OAR16	21500526	.	G	A	725.598	PASS	DP=242;VDB=3.74837e-13;SGB=9.42301;RPBZ=-0.301109;MQBZ=-2.7242;MQSBZ=1.23884;BQBZ=-0.783621;FS=0;MQ0F=0.00826446;AC=3;AN=8;DP4=55,38,40,27;MQ=35	GT:PL	0/1:255,0,193	0/0:0,93,255	0/1:255,0,255	0/1:255,0,255
OAR16	21500646	.	G	A	138.846	PASS	DP=72;VDB=2.30436e-05;SGB=1.06188;RPBZ=0.818368;MQBZ=0.565028;BQBZ=1.02942;FS=0;MQ0F=0.0138889;AC=2;AN=8;DP4=0,60,0,12;MQ=33	GT:PL	0/1:57,0,137	0/0:0,48,174	0/1:121,0,97	0/0:0,75,180
OAR16	21790908	.	C	T	210.028	PASS	DP=380;VDB=7.33587e-06;SGB=14.5821;RPBZ=-1.19577;MQBZ=-0.881316;MQSBZ=-0.359641;BQBZ=-0.0634097;FS=0;MQ0F=0;AC=2;AN=8;DP4=89,95,17,30;MQ=39	GT:PL	0/0:0,235,255	0/0:0,151,255	0/0:0,166,255	1/1:255,118,0
OAR16	2186897	.	A	G	420.429	PASS	DP=180;VDB=6.43672e-34;SGB=8.9152;RPBZ=0.353374;MQBZ=-3.6207;MQSBZ=3.34136;BQBZ=-3.67987;FS=0;MQ0F=0;AC=3;AN=8;DP4=36,23,51,13;MQ=35	GT:PL	0/0:0,27,255	0/1:211,0,132	0/0:0,93,255	1/1:255,135,0
OAR16	22299976	.	A	G	109.996	PASS	DP=14;VDB=0.458326;SGB=0.618465;RPBZ=-1.55221;MQBZ=1.68227;BQBZ=0.745356;FS=0;MQ0F=0;AC=4;AN=8;DP4=9,0,5,0;MQ=38	GT:PL	0/0:0,15,119	1/1:66,6,0	0/0:0,12,97	1/1:90,9,0
OAR16	22300094	.	C	T	435.483	PASS	DP=82;VDB=1.94547e-06;SGB=10.7699;RPBZ=-1.87039;MQBZ=0.490384;MQSBZ=0.0438997;BQBZ=1.34631;FS=0;MQ0F=0;AC=3;AN=8;DP4=16,16,14,6;MQ=38	GT:PL	0/0:0,42,255	1/1:236,27,0	0/0:0,39,255	0/1:245,0,135
OAR16	22501689	.	C	A	464.58	PASS	DP=305;VDB=5.05681e-05;SGB=23.0805;RPBZ=0.436542;MQBZ=-2.23383;MQSBZ=0.634766;BQBZ=-1.0492;FS=0;MQ0F=0;AC=3;AN=8;DP4=65,61,38,31;MQ=35	GT:PL	0/0:0,160,255	1/1:255,75,0	0/0:0,148,255	0/1:255,0,255
OAR16	22712784	.	A	G	470.72	PASS	DP=258;VDB=0.0105638;SGB=11.4917;RPBZ=5.56541;MQBZ=1.50909;MQSBZ=2.40939;BQBZ=5.024;FS=0;MQ0F=0;AC=2;AN=8;DP4=87,35,18,21;MQ=37	GT:PL	0/0:0,120,255	0/1:255,0,68	0/0:0,151,255	0/1:255,0,255
OAR16	25710369	.	A	G	138.019	PASS	DP=70;VDB=0.000247226;SGB=29.5638;RPBZ=0.482702;MQBZ=-0.117167;BQBZ=0.548056;FS=0;MQ0F=0;AC=2;AN=8;DP4=47,0,23,0;MQ=37	GT:PL	0/0:0,72,183	0/0:0,39,174	0/0:0,30,169	1/1:183,69,0
OAR16	2685185	.	G	A	721.458	PASS	DP=331;VDB=0.0115326;SGB=16.5695;RPBZ=-1.08377;MQBZ=-1.87058;MQSBZ=-0.68037;BQBZ=-1.13959;FS=0;MQ0F=0;AC=4;AN=8;DP4=58,47,55,49;MQ=38	GT:PL	0/0:0,129,255	1/1:255,96,0	0/1:255,0,217	0/1:255,0,255
OAR16	27431848	.	G	A	708.057	PASS	DP=71;VDB=1.1737e-06;SGB=-4.54365;RPBZ=-1.72508;MQBZ=-1.05427;MQSBZ=0.197503;BQBZ=-0.594785;FS=0;MQ0F=0;AC=6;AN=8;DP4=8,3,23,12;MQ=37	GT:PL	1/1:255,30,0	0/1:12,0,206	0/1:225,0,45	1/1:255,45,0
OAR16	28245062	.	T	C	959.8	PASS	DP=157;VDB=1.56187e-16;SGB=-6.49944;RPBZ=-1.69718;MQBZ=-0.897718;MQSBZ=1.48647;BQBZ=-0.617315;FS=0;MQ0F=0;AC=6;AN=8;DP4=10,8,47,29;MQ=37	GT:PL	1/1:255,84,0	0/1:234,0,224	0/1:255,0,168	1/1:255,54,0
OAR16	28499150	.	A	G	388.68	PASS	DP=343;VDB=3.29032e-05;SGB=14.1958;RPBZ=-1.01961;MQBZ=-1.87919;MQSBZ=1.36408;BQBZ=-1.12207;FS=0;MQ0F=0;AC=2;AN=8;DP4=91,82,30,16;MQ=38	GT:PL	0/0:0,166,255	0/1:173,0,255	0/0:0,175,255	0/1:255,0,255
OAR16	29214150	.	G	A	210.72	PASS	DP=50;VDB=0.0281682;SGB=0.289452;RPBZ=-0.0894324;MQBZ=-1.16603;MQSBZ=0.359756;BQBZ=-0.884584;FS=0;MQ0F=0;AC=2;AN=8;DP4=13,7,4,6;MQ=37	GT:PL	0/0:0,27,254	0/1:118,0,98	0/0:0,6,72	0/1:131,0,152
OAR16	29448012	.	C	T	71.2842	PASS	DP=19;VDB=0.00915276;SGB=1.24088;RPBZ=0.878214;MQBZ=0.191851;BQBZ=-0.658064;FS=0;MQ0F=0;AC=3;AN=8;DP4=13,0,6,0;MQ=31	GT:PL	0/0:0,6,66	1/1:58,9,0	0/0:0,21,114	0/1:56,0,73
OAR16	2945142	.	T	C	196.039	PASS	DP=135;VDB=0.042897;SGB=0.289452;RPBZ=-1.79731;MQBZ=-0.0793963;MQSBZ=-2.02052;BQBZ=0;FS=0;MQ0F=0;AC=2;AN=8;DP4=22,52,5,5;MQ=37	GT:PL	0/0:0,72,255	0/1:99,0,171	0/1:137,0,255	0/0:0,72,255
OAR16	31394457	.	C	A	131.062	PASS	DP=188;VDB=0.542796;SGB=2.22066;RPBZ=-4.80539;MQBZ=-3.29473;MQSBZ=0.573067;BQBZ=3.52794;FS=0;MQ0F=0;AC=2;AN=8;DP4=25,80,4,11;MQ=37	GT:PL	0/1:111,0,243	0/0:0,84,255	0/1:61,0,204	0/0:0,93,255
OAR16	3157830	.	C	G	463.814	PASS	DP=50;VDB=3.37777e-15;SGB=-1.48234;RPBZ=0.116958;MQBZ=-0.0171799;BQBZ=0.154135;FS=0;MQ0F=0;AC=6;AN=8;DP4=5,0,44,0;MQ=31	GT:PL	1/1:167,54,0	0/1:123,0,13	1/1:153,42,0	0/1:60,0,69
OAR16	31849747	.	T	G	204.019	PASS	DP=46;VDB=0.0124389;SGB=-0.482464;RPBZ=-0.572128;MQBZ=0.176972;MQSBZ=-1.96614;BQBZ=0.323209;FS=0;MQ0F=0;AC=2;AN=8;DP4=7,11,5,3;MQ=39	GT:PL	0/1:112,0,38	0/0:0,12,148	0/1:131,0,126	0/0:0,24,241
OAR16	32394003	.	C	T	251.364	PASS	DP=59;VDB=1.47382e-05;SGB=14.3672;RPBZ=-0.714385;MQBZ=-1.72111;BQBZ=-1.37305;FS=0;MQ0F=0;AC=3;AN=8;DP4=0,34,0,25;MQ=37	GT:PL	0/0:0,54,188	0/1:114,0,44	0/0:0,39,171	1/1:183,54,0
OAR16	32841624	.	A	G	628.576	PASS	DP=208;VDB=0.000786146;SGB=-27.5336;RPBZ=0.818317;MQBZ=-1.93742;MQSBZ=1.44849;BQBZ=-0.570603;FS=0;MQ0F=0;AC=3;AN=8;DP4=34,33,21,16;MQ=34	GT:PL	0/1:213,0,255	0/1:255,0,213	0/1:200,0,255	0/0:0,78,255
OAR16	34563648	.	C	G	944.955	PASS	DP=147;VDB=0.000986723;SGB=-5.63235;RPBZ=-0.0742161;MQBZ=-0.259413;MQSBZ=-1.38399;BQBZ=-0.755789;FS=0;MQ0F=0;AC=6;AN=8;DP4=15,17,33,24;MQ=38	GT:PL	1/1:255,45,0	0/1:248,0,255	1/1:255,54,0	0/1:226,0,255
OAR16	35031308	.	C	T	427.907	PASS	DP=108;VDB=3.35705e-05;SGB=4.5384;RPBZ=2.23626;MQBZ=0.640264;MQSBZ=-1.05492;BQBZ=1.82084;FS=0;MQ0F=0;AC=2;AN=8;DP4=17,30,8,13;MQ=37	GT:PL	0/0:0,45,255	0/1:252,0,151	0/0:0,51,255	0/1:215,0,196
OAR16	35244744	.	T	C	982.232	PASS	DP=368;VDB=2.41855e-12;SGB=-43.5073;RPBZ=1.53732;MQBZ=-0.699408;MQSBZ=-0.288026;BQBZ=-0.940308;FS=0;MQ0F=0;AC=4;AN=8;DP4=57,43,68,61;MQ=38	GT:PL	0/1:255,0,255	0/1:255,0,255	0/1:255,0,255	0/1:255,0,255
OAR16	36226395	.	G	T	121.933	PASS	DP=29;VDB=3.90422e-06;SGB=5.97069;RPBZ=1.699;MQBZ=-2.47447;BQBZ=1.80579;FS=0;MQ0F=0;AC=2;AN=8;DP4=13,0,13,0;MQ=30	GT:PL	0/1:56,0,57	0/0:0,12,94	0/1:104,0,73	0/0:0,6,58
OAR16	36226528	.	T	C	725.606	PASS	DP=166;VDB=0.0118741;SGB=5.36693;RPBZ=1.46518;MQBZ=-0.468766;MQSBZ=0.502086;BQBZ=0.090598;FS=0;MQ0F=0;AC=3;AN=8;DP4=38,25,21,25;MQ=36	GT:PL	0/1:255,0,237	0/0:0,54,255	0/1:255,0,255	0/1:255,0,255
OAR16	36432546	.	G	A	430.052	PASS	DP=252;VDB=8.63683e-08;SGB=-28.1474;RPBZ=-1.88367;MQBZ=0.884845;MQSBZ=3.73598;BQBZ=-0.0764688;FS=0;MQ0F=0;AC=2;AN=8;DP4=62,48,27,11;MQ=40	GT:PL	0/0:0,120,255	0/1:214,0,255	0/0:0,105,255	0/1:255,0,255
OAR16	36666972	.	T	A	552.007	PASS	DP=96;VDB=0.118033;SGB=-11.2871;RPBZ=-0.834549;MQBZ=0.191571;MQSBZ=-2.63942;BQBZ=-0.484467;FS=0;MQ0F=0;AC=4;AN=8;DP4=13,19,11,13;MQ=38	GT:PL	0/1:141,0,203	0/1:84,0,230	0/1:158,0,181	0/1:207,0,189
OAR16	37757155	.	A	T	706.519	PASS	DP=116;VDB=0.000405429;SGB=-15.2768;RPBZ=-1.47119;MQBZ=-1.589;MQSBZ=-1.17244;BQBZ=-1.62188;FS=0;MQ0F=0;AC=4;AN=8;DP4=21,9,18,19;MQ=38	GT:PL	0/1:148,0,195	0/1:107,0,165	0/1:255,0,243	0/1:234,0,120
OAR16	3837991	.	C	T	887.739	PASS	DP=300;VDB=2.46385e-11;SGB=-9.46623;RPBZ=-0.936016;MQBZ=-0.277184;MQSBZ=-0.306473;BQBZ=-0.531101;FS=0;MQ0F=0.00333333;AC=6;AN=8;DP4=29,25,70,71;MQ=37	GT:PL	1/1:255,123,0	0/1:162,0,255	0/1:255,0,255	1/1:255,181,0
OAR16	38665523	.	T	C	909.926	PASS	DP=178;VDB=4.04457e-19;SGB=-6.26985;RPBZ=-1.12423;MQBZ=-1.61893;MQSBZ=-1.2625;BQBZ=-1.3982;FS=0;MQ0F=0;AC=6;AN=8;DP4=15,16,27,44;MQ=39	GT:PL	0/1:255,0,255	1/1:255,60,0	0/1:184,0,255	1/1:255,81,0
OAR16	39322695	.	G	A	228.6	PASS	DP=47;VDB=2.84894e-06;SGB=-0.215916;RPBZ=-1.05383;MQBZ=1.23467;BQBZ=0.480893;FS=0;MQ0F=0;AC=3;AN=8;DP4=30,0,17,0;MQ=32	GT:PL	0/1:123,0,127	0/1:71,0,70	0/1:74,0,74	0/0:0,36,149
OAR16	39866466	.	C	A	307.911	PASS	DP=117;VDB=0.000324662;SGB=1.83436;RPBZ=-1.73969;MQBZ=1.04778;MQSBZ=-0.138227;BQBZ=0.508808;FS=0;MQ0F=0;AC=2;AN=8;DP4=29,29,7,7;MQ=37	GT:PL	0/1:170,0,255	0/0:0,39,255	0/1:177,0,173	0/0:0,75,255
OAR16	41244867	.	G	C	628.954	PASS	DP=146;VDB=0.00049676;SGB=-13.7425;RPBZ=1.75674;MQBZ=-0.797616;MQSBZ=-0.62461;BQBZ=2.02583;FS=0;MQ0F=0;AC=4;AN=8;DP4=32,16,11,21;MQ=38	GT:PL	0/1:65,0,255	0/1:149,0,148	0/1:217,0,206	0/1:236,0,250
OAR16	41244895	.	C	G	576.599	PASS	DP=128;VDB=1.68723e-08;SGB=2.8575;RPBZ=1.00845;MQBZ=0.487804;MQSBZ=-3.38811;BQBZ=-0.541337;FS=0;MQ0F=0;AC=3;AN=8;DP4=19,31,11,22;MQ=37	GT:PL	0/1:255,0,161	0/0:0,45,255	0/1:195,0,218	0/1:166,0,255
OAR16	41245036	.	T	G	75.8127	PASS	DP=10;VDB=0.00868673;SGB=0.717222;RPBZ=-0.845889;MQBZ=-1.93649;BQBZ=-1.5;FS=0;MQ0F=0;AC=3;AN=8;DP4=0,5,0,5;MQ=38	GT:PL	0/1:35,0,27	0/0:0,9,90	0/0:0,3,36	1/1:82,9,0
OAR16	41481683	.	A	G	795.466	PASS	DP=178;VDB=5.29745e-08;SGB=-6.49065;RPBZ=1.03349;MQBZ=-1.10348;MQSBZ=0.167171;BQBZ=0.773957;FS=0;MQ0F=0;AC=6;AN=8;DP4=20,7,38,38;MQ=39	GT:PL	1/1:255,93,0	0/1:93,0,226	1/1:255,90,0	0/1:232,0,255
OAR16	43314038	.	C	T	680.487	PASS	DP=223;VDB=0.00338192;SGB=8.65045;RPBZ=-1.25914;MQBZ=-0.175578;MQSBZ=-0.171077;BQBZ=1.00311;FS=0;MQ0F=0;AC=4;AN=8;DP4=43,32,36,27;MQ=39	GT:PL	1/1:255,99,0	0/1:214,0,255	0/1:255,0,255	0/0:0,126,255
OAR16	43314152	.	T	C	371.495	PASS	DP=63;VDB=1.11837e-08;SGB=2.47175;RPBZ=1.25505;MQBZ=-0.034027;BQBZ=0.768557;FS=0;MQ0F=0;AC=4;AN=8;DP4=0,31,0,31;MQ=38	GT:PL	1/1:176,48,0	0/1:105,0,125	0/1:134,0,117	0/0:0,48,182
OAR16	44020884	.	A	G	147.824	PASS	DP=58;VDB=7.08961e-07;SGB=2.89638;RPBZ=1.38303;MQBZ=-1.0057;MQSBZ=-0.0615733;BQBZ=-0.829993;FS=0;MQ0F=0.103448;AC=5;AN=8;DP4=3,9,9,11;MQ=14	GT:PL	0/0:0,21,85	1/1:94,30,0	0/1:15,0,49	1/1:84,15,0
OAR16	44294832	.	C	T	475.753	PASS	DP=138;VDB=6.49278e-17;SGB=4.59493;RPBZ=-1.04729;MQBZ=-1.7544;MQSBZ=-3.72808;BQBZ=-0.864848;FS=0;MQ0F=0;AC=4;AN=8;DP4=16,30,8,34;MQ=38	GT:PL	1/1:255,66,0	0/1:9,0,188	0/1:255,0,83	0/0:0,99,255
OAR16	4432780	.	C	T	364.758	PASS	DP=49;VDB=0.004032;SGB=0.165586;RPBZ=0.671052;MQBZ=-1.42942;MQSBZ=-0.520411;BQBZ=1.47703;FS=0;MQ0F=0;AC=3;AN=8;DP4=2,18,6,13;MQ=39	GT:PL	0/1:175,0,90	0/1:84,0,93	0/1:145,0,137	0/0:0,15,148
OAR16	45069111	.	T	C	496.458	PASS	DP=159;VDB=0.0067333;SGB=-20.1692;RPBZ=3.18916;MQBZ=1.29594;MQSBZ=-0.996109;BQBZ=1.91401;FS=0;MQ0F=0;AC=3;AN=8;DP4=35,27,18,7;MQ=40	GT:PL	0/1:255,0,230	0/1:184,0,194	0/1:97,0,255	0/0:0,90,255
OAR16	45644610	.	A	G	725.606	PASS	DP=249;VDB=0.127387;SGB=-39.8078;RPBZ=-0.844031;MQBZ=0.0665538;MQSBZ=-1.73601;BQBZ=2.01248;FS=0;MQ0F=0;AC=3;AN=8;DP4=40,63,36,21;MQ=37	GT:PL	0/0:0,123,255	0/1:255,0,255	0/1:255,0,228	0/1:255,0,255
OAR16	46476821	.	G	A	390.384	PASS	DP=86;VDB=6.3097e-06;SGB=-15.8732;RPBZ=-0.142294;MQBZ=-0.596145;MQSBZ=2.51058;BQBZ=-0.757177;FS=0;MQ0F=0;AC=3;AN=8;DP4=21,15,8,10;MQ=39	GT:PL	0/0:0,42,255	0/1:99,0,118	0/1:198,0,235	0/1:133,0,187
OAR16	47461627	.	T	C	221.168	PASS	DP=87;VDB=0.0860063;SGB=2.6072;RPBZ=-0.47076;MQBZ=-1.91045;MQSBZ=-0.469373;BQBZ=-0.779879;FS=0;MQ0F=0;AC=2;AN=8;DP4=21,14,11,5;MQ=39	GT:PL	0/1:2,0,240	0/0:0,30,255	0/0:0,42,255	0/1:255,0,6
OAR16	47461679	.	G	A	149.41	PASS	DP=44;VDB=0.140844;SGB=-17.3738;RPBZ=0.69282;MQBZ=1.0352;MQSBZ=-1.13675;BQBZ=0;FS=0;MQ0F=0;AC=3;AN=8;DP4=7,8,5,2;MQ=39	GT:PL	0/1:33,0,68	0/1:129,0,64	0/1:27,0,139	0/0:18,39,199
OAR16	48500873	.	G	A	114.849	PASS	DP=48;VDB=0.02383;SGB=-0.0966342;RPBZ=-0.423642;MQBZ=-0.366258;BQBZ=0.992278;FS=0;MQ0F=0;AC=2;AN=8;DP4=39,0,9,0;MQ=35	GT:PL	0/0:0,24,145	0/1:64,0,124	0/1:90,0,87	0/0:0,54,182
OAR16	49769072	.	T	C	134.716	PASS	DP=75;VDB=0.000225647;SGB=-0.867633;RPBZ=1.5295;MQBZ=-2.20389;MQSBZ=0.8;BQBZ=-2.05298;FS=0;MQ0F=0;AC=2;AN=8;DP4=18,16,7,0;MQ=41	GT:PL	0/0:0,54,255	0/1:83,0,128	0/0:0,12,146	0/1:91,0,217
OAR16	50926056	.	G	A	118.526	PASS	DP=14;VDB=0.000751702;SGB=-2.94636;RPBZ=-2.04184;MQBZ=1.39622;BQBZ=-1.27098;FS=0;MQ0F=0;AC=6;AN=8;DP4=6,0,8,0;MQ=28	GT:PL	1/1:102,12,0	0/1:25,0,67	0/1:15,0,33	1/1:14,3,0
OAR16	51422950	.	G	A	980.294	PASS	DP=302;VDB=3.24608e-12;SGB=-9.01105;RPBZ=0.161173;MQBZ=-2.23855;MQSBZ=-1.36611;BQBZ=-0.595473;FS=0;MQ0F=0;AC=5;AN=8;DP4=26,35,51,80;MQ=38	GT:PL	0/1:255,0,255	0/1:255,0,215	1/1:255,141,0	0/1:255,0,255
OAR16	51750622	.	A	T	267.366	PASS	DP=33;VDB=0.0807261;SGB=0.512133;RPBZ=-0.469251;MQBZ=0.218591;MQSBZ=-0.477571;BQBZ=0.0755516;FS=0;MQ0F=0;AC=5;AN=8;DP4=3,3,4,7;MQ=34	GT:PL	1/1:134,12,0	0/1:17,0,34	1/1:161,18,0	0/0:0,15,162
OAR16	52028142	.	G	A	463.187	PASS	DP=83;VDB=0.00287417;SGB=16.3653;RPBZ=1.23597;MQBZ=-1.64757;MQSBZ=-1.77823;BQBZ=1.2872;FS=0;MQ0F=0;AC=4;AN=8;DP4=9,11,16,14;MQ=39	GT:PL	1/1:255,12,0	0/0:0,39,255	1/1:255,6,0	0/0:0,15,149
OAR16	52351812	.	C	T	519.332	PASS	DP=82;VDB=0.0476245;SGB=1.50515;RPBZ=0.616109;MQBZ=1.23556;MQSBZ=-1.02887;BQBZ=0.364747;FS=0;MQ0F=0;AC=3;AN=8;DP4=12,16,12,14;MQ=35	GT:PL	0/0:0,24,198	0/1:193,0,17	0/1:221,0,164	0/1:145,0,227
OAR16	5297037	.	G	A	76.4961	PASS	DP=68;VDB=0.0469269;SGB=-0.864905;RPBZ=-0.0837742;MQBZ=-1.04645;MQSBZ=1.22773;BQBZ=-0.763084;FS=0;MQ0F=0;AC=2;AN=8;DP4=29,8,3,4;MQ=35	GT:PL	0/0:0,21,186	0/1:27,0,84	0/0:0,45,255	0/1:90,0,214
OAR16	53765319	.	T	C	91.8307	PASS	DP=53;VDB=0.570714;SGB=-1.62982;RPBZ=2.32782;MQBZ=-1.46924;MQSBZ=0.945487;BQBZ=1.94674;FS=0;MQ0F=0;AC=2;AN=8;DP4=21,6,3,2;MQ=38	GT:PL	0/0:0,30,255	0/1:12,0,79	0/0:0,27,232	0/1:119,0,132
OAR16	53967182	.	T	C	662.522	PASS	DP=145;VDB=6.35403e-05;SGB=5.56011;RPBZ=-0.0738468;MQBZ=-3.08231;MQSBZ=-0.803785;BQBZ=-0.648433;FS=0;MQ0F=0;AC=3;AN=8;DP4=14,31,16,31;MQ=36	GT:PL	0/1:245,0,232	0/0:0,30,255	0/1:202,0,235	0/1:255,0,136
OAR16	54500838	.	C	T	471.041	PASS	DP=316;VDB=2.82106e-05;SGB=-39.8078;RPBZ=-0.811994;MQBZ=-0.289888;MQSBZ=1.6788;BQBZ=0.625494;FS=0;MQ0F=0;AC=2;AN=8;DP4=82,65,26,31;MQ=36	GT:PL	0/1:255,0,255	0/0:0,96,255	0/1:255,0,255	0/0:0,193,255
OAR16	55763427	.	C	T	601.484	PASS	DP=112;VDB=1.79936e-09;SGB=4.2084;RPBZ=1.0091;MQBZ=-1.00279;MQSBZ=-2.06248;BQBZ=-1.47012;FS=0;MQ0F=0;AC=4;AN=8;DP4=9,22,11,29;MQ=35	GT:PL	0/1:139,0,202	0/0:0,30,211	1/1:255,60,0	0/1:251,0,244
OAR16	57225812	.	G	A	470.918	PASS	DP=259;VDB=0.045332;SGB=8.78764;RPBZ=-1.13064;MQBZ=0.516538;MQSBZ=-0.365543;BQBZ=1.24232;FS=0;MQ0F=0;AC=2;AN=8;DP4=57,73,17,15;MQ=38	GT:PL	0/1:255,0,255	0/1:255,0,255	0/0:0,114,255	0/0:0,144,255
OAR16	57894690	.	T	C	428.02	PASS	DP=211;VDB=0.105491;SGB=5.69729;RPBZ=1.03538;MQBZ=0.31643;MQSBZ=-0.442583;BQBZ=0.56393;FS=0;MQ0F=0.00473934;AC=2;AN=8;DP4=49,55,11,13;MQ=37	GT:PL	0/0:0,132,255	0/1:212,0,123	0/0:0,105,255	0/1:255,0,255
OAR16	59270780	.	G	T	908.848	PASS	DP=158;VDB=0.0258965;SGB=-6.5458;RPBZ=1.28675;MQBZ=-1.48571;MQSBZ=-1.93898;BQBZ=-1.81406;FS=0;MQ0F=0;AC=6;AN=8;DP4=6,11,34,43;MQ=37	GT:PL	1/1:255,72,0	0/1:183,0,250	1/1:255,63,0	0/1:255,0,122
OAR16	59483545	.	G	A	667.312	PASS	DP=157;VDB=0.0334127;SGB=4.5944;RPBZ=1.88975;MQBZ=1.23304;MQSBZ=-3.59461;BQBZ=0.168119;FS=0;MQ0F=0;AC=3;AN=8;DP4=16,36,21,21;MQ=38	GT:PL	0/1:255,0,177	0/1:255,0,128	0/0:0,60,255	0/1:197,0,255
OAR16	59980583	.	C	T	443.022	PASS	DP=222;VDB=6.70056e-06;SGB=8.40135;RPBZ=-0.317849;MQBZ=0.256031;MQSBZ=1.68201;BQBZ=1.42931;FS=0;MQ0F=0;AC=2;AN=8;DP4=57,41,14,17;MQ=38	GT:PL	0/1:255,0,255	0/0:0,60,255	0/0:0,135,255	0/1:227,0,255
OAR16	60229223	.	G	A	210.011	PASS	DP=138;VDB=0.000817477;SGB=36.4952;RPBZ=1.05679;MQBZ=1.01785;MQSBZ=-0.386433;BQBZ=1.3112;FS=0;MQ0F=0;AC=2;AN=8;DP4=19,29,12,16;MQ=41	GT:PL	0/0:0,48,255	0/0:0,51,255	0/0:0,42,255	1/1:255,45,0
OAR16	60517628	.	A	C	177.437	PASS	DP=33;VDB=0.000337225;SGB=5.94801;RPBZ=-0.220711;MQBZ=-0.725712;BQBZ=-0.235076;FS=0;MQ0F=0;AC=3;AN=8;DP4=18,0,13,0;MQ=33	GT:PL	0/1:109,0,15	1/1:114,21,0	0/0:0,15,94	0/0:0,36,172
OAR16	61139950	.	G	A	719.449	PASS	DP=134;VDB=2.5409e-05;SGB=13.7657;RPBZ=1.78195;MQBZ=0.585702;MQSBZ=1.24193;BQBZ=-0.285797;FS=0;MQ0F=0;AC=5;AN=8;DP4=15,9,34,25;MQ=36	GT:PL	1/1:255,63,0	0/0:0,45,255	1/1:255,66,0	0/1:255,0,144
OAR16	61413330	.	T	C	464.583	PASS	DP=292;VDB=1.54664e-08;SGB=44.893;RPBZ=0.0717972;MQBZ=-0.00851706;MQSBZ=0.91605;BQBZ=-0.545949;FS=0;MQ0F=0;AC=3;AN=8;DP4=60,47,42,27;MQ=39	GT:PL	0/0:0,120,255	0/1:255,0,255	0/0:0,148,255	1/1:255,151,0
OAR16	61662389	.	C	T	879.897	PASS	DP=146;VDB=1.34489e-07;SGB=-5.85572;RPBZ=0.466257;MQBZ=0.727956;MQSBZ=-0.856286;BQBZ=0.993047;FS=0;MQ0F=0;AC=6;AN=8;DP4=13,14,23,39;MQ=37	GT:PL	1/1:255,54,0	0/1:154,0,213	1/1:255,33,0	0/1:255,0,255
OAR16	61880854	.	A	G	529.721	PASS	DP=71;VDB=0.000330252;SGB=3.69457;RPBZ=-0.724186;MQBZ=-1.27898;MQSBZ=1.0797;BQBZ=-1.50944;FS=0;MQ0F=0;AC=5;AN=8;DP4=6,6,11,12;MQ=40	GT:PL	1/1:255,33,0	0/0:0,18,198	1/1:215,24,0	0/1:105,0,185
OAR16	61880934	.	A	C	373.69	PASS	DP=101;VDB=0.160079;SGB=2.99323;RPBZ=0.974614;MQBZ=0.526716;MQSBZ=-0.638515;BQBZ=-1.38735;FS=0;MQ0F=0;AC=3;AN=8;DP4=16,24,7,10;MQ=39	GT:PL	0/0:0,54,255	1/1:206,21,0	0/0:0,42,255	0/1:213,0,195
OAR16	6315914	.	T	C	286.159	PASS	DP=26;VDB=2.68652e-09;SGB=-3.88925;RPBZ=-0.17073;MQBZ=0.247384;BQBZ=-1.64584;FS=0;MQ0F=0;AC=6;AN=8;DP4=5,0,20,0;MQ=27	GT:PL	1/1:64,15,0	0/1:85,0,38	1/1:108,18,0	0/1:69,0,27
OAR16	6316056	.	G	A	345.735	PASS	DP=180;VDB=0.0132733;SGB=6.08358;RPBZ=-0.880169;MQBZ=0.903287;MQSBZ=-0.293979;BQBZ=-0.368008;FS=0;MQ0F=0.00555556;AC=2;AN=8;DP4=34,53,13,12;MQ=36	GT:PL	0/0:0,66,255	0/1:130,0,255	0/0:0,90,255	0/1:255,0,255
OAR16	648209	.	T	C	460.475	PASS	DP=297;VDB=0.00045168;SGB=48.8737;RPBZ=0.312014;MQBZ=0.415946;MQSBZ=1.01173;BQBZ=0.283118;FS=0;MQ0F=0.003367;AC=4;AN=8;DP4=30,45,37,38;MQ=36	GT:PL	1/1:255,99,0	0/0:0,87,255	1/1:255,126,0	0/0:0,138,255
OAR16	64973173	.	C	T	65.8531	PASS	DP=16;VDB=0.00324086;SGB=1.26965;RPBZ=-0.490261;MQBZ=-0.33726;BQBZ=0.358057;FS=0;MQ0F=0;AC=3;AN=8;DP4=10,0,6,0;MQ=29	GT:PL	0/0:0,12,96	0/1:27,0,14	0/0:0,15,92	1/1:83,12,0
OAR16	64973204	.	A	G	271.652	PASS	DP=45;VDB=1.01674e-07;SGB=6.33093;RPBZ=-1.84919;MQBZ=-0.788263;BQBZ=-1.18033;FS=0;MQ0F=0;AC=4;AN=8;DP4=17,0,25,0;MQ=35	GT:PL	0/1:106,0,137	0/1:27,0,14	0/0:0,21,128	1/1:182,51,0
OAR16	64973305	.	T	C	854.584	PASS	DP=196;VDB=0.00020598;SGB=-4.97465;RPBZ=0.166251;MQBZ=-1.13365;MQSBZ=-0.915113;BQBZ=1.84132;FS=0;MQ0F=0;AC=5;AN=8;DP4=14,24,47,27;MQ=38	GT:PL	0/1:245,0,255	0/1:139,0,214	0/1:255,0,207	1/1:255,117,0
OAR16	65778600	.	A	G	930.209	PASS	DP=120;VDB=2.64847e-06;SGB=-5.93726;RPBZ=0.368634;MQBZ=0.475774;MQSBZ=1.09912;BQBZ=-0.0506454;FS=0;MQ0F=0;AC=6;AN=8;DP4=9,2,29,36;MQ=37	GT:PL	0/1:206,0,156	1/1:255,39,0	0/1:254,0,65	1/1:255,87,0
OAR16	65988507	.	C	T	201.584	PASS	DP=49;VDB=2.14754e-05;SGB=9.44663;RPBZ=-1.94511;MQBZ=-1.27721;BQBZ=1.32691;FS=0;MQ0F=0;AC=3;AN=8;DP4=0,29,0,18;MQ=35	GT:PL	0/0:0,45,157	1/1:165,36,0	0/1:82,0,101	0/0:0,27,158
OAR16	67234782	.	A	G	543.995	PASS	DP=76;VDB=1.17517e-14;SGB=-5.62583;RPBZ=1.77822;MQBZ=1.04351;BQBZ=-0.51323;FS=0;MQ0F=0;AC=6;AN=8;DP4=0,19,0,57;MQ=37	GT:PL	1/1:182,63,0	0/1:122,0,111	0/1:113,0,135	1/1:166,34,0
OAR16	67453204	.	G	C	979.914	PASS	DP=185;VDB=4.25962e-05;SGB=-6.68274;RPBZ=-0.195554;MQBZ=0.618948;MQSBZ=-2.12393;BQBZ=0.318464;FS=0;MQ0F=0;AC=5;AN=8;DP4=12,20,43,37;MQ=37	GT:PL	0/1:255,0,184	0/1:255,0,143	1/1:255,60,0	0/1:255,0,255
OAR16	67848086	.	C	T	975.09	PASS	DP=272;VDB=0.00136888;SGB=-25.7099;RPBZ=-0.835168;MQBZ=-1.68203;MQSBZ=-2.4738;BQBZ=1.03365;FS=0;MQ0F=0;AC=4;AN=8;DP4=44,53,39,32;MQ=38	GT:PL	0/1:248,0,255	0/1:255,0,255	0/1:255,0,255	0/1:255,0,255
OAR16	68294296	.	A	G	462.04	PASS	DP=204;VDB=1.8076e-07;SGB=9.56023;RPBZ=2.80289;MQBZ=0.643477;MQSBZ=-3.27283;BQBZ=0.932628;FS=0;MQ0F=0;AC=2;AN=8;DP4=27,71,13,21;MQ=38	GT:PL	0/0:0,81,255	0/1:246,0,255	0/0:0,108,255	0/1:255,0,255
OAR16	68737231	.	C	T	678.314	PASS	DP=161;VDB=8.54224e-08;SGB=-27.5336;RPBZ=1.51555;MQBZ=-0.20051;MQSBZ=-1.80743;BQBZ=0.393147;FS=0;MQ0F=0;AC=3;AN=8;DP4=35,28,14,23;MQ=38	GT:PL	0/1:232,0,255	0/0:0,30,254	0/1:253,0,254	0/1:233,0,255
OAR16	69254675	.	C	T	683.6	PASS	DP=228;VDB=4.64292e-08;SGB=6.9121;RPBZ=0.648427;MQBZ=1.21669;MQSBZ=-2.63224;BQBZ=-0.994675;FS=0;MQ0F=0;AC=3;AN=8;DP4=34,58,23,31;MQ=35	GT:PL	0/0:0,114,255	0/1:255,0,207	0/1:255,0,255	0/1:213,0,255
OAR16	70162026	.	G	T	697.491	PASS	DP=230;VDB=7.48936e-21;SGB=9.61616;RPBZ=-0.63358;MQBZ=-0.784703;MQSBZ=2.32674;BQBZ=-1.20072;FS=0;MQ0F=0;AC=4;AN=8;DP4=44,33,43,25;MQ=38	GT:PL	1/1:255,58,0	0/0:0,111,255	0/1:231,0,255	0/1:255,0,255
OAR16	7379944	.	C	T	157.279	PASS	DP=23;VDB=0.0002172;SGB=3.91527;RPBZ=0.528586;MQBZ=0.101296;BQBZ=2.16815;FS=0;MQ0F=0;AC=3;AN=8;DP4=13,0,10,0;MQ=36	GT:PL	1/1:127,18,0	0/0:0,12,110	0/1:75,0,77	0/0:0,15,107
OAR16	7380073	.	G	A	354.869	PASS	DP=168;VDB=0.000342554;SGB=6.08358;RPBZ=-0.911412;MQBZ=-1.08816;MQSBZ=0.964525;BQBZ=-0.731754;FS=0;MQ0F=0;AC=2;AN=8;DP4=40,41,18,7;MQ=38	GT:PL	0/1:139,0,255	0/0:0,60,255	0/1:255,0,255	0/0:0,90,255
OAR16	7581143	.	C	T	197.87	PASS	DP=111;VDB=0.119582;SGB=0.289452;RPBZ=-1.12428;MQBZ=0.900192;MQSBZ=-0.587919;BQBZ=0.0764597;FS=0;MQ0F=0;AC=2;AN=8;DP4=28,27,3,7;MQ=38	GT:PL	0/1:91,0,204	0/0:0,66,255	0/1:146,0,90	0/0:0,63,255
OAR16	7787648	.	T	G	173.91	PASS	DP=59;VDB=0.00058184;SGB=1.44808;RPBZ=-0.256451;MQBZ=-0.299267;BQBZ=0.279056;FS=0;MQ0F=0;AC=2;AN=8;DP4=46,0,13,0;MQ=38	GT:PL	0/1:129,0,63	0/0:0,39,174	0/1:84,0,103	0/0:0,72,188
OAR16	7787657	.	A	C	183.005	PASS	DP=60;VDB=0.00058184;SGB=1.44808;RPBZ=0.0628964;MQBZ=-0.334118;BQBZ=1.46673;FS=0;MQ0F=0;AC=2;AN=8;DP4=47,0,13,0;MQ=38	GT:PL	0/1:126,0,95	0/0:0,36,172	0/1:96,0,103	0/0:0,72,188
OAR16	7787762	.	G	C	352.801	PASS	DP=148;VDB=0.000828492;SGB=3.76582;RPBZ=-0.0178913;MQBZ=1.13293;MQSBZ=-0.640252;BQBZ=0.793045;FS=0;MQ0F=0;AC=2;AN=8;DP4=35,46,10,9;MQ=39	GT:PL	0/1:197,0,255	0/0:0,57,255	0/1:195,0,255	0/0:0,99,255
OAR16	7994255	.	C	T	719.503	PASS	DP=215;VDB=0.00361688;SGB=25.8432;RPBZ=1.70541;MQBZ=-3.40693;MQSBZ=-2.02539;BQBZ=-0.682143;FS=0;MQ0F=0;AC=5;AN=8;DP4=22,11,44,57;MQ=37	GT:PL	1/1:255,114,0	0/0:0,63,255	1/1:255,114,0	0/1:255,0,245
OAR16	8206427	.	A	T	464.557	PASS	DP=275;VDB=2.27807e-27;SGB=20.7628;RPBZ=0.160254;MQBZ=-3.32057;MQSBZ=4.70202;BQBZ=-2.09371;FS=0;MQ0F=0;AC=3;AN=8;DP4=75,35,46,17;MQ=37	GT:PL	1/1:255,141,0	0/0:0,84,255	0/1:255,0,255	0/0:0,187,255
OAR16	8468742	.	A	G	216.369	PASS	DP=90;VDB=0.047706;SGB=-0.0966342;RPBZ=-0.615997;MQBZ=-0.451408;MQSBZ=-2.44006;BQBZ=1.53163;FS=0;MQ0F=0;AC=3;AN=8;DP4=18,26,4,5;MQ=38	GT:PL	0/0:0,45,255	1/1:143,12,0	0/0:0,48,255	0/1:118,0,255
OAR16	897600	.	G	T	367.514	PASS	DP=150;VDB=0.000397522;SGB=5.69729;RPBZ=1.63801;MQBZ=1.00683;MQSBZ=0.962326;BQBZ=1.62107;FS=0;MQ0F=0;AC=3;AN=8;DP4=31,32,12,12;MQ=37	GT:PL	0/0:0,96,255	0/1:158,0,79	0/0:0,84,255	1/1:255,54,0
OAR16	9917595	.	C	T	271.595	PASS	DP=46;VDB=0.000256011;SGB=5.94801;RPBZ=-0.368042;MQBZ=-0.39127;MQSBZ=-1.1817;BQBZ=-1.43516;FS=0;MQ0F=0;AC=3;AN=8;DP4=5,11,3,10;MQ=39	GT:PL	0/0:0,21,230	1/1:199,18,0	0/0:0,21,211	0/1:118,0,40
OAR17	10765921	.	C	T	66.9451	PASS	DP=24;VDB=0.0782353;SGB=-1.63269;RPBZ=-0.106879;MQBZ=-1.03565;BQBZ=1.09682;FS=0;MQ0F=0;AC=2;AN=8;DP4=19,0,5,0;MQ=40	GT:PL	0/1:52,0,77	0/0:0,15,115	0/1:54,0,71	0/0:0,24,155
OAR17	10765940	.	A	G	94.9145	PASS	DP=49;VDB=0.14314;SGB=-1.63269;RPBZ=0.443199;MQBZ=-1.20742;MQSBZ=2.08124;BQBZ=0.775011;FS=0;MQ0F=0;AC=2;AN=8;DP4=13,9,4,1;MQ=40	GT:PL	0/1:63,0,104	0/0:0,21,213	0/1:71,0,89	0/0:0,27,255
OAR17	11006131	.	G	A	274.974	PASS	DP=197;VDB=0.00372235;SGB=-17.7144;RPBZ=-3.52808;MQBZ=-1.67513;MQSBZ=1.44862;BQBZ=2.8528;FS=0;MQ0F=0;AC=2;AN=8;DP4=33,62,12,9;MQ=36	GT:PL	0/1:152,0,255	0/0:0,51,255	0/1:162,0,255	0/0:0,3,255
OAR17	11482812	.	A	T	970.609	PASS	DP=312;VDB=6.06962e-22;SGB=-8.36805;RPBZ=0.657729;MQBZ=-1.08788;MQSBZ=0.499769;BQBZ=0.679308;FS=0;MQ0F=0;AC=5;AN=8;DP4=31,39,53,64;MQ=38	GT:PL	0/1:255,0,255	0/1:245,0,205	1/1:255,151,0	0/1:255,0,255
OAR17	11749762	.	C	T	89.6463	PASS	DP=33;VDB=0.237122;SGB=-7.88738;RPBZ=-0.449608;MQBZ=-0.0449611;MQSBZ=0.314728;BQBZ=3.40011;FS=0;MQ0F=0;AC=3;AN=8;DP4=1,22,4,1;MQ=40	GT:PL	0/0:0,18,139	0/1:90,0,108	0/1:21,0,117	0/1:21,0,110
OAR17	12507461	.	A	T	470.974	PASS	DP=216;VDB=0.000829359;SGB=-29.9885;RPBZ=-0.18172;MQBZ=2.37221;MQSBZ=-1.51374;BQBZ=1.21516;FS=0;MQ0F=0;AC=2;AN=8;DP4=47,46,28,13;MQ=37	GT:PL	0/1:255,0,255	0/0:0,60,255	0/1:255,0,250	0/0:0,81,255
OAR17	13112423	.	G	A	552.497	PASS	DP=108;VDB=0.0173945;SGB=3.05278;RPBZ=-0.927516;MQBZ=0.559861;MQSBZ=0.830762;BQBZ=-0.919299;FS=0;MQ0F=0;AC=4;AN=8;DP4=17,11,11,23;MQ=37	GT:PL	0/1:118,0,144	0/0:0,45,255	0/1:223,0,163	1/1:255,57,0
OAR17	13112490	.	G	A	102.293	PASS	DP=44;VDB=0.163924;SGB=2.64773;RPBZ=0.072956;MQBZ=-3.35229;MQSBZ=1.1952;BQBZ=0.755929;FS=0;MQ0F=0;AC=3;AN=8;DP4=6,8,6,2;MQ=34	GT:PL	0/0:0,6,77	1/1:123,18,0	0/1:24,0,163	0/0:0,18,207
OAR17	13329468	.	G	A	327.033	PASS	DP=189;VDB=0.0114325;SGB=-20.1692;RPBZ=4.56005;MQBZ=0.0942258;MQSBZ=0.3214;BQBZ=2.4613;FS=0;MQ0F=0;AC=2;AN=8;DP4=75,19,10,15;MQ=37	GT:PL	0/1:109,0,255	0/1:255,0,89	0/0:0,1,229	0/0:0,132,255
OAR17	13329485	.	C	T	897.046	PASS	DP=187;VDB=1.91727e-05;SGB=-6.86523;RPBZ=0.551118;MQBZ=-2.21776;MQSBZ=0.502571;BQBZ=1.21903;FS=0;MQ0F=0;AC=6;AN=8;DP4=25,9,52,32;MQ=37	GT:PL	1/1:255,90,0	1/1:255,21,0	0/1:171,0,206	0/1:255,0,255
OAR17	14364401	.	A	C	982.472	PASS	DP=516;VDB=0.00371795;SGB=-45.3484;RPBZ=-1.12532;MQBZ=0.174676;MQSBZ=1.07681;BQBZ=0.587856;FS=0;MQ0F=0.00193798;AC=4;AN=8;DP4=80,75,76,59;MQ=39	GT:PL	0/1:255,0,255	0/1:255,0,255	0/1:255,0,255	0/1:255,0,255
OAR17	14364450	.	C	T	872.446	PASS	DP=432;VDB=1.7496e-07;SGB=-128.721;RPBZ=-8.28751;MQBZ=-2.03539;MQSBZ=0.44144;BQBZ=9.07667;FS=0;MQ0F=0.00231481;AC=4;AN=8;DP4=40,161,36,40;MQ=39	GT:PL	0/1:223,0,255	0/1:180,0,239	0/1:255,0,255	0/1:255,0,255
OAR17	1545786	.	A	T	464.253	PASS	DP=126;VDB=5.27904e-09;SGB=2.8575;RPBZ=-1.00861;MQBZ=0.610106;MQSBZ=-2.45645;BQBZ=-0.0787787;FS=0;MQ0F=0;AC=3;AN=8;DP4=13,30,12,21;MQ=34	GT:PL	0/1:255,0,90	0/0:0,33,227	1/1:255,48,0	0/0:0,78,255
OAR17	16160320	.	C	T	712.384	PASS	DP=197;VDB=4.95512e-11;SGB=12.3202;RPBZ=0.750526;MQBZ=-0.474632;MQSBZ=1.39806;BQBZ=-1.1713;FS=0;MQ0F=0;AC=4;AN=8;DP4=33,18,51,31;MQ=35	GT:PL	0/1:255,0,239	0/1:246,0,190	0/0:0,81,255	1/1:255,129,0
OAR17	16408468	.	G	A	623.618	PASS	DP=78;VDB=2.64109e-05;SGB=-4.15404;RPBZ=0.199001;MQBZ=-1.93618;MQSBZ=2.48197;BQBZ=-0.712976;FS=0;MQ0F=0;AC=5;AN=8;DP4=6,3,21,19;MQ=34	GT:PL	0/1:167,0,143	0/1:103,0,57	1/1:255,63,0	0/1:139,0,39
OAR17	16855187	.	T	C	719.581	PASS	DP=187;VDB=2.68824e-14;SGB=17.8551;RPBZ=-1.09121;MQBZ=-2.99545;MQSBZ=-3.1459;BQBZ=-1.61768;FS=0;MQ0F=0;AC=5;AN=8;DP4=17,25,28,45;MQ=35	GT:PL	1/1:255,54,0	0/0:0,63,255	1/1:255,99,0	0/1:255,0,255
OAR17	18344422	.	A	G	405.808	PASS	DP=203;VDB=3.85642e-06;SGB=-22.624;RPBZ=1.28451;MQBZ=0.021139;MQSBZ=-3.54549;BQBZ=-0.246765;FS=0;MQ0F=0;AC=2;AN=8;DP4=37,64,8,21;MQ=37	GT:PL	0/1:241,0,255	0/0:0,30,255	0/1:204,0,255	0/0:0,120,255
OAR17	18605987	.	G	A	660.447	PASS	DP=154;VDB=0.0148504;SGB=-16.5042;RPBZ=0.63323;MQBZ=-1.12783;MQSBZ=1.34082;BQBZ=-1.79202;FS=0;MQ0F=0;AC=4;AN=8;DP4=33,26,22,19;MQ=37	GT:PL	0/1:255,0,247	0/1:63,0,255	0/1:237,0,255	0/1:144,0,221
OAR17	1878939	.	G	A	108.076	PASS	DP=50;VDB=0.0672958;SGB=-1.63269;RPBZ=2.47064;MQBZ=-0.395628;MQSBZ=0.620505;BQBZ=1.5161;FS=0;MQ0F=0;AC=2;AN=8;DP4=16,7,1,4;MQ=41	GT:PL	0/0:0,18,175	0/1:55,0,148	0/0:0,18,207	0/1:93,0,178
OAR17	1878974	.	C	T	211.257	PASS	DP=50;VDB=0.0348254;SGB=-0.0966342;RPBZ=-0.571364;MQBZ=-1.94666;MQSBZ=-0.151911;BQBZ=-0.782586;FS=0;MQ0F=0;AC=2;AN=8;DP4=7,12,8,1;MQ=41	GT:PL	0/1:140,0,24	0/1:111,0,78	0/0:0,18,207	0/0:0,27,255
OAR17	18818525	.	A	C	352.936	PASS	DP=133;VDB=0.00917049;SGB=3.76582;RPBZ=-1.41628;MQBZ=0.751757;MQSBZ=-0.649471;BQBZ=-0.784066;FS=0;MQ0F=0;AC=2;AN=8;DP4=32,31,9,10;MQ=39	GT:PL	0/0:0,78,255	0/1:137,0,220	0/0:0,36,255	0/1:255,0,255
OAR17	2084253	.	G	A	376.052	PASS	DP=131;VDB=0.119443;SGB=2.60694;RPBZ=2.65836;MQBZ=1.63413;MQSBZ=-0.813938;BQBZ=2.10306;FS=0;MQ0F=0;AC=2;AN=8;DP4=14,18,10,6;MQ=38	GT:PL	0/1:179,0,184	0/0:0,18,204	0/1:236,0,172	0/0:0,33,251
OAR17	2084281	.	T	A	198.536	PASS	DP=130;VDB=0.000887114;SGB=2.60694;RPBZ=-2.07155;MQBZ=-5.02232;MQSBZ=0.841173;BQBZ=-3.99447;FS=0;MQ0F=0;AC=2;AN=8;DP4=34,32,10,6;MQ=36	GT:PL	0/0:0,60,255	0/1:75,0,176	0/0:0,84,255	0/1:163,0,255
OAR17	20883824	.	G	T	780.419	PASS	DP=185;VDB=7.82184e-14;SGB=-20.4934;RPBZ=0.186204;MQBZ=-1.30145;MQSBZ=1.91474;BQBZ=0.402956;FS=0;MQ0F=0;AC=4;AN=8;DP4=31,24,34,20;MQ=39	GT:PL	0/1:255,0,255	0/1:93,0,255	0/1:215,0,198	0/1:255,0,255
OAR17	21795588	.	T	C	784.656	PASS	DP=97;VDB=0.00132779;SGB=-4.57258;RPBZ=-1.5659;MQBZ=-0.0775288;MQSBZ=-2.53083;BQBZ=0.973563;FS=0;MQ0F=0;AC=4;AN=8;DP4=7,14,16,18;MQ=39	GT:PL	0/1:197,0,140	0/1:195,0,140	0/1:177,0,143	0/1:254,0,126
OAR17	22013060	.	C	T	135.034	PASS	DP=48;VDB=0.00909563;SGB=-0.0966342;RPBZ=-0.251215;MQBZ=0.107868;BQBZ=-0.0748682;FS=0;MQ0F=0;AC=2;AN=8;DP4=0,39,0,9;MQ=38	GT:PL	0/0:0,39,181	0/1:87,0,39	0/1:87,0,136	0/0:0,39,171
OAR17	24828694	.	G	A	229.539	PASS	DP=22;VDB=0.0795616;SGB=-0.197938;RPBZ=0.284709;MQBZ=-0.707107;MQSBZ=0.845154;BQBZ=-1.04881;FS=0;MQ0F=0;AC=6;AN=8;DP4=2,2,5,3;MQ=40	GT:PL	1/1:168,15,0	0/1:0,3,42	1/1:72,6,0	0/1:30,0,107
OAR17	25034509	.	A	C	175.114	PASS	DP=71;VDB=0.000126549;SGB=-14.0321;RPBZ=-0.609172;MQBZ=0.618045;BQBZ=0.112214;FS=0;MQ0F=0;AC=2;AN=8;DP4=55,0,15,0;MQ=35	GT:PL	0/0:0,15,148	0/1:109,0,117	0/0:0,60,182	0/1:105,0,131
OAR17	25476873	.	A	G	397.886	PASS	DP=186;VDB=0.000402115;SGB=6.46988;RPBZ=2.27595;MQBZ=-0.838708;MQSBZ=-1.02641;BQBZ=-0.0362257;FS=0;MQ0F=0;AC=2;AN=8;DP4=59,35,14,12;MQ=38	GT:PL	0/0:0,81,255	0/1:182,0,244	0/0:0,102,255	0/1:255,0,255
OAR17	25684718	.	C	T	667.74	PASS	DP=94;VDB=0.389034;SGB=7.36273;RPBZ=0.295632;MQBZ=2.12937;MQSBZ=0.691761;BQBZ=2.7243;FS=0;MQ0F=0;AC=5;AN=8;DP4=11,10,17,19;MQ=38	GT:PL	1/1:254,30,0	0/0:0,18,181	1/1:255,51,0	0/1:204,0,255
OAR17	25684859	.	C	G	99.3866	PASS	DP=11;VDB=0.00254716;SGB=1.61013;RPBZ=0;MQBZ=-0.0978871;BQBZ=-1.12122;FS=0;MQ0F=0;AC=3;AN=8;DP4=0,4,0,7;MQ=30	GT:PL	0/0:0,6,29	1/1:51,6,0	0/0:0,3,36	0/1:88,0,18
OAR17	26146848	.	C	T	355.768	PASS	DP=48;VDB=1.41725e-06;SGB=-1.9567;RPBZ=0.542677;MQBZ=0.165177;MQSBZ=2.27155;BQBZ=1.83075;FS=0;MQ0F=0;AC=5;AN=8;DP4=6,5,13,7;MQ=35	GT:PL	0/1:70,0,113	0/1:63,0,78	1/1:255,42,0	0/1:8,0,102
OAR17	26350903	.	C	A	420.516	PASS	DP=110;VDB=0.000971004;SGB=14.2565;RPBZ=0.154363;MQBZ=-0.10181;MQSBZ=0.886517;BQBZ=0.239832;FS=0;MQ0F=0;AC=3;AN=8;DP4=15,26,14,11;MQ=39	GT:PL	0/1:211,0,255	0/0:0,36,255	1/1:255,48,0	0/0:0,45,255
OAR17	26562856	.	A	G	146.706	PASS	DP=20;VDB=0.00865347;SGB=3.97131;RPBZ=0.264974;MQBZ=-1.33812;BQBZ=0.669439;FS=0;MQ0F=0;AC=3;AN=8;DP4=10,0,10,0;MQ=36	GT:PL	0/1:57,0,98	0/0:0,12,102	1/1:133,21,0	0/0:0,3,23
OAR17	26830099	.	C	T	124.962	PASS	DP=26;VDB=0.0278409;SGB=-9.12118;RPBZ=2.06533;MQBZ=1.59349;MQSBZ=-1.07723;BQBZ=3.40518;FS=0;MQ0F=0;AC=4;AN=8;DP4=0,15,1,6;MQ=33	GT:PL	0/1:57,0,54	1/1:56,6,0	0/0:0,6,56	0/1:52,0,67
OAR17	29796599	.	T	C	460.475	PASS	DP=138;VDB=4.23385e-06;SGB=19.7637;RPBZ=0.297252;MQBZ=0.379474;MQSBZ=-1.94354;BQBZ=-1.34491;FS=0;MQ0F=0;AC=4;AN=8;DP4=23,25,14,19;MQ=39	GT:PL	1/1:255,48,0	0/0:0,87,255	1/1:255,51,0	0/0:0,57,255
OAR17	29796600	.	G	C	413.582	PASS	DP=137;VDB=1.53604e-05;SGB=23.4509;RPBZ=-1.15338;MQBZ=-1.33186;MQSBZ=-1.89211;BQBZ=0.156751;FS=0;MQ0F=0;AC=3;AN=8;DP4=19,23,17,21;MQ=39	GT:PL	0/0:0,48,255	1/1:255,84,0	0/0:0,51,255	0/1:204,0,230
OAR17	3029777	.	A	G	861.947	PASS	DP=159;VDB=2.37966e-08;SGB=-6.17238;RPBZ=-0.587299;MQBZ=-0.896361;MQSBZ=0.453688;BQBZ=-1.60413;FS=0;MQ0F=0;AC=6;AN=8;DP4=10,11,38,31;MQ=37	GT:PL	1/1:255,84,0	0/1:138,0,227	1/1:255,63,0	0/1:253,0,255
OAR17	30308352	.	A	G	366.594	PASS	DP=60;VDB=0.00766946;SGB=-0.528417;RPBZ=1.42653;MQBZ=0.801388;MQSBZ=-0.661438;BQBZ=-1;FS=0;MQ0F=0;AC=4;AN=8;DP4=6,9,8,7;MQ=37	GT:PL	0/1:137,0,27	0/1:18,0,173	1/1:255,30,0	0/0:0,21,209
OAR17	31235704	.	C	T	135.998	PASS	DP=43;VDB=0.00020549;SGB=0.675642;RPBZ=-1.03503;MQBZ=0.71087;BQBZ=-0.315084;FS=0;MQ0F=0;AC=2;AN=8;DP4=32,0,11,0;MQ=32	GT:PL	0/1:65,0,64	0/0:0,27,152	0/0:0,42,162	0/1:110,0,77
OAR17	31933179	.	C	T	451.973	PASS	DP=227;VDB=0.00790812;SGB=7.62876;RPBZ=-1.29781;MQBZ=-0.161972;MQSBZ=-2.18073;BQBZ=0.355902;FS=0;MQ0F=0;AC=2;AN=8;DP4=42,64,17,12;MQ=37	GT:PL	0/0:0,108,255	0/1:236,0,232	0/0:0,87,255	0/1:255,0,255
OAR17	31933232	.	C	T	223.845	PASS	DP=201;VDB=0.142522;SGB=-14.6458;RPBZ=-5.09726;MQBZ=-0.804819;MQSBZ=-1.14875;BQBZ=3.42603;FS=0;MQ0F=0;AC=2;AN=8;DP4=29,88,7,9;MQ=37	GT:PL	0/0:0,105,255	0/1:199,0,216	0/0:0,87,255	0/1:65,0,255
OAR17	31933265	.	C	T	187.526	PASS	DP=43;VDB=0.0284488;SGB=0.289633;RPBZ=1.34435;MQBZ=2.31485;BQBZ=0.925403;FS=0;MQ0F=0;AC=4;AN=8;DP4=0,22,0,10;MQ=38	GT:PL	1/1:149,21,0	0/0:0,30,165	1/1:87,9,0	0/0:0,36,162
OAR17	3301235	.	C	T	761.409	PASS	DP=128;VDB=0.0065533;SGB=-17.118;RPBZ=-1.68812;MQBZ=0.959066;MQSBZ=0.394484;BQBZ=-0.641167;FS=0;MQ0F=0;AC=5;AN=8;DP4=16,20,19,24;MQ=38	GT:PL	0/1:255,0,209	1/1:255,36,0	0/1:171,0,255	0/1:120,0,255
OAR17	33135295	.	G	A	791.295	PASS	DP=133;VDB=8.15396e-08;SGB=-5.26541;RPBZ=-0.0782484;MQBZ=0.807881;MQSBZ=-1.67418;BQBZ=0.19039;FS=0;MQ0F=0;AC=5;AN=8;DP4=12,10,24,28;MQ=34	GT:PL	0/1:180,0,197	0/1:141,0,93	1/1:255,72,0	0/1:255,0,143
OAR17	33541724	.	A	T	431.034	PASS	DP=153;VDB=0.0101048;SGB=5.31099;RPBZ=0.294009;MQBZ=0.353423;MQSBZ=-4.02452;BQBZ=1.44833;FS=0;MQ0F=0;AC=2;AN=8;DP4=20,51,9,14;MQ=38	GT:PL	0/0:0,75,255	0/1:215,0,168	0/0:0,57,255	0/1:255,0,255
OAR17	34006784	.	C	T	89.8868	PASS	DP=32;VDB=0.0327841;SGB=-0.864905;RPBZ=-1.36207;MQBZ=-1.72709;BQBZ=0.947592;FS=0;MQ0F=0;AC=2;AN=8;DP4=0,25,0,7;MQ=37	GT:PL	0/0:0,30,168	0/1:24,0,59	0/0:0,21,135	0/1:105,0,101
OAR17	34432551	.	G	A	719.577	PASS	DP=196;VDB=0.0198929;SGB=9.61616;RPBZ=-0.493617;MQBZ=-0.850275;MQSBZ=-2.30931;BQBZ=0.373977;FS=0;MQ0F=0;AC=5;AN=8;DP4=22,26,33,35;MQ=38	GT:PL	1/1:255,96,0	0/1:255,0,238	1/1:255,69,0	0/0:0,111,255
OAR17	34640931	.	G	T	358.494	PASS	DP=63;VDB=7.98058e-05;SGB=2.08619;RPBZ=0.034515;MQBZ=-1.06357;BQBZ=1.22852;FS=0;MQ0F=0;AC=4;AN=8;DP4=0,34,0,29;MQ=36	GT:PL	0/1:123,0,138	0/1:107,0,86	1/1:172,45,0	0/0:0,57,181
OAR17	34892099	.	G	A	655.633	PASS	DP=99;VDB=0.000762223;SGB=10.5922;RPBZ=0.32712;MQBZ=-0.875116;MQSBZ=-1.85363;BQBZ=1.38384;FS=0;MQ0F=0;AC=5;AN=8;DP4=9,11,14,30;MQ=36	GT:PL	1/1:243,30,0	0/0:0,24,221	1/1:255,72,0	0/1:203,0,238
OAR17	35346177	.	A	G	460.475	PASS	DP=194;VDB=2.61608e-08;SGB=7.49158;RPBZ=0.49472;MQBZ=-2.41179;MQSBZ=-1.60605;BQBZ=-2.59654;FS=0;MQ0F=0;AC=4;AN=8;DP4=28,35,21,36;MQ=36	GT:PL	1/1:255,81,0	0/0:0,78,255	1/1:255,87,0	0/0:0,99,255
OAR17	36081651	.	A	G	225.024	PASS	DP=27;VDB=0.00653337;SGB=-2.76237;RPBZ=-0.734113;MQBZ=0.298807;MQSBZ=-0.474342;BQBZ=0.828742;FS=0;MQ0F=0;AC=6;AN=8;DP4=3,4,2,6;MQ=39	GT:PL	1/1:40,3,0	0/1:30,0,78	1/1:172,15,0	0/1:21,0,130
OAR17	36574012	.	A	G	219.805	PASS	DP=43;VDB=0.0267105;SGB=-0.0966342;RPBZ=0.429128;MQBZ=0.341836;MQSBZ=-1.51577;BQBZ=0.678169;FS=0;MQ0F=0;AC=3;AN=8;DP4=2,17,3,6;MQ=40	GT:PL	0/1:149,0,24	0/0:0,21,193	1/1:116,12,0	0/0:0,33,218
OAR17	36788815	.	C	T	174.074	PASS	DP=54;VDB=0.000984072;SGB=-0.0964228;RPBZ=2.24373;MQBZ=-1.73974;MQSBZ=-0.168756;BQBZ=-1.40051;FS=0;MQ0F=0;AC=3;AN=8;DP4=7,16,3,6;MQ=36	GT:PL	0/1:131,0,117	0/0:0,24,209	1/1:87,9,0	0/0:0,33,255
OAR17	36991959	.	A	G	301.648	PASS	DP=90;VDB=2.19934e-07;SGB=2.60697;RPBZ=-1.05029;MQBZ=-1.4822;MQSBZ=1.55241;BQBZ=-3.29071;FS=0;MQ0F=0;AC=2;AN=8;DP4=24,14,9,7;MQ=39	GT:PL	0/0:0,39,255	0/1:123,0,87	0/0:0,54,255	0/1:218,0,94
OAR17	37399679	.	A	G	470.919	PASS	DP=281;VDB=5.58981e-10;SGB=14.1958;RPBZ=-0.826444;MQBZ=-0.871885;MQSBZ=-0.0437704;BQBZ=-1.0609;FS=0;MQ0F=0;AC=2;AN=8;DP4=63,62,23,23;MQ=38	GT:PL	0/0:0,111,255	0/1:255,0,255	0/0:0,99,255	0/1:255,0,255
OAR17	37954268	.	A	G	470.983	PASS	DP=257;VDB=7.49829e-07;SGB=17.6724;RPBZ=-1.22227;MQBZ=1.16331;MQSBZ=1.03396;BQBZ=-0.203339;FS=0;MQ0F=0;AC=2;AN=8;DP4=54,52,28,27;MQ=38	GT:PL	0/0:0,117,255	0/1:255,0,255	0/0:0,72,255	0/1:255,0,255
OAR17	38201084	.	C	T	232.71	PASS	DP=124;VDB=0.00520866;SGB=2.607;RPBZ=0.60733;MQBZ=-0.410649;MQSBZ=2.74637;BQBZ=0.887201;FS=0;MQ0F=0;AC=2;AN=8;DP4=31,27,8,8;MQ=38	GT:PL	0/0:0,30,255	0/1:24,0,255	0/0:0,15,153	0/1:250,0,255
OAR17	38920636	.	C	T	953.658	PASS	DP=168;VDB=0.00634043;SGB=-6.95672;RPBZ=-1.17022;MQBZ=0.422145;MQSBZ=0.674224;BQBZ=0.65867;FS=0;MQ0F=0;AC=6;AN=8;DP4=9,12,39,47;MQ=36	GT:PL	1/1:255,81,0	0/1:228,0,161	1/1:255,81,0	0/1:255,0,201
OAR17	39124022	.	C	T	719.586	PASS	DP=223;VDB=4.2617e-06;SGB=10.3887;RPBZ=1.5241;MQBZ=-0.364165;MQSBZ=1.14369;BQBZ=-1.60221;FS=0;MQ0F=0;AC=5;AN=8;DP4=36,34,45,27;MQ=37	GT:PL	1/1:255,88,0	0/1:255,0,230	1/1:255,72,0	0/0:0,160,255
OAR17	3972159	.	C	T	421.56	PASS	DP=94;VDB=0.0227879;SGB=-15.2595;RPBZ=1.23216;MQBZ=1.55749;MQSBZ=0;BQBZ=1.31002;FS=0;MQ0F=0;AC=3;AN=8;DP4=15,16,10,7;MQ=37	GT:PL	0/1:215,0,186	0/1:99,0,105	0/1:147,0,104	0/0:0,42,255
OAR17	3972216	.	C	T	233.152	PASS	DP=174;VDB=0.000128219;SGB=-38.3534;RPBZ=4.28983;MQBZ=-2.91026;MQSBZ=0.481742;BQBZ=-0.199438;FS=0;MQ0F=0;AC=3;AN=8;DP4=58,31,9,11;MQ=37	GT:PL	0/1:147,0,255	0/1:101,0,255	0/0:0,69,255	0/1:29,0,255
OAR17	3972231	.	C	T	798.271	PASS	DP=176;VDB=0.0799908;SGB=-19.266;RPBZ=0.727598;MQBZ=-3.97725;MQSBZ=1.12215;BQBZ=-2.38108;FS=0;MQ0F=0;AC=4;AN=8;DP4=31,28,26,24;MQ=37	GT:PL	0/1:255,0,255	0/1:207,0,167	0/1:228,0,255	0/1:146,0,255
OAR17	40759439	.	T	C	299.482	PASS	DP=93;VDB=9.76634e-07;SGB=5.75345;RPBZ=0.195735;MQBZ=-0.895844;BQBZ=-1.40766;FS=0;MQ0F=0;AC=4;AN=8;DP4=44,0,48,0;MQ=37	GT:PL	1/1:167,37,0	0/0:0,69,186	1/1:182,75,0	0/0:0,60,185
OAR17	41061871	.	C	T	224.44	PASS	DP=19;VDB=0.00427538;SGB=1.19316;RPBZ=-0.638077;MQBZ=1.90238;BQBZ=1.30931;FS=0;MQ0F=0;AC=5;AN=8;DP4=7,0,12,0;MQ=38	GT:PL	1/1:81,9,0	0/1:30,0,30	1/1:158,24,0	0/0:0,18,116
OAR17	41283412	.	G	C	60.9603	PASS	DP=48;VDB=0.00235615;SGB=-2.21267;RPBZ=2.11906;MQBZ=2.87709;BQBZ=2.12726;FS=0;MQ0F=0;AC=3;AN=8;DP4=8,0,6,0;MQ=30	GT:PL	0/0:0,3,4	0/1:21,0,7	0/1:49,0,13	0/1:27,0,14
OAR17	42807805	.	C	T	719.58	PASS	DP=179;VDB=4.1062e-05;SGB=16.3558;RPBZ=-0.0157986;MQBZ=-0.258931;MQSBZ=1.28899;BQBZ=0.603639;FS=0;MQ0F=0;AC=5;AN=8;DP4=23,18,36,32;MQ=38	GT:PL	1/1:255,81,0	0/0:0,63,255	1/1:255,72,0	0/1:255,0,255
OAR17	42807872	.	T	C	291.505	PASS	DP=151;VDB=0.0561425;SGB=2.99323;RPBZ=-5.07452;MQBZ=-2.11941;MQSBZ=2.05007;BQBZ=4.99928;FS=0;MQ0F=0;AC=2;AN=8;DP4=16,74,9,8;MQ=38	GT:PL	0/0:0,78,255	0/1:190,0,123	0/0:0,69,255	0/1:141,0,239
OAR17	43087364	.	T	A	375.48	PASS	DP=43;VDB=0.000428427;SGB=-0.989948;RPBZ=-2.26175;MQBZ=-1.38807;MQSBZ=1.72606;BQBZ=-1.1982;FS=0;MQ0F=0;AC=6;AN=8;DP4=8,3,8,5;MQ=39	GT:PL	1/1:132,12,0	1/1:183,15,0	1/1:105,12,0	0/0:0,33,255
OAR17	43297616	.	C	T	643.575	PASS	DP=116;VDB=1.5342e-12;SGB=4.5944;RPBZ=0.280895;MQBZ=0.501551;MQSBZ=-2.63063;BQBZ=-0.172069;FS=0;MQ0F=0;AC=5;AN=8;DP4=11,17,10,32;MQ=39	GT:PL	1/1:255,57,0	0/1:179,0,161	1/1:255,42,0	0/0:0,63,255
OAR17	43508035	.	A	T	93.0499	PASS	DP=69;VDB=3.27403e-05;SGB=21.9833;RPBZ=-0.222866;MQBZ=-5.52581;MQSBZ=-2.10222;BQBZ=3.82467;FS=0;MQ0F=0.0144928;AC=2;AN=8;DP4=22,3,11,8;MQ=27	GT:PL	0/0:0,21,194	0/0:0,27,214	0/0:0,27,157	1/1:138,57,0
OAR17	44103487	.	G	A	688.546	PASS	DP=262;VDB=0.000511562;SGB=15.6037;RPBZ=1.61747;MQBZ=-0.220895;MQSBZ=-0.734373;BQBZ=-0.0201093;FS=0;MQ0F=0;AC=5;AN=8;DP4=28,33,48,51;MQ=36	GT:PL	1/1:255,57,0	0/1:224,0,255	1/1:255,114,0	0/0:0,135,255
OAR17	45302567	.	C	T	210.043	PASS	DP=88;VDB=0.00132131;SGB=22.6326;RPBZ=0.37269;MQBZ=-1.87196;MQSBZ=0.0130394;BQBZ=-0.527481;FS=0;MQ0F=0;AC=2;AN=8;DP4=17,18,10,8;MQ=38	GT:PL	0/0:0,21,222	0/0:0,30,255	0/0:0,54,255	1/1:255,54,0
OAR17	47349576	.	C	T	719.511	PASS	DP=207;VDB=1.4868e-08;SGB=11.3545;RPBZ=-0.334144;MQBZ=-1.39502;MQSBZ=1.71718;BQBZ=-1.20852;FS=0;MQ0F=0;AC=5;AN=8;DP4=33,21,43,34;MQ=38	GT:PL	1/1:255,81,0	0/1:255,0,210	1/1:255,96,0	0/0:0,132,255
OAR17	48860782	.	A	G	583.837	PASS	DP=212;VDB=8.03467e-05;SGB=-24.4651;RPBZ=0.00840825;MQBZ=-0.0736175;MQSBZ=0.486401;BQBZ=-0.182782;FS=0;MQ0F=0;AC=3;AN=8;DP4=50,47,13,19;MQ=39	GT:PL	0/1:244,0,255	0/1:236,0,255	0/1:144,0,255	0/0:0,126,255
OAR17	49295748	.	C	A	329.582	PASS	DP=85;VDB=0.190702;SGB=11.9148;RPBZ=-0.100999;MQBZ=-0.0343788;MQSBZ=-0.842104;BQBZ=0.67169;FS=0;MQ0F=0;AC=3;AN=8;DP4=14,18,11,10;MQ=38	GT:PL	0/0:0,36,255	0/1:120,0,106	0/0:0,48,255	1/1:255,51,0
OAR17	49839018	.	A	T	704.523	PASS	DP=238;VDB=3.95574e-08;SGB=-33.057;RPBZ=-1.58037;MQBZ=0.174544;MQSBZ=0.651639;BQBZ=1.13305;FS=0;MQ0F=0;AC=3;AN=8;DP4=51,50,28,18;MQ=37	GT:PL	0/1:255,0,255	0/1:234,0,194	0/1:255,0,255	0/0:0,114,255
OAR17	51293007	.	C	T	121.48	PASS	DP=68;VDB=0.00189825;SGB=1.4481;RPBZ=0.56252;MQBZ=1.0085;BQBZ=-0.935484;FS=0;MQ0F=0.0147059;AC=2;AN=8;DP4=0,55,0,13;MQ=33	GT:PL	0/1:120,0,129	0/0:0,57,159	0/1:41,0,130	0/0:0,51,183
OAR17	5175332	.	G	C	469.525	PASS	DP=89;VDB=0.0163443;SGB=0.348267;RPBZ=-0.956609;MQBZ=-0.294546;MQSBZ=-0.146397;BQBZ=-0.161953;FS=0;MQ0F=0;AC=4;AN=8;DP4=15,10,8,12;MQ=36	GT:PL	0/1:135,0,168	0/0:0,42,255	1/1:185,24,0	0/1:193,0,123
OAR17	51858772	.	C	T	828.405	PASS	DP=139;VDB=0.000233982;SGB=-4.74974;RPBZ=-0.864147;MQBZ=0.832988;MQSBZ=0.969546;BQBZ=2.20524;FS=0;MQ0F=0;AC=5;AN=8;DP4=9,12,32,29;MQ=38	GT:PL	0/1:255,0,165	0/1:139,0,153	0/1:219,0,167	1/1:255,96,0
OAR17	52102204	.	C	G	458.006	PASS	DP=221;VDB=5.40498e-06;SGB=9.94653;RPBZ=0.0891343;MQBZ=-0.842806;MQSBZ=1.346;BQBZ=0.0622388;FS=0;MQ0F=0;AC=2;AN=8;DP4=53,44,22,13;MQ=37	GT:PL	0/1:242,0,255	0/0:0,81,255	0/1:255,0,255	0/0:0,87,255
OAR17	52316203	.	T	C	981.045	PASS	DP=404;VDB=3.54319e-16;SGB=-11.5675;RPBZ=1.08942;MQBZ=2.19787;MQSBZ=1.59162;BQBZ=2.82573;FS=0;MQ0F=0;AC=6;AN=8;DP4=26,35,95,92;MQ=38	GT:PL	0/1:255,0,255	0/1:255,0,255	1/1:255,223,0	1/1:255,184,0
OAR17	52867278	.	G	A	980.419	PASS	DP=258;VDB=1.22458e-12;SGB=-7.63579;RPBZ=-0.766511;MQBZ=-0.107029;MQSBZ=-3.92655;BQBZ=2.52565;FS=0;MQ0F=0;AC=5;AN=8;DP4=27,16,57,52;MQ=40	GT:PL	0/1:255,0,255	0/1:255,0,255	0/1:255,0,245	1/1:255,160,0
OAR17	53966320	.	T	G	210.017	PASS	DP=200;VDB=3.45462e-10;SGB=42.0404;RPBZ=0.76191;MQBZ=-0.0290049;MQSBZ=-2.14202;BQBZ=0.120677;FS=0;MQ0F=0;AC=2;AN=8;DP4=29,67,10,22;MQ=38	GT:PL	0/0:0,105,255	0/0:0,90,255	0/0:0,93,255	1/1:255,96,0
OAR17	54383628	.	A	C	719.581	PASS	DP=279;VDB=1.31501e-12;SGB=15.2174;RPBZ=-0.786175;MQBZ=-1.86075;MQSBZ=-0.10907;BQBZ=-1.18536;FS=0;MQ0F=0;AC=5;AN=8;DP4=47,22,53,44;MQ=37	GT:PL	0/1:255,0,255	0/0:0,144,255	1/1:255,96,0	1/1:255,138,0
OAR17	54868971	.	C	T	210.017	PASS	DP=332;VDB=0.0559539;SGB=103.037;RPBZ=-0.795226;MQBZ=-0.921458;MQSBZ=-2.63699;BQBZ=1.34769;FS=0;MQ0F=0;AC=2;AN=8;DP4=63,66,36,40;MQ=37	GT:PL	0/0:0,144,255	0/0:0,105,255	0/0:0,138,255	1/1:255,229,0
OAR17	55096042	.	A	G	357.465	PASS	DP=160;VDB=0.03629;SGB=23.1561;RPBZ=-1.33922;MQBZ=1.61749;MQSBZ=1.74796;BQBZ=2.04857;FS=0;MQ0F=0;AC=3;AN=8;DP4=32,28,21,15;MQ=38	GT:PL	0/0:0,60,255	0/1:148,0,255	1/1:255,90,0	0/0:0,84,255
OAR17	55298711	.	C	G	379.58	PASS	DP=119;VDB=0.031617;SGB=6.85617;RPBZ=0.628047;MQBZ=-0.925678;MQSBZ=1.27493;BQBZ=-0.359914;FS=0;MQ0F=0;AC=3;AN=8;DP4=36,17,18,9;MQ=36	GT:PL	0/0:0,66,255	0/1:170,0,181	1/1:255,48,0	0/0:0,69,255
OAR17	55298818	.	C	T	141.226	PASS	DP=46;VDB=0.00101127;SGB=1.44822;RPBZ=-0.758633;MQBZ=-1.56477;BQBZ=1.29784;FS=0;MQ0F=0;AC=3;AN=8;DP4=0,33,0,13;MQ=34	GT:PL	0/1:49,0,142	0/0:0,39,163	0/0:0,24,149	1/1:138,30,0
OAR17	55530115	.	T	C	461.506	PASS	DP=163;VDB=3.68424e-05;SGB=26.6981;RPBZ=1.10479;MQBZ=-1.21838;MQSBZ=-2.25877;BQBZ=-0.323293;FS=0;MQ0F=0;AC=4;AN=8;DP4=26,29,22,21;MQ=38	GT:PL	0/0:0,78,255	1/1:255,9,0	1/1:255,78,0	0/0:0,84,255
OAR17	56000328	.	C	T	573.603	PASS	DP=136;VDB=0.00272296;SGB=-19.5555;RPBZ=-0.180903;MQBZ=-1.01155;MQSBZ=0.466004;BQBZ=-1.7552;FS=0;MQ0F=0;AC=3;AN=8;DP4=20,25,11,13;MQ=39	GT:PL	0/1:195,0,225	0/1:206,0,94	0/0:0,51,255	0/1:212,0,255
OAR17	56000357	.	C	T	407.116	PASS	DP=240;VDB=0.00264495;SGB=-19.5555;RPBZ=5.28585;MQBZ=-0.608498;MQSBZ=1.31242;BQBZ=5.13589;FS=0;MQ0F=0;AC=3;AN=8;DP4=101,33,11,13;MQ=39	GT:PL	0/1:132,0,255	0/1:176,0,250	0/0:0,126,255	0/1:142,0,255
OAR17	56000400	.	G	A	464.58	PASS	DP=268;VDB=3.06543e-12;SGB=41.2514;RPBZ=0.787786;MQBZ=-0.666238;MQSBZ=1.34486;BQBZ=-0.221042;FS=0;MQ0F=0;AC=3;AN=8;DP4=47,43,31,33;MQ=39	GT:PL	0/0:0,126,255	0/0:0,69,255	1/1:255,120,0	0/1:255,0,255
OAR17	56571917	.	T	C	259.5	PASS	DP=49;VDB=0.000372343;SGB=-11.5772;RPBZ=0.379427;MQBZ=1.60053;MQSBZ=1.50745;BQBZ=0.332938;FS=0;MQ0F=0;AC=4;AN=8;DP4=21,2,9,2;MQ=36	GT:PL	0/1:38,0,127	1/1:118,9,0	0/0:0,36,245	0/1:146,0,88
OAR17	56793905	.	C	T	451.581	PASS	DP=212;VDB=0.0138471;SGB=28.2961;RPBZ=-0.874416;MQBZ=-0.0939662;MQSBZ=0.574836;BQBZ=-0.551489;FS=0;MQ0F=0;AC=3;AN=8;DP4=36,27,20,25;MQ=38	GT:PL	0/0:0,63,255	0/1:242,0,201	1/1:255,60,0	0/0:0,96,255
OAR17	57229331	.	T	G	459.991	PASS	DP=220;VDB=1.3936e-07;SGB=9.56023;RPBZ=2.02621;MQBZ=-0.182023;MQSBZ=0.977494;BQBZ=-0.428782;FS=0;MQ0F=0;AC=2;AN=8;DP4=52,47,15,19;MQ=37	GT:PL	0/1:255,0,255	0/1:244,0,255	0/0:0,75,255	0/0:0,99,255
OAR17	59231903	.	T	G	933.466	PASS	DP=177;VDB=1.12107e-12;SGB=-6.04358;RPBZ=-0.969369;MQBZ=0.132433;MQSBZ=0.534605;BQBZ=0.846272;FS=0;MQ0F=0;AC=5;AN=8;DP4=27,14,36,30;MQ=36	GT:PL	0/1:255,0,241	1/1:255,51,0	0/1:208,0,191	0/1:255,0,255
OAR17	59231994	.	G	A	560.384	PASS	DP=156;VDB=3.46723e-06;SGB=-23.2377;RPBZ=1.25762;MQBZ=-0.647532;MQSBZ=0.462724;BQBZ=0.64523;FS=0;MQ0F=0;AC=3;AN=8;DP4=24,31,13,17;MQ=36	GT:PL	0/1:255,0,231	0/1:163,0,124	0/1:182,0,153	0/0:0,93,255
OAR17	59639495	.	T	C	721.489	PASS	DP=252;VDB=2.09127e-07;SGB=10.0025;RPBZ=1.55717;MQBZ=1.10368;MQSBZ=1.22178;BQBZ=2.2247;FS=0;MQ0F=0;AC=4;AN=8;DP4=54,36,36,34;MQ=37	GT:PL	0/1:255,0,255	0/1:255,0,255	1/1:255,96,0	0/0:0,154,255
OAR17	59846337	.	T	C	890.58	PASS	DP=207;VDB=0.0631534;SGB=-6.81855;RPBZ=-0.194329;MQBZ=-1.784;MQSBZ=0.209167;BQBZ=-1.30761;FS=0;MQ0F=0;AC=6;AN=8;DP4=23,22,37,46;MQ=35	GT:PL	0/1:237,0,255	1/1:255,75,0	0/1:183,0,255	1/1:255,96,0
OAR17	60154139	.	A	T	955.346	PASS	DP=164;VDB=1.04098e-12;SGB=-6.36274;RPBZ=-0.0202949;MQBZ=-1.76031;MQSBZ=-1.45515;BQBZ=-0.70935;FS=0;MQ0F=0;AC=5;AN=8;DP4=14,21,22,51;MQ=35	GT:PL	0/1:244,0,255	0/1:243,0,121	0/1:253,0,186	1/1:255,78,0
OAR17	60802057	.	G	A	221.201	PASS	DP=114;VDB=0.0631044;SGB=1.83436;RPBZ=-0.496534;MQBZ=-0.328365;MQSBZ=1.3246;BQBZ=-0.917823;FS=0;MQ0F=0;AC=2;AN=8;DP4=32,26,10,4;MQ=36	GT:PL	0/1:113,0,255	0/0:0,42,255	0/1:148,0,233	0/0:0,54,255
OAR17	61070622	.	T	C	925.836	PASS	DP=251;VDB=4.39151e-21;SGB=-7.824;RPBZ=-1.04636;MQBZ=-0.260675;MQSBZ=3.30027;BQBZ=1.33736;FS=0;MQ0F=0;AC=6;AN=8;DP4=23,18,47,58;MQ=39	GT:PL	1/1:255,111,0	0/1:255,0,255	0/1:200,0,255	1/1:255,117,0
OAR17	61278263	.	G	A	675.649	PASS	DP=110;VDB=5.86796e-11;SGB=-16.5043;RPBZ=-4.73826;MQBZ=0.611158;MQSBZ=2.50596;BQBZ=0.324145;FS=0;MQ0F=0;AC=4;AN=8;DP4=13,15,29,12;MQ=35	GT:PL	0/1:249,0,186	0/1:59,0,27	0/1:151,0,255	0/1:255,0,75
OAR17	62414662	.	G	T	981.046	PASS	DP=337;VDB=6.15479e-17;SGB=-10.2436;RPBZ=1.24055;MQBZ=-0.797675;MQSBZ=-2.52049;BQBZ=1.17919;FS=0;MQ0F=0;AC=6;AN=8;DP4=23,29,65,93;MQ=35	GT:PL	0/1:255,0,255	1/1:255,132,0	0/1:255,0,255	1/1:255,190,0
OAR17	62881696	.	C	T	63.0528	PASS	DP=41;VDB=0.074936;SGB=-2.36533;RPBZ=-1.01196;MQBZ=1.25898;MQSBZ=0.445024;BQBZ=0.408248;FS=0;MQ0F=0;AC=2;AN=8;DP4=12,6,2,1;MQ=35	GT:PL	0/1:69,0,99	0/0:0,9,87	0/1:33,0,53	0/0:0,30,245
OAR17	63103932	.	A	G	444.583	PASS	DP=123;VDB=0.317084;SGB=-22.0103;RPBZ=-0.389646;MQBZ=-0.312168;MQSBZ=0.515249;BQBZ=0.159229;FS=0;MQ0F=0;AC=3;AN=8;DP4=27,27,22,6;MQ=32	GT:PL	0/0:0,69,255	0/1:192,0,169	0/1:111,0,130	0/1:181,0,255
OAR17	63103933	.	C	T	510.496	PASS	DP=123;VDB=0.368709;SGB=4.21091;RPBZ=0.530898;MQBZ=-0.229771;MQSBZ=0.515249;BQBZ=-0.446642;FS=0;MQ0F=0;AC=4;AN=8;DP4=28,14,21,19;MQ=32	GT:PL	1/1:255,69,0	0/1:169,0,194	0/1:130,0,111	0/0:0,75,255
OAR17	63103966	.	G	C	194.785	PASS	DP=124;VDB=0.253659;SGB=-13.4184;RPBZ=-3.23294;MQBZ=-1.26146;MQSBZ=1.57818;BQBZ=2.91087;FS=0;MQ0F=0;AC=3;AN=8;DP4=17,50,7,7;MQ=32	GT:PL	0/0:0,69,255	0/1:127,0,218	0/1:68,0,160	0/1:42,0,255
OAR17	64628614	.	T	C	708.366	PASS	DP=122;VDB=0.0475163;SGB=3.4355;RPBZ=-0.366172;MQBZ=0.176387;MQSBZ=-0.247213;BQBZ=1.43759;FS=0;MQ0F=0;AC=4;AN=8;DP4=16,22,19,17;MQ=38	GT:PL	0/0:0,63,255	1/1:255,42,0	0/1:242,0,139	0/1:255,0,225
OAR17	65266770	.	T	C	165.125	PASS	DP=76;VDB=0.0590089;SGB=8.77574;RPBZ=1.07713;MQBZ=-0.271821;MQSBZ=-1.44429;BQBZ=1.1588;FS=0;MQ0F=0;AC=2;AN=8;DP4=15,22,6,2;MQ=37	GT:PL	1/1:210,24,0	0/0:0,27,249	0/0:0,36,255	0/0:0,48,255
OAR17	65470526	.	A	G	719.551	PASS	DP=164;VDB=2.65706e-18;SGB=7.10524;RPBZ=1.233;MQBZ=-0.674924;MQSBZ=0.579582;BQBZ=-0.29496;FS=0;MQ0F=0;AC=5;AN=8;DP4=28,17,34,21;MQ=38	GT:PL	1/1:255,60,0	1/1:255,54,0	0/0:0,105,255	0/1:255,0,237
OAR17	67122615	.	T	C	370.975	PASS	DP=178;VDB=0.00580308;SGB=5.31099;RPBZ=0.408221;MQBZ=-2.14308;MQSBZ=1.10126;BQBZ=-1.91362;FS=0;MQ0F=0;AC=2;AN=8;DP4=43,43,10,13;MQ=38	GT:PL	0/0:0,105,255	0/0:0,78,255	0/1:155,0,255	0/1:255,0,221
OAR17	67345496	.	C	T	399.613	PASS	DP=52;VDB=0.415831;SGB=-0.604863;RPBZ=-0.310477;MQBZ=-0.431478;MQSBZ=1.2283;BQBZ=-0.439307;FS=0;MQ0F=0;AC=5;AN=8;DP4=11,3,12,3;MQ=40	GT:PL	0/0:0,39,255	1/1:118,9,0	0/1:130,0,24	1/1:197,21,0
OAR17	68034297	.	C	T	647.567	PASS	DP=165;VDB=0.00558472;SGB=-26.3062;RPBZ=0.860378;MQBZ=0.321103;MQSBZ=-0.188089;BQBZ=0.480712;FS=0;MQ0F=0;AC=3;AN=8;DP4=27,41,13,22;MQ=38	GT:PL	0/0:0,87,255	0/1:209,0,233	0/1:255,0,255	0/1:223,0,225
OAR17	6836307	.	G	A	888.333	PASS	DP=216;VDB=3.22668e-14;SGB=-26.0167;RPBZ=0.407186;MQBZ=-1.69363;MQSBZ=-0.579151;BQBZ=1.83828;FS=0;MQ0F=0;AC=5;AN=8;DP4=23,39,35,37;MQ=37	GT:PL	0/1:255,0,255	1/1:255,87,0	0/1:163,0,255	0/1:255,0,255
OAR17	68562729	.	C	T	460.304	PASS	DP=103;VDB=3.52649e-13;SGB=2.67265;RPBZ=-3.55628;MQBZ=-0.394826;MQSBZ=-1.34294;BQBZ=-2.40363;FS=0;MQ0F=0;AC=4;AN=8;DP4=18,18,7,25;MQ=35	GT:PL	1/1:255,57,0	0/1:90,0,203	0/1:159,0,203	0/0:0,60,255
OAR17	68857700	.	G	A	457.203	PASS	DP=138;VDB=4.9415e-11;SGB=5.31664;RPBZ=-0.361004;MQBZ=-2.41071;MQSBZ=1.75278;BQBZ=0.542835;FS=0;MQ0F=0;AC=4;AN=8;DP4=19,24,25,19;MQ=36	GT:PL	1/1:255,99,0	0/1:102,0,150	0/1:144,0,244	0/0:0,72,255
OAR17	69396653	.	T	C	409.022	PASS	DP=259;VDB=0.00016194;SGB=11.4917;RPBZ=-1.64417;MQBZ=0.38398;MQSBZ=0.916294;BQBZ=-0.675811;FS=0;MQ0F=0;AC=2;AN=8;DP4=69,54,19,20;MQ=36	GT:PL	0/0:0,111,255	0/1:255,0,235	0/0:0,114,255	0/1:193,0,255
OAR17	69396654	.	C	T	969.035	PASS	DP=259;VDB=4.62485e-26;SGB=-8.6002;RPBZ=1.59736;MQBZ=-0.11443;MQSBZ=0.916294;BQBZ=0.362609;FS=0;MQ0F=0;AC=6;AN=8;DP4=20,20,68,54;MQ=36	GT:PL	1/1:255,111,0	0/1:243,0,255	1/1:255,114,0	0/1:255,0,206
OAR17	69632881	.	C	T	53.9571	PASS	DP=15;VDB=0.0422968;SGB=-2.00771;RPBZ=0.660503;MQBZ=1.10096;BQBZ=-0.282038;FS=0;MQ0F=0;AC=3;AN=8;DP4=0,11,0,4;MQ=27	GT:PL	0/0:0,15,114	1/1:55,6,0	0/0:0,9,30	0/1:41,0,33
OAR17	71299400	.	C	T	210.017	PASS	DP=147;VDB=3.88313e-05;SGB=39.2678;RPBZ=2.79457;MQBZ=-0.341633;MQSBZ=2.34728;BQBZ=-0.161068;FS=0;MQ0F=0;AC=2;AN=8;DP4=37,27,26,4;MQ=35	GT:PL	1/1:255,90,0	0/0:0,54,255	0/0:0,69,255	0/0:0,69,255
OAR17	71511145	.	A	G	168.359	PASS	DP=44;VDB=0.00130572;SGB=2.60706;RPBZ=-0.219888;MQBZ=0.611062;BQBZ=-0.43932;FS=0;MQ0F=0;AC=3;AN=8;DP4=28,0,16,0;MQ=37	GT:PL	0/0:0,42,176	0/1:36,0,95	0/0:0,30,156	1/1:178,42,0
OAR17	72165835	.	C	T	670.032	PASS	DP=153;VDB=9.78676e-10;SGB=17.225;RPBZ=-0.476115;MQBZ=0.780671;MQSBZ=-1.20561;BQBZ=1.32784;FS=0;MQ0F=0;AC=6;AN=8;DP4=9,9,37,34;MQ=37	GT:PL	0/0:0,54,255	1/1:205,39,0	1/1:255,84,0	1/1:255,87,0
OAR17	7574252	.	T	C	49.2289	PASS	DP=28;VDB=0.0201525;SGB=-1.63269;RPBZ=0.543296;MQBZ=0.49166;BQBZ=1.12611;FS=0;MQ0F=0.0357143;AC=2;AN=8;DP4=0,23,0,5;MQ=26	GT:PL	0/0:0,30,141	0/0:0,18,79	0/1:18,0,82	0/1:70,0,12
OAR17	8377121	.	A	G	179.429	PASS	DP=44;VDB=2.18836e-05;SGB=-14.0321;RPBZ=-0.49615;MQBZ=-1.21649;BQBZ=-0.874523;FS=0;MQ0F=0;AC=3;AN=8;DP4=0,29,0,15;MQ=34	GT:PL	0/0:0,27,156	0/1:48,0,49	0/1:93,0,102	0/1:78,0,138
OAR17	9072561	.	C	T	876.51	PASS	DP=131;VDB=4.15941e-07;SGB=-5.40371;RPBZ=0.629588;MQBZ=0;MQSBZ=-1.91627;BQBZ=-0.554116;FS=0;MQ0F=0;AC=5;AN=8;DP4=12,17,21,31;MQ=38	GT:PL	0/1:190,0,255	1/1:255,45,0	0/1:216,0,150	0/1:255,0,166
OAR18	10195130	.	G	A	694.488	PASS	DP=263;VDB=1.45603e-05;SGB=12.8997;RPBZ=0.493309;MQBZ=-0.450148;MQSBZ=1.19872;BQBZ=0.853152;FS=0;MQ0F=0;AC=4;AN=8;DP4=38,36,53,32;MQ=37	GT:PL	0/0:0,102,255	0/1:255,0,255	0/1:228,0,255	1/1:255,96,0
OAR18	10987163	.	G	A	714.511	PASS	DP=159;VDB=0.0031706;SGB=4.98063;RPBZ=1.03055;MQBZ=-2.06423;MQSBZ=-0.225935;BQBZ=0.613531;FS=0;MQ0F=0;AC=4;AN=8;DP4=15,28,29,15;MQ=38	GT:PL	1/1:255,9,0	0/0:0,42,255	0/1:249,0,255	0/1:253,0,248
OAR18	10987177	.	T	G	718.029	PASS	DP=143;VDB=1.57218e-12;SGB=5.17378;RPBZ=0.95013;MQBZ=-1.96508;MQSBZ=-1.07356;BQBZ=-0.167807;FS=0;MQ0F=0;AC=4;AN=8;DP4=14,31,22,23;MQ=38	GT:PL	1/1:255,12,0	0/0:0,48,255	0/1:251,0,208	0/1:255,0,253
OAR18	10987273	.	G	A	101.573	PASS	DP=16;VDB=0.0443256;SGB=1.26965;RPBZ=-0.381314;MQBZ=1.44457;BQBZ=0.774597;FS=0;MQ0F=0;AC=2;AN=8;DP4=0,10,0,6;MQ=38	GT:PL	0/0:0,3,36	0/0:0,3,32	0/1:95,0,27	0/1:43,0,116
OAR18	11618945	.	C	T	294.037	PASS	DP=103;VDB=0.387477;SGB=2.99323;RPBZ=1.29665;MQBZ=-0.178675;MQSBZ=-0.341622;BQBZ=-0.897347;FS=0;MQ0F=0;AC=2;AN=8;DP4=29,20,11,6;MQ=33	GT:PL	0/0:0,39,255	0/1:148,0,165	0/0:0,57,255	0/1:185,0,149
OAR18	11619012	.	G	T	524.936	PASS	DP=58;VDB=0.337454;SGB=-3.80756;RPBZ=0.0564729;MQBZ=0.895202;MQSBZ=-1.38115;FS=0;MQ0F=0;AC=6;AN=8;DP4=4,2,11,12;MQ=31	GT:PL	1/1:214,21,0	0/1:36,0,36	1/1:137,12,0	0/1:177,0,61
OAR18	11838451	.	G	A	210.405	PASS	DP=53;VDB=0.000132865;SGB=13.923;RPBZ=-1.1909;MQBZ=-1.4075;MQSBZ=-2.53494;BQBZ=-1.29779;FS=0;MQ0F=0;AC=2;AN=8;DP4=8,10,4,9;MQ=38	GT:PL	0/0:0,9,101	1/1:255,39,0	0/0:0,24,231	0/0:0,21,233
OAR18	1203451	.	G	A	382.558	PASS	DP=116;VDB=2.53013e-10;SGB=20.5642;RPBZ=-1.00225;MQBZ=-2.19673;MQSBZ=-2.15538;BQBZ=-0.220208;FS=0;MQ0F=0;AC=3;AN=8;DP4=19,20,16,18;MQ=37	GT:PL	0/1:173,0,237	0/0:0,30,255	0/0:0,54,255	1/1:255,72,0
OAR18	12707195	.	A	G	226.524	PASS	DP=25;VDB=1.81505e-07;SGB=-3.52616;RPBZ=-0.990786;MQBZ=0.400784;BQBZ=-1.88636;FS=0;MQ0F=0;AC=6;AN=8;DP4=9,0,15,0;MQ=32	GT:PL	1/1:68,12,0	0/1:91,0,19	1/1:94,12,0	0/1:12,0,113
OAR18	12707333	.	G	A	581.582	PASS	DP=100;VDB=0.000158299;SGB=3.62881;RPBZ=-0.543068;MQBZ=0.393609;MQSBZ=-3.10102;BQBZ=0.692629;FS=0;MQ0F=0;AC=5;AN=8;DP4=11,15,12,25;MQ=38	GT:PL	1/1:255,51,0	0/1:117,0,143	1/1:255,39,0	0/0:0,60,255
OAR18	13669497	.	C	T	588.669	PASS	DP=92;VDB=4.04351e-10;SGB=7.63411;RPBZ=-1.24797;MQBZ=-0.203921;MQSBZ=0.706058;BQBZ=0.107693;FS=0;MQ0F=0;AC=5;AN=8;DP4=13,8,23,11;MQ=37	GT:PL	1/1:255,33,0	0/1:124,0,102	1/1:255,18,0	0/0:0,48,255
OAR18	13669609	.	T	C	159.66	PASS	DP=34;VDB=0.000501376;SGB=5.40386;RPBZ=-0.703861;MQBZ=-0.425856;BQBZ=1.17642;FS=0;MQ0F=0;AC=3;AN=8;DP4=0,22,0,12;MQ=36	GT:PL	0/0:0,18,132	0/1:54,0,74	0/0:0,39,165	1/1:151,27,0
OAR18	14197978	.	C	T	389.038	PASS	DP=160;VDB=0.00442293;SGB=4.9247;RPBZ=-0.735327;MQBZ=-0.187863;MQSBZ=-2.38445;BQBZ=-0.747412;FS=0;MQ0F=0;AC=2;AN=8;DP4=32,43,7,15;MQ=37	GT:PL	0/0:0,84,255	0/1:223,0,156	0/0:0,63,255	0/1:205,0,255
OAR18	16217857	.	C	T	64.548	PASS	DP=17;VDB=0.00474791;SGB=-1.63269;RPBZ=1.16667;MQBZ=-0.848728;BQBZ=-0.659966;FS=0;MQ0F=0;AC=4;AN=8;DP4=12,0,5,0;MQ=33	GT:PL	1/1:59,9,0	0/0:0,21,139	1/1:52,6,0	0/0:0,15,109
OAR18	16217998	.	A	G	631.483	PASS	DP=119;VDB=0.00396752;SGB=4.59438;RPBZ=-1.23415;MQBZ=1.35445;MQSBZ=0.980356;BQBZ=2.38629;FS=0;MQ0F=0;AC=5;AN=8;DP4=18,15,16,26;MQ=37	GT:PL	1/1:255,51,0	0/0:0,57,255	1/1:255,54,0	0/1:167,0,255
OAR18	16829127	.	T	C	464.576	PASS	DP=142;VDB=0.000359181;SGB=21.1823;RPBZ=0.361574;MQBZ=1.25537;MQSBZ=2.00082;BQBZ=2.03028;FS=0;MQ0F=0;AC=3;AN=8;DP4=38,16,19,16;MQ=36	GT:PL	0/0:0,51,255	1/1:255,69,0	0/0:0,66,255	0/1:255,0,255
OAR18	18009628	.	A	G	93.5788	PASS	DP=16;VDB=0.0190313;SGB=1.36429;RPBZ=-0.546767;MQBZ=-0.285714;FS=0;MQ0F=0;AC=2;AN=8;DP4=0,10,0,6;MQ=39	GT:PL	0/0:0,3,36	0/1:27,0,57	0/0:0,6,66	0/1:104,0,91
OAR18	18214017	.	C	T	669.498	PASS	DP=155;VDB=1.81035e-12;SGB=6.71898;RPBZ=0.0118166;MQBZ=-0.305093;MQSBZ=2.41813;BQBZ=-1.06708;FS=0;MQ0F=0;AC=4;AN=8;DP4=26,17,33,20;MQ=36	GT:PL	0/1:255,0,243	0/0:0,51,255	1/1:255,78,0	0/1:203,0,255
OAR18	19083272	.	C	T	31.2379	PASS	DP=29;VDB=0.00113077;SGB=-0.866853;RPBZ=0.0608868;MQBZ=-1.34433;BQBZ=-2.66711;FS=0;MQ0F=0;AC=2;AN=8;DP4=18,0,7,0;MQ=26	GT:PL	0/0:0,12,51	0/1:55,0,62	0/0:0,24,129	0/1:15,0,40
OAR18	20036953	.	T	C	683.029	PASS	DP=163;VDB=0.027712;SGB=5.17377;RPBZ=-0.26912;MQBZ=-1.15877;MQSBZ=0.483453;BQBZ=-0.856348;FS=0;MQ0F=0;AC=3;AN=8;DP4=41,23,27,18;MQ=37	GT:PL	0/1:213,0,209	0/1:255,0,47	0/0:0,108,255	0/1:255,0,255
OAR18	20037088	.	G	A	238.23	PASS	DP=44;VDB=2.84478e-09;SGB=0.678446;RPBZ=-1.41464;MQBZ=-0.829902;BQBZ=3.08898;FS=0;MQ0F=0;AC=4;AN=8;DP4=0,21,0,21;MQ=33	GT:PL	0/0:0,30,144	0/1:43,0,119	1/1:167,45,0	0/1:72,0,70
OAR18	20293673	.	T	C	470.967	PASS	DP=299;VDB=2.56033e-09;SGB=13.4232;RPBZ=0.61961;MQBZ=-3.37352;MQSBZ=-4.37743;BQBZ=-2.84745;FS=0;MQ0F=0;AC=2;AN=8;DP4=55,85,15,29;MQ=38	GT:PL	0/0:0,123,255	0/1:255,0,255	0/0:0,157,255	0/1:255,0,255
OAR18	21127709	.	G	A	470.957	PASS	DP=159;VDB=0.000425342;SGB=7.24247;RPBZ=-1.79287;MQBZ=-1.0798;MQSBZ=-1.67928;BQBZ=-1.85353;FS=0;MQ0F=0;AC=2;AN=8;DP4=37,34,13,15;MQ=38	GT:PL	0/0:0,63,255	0/1:255,0,236	0/0:0,84,255	0/1:255,0,212
OAR18	21345792	.	G	C	823.612	PASS	DP=126;VDB=0.0551562;SGB=-5.17746;RPBZ=2.27073;MQBZ=0.130509;MQSBZ=0.568631;BQBZ=-0.335158;FS=0;MQ0F=0;AC=5;AN=8;DP4=15,10,32,18;MQ=39	GT:PL	0/1:246,0,228	0/1:107,0,215	1/1:255,30,0	0/1:255,0,105
OAR18	21550747	.	T	A	351.634	PASS	DP=55;VDB=0.000146092;SGB=9.44663;RPBZ=-0.016173;MQBZ=-0.897551;MQSBZ=-0.703808;BQBZ=-1.32884;FS=0;MQ0F=0;AC=3;AN=8;DP4=10,9,13,5;MQ=38	GT:PL	0/1:149,0,121	0/0:0,24,231	1/1:248,36,0	0/0:0,21,211
OAR18	23293686	.	T	C	980.271	PASS	DP=196;VDB=5.1258e-06;SGB=-6.81975;RPBZ=0.26841;MQBZ=-3.34992;MQSBZ=-0.951507;BQBZ=-2.99524;FS=0;MQ0F=0;AC=5;AN=8;DP4=17,17,38,45;MQ=38	GT:PL	0/1:255,0,190	0/1:255,0,255	1/1:255,81,0	0/1:255,0,250
OAR18	23837631	.	C	T	683.158	PASS	DP=264;VDB=6.50433e-08;SGB=10.3901;RPBZ=0.655132;MQBZ=0.453719;MQSBZ=-0.894847;BQBZ=1.11694;FS=0;MQ0F=0;AC=4;AN=8;DP4=46,49,37,35;MQ=37	GT:PL	0/0:0,135,255	0/1:217,0,255	1/1:255,135,0	0/1:255,0,255
OAR18	25383901	.	G	A	545.65	PASS	DP=65;VDB=0.000110409;SGB=-4.06489;RPBZ=-0.213075;MQBZ=-0.11402;MQSBZ=0.128884;BQBZ=-0.524763;FS=0;MQ0F=0;AC=5;AN=8;DP4=5,10,11,13;MQ=35	GT:PL	0/1:85,0,116	0/1:141,0,78	1/1:191,18,0	0/1:168,0,163
OAR18	26028483	.	A	G	719.454	PASS	DP=225;VDB=0.000273473;SGB=7.68469;RPBZ=-8.05458;MQBZ=-0.898846;MQSBZ=-0.433686;BQBZ=6.32418;FS=0;MQ0F=0;AC=3;AN=8;DP4=22,55,30,28;MQ=38	GT:PL	0/0:0,93,255	0/1:249,0,189	0/1:255,0,186	0/1:255,0,255
OAR18	2609100	.	C	T	464.448	PASS	DP=261;VDB=8.33373e-10;SGB=50.2881;RPBZ=0.12026;MQBZ=-1.0859;MQSBZ=1.24514;BQBZ=0.141614;FS=0;MQ0F=0;AC=3;AN=8;DP4=40,35,41,36;MQ=39	GT:PL	0/1:255,0,197	0/0:0,84,255	0/0:0,102,255	1/1:255,160,0
OAR18	2877972	.	C	G	143.13	PASS	DP=90;VDB=0.11874;SGB=8.77574;RPBZ=-1.4604;MQBZ=-1.44039;MQSBZ=1.6729;BQBZ=0.201815;FS=0;MQ0F=0;AC=2;AN=8;DP4=16,26,7,1;MQ=38	GT:PL	0/0:0,48,255	1/1:188,24,0	0/0:0,24,234	0/0:0,54,255
OAR18	29009394	.	A	G	331.124	PASS	DP=30;VDB=8.44617e-05;SGB=-1.77848;RPBZ=0.351;MQBZ=-1.28503;BQBZ=-0.258223;FS=0;MQ0F=0;AC=6;AN=8;DP4=6,0,21,0;MQ=35	GT:PL	0/1:49,0,52	0/1:64,0,83	1/1:112,15,0	1/1:145,27,0
OAR18	29427722	.	C	G	210.017	PASS	DP=189;VDB=0.0395056;SGB=36.4952;RPBZ=-0.151683;MQBZ=0.211101;MQSBZ=0.530375;BQBZ=0.802711;FS=0;MQ0F=0;AC=2;AN=8;DP4=42,44,15,13;MQ=38	GT:PL	1/1:255,84,0	0/0:0,72,255	0/0:0,105,255	0/0:0,81,255
OAR18	29427863	.	G	A	260.144	PASS	DP=24;VDB=6.55375e-08;SGB=1.66588;RPBZ=-1.00672;MQBZ=-0.388602;BQBZ=0.114434;FS=0;MQ0F=0;AC=5;AN=8;DP4=0,7,0,16;MQ=33	GT:PL	0/0:0,15,109	1/1:135,21,0	1/1:112,18,0	0/1:58,0,52
OAR18	30843580	.	A	G	236.669	PASS	DP=111;VDB=0.00117906;SGB=-12.8047;RPBZ=-3.95272;MQBZ=-0.874863;MQSBZ=0.743478;BQBZ=0.771489;FS=0;MQ0F=0;AC=2;AN=8;DP4=20,37,8,5;MQ=37	GT:PL	0/1:137,0,219	0/0:0,48,255	0/1:139,0,227	0/0:0,63,255
OAR18	3131556	.	C	T	590.544	PASS	DP=109;VDB=0.00916508;SGB=4.01522;RPBZ=1.13044;MQBZ=-1.1197;MQSBZ=1.65082;BQBZ=1.57636;FS=0;MQ0F=0;AC=5;AN=8;DP4=8,21,20,19;MQ=39	GT:PL	0/1:126,0,176	0/0:0,69,255	1/1:255,48,0	1/1:255,57,0
OAR18	3131673	.	A	G	46.0569	PASS	DP=14;VDB=0.0550934;SGB=3.26056;RPBZ=0.071261;MQBZ=-1.04159;BQBZ=-2.32048;FS=0;MQ0F=0;AC=2;AN=8;DP4=0,10,0,4;MQ=36	GT:PL	0/0:0,3,36	1/1:88,12,0	0/0:0,9,81	0/0:0,18,134
OAR18	31335891	.	T	C	606.495	PASS	DP=138;VDB=1.38974e-10;SGB=13.2469;RPBZ=0.659443;MQBZ=0.0538613;MQSBZ=1.59856;BQBZ=0.11537;FS=0;MQ0F=0;AC=5;AN=8;DP4=19,11,37,18;MQ=38	GT:PL	0/0:0,57,255	0/1:142,0,255	1/1:255,84,0	1/1:255,63,0
OAR18	31550230	.	G	A	339.569	PASS	DP=137;VDB=0.0112575;SGB=3.76582;RPBZ=0.831428;MQBZ=-0.713983;MQSBZ=1.27587;BQBZ=0.659664;FS=0;MQ0F=0;AC=3;AN=8;DP4=24,26,11,8;MQ=36	GT:PL	1/1:255,42,0	0/1:130,0,164	0/0:0,75,255	0/0:0,57,255
OAR18	32564433	.	C	T	398.945	PASS	DP=228;VDB=0.00793124;SGB=11.4917;RPBZ=-0.855624;MQBZ=-3.15056;MQSBZ=-0.918327;BQBZ=-1.17575;FS=0;MQ0F=0;AC=2;AN=8;DP4=46,60,22,17;MQ=35	GT:PL	0/1:255,0,255	0/1:183,0,133	0/0:0,96,255	0/0:0,144,255
OAR18	32564497	.	A	T	266.798	PASS	DP=106;VDB=0.0887681;SGB=3.76584;RPBZ=1.46066;MQBZ=-2.65196;MQSBZ=1.01745;BQBZ=0.116223;FS=0;MQ0F=0;AC=2;AN=8;DP4=17,18,13,6;MQ=34	GT:PL	0/1:220,0,131	0/1:86,0,69	0/0:0,33,255	0/0:0,48,255
OAR18	32806628	.	C	T	460.893	PASS	DP=253;VDB=0.347352;SGB=9.94653;RPBZ=-2.52085;MQBZ=-1.18317;MQSBZ=-0.693302;BQBZ=3.2237;FS=0;MQ0F=0;AC=2;AN=8;DP4=40,64,17,18;MQ=37	GT:PL	0/1:245,0,255	0/1:255,0,38	0/0:0,102,255	0/0:0,105,255
OAR18	33340861	.	G	A	210.031	PASS	DP=141;VDB=6.63935e-05;SGB=29.5638;RPBZ=-0.998676;MQBZ=0.082691;MQSBZ=3.32914;BQBZ=-0.0222472;FS=0;MQ0F=0;AC=2;AN=8;DP4=38,27,15,8;MQ=38	GT:PL	0/0:0,75,255	0/0:0,51,255	0/0:0,66,255	1/1:255,30,0
OAR18	33912790	.	G	A	210.06	PASS	DP=199;VDB=6.65531e-05;SGB=25.405;RPBZ=-1.85651;MQBZ=0.552139;MQSBZ=-0.166092;BQBZ=1.24828;FS=0;MQ0F=0;AC=2;AN=8;DP4=47,53,15,5;MQ=37	GT:PL	0/0:0,96,255	1/1:255,27,0	0/0:0,90,255	0/0:0,111,255
OAR18	34631958	.	T	A	639.505	PASS	DP=241;VDB=0.00535609;SGB=9.80935;RPBZ=-0.353907;MQBZ=1.00466;MQSBZ=-2.1178;BQBZ=-2.24579;FS=0;MQ0F=0;AC=4;AN=8;DP4=32,47,37,32;MQ=38	GT:PL	0/1:255,0,239	0/1:173,0,255	1/1:255,86,0	0/0:0,151,255
OAR18	34869879	.	C	T	232.589	PASS	DP=57;VDB=3.64115e-05;SGB=4.15211;RPBZ=1.02337;MQBZ=-1.91736;BQBZ=0.500449;FS=0;MQ0F=0;AC=3;AN=8;DP4=37,0,20,0;MQ=36	GT:PL	0/1:129,0,114	1/1:149,27,0	0/0:0,39,175	0/0:0,51,178
OAR18	34869994	.	G	A	719.58	PASS	DP=212;VDB=8.52029e-07;SGB=20.3838;RPBZ=0.666644;MQBZ=-1.64425;MQSBZ=-2.26223;BQBZ=0.340895;FS=0;MQ0F=0;AC=5;AN=8;DP4=26,23,44,38;MQ=38	GT:PL	0/1:255,0,255	1/1:255,72,0	0/0:0,93,255	1/1:255,102,0
OAR18	35122123	.	C	T	600.427	PASS	DP=64;VDB=0.0100342;SGB=-4.15876;RPBZ=-0.346952;MQBZ=-0.829807;MQSBZ=0.197883;BQBZ=0.868054;FS=0;MQ0F=0;AC=6;AN=8;DP4=9,7,18,8;MQ=38	GT:PL	1/1:255,27,0	0/1:183,0,173	1/1:190,27,0	0/1:12,0,216
OAR18	3555477	.	C	G	401.494	PASS	DP=119;VDB=0.247851;SGB=6.08358;RPBZ=-0.0109396;MQBZ=-0.322797;MQSBZ=-0.645833;BQBZ=0.14569;FS=0;MQ0F=0;AC=3;AN=8;DP4=37,16,17,8;MQ=38	GT:PL	0/1:192,0,126	1/1:255,45,0	0/0:0,66,255	0/0:0,78,255
OAR18	36009280	.	T	C	981.047	PASS	DP=320;VDB=9.95693e-05;SGB=-9.69582;RPBZ=-0.315446;MQBZ=-0.698264;MQSBZ=-1.76558;BQBZ=-0.385551;FS=0;MQ0F=0;AC=6;AN=8;DP4=25,25,68,78;MQ=38	GT:PL	1/1:255,108,0	0/1:255,0,255	1/1:255,166,0	0/1:255,0,255
OAR18	36009426	.	C	T	37.8157	PASS	DP=27;VDB=6.8809e-05;SGB=-1.88854;RPBZ=0.933371;MQBZ=1.75322;BQBZ=-3.25268;FS=0;MQ0F=0;AC=5;AN=8;DP4=0,8,0,8;MQ=38	GT:PL	1/1:27,6,0	0/0:0,12,97	1/1:20,6,0	0/1:33,0,63
OAR18	36226595	.	A	T	376.599	PASS	DP=56;VDB=0.0245293;SGB=7.32061;RPBZ=-0.218542;MQBZ=-2.0314;MQSBZ=-0.304709;BQBZ=-0.511651;FS=0;MQ0F=0;AC=4;AN=8;DP4=12,8,8,7;MQ=38	GT:PL	1/1:207,24,0	0/0:0,27,255	1/1:219,21,0	0/0:0,33,251
OAR18	36812508	.	G	A	173.81	PASS	DP=24;VDB=0.000199345;SGB=-1.33969;RPBZ=-0.262085;MQBZ=-0.400259;BQBZ=-0.775686;FS=0;MQ0F=0;AC=5;AN=8;DP4=0,13,0,11;MQ=34	GT:PL	0/1:65,0,62	0/0:0,30,150	1/1:98,18,0	1/1:55,6,0
OAR18	37585158	.	C	T	720.023	PASS	DP=281;VDB=4.52119e-27;SGB=37.9255;RPBZ=0.51699;MQBZ=-1.59945;MQSBZ=-2.92364;BQBZ=-1.27381;FS=0;MQ0F=0;AC=6;AN=8;DP4=12,17,57,86;MQ=38	GT:PL	1/1:255,154,0	0/0:0,87,255	1/1:255,151,0	1/1:255,126,0
OAR18	37855581	.	T	C	701.445	PASS	DP=206;VDB=7.80369e-06;SGB=9.03672;RPBZ=-0.742606;MQBZ=0.42235;MQSBZ=0.37219;BQBZ=-0.508959;FS=0;MQ0F=0;AC=4;AN=8;DP4=37,24,36,29;MQ=37	GT:PL	0/1:235,0,232	0/1:255,0,222	1/1:255,93,0	0/0:0,108,255
OAR18	39472184	.	C	T	842.942	PASS	DP=119;VDB=1.40376e-17;SGB=-5.76432;RPBZ=0.0948939;MQBZ=0.23727;MQSBZ=-0.475755;BQBZ=1.84032;FS=0;MQ0F=0;AC=6;AN=8;DP4=10,6,40,20;MQ=34	GT:PL	0/1:201,0,139	0/1:171,0,131	1/1:255,57,0	1/1:255,69,0
OAR18	40339275	.	G	T	958.046	PASS	DP=249;VDB=8.38037e-12;SGB=-8.37188;RPBZ=1.08973;MQBZ=-0.207195;MQSBZ=-0.798943;BQBZ=-1.31195;FS=0;MQ0F=0;AC=6;AN=8;DP4=15,24,50,67;MQ=37	GT:PL	1/1:255,129,0	0/1:232,0,255	1/1:255,105,0	0/1:255,0,255
OAR18	41178462	.	C	T	419.04	PASS	DP=194;VDB=0.000657639;SGB=4.9247;RPBZ=0.811454;MQBZ=1.12395;MQSBZ=-0.321495;BQBZ=0.0292638;FS=0;MQ0F=0;AC=2;AN=8;DP4=36,66,7,15;MQ=37	GT:PL	0/0:0,105,255	0/1:249,0,173	0/0:0,126,255	0/1:209,0,255
OAR18	42717982	.	G	A	977.919	PASS	DP=197;VDB=6.9219e-18;SGB=-7.82411;RPBZ=0.124745;MQBZ=-2.00037;MQSBZ=-0.554273;BQBZ=2.31506;FS=0;MQ0F=0;AC=6;AN=8;DP4=18,8,52,53;MQ=37	GT:PL	1/1:255,108,0	0/1:252,0,239	1/1:255,93,0	0/1:255,0,200
OAR18	43339041	.	G	A	861.97	PASS	DP=147;VDB=1.44307e-06;SGB=-6.72604;RPBZ=1.59518;MQBZ=-1.98135;MQSBZ=-0.450306;BQBZ=0.131233;FS=0;MQ0F=0;AC=6;AN=8;DP4=11,10,42,39;MQ=33	GT:PL	1/1:255,51,0	0/1:136,0,89	1/1:255,57,0	0/1:255,0,246
OAR18	44491995	.	C	T	424.477	PASS	DP=94;VDB=0.0172556;SGB=16.3053;RPBZ=0.758805;MQBZ=-1.40868;MQSBZ=1.45899;BQBZ=-2.11143;FS=0;MQ0F=0;AC=4;AN=8;DP4=24,13,13,15;MQ=33	GT:PL	1/1:255,48,0	0/0:0,54,255	1/1:219,36,0	0/0:0,57,255
OAR18	45157236	.	T	C	980.326	PASS	DP=219;VDB=6.2933e-10;SGB=-7.18483;RPBZ=0.034789;MQBZ=1.91359;MQSBZ=1.58274;BQBZ=0.769761;FS=0;MQ0F=0;AC=5;AN=8;DP4=26,21,50,41;MQ=36	GT:PL	0/1:255,0,190	0/1:255,0,220	1/1:255,99,0	0/1:255,0,255
OAR18	4566781	.	A	G	170.479	PASS	DP=16;VDB=0.00115911;SGB=3.26741;RPBZ=0.58347;MQBZ=-0.233285;BQBZ=1.13389;FS=0;MQ0F=0;AC=3;AN=8;DP4=7,0,9,0;MQ=40	GT:PL	0/0:0,9,81	0/0:0,3,36	0/1:74,0,71	1/1:139,18,0
OAR18	4567001	.	A	G	115.188	PASS	DP=26;VDB=0.000984072;SGB=3.26741;RPBZ=-2.24099;MQBZ=-2.01824;BQBZ=0.75;FS=0;MQ0F=0;AC=3;AN=8;DP4=0,16,0,9;MQ=35	GT:PL	0/0:0,18,127	0/0:0,18,131	0/1:100,0,86	1/1:59,9,0
OAR18	46052960	.	G	A	980.476	PASS	DP=257;VDB=2.64724e-12;SGB=-29.3921;RPBZ=-0.802496;MQBZ=-0.234869;MQSBZ=0.504546;BQBZ=1.31504;FS=0;MQ0F=0;AC=5;AN=8;DP4=44,30,44,39;MQ=38	GT:PL	0/1:255,0,255	0/1:255,0,255	1/1:255,81,0	0/1:255,0,255
OAR18	46255982	.	A	G	76.3947	PASS	DP=78;VDB=0.115146;SGB=-2.00512;RPBZ=-0.402004;MQBZ=0.857714;MQSBZ=1.10317;BQBZ=0.858605;FS=0;MQ0F=0;AC=2;AN=8;DP4=18,19,2,2;MQ=39	GT:PL	0/0:0,39,255	0/1:24,0,148	0/1:93,0,174	0/0:0,39,255
OAR18	46703074	.	G	A	469.923	PASS	DP=158;VDB=0.000233713;SGB=7.62876;RPBZ=-1.96321;MQBZ=-0.840012;MQSBZ=0.655599;BQBZ=-0.479639;FS=0;MQ0F=0;AC=2;AN=8;DP4=37,29,14,15;MQ=37	GT:PL	0/0:0,84,255	0/1:255,0,100	0/0:0,81,255	0/1:255,0,82
OAR18	4834596	.	A	G	129.03	PASS	DP=47;VDB=0.00660744;SGB=14.3163;RPBZ=0;MQBZ=-0.181106;BQBZ=1.03698;FS=0;MQ0F=0;AC=2;AN=8;DP4=35,0,12,0;MQ=39	GT:PL	0/0:0,27,164	0/0:0,45,185	0/0:0,33,161	1/1:174,36,0
OAR18	48730444	.	C	T	177.862	PASS	DP=35;VDB=4.19197e-05;SGB=5.27335;RPBZ=-0.139558;MQBZ=1.09455;BQBZ=1.28959;FS=0;MQ0F=0;AC=2;AN=8;DP4=23,0,12,0;MQ=34	GT:PL	0/0:0,15,103	0/1:109,0,42	0/0:0,27,148	0/1:108,0,101
OAR18	49574375	.	T	C	388.574	PASS	DP=334;VDB=3.40478e-07;SGB=6.85617;RPBZ=1.4944;MQBZ=1.29618;MQSBZ=-0.936912;BQBZ=0.749729;FS=0;MQ0F=0;AC=2;AN=8;DP4=75,87,8,19;MQ=38	GT:PL	0/1:255,0,255	0/1:173,0,255	0/0:0,181,255	0/0:0,169,255
OAR18	51570472	.	A	C	419.822	PASS	DP=165;VDB=5.55303e-06;SGB=9.17394;RPBZ=2.15754;MQBZ=1.03464;MQSBZ=-1.31734;BQBZ=1.19691;FS=0;MQ0F=0;AC=2;AN=8;DP4=26,43,16,17;MQ=37	GT:PL	0/0:0,102,255	0/1:204,0,183	0/0:0,42,255	0/1:255,0,232
OAR18	52060716	.	C	T	464.588	PASS	DP=190;VDB=1.82404e-06;SGB=4.98685;RPBZ=0.979908;MQBZ=-0.939595;MQSBZ=1.13797;BQBZ=-0.120776;FS=0;MQ0F=0;AC=3;AN=8;DP4=38,33,21,23;MQ=38	GT:PL	0/1:255,0,255	0/0:0,57,255	1/1:255,81,0	0/0:0,102,255
OAR18	52328434	.	G	A	356.56	PASS	DP=37;VDB=4.60498e-08;SGB=-3.95429;RPBZ=0.85764;MQBZ=-0.735521;BQBZ=-0.617983;FS=0;MQ0F=0;AC=6;AN=8;DP4=13,0,22,0;MQ=36	GT:PL	1/1:142,21,0	0/1:36,0,93	1/1:121,24,0	0/1:97,0,131
OAR18	5506616	.	A	C	716.586	PASS	DP=194;VDB=3.11459e-05;SGB=-25.7099;RPBZ=0.38843;MQBZ=-0.310825;MQSBZ=0.437018;BQBZ=-0.488111;FS=0;MQ0F=0;AC=5;AN=8;DP4=24,27,31,40;MQ=38	GT:PL	0/1:252,0,255	1/1:255,63,0	1/1:255,111,0	0/0:0,72,255
OAR18	55077068	.	C	A	719.557	PASS	DP=156;VDB=5.22922e-07;SGB=7.10524;RPBZ=-0.609557;MQBZ=-0.676309;MQSBZ=0.784402;BQBZ=-0.71788;FS=0;MQ0F=0;AC=5;AN=8;DP4=18,21,26,29;MQ=39	GT:PL	1/1:255,69,0	0/0:0,63,255	1/1:255,54,0	0/1:255,0,255
OAR18	55523021	.	T	C	668.866	PASS	DP=62;VDB=0.440705;SGB=-2.16865;RPBZ=-0.357278;MQBZ=-1.62288;MQSBZ=0.290542;BQBZ=-1.91585;FS=0;MQ0F=0;AC=6;AN=8;DP4=4,1,20,12;MQ=35	GT:PL	1/1:255,33,0	0/1:62,0,85	1/1:215,33,0	0/1:176,0,60
OAR18	55523042	.	G	A	222.046	PASS	DP=60;VDB=0.0738116;SGB=1.44814;RPBZ=-1.78801;MQBZ=-2.52477;MQSBZ=2.20256;BQBZ=1.07884;FS=0;MQ0F=0;AC=2;AN=8;DP4=8,17,8,5;MQ=35	GT:PL	0/1:102,0,124	0/0:0,21,182	0/1:159,0,69	0/0:0,24,245
OAR18	56609511	.	C	T	210.014	PASS	DP=317;VDB=0.00992298;SGB=18.8313;RPBZ=-0.080687;MQBZ=0.849372;MQSBZ=2.01067;BQBZ=2.18055;FS=0;MQ0F=0;AC=2;AN=8;DP4=74,59,29,29;MQ=39	GT:PL	0/0:0,121,255	0/0:0,87,255	0/0:0,154,255	1/1:255,172,0
OAR18	57524308	.	C	T	330.632	PASS	DP=122;VDB=3.13257e-06;SGB=2.99323;RPBZ=-1.4286;MQBZ=-0.998966;MQSBZ=1.9535;BQBZ=1.14579;FS=0;MQ0F=0;AC=2;AN=8;DP4=30,30,10,7;MQ=36	GT:PL	0/0:0,36,255	0/1:177,0,243	0/0:0,63,255	0/1:193,0,255
OAR18	57780817	.	T	C	237.277	PASS	DP=42;VDB=0.00465002;SGB=4.08523;RPBZ=-1.01069;MQBZ=-0.231089;MQSBZ=1.19396;BQBZ=0.387944;FS=0;MQ0F=0;AC=3;AN=8;DP4=6,8,4,6;MQ=36	GT:PL	0/0:0,9,105	0/1:65,0,54	0/0:0,27,234	1/1:217,24,0
OAR18	58537124	.	C	T	460.473	PASS	DP=254;VDB=8.73712e-05;SGB=51.6515;RPBZ=-0.900492;MQBZ=-0.205742;MQSBZ=0.545932;BQBZ=1.14152;FS=0;MQ0F=0;AC=4;AN=8;DP4=45,38,44,35;MQ=37	GT:PL	0/0:0,99,255	1/1:255,81,0	0/0:0,148,255	1/1:255,120,0
OAR18	58741232	.	G	A	460.475	PASS	DP=128;VDB=5.81499e-09;SGB=25.3076;RPBZ=-0.211487;MQBZ=-2.96324;MQSBZ=2.14909;BQBZ=-2.70389;FS=0;MQ0F=0;AC=4;AN=8;DP4=27,19,27,14;MQ=34	GT:PL	1/1:255,57,0	0/0:0,60,255	1/1:255,66,0	0/0:0,78,255
OAR18	60403623	.	T	C	471.035	PASS	DP=194;VDB=1.68773e-10;SGB=9.56023;RPBZ=-1.16671;MQBZ=1.40235;MQSBZ=-3.76419;BQBZ=1.02951;FS=0;MQ0F=0;AC=2;AN=8;DP4=24,58,10,24;MQ=39	GT:PL	0/0:0,78,255	0/0:0,69,255	0/1:255,0,255	0/1:255,0,230
OAR18	61109310	.	A	C	36.8231	PASS	DP=31;VDB=8.97585e-05;SGB=-2.0384;RPBZ=1.25357;MQBZ=1.75499;BQBZ=2.82125;FS=0;MQ0F=0;AC=5;AN=8;DP4=0,5,0,7;MQ=36	GT:PL	0/1:16,0,4	1/1:16,3,0	1/1:42,8,0	0/0:0,6,14
OAR18	61588590	.	C	T	822.469	PASS	DP=141;VDB=1.86797e-12;SGB=-18.3454;RPBZ=-1.29507;MQBZ=-0.660133;MQSBZ=1.68962;BQBZ=0.760572;FS=0;MQ0F=0;AC=5;AN=8;DP4=28,12,33,14;MQ=39	GT:PL	0/1:161,0,255	1/1:255,48,0	0/1:191,0,200	0/1:255,0,251
OAR18	62091831	.	G	A	907.882	PASS	DP=195;VDB=1.98462e-06;SGB=-6.99717;RPBZ=0.395786;MQBZ=-1.17135;MQSBZ=2.212;BQBZ=-0.862829;FS=0;MQ0F=0;AC=6;AN=8;DP4=20,16,51,36;MQ=37	GT:PL	0/1:182,0,255	1/1:255,72,0	1/1:255,108,0	0/1:255,0,255
OAR18	62840431	.	G	A	557.907	PASS	DP=128;VDB=0.00165436;SGB=-16.1971;RPBZ=-0.659644;MQBZ=-0.320606;MQSBZ=-2.23032;BQBZ=0.414693;FS=0;MQ0F=0;AC=4;AN=8;DP4=19,23,19,21;MQ=39	GT:PL	0/1:132,0,248	0/0:0,6,255	1/1:255,60,0	0/1:213,0,255
OAR18	63076283	.	G	A	945.014	PASS	DP=154;VDB=1.31034e-11;SGB=-6.18051;RPBZ=-1.78509;MQBZ=0.111166;MQSBZ=0.640868;BQBZ=0.174904;FS=0;MQ0F=0;AC=6;AN=8;DP4=15,8,35,34;MQ=38	GT:PL	0/1:219,0,255	1/1:255,66,0	0/1:255,0,157	1/1:255,60,0
OAR18	63076388	.	G	A	87.0196	PASS	DP=30;VDB=0.00625083;SGB=-1.25106;RPBZ=-0.0520915;MQBZ=-0.707579;BQBZ=1.19937;FS=0;MQ0F=0;AC=2;AN=8;DP4=0,24,0,6;MQ=35	GT:PL	0/1:54,0,36	0/0:0,27,151	0/1:72,0,74	0/0:0,24,134
OAR18	63806335	.	T	C	557.604	PASS	DP=125;VDB=9.18415e-06;SGB=-22.0103;RPBZ=-0.739381;MQBZ=-1.04407;MQSBZ=0.985696;BQBZ=-0.713848;FS=0;MQ0F=0;AC=3;AN=8;DP4=26,22,19,9;MQ=39	GT:PL	0/1:164,0,255	0/1:194,0,230	0/0:0,54,255	0/1:239,0,94
OAR18	639849	.	C	A	529.455	PASS	DP=103;VDB=8.90714e-07;SGB=1.69923;RPBZ=-1.40748;MQBZ=0.788031;MQSBZ=-0.675064;BQBZ=0.193434;FS=0;MQ0F=0;AC=4;AN=8;DP4=16,19,13,14;MQ=37	GT:PL	0/1:235,0,201	0/1:83,0,153	1/1:255,39,0	0/0:0,57,255
OAR18	64308087	.	T	C	460.475	PASS	DP=249;VDB=1.45111e-14;SGB=48.1806;RPBZ=0.149389;MQBZ=-4.29653;MQSBZ=-1.40579;BQBZ=2.65659;FS=0;MQ0F=0.00401606;AC=4;AN=8;DP4=27,57,23,51;MQ=34	GT:PL	1/1:255,129,0	0/0:0,81,255	1/1:255,93,0	0/0:0,172,255
OAR18	65336234	.	C	T	250.599	PASS	DP=172;VDB=2.72146e-08;SGB=-17.7143;RPBZ=-4.19946;MQBZ=-0.673352;MQSBZ=0.71543;BQBZ=1.50406;FS=0;MQ0F=0;AC=2;AN=8;DP4=41,42,15,6;MQ=36	GT:PL	0/0:0,41,255	0/1:35,0,244	0/0:0,90,255	0/1:255,0,255
OAR18	6535721	.	G	A	332.474	PASS	DP=91;VDB=0.00605525;SGB=8.80254;RPBZ=-0.134338;MQBZ=0.73265;MQSBZ=0.563578;BQBZ=1.59616;FS=0;MQ0F=0;AC=3;AN=8;DP4=15,15,11,6;MQ=39	GT:PL	0/1:123,0,226	0/0:0,30,252	1/1:255,36,0	0/0:0,33,255
OAR18	65545324	.	C	T	639.56	PASS	DP=196;VDB=4.98224e-14;SGB=17.663;RPBZ=0.0930014;MQBZ=-1.20387;MQSBZ=-2.34928;BQBZ=-0.876451;FS=0;MQ0F=0;AC=5;AN=8;DP4=24,18,26,45;MQ=37	GT:PL	1/1:255,53,0	0/1:175,0,75	1/1:255,27,0	0/0:0,108,255
OAR18	66516270	.	A	C	139.765	PASS	DP=37;VDB=4.33826e-05;SGB=-0.801052;RPBZ=0.287015;MQBZ=-3.46326;BQBZ=-0.396186;FS=0;MQ0F=0;AC=3;AN=8;DP4=21,0,14,0;MQ=32	GT:PL	0/1:69,0,81	0/1:77,0,31	0/0:0,12,110	0/1:33,0,139
OAR18	66516353	.	G	T	159.381	PASS	DP=381;VDB=0.0259295;SGB=-64.1727;RPBZ=8.17527;MQBZ=-6.56145;MQSBZ=-0.0207407;BQBZ=5.82626;FS=0;MQ0F=0.00787402;AC=3;AN=8;DP4=163,49,19,17;MQ=36	GT:PL	0/1:78,0,255	0/1:47,0,255	0/1:80,0,255	0/0:0,15,255
OAR18	66516386	.	G	A	738.058	PASS	DP=421;VDB=2.04339e-13;SGB=-38.9045;RPBZ=2.16416;MQBZ=-5.59084;MQSBZ=0.293169;BQBZ=0.784592;FS=0;MQ0F=0.00712589;AC=4;AN=8;DP4=87,49,70,44;MQ=36	GT:PL	0/1:139,0,255	0/1:255,0,255	0/1:127,0,255	0/1:255,0,255
OAR18	66516403	.	A	C	306.247	PASS	DP=434;VDB=1.4847e-06;SGB=-98.0605;RPBZ=3.15419;MQBZ=-11.1653;MQSBZ=-0.208027;BQBZ=-0.223075;FS=0;MQ0F=0.00691244;AC=4;AN=8;DP4=112,81,23,34;MQ=36	GT:PL	0/1:138,0,255	0/1:64,0,255	0/1:128,0,255	0/1:25,0,255
OAR18	66516420	.	T	A	265.805	PASS	DP=438;VDB=5.65762e-06;SGB=-93.2194;RPBZ=3.35418;MQBZ=-10.9534;MQSBZ=-0.301881;BQBZ=-3.69109;FS=0;MQ0F=0.0022831;AC=4;AN=8;DP4=92,100,17,37;MQ=36	GT:PL	0/1:156,0,255	0/1:66,0,255	0/1:75,0,255	0/1:18,0,255
OAR18	66516421	.	G	A	234.249	PASS	DP=436;VDB=9.36268e-06;SGB=-89.992;RPBZ=3.17812;MQBZ=-10.3804;MQSBZ=-0.627396;BQBZ=-3.43869;FS=0;MQ0F=0.00688073;AC=4;AN=8;DP4=92,102,16,36;MQ=36	GT:PL	0/1:141,0,255	0/1:47,0,255	0/1:75,0,255	0/1:21,0,255
OAR18	66789476	.	A	C	242.019	PASS	DP=101;VDB=0.0854589;SGB=3.76587;RPBZ=-0.664131;MQBZ=0.139184;MQSBZ=-0.872647;BQBZ=-0.114347;FS=0;MQ0F=0;AC=3;AN=8;DP4=23,20,10,9;MQ=38	GT:PL	0/0:0,51,255	0/1:33,0,214	0/0:0,51,255	1/1:255,51,0
OAR18	67017325	.	C	G	50.006	PASS	DP=8;VDB=0.0081677;SGB=0.717222;RPBZ=0;MQBZ=1.29099;BQBZ=-2.05091;FS=0;MQ0F=0;AC=5;AN=8;DP4=3,0,5,0;MQ=41	GT:PL	0/1:0,3,36	1/1:25,6,0	1/1:67,9,0	0/0:0,6,62
OAR18	67354985	.	G	A	979.531	PASS	DP=238;VDB=5.58965e-24;SGB=-7.73282;RPBZ=-1.86334;MQBZ=0.997278;MQSBZ=1.21457;BQBZ=0.332106;FS=0;MQ0F=0;AC=5;AN=8;DP4=20,22,54,49;MQ=37	GT:PL	0/1:255,0,209	0/1:255,0,121	0/1:255,0,255	1/1:255,99,0
OAR18	6764448	.	C	T	87.5879	PASS	DP=26;VDB=2.51881e-06;SGB=-1.3634;RPBZ=-0.146605;MQBZ=-0.152861;BQBZ=-4.61639;FS=0;MQ0F=0;AC=5;AN=8;DP4=13,0,11,0;MQ=33	GT:PL	0/1:21,0,73	1/1:58,9,0	1/1:53,12,0	0/0:0,24,150
OAR18	67815925	.	A	G	35.6406	PASS	DP=17;VDB=0.440791;SGB=-2.36533;RPBZ=1.64767;MQBZ=-1.23956;BQBZ=0.46291;FS=0;MQ0F=0;AC=2;AN=8;DP4=14,0,3,0;MQ=39	GT:PL	0/1:52,0,68	0/1:24,3,0	0/0:0,9,90	0/0:0,24,153
OAR18	8017806	.	G	C	719.607	PASS	DP=226;VDB=0.000660486;SGB=6.9121;RPBZ=-0.744913;MQBZ=-2.33012;MQSBZ=2.69374;BQBZ=-1.14109;FS=0;MQ0F=0;AC=3;AN=8;DP4=42,38,28,26;MQ=38	GT:PL	0/0:0,93,255	0/1:255,0,255	0/1:255,0,255	0/1:249,0,255
OAR18	8930322	.	A	G	768.924	PASS	DP=120;VDB=0.0247198;SGB=-5.45352;RPBZ=-0.211896;MQBZ=0.121939;MQSBZ=-0.472217;BQBZ=0.328514;FS=0;MQ0F=0;AC=6;AN=8;DP4=8,9,26,28;MQ=37	GT:PL	1/1:255,69,0	1/1:255,60,0	0/1:159,0,157	0/1:139,0,240
OAR18	9554761	.	T	A	177.005	PASS	DP=47;VDB=0.00505691;SGB=-0.0966342;RPBZ=-0.536527;MQBZ=-1.3137;MQSBZ=-2.26403;BQBZ=-0.126937;FS=0;MQ0F=0;AC=3;AN=8;DP4=6,15,3,6;MQ=36	GT:PL	0/0:0,27,200	1/1:128,15,0	0/1:94,0,69	0/0:0,27,250
OAR18	9770948	.	G	C	723.687	PASS	DP=88;VDB=3.23275e-09;SGB=-4.82122;RPBZ=0.658049;MQBZ=-0.933953;MQSBZ=-0.483913;BQBZ=-0.893292;FS=0;MQ0F=0;AC=6;AN=8;DP4=11,4,10,30;MQ=39	GT:PL	1/1:243,48,0	1/1:239,27,0	0/1:26,0,165	0/1:255,0,202
OAR19	10056285	.	C	T	604.558	PASS	DP=94;VDB=0.00938628;SGB=7.54534;RPBZ=1.18338;MQBZ=0.959548;MQSBZ=-1.59836;BQBZ=0.879597;FS=0;MQ0F=0;AC=5;AN=8;DP4=11,12,15,21;MQ=38	GT:PL	0/1:140,0,198	0/0:0,45,255	1/1:255,36,0	1/1:255,54,0
OAR19	10311198	.	T	C	686.554	PASS	DP=177;VDB=0.0829804;SGB=5.75324;RPBZ=1.81642;MQBZ=-1.69082;MQSBZ=-1.71303;BQBZ=0.24464;FS=0;MQ0F=0;AC=3;AN=8;DP4=19,40,25,23;MQ=37	GT:PL	0/1:236,0,238	0/0:0,66,255	0/1:235,0,209	0/1:255,0,255
OAR19	10933063	.	G	T	415.326	PASS	DP=101;VDB=2.29767e-05;SGB=0.928451;RPBZ=-1.84128;MQBZ=-0.250083;MQSBZ=-2.21642;BQBZ=-1.21856;FS=0;MQ0F=0;AC=3;AN=8;DP4=18,21,7,16;MQ=36	GT:PL	0/1:59,0,235	0/0:0,30,255	0/1:146,0,199	0/1:250,0,179
OAR19	1097974	.	C	A	298.014	PASS	DP=17;VDB=0.000149859;SGB=1.50008;RPBZ=1.13879;MQBZ=-1.0202;FS=0;MQ0F=0;AC=6;AN=8;DP4=0,3,0,14;MQ=40	GT:PL	1/1:149,21,0	1/1:110,12,0	0/0:0,9,90	1/1:81,9,0
OAR19	11356916	.	C	T	721.49	PASS	DP=216;VDB=6.84615e-07;SGB=10.775;RPBZ=0.0593376;MQBZ=-2.42901;MQSBZ=-0.470023;BQBZ=-1.3543;FS=0;MQ0F=0.00925926;AC=4;AN=8;DP4=35,27,38,36;MQ=37	GT:PL	0/0:0,84,255	1/1:255,105,0	0/1:255,0,233	0/1:255,0,255
OAR19	12313311	.	C	T	471.033	PASS	DP=293;VDB=9.91717e-07;SGB=13.0369;RPBZ=0.377551;MQBZ=-1.20266;MQSBZ=-1.50374;BQBZ=-1.30184;FS=0;MQ0F=0;AC=2;AN=8;DP4=58,73,19,24;MQ=38	GT:PL	0/0:0,108,255	0/1:255,0,255	0/1:255,0,250	0/0:0,172,255
OAR19	12313348	.	G	A	617.69	PASS	DP=268;VDB=0.0483139;SGB=-31.2159;RPBZ=-8.09639;MQBZ=0.990711;MQSBZ=-2.04755;BQBZ=7.1805;FS=0;MQ0F=0;AC=3;AN=8;DP4=27,106,15,28;MQ=38	GT:PL	0/1:232,0,239	0/0:0,141,255	0/1:171,0,255	0/1:255,0,255
OAR19	13143168	.	A	G	237.231	PASS	DP=74;VDB=0.0748765;SGB=-12.1908;RPBZ=-1.20318;MQBZ=1.78825;MQSBZ=1.2384;BQBZ=0.134883;FS=0;MQ0F=0;AC=3;AN=8;DP4=18,18,8,4;MQ=37	GT:PL	0/1:199,0,197	0/1:18,0,160	0/1:60,0,54	0/0:0,54,255
OAR19	13705803	.	A	G	890.438	PASS	DP=144;VDB=2.33608e-23;SGB=-5.80803;RPBZ=2.6351;MQBZ=-1.59231;MQSBZ=3.55966;BQBZ=-1.23177;FS=0;MQ0F=0;AC=5;AN=8;DP4=16,13,44,17;MQ=37	GT:PL	1/1:255,72,0	0/1:198,0,153	0/1:222,0,255	0/1:255,0,149
OAR19	14029807	.	T	C	683.53	PASS	DP=164;VDB=2.43729e-05;SGB=17.7737;RPBZ=0.308572;MQBZ=-1.43574;MQSBZ=-0.467175;BQBZ=0.3643;FS=0;MQ0F=0;AC=5;AN=8;DP4=17,15,42,27;MQ=37	GT:PL	0/1:219,0,255	0/0:0,51,255	1/1:255,69,0	1/1:255,108,0
OAR19	14268377	.	G	A	723.489	PASS	DP=163;VDB=7.5369e-08;SGB=5.17378;RPBZ=-0.0411531;MQBZ=-1.44987;MQSBZ=3.37886;BQBZ=0.172333;FS=0;MQ0F=0;AC=3;AN=8;DP4=36,24,24,21;MQ=37	GT:PL	0/1:255,0,255	0/1:255,0,147	0/1:253,0,218	0/0:0,75,255
OAR19	142848	.	C	T	420.617	PASS	DP=112;VDB=7.60559e-06;SGB=13.5567;RPBZ=0.345517;MQBZ=0.0749239;MQSBZ=-2.82796;BQBZ=0.692761;FS=0;MQ0F=0;AC=3;AN=8;DP4=20,19,11,13;MQ=39	GT:PL	0/1:211,0,242	0/0:0,21,229	1/1:255,45,0	0/0:0,63,255
OAR19	142862	.	T	A	50.7118	PASS	DP=100;VDB=0.0230738;SGB=-7.88738;RPBZ=1.78366;MQBZ=-0.13328;MQSBZ=-2.14699;BQBZ=1.14082;FS=0;MQ0F=0;AC=2;AN=8;DP4=22,37,3,2;MQ=39	GT:PL	0/0:0,57,255	0/1:21,0,172	0/1:72,0,192	0/0:0,63,255
OAR19	14687198	.	T	G	167.374	PASS	DP=25;VDB=0.000153613;SGB=3.91527;RPBZ=0.2521;MQBZ=0.333677;BQBZ=0.816497;FS=0;MQ0F=0;AC=3;AN=8;DP4=0,15,0,10;MQ=36	GT:PL	0/0:0,30,159	0/0:0,9,90	0/1:78,0,39	1/1:134,18,0
OAR19	16224362	.	C	T	138.807	PASS	DP=79;VDB=0.0231369;SGB=-0.867633;RPBZ=1.29107;MQBZ=0.946242;MQSBZ=2.25868;BQBZ=2.08654;FS=0;MQ0F=0;AC=2;AN=8;DP4=31,10,3,4;MQ=38	GT:PL	0/1:102,0,233	0/0:0,27,254	0/1:77,0,135	0/0:0,36,255
OAR19	16224396	.	G	A	301.307	PASS	DP=73;VDB=0.00243008;SGB=1.83436;RPBZ=-0.0839788;MQBZ=-0.291207;MQSBZ=1.35743;BQBZ=1.22991;FS=0;MQ0F=0;AC=2;AN=8;DP4=18,15,6,8;MQ=38	GT:PL	0/0:0,54,255	0/1:221,0,15	0/0:0,27,219	0/1:120,0,117
OAR19	16945206	.	C	T	60.5256	PASS	DP=13;VDB=0.0797974;SGB=-2.00771;RPBZ=0.312494;MQBZ=0;BQBZ=-2.20794;FS=0;MQ0F=0;AC=3;AN=8;DP4=0,9,0,4;MQ=40	GT:PL	1/1:48,6,0	0/1:54,0,54	0/0:0,15,126	0/0:0,6,66
OAR19	17165335	.	T	C	122.771	PASS	DP=85;VDB=0.00346704;SGB=-0.866853;RPBZ=0.703109;MQBZ=-0.247578;MQSBZ=2.48691;BQBZ=-1.14421;FS=0;MQ0F=0;AC=2;AN=8;DP4=37,12,6,1;MQ=36	GT:PL	0/0:0,60,255	0/1:26,0,210	0/1:136,0,84	0/0:0,54,255
OAR19	17165357	.	G	T	659.699	PASS	DP=100;VDB=2.46201e-06;SGB=-4.38263;RPBZ=-2.23072;MQBZ=-1.04628;MQSBZ=0.843976;BQBZ=1.23735;FS=0;MQ0F=0;AC=4;AN=8;DP4=9,9,23,10;MQ=37	GT:PL	0/1:255,0,22	0/1:218,0,32	0/1:56,0,174	0/1:169,0,202
OAR19	17448911	.	C	G	202.973	PASS	DP=63;VDB=0.0747846;SGB=0.2894;RPBZ=0.159735;MQBZ=-0.497955;MQSBZ=0.385092;BQBZ=0.812782;FS=0;MQ0F=0;AC=2;AN=8;DP4=19,11,7,3;MQ=37	GT:PL	0/1:113,0,176	0/0:0,27,255	0/0:0,21,171	0/1:129,0,152
OAR19	1762184	.	C	T	75.8729	PASS	DP=133;VDB=0.000775665;SGB=-12.208;RPBZ=-0.884023;MQBZ=-6.56512;MQSBZ=-0.124157;BQBZ=1.66004;FS=0;MQ0F=0;AC=3;AN=8;DP4=24,17,13,14;MQ=28	GT:PL	0/1:71,0,218	0/0:0,10,234	0/1:34,0,255	0/1:15,1,160
OAR19	1762223	.	A	G	95.4441	PASS	DP=121;VDB=0.00117874;SGB=-12.2081;RPBZ=0.545821;MQBZ=-6.82101;MQSBZ=-0.153261;BQBZ=2.73887;FS=0;MQ0F=0;AC=4;AN=8;DP4=18,24,13,14;MQ=28	GT:PL	0/1:71,0,221	0/1:22,0,215	0/1:34,0,255	0/1:14,0,174
OAR19	1762235	.	T	G	91.0124	PASS	DP=103;VDB=1.73158e-06;SGB=-46.4219;RPBZ=0.769951;MQBZ=-6.40514;MQSBZ=0.357109;BQBZ=4.2527;FS=0;MQ0F=0;AC=4;AN=8;DP4=11,32,9,16;MQ=29	GT:PL	0/1:70,0,213	0/1:22,0,187	0/1:34,0,244	0/1:10,0,153
OAR19	18136388	.	A	G	523.51	PASS	DP=96;VDB=1.20285e-18;SGB=-5.4263;RPBZ=-1.35652;MQBZ=-1.06792;BQBZ=-0.483829;FS=0;MQ0F=0;AC=5;AN=8;DP4=0,35,0,61;MQ=39	GT:PL	0/1:148,0,154	0/1:116,0,120	0/1:108,0,143	1/1:191,90,0
OAR19	18980239	.	G	A	650.692	PASS	DP=124;VDB=7.3554e-10;SGB=-16.5042;RPBZ=-1.3031;MQBZ=-1.12488;MQSBZ=-0.14346;BQBZ=0.09537;FS=0;MQ0F=0;AC=5;AN=8;DP4=13,24,25,16;MQ=38	GT:PL	1/1:255,15,0	0/1:12,0,212	0/1:196,0,255	0/1:228,0,222
OAR19	19195192	.	C	A	456.955	PASS	DP=174;VDB=0.00187423;SGB=6.85617;RPBZ=2.09601;MQBZ=-1.4665;MQSBZ=0.243399;BQBZ=1.68982;FS=0;MQ0F=0;AC=2;AN=8;DP4=42,34,19,8;MQ=38	GT:PL	0/0:0,63,255	0/0:0,60,255	0/1:255,0,255	0/1:241,0,255
OAR19	2035869	.	G	A	623.359	PASS	DP=73;VDB=0.0130616;SGB=6.0592;RPBZ=0.395687;MQBZ=-1.04913;MQSBZ=-2.26186;BQBZ=-1.52342;FS=0;MQ0F=0;AC=4;AN=8;DP4=9,4,20,12;MQ=38	GT:PL	1/1:255,39,0	0/1:213,0,94	0/0:0,15,153	0/1:199,0,112
OAR19	20517836	.	T	A	511.358	PASS	DP=116;VDB=0.00362519;SGB=1.12215;RPBZ=-1.48691;MQBZ=0.641952;MQSBZ=-0.182953;BQBZ=0.0319452;FS=0;MQ0F=0;AC=5;AN=8;DP4=24,11,14,10;MQ=35	GT:PL	1/1:255,36,0	0/1:85,0,195	1/1:217,24,0	0/0:0,75,255
OAR19	21044649	.	A	G	460.469	PASS	DP=207;VDB=1.67257e-11;SGB=36.3972;RPBZ=0.938849;MQBZ=-0.834058;MQSBZ=0.179076;BQBZ=-0.0213355;FS=0;MQ0F=0;AC=4;AN=8;DP4=35,37,21,36;MQ=37	GT:PL	1/1:255,93,0	0/0:0,96,255	1/1:255,45,0	0/0:0,117,255
OAR19	22170761	.	C	T	266.695	PASS	DP=37;VDB=2.70878e-08;SGB=11.3219;RPBZ=-0.0857276;MQBZ=-0.107724;BQBZ=0.112203;FS=0;MQ0F=0;AC=4;AN=8;DP4=0,13,0,22;MQ=35	GT:PL	1/1:151,27,0	0/0:0,18,123	1/1:165,39,0	0/0:0,21,139
OAR19	22639522	.	C	T	719.576	PASS	DP=178;VDB=2.38566e-10;SGB=18.3983;RPBZ=1.70476;MQBZ=-1.94535;MQSBZ=2.95942;BQBZ=-2.71161;FS=0;MQ0F=0;AC=5;AN=8;DP4=25,13,56,19;MQ=37	GT:PL	1/1:255,60,0	0/0:0,69,255	1/1:255,69,0	0/1:255,0,249
OAR19	23100279	.	A	G	460.473	PASS	DP=264;VDB=2.03673e-08;SGB=12.8997;RPBZ=2.28827;MQBZ=-0.789272;MQSBZ=0.314131;BQBZ=-1.06981;FS=0;MQ0F=0;AC=4;AN=8;DP4=34,46,42,43;MQ=37	GT:PL	0/0:0,96,255	1/1:255,135,0	0/0:0,107,255	1/1:255,117,0
OAR19	24437459	.	G	A	666.554	PASS	DP=137;VDB=6.47881e-11;SGB=14.7477;RPBZ=0.335565;MQBZ=0.049418;MQSBZ=-0.77355;BQBZ=1.4582;FS=0;MQ0F=0;AC=5;AN=8;DP4=9,22,23,29;MQ=38	GT:PL	1/1:255,36,0	0/0:0,45,255	1/1:255,93,0	0/1:202,0,252
OAR19	24932976	.	C	T	374.997	PASS	DP=204;VDB=0.297103;SGB=8.01505;RPBZ=0.766038;MQBZ=-0.802686;MQSBZ=-1.3569;BQBZ=0.0851126;FS=0;MQ0F=0;AC=2;AN=8;DP4=49,51,19,11;MQ=36	GT:PL	0/0:0,120,255	0/1:159,0,255	0/0:0,84,255	0/1:255,0,255
OAR19	25364136	.	A	G	405.421	PASS	DP=54;VDB=3.58725e-16;SGB=10.0847;RPBZ=-1.80094;MQBZ=1.76311;BQBZ=-1.54434;FS=0;MQ0F=0;AC=6;AN=8;DP4=9,0,45,0;MQ=35	GT:PL	1/1:185,63,0	1/1:87,9,0	1/1:178,63,0	0/0:0,27,142
OAR19	25364272	.	G	C	403.443	PASS	DP=314;VDB=9.50461e-09;SGB=16.8998;RPBZ=-1.79087;MQBZ=-0.533773;MQSBZ=-0.45142;BQBZ=0.93103;FS=0;MQ0F=0.00318471;AC=3;AN=8;DP4=63,74,24,29;MQ=38	GT:PL	0/0:0,178,255	0/1:194,0,255	0/0:0,184,255	1/1:255,135,0
OAR19	25577706	.	T	C	135.745	PASS	DP=19;VDB=0.00281728;SGB=2.57447;RPBZ=-0.844526;MQBZ=0.847039;BQBZ=-1;FS=0;MQ0F=0;AC=4;AN=8;DP4=8,0,8,0;MQ=34	GT:PL	1/1:64,9,0	0/0:0,12,84	1/1:119,15,0	0/0:0,12,102
OAR19	26058194	.	G	C	464.58	PASS	DP=283;VDB=2.22187e-19;SGB=18.8313;RPBZ=0.10968;MQBZ=-1.47911;MQSBZ=-2.07098;BQBZ=-0.711391;FS=0;MQ0F=0;AC=3;AN=8;DP4=70,45,28,30;MQ=37	GT:PL	1/1:255,102,0	0/0:0,96,255	0/1:255,0,255	0/0:0,187,255
OAR19	26332327	.	T	C	881.442	PASS	DP=242;VDB=2.68247e-16;SGB=-30.0058;RPBZ=-2.04038;MQBZ=-1.88539;MQSBZ=4.47495;BQBZ=-0.71474;FS=0;MQ0F=0;AC=5;AN=8;DP4=46,17,57,28;MQ=38	GT:PL	1/1:255,99,0	0/1:200,0,253	0/1:211,0,255	0/1:255,0,255
OAR19	26550433	.	G	A	420.578	PASS	DP=155;VDB=4.17738e-07;SGB=-20.1692;RPBZ=0.494947;MQBZ=-0.604787;MQSBZ=-1.78577;BQBZ=0.393315;FS=0;MQ0F=0;AC=3;AN=8;DP4=24,42,9,16;MQ=37	GT:PL	0/0:0,78,255	1/1:255,39,0	0/0:0,33,255	0/1:211,0,255
OAR19	26766833	.	G	A	464.576	PASS	DP=286;VDB=9.85799e-08;SGB=-44.1037;RPBZ=0.925503;MQBZ=-1.28645;MQSBZ=1.43406;BQBZ=-0.203259;FS=0;MQ0F=0;AC=3;AN=8;DP4=64,53,37,27;MQ=36	GT:PL	1/1:255,59,0	0/0:0,63,255	0/1:255,0,255	0/0:0,199,255
OAR19	27038298	.	G	T	126.689	PASS	DP=39;VDB=0.00211505;SGB=0.290035;RPBZ=-0.82179;MQBZ=0.261474;BQBZ=-0.666702;FS=0;MQ0F=0;AC=3;AN=8;DP4=29,0,10,0;MQ=35	GT:PL	1/1:130,24,0	0/0:0,15,121	0/1:42,0,76	0/0:0,57,183
OAR19	27860116	.	C	T	265.587	PASS	DP=168;VDB=0.0204049;SGB=3.76584;RPBZ=-3.98183;MQBZ=1.27511;MQSBZ=0.320155;BQBZ=3.15405;FS=0;MQ0F=0;AC=2;AN=8;DP4=21,62,8,11;MQ=38	GT:PL	0/1:255,0,218	0/0:0,75,255	0/1:50,0,241	0/0:0,90,255
OAR19	28982850	.	G	A	924.248	PASS	DP=160;VDB=7.58626e-08;SGB=-6.04294;RPBZ=-0.544916;MQBZ=2.2152;MQSBZ=-1.4407;BQBZ=0.961421;FS=0;MQ0F=0;AC=5;AN=8;DP4=14,19,34,32;MQ=38	GT:PL	0/1:255,0,31	1/1:255,69,0	0/1:255,0,255	0/1:199,0,255
OAR19	29189934	.	G	T	210.014	PASS	DP=229;VDB=8.05636e-09;SGB=8.40135;RPBZ=-0.643251;MQBZ=-0.86679;MQSBZ=0.151883;BQBZ=-0.544761;FS=0;MQ0F=0;AC=2;AN=8;DP4=48,60,19,12;MQ=38	GT:PL	0/0:0,90,255	1/1:255,90,0	0/0:0,78,255	0/0:0,118,255
OAR19	29679481	.	C	T	655.597	PASS	DP=190;VDB=0.000194563;SGB=-27.5336;RPBZ=1.22771;MQBZ=-1.8181;MQSBZ=-1.74327;BQBZ=-0.162954;FS=0;MQ0F=0;AC=3;AN=8;DP4=35,44,23,14;MQ=38	GT:PL	0/0:0,105,255	0/1:243,0,62	0/1:255,0,255	0/1:197,0,255
OAR19	29956965	.	G	C	604.465	PASS	DP=133;VDB=1.51381e-10;SGB=3.8237;RPBZ=1.2477;MQBZ=-2.20538;MQSBZ=-1.93387;BQBZ=-0.210191;FS=0;MQ0F=0;AC=4;AN=8;DP4=17,23,19,19;MQ=39	GT:PL	1/1:255,63,0	0/1:219,0,213	0/1:174,0,241	0/0:0,60,255
OAR19	30176040	.	A	C	765.039	PASS	DP=97;VDB=7.4074e-06;SGB=-5.3042;RPBZ=0.148473;MQBZ=-1.7004;MQSBZ=-2.25699;BQBZ=-2.56303;FS=0;MQ0F=0;AC=6;AN=8;DP4=2,8,20,30;MQ=37	GT:PL	1/1:255,54,0	0/1:74,0,102	1/1:255,54,0	0/1:220,0,162
OAR19	30385310	.	G	A	615.496	PASS	DP=119;VDB=5.64322e-11;SGB=4.40126;RPBZ=-0.522555;MQBZ=-0.050319;MQSBZ=3.32281;BQBZ=-0.263916;FS=0;MQ0F=0;AC=4;AN=8;DP4=16,14,27,14;MQ=39	GT:PL	1/1:255,54,0	0/0:0,36,255	0/1:149,0,233	0/1:255,0,193
OAR19	30597714	.	C	T	538.307	PASS	DP=102;VDB=0.000214456;SGB=2.85684;RPBZ=0.183087;MQBZ=-1.60916;MQSBZ=-1.30505;BQBZ=-0.348255;FS=0;MQ0F=0;AC=5;AN=8;DP4=17,16,14,19;MQ=36	GT:PL	0/0:0,69,255	1/1:255,39,0	0/1:74,0,230	1/1:255,48,0
OAR19	30800503	.	C	T	270.644	PASS	DP=56;VDB=0.00028911;SGB=17.7085;RPBZ=0.904496;MQBZ=-0.877915;BQBZ=1.49493;FS=0;MQ0F=0;AC=3;AN=8;DP4=26,0,30,0;MQ=36	GT:PL	1/1:183,57,0	0/0:0,27,156	0/1:133,0,128	0/0:0,21,148
OAR19	32246861	.	G	A	725.588	PASS	DP=285;VDB=1.32962e-09;SGB=-43.49;RPBZ=-1.80077;MQBZ=1.87666;MQSBZ=-1.45593;BQBZ=0.64339;FS=0;MQ0F=0;AC=3;AN=8;DP4=64,50,29,34;MQ=38	GT:PL	0/0:0,129,255	0/1:255,0,255	0/1:255,0,255	0/1:255,0,255
OAR19	33251707	.	A	C	103.973	PASS	DP=173;VDB=1.78047e-05;SGB=-11.5772;RPBZ=-2.66176;MQBZ=1.17621;MQSBZ=0.585187;BQBZ=-0.853085;FS=0;MQ0F=0;AC=2;AN=8;DP4=53,34,8,3;MQ=38	GT:PL	0/1:103,0,255	0/0:0,63,255	0/0:0,15,255	0/1:43,0,255
OAR19	33251718	.	A	G	571.28	PASS	DP=173;VDB=0.000267817;SGB=5.37606;RPBZ=1.15312;MQBZ=-2.92684;MQSBZ=-0.8163;BQBZ=-0.780005;FS=0;MQ0F=0;AC=4;AN=8;DP4=22,29,29,17;MQ=38	GT:PL	1/1:255,84,0	0/0:0,66,255	0/1:175,0,215	0/1:185,0,255
OAR19	33889502	.	T	C	110.068	PASS	DP=58;VDB=0.105288;SGB=10.1602;RPBZ=-1.30144;MQBZ=0.876435;BQBZ=-2.50142;FS=0;MQ0F=0;AC=2;AN=8;DP4=49,0,9,0;MQ=35	GT:PL	0/0:0,45,169	1/1:155,27,0	0/0:0,39,180	0/0:0,63,176
OAR19	34365131	.	C	T	209.99	PASS	DP=237;VDB=2.4631e-07;SGB=-26.9199;RPBZ=0.972046;MQBZ=1.49797;MQSBZ=3.02673;BQBZ=0.944512;FS=0;MQ0F=0;AC=2;AN=8;DP4=72,40,23,13;MQ=38	GT:PL	0/0:0,54,255	1/1:255,102,0	0/0:0,60,255	0/0:0,144,255
OAR19	34938245	.	A	G	486.518	PASS	DP=110;VDB=0.116401;SGB=-10.0581;RPBZ=-0.524544;MQBZ=-0.655704;MQSBZ=1.86026;BQBZ=0.807458;FS=0;MQ0F=0;AC=5;AN=8;DP4=18,17,11,9;MQ=40	GT:PL	1/1:244,24,0	0/1:84,0,255	0/1:119,0,179	0/1:81,0,255
OAR19	36346713	.	A	G	262.577	PASS	DP=47;VDB=2.59248e-06;SGB=-0.609974;RPBZ=1.19009;MQBZ=2.18793;MQSBZ=-0.0446079;BQBZ=-1.3549;FS=0;MQ0F=0;AC=3;AN=8;DP4=6,19,0,15;MQ=36	GT:PL	0/0:0,27,192	0/1:121,0,43	0/1:103,0,153	0/1:78,0,135
OAR19	36770581	.	C	T	453.587	PASS	DP=62;VDB=0.0132131;SGB=0.348025;RPBZ=0.360023;MQBZ=0.504829;MQSBZ=-1.35566;BQBZ=1.80221;FS=0;MQ0F=0;AC=4;AN=8;DP4=5,17,11,9;MQ=36	GT:PL	0/0:0,24,200	1/1:168,18,0	0/1:157,0,177	0/1:172,0,71
OAR19	36993580	.	G	A	471.017	PASS	DP=228;VDB=3.43646e-07;SGB=10.7191;RPBZ=-1.06769;MQBZ=-1.80214;MQSBZ=3.03151;BQBZ=-0.730395;FS=0;MQ0F=0;AC=2;AN=8;DP4=52,48,25,12;MQ=38	GT:PL	0/0:0,126,255	0/0:0,51,255	0/1:255,0,255	0/1:255,0,255
OAR19	3771005	.	T	C	163.958	PASS	DP=67;VDB=0.000113348;SGB=1.06181;RPBZ=1.03328;MQBZ=0.656613;BQBZ=1.32035;FS=0;MQ0F=0;AC=2;AN=8;DP4=0,53,0,12;MQ=35	GT:PL	0/1:96,0,123	0/1:107,0,113	0/0:0,66,185	0/0:0,45,159
OAR19	39092529	.	C	T	721.385	PASS	DP=199;VDB=6.3828e-12;SGB=9.22987;RPBZ=0.37817;MQBZ=-1.14359;MQSBZ=-1.82615;BQBZ=-1.7428;FS=0;MQ0F=0;AC=4;AN=8;DP4=26,31,30,36;MQ=35	GT:PL	0/0:0,99,255	0/1:255,0,255	0/1:255,0,185	1/1:255,99,0
OAR19	39303878	.	A	G	465.399	PASS	DP=75;VDB=0.00125604;SGB=0.733;RPBZ=-0.970707;MQBZ=-1.98578;MQSBZ=0.274461;BQBZ=-1.06858;FS=0;MQ0F=0;AC=3;AN=8;DP4=16,7,13,9;MQ=37	GT:PL	0/0:0,27,213	0/1:223,0,115	0/1:133,0,126	0/1:149,0,143
OAR19	41097092	.	G	A	460.475	PASS	DP=234;VDB=9.8032e-12;SGB=50.9531;RPBZ=0.761685;MQBZ=-0.420678;MQSBZ=1.07187;BQBZ=-0.32082;FS=0;MQ0F=0;AC=4;AN=8;DP4=40,27,45,33;MQ=37	GT:PL	1/1:255,126,0	0/0:0,84,255	1/1:255,108,0	0/0:0,117,255
OAR19	41364631	.	T	A	624.489	PASS	DP=126;VDB=0.029164;SGB=4.20876;RPBZ=-0.741116;MQBZ=-0.422908;MQSBZ=0.135931;BQBZ=0.0160162;FS=0;MQ0F=0;AC=4;AN=8;DP4=15,26,17,23;MQ=37	GT:PL	0/0:0,54,255	0/1:217,0,226	0/1:196,0,232	1/1:255,63,0
OAR19	41606139	.	C	T	100.738	PASS	DP=72;VDB=0.00091659;SGB=0.675642;RPBZ=-0.760643;MQBZ=-1.39392;BQBZ=1.17262;FS=0;MQ0F=0;AC=2;AN=8;DP4=0,61,0,11;MQ=36	GT:PL	0/0:0,69,185	0/1:31,0,145	0/0:0,42,178	0/1:110,0,139
OAR19	42494340	.	C	T	311.549	PASS	DP=107;VDB=0.0220288;SGB=2.60694;RPBZ=-1.55907;MQBZ=1.3373;MQSBZ=-2.05327;BQBZ=1.23593;FS=0;MQ0F=0.00934579;AC=2;AN=8;DP4=12,40,2,14;MQ=36	GT:PL	0/0:0,48,255	0/1:157,0,60	0/0:0,72,255	0/1:194,0,166
OAR19	42734572	.	A	C	367.832	PASS	DP=217;VDB=0.391063;SGB=6.46988;RPBZ=0.848896;MQBZ=0.192778;MQSBZ=0.626265;BQBZ=0.304627;FS=0;MQ0F=0;AC=2;AN=8;DP4=47,63,8,18;MQ=37	GT:PL	0/0:0,93,255	0/1:152,0,204	0/0:0,126,255	0/1:255,0,255
OAR19	45020880	.	G	A	460.475	PASS	DP=306;VDB=8.58396e-06;SGB=59.964;RPBZ=0.116143;MQBZ=-1.44933;MQSBZ=-1.40424;BQBZ=-0.378661;FS=0;MQ0F=0;AC=4;AN=8;DP4=58,37,48,43;MQ=37	GT:PL	0/0:0,160,255	1/1:255,129,0	0/0:0,126,255	1/1:255,144,0
OAR19	45965985	.	T	C	226.602	PASS	DP=42;VDB=5.5427e-05;SGB=9.65518;RPBZ=-0.305567;MQBZ=0.585006;BQBZ=0.866025;FS=0;MQ0F=0;AC=3;AN=8;DP4=24,0,18,0;MQ=39	GT:PL	0/0:0,42,180	0/1:93,0,72	0/0:0,21,142	1/1:179,42,0
OAR19	46603326	.	G	A	470.998	PASS	DP=320;VDB=2.11077e-05;SGB=18.445;RPBZ=0.143132;MQBZ=0.0451263;MQSBZ=-1.39292;BQBZ=-0.661805;FS=0;MQ0F=0;AC=2;AN=8;DP4=72,68,31,26;MQ=37	GT:PL	0/1:255,0,255	0/0:0,81,255	0/1:255,0,255	0/0:0,196,255
OAR19	4807088	.	C	G	210.028	PASS	DP=226;VDB=4.81122e-05;SGB=9.56023;RPBZ=1.96925;MQBZ=0.794222;MQSBZ=0.229433;BQBZ=-0.819;FS=0;MQ0F=0;AC=2;AN=8;DP4=35,63,10,24;MQ=40	GT:PL	0/0:0,117,255	0/0:0,87,255	0/0:0,90,255	1/1:255,99,0
OAR19	50077295	.	G	A	975.131	PASS	DP=232;VDB=3.77702e-10;SGB=-31.5401;RPBZ=0.307333;MQBZ=-0.307578;MQSBZ=1.27086;BQBZ=-2.10971;FS=0;MQ0F=0;AC=4;AN=8;DP4=31,30,56,34;MQ=34	GT:PL	0/1:255,0,255	0/1:248,0,245	0/1:255,0,248	0/1:255,0,165
OAR19	50770168	.	G	A	61.2535	PASS	DP=38;VDB=0.01488;SGB=-0.866853;RPBZ=0.584749;MQBZ=-1.07434;BQBZ=0.990275;FS=0;MQ0F=0;AC=2;AN=8;DP4=31,0,7,0;MQ=33	GT:PL	0/0:0,30,148	0/1:41,0,65	0/0:0,21,126	0/1:60,0,138
OAR19	50770282	.	C	T	316.722	PASS	DP=221;VDB=1.27659e-05;SGB=5.31099;RPBZ=0.207007;MQBZ=-1.41981;MQSBZ=0.781946;BQBZ=-0.551934;FS=0;MQ0F=0;AC=2;AN=8;DP4=69,47,11,12;MQ=36	GT:PL	0/0:0,123,255	0/1:102,0,255	0/0:0,81,255	0/1:255,0,255
OAR19	51192570	.	A	G	401.581	PASS	DP=178;VDB=0.0773667;SGB=-26.3062;RPBZ=-0.856664;MQBZ=-0.274335;MQSBZ=-0.218126;BQBZ=0.551585;FS=0;MQ0F=0;AC=3;AN=8;DP4=31,34,20,15;MQ=39	GT:PL	0/0:0,42,255	0/1:192,0,235	0/0:0,81,255	1/1:255,75,0
OAR19	51797133	.	A	G	464.581	PASS	DP=316;VDB=1.92624e-06;SGB=51.2665;RPBZ=-1.85207;MQBZ=-0.984835;MQSBZ=-2.4908;BQBZ=-1.46283;FS=0;MQ0F=0.00316456;AC=3;AN=8;DP4=60,53,34,41;MQ=38	GT:PL	0/0:0,154,255	0/1:255,0,255	0/0:0,135,255	1/1:255,181,0
OAR19	51999382	.	G	T	728.13	PASS	DP=129;VDB=1.2773e-09;SGB=-18.6522;RPBZ=0.682697;MQBZ=-2.5257;MQSBZ=-0.562803;BQBZ=-1.06335;FS=0;MQ0F=0;AC=5;AN=8;DP4=12,24,16,32;MQ=38	GT:PL	0/1:164,0,255	0/1:120,0,234	0/1:229,0,229	1/1:255,69,0
OAR19	53963309	.	T	G	432.038	PASS	DP=175;VDB=0.0106746;SGB=6.08358;RPBZ=0.0778646;MQBZ=-0.575337;MQSBZ=-1.90042;BQBZ=-0.991729;FS=0;MQ0F=0;AC=2;AN=8;DP4=35,29,13,12;MQ=38	GT:PL	0/1:255,0,238	0/0:0,45,255	0/1:216,0,255	0/0:0,78,255
OAR19	53963356	.	A	G	725.595	PASS	DP=244;VDB=0.00100936;SGB=-34.2844;RPBZ=1.74153;MQBZ=-0.269691;MQSBZ=-2.47482;BQBZ=1.50058;FS=0;MQ0F=0;AC=3;AN=8;DP4=52,43,25,23;MQ=38	GT:PL	0/1:255,0,255	0/1:255,0,255	0/1:255,0,255	0/0:0,135,255
OAR19	54184252	.	C	T	669.596	PASS	DP=190;VDB=1.00562e-07;SGB=-29.3748;RPBZ=0.417029;MQBZ=-0.487268;MQSBZ=-2.39918;BQBZ=1.70079;FS=0;MQ0F=0;AC=3;AN=8;DP4=26,54,13,27;MQ=37	GT:PL	0/1:255,0,255	0/1:199,0,209	0/1:255,0,223	0/0:0,114,255
OAR19	54608174	.	G	A	470.948	PASS	DP=279;VDB=0.00364717;SGB=11.4917;RPBZ=-1.28152;MQBZ=-1.08508;MQSBZ=1.12199;BQBZ=0.140067;FS=0;MQ0F=0;AC=2;AN=8;DP4=61,77,23,16;MQ=38	GT:PL	0/1:255,0,255	0/0:0,120,255	0/1:255,0,255	0/0:0,144,255
OAR19	54852455	.	G	A	720.023	PASS	DP=207;VDB=2.5142e-11;SGB=28.1445;RPBZ=-0.929297;MQBZ=-1.50153;MQSBZ=-1.11404;BQBZ=-1.61023;FS=0;MQ0F=0;AC=6;AN=8;DP4=13,9,59,50;MQ=37	GT:PL	1/1:255,108,0	0/0:0,66,255	1/1:255,93,0	1/1:255,126,0
OAR19	54852532	.	C	G	387.024	PASS	DP=140;VDB=0.0295094;SGB=3.76582;RPBZ=-1.25372;MQBZ=1.74707;MQSBZ=-0.746437;BQBZ=-1.90776;FS=0;MQ0F=0;AC=2;AN=8;DP4=32,22,7,12;MQ=38	GT:PL	0/1:219,0,174	0/0:0,36,255	0/1:207,0,223	0/0:0,72,255
OAR19	5531587	.	C	T	140.288	PASS	DP=52;VDB=0.288754;SGB=-0.866853;RPBZ=-1.78368;MQBZ=-0.514789;MQSBZ=-1.17668;BQBZ=-1.36374;FS=0;MQ0F=0;AC=2;AN=8;DP4=7,17,3,4;MQ=38	GT:PL	0/0:0,9,118	0/1:54,0,65	0/1:125,0,137	0/0:0,42,255
OAR19	56145482	.	G	A	658.592	PASS	DP=210;VDB=0.0028452;SGB=-33.6707;RPBZ=-1.35258;MQBZ=-1.00153;MQSBZ=0.624561;BQBZ=-0.633917;FS=0;MQ0F=0.0047619;AC=3;AN=8;DP4=35,54,26,21;MQ=36	GT:PL	0/1:200,0,248	0/1:255,0,212	0/1:243,0,255	0/0:0,120,255
OAR19	56587944	.	A	G	493.077	PASS	DP=69;VDB=0.415232;SGB=0.92562;RPBZ=-1.11157;MQBZ=-0.25235;MQSBZ=0.513657;BQBZ=-0.462593;FS=0;MQ0F=0;AC=4;AN=8;DP4=12,5,15,8;MQ=38	GT:PL	0/1:208,0,89	0/0:0,12,134	0/1:130,0,215	1/1:198,21,0
OAR19	57103110	.	C	T	958.522	PASS	DP=279;VDB=2.49686e-07;SGB=-31.8469;RPBZ=-0.219612;MQBZ=-1.72004;MQSBZ=1.63123;BQBZ=0.126072;FS=0;MQ0F=0;AC=4;AN=8;DP4=54,30,58,33;MQ=37	GT:PL	0/1:250,0,226	0/1:236,0,255	0/1:255,0,255	0/1:255,0,255
OAR19	57440018	.	T	C	982.431	PASS	DP=237;VDB=0.0059214;SGB=-24.1756;RPBZ=-1.64631;MQBZ=1.07232;MQSBZ=-1.08121;BQBZ=1.01969;FS=0;MQ0F=0;AC=4;AN=8;DP4=45,37,26,40;MQ=38	GT:PL	0/1:255,0,255	0/1:255,0,216	0/1:255,0,255	0/1:255,0,255
OAR19	57821382	.	A	C	210.033	PASS	DP=84;VDB=0.0574445;SGB=12.9307;RPBZ=-0.615615;MQBZ=-0.847605;MQSBZ=1.39095;BQBZ=-0.772782;FS=0;MQ0F=0;AC=2;AN=8;DP4=24,16,6,5;MQ=38	GT:PL	0/0:0,30,255	1/1:255,33,0	0/0:0,39,255	0/0:0,51,255
OAR19	5804470	.	A	C	205.023	PASS	DP=131;VDB=0.181006;SGB=14.3163;RPBZ=-0.273945;MQBZ=-2.06406;MQSBZ=1.76526;BQBZ=-0.623361;FS=0;MQ0F=0;AC=2;AN=8;DP4=39,33,9,3;MQ=37	GT:PL	0/0:0,72,255	1/1:250,36,0	0/0:0,60,255	0/0:0,84,255
OAR19	58097613	.	G	A	410.425	PASS	DP=229;VDB=0.000172746;SGB=10.3328;RPBZ=2.59601;MQBZ=1.22375;MQSBZ=1.23797;BQBZ=2.53935;FS=0;MQ0F=0;AC=3;AN=8;DP4=61,32,13,23;MQ=36	GT:PL	0/1:201,0,255	0/0:0,78,255	1/1:255,41,0	0/0:0,138,255
OAR19	58097652	.	G	A	210.014	PASS	DP=216;VDB=9.14038e-07;SGB=36.946;RPBZ=-1.14797;MQBZ=-1.72983;MQSBZ=-1.55663;BQBZ=-2.44066;FS=0;MQ0F=0;AC=2;AN=8;DP4=36,47,21,27;MQ=37	GT:PL	0/0:0,84,255	0/0:0,51,255	0/0:0,93,255	1/1:255,141,0
OAR19	58097661	.	G	A	388.454	PASS	DP=209;VDB=4.82077e-11;SGB=11.4917;RPBZ=2.22324;MQBZ=0.531412;MQSBZ=-0.450878;BQBZ=1.8707;FS=0;MQ0F=0;AC=3;AN=8;DP4=37,54,10,29;MQ=36	GT:PL	0/1:179,0,255	0/0:0,75,255	1/1:255,90,0	0/0:0,141,255
OAR19	58374129	.	G	A	669.644	PASS	DP=67;VDB=1.60648e-05;SGB=-1.3878;RPBZ=-0.65944;MQBZ=-0.678913;MQSBZ=0.97831;BQBZ=-1.59136;FS=0;MQ0F=0;AC=6;AN=8;DP4=4,1,26,12;MQ=35	GT:PL	1/1:240,36,0	0/1:93,0,93	1/1:255,48,0	0/1:121,0,44
OAR19	58995497	.	C	G	725.354	PASS	DP=306;VDB=8.05091e-08;SGB=-44.7174;RPBZ=3.04003;MQBZ=-0.577036;MQSBZ=2.70173;BQBZ=-1.87196;FS=0;MQ0F=0;AC=3;AN=8;DP4=66,52,44,21;MQ=39	GT:PL	0/1:255,0,255	0/0:0,99,255	0/1:255,0,255	0/1:255,0,255
OAR19	59917669	.	C	T	840.506	PASS	DP=194;VDB=0.00170562;SGB=-25.7099;RPBZ=0.499369;MQBZ=-2.54258;MQSBZ=-0.209698;BQBZ=-1.31641;FS=0;MQ0F=0;AC=4;AN=8;DP4=31,28,28,43;MQ=34	GT:PL	0/1:240,0,255	0/1:225,0,181	0/1:158,0,212	0/1:255,0,255
OAR19	6764435	.	A	C	294.226	PASS	DP=56;VDB=0.00141136;SGB=-0.103743;RPBZ=-0.149453;MQBZ=0.225524;MQSBZ=0.291211;BQBZ=-0.549592;FS=0;MQ0F=0;AC=4;AN=8;DP4=7,6,9,8;MQ=32	GT:PL	0/1:68,0,85	0/0:0,21,143	0/1:15,0,65	1/1:255,36,0
OAR19	7495347	.	T	G	91.3822	PASS	DP=46;VDB=0.0043237;SGB=-0.0966342;RPBZ=-1.56684;MQBZ=-1.7335;BQBZ=0.54165;FS=0;MQ0F=0;AC=2;AN=8;DP4=0,37,0,9;MQ=36	GT:PL	0/1:58,0,141	0/0:0,18,127	0/1:73,0,99	0/0:0,45,179
OAR19	8160359	.	G	T	213.683	PASS	DP=117;VDB=2.59947e-06;SGB=5.69729;RPBZ=-0.509974;MQBZ=0.368154;BQBZ=1.48156;FS=0;MQ0F=0;AC=2;AN=8;DP4=93,0,24,0;MQ=37	GT:PL	0/0:0,90,183	0/1:112,0,151	0/0:0,75,190	0/1:141,0,157
OAR19	8160464	.	C	T	721.498	PASS	DP=644;VDB=1.29054e-34;SGB=38.0088;RPBZ=0.684437;MQBZ=0.935072;MQSBZ=0.623006;BQBZ=0.250624;FS=0;MQ0F=0;AC=4;AN=8;DP4=71,85,119,96;MQ=39	GT:PL	0/1:255,0,255	0/1:255,0,255	0/0:0,223,255	1/1:255,255,0
OAR19	8160522	.	G	A	681.448	PASS	DP=572;VDB=0.42315;SGB=-128.721;RPBZ=-0.557619;MQBZ=-1.65857;MQSBZ=-0.0884602;BQBZ=5.72805;FS=0;MQ0F=0;AC=3;AN=8;DP4=77,204,34,42;MQ=38	GT:PL	0/1:224,0,255	0/1:243,0,255	0/1:255,0,255	0/0:0,255,255
OAR19	8495954	.	C	G	964.007	PASS	DP=187;VDB=1.28652e-13;SGB=-6.68263;RPBZ=0.29394;MQBZ=-1.45294;MQSBZ=2.37646;BQBZ=0.0266879;FS=0;MQ0F=0;AC=6;AN=8;DP4=10,12,53,27;MQ=39	GT:PL	1/1:255,84,0	0/1:238,0,208	1/1:255,15,0	0/1:255,0,246
OAR2	10296923	.	C	T	424.472	PASS	DP=305;VDB=0.000260487;SGB=-39.8078;RPBZ=0.611922;MQBZ=-0.0209659;MQSBZ=1.07519;BQBZ=-0.228852;FS=0;MQ0F=0;AC=3;AN=8;DP4=66,61,30,27;MQ=39	GT:PL	0/0:0,181,255	0/1:215,0,255	0/0:0,129,255	1/1:255,132,0
OAR2	104013114	.	G	C	460.475	PASS	DP=238;VDB=0.0938199;SGB=52.3394;RPBZ=0.487053;MQBZ=0.408793;MQSBZ=-2.25317;BQBZ=-1.20011;FS=0;MQ0F=0;AC=4;AN=8;DP4=31,40,40,40;MQ=38	GT:PL	1/1:255,120,0	0/0:0,87,255	1/1:255,120,0	0/0:0,126,255
OAR2	105232165	.	T	C	718.94	PASS	DP=85;VDB=0.00458456;SGB=9.20525;RPBZ=-0.823188;MQBZ=1.27991;MQSBZ=-0.698534;BQBZ=0.464118;FS=0;MQ0F=0;AC=5;AN=8;DP4=4,7,24,19;MQ=37	GT:PL	1/1:255,36,0	0/0:0,27,231	1/1:255,54,0	0/1:255,0,20
OAR2	105449936	.	G	A	335.694	PASS	DP=102;VDB=0.0320813;SGB=2.22066;RPBZ=1.08033;MQBZ=0.0370792;MQSBZ=1.31903;BQBZ=0.921954;FS=0;MQ0F=0;AC=2;AN=8;DP4=15,21,7,8;MQ=35	GT:PL	0/0:0,42,255	0/1:146,0,84	0/0:0,42,255	0/1:229,0,121
OAR2	106194338	.	G	C	464.549	PASS	DP=191;VDB=3.49739e-06;SGB=6.52626;RPBZ=-1.77163;MQBZ=-1.25751;MQSBZ=-1.72627;BQBZ=-0.641291;FS=0;MQ0F=0;AC=3;AN=8;DP4=30,37,20,32;MQ=36	GT:PL	0/0:0,72,255	1/1:255,87,0	0/0:0,78,255	0/1:255,0,255
OAR2	106397570	.	G	A	384.887	PASS	DP=189;VDB=3.98561e-06;SGB=8.40135;RPBZ=-0.702806;MQBZ=1.63117;MQSBZ=3.08521;BQBZ=-0.281205;FS=0;MQ0F=0;AC=2;AN=8;DP4=61,29,16,15;MQ=36	GT:PL	0/0:0,96,255	0/1:169,0,238	0/0:0,63,255	0/1:255,0,255
OAR2	107309966	.	C	T	287.044	PASS	DP=91;VDB=0.0014789;SGB=1.44808;RPBZ=0.395742;MQBZ=-0.890492;MQSBZ=-2.30064;BQBZ=-0.429856;FS=0;MQ0F=0;AC=2;AN=8;DP4=10,30,5,8;MQ=39	GT:PL	0/0:0,27,255	0/1:181,0,84	0/0:0,48,255	0/1:145,0,255
OAR2	107749154	.	C	T	63.2156	PASS	DP=30;VDB=0.0922732;SGB=-7.26569;RPBZ=-0.293699;MQBZ=0.466787;MQSBZ=1.8335;BQBZ=0.1066;FS=0;MQ0F=0;AC=3;AN=8;DP4=12,4,2,2;MQ=38	GT:PL	0/1:15,0,143	0/0:0,9,118	0/1:42,3,0	0/1:46,0,120
OAR2	108402597	.	T	C	464.556	PASS	DP=265;VDB=4.3206e-07;SGB=37.1793;RPBZ=-1.4318;MQBZ=-0.579373;MQSBZ=-1.81505;BQBZ=-0.720744;FS=0;MQ0F=0;AC=3;AN=8;DP4=48,44,24,34;MQ=39	GT:PL	0/0:0,99,255	1/1:255,123,0	0/0:0,105,255	0/1:255,0,255
OAR2	108620724	.	A	C	980.558	PASS	DP=289;VDB=5.13234e-16;SGB=-7.91543;RPBZ=-0.546875;MQBZ=-1.45162;MQSBZ=-0.933206;BQBZ=0.239628;FS=0;MQ0F=0;AC=5;AN=8;DP4=28,36,52,55;MQ=39	GT:PL	0/1:255,0,255	0/1:255,0,255	1/1:255,60,0	0/1:255,0,255
OAR2	108620786	.	C	T	281.177	PASS	DP=237;VDB=0.201123;SGB=-16.4869;RPBZ=-4.4965;MQBZ=-5.08167;MQSBZ=-0.106537;BQBZ=3.50322;FS=0;MQ0F=0;AC=2;AN=8;DP4=22,114,8,11;MQ=39	GT:PL	0/1:134,0,255	0/0:0,126,255	0/1:187,0,126	0/0:0,105,255
OAR2	108620791	.	G	A	363.553	PASS	DP=141;VDB=0.173728;SGB=3.37952;RPBZ=0.886073;MQBZ=-5.78317;MQSBZ=-0.200315;BQBZ=-1.23962;FS=0;MQ0F=0;AC=2;AN=8;DP4=22,32,8,10;MQ=39	GT:PL	0/1:177,0,213	0/0:0,63,255	0/1:226,0,9	0/0:0,72,255
OAR2	108620792	.	A	T	366.472	PASS	DP=141;VDB=0.158563;SGB=3.37952;RPBZ=0.746534;MQBZ=-5.7193;MQSBZ=-0.116696;BQBZ=-2.95147;FS=0;MQ0F=0;AC=2;AN=8;DP4=21,32,8,10;MQ=39	GT:PL	0/1:180,0,198	0/0:0,63,255	0/1:226,0,9	0/0:0,72,255
OAR2	109040076	.	C	T	967.025	PASS	DP=222;VDB=7.76245e-24;SGB=-7.86959;RPBZ=0.149951;MQBZ=-0.226556;MQSBZ=-1.59486;BQBZ=-0.704092;FS=0;MQ0F=0;AC=6;AN=8;DP4=20,11,44,62;MQ=37	GT:PL	1/1:255,120,0	0/1:241,0,255	1/1:255,94,0	0/1:255,0,255
OAR2	109276952	.	C	T	81.5035	PASS	DP=16;VDB=0.0615984;SGB=-1.62982;RPBZ=0.284478;MQBZ=0.083225;BQBZ=0.6742;FS=0;MQ0F=0;AC=2;AN=8;DP4=11,0,5,0;MQ=38	GT:PL	0/0:0,9,90	0/1:36,3,0	0/0:0,15,109	0/1:86,0,72
OAR2	110901468	.	A	C	642.485	PASS	DP=139;VDB=0.00385727;SGB=5.56041;RPBZ=-0.878111;MQBZ=-0.968819;MQSBZ=-2.10966;BQBZ=-0.40173;FS=0;MQ0F=0;AC=4;AN=8;DP4=23,19,15,32;MQ=36	GT:PL	0/1:229,0,154	0/0:0,69,255	1/1:255,75,0	0/1:202,0,221
OAR2	111983673	.	A	C	460.469	PASS	DP=177;VDB=1.16362e-07;SGB=35.7039;RPBZ=1.44468;MQBZ=0.0638201;MQSBZ=0.733277;BQBZ=-0.250261;FS=0;MQ0F=0;AC=4;AN=8;DP4=29,21,26,30;MQ=38	GT:PL	1/1:255,48,0	0/0:0,60,255	1/1:255,87,0	0/0:0,87,255
OAR2	112383238	.	T	C	689.519	PASS	DP=277;VDB=1.11272e-31;SGB=32.1741;RPBZ=2.91943;MQBZ=-1.14006;MQSBZ=-4.91643;BQBZ=0.411936;FS=0;MQ0F=0;AC=5;AN=8;DP4=22,37,44,66;MQ=36	GT:PL	1/1:255,108,0	0/1:225,0,255	1/1:255,142,0	0/0:0,114,255
OAR2	113023029	.	T	C	424.195	PASS	DP=79;VDB=1.51693e-05;SGB=0.557487;RPBZ=0.617196;MQBZ=-1.3687;MQSBZ=-2.22175;BQBZ=-1.29731;FS=0;MQ0F=0;AC=4;AN=8;DP4=8,15,11,10;MQ=39	GT:PL	0/1:155,0,174	0/1:58,0,176	1/1:255,36,0	0/0:0,33,255
OAR2	114323912	.	C	T	416.518	PASS	DP=247;VDB=1.06451e-08;SGB=-39.1941;RPBZ=1.16171;MQBZ=-0.213064;MQSBZ=3.72113;BQBZ=-0.361715;FS=0;MQ0F=0;AC=3;AN=8;DP4=59,42,29,27;MQ=38	GT:PL	0/1:207,0,255	0/0:0,105,255	1/1:255,132,0	0/0:0,116,255
OAR2	114625695	.	G	A	460.464	PASS	DP=215;VDB=8.49215e-06;SGB=39.1699;RPBZ=0.460674;MQBZ=-0.677782;MQSBZ=-1.23344;BQBZ=-1.31917;FS=0;MQ0F=0;AC=4;AN=8;DP4=30,36,22,39;MQ=38	GT:PL	1/1:255,32,0	0/0:0,93,255	1/1:255,78,0	0/0:0,99,255
OAR2	115230303	.	A	G	439.628	PASS	DP=113;VDB=1.91011e-11;SGB=1.5109;RPBZ=-0.394025;MQBZ=-0.795446;MQSBZ=-1.20107;BQBZ=-0.737318;FS=0;MQ0F=0;AC=3;AN=8;DP4=14,28,6,20;MQ=39	GT:PL	0/1:230,0,244	0/0:0,30,237	1/1:255,42,0	0/0:0,21,255
OAR2	115474128	.	C	T	460.475	PASS	DP=175;VDB=4.58031e-07;SGB=37.0909;RPBZ=0.947183;MQBZ=-2.01713;MQSBZ=-1.30418;BQBZ=-1.30654;FS=0;MQ0F=0.00571429;AC=4;AN=8;DP4=20,29,32,26;MQ=38	GT:PL	1/1:255,72,0	0/0:0,48,255	1/1:255,102,0	0/0:0,99,255
OAR2	116440156	.	C	T	453.029	PASS	DP=190;VDB=0.000104339;SGB=-20.1692;RPBZ=-1.77937;MQBZ=0.00442543;MQSBZ=-0.230455;BQBZ=0.848789;FS=0;MQ0F=0.0210526;AC=2;AN=8;DP4=56,33,15,10;MQ=36	GT:PL	0/0:0,64,255	0/1:237,0,233	0/0:0,111,255	0/1:255,0,255
OAR2	116680600	.	A	T	682.438	PASS	DP=294;VDB=9.11295e-16;SGB=14.638;RPBZ=-0.118523;MQBZ=-1.82331;MQSBZ=0.846228;BQBZ=-1.1477;FS=0;MQ0F=0;AC=4;AN=8;DP4=50,34,51,43;MQ=38	GT:PL	0/1:216,0,255	1/1:255,148,0	0/0:0,99,255	0/1:255,0,255
OAR2	117997515	.	A	G	460.471	PASS	DP=252;VDB=4.50338e-14;SGB=44.7148;RPBZ=-2.18004;MQBZ=-1.5395;MQSBZ=-3.44291;BQBZ=-0.820926;FS=0;MQ0F=0;AC=4;AN=8;DP4=38,41,25,44;MQ=40	GT:PL	1/1:255,99,0	0/0:0,96,255	1/1:255,69,0	0/0:0,138,255
OAR2	118478969	.	C	T	221.385	PASS	DP=16;VDB=0.00495458;SGB=0.735217;RPBZ=-0.121716;MQBZ=0.544331;BQBZ=0.948683;FS=0;MQ0F=0;AC=5;AN=8;DP4=4,0,12,0;MQ=34	GT:PL	1/1:103,15,0	1/1:132,18,0	0/0:0,9,70	0/1:30,0,26
OAR2	118977922	.	C	T	658.47	PASS	DP=152;VDB=7.2474e-06;SGB=4.59437;RPBZ=-0.147743;MQBZ=-1.66037;MQSBZ=-0.0246774;BQBZ=-0.234543;FS=0;MQ0F=0;AC=4;AN=8;DP4=27,21,20,22;MQ=37	GT:PL	0/1:192,0,255	0/0:0,66,255	1/1:255,54,0	0/1:255,0,242
OAR2	119188247	.	G	T	442.581	PASS	DP=208;VDB=0.00858802;SGB=11.4917;RPBZ=-1.93777;MQBZ=-0.96146;MQSBZ=-0.275399;BQBZ=0.725984;FS=0;MQ0F=0;AC=3;AN=8;DP4=44,44,19,20;MQ=38	GT:PL	0/0:0,108,255	0/1:233,0,235	0/0:0,117,255	1/1:255,84,0
OAR2	119914888	.	A	G	396.582	PASS	DP=71;VDB=0.0313899;SGB=10.1089;RPBZ=0.170142;MQBZ=-1.83306;MQSBZ=-0.757132;BQBZ=-1.14785;FS=0;MQ0F=0;AC=4;AN=8;DP4=13,7,7,12;MQ=39	GT:PL	1/1:255,36,0	0/0:0,36,255	1/1:191,21,0	0/0:0,24,229
[truncated: 576,504 more chars]
