# Supplementary material for: Development of a high-density sub-species-specific targeted SNP assay for Rocky Mountain bighorn sheep (Ovis canadensis canadensis)
Source: PeerJ. 2024 Feb 26;12:e16946. doi: 10.7717/peerj.16946 (PMC10903336; doi:10.7717/peerj.16946)
Supplement: Supplemental Information 7 [file peerj-12-16946-s007.zip › BHS_50K_SNPs.vcf]

##fileformat=VCFv4.2
##FILTER=<ID=PASS,Description="All filters passed">
##bcftoolsVersion=1.13+htslib-1.13
##bcftoolsCommand=mpileup -f OAR3.1_50Kregions.fa -b BHS_50K.txt
##reference=file://OAR3.1_50Kregions.fa
##contig=<ID=OAR1,length=275612895>
##contig=<ID=OAR2,length=248993846>
##contig=<ID=OAR3,length=224283230>
##contig=<ID=OAR4,length=119255633>
##contig=<ID=OAR5,length=107901688>
##contig=<ID=OAR6,length=117031472>
##contig=<ID=OAR7,length=100079507>
##contig=<ID=OAR8,length=90695168>
##contig=<ID=OAR9,length=94726778>
##contig=<ID=OAR10,length=86447213>
##contig=<ID=OAR11,length=62248096>
##contig=<ID=OAR12,length=79100223>
##contig=<ID=OAR13,length=83079144>
##contig=<ID=OAR14,length=62722625>
##contig=<ID=OAR15,length=80923592>
##contig=<ID=OAR16,length=71719816>
##contig=<ID=OAR17,length=72286588>
##contig=<ID=OAR18,length=68604602>
##contig=<ID=OAR19,length=60464314>
##contig=<ID=OAR20,length=51176841>
##contig=<ID=OAR21,length=50073674>
##contig=<ID=OAR22,length=50832532>
##contig=<ID=OAR23,length=62330649>
##contig=<ID=OAR24,length=42034648>
##contig=<ID=OAR25,length=45367442>
##contig=<ID=OAR26,length=44077779>
##contig=<ID=OARX,length=135437088>
##ALT=<ID=*,Description="Represents allele(s) other than observed.">
##INFO=<ID=INDEL,Number=0,Type=Flag,Description="Indicates that the variant is an INDEL.">
##INFO=<ID=IDV,Number=1,Type=Integer,Description="Maximum number of raw reads supporting an indel">
##INFO=<ID=IMF,Number=1,Type=Float,Description="Maximum fraction of raw reads supporting an indel">
##INFO=<ID=DP,Number=1,Type=Integer,Description="Raw read depth">
##INFO=<ID=VDB,Number=1,Type=Float,Description="Variant Distance Bias for filtering splice-site artefacts in RNA-seq data (bigger is better)",Version="3">
##INFO=<ID=RPBZ,Number=1,Type=Float,Description="Mann-Whitney U-z test of Read Position Bias (closer to 0 is better)">
##INFO=<ID=MQBZ,Number=1,Type=Float,Description="Mann-Whitney U-z test of Mapping Quality Bias (closer to 0 is better)">
##INFO=<ID=BQBZ,Number=1,Type=Float,Description="Mann-Whitney U-z test of Base Quality Bias (closer to 0 is better)">
##INFO=<ID=MQSBZ,Number=1,Type=Float,Description="Mann-Whitney U-z test of Mapping Quality vs Strand Bias (closer to 0 is better)">
##INFO=<ID=SCBZ,Number=1,Type=Float,Description="Mann-Whitney U-z test of Soft-Clip Length Bias (closer to 0 is better)">
##INFO=<ID=FS,Number=1,Type=Float,Description="Phred-scaled p-value using Fisher's exact test to detect strand bias">
##INFO=<ID=SGB,Number=1,Type=Float,Description="Segregation based metric.">
##INFO=<ID=MQ0F,Number=1,Type=Float,Description="Fraction of MQ0 reads (smaller is better)">
##FORMAT=<ID=PL,Number=G,Type=Integer,Description="List of Phred-scaled genotype likelihoods">
##FORMAT=<ID=GT,Number=1,Type=String,Description="Genotype">
##INFO=<ID=AC,Number=A,Type=Integer,Description="Allele count in genotypes for each ALT allele, in the same order as listed">
##INFO=<ID=AN,Number=1,Type=Integer,Description="Total number of alleles in called genotypes">
##INFO=<ID=DP4,Number=4,Type=Integer,Description="Number of high-quality ref-forward , ref-reverse, alt-forward and alt-reverse bases">
##INFO=<ID=MQ,Number=1,Type=Integer,Description="Average mapping quality">
##bcftools_callVersion=1.13+htslib-1.13
##bcftools_callCommand=call -mv -Ov -o BHS_50K.vcf; Date=Thu Oct 27 09:36:57 2022
##bcftools_filterVersion=1.10.2+htslib-1.10.2
##bcftools_filterCommand=filter -e 'QUAL <30' -o BHS_50K_SNPs_QUAL30.vcf BHS_50K_SNPs.recode.vcf; Date=Thu Oct 27 13:59:25 2022
##bcftools_filterCommand=filter -e 'INFO/DP <6' -o BHS_50K_SNPs_QUAL30_DP6.vcf BHS_50K_SNPs_QUAL30.vcf; Date=Thu Oct 27 14:01:16 2022
#CHROM	POS	ID	REF	ALT	QUAL	FILTER	INFO	FORMAT	CM1_RepB_50Krun	CM13-RepB_50Krun	CM17_RepB_50Krun	CM3_RepB_50Krun	CM7_RepB_50Krun	CM8_RepB_50Krun	CY1_RepA_50Krun	CY1_RepB_50Krun	CY15-RepA_50Krun	CY15-RepB_50Krun	CY16_RepA_50Krun	CY16_RepB_50Krun	CY18_RepA_50Krun	CY18_RepB_50Krun	CY19_RepA_50Krun	CY19_RepB_50Krun	CY3_RepA_50Krun	CY3_RepB_50Krun	CY5_RepB_50Krun	CY5-RepA_50Krun	CY6_RepA_50Krun	CY6_RepB_50Krun	NW1_RepA	NW1_RepB	NW2_RepA	NW2_RepB	NW3_RepA	NW3_RepB	NW4_RepA_50Krun	NW4_RepB_50Krun	NW5_RepA_50Krun	NW5_RepB_50Krun	NW6_RepA_50Krun	NW6_RepB_50Krun	NW7_RepB_50Krun	NW7-RepA_50Krun	NW8_RepA_50Krun	NW8_RepB_50Krun	RM_M14-RepA	RM_M14-RepB	RM-J11-RepA	RM-J11-RepB	RM-K14-RepA	RM-K14-RepB	RM-L10-RepA	RM-L10-RepB	RM-N11-RepA	RM-N11-RepB	RM-P3-RepA	RM-P3-RepB	RM-U12-RepA	RM-U12-RepB	RM-U22-RepA	RM-U22-RepB	ST15_RepA_50Krun	ST15_RepB_50Krun	ST4_RepB_50Krun	ST4-RepA_50Krun	ST7_RepA_50Krun	ST7_RepB_50Krun	ST8_RepA_50Krun	ST8_RepB_50Krun
OAR1	100126299	.	G	A	8225.64	PASS	DP=935;VDB=1.02768e-27;SGB=86.8412;RPBZ=-0.947122;MQBZ=-2.33934;MQSBZ=4.66;BQBZ=-1.57097;FS=0;MQ0F=0;AC=95;AN=136;DP4=112,83,194,153;MQ=38	GT:PL	1/1:36,3,0	0/0:0,9,87	1/1:101,9,0	./.:0,0,0	1/1:255,39,0	1/1:14,6,0	0/0:0,24,217	0/0:0,33,255	0/0:0,39,255	0/0:0,18,198	0/0:0,27,253	0/0:0,42,255	1/1:255,39,0	1/1:255,33,0	0/0:0,39,255	0/1:40,0,188	0/0:0,45,255	0/0:0,45,255	0/1:113,0,167	0/1:161,0,85	0/0:0,9,119	0/0:0,18,170	1/1:255,48,0	1/1:226,33,0	1/1:255,33,0	1/1:255,30,0	1/1:226,42,0	1/1:211,21,0	1/1:204,24,0	1/1:176,21,0	1/1:196,18,0	1/1:255,27,0	1/1:142,12,0	1/1:250,24,0	1/1:255,30,0	1/1:149,15,0	0/1:87,0,24	1/1:227,24,0	1/1:255,33,0	1/1:255,39,0	0/1:162,0,212	0/1:72,0,206	0/1:170,0,71	0/1:172,0,150	0/1:146,0,95	0/1:158,0,120	1/1:102,9,0	1/1:238,36,0	1/1:155,18,0	1/1:172,18,0	0/1:102,0,177	0/1:52,0,168	0/1:224,0,67	0/1:39,0,255	1/1:254,27,0	1/1:252,30,0	0/1:0,3,36	0/1:36,0,36	1/1:233,33,0	1/1:119,9,0	1/1:61,6,0	1/1:40,3,0
OAR1	100209616	.	G	A	5631.84	PASS	DP=762;VDB=1.03046e-33;SGB=55.9611;RPBZ=-1.7766;MQBZ=-2.88915;MQSBZ=2.24029;BQBZ=-0.558362;FS=0;MQ0F=0;AC=76;AN=146;DP4=107,110,128,85;MQ=39	GT:PL	0/1:153,0,24	0/1:0,3,42	0/1:0,3,42	0/0:0,27,255	1/1:181,15,0	0/1:60,0,150	0/0:0,15,154	0/0:0,15,177	0/0:0,27,255	0/0:0,21,222	0/0:0,18,192	0/0:0,21,200	0/0:0,30,249	0/0:0,9,105	0/0:0,36,255	0/0:0,30,255	0/0:0,24,235	0/0:0,24,238	0/0:0,21,235	0/0:0,15,172	0/0:0,12,148	0/0:0,18,182	1/1:176,18,0	1/1:166,15,0	0/1:165,0,122	0/1:115,0,63	1/1:207,21,0	1/1:189,21,0	0/1:36,0,36	0/1:27,0,132	1/1:42,3,0	1/1:179,18,0	1/1:42,3,0	1/1:136,12,0	1/1:136,12,0	1/1:210,24,0	1/1:135,15,0	1/1:118,9,0	0/1:191,0,18	1/1:255,51,0	0/1:134,0,117	0/1:163,0,108	0/1:157,0,95	0/1:107,0,30	0/1:113,0,66	0/1:82,0,115	./.:0,0,0	1/1:148,12,0	0/1:208,0,104	0/1:27,0,88	0/0:0,24,218	0/0:0,18,191	0/1:121,0,145	0/0:0,18,207	1/1:207,18,0	1/1:234,21,0	0/1:163,0,21	0/1:66,0,56	0/0:0,6,84	0/1:33,0,33	0/1:199,0,51	0/1:0,3,42
OAR1	100262221	.	C	T	7825.3	PASS	DP=2002;VDB=3.28982e-24;SGB=214.318;RPBZ=1.69907;MQBZ=-3.61684;MQSBZ=-0.641966;BQBZ=2.02293;FS=0;MQ0F=0;AC=58;AN=150;DP4=333,356,196,276;MQ=38	GT:PL	0/1:186,0,255	0/1:191,0,50	0/0:0,30,255	0/0:0,84,255	0/1:242,0,170	0/1:99,0,134	0/0:0,60,255	0/0:0,57,255	0/0:0,45,255	0/0:0,27,255	0/0:0,75,255	0/0:0,39,255	0/0:0,93,255	0/0:0,57,255	0/0:0,75,255	0/0:0,81,255	0/0:0,72,255	0/0:0,39,255	0/0:0,84,255	0/0:0,51,255	0/0:0,30,255	0/0:0,27,255	1/1:255,69,0	1/1:255,48,0	0/0:0,51,255	0/0:0,54,255	1/1:255,75,0	1/1:255,63,0	0/1:154,0,212	0/1:162,0,178	0/1:99,0,27	1/1:255,33,0	1/1:255,54,0	1/1:255,33,0	1/1:255,39,0	1/1:255,42,0	0/1:187,0,155	0/1:145,0,224	1/1:255,57,0	1/1:255,54,0	0/1:255,0,255	0/1:255,0,215	0/1:255,0,227	0/1:255,0,255	0/1:240,0,217	0/1:207,0,131	0/1:176,0,133	0/1:136,0,185	0/1:184,0,182	0/1:129,0,236	0/0:0,69,255	0/0:0,78,255	0/1:255,0,255	0/1:183,0,238	1/1:255,36,0	1/1:115,12,0	0/0:0,28,255	0/1:255,0,27	./.:0,0,0	0/1:212,0,18	0/1:98,0,106	0/0:0,6,66
OAR1	100270157	.	C	T	4508.52	PASS	DP=1281;VDB=7.71987e-26;SGB=69.7618;RPBZ=1.62529;MQBZ=-0.467957;MQSBZ=2.66549;BQBZ=-1.4054;FS=0;MQ0F=0;AC=45;AN=146;DP4=294,225,112,95;MQ=39	GT:PL	0/1:93,0,109	0/1:49,0,185	1/1:222,21,0	0/0:0,84,255	0/1:69,0,105	1/1:255,42,0	0/0:0,42,255	0/0:0,45,255	0/0:0,42,255	0/0:0,18,184	0/0:0,33,255	0/1:24,0,166	1/1:255,42,0	1/1:255,36,0	0/0:0,30,255	0/0:0,21,213	0/0:0,24,229	0/0:0,39,255	0/0:0,42,255	0/0:0,54,255	0/1:133,0,60	0/1:96,0,112	0/0:0,63,255	0/0:0,51,255	1/1:255,60,0	1/1:181,18,0	0/0:0,42,255	0/0:0,24,207	0/1:15,0,151	0/1:120,0,112	0/0:0,12,134	0/0:0,36,255	0/0:0,27,255	0/0:0,21,186	0/0:0,33,255	0/0:0,30,255	0/1:173,0,157	0/0:0,12,130	0/0:0,45,255	0/0:0,39,255	0/1:255,0,239	0/1:252,0,252	0/1:18,0,205	0/1:160,0,72	0/1:156,0,185	0/1:96,0,160	0/1:102,0,79	0/1:149,0,77	0/0:0,48,255	0/0:0,21,211	0/1:104,0,255	0/1:190,0,236	0/1:143,0,117	0/1:172,0,168	0/0:0,21,221	0/0:0,63,255	0/1:44,0,72	0/1:56,0,242	0/0:0,21,210	0/0:0,27,255	0/1:57,0,33	0/1:42,3,0
OAR1	100479658	.	G	A	7356.34	PASS	DP=912;VDB=4.50406e-17;SGB=81.206;RPBZ=-0.990999;MQBZ=-1.37666;MQSBZ=0.925095;BQBZ=0.533215;FS=0;MQ0F=0;AC=75;AN=134;DP4=109,102,133,165;MQ=39	GT:PL	0/1:255,0,119	0/1:121,0,56	0/0:0,6,84	1/1:255,45,0	0/1:72,0,53	1/1:42,3,0	0/1:65,0,54	0/1:137,0,26	0/0:0,12,132	0/0:0,33,255	0/1:158,0,54	0/1:155,0,217	1/1:165,15,0	1/1:185,18,0	0/1:147,0,90	0/1:63,0,76	0/0:0,9,105	0/0:0,33,255	0/1:56,0,193	0/1:146,0,146	0/0:0,18,200	0/0:0,21,209	0/1:207,0,114	0/1:98,0,125	1/1:255,6,0	1/1:188,18,0	1/1:255,36,0	1/1:255,45,0	1/1:249,27,0	1/1:77,6,0	0/1:65,0,65	0/1:89,0,85	0/1:142,0,97	0/1:117,0,67	1/1:207,18,0	1/1:113,9,0	1/1:119,9,0	1/1:171,18,0	1/1:181,15,0	0/1:233,0,12	0/1:198,0,132	0/1:237,0,49	0/1:90,0,199	0/1:225,0,169	0/1:163,0,142	0/1:174,0,93	1/1:150,12,0	1/1:250,24,0	0/1:183,0,153	0/1:129,0,142	0/0:0,27,253	0/0:0,30,255	0/1:160,0,102	0/1:166,0,5	0/1:48,0,218	1/1:77,6,0	0/0:0,30,191	0/1:34,0,36	0/0:0,18,160	0/0:0,21,176	./.:0,0,0	0/0:0,12,146
OAR1	100523981	.	G	A	5352.16	PASS	DP=891;VDB=1.73092e-07;SGB=69.6529;RPBZ=-1.18777;MQBZ=-1.39338;MQSBZ=1.25473;BQBZ=-1.00086;FS=0;MQ0F=0;AC=58;AN=138;DP4=157,141,113,120;MQ=38	GT:PL	0/1:126,0,181	0/1:36,0,36	1/1:255,36,0	0/0:0,51,255	0/0:0,30,255	1/1:174,18,0	0/0:0,9,113	0/0:0,18,207	1/1:255,12,0	1/1:255,36,0	0/1:200,0,139	0/1:96,0,80	0/0:0,36,255	0/0:0,21,194	0/1:33,0,229	0/1:152,0,104	1/1:121,18,0	1/1:255,39,0	0/1:110,0,172	0/1:116,0,97	0/1:168,0,36	0/1:159,0,46	0/1:132,0,185	0/1:194,0,45	0/0:0,27,255	0/0:0,30,255	0/0:0,27,236	0/0:0,21,218	0/0:0,27,255	0/0:0,6,65	0/0:0,8,139	0/1:99,0,63	0/1:47,0,124	0/1:21,0,175	0/1:27,0,129	0/0:0,6,61	0/0:0,15,163	0/0:0,27,251	0/0:0,18,203	0/0:0,9,118	0/1:131,0,93	0/1:209,0,255	0/1:82,0,154	0/1:202,0,68	0/1:87,0,195	0/1:160,0,60	0/0:0,24,230	0/0:0,39,255	0/1:126,0,83	0/1:27,0,115	1/1:215,27,0	1/1:255,39,0	0/1:89,0,69	0/1:105,0,223	0/1:232,0,12	0/1:65,0,72	0/1:54,0,72	0/0:0,12,146	1/1:118,9,0	1/1:47,6,0	./.:0,0,0	0/1:30,0,107
OAR1	10055241	.	G	A	3327	PASS	DP=1438;VDB=6.63253e-19;SGB=207.401;RPBZ=-0.466087;MQBZ=-4.49899;MQSBZ=3.69446;BQBZ=-2.35021;FS=0;MQ0F=0;AC=27;AN=156;DP4=345,305,121,73;MQ=38	GT:PL	0/0:0,30,255	0/0:0,63,255	0/1:44,0,33	0/1:188,0,255	0/0:0,45,255	0/1:122,0,122	0/1:255,0,169	0/1:87,0,204	0/0:0,39,255	0/0:0,21,225	0/1:112,0,166	0/1:195,0,255	1/1:255,51,0	1/1:255,51,0	0/0:0,33,255	0/0:0,42,255	0/0:0,24,239	0/0:0,60,255	0/0:0,48,255	0/0:0,45,255	0/0:0,36,255	0/0:0,36,255	0/0:0,48,255	0/0:0,33,255	0/1:205,0,196	0/1:80,0,255	0/0:0,42,255	0/0:0,48,255	0/0:0,18,171	0/0:0,30,255	0/0:0,18,207	0/0:0,30,246	0/0:0,21,225	0/0:0,18,163	0/0:0,36,255	0/0:0,27,255	0/0:0,18,193	0/0:0,24,234	0/1:234,0,255	0/1:83,0,225	0/0:0,45,255	0/0:0,42,255	0/0:0,42,255	0/0:0,48,255	0/1:162,0,182	0/1:59,0,156	0/0:0,15,127	0/0:0,30,255	0/0:0,75,255	0/0:0,39,255	0/1:199,0,242	0/1:253,0,186	0/0:0,42,255	0/0:0,24,223	1/1:255,63,0	1/1:255,81,0	0/1:132,0,201	0/0:0,21,228	0/0:0,36,255	0/0:0,36,255	0/0:0,18,197	0/0:0,6,75
OAR1	100692366	.	C	A	6006.19	PASS	DP=1380;VDB=5.32383e-13;SGB=101.384;RPBZ=-0.422709;MQBZ=-1.20124;MQSBZ=4.14573;BQBZ=-0.326308;FS=0;MQ0F=0.000724638;AC=49;AN=142;DP4=302,232,167,124;MQ=38	GT:PL	0/0:0,42,255	0/1:108,0,120	1/1:173,18,0	0/0:0,54,255	0/1:165,0,39	0/1:109,0,27	0/1:168,0,173	0/1:147,0,255	0/1:74,0,45	0/1:156,0,84	0/1:141,0,201	0/1:84,0,147	0/0:0,51,255	0/0:0,45,255	0/1:227,0,207	0/1:192,0,133	0/1:12,0,201	0/1:109,0,205	0/1:164,0,218	0/1:128,0,93	0/1:172,0,185	0/1:166,0,208	0/0:0,36,255	0/0:0,33,255	0/0:0,39,255	0/0:0,21,199	0/0:0,51,255	0/0:0,54,255	0/0:0,30,238	0/0:0,18,177	0/0:0,39,243	0/0:0,21,183	0/0:0,57,255	0/0:0,24,247	0/0:0,39,255	0/0:0,21,223	0/0:0,51,255	0/0:0,30,249	0/0:0,39,255	0/0:0,63,255	0/1:204,0,255	0/1:252,0,181	1/1:255,42,0	1/1:228,42,0	0/1:126,0,84	0/1:157,0,224	0/1:19,0,107	0/1:118,0,126	0/0:0,39,255	0/0:0,42,255	0/1:234,0,201	0/1:255,0,197	0/1:247,0,203	0/1:185,0,255	0/1:180,0,228	0/0:0,3,36	1/1:248,57,0	0/1:188,0,102	1/1:254,27,0	1/1:255,24,0	0/0:0,12,13	0/1:134,0,242
OAR1	100735178	.	A	C	5800.2	PASS	DP=1277;VDB=2.67291e-28;SGB=87.3806;RPBZ=3.73241;MQBZ=-0.599456;MQSBZ=3.3531;BQBZ=-0.898109;FS=0;MQ0F=0.000783085;AC=51;AN=144;DP4=240,238,136,136;MQ=39	GT:PL	0/0:0,57,255	0/1:108,0,237	0/1:42,3,0	0/0:0,51,255	0/1:255,0,39	0/1:122,0,62	0/1:86,0,255	0/0:0,12,255	0/1:217,0,151	0/1:123,0,103	0/1:148,0,182	0/1:32,0,131	0/0:0,42,255	0/0:0,24,213	0/1:120,0,180	0/1:226,0,199	1/1:255,39,0	1/1:255,42,0	0/1:126,0,156	0/1:222,0,220	0/1:115,0,78	0/1:82,0,159	0/0:0,33,255	0/0:0,21,229	0/0:0,51,255	0/0:0,33,255	0/0:0,42,255	0/0:0,51,255	0/0:0,18,193	0/0:0,12,121	0/0:0,21,192	0/0:0,15,162	0/0:0,21,209	0/0:0,30,255	0/0:0,30,255	0/0:0,27,226	0/0:0,15,163	0/0:0,6,78	0/0:0,69,255	0/0:0,63,255	0/1:134,0,186	0/1:191,0,176	1/1:255,45,0	1/1:255,66,0	0/1:84,0,161	0/1:234,0,194	0/1:134,0,87	0/1:79,0,192	0/0:0,30,255	0/0:0,48,255	0/1:172,0,200	0/1:245,0,139	0/1:236,0,223	0/1:146,0,115	0/1:138,0,115	0/1:154,0,112	0/1:182,0,241	0/0:0,27,229	1/1:116,12,0	1/1:255,39,0	1/1:118,9,0	1/1:128,12,0
OAR1	100778632	.	T	C	2393.71	PASS	DP=1235;VDB=0.0206068;SGB=130.522;RPBZ=0.0436825;MQBZ=-0.264604;MQSBZ=1.98474;BQBZ=0.225427;FS=0;MQ0F=0.00161943;AC=19;AN=148;DP4=316,321,61,49;MQ=38	GT:PL	0/0:0,30,255	0/0:0,51,255	0/0:0,21,223	0/0:0,33,251	0/0:0,12,119	0/1:9,0,221	1/1:210,21,0	1/1:255,33,0	0/1:207,0,85	0/1:186,0,69	0/1:71,0,101	0/1:186,0,216	0/0:0,48,255	0/0:0,3,255	0/1:136,0,144	0/1:109,0,171	0/1:217,0,179	0/1:210,0,149	1/1:255,39,0	1/1:255,39,0	0/1:144,0,63	0/1:173,0,227	0/0:0,39,255	0/0:0,21,230	0/0:0,45,255	0/0:0,24,244	0/0:0,30,255	0/0:0,30,241	0/0:0,15,145	0/0:0,18,177	0/0:0,18,191	0/0:0,15,150	0/0:0,15,177	0/0:0,15,172	0/0:0,15,163	0/0:0,18,201	0/0:0,24,227	0/0:0,18,201	0/0:0,33,255	0/0:0,84,255	0/0:0,66,255	0/0:0,57,255	0/0:0,69,255	0/0:0,27,217	0/0:0,66,255	0/0:0,60,255	0/0:0,12,122	0/0:0,36,255	0/0:0,36,255	0/0:0,21,224	0/0:0,39,255	0/0:0,27,255	0/0:0,42,255	0/0:0,33,255	0/0:0,33,255	0/0:0,30,243	0/0:0,39,255	0/0:0,54,255	0/0:0,21,212	0/0:0,33,255	0/0:0,24,241	0/0:0,36,252
OAR1	10104535	.	C	T	8317.75	PASS	DP=1351;VDB=0.00144743;SGB=118.571;RPBZ=1.93732;MQBZ=-0.0592652;MQSBZ=-0.740911;BQBZ=-0.360724;FS=0;MQ0F=0;AC=75;AN=142;DP4=189,201,181,222;MQ=39	GT:PL	0/0:0,36,255	1/1:219,24,0	0/0:0,15,113	0/1:180,0,181	1/1:204,21,0	0/1:193,0,22	0/1:127,0,63	0/1:132,0,227	1/1:255,48,0	1/1:255,39,0	0/1:188,0,59	0/1:15,0,215	0/0:0,39,255	0/0:0,42,255	1/1:255,36,0	1/1:191,18,0	1/1:255,30,0	1/1:255,27,0	0/1:255,0,204	0/1:215,0,190	0/1:225,0,9	1/1:255,51,0	0/0:0,51,255	0/0:0,72,255	0/1:141,0,238	0/1:54,0,198	0/0:0,42,255	0/0:0,36,255	0/1:167,0,203	0/1:124,0,116	0/1:100,0,89	0/1:153,0,174	0/1:84,0,102	0/1:172,0,94	0/1:83,0,104	0/1:111,0,57	0/1:121,0,138	0/1:188,0,195	0/1:125,0,210	0/1:129,0,193	1/1:255,54,0	1/1:255,69,0	1/1:255,57,0	1/1:255,51,0	0/0:0,57,255	0/0:0,33,255	1/1:172,15,0	1/1:255,27,0	0/0:0,54,255	0/0:0,12,255	0/1:248,0,174	0/1:223,0,194	0/1:255,0,121	0/1:209,0,158	0/0:0,42,255	0/0:0,36,255	0/1:0,3,42	0/0:0,36,255	1/1:200,18,0	1/1:212,21,0	0/0:0,6,66	0/0:0,12,148
OAR1	101092637	.	G	A	2970.25	PASS	DP=1912;VDB=2.14834e-08;SGB=172.52;RPBZ=-0.504954;MQBZ=0.155141;MQSBZ=2.06901;BQBZ=-0.213165;FS=0;MQ0F=0;AC=26;AN=156;DP4=470,463,89,101;MQ=38	GT:PL	0/1:255,0,255	0/1:54,0,189	0/0:0,51,255	0/0:0,54,255	0/0:0,48,255	0/0:0,51,255	1/1:255,69,0	1/1:255,57,0	0/0:0,81,255	0/0:0,39,247	0/0:0,66,255	0/0:0,48,255	1/1:255,57,0	1/1:255,15,0	0/0:0,54,255	0/0:0,72,255	0/0:0,66,255	0/0:0,27,255	0/0:0,81,255	0/0:0,78,255	0/0:0,30,255	0/0:0,27,243	0/0:0,69,255	0/0:0,63,255	0/0:0,36,255	0/0:0,57,255	0/0:0,75,255	0/0:0,53,255	0/0:0,27,255	0/0:0,21,205	0/0:0,30,255	0/0:0,21,203	0/0:0,33,255	0/0:0,60,255	0/0:0,42,255	0/0:0,57,255	0/0:0,45,255	0/0:0,30,255	1/1:255,33,0	1/1:255,69,0	0/1:215,0,200	0/1:255,0,140	0/0:0,75,255	0/0:0,42,255	0/0:0,69,255	0/0:0,81,255	0/1:24,0,118	0/1:85,0,201	0/1:125,0,193	0/1:177,0,255	0/0:0,72,255	0/0:0,93,255	0/0:0,63,255	0/0:0,54,255	0/0:0,66,255	0/0:0,18,154	0/1:7,0,175	0/1:207,0,235	0/0:0,18,188	0/1:201,0,195	0/1:60,0,162	0/1:18,0,201
OAR1	101181219	.	C	T	12002.9	PASS	DP=1119;VDB=1.23011e-22;SGB=131.857;RPBZ=-1.54387;MQBZ=-0.577673;MQSBZ=4.22082;BQBZ=-0.528022;FS=0;MQ0F=0;AC=117;AN=134;DP4=40,35,315,259;MQ=38	GT:PL	1/1:57,9,0	./.:0,0,0	1/1:42,3,0	0/0:0,48,255	1/1:145,21,0	1/1:148,15,0	1/1:255,42,0	1/1:255,42,0	0/1:48,0,171	0/1:149,0,80	1/1:231,30,0	1/1:255,63,0	1/1:255,30,0	1/1:233,24,0	1/1:255,30,0	1/1:255,39,0	1/1:255,51,0	1/1:238,24,0	1/1:255,48,0	1/1:228,27,0	0/1:74,0,134	0/1:140,0,238	1/1:255,36,0	1/1:255,48,0	1/1:154,15,0	1/1:230,30,0	1/1:222,24,0	1/1:255,31,0	1/1:255,33,0	1/1:206,27,0	1/1:250,33,0	1/1:208,21,0	1/1:226,21,0	1/1:227,24,0	1/1:247,24,0	1/1:179,15,0	1/1:169,15,0	1/1:194,18,0	1/1:255,33,0	1/1:255,54,0	1/1:255,48,0	1/1:255,42,0	1/1:255,36,0	1/1:255,36,0	1/1:255,57,0	1/1:230,24,0	1/1:153,12,0	1/1:195,18,0	1/1:200,21,0	1/1:251,33,0	1/1:255,36,0	1/1:255,48,0	1/1:244,27,0	1/1:255,51,0	0/1:255,0,91	0/1:117,0,60	0/1:108,0,71	1/1:128,12,0	0/1:79,0,151	./.:0,0,0	./.:0,0,0	0/1:0,3,42
OAR1	101184649	.	C	T	2722.36	PASS	DP=1575;VDB=4.91327e-07;SGB=166.343;RPBZ=1.6499;MQBZ=-1.518;MQSBZ=-0.625402;BQBZ=0.46352;FS=0;MQ0F=0.00190476;AC=25;AN=148;DP4=412,355,74,78;MQ=39	GT:PL	0/1:172,0,180	0/1:163,0,63	0/0:0,48,255	0/0:0,108,255	0/1:74,0,69	0/0:0,66,255	0/0:0,45,255	0/0:0,27,222	0/0:0,48,255	0/0:0,27,252	0/0:0,30,254	0/0:0,57,255	1/1:255,45,0	1/1:255,57,0	0/0:0,60,255	0/0:0,33,255	0/0:0,42,255	0/0:0,51,255	0/0:0,39,255	0/0:0,60,255	0/0:0,39,255	0/0:0,36,255	0/0:0,81,255	0/0:0,45,255	0/0:0,45,255	0/0:0,42,255	0/0:0,60,255	0/0:0,72,255	0/0:0,36,255	0/0:0,18,206	0/0:0,24,202	0/0:0,33,239	0/0:0,12,105	0/0:0,36,255	0/0:0,21,218	0/0:0,39,255	0/0:0,33,255	0/0:0,48,255	1/1:255,36,0	1/1:255,54,0	0/1:123,0,255	0/1:248,0,231	0/0:0,51,255	0/0:0,24,229	0/0:0,57,255	0/0:0,45,255	0/1:92,0,69	0/1:79,0,102	0/1:66,0,250	0/1:220,0,174	0/0:0,72,255	0/0:0,66,255	0/0:0,39,255	0/0:0,39,255	0/0:0,27,251	0/0:0,75,255	1/1:146,15,0	0/1:101,9,0	0/1:51,0,202	0/1:255,0,114	0/0:0,18,143	0/0:0,33,242
OAR1	101284122	.	G	T	2384.3	PASS	DP=2875;VDB=1.4149e-27;SGB=331.898;RPBZ=-0.588443;MQBZ=-1.77216;MQSBZ=-0.0212382;BQBZ=0.736155;SCBZ=0;FS=0;MQ0F=0;AC=14;AN=160;DP4=707,792,107,100;MQ=39	GT:PL	0/1:255,0,112	0/1:255,0,200	0/0:0,87,255	0/0:0,102,255	0/0:0,78,255	0/0:0,33,255	0/1:164,0,255	0/1:152,0,255	0/0:0,102,255	0/0:0,63,255	0/0:0,72,255	0/0:0,66,255	0/0:0,84,255	0/0:0,90,255	0/0:0,54,255	0/0:0,90,255	0/0:0,57,255	0/0:0,75,255	0/0:0,90,255	0/0:0,96,255	0/0:0,60,255	0/0:0,78,255	0/0:0,117,255	0/0:0,108,255	0/0:0,81,255	0/0:0,64,255	0/0:0,111,255	0/0:0,129,255	0/0:0,30,255	0/0:0,27,209	0/0:0,60,255	0/0:0,54,255	0/0:0,45,255	0/0:0,42,255	0/0:0,63,255	0/0:0,36,255	0/0:0,39,255	0/0:0,45,255	1/1:255,51,0	1/1:255,90,0	0/1:255,0,255	0/1:255,0,255	0/0:0,57,255	0/0:0,105,255	0/0:0,114,255	0/0:0,126,255	0/1:138,0,78	0/1:85,0,255	0/1:255,0,243	0/1:255,0,117	0/0:0,132,255	0/0:0,123,255	0/0:0,120,255	0/0:0,105,255	0/0:0,148,255	0/0:0,102,255	0/0:0,45,255	0/0:0,57,255	0/0:0,60,255	0/0:0,87,255	0/0:0,57,255	0/0:0,15,127
OAR1	101307545	.	G	A	1836.71	PASS	DP=1860;VDB=2.16087e-10;SGB=185.646;RPBZ=0.551541;MQBZ=-2.0438;MQSBZ=-2.19155;BQBZ=-3.22422;FS=0;MQ0F=0;AC=14;AN=148;DP4=461,540,54,57;MQ=38	GT:PL	0/0:0,69,255	0/0:0,93,255	0/0:0,21,192	0/0:0,84,255	0/0:0,48,255	0/0:0,54,255	0/0:0,54,255	0/0:0,75,255	0/0:0,66,255	0/0:0,30,255	1/1:255,21,0	1/1:255,27,0	0/0:0,45,255	0/0:0,45,255	1/1:255,51,0	1/1:255,66,0	0/1:255,0,208	0/1:162,0,251	0/1:160,0,184	0/1:67,0,174	0/1:203,0,90	0/1:172,0,225	0/0:0,60,255	0/0:0,54,255	0/0:0,57,255	0/0:0,54,255	0/0:0,42,255	0/0:0,45,255	0/0:0,24,216	0/0:0,30,255	0/0:0,33,255	0/0:0,39,224	0/0:0,33,255	0/0:0,54,255	0/0:0,36,253	0/0:0,15,169	0/0:0,36,255	0/0:0,30,255	0/0:0,51,255	0/0:0,78,255	0/0:0,60,255	0/0:0,69,255	0/0:0,78,255	0/0:0,72,255	0/0:0,48,255	0/0:0,75,255	0/0:0,36,255	0/0:0,33,255	0/0:0,78,255	0/0:0,69,255	0/0:0,57,255	0/0:0,45,255	0/0:0,60,255	0/0:0,48,255	0/0:0,99,255	0/0:0,72,255	0/0:0,30,255	0/0:0,24,221	0/0:0,72,255	0/0:0,45,255	0/0:0,27,255	0/0:0,48,255
OAR1	101318579	.	C	T	1725.81	PASS	DP=629;VDB=1.93912e-25;SGB=100.188;RPBZ=-1.89468;MQBZ=-0.543637;MQSBZ=0.639604;BQBZ=0.309901;FS=0;MQ0F=0.00158983;AC=32;AN=136;DP4=518,1,108,0;MQ=37	GT:PL	0/0:0,45,181	0/0:0,21,118	0/0:0,18,127	1/1:188,51,0	0/0:0,57,179	0/1:40,0,10	0/0:0,39,167	0/0:0,48,176	0/0:0,54,187	0/0:0,18,125	0/0:0,27,153	0/0:0,30,166	0/0:0,39,181	0/0:0,30,161	0/0:0,51,180	0/0:0,33,169	0/0:0,30,165	0/0:0,24,149	0/0:0,45,176	0/0:0,36,160	0/0:0,18,121	0/0:0,57,188	0/1:109,0,108	0/1:82,0,64	0/1:36,0,141	0/1:49,0,100	1/1:194,45,0	1/1:100,12,0	1/1:74,9,0	1/1:126,15,0	1/1:110,12,0	1/1:110,12,0	1/1:146,21,0	1/1:118,18,0	1/1:156,24,0	1/1:139,21,0	0/1:86,0,34	0/1:61,0,118	0/0:0,21,151	0/0:0,36,213	0/0:0,18,125	0/0:0,48,188	0/0:0,21,136	0/0:0,45,187	0/0:0,36,181	0/0:0,30,166	0/0:0,12,94	0/0:0,9,57	0/0:0,39,184	0/0:0,54,198	0/0:0,42,188	0/0:0,36,187	0/0:0,42,172	0/0:0,30,174	0/0:0,27,157	0/0:0,27,151	0/0:0,3,36	0/0:0,12,94	0/0:0,24,158	0/0:0,18,131	0/0:0,15,126	0/0:0,42,170
OAR1	101318680	.	G	C	11643.2	PASS	DP=1876;VDB=5.14496e-14;SGB=188.632;RPBZ=-1.8315;MQBZ=-2.73381;MQSBZ=-2.2462;BQBZ=-1.25815;FS=0;MQ0F=0.000533049;AC=96;AN=148;DP4=152,212,301,452;MQ=37	GT:PL	1/1:255,57,0	0/1:111,0,85	1/1:171,21,0	1/1:255,108,0	1/1:255,84,0	1/1:255,54,0	0/1:82,0,255	0/1:195,0,189	0/1:200,0,255	0/1:56,0,158	1/1:255,51,0	1/1:255,51,0	0/0:0,27,255	0/0:0,36,255	1/1:255,72,0	1/1:255,57,0	1/1:255,54,0	1/1:255,45,0	1/1:255,57,0	1/1:255,48,0	1/1:255,42,0	1/1:255,90,0	1/1:255,72,0	1/1:255,78,0	1/1:255,15,0	1/1:255,48,0	1/1:255,75,0	1/1:255,48,0	1/1:255,42,0	1/1:255,30,0	1/1:255,42,0	1/1:255,27,0	1/1:255,54,0	1/1:226,27,0	1/1:255,48,0	1/1:255,51,0	1/1:255,54,0	1/1:255,36,0	0/0:0,54,255	0/0:0,63,255	0/0:0,51,255	0/0:0,75,255	0/0:0,51,255	0/0:0,66,255	0/1:226,0,192	0/1:255,0,162	0/1:97,0,78	0/1:128,0,126	0/1:192,0,228	0/1:255,0,218	0/1:255,0,223	0/1:232,0,255	0/1:202,0,170	0/1:193,0,200	0/1:250,0,142	0/1:242,0,151	0/1:57,0,163	0/0:0,15,146	0/0:0,30,255	0/0:0,24,226	0/1:144,0,123	0/0:0,42,244
OAR1	101411725	.	A	G	10682.5	PASS	DP=1495;VDB=2.9455e-06;SGB=166.96;RPBZ=-0.0039243;MQBZ=-1.45854;MQSBZ=0.745442;BQBZ=-0.993308;FS=0;MQ0F=0;AC=94;AN=148;DP4=122,158,359,260;MQ=38	GT:PL	1/1:255,57,0	0/0:0,30,255	1/1:220,21,0	1/1:87,18,0	0/1:104,0,205	1/1:255,42,0	0/1:196,0,127	0/1:172,0,105	0/1:129,0,233	0/1:128,0,255	1/1:239,33,0	1/1:184,24,0	0/0:0,57,255	0/0:0,27,255	1/1:255,45,0	1/1:255,45,0	1/1:255,75,0	1/1:255,45,0	1/1:255,51,0	1/1:255,45,0	0/1:108,0,167	0/1:74,0,160	0/1:255,0,15	1/1:255,33,0	1/1:255,39,0	1/1:255,33,0	1/1:243,24,0	1/1:255,60,0	1/1:255,57,0	1/1:225,27,0	1/1:232,27,0	1/1:255,36,0	1/1:255,30,0	1/1:255,54,0	1/1:255,51,0	0/1:147,0,21	1/1:255,51,0	1/1:255,48,0	0/0:0,69,255	0/0:0,78,255	0/1:218,0,255	0/1:152,0,255	1/1:255,37,0	1/1:255,51,0	1/1:255,33,0	1/1:255,42,0	0/1:69,0,245	0/1:88,0,146	0/1:208,0,204	0/1:204,0,167	1/1:255,66,0	1/1:255,66,0	1/1:210,17,0	0/1:255,0,3	0/0:0,30,255	0/1:181,0,211	0/1:30,0,94	0/0:0,9,105	0/0:0,30,255	0/0:0,9,119	0/0:0,6,72	0/0:0,12,146
OAR1	101531098	.	G	A	6401.38	PASS	DP=1778;VDB=2.46093e-22;SGB=193.913;RPBZ=-0.351284;MQBZ=-0.215648;MQSBZ=-6.13323;BQBZ=0.501925;FS=0;MQ0F=0;AC=57;AN=150;DP4=291,419,136,207;MQ=38	GT:PL	0/1:171,0,238	0/0:0,51,254	0/0:0,12,146	0/0:0,78,255	0/1:255,0,108	0/0:0,60,255	0/1:94,0,143	0/1:205,0,206	0/1:50,0,253	0/1:67,0,247	0/0:0,45,255	0/0:0,39,255	0/0:0,75,255	0/0:0,42,255	0/0:0,69,255	0/0:0,30,255	0/0:0,60,255	0/0:0,87,255	0/0:0,33,255	0/0:0,48,255	0/0:0,33,244	0/0:0,36,255	1/1:255,39,0	1/1:255,9,0	1/1:255,57,0	1/1:255,48,0	1/1:255,33,0	1/1:255,78,0	1/1:180,15,0	1/1:216,30,0	1/1:255,33,0	1/1:255,54,0	1/1:255,27,0	1/1:255,42,0	1/1:225,24,0	1/1:255,36,0	1/1:186,18,0	1/1:255,42,0	0/1:196,0,242	0/1:255,0,146	0/0:0,93,255	0/0:0,90,255	0/0:0,36,255	0/0:0,78,255	0/0:0,81,255	0/0:0,87,255	0/0:0,3,24	0/0:0,30,238	0/0:0,57,255	0/0:0,42,255	0/0:0,81,255	0/0:0,63,255	0/0:0,60,255	0/0:0,69,255	1/1:255,12,0	1/1:255,42,0	1/1:118,9,0	0/1:145,0,165	0/0:0,33,255	0/0:0,42,255	0/1:36,0,36	0/1:36,0,36
OAR1	101576697	.	C	G	2478.52	PASS	DP=931;VDB=1.12487e-06;SGB=115.167;RPBZ=-2.93174;MQBZ=1.4499;MQSBZ=-5.79791;BQBZ=2.82115;FS=0;MQ0F=0;AC=24;AN=138;DP4=179,287,42,65;MQ=37	GT:PL	0/0:0,18,170	0/1:151,0,95	0/0:0,3,42	0/0:0,33,204	0/1:131,0,131	0/0:0,27,220	0/0:0,21,206	0/0:0,60,255	0/0:0,42,255	0/0:0,27,165	0/0:0,33,255	0/0:0,27,246	0/0:0,36,255	0/0:0,27,255	0/0:0,15,158	0/0:0,27,190	0/0:0,36,243	0/0:0,33,249	0/0:0,9,77	0/0:0,21,203	0/1:170,0,77	0/1:80,0,96	1/1:255,33,0	1/1:255,48,0	1/1:255,30,0	1/1:222,21,0	0/1:39,0,255	0/1:176,0,145	0/0:27,39,139	0/0:0,21,172	0/0:0,18,126	0/0:0,15,124	0/1:222,0,51	1/1:252,33,0	0/1:147,0,144	0/1:42,3,0	1/1:172,15,0	1/1:138,12,0	0/0:0,39,255	0/0:0,27,255	0/0:0,63,255	0/0:0,48,255	0/0:0,24,241	0/0:0,30,255	0/0:0,21,217	0/0:0,33,255	0/0:0,12,132	0/0:0,18,152	0/0:0,30,246	0/0:0,42,255	0/0:0,48,255	0/0:0,33,255	0/0:0,36,234	0/0:0,21,144	0/0:0,39,255	0/0:0,33,255	0/0:0,21,155	0/0:0,3,42	0/0:0,21,229	0/0:0,12,125	0/0:0,6,78	0/0:0,12,153
OAR1	10169957	.	G	T	10879.3	PASS	DP=1031;VDB=1.89834e-20;SGB=37.4221;RPBZ=-2.10059;MQBZ=-1.17895;MQSBZ=1.83015;BQBZ=-2.70021;FS=0;MQ0F=0;AC=128;AN=146;DP4=32,32,283,220;MQ=38	GT:PL	1/1:252,33,0	1/1:119,9,0	0/1:247,0,12	1/1:255,51,0	1/1:175,27,0	1/1:125,21,0	1/1:166,18,0	1/1:255,45,0	1/1:255,51,0	0/1:203,0,10	1/1:136,18,0	1/1:138,6,0	1/1:255,27,0	1/1:209,24,0	1/1:247,10,0	1/1:239,27,0	1/1:223,21,0	0/1:196,0,9	1/1:255,33,0	1/1:255,54,0	1/1:77,6,0	1/1:222,21,0	1/1:178,18,0	1/1:229,24,0	1/1:255,48,0	1/1:255,0,0	1/1:143,12,0	1/1:226,27,0	1/1:70,9,0	0/1:70,0,27	0/1:33,0,53	0/1:71,0,119	0/1:96,0,91	0/1:32,0,164	0/1:100,0,87	0/1:33,0,75	0/1:0,9,102	0/1:18,0,97	1/1:233,24,0	0/1:212,0,9	1/1:255,39,0	1/1:255,42,0	0/1:66,0,103	0/1:61,0,255	1/1:210,21,0	1/1:181,18,0	1/1:240,24,0	1/1:96,4,0	1/1:255,39,0	1/1:108,9,0	1/1:255,39,0	1/1:255,48,0	0/1:115,0,153	0/1:83,0,66	1/1:255,48,0	1/1:91,9,0	1/1:230,24,0	1/1:40,3,0	1/1:255,34,0	0/1:68,0,33	1/1:167,33,6	1/1:42,3,0
OAR1	101770845	.	G	A	787.547	PASS	DP=615;VDB=4.73163e-05;SGB=16.9051;RPBZ=0.556606;MQBZ=1.20503;MQSBZ=1.6815;BQBZ=-2.51079;FS=0;MQ0F=0;AC=14;AN=134;DP4=196,161,22,12;MQ=38	GT:PL	0/1:137,0,255	./.:0,0,0	0/0:0,24,213	0/0:0,30,255	0/0:0,15,174	0/0:0,27,255	0/0:0,18,180	0/0:0,24,236	0/0:0,30,236	0/0:0,24,213	0/0:0,9,85	0/0:0,12,117	0/0:0,39,255	0/0:0,18,198	0/0:0,15,166	0/0:0,33,255	0/0:0,18,175	0/0:0,15,169	0/0:0,24,192	0/0:0,12,93	0/0:0,15,166	0/0:0,12,137	0/0:0,24,184	0/0:0,15,143	0/0:0,24,250	0/0:0,24,241	0/0:0,18,194	0/0:0,18,181	0/0:0,12,138	0/0:0,6,59	0/0:0,12,128	0/0:0,15,166	0/0:0,9,113	0/0:0,15,173	0/0:0,15,141	0/0:0,15,156	0/0:0,12,91	0/0:0,12,143	0/0:0,9,74	0/0:0,18,180	0/0:0,33,255	0/0:0,36,255	0/0:0,30,255	0/0:0,21,205	0/0:0,18,202	0/0:0,27,212	0/0:0,6,65	0/0:0,18,187	0/0:9,18,118	0/0:0,21,220	0/0:0,33,255	0/0:0,21,205	0/0:0,24,233	0/0:0,18,186	0/1:61,6,0	0/1:101,9,0	0/1:42,3,0	0/1:41,6,0	0/1:113,9,0	0/1:42,3,0	0/1:42,3,0	0/1:42,3,0
OAR1	101775370	.	G	A	3391.93	PASS	DP=709;VDB=7.33067e-19;SGB=76.8302;RPBZ=1.78419;MQBZ=-0.760684;MQSBZ=-3.84049;BQBZ=0.207482;FS=0;MQ0F=0.00141044;AC=47;AN=136;DP4=117,167,56,88;MQ=38	GT:PL	0/1:54,0,30	1/1:116,24,0	1/1:255,36,0	0/0:0,21,160	1/1:119,9,0	0/0:0,9,117	0/0:0,6,66	0/0:0,21,200	0/0:0,9,119	0/0:0,15,149	0/0:0,21,213	0/0:0,30,255	0/0:0,24,178	0/0:0,18,176	0/0:0,24,248	0/0:0,18,144	0/0:0,18,176	0/0:0,18,181	0/0:0,15,113	0/0:0,21,202	0/0:0,21,212	0/0:0,15,139	0/1:85,0,86	0/1:227,0,87	1/1:147,15,0	1/1:234,33,0	0/1:60,0,255	0/1:89,0,152	1/1:62,6,0	1/1:115,15,0	1/1:153,12,0	1/1:154,18,0	0/1:63,0,99	0/1:58,0,92	1/1:192,27,0	1/1:148,15,0	1/1:131,15,0	1/1:119,9,0	0/1:94,0,30	0/1:92,0,160	0/0:0,33,255	0/0:0,21,205	0/0:0,21,168	0/0:0,18,189	0/0:0,39,255	0/0:0,33,255	0/1:122,0,74	0/1:105,0,59	0/1:117,0,109	0/1:162,0,50	0/1:31,0,56	0/1:82,0,192	0/0:0,36,255	0/0:0,6,77	0/0:0,15,177	0/0:0,30,242	0/0:0,3,42	0/0:0,18,145	0/0:0,12,131	0/0:0,24,221	./.:0,0,0	0/0:0,18,186
OAR1	101819848	.	G	A	3942.61	PASS	DP=967;VDB=2.16731e-35;SGB=80.1207;RPBZ=-0.762933;MQBZ=1.11151;MQSBZ=-6.96689;BQBZ=-0.00409666;FS=0;MQ0F=0;AC=45;AN=148;DP4=147,259,59,98;MQ=38	GT:PL	0/1:74,0,102	1/1:255,27,0	0/0:0,9,105	0/0:0,42,255	1/1:113,9,0	0/0:0,15,183	0/0:0,30,255	0/0:0,24,245	0/0:0,3,23	0/0:0,27,255	0/0:0,27,234	0/0:0,36,200	0/0:0,30,251	0/0:0,18,199	0/0:0,36,255	0/0:0,27,255	0/0:0,21,224	0/0:0,36,255	0/0:0,36,255	0/0:0,24,244	0/0:0,30,255	0/0:0,24,237	0/1:205,0,65	0/1:29,0,75	1/1:255,39,0	1/1:255,33,0	0/1:175,0,143	0/1:164,0,159	1/1:169,15,0	0/1:186,0,21	1/1:118,9,0	1/1:154,15,0	1/1:183,18,0	0/1:57,0,79	1/1:217,30,0	1/1:132,12,0	1/1:199,21,0	1/1:87,9,0	0/1:115,0,140	0/1:56,0,189	0/0:0,42,255	0/0:0,36,255	0/0:0,27,211	0/0:0,39,255	0/0:0,27,255	0/0:0,48,255	0/0:0,9,85	0/1:65,0,63	0/1:97,0,255	0/1:110,0,157	0/1:156,0,185	0/1:117,0,148	0/0:0,45,255	0/0:0,45,255	0/0:0,15,170	0/0:0,69,255	0/0:0,3,42	0/0:0,6,84	0/0:0,33,176	0/0:0,12,146	0/0:0,3,36	0/0:0,18,93
OAR1	101838934	.	C	T	1954.72	PASS	DP=1769;VDB=4.11191e-14;SGB=73.6465;RPBZ=0.604083;MQBZ=-0.498706;MQSBZ=-2.17986;BQBZ=-0.199027;FS=0;MQ0F=0;AC=17;AN=154;DP4=435,507,49,53;MQ=39	GT:PL	0/0:0,87,255	0/0:0,33,255	0/1:209,0,76	1/1:255,42,0	0/0:0,60,255	0/1:126,0,190	0/0:0,39,255	0/0:0,72,255	0/1:255,0,175	0/1:135,0,211	0/0:0,54,255	0/0:0,30,222	0/1:255,0,139	0/1:140,0,233	0/0:0,63,255	0/0:0,39,255	0/0:0,69,255	0/0:0,31,255	0/0:0,48,255	0/0:0,45,232	0/0:0,42,255	0/0:0,51,255	0/1:188,0,115	0/1:117,0,255	0/0:0,63,255	0/0:0,30,243	0/0:0,45,255	0/0:0,66,255	0/0:0,42,255	0/0:0,27,244	0/0:0,24,243	0/0:0,39,255	0/0:0,30,242	0/0:0,54,255	0/0:0,42,255	0/0:0,36,255	0/1:15,0,210	0/0:0,9,81	0/0:0,60,255	0/0:0,84,255	0/0:0,81,255	0/0:0,63,255	0/0:0,69,255	0/0:0,51,255	0/0:0,75,255	0/0:0,81,255	0/0:0,27,249	0/0:0,24,210	0/0:0,30,255	0/0:0,63,255	0/0:0,87,255	0/0:0,69,255	0/0:0,60,255	0/0:0,54,255	0/1:42,0,255	0/1:251,0,138	0/0:0,60,255	0/0:0,33,255	0/1:21,0,157	0/0:0,21,230	0/0:0,30,255	0/0:0,24,235
OAR1	102136601	.	T	C	4246.15	PASS	DP=1391;VDB=1.58486e-16;SGB=141.851;RPBZ=1.8139;MQBZ=-2.05653;MQSBZ=0.359147;BQBZ=-1.48559;FS=0;MQ0F=0;AC=33;AN=148;DP4=306,295,90,110;MQ=38	GT:PL	0/1:255,0,255	0/1:93,0,134	1/1:181,15,0	0/0:0,66,255	0/0:0,6,77	0/1:57,0,151	0/0:0,24,243	0/0:0,27,236	0/1:188,0,101	0/1:147,0,110	0/1:204,0,234	0/1:241,0,255	0/0:0,33,255	0/0:0,57,255	0/1:78,0,179	0/1:169,0,240	0/1:171,0,170	0/1:222,0,170	1/1:193,18,0	1/1:255,51,0	0/0:0,15,152	0/0:0,12,93	0/1:198,0,114	0/1:70,0,225	0/0:0,42,255	0/0:0,24,246	0/0:0,51,255	0/0:0,51,255	0/0:0,12,99	0/0:0,27,254	0/0:0,6,78	0/0:0,24,227	0/0:0,15,158	0/0:0,33,255	0/0:0,27,255	0/0:0,24,196	0/0:0,24,221	0/0:0,21,232	0/1:255,0,193	0/1:238,0,255	0/1:157,0,255	0/1:255,0,207	0/0:0,27,255	0/0:0,48,255	0/0:0,66,255	0/0:0,60,255	0/1:146,0,57	0/1:130,0,203	0/1:112,0,66	0/1:112,0,101	0/0:0,36,255	0/0:0,57,255	0/0:0,69,255	0/0:0,48,255	0/1:69,0,33	0/1:146,0,15	0/0:0,48,255	0/0:0,30,255	0/0:0,12,121	0/0:0,33,253	0/0:0,9,105	0/0:0,12,148
OAR1	102136714	.	G	C	534.282	PASS	DP=235;VDB=3.45191e-09;SGB=20.7049;RPBZ=-0.448129;MQBZ=0.421116;BQBZ=5.05624;FS=0;MQ0F=0.00425532;AC=13;AN=128;DP4=0,204,0,30;MQ=35	GT:PL	0/0:0,3,8	0/0:0,3,36	./.:0,0,0	0/0:0,12,50	./.:0,0,0	0/1:54,0,54	0/0:0,3,24	0/0:0,12,94	0/0:0,9,83	0/0:0,6,62	0/0:0,18,125	0/0:0,21,138	0/0:0,12,107	0/0:0,45,179	0/0:0,24,138	0/0:0,15,126	0/0:0,9,70	0/0:0,6,66	0/0:0,3,36	0/0:0,6,25	0/0:0,3,36	0/0:0,6,14	0/0:0,9,58	0/0:0,9,84	0/0:0,21,134	0/0:0,3,38	0/0:0,21,147	0/0:0,18,133	0/0:0,3,36	0/0:0,12,110	./.:0,0,0	0/0:0,9,81	0/0:0,6,55	0/0:0,18,133	0/0:0,18,137	0/0:0,9,90	0/0:0,9,90	0/0:0,3,32	0/0:0,12,116	0/0:0,27,163	1/1:134,18,0	0/1:63,0,93	0/1:69,6,0	0/1:68,6,0	0/1:16,0,118	0/1:100,6,0	0/0:0,12,108	0/0:0,6,44	0/0:0,9,94	0/0:0,9,73	0/1:29,0,61	0/1:93,0,50	0/1:31,0,18	0/1:18,0,18	0/0:30,33,63	0/0:0,9,19	0/0:0,9,57	./.:0,0,0	0/0:0,6,66	0/0:0,9,19	./.:0,0,0	0/0:0,12,97
OAR1	102142542	.	C	T	3306.02	PASS	DP=1311;VDB=1.63025e-08;SGB=105.768;RPBZ=-0.988425;MQBZ=-2.57277;MQSBZ=4.11168;BQBZ=-0.824169;FS=0;MQ0F=0.000762777;AC=29;AN=142;DP4=306,320,76,91;MQ=38	GT:PL	0/1:106,0,251	0/1:39,0,255	0/1:27,0,128	0/0:0,69,255	0/0:0,54,255	0/1:161,0,64	0/0:0,3,246	0/0:0,54,255	0/1:121,0,84	0/1:207,0,63	0/1:153,0,255	0/1:188,0,251	0/0:0,36,249	0/0:0,33,255	0/1:181,0,248	0/1:116,0,255	0/1:140,0,215	0/1:131,0,75	1/1:255,51,0	1/1:255,30,0	0/0:0,54,255	0/0:0,51,255	0/1:149,0,208	0/1:153,0,88	0/0:0,36,255	0/0:0,36,255	0/0:0,51,255	0/0:0,39,255	0/0:0,15,163	0/0:0,30,255	0/0:0,21,223	0/0:0,27,194	0/0:0,18,201	0/0:0,36,255	0/0:0,18,154	0/0:0,27,242	0/0:0,36,255	0/0:0,27,236	0/1:190,0,67	0/1:114,0,199	0/1:171,0,157	0/1:154,0,237	0/0:0,27,237	0/0:0,33,255	0/0:0,63,255	0/0:0,72,255	0/1:38,0,72	0/1:137,0,140	0/1:114,0,203	0/1:75,0,82	0/0:0,51,255	0/0:0,33,255	0/0:0,45,255	0/0:0,30,255	0/1:94,0,30	0/1:36,0,36	0/0:0,51,255	0/0:0,54,255	0/0:0,27,255	0/0:0,15,183	0/0:0,21,226	0/0:0,3,42
OAR1	102175427	.	T	C	3313.23	PASS	DP=2034;VDB=5.86527e-18;SGB=38.1477;RPBZ=3.1304;MQBZ=-3.30076;MQSBZ=6.77451;BQBZ=-2.16788;FS=0;MQ0F=0.000491642;AC=24;AN=146;DP4=545,446,98,62;MQ=39	GT:PL	0/0:0,75,255	0/1:145,0,165	0/1:105,9,0	0/0:0,111,255	0/0:0,36,255	0/1:148,0,129	0/0:0,21,216	0/0:0,45,255	0/1:152,0,255	0/1:95,0,139	0/0:0,54,255	0/0:0,69,255	0/0:0,69,255	0/0:0,51,255	0/0:0,96,255	0/0:0,45,255	0/0:0,96,255	0/0:0,72,255	0/1:220,0,149	0/1:221,0,236	0/0:0,36,255	0/0:0,96,255	0/1:240,0,197	0/1:166,0,255	0/0:0,84,255	0/0:0,51,255	0/0:0,57,255	0/0:0,36,255	0/0:0,27,255	0/0:0,51,255	0/0:0,33,255	0/0:0,27,254	0/1:9,0,232	0/0:0,10,255	0/0:0,48,255	0/0:0,30,255	0/0:0,48,255	0/0:0,21,215	0/1:229,0,181	0/1:225,0,255	0/1:235,0,255	0/1:255,0,223	0/0:0,75,255	0/0:0,69,255	0/0:0,72,255	0/0:0,57,255	0/1:65,0,72	0/1:156,0,171	0/1:165,0,219	0/1:186,0,170	0/0:0,51,255	0/0:0,75,255	0/0:0,81,255	0/0:0,66,255	0/1:236,0,137	0/1:58,0,255	0/0:0,63,255	0/0:0,63,255	0/0:0,57,255	0/0:0,51,255	0/0:0,33,255	0/0:0,9,118
OAR1	102249153	.	T	A	11414.6	PASS	DP=1576;VDB=1.84513e-23;SGB=74.364;RPBZ=0.257745;MQBZ=-2.5078;MQSBZ=-7.20346;BQBZ=-0.051693;FS=0;MQ0F=0;AC=101;AN=142;DP4=140,187,228,351;MQ=38	GT:PL	1/1:213,30,0	0/1:36,0,36	0/1:101,0,30	1/1:255,51,0	1/1:204,21,0	0/0:0,30,255	0/1:253,0,162	0/1:230,0,195	1/1:255,72,0	1/1:255,39,0	0/1:207,0,163	0/1:212,0,255	1/1:255,36,0	1/1:235,30,0	0/1:209,0,224	0/1:172,0,182	0/1:143,0,214	0/1:155,0,146	1/1:255,39,0	1/1:255,66,0	0/1:0,1,229	0/1:79,0,236	1/1:255,87,0	1/1:255,36,0	1/1:255,45,0	1/1:255,69,0	1/1:255,12,0	1/1:255,54,0	0/1:255,0,3	1/1:196,24,0	1/1:255,33,0	1/1:248,24,0	1/1:246,33,0	1/1:255,39,0	1/1:212,21,0	1/1:153,12,0	1/1:227,24,0	1/1:222,21,0	0/0:0,87,255	0/0:0,17,255	0/0:0,90,255	0/0:0,51,255	0/0:0,21,200	0/0:0,54,255	0/1:209,0,179	0/1:240,0,255	0/1:179,0,134	0/1:27,0,139	0/1:121,0,99	0/1:255,0,223	0/1:115,0,225	0/1:210,0,255	0/1:255,0,180	0/1:249,0,255	0/1:219,0,155	0/1:239,0,158	1/1:211,21,0	1/1:139,18,0	1/1:255,30,0	1/1:142,15,0	1/1:128,12,0	1/1:82,6,0
OAR1	102425172	.	G	A	1324.81	PASS	DP=456;VDB=8.32707e-11;SGB=35.0821;RPBZ=0.259312;MQBZ=-1.70073;MQSBZ=-4.85945;BQBZ=1.54895;FS=0;MQ0F=0.00219298;AC=22;AN=132;DP4=122,106,18,42;MQ=38	GT:PL	0/1:42,3,0	0/1:69,6,0	./.:0,0,0	0/0:0,27,255	0/1:85,0,30	./.:0,0,0	0/0:0,3,36	0/0:0,3,24	0/0:0,9,90	0/0:0,6,65	0/0:0,9,104	0/0:0,9,104	0/0:0,33,255	0/0:0,21,197	0/0:0,24,192	0/0:0,9,93	0/0:0,18,142	0/0:0,21,198	0/0:0,36,255	0/0:0,18,196	0/0:0,18,171	0/0:0,21,198	0/1:37,0,68	0/1:146,0,80	0/0:0,36,255	0/0:33,39,108	0/0:0,15,138	0/0:0,9,80	0/0:0,3,23	0/0:0,6,60	0/0:0,3,42	0/0:0,9,101	0/0:0,18,167	0/0:0,15,157	0/0:0,9,113	0/0:0,15,147	0/0:0,18,199	0/0:0,6,72	0/1:50,0,94	0/1:58,0,27	0/1:151,0,57	0/1:161,0,21	0/0:0,9,119	0/0:0,15,162	0/1:18,0,127	0/0:0,18,158	0/1:18,0,31	0/1:58,0,137	0/1:107,0,30	0/1:36,0,36	0/0:0,15,163	0/0:0,12,120	1/1:146,12,0	0/1:35,0,101	0/0:0,24,252	0/0:0,6,77	0/1:77,6,0	1/1:150,12,0	0/0:0,6,73	0/0:0,3,42	./.:0,0,0	./.:0,0,0
OAR1	102445863	.	A	T	1187.02	PASS	DP=537;VDB=1.67758e-19;SGB=28.7783;RPBZ=-0.368845;MQBZ=-2.95877;MQSBZ=-4.63143;BQBZ=-0.846645;FS=0;MQ0F=0;AC=20;AN=130;DP4=99,173,18,33;MQ=38	GT:PL	0/0:0,18,207	0/0:0,12,137	./.:0,0,0	0/0:0,6,66	0/0:0,12,128	0/1:98,0,69	1/1:119,12,0	0/1:132,0,5	0/1:104,9,0	0/1:65,6,0	0/1:143,0,52	0/1:21,0,182	0/1:80,0,158	0/1:42,3,0	0/1:36,3,0	0/1:123,0,127	0/0:0,3,32	0/0:0,12,134	0/0:0,15,154	0/0:0,6,78	0/0:0,21,191	0/0:0,21,218	0/0:0,30,255	0/0:0,9,102	0/0:0,15,166	0/0:0,18,148	0/0:0,24,237	0/0:0,36,251	0/0:0,18,189	0/0:0,3,14	0/0:0,3,24	0/0:0,9,96	0/0:0,3,42	0/0:0,18,194	0/0:0,15,141	0/0:0,6,84	0/0:0,6,61	0/0:0,18,185	0/1:39,0,210	0/1:105,0,30	0/1:49,0,130	1/1:172,21,0	0/0:0,9,75	0/0:0,12,122	0/0:0,33,255	0/0:0,18,181	0/0:0,15,179	0/0:0,12,142	0/1:4,0,72	0/1:33,0,75	0/0:0,15,143	0/0:0,12,130	0/0:0,30,255	0/0:0,21,202	0/0:0,18,192	0/0:0,33,224	0/0:0,15,159	./.:0,0,0	0/0:0,21,217	0/0:0,15,149	./.:0,0,0	0/0:0,6,84
OAR1	102494672	.	A	G	7367.75	PASS	DP=1238;VDB=1.26117e-44;SGB=-0.179679;RPBZ=-3.73006;MQBZ=-0.807046;MQSBZ=5.608;BQBZ=-1.30474;FS=0;MQ0F=0.000807754;AC=63;AN=138;DP4=220,167,206,121;MQ=38	GT:PL	0/1:243,0,204	0/1:183,0,60	0/1:42,3,0	0/1:69,0,229	1/1:146,12,0	0/1:70,0,100	0/1:125,0,213	0/1:103,0,238	0/1:200,0,77	0/1:255,0,125	0/1:103,0,128	0/1:205,0,224	0/1:124,0,254	0/1:212,0,228	0/1:107,0,139	0/1:168,0,143	0/1:100,0,183	0/1:182,0,65	0/1:51,0,99	0/1:59,0,245	0/1:115,0,66	0/1:152,0,255	0/1:251,0,227	0/1:141,0,239	0/1:139,0,167	0/1:106,0,178	0/1:188,0,190	0/1:189,0,168	0/1:93,0,69	0/1:155,0,119	0/1:88,0,63	0/1:85,0,182	0/1:189,0,50	0/1:92,0,51	0/1:108,0,166	0/1:89,0,58	0/1:93,0,189	0/1:123,0,255	0/1:91,0,209	0/1:236,0,39	0/1:173,0,143	0/1:102,0,215	0/1:137,0,60	0/1:109,0,255	0/0:0,30,255	0/1:206,0,250	0/1:60,0,189	0/1:77,0,85	0/1:96,0,212	0/1:208,0,131	0/1:45,0,223	0/1:186,0,211	0/1:174,0,153	0/1:18,0,192	0/1:163,0,171	0/0:0,6,77	0/1:36,0,30	0/1:65,0,24	0/0:0,9,85	./.:0,0,0	./.:0,0,0	1/1:66,6,0
OAR1	102494738	.	T	C	620.857	PASS	DP=1069;VDB=0.00234022;SGB=-46.8483;RPBZ=0.480127;MQBZ=-1.07243;MQSBZ=-0.538604;BQBZ=0.508298;FS=0;MQ0F=0;AC=18;AN=134;DP4=230,282,20,24;MQ=38	GT:PL	0/0:0,48,255	0/0:0,24,252	0/0:0,3,4	0/0:0,36,255	0/0:0,9,118	0/1:20,0,96	0/0:0,39,255	0/1:42,0,169	0/0:5,0,199	0/0:0,18,255	0/1:21,0,133	0/1:112,0,214	0/1:9,0,242	0/1:25,0,254	0/1:44,0,192	0/1:12,0,202	0/1:129,0,145	0/1:26,0,190	0/1:33,0,57	0/1:51,0,156	0/0:0,18,194	0/0:0,60,255	0/0:0,60,255	0/0:0,39,255	0/0:0,9,102	0/0:0,48,255	0/0:0,42,255	0/0:6,39,255	0/0:0,12,148	0/0:0,27,236	0/0:0,12,73	0/0:0,27,230	0/0:0,27,224	0/0:0,9,97	0/0:0,21,199	0/0:0,12,134	0/0:0,27,234	0/0:0,48,255	0/0:0,21,231	0/1:54,0,214	0/1:42,0,231	0/1:60,0,141	0/0:0,15,148	0/0:0,33,255	0/0:0,27,255	0/0:0,42,255	0/0:0,21,235	0/0:0,15,166	0/1:87,0,198	0/1:39,0,164	0/0:0,12,129	0/0:0,42,255	0/0:0,24,252	0/0:0,18,184	0/0:0,21,204	./.:0,0,0	0/0:0,3,42	0/0:0,3,40	0/0:0,9,90	./.:0,0,0	./.:0,0,0	0/0:36,39,75
OAR1	102494752	.	T	C	6069.88	PASS	DP=953;VDB=5.90554e-07;SGB=-21.9482;RPBZ=-1.03797;MQBZ=0.187944;MQSBZ=-0.966089;BQBZ=-2.80494;FS=0;MQ0F=0;AC=71;AN=132;DP4=109,135,105,136;MQ=37	GT:PL	0/1:84,0,215	0/1:69,0,105	0/1:0,3,42	0/1:206,0,77	0/0:0,9,118	0/1:25,0,30	0/1:143,0,105	0/1:212,0,73	0/1:39,0,183	0/1:139,0,255	0/1:124,0,70	0/1:148,0,189	0/1:126,0,142	0/1:183,0,133	0/1:154,0,117	0/1:115,0,121	0/1:121,0,143	0/1:29,0,190	0/1:60,0,15	0/1:166,0,72	0/1:69,0,79	0/1:190,0,167	0/1:180,0,223	0/1:150,0,118	0/0:0,9,102	0/1:167,0,116	0/1:117,0,197	0/1:119,0,146	0/1:30,0,107	0/1:100,0,102	0/1:63,0,14	1/1:148,15,0	0/1:39,0,138	0/1:42,0,33	0/1:74,0,102	0/1:72,0,50	0/1:93,0,101	0/1:186,0,141	0/1:60,0,133	0/1:56,0,183	0/1:51,0,200	0/1:50,0,65	0/1:33,0,75	0/1:172,0,93	1/1:255,27,0	0/1:195,0,149	0/1:156,0,63	0/1:50,0,104	0/1:159,0,70	0/1:38,0,167	0/1:88,0,30	0/1:170,0,182	0/1:69,0,104	0/1:134,0,27	0/1:52,0,128	./.:0,0,0	1/1:42,3,0	1/1:40,3,0	./.:0,0,0	./.:0,0,0	./.:0,0,0	0/0:0,6,84
OAR1	102494787	.	C	G	2574.25	PASS	DP=323;VDB=2.32701e-32;SGB=28.765;RPBZ=0.964988;MQBZ=-0.748667;BQBZ=0.446462;FS=0;MQ0F=0;AC=51;AN=120;DP4=0,161,0,155;MQ=35	GT:PL	0/1:131,0,58	0/1:16,3,0	./.:0,0,0	0/1:61,0,114	0/1:36,3,0	0/0:0,9,33	0/1:86,0,66	0/1:6,0,133	0/1:54,0,18	0/1:141,0,28	1/1:70,9,0	0/1:87,0,69	0/1:92,0,86	0/1:63,0,93	0/1:52,0,77	0/1:52,0,93	0/1:90,0,35	1/1:114,4,0	0/1:18,0,30	0/1:42,0,72	0/1:17,0,30	0/1:40,0,113	0/1:85,0,114	0/1:54,0,75	1/1:57,6,0	0/1:68,0,88	0/1:32,0,76	0/1:104,0,35	0/1:57,0,23	0/0:0,6,83	0/1:17,0,30	0/0:0,12,93	0/1:14,0,29	0/0:0,6,52	0/1:87,0,69	0/1:47,0,23	0/0:0,3,73	0/1:26,0,125	0/1:71,0,26	0/1:84,0,26	0/1:96,0,49	0/0:0,6,55	1/1:68,6,0	0/1:35,0,76	0/0:0,15,122	0/1:63,0,112	0/1:61,0,29	0/1:75,0,32	0/1:26,0,44	0/1:96,0,37	0/0:0,9,75	0/1:88,0,67	0/1:29,0,25	0/0:0,6,68	0/0:0,6,66	./.:0,0,0	0/0:0,3,36	0/0:0,3,36	./.:0,0,0	./.:0,0,0	./.:0,0,0	1/1:66,6,0
OAR1	102777741	.	G	A	3848.2	PASS	DP=1442;VDB=6.05897e-13;SGB=200.465;RPBZ=-0.041617;MQBZ=0.783143;MQSBZ=3.315;BQBZ=2.70539;FS=0;MQ0F=0;AC=28;AN=156;DP4=343,287,101,111;MQ=37	GT:PL	0/0:0,39,255	0/0:0,57,255	0/0:0,33,170	0/0:0,48,255	0/0:0,39,255	0/0:0,66,255	0/0:0,42,255	0/0:0,27,234	0/0:0,27,248	0/0:0,54,255	0/0:0,27,238	0/0:0,27,226	0/0:0,66,255	0/0:0,45,255	0/0:0,33,255	0/0:0,33,255	0/0:0,24,228	0/0:0,57,255	0/0:0,54,255	0/0:0,39,255	0/0:0,27,246	0/0:0,36,255	0/1:170,0,185	0/1:187,0,111	0/0:0,45,255	0/0:0,30,255	0/0:0,45,255	0/0:0,57,255	0/0:0,12,153	0/0:0,27,219	0/0:0,33,255	0/0:0,15,181	0/0:0,30,251	0/0:0,27,242	0/0:0,21,207	0/0:0,15,177	0/0:0,27,254	0/0:0,21,153	0/1:139,0,144	0/1:195,0,172	1/1:255,51,0	1/1:255,72,0	1/1:252,27,0	1/1:255,39,0	0/1:255,0,93	0/1:214,0,173	0/0:0,27,224	0/0:0,15,168	0/1:91,0,163	0/1:101,0,196	0/1:248,0,255	0/1:118,0,222	0/1:100,0,126	0/1:176,0,152	0/1:255,0,82	0/1:219,0,233	0/1:48,0,197	0/1:200,0,54	0/0:0,3,42	0/1:236,0,95	0/0:0,9,77	0/1:102,9,0
OAR1	102796492	.	C	T	1574.77	PASS	DP=1057;VDB=1.74383e-07;SGB=119.409;RPBZ=0.260821;MQBZ=-0.603076;MQSBZ=0.0683565;BQBZ=-1.40858;FS=0;MQ0F=0;AC=15;AN=140;DP4=264,278,39,37;MQ=39	GT:PL	0/0:0,12,84	0/0:0,12,148	0/0:0,15,181	0/0:0,18,142	0/0:0,21,222	0/0:0,36,255	0/1:70,0,60	0/1:111,0,175	0/1:196,0,167	0/1:164,0,54	0/0:0,27,249	0/0:0,48,255	0/1:209,0,147	0/1:36,0,18	0/0:0,30,255	0/0:0,33,255	1/1:203,18,0	1/1:255,42,0	1/1:255,33,0	1/1:255,42,0	0/0:0,21,169	0/0:0,21,203	0/0:0,30,255	0/0:0,45,255	0/0:0,39,255	0/0:0,54,255	0/0:0,30,255	0/0:0,36,255	0/0:0,21,210	0/0:0,12,129	0/0:0,18,182	0/0:0,27,239	0/0:0,36,255	0/0:0,24,194	0/0:0,21,195	0/0:0,18,137	0/0:0,36,255	0/0:0,12,146	0/0:0,54,255	0/0:0,57,255	0/0:0,42,255	0/0:0,48,255	0/0:0,60,255	0/0:0,33,255	0/0:0,39,255	0/0:0,30,255	0/0:0,15,130	0/0:0,9,102	0/0:0,39,255	0/0:0,30,255	0/0:0,45,255	0/0:0,48,255	0/0:0,72,255	0/0:0,33,255	0/0:0,30,255	0/0:0,15,168	0/0:0,15,137	0/0:0,9,119	0/0:0,12,143	0/0:0,6,72	0/0:0,3,42	0/0:0,3,42
OAR1	102811922	.	G	A	8829.23	PASS	DP=2566;VDB=1.65255e-09;SGB=516.695;RPBZ=2.75177;MQBZ=-2.58123;MQSBZ=-0.823715;BQBZ=2.10292;SCBZ=0;FS=0;MQ0F=0.000779423;AC=65;AN=150;DP4=383,305,448,360;MQ=38	GT:PL	0/1:255,0,131	0/0:0,81,255	0/0:0,27,255	0/1:210,0,216	0/0:0,54,255	0/0:0,36,255	0/0:0,63,255	0/0:0,108,255	0/0:0,72,255	0/0:0,63,255	0/0:0,63,255	0/0:0,84,255	0/0:0,57,255	0/0:0,90,255	0/0:0,78,255	0/0:0,69,255	0/0:0,78,255	0/0:0,114,255	0/0:0,69,255	0/0:0,78,255	0/1:156,0,209	0/1:222,0,255	1/1:255,99,0	1/1:255,81,0	1/1:255,84,0	1/1:255,72,0	1/1:255,96,0	1/1:255,84,0	0/1:173,0,174	0/1:208,0,76	0/1:246,0,221	0/1:172,0,222	0/1:203,0,163	0/1:189,0,124	0/0:0,42,255	0/0:0,51,255	0/1:151,0,239	0/1:186,0,255	1/1:255,51,0	1/1:255,70,0	1/1:255,96,0	1/1:255,129,0	1/1:255,72,0	1/1:255,90,0	1/1:255,81,0	1/1:255,12,0	0/0:0,57,255	0/0:0,39,255	1/1:255,51,0	1/1:255,90,0	1/1:255,108,0	1/1:255,69,0	0/1:232,0,255	0/1:255,0,255	0/1:221,0,45	0/1:71,0,250	1/1:255,60,0	1/1:255,117,0	1/1:255,69,0	1/1:255,57,0	1/1:187,36,0	1/1:255,42,0
OAR1	102811940	.	G	A	1010.08	PASS	DP=2562;VDB=2.11039e-08;SGB=-95.7075;RPBZ=-6.71984;MQBZ=-4.88748;MQSBZ=1.39326;BQBZ=-1.08344;SCBZ=0;FS=0;MQ0F=0.00078064;AC=11;AN=150;DP4=631,835,36,25;MQ=38	GT:PL	0/0:0,93,255	0/1:176,0,255	0/0:0,27,255	0/1:162,0,255	0/1:79,0,255	0/1:125,0,118	0/0:0,63,255	0/0:0,66,255	0/0:0,72,255	0/0:0,63,255	0/0:0,60,255	0/0:0,84,255	0/0:0,57,255	0/0:0,90,255	0/0:0,78,255	0/0:0,72,255	0/0:0,78,255	0/0:0,114,255	0/0:0,69,255	0/0:0,78,255	0/0:0,48,255	0/0:0,84,255	0/0:0,111,255	0/0:0,81,255	0/0:0,90,255	0/0:0,75,255	0/0:0,96,255	0/0:0,87,255	0/0:0,39,255	0/0:0,39,255	0/0:0,63,255	0/0:0,51,255	0/1:142,0,227	0/1:70,0,223	0/1:78,0,253	0/0:0,48,255	0/1:135,0,223	0/1:136,0,255	0/0:0,51,255	0/0:0,105,255	0/0:0,99,255	0/0:0,144,255	0/0:0,78,255	0/0:0,93,255	0/0:0,84,255	0/0:0,99,255	0/0:0,57,255	0/0:0,39,255	0/0:0,51,255	0/0:0,96,255	0/0:0,111,255	0/0:0,72,255	0/0:0,84,255	0/0:0,93,255	0/0:0,45,255	0/0:0,51,255	0/0:0,72,255	0/0:0,117,255	0/0:0,72,255	0/0:0,60,255	0/0:0,39,255	0/0:0,42,255
OAR1	102840805	.	A	G	10483.2	PASS	DP=1351;VDB=3.446e-08;SGB=184.28;RPBZ=-0.438292;MQBZ=-1.67432;MQSBZ=1.91583;BQBZ=-1.70137;FS=0;MQ0F=0;AC=95;AN=148;DP4=103,100,303,256;MQ=39	GT:PL	0/1:255,0,220	0/0:0,45,255	0/0:0,12,146	1/1:255,39,0	0/0:0,57,255	0/0:0,27,255	1/1:255,39,0	1/1:255,39,0	1/1:255,36,0	1/1:255,42,0	0/1:183,0,189	0/1:78,0,129	1/1:255,45,0	1/1:128,12,0	0/1:127,0,107	0/1:53,0,173	1/1:255,45,0	1/1:255,33,0	1/1:245,27,0	1/1:255,45,0	0/1:143,0,218	0/1:241,0,208	1/1:255,69,0	1/1:213,21,0	1/1:255,51,0	1/1:255,51,0	1/1:255,48,0	1/1:255,39,0	0/1:139,0,27	0/0:0,6,72	0/1:49,0,60	0/1:74,0,153	0/1:147,0,123	1/1:200,21,0	0/0:0,39,255	0/0:0,27,255	0/1:135,0,84	0/1:102,0,233	1/1:255,42,0	1/1:255,33,0	1/1:255,39,0	1/1:255,54,0	1/1:255,51,0	1/1:255,57,0	1/1:255,39,0	1/1:255,33,0	0/0:0,15,138	0/0:0,15,178	1/1:255,51,0	1/1:250,36,0	1/1:255,54,0	1/1:255,30,0	0/1:120,0,199	0/1:255,0,104	0/1:140,0,153	0/1:93,0,73	1/1:255,36,0	1/1:209,21,0	./.:0,0,0	1/1:77,6,0	1/1:194,18,0	1/1:255,33,0
OAR1	102861243	.	G	A	6291.13	PASS	DP=934;VDB=2.96604e-32;SGB=151.042;RPBZ=-1.66237;MQBZ=-3.02519;MQSBZ=-1.83477;BQBZ=-0.802484;FS=0;MQ0F=0;AC=64;AN=142;DP4=126,136,125,165;MQ=38	GT:PL	1/1:136,18,0	0/0:0,21,231	0/0:0,21,224	0/1:147,0,255	0/0:0,18,192	0/0:0,48,255	0/0:0,12,141	0/0:0,18,188	0/0:0,48,255	0/0:0,18,181	0/0:0,27,255	0/0:0,27,255	0/0:0,18,173	0/0:0,27,255	0/0:0,27,216	0/0:0,18,181	0/0:0,33,255	0/0:0,39,255	0/0:0,30,255	0/0:0,39,255	0/1:77,0,101	0/1:33,0,46	1/1:85,9,0	1/1:197,24,0	1/1:229,30,0	1/1:222,21,0	1/1:149,15,0	1/1:193,18,0	0/1:105,0,30	0/1:30,0,18	0/1:98,0,66	0/1:65,0,72	0/1:165,0,24	0/1:9,0,124	0/0:0,9,97	0/0:0,15,170	0/1:69,0,69	0/1:42,3,0	1/1:255,39,0	1/1:255,27,0	1/1:249,30,0	1/1:255,33,0	1/1:255,33,0	1/1:255,51,0	1/1:255,57,0	0/1:195,0,57	0/0:0,15,181	0/0:0,21,215	1/1:225,24,0	1/1:255,36,0	1/1:255,30,0	1/1:185,21,0	0/1:43,0,213	0/1:126,0,112	0/1:255,0,69	0/1:172,0,206	1/1:255,48,0	1/1:255,39,0	1/1:215,27,0	0/1:42,3,0	1/1:190,21,0	1/1:125,15,0
OAR1	102865472	.	T	C	2812.74	PASS	DP=2075;VDB=9.3774e-18;SGB=45.3745;RPBZ=-2.7339;MQBZ=0.674021;MQSBZ=-0.851206;BQBZ=0.779795;FS=0;MQ0F=0.000481928;AC=21;AN=154;DP4=545,557,74,63;MQ=39	GT:PL	0/1:255,0,198	0/0:0,21,203	0/1:203,0,114	0/0:0,84,255	0/0:0,84,255	0/1:171,0,245	0/0:0,48,255	0/0:0,45,255	0/0:0,72,255	0/0:0,60,255	0/1:242,0,177	0/1:216,0,188	0/0:0,72,255	0/0:0,42,255	0/1:152,0,248	0/1:72,0,251	0/0:0,72,255	0/0:0,102,255	0/0:0,66,255	0/0:0,57,255	0/1:161,0,147	0/1:178,0,255	0/0:0,90,255	0/0:0,60,255	0/0:0,45,255	0/0:0,66,255	0/0:0,54,255	0/0:0,60,255	0/0:0,45,255	0/0:0,24,241	0/0:0,39,255	0/0:0,24,232	0/0:0,39,255	0/0:0,45,255	0/0:0,21,213	0/0:0,27,249	0/0:0,51,255	0/0:0,39,255	0/0:0,48,255	0/0:0,78,255	0/0:0,87,255	0/0:0,72,255	0/0:0,66,255	0/0:0,69,255	0/0:0,75,255	0/0:0,57,255	0/1:128,0,87	0/1:210,0,237	0/0:0,63,255	0/0:0,72,255	0/0:0,54,255	0/0:0,144,255	0/0:0,60,255	0/0:0,45,255	0/1:221,0,255	0/1:223,0,228	0/0:0,33,250	0/0:0,45,255	0/0:0,27,255	0/0:0,75,255	0/0:0,51,255	0/0:0,18,211
OAR1	102865607	.	C	T	282.081	PASS	DP=246;VDB=2.55391e-08;SGB=14.4374;RPBZ=1.64142;MQBZ=1.7913;BQBZ=-1.74727;FS=0;MQ0F=0;AC=7;AN=118;DP4=0,228,0,18;MQ=35	GT:PL	0/0:0,39,170	./.:0,0,0	./.:0,0,0	0/0:0,9,58	0/0:0,21,128	0/0:0,3,32	0/0:0,9,64	0/0:0,6,42	0/1:18,0,87	0/1:21,0,80	0/1:109,0,27	0/1:83,0,83	0/0:0,3,36	0/0:0,3,23	0/1:71,0,5	0/1:66,6,0	0/0:0,12,102	0/0:0,21,127	0/0:0,15,118	0/0:0,12,85	0/0:0,3,36	0/0:0,9,90	0/0:0,15,124	0/0:0,15,126	0/0:0,3,34	0/0:0,12,77	0/0:0,15,126	0/0:0,3,24	0/0:0,3,24	0/0:0,3,36	./.:0,0,0	0/0:0,6,66	0/1:30,0,30	0/0:0,9,77	0/0:0,3,24	0/0:0,9,90	0/0:0,9,81	0/0:0,18,101	0/0:0,9,85	0/0:0,12,85	0/0:0,30,136	0/0:0,9,72	0/0:0,9,92	0/0:0,18,119	0/0:0,15,122	0/0:0,30,173	./.:0,0,0	0/0:0,18,127	0/0:0,9,95	0/0:0,15,114	0/0:0,9,90	0/0:0,6,66	0/0:0,9,90	0/0:0,15,126	./.:0,0,0	0/0:0,15,126	0/0:0,12,102	0/0:0,21,94	0/0:0,6,66	0/0:0,36,168	0/0:0,15,94	./.:0,0,0
OAR1	10290021	.	T	C	2127.3	PASS	DP=1497;VDB=2.7763e-12;SGB=94.7805;RPBZ=0.77329;MQBZ=-1.93292;MQSBZ=-0.890709;BQBZ=-0.0819933;FS=0;MQ0F=0;AC=19;AN=140;DP4=409,350,52,49;MQ=39	GT:PL	0/0:0,51,255	1/1:213,21,0	0/0:0,15,155	0/1:163,0,57	0/1:100,0,255	0/0:0,6,44	0/0:0,36,255	0/0:0,54,255	0/0:0,48,255	0/0:0,12,120	0/0:0,51,255	0/0:0,36,255	0/0:0,33,255	0/0:0,48,255	0/0:0,57,255	0/0:0,24,237	0/0:0,51,255	0/0:0,54,255	0/0:0,78,255	0/0:0,57,255	0/0:0,30,255	0/0:0,27,255	0/0:0,63,255	0/0:0,51,255	0/1:117,0,125	0/1:170,0,122	0/0:0,51,255	0/0:0,30,255	0/0:0,27,235	0/0:0,39,255	0/0:0,27,255	0/0:0,39,255	0/0:0,12,137	0/0:0,24,241	0/0:0,36,255	0/0:0,33,255	0/0:0,33,255	0/1:9,0,234	0/0:0,24,246	0/0:0,69,255	0/1:255,0,238	0/1:220,0,214	0/0:0,39,255	0/0:0,63,255	0/0:0,72,255	0/0:0,57,255	0/0:0,15,179	0/0:0,54,255	0/0:0,36,255	0/0:0,33,243	0/1:159,0,255	0/1:255,0,253	0/0:0,30,255	0/0:0,84,255	0/0:0,45,255	0/1:6,0,251	0/0:0,30,207	0/0:0,33,243	0/1:27,0,132	0/1:179,0,93	0/1:66,6,0	./.:0,0,0
OAR1	102944727	.	T	C	1894.89	PASS	DP=1349;VDB=5.427e-06;SGB=52.86;RPBZ=0.504757;MQBZ=0.301347;MQSBZ=2.08537;BQBZ=2.03606;FS=0;MQ0F=0;AC=18;AN=148;DP4=339,356,49,37;MQ=40	GT:PL	0/1:255,0,181	0/0:0,6,77	0/1:188,0,21	0/0:0,45,255	0/0:0,45,255	0/1:33,0,233	0/0:0,36,255	0/0:0,48,255	0/0:0,33,255	0/0:0,18,198	0/1:157,0,191	0/1:181,0,149	0/0:0,6,255	0/0:0,30,255	0/1:85,0,181	0/1:27,0,255	0/0:0,45,255	0/0:0,42,255	0/0:0,27,255	0/0:0,48,255	0/1:60,0,142	0/1:85,0,215	0/0:0,48,255	0/0:0,36,255	0/0:0,54,255	0/0:0,33,255	0/0:0,54,255	0/0:0,48,255	0/0:0,39,255	0/0:0,12,133	0/0:0,21,231	0/0:0,18,171	0/0:0,24,250	0/0:0,33,255	0/0:0,21,196	0/0:0,21,234	0/0:0,48,255	0/0:0,18,184	0/0:0,63,255	0/0:0,45,255	0/0:0,51,255	0/0:0,48,255	0/0:0,27,255	0/0:0,30,255	0/0:0,48,255	0/0:0,45,255	0/1:140,0,128	0/1:205,0,65	0/0:0,36,255	0/0:0,36,255	0/0:0,39,255	0/0:0,72,255	0/0:0,33,255	0/0:0,39,255	0/1:91,0,255	0/1:46,0,255	0/0:0,15,153	0/0:0,21,228	0/0:0,15,172	0/0:0,21,216	./.:0,0,0	./.:0,0,0
OAR1	103039070	.	A	G	6802.63	PASS	DP=792;VDB=6.80232e-18;SGB=67.1162;RPBZ=0.0452008;MQBZ=-1.67688;MQSBZ=-2.4335;BQBZ=2.50602;FS=0;MQ0F=0.00126263;AC=87;AN=138;DP4=68,109,139,157;MQ=38	GT:PL	1/1:77,6,0	0/1:69,0,83	./.:0,0,0	0/0:0,21,168	0/1:65,0,65	./.:0,0,0	1/1:255,33,0	1/1:113,12,0	1/1:255,33,0	1/1:255,30,0	0/1:115,0,9	0/1:157,0,69	1/1:229,24,0	1/1:244,27,0	1/1:50,6,0	0/1:7,0,149	1/1:232,21,0	1/1:150,15,0	1/1:196,21,0	0/1:212,0,12	0/1:36,0,36	0/1:33,0,67	1/1:251,24,0	1/1:255,42,0	0/0:0,18,206	0/0:0,42,255	0/1:133,0,105	1/1:178,24,0	0/0:0,9,67	0/1:137,0,88	1/1:61,6,0	0/1:52,0,122	0/1:66,0,98	0/1:97,0,27	0/1:108,0,96	0/1:40,6,34	0/0:0,27,255	0/0:0,18,162	0/1:134,0,72	0/1:105,0,218	1/1:255,57,0	1/1:255,45,0	1/1:255,45,0	1/1:254,33,0	0/1:149,0,161	0/1:21,0,173	0/1:54,0,51	0/1:21,0,165	0/1:24,0,94	0/1:89,0,102	0/1:82,0,125	0/1:55,0,242	1/1:255,33,0	1/1:255,30,0	1/1:84,6,0	0/0:0,12,128	1/1:84,6,0	0/0:0,9,107	0/0:0,18,190	1/1:105,9,0	1/1:82,6,0	1/1:105,9,0
OAR1	103045509	.	T	C	2704.42	PASS	DP=1763;VDB=2.56748e-23;SGB=79.4014;RPBZ=0.289551;MQBZ=-0.968538;MQSBZ=4.65484;BQBZ=-0.642611;FS=0;MQ0F=0.000567215;AC=19;AN=150;DP4=510,363,73,62;MQ=39	GT:PL	0/1:255,0,134	0/0:0,36,255	0/1:88,0,101	0/0:0,21,231	0/0:0,33,255	0/1:102,0,178	0/0:0,21,223	0/0:0,18,170	0/0:0,45,255	0/0:0,45,255	0/1:255,0,123	0/1:149,0,205	0/0:0,72,255	0/0:0,45,255	0/1:255,0,255	0/1:245,0,85	0/0:0,33,255	0/0:0,54,255	0/0:0,45,255	0/0:0,78,255	0/1:203,0,115	0/1:194,0,129	0/0:0,78,255	0/0:0,48,255	0/0:0,57,255	0/0:0,54,255	0/0:0,55,255	0/0:0,48,255	0/0:0,21,223	0/0:0,30,255	0/0:0,30,255	0/0:0,30,255	0/0:0,30,255	0/0:0,45,255	0/0:0,30,247	0/0:0,54,255	0/0:0,63,255	0/0:0,42,255	0/0:0,54,255	0/0:0,63,255	0/0:0,46,255	0/0:0,63,255	0/0:0,45,255	0/0:0,69,255	0/0:0,60,255	0/0:0,69,255	0/1:80,0,178	0/1:215,0,83	0/0:0,51,255	0/0:0,57,255	0/0:0,24,255	0/0:0,66,255	0/0:0,36,227	0/0:0,108,255	0/1:132,0,63	0/1:186,0,51	0/0:0,15,183	0/0:0,15,165	0/0:0,6,77	0/0:0,66,255	0/0:0,24,252	0/0:0,30,218
OAR1	103079962	.	G	A	9930.25	PASS	DP=1787;VDB=3.29246e-30;SGB=69.6419;RPBZ=-1.59038;MQBZ=-2.30103;MQSBZ=1.6778;BQBZ=-1.50811;FS=0;MQ0F=0.00167879;AC=85;AN=154;DP4=255,253,278,249;MQ=39	GT:PL	0/0:0,36,255	0/1:225,0,15	0/1:0,3,42	0/1:223,0,255	0/1:168,0,60	0/1:181,0,255	0/1:103,0,156	0/1:175,0,152	0/1:120,0,93	1/1:72,9,0	1/1:255,39,0	1/1:188,24,0	0/1:214,0,193	0/1:206,0,160	1/1:255,45,0	1/1:255,48,0	0/0:0,63,255	0/0:0,54,255	0/0:0,72,255	0/0:0,72,255	0/1:83,0,129	0/1:210,0,110	0/1:205,0,255	0/1:213,0,221	0/0:0,63,255	0/0:0,48,255	0/0:0,117,255	0/0:0,63,255	0/1:77,0,143	0/1:125,0,109	0/1:54,0,159	0/1:84,0,160	0/1:101,0,193	0/1:255,0,78	1/1:230,21,0	1/1:255,33,0	1/1:255,39,0	1/1:255,48,0	0/0:0,69,255	0/0:0,51,255	0/1:241,0,204	0/1:218,0,211	1/1:255,63,0	1/1:255,54,0	0/1:204,0,255	0/1:255,0,255	1/1:255,30,0	1/1:255,39,0	0/0:0,54,255	0/0:0,54,255	0/1:255,0,137	0/1:144,0,255	1/1:255,51,0	0/1:255,0,39	1/1:255,96,0	1/1:255,72,0	0/1:150,0,146	0/1:36,0,36	0/1:33,0,57	0/1:255,0,111	0/1:30,0,107	0/1:40,0,30
OAR1	103103682	.	A	G	7809.83	PASS	DP=900;VDB=4.5371e-09;SGB=70.0626;RPBZ=-2.16335;MQBZ=-1.78247;MQSBZ=-3.4066;BQBZ=-1.34017;FS=0;MQ0F=0;AC=86;AN=136;DP4=141,88,179,150;MQ=38	GT:PL	0/0:0,24,248	1/1:189,21,0	0/1:134,0,82	1/1:188,27,0	1/1:42,3,0	./.:0,0,0	0/1:17,0,30	0/1:162,0,81	0/1:67,0,115	0/1:49,0,144	1/1:255,30,0	1/1:255,45,0	0/1:155,0,101	0/1:61,0,170	1/1:255,33,0	1/1:255,42,0	0/0:0,33,255	0/0:0,27,211	0/0:0,33,255	0/0:0,36,255	0/1:153,0,18	0/1:43,0,211	0/1:110,0,108	0/1:218,0,184	0/0:0,54,255	0/0:0,33,255	1/1:125,12,0	0/1:101,0,193	1/1:77,6,0	0/0:0,6,72	0/1:116,0,60	0/1:134,0,47	1/1:255,36,0	1/1:200,21,0	1/1:146,12,0	1/1:237,24,0	1/1:188,21,0	1/1:104,9,0	0/0:0,24,246	0/0:0,36,255	0/1:199,0,217	0/1:147,0,138	1/1:255,36,0	1/1:255,42,0	0/1:111,0,203	0/1:194,0,59	1/1:192,18,0	1/1:139,12,0	0/0:0,36,255	0/1:14,0,185	0/1:101,0,63	0/1:153,0,143	1/1:232,27,0	1/1:255,42,0	1/1:77,6,0	1/1:239,30,0	./.:0,0,0	0/1:147,0,54	0/1:63,0,31	0/1:73,0,60	1/1:110,12,0	0/1:193,0,80
OAR1	103134429	.	A	G	984.161	PASS	DP=1270;VDB=2.77559e-13;SGB=-9.10736;RPBZ=-0.908246;MQBZ=1.76547;MQSBZ=-8.26889;BQBZ=0.732713;FS=0;MQ0F=0;AC=12;AN=148;DP4=240,487,19,29;MQ=39	GT:PL	0/0:0,42,255	0/0:0,27,255	0/0:0,21,146	0/1:21,0,246	0/0:0,39,255	0/1:123,0,96	0/1:18,0,213	0/1:90,0,149	0/0:0,45,255	0/0:0,24,225	0/0:0,36,238	0/0:0,57,255	0/1:178,0,54	0/1:185,0,194	0/0:0,30,255	0/0:0,54,255	0/0:0,45,255	0/0:0,36,255	0/1:176,0,97	0/1:69,0,217	0/0:0,27,255	0/0:3,0,248	0/0:0,45,255	0/0:0,36,255	0/0:0,45,255	0/0:0,42,255	0/0:0,45,255	0/0:0,51,255	0/0:0,15,149	0/0:0,33,255	0/0:0,30,230	0/0:0,27,251	0/0:0,27,255	0/0:0,24,226	0/0:0,24,200	0/0:0,21,217	0/0:0,33,255	0/0:0,18,193	0/0:0,30,255	0/0:0,33,255	0/0:0,54,255	0/0:0,51,255	0/0:0,20,255	0/0:0,75,255	0/0:0,63,255	0/0:0,48,255	0/0:0,30,255	0/0:0,18,147	0/0:0,57,255	0/0:0,42,255	0/0:0,39,255	0/0:0,54,255	0/0:0,39,255	0/0:0,57,255	0/1:21,0,183	0/1:108,0,219	0/0:0,33,169	0/0:0,15,177	0/0:0,18,204	0/0:0,15,167	0/0:0,3,42	0/0:0,9,118
OAR1	103151556	.	G	A	6335.93	PASS	DP=1442;VDB=3.91818e-29;SGB=139.428;RPBZ=-0.382161;MQBZ=-1.50063;MQSBZ=-0.173113;BQBZ=0.778475;FS=0;MQ0F=0;AC=57;AN=142;DP4=247,250,171,156;MQ=39	GT:PL	0/1:3,0,151	0/0:0,9,105	1/1:162,18,0	1/1:255,63,0	0/1:75,0,33	1/1:168,21,0	0/0:0,30,255	0/0:0,36,255	0/1:237,0,163	0/1:54,0,185	0/0:0,60,255	0/0:0,54,255	0/0:0,42,255	0/0:0,30,255	0/0:0,51,255	0/0:0,27,255	0/0:0,54,255	0/0:0,54,255	0/1:134,0,231	0/1:195,0,187	0/0:0,30,255	0/0:0,30,255	0/0:0,66,255	0/0:0,66,255	1/1:255,42,0	1/1:255,39,0	0/1:82,0,255	0/1:141,0,226	0/1:134,0,87	0/1:124,0,99	0/1:98,0,98	0/1:159,0,159	0/0:0,21,222	0/0:0,24,188	0/0:0,33,255	0/0:0,30,249	0/0:0,54,255	0/0:0,42,255	0/1:218,0,221	0/1:212,0,255	0/1:255,0,176	0/1:255,0,255	1/1:255,45,0	1/1:254,30,0	1/1:255,75,0	1/1:255,63,0	0/0:0,21,182	0/0:0,15,172	0/1:210,0,175	0/1:196,0,153	1/1:255,42,0	1/1:255,28,0	0/1:174,0,202	0/1:213,0,255	0/1:137,0,60	0/0:0,15,215	0/0:0,6,84	0/0:0,30,255	0/0:0,3,42	0/0:0,21,230	0/1:107,0,24	0/0:0,12,142
OAR1	103172161	.	G	A	719.481	PASS	DP=675;VDB=0.000232458;SGB=6.83306;RPBZ=-0.803708;MQBZ=-0.227197;MQSBZ=-5.5638;BQBZ=-1.25709;FS=0;MQ0F=0;AC=14;AN=132;DP4=183,195,13,20;MQ=39	GT:PL	0/0:0,6,62	0/0:0,48,255	0/1:37,0,116	0/1:84,6,0	0/0:0,21,196	0/1:24,0,149	0/0:0,21,180	0/0:0,36,255	0/1:143,0,137	0/1:133,0,23	0/0:0,15,156	0/0:0,21,213	0/0:0,36,255	0/0:0,24,197	0/0:0,24,243	0/0:0,24,221	0/0:0,27,216	0/0:0,24,222	0/1:65,0,50	0/1:51,0,96	0/0:0,24,250	0/0:0,18,154	0/0:0,27,239	0/0:0,21,229	0/0:0,6,62	0/0:0,18,199	0/0:0,21,216	0/0:0,12,99	0/0:0,33,229	0/0:0,12,132	0/0:0,12,152	0/0:0,21,206	0/0:0,18,188	0/0:0,9,107	0/0:0,21,212	0/0:0,21,206	0/0:0,18,204	0/0:0,18,211	0/0:0,12,124	0/0:0,42,255	0/0:0,15,163	0/0:0,24,240	0/0:0,33,255	0/0:0,24,247	0/1:18,0,168	0/0:0,21,223	0/0:0,6,77	0/0:0,9,102	0/0:0,6,75	0/0:0,24,245	0/0:0,27,236	0/0:0,6,77	0/0:0,27,245	0/0:0,33,255	0/1:33,0,133	0/1:87,9,0	./.:0,0,0	0/0:0,18,208	0/0:0,9,90	0/0:0,12,145	./.:0,0,0	./.:0,0,0
OAR1	103269980	.	G	A	9102.22	PASS	DP=1270;VDB=2.16044e-12;SGB=172.404;RPBZ=0.753607;MQBZ=-2.01519;MQSBZ=4.85488;BQBZ=0.872953;FS=0;MQ0F=0.000787402;AC=83;AN=142;DP4=179,113,295,186;MQ=38	GT:PL	1/1:255,36,0	0/1:169,0,117	1/1:215,21,0	1/1:255,54,0	1/1:116,12,0	1/1:192,18,0	1/1:225,24,0	0/1:255,0,3	1/1:255,45,0	1/1:165,21,0	1/1:255,30,0	1/1:255,45,0	1/1:255,45,0	0/1:228,0,6	1/1:255,30,0	1/1:142,12,0	1/1:255,36,0	1/1:255,33,0	0/1:235,0,84	0/1:213,0,86	1/1:138,12,0	1/1:255,54,0	0/0:0,39,255	0/0:0,66,255	1/1:255,60,0	1/1:255,30,0	0/1:48,0,127	0/1:113,0,56	0/1:103,0,66	0/1:83,0,69	0/1:76,0,182	0/1:185,0,42	0/0:0,27,255	0/0:0,39,255	0/0:0,21,209	0/0:0,27,255	0/0:0,24,190	0/0:0,36,238	0/1:208,0,223	0/1:142,0,255	0/1:211,0,199	0/1:223,0,167	1/1:255,33,0	1/1:255,75,0	1/1:255,69,0	1/1:255,33,0	0/0:0,21,167	0/0:0,24,252	0/1:163,0,228	0/1:175,0,251	1/1:255,72,0	1/1:255,48,0	0/1:164,0,229	0/1:121,0,165	0/0:0,15,101	0/0:0,12,137	0/0:0,36,255	0/0:0,30,207	0/0:0,39,255	0/0:0,12,145	0/1:129,0,108	0/0:0,9,118
OAR1	10331056	.	C	T	2928.71	PASS	DP=2177;VDB=7.84879e-16;SGB=293.878;RPBZ=1.04194;MQBZ=0.321514;MQSBZ=-4.35584;BQBZ=1.8367;SCBZ=0;FS=0;MQ0F=0;AC=20;AN=146;DP4=435,667,84,107;MQ=38	GT:PL	0/0:0,66,255	0/0:0,105,255	0/0:0,33,255	0/0:0,63,255	0/0:0,48,255	0/0:0,63,255	0/0:0,57,255	0/0:0,72,255	0/0:0,78,255	0/0:0,54,255	0/0:0,54,255	0/0:0,84,255	0/0:0,60,255	0/0:0,57,255	0/0:0,51,255	0/0:0,36,255	0/0:0,72,255	0/0:0,63,255	0/0:0,24,231	0/0:0,54,255	0/0:0,36,255	0/0:0,75,255	0/0:0,66,255	0/0:0,84,255	0/0:0,84,255	0/0:0,69,255	0/0:0,81,255	0/0:0,78,255	1/1:255,57,0	1/1:255,39,0	0/1:153,0,117	0/1:151,0,80	0/1:236,0,243	0/1:152,0,108	1/1:255,36,0	1/1:255,48,0	1/1:255,87,0	1/1:255,51,0	0/0:0,72,255	0/0:0,111,255	0/0:0,102,255	0/0:0,75,255	0/1:255,0,255	0/1:222,0,255	0/0:0,57,255	0/0:0,72,255	0/0:0,21,207	0/0:0,66,255	0/0:0,63,255	0/0:0,72,255	0/0:0,75,255	0/0:0,114,255	0/1:255,0,209	0/1:223,0,255	0/0:0,72,255	0/0:0,45,255	0/0:0,51,255	0/0:0,18,197	0/0:0,9,119	0/0:0,27,245	0/0:0,30,243	0/0:0,12,150
OAR1	10343934	.	G	T	5513.46	PASS	DP=517;VDB=0;SGB=45.0768;RPBZ=1.22872;MQBZ=-2.84962;MQSBZ=-5.61415;BQBZ=-2.26688;FS=0;MQ0F=0.00193424;AC=94;AN=130;DP4=34,55,60,146;MQ=38	GT:PL	1/1:160,21,0	1/1:119,9,0	1/1:82,9,0	1/1:203,21,0	1/1:55,9,0	0/1:30,0,36	1/1:118,9,0	1/1:162,18,0	1/1:91,9,0	1/1:119,9,0	0/1:33,0,68	0/1:68,0,33	0/1:102,0,80	0/1:75,0,33	1/1:141,15,0	1/1:77,6,0	1/1:77,6,0	1/1:193,24,0	0/0:0,18,148	0/0:0,18,192	0/1:18,0,36	0/0:0,9,119	1/1:134,12,0	1/1:193,21,0	1/1:183,15,0	1/1:196,18,0	1/1:255,36,0	1/1:168,15,0	0/1:0,3,42	0/1:0,6,77	0/1:63,0,33	0/1:43,0,54	0/1:41,0,27	1/1:36,3,0	0/0:0,15,160	0/1:0,3,42	0/1:0,6,65	0/0:0,9,113	0/1:73,0,33	0/1:135,0,27	1/1:42,3,0	1/1:181,18,0	0/1:144,0,191	0/1:168,0,54	1/1:77,9,0	1/1:88,9,0	1/1:45,6,0	1/1:212,30,0	1/1:255,30,0	1/1:224,27,0	0/0:0,30,255	0/0:0,27,249	0/1:31,0,61	1/1:105,12,0	0/0:0,36,255	./.:0,0,0	1/1:42,3,0	1/1:146,12,0	1/1:42,6,0	1/1:119,9,0	./.:0,0,0	1/1:84,6,0
OAR1	103461942	.	G	A	3105.15	PASS	DP=2291;VDB=7.07838e-06;SGB=122.116;RPBZ=-0.41073;MQBZ=-1.60239;MQSBZ=2.14304;BQBZ=1.31733;SCBZ=0;FS=0;MQ0F=0;AC=19;AN=154;DP4=613,617,75,85;MQ=39	GT:PL	0/0:0,72,255	0/1:196,0,148	0/1:77,0,190	0/0:0,54,255	0/0:0,93,255	0/0:0,96,255	0/0:0,78,255	0/0:0,33,255	0/0:0,66,255	0/0:0,60,255	0/0:0,54,255	0/0:0,51,255	0/0:0,54,255	0/0:0,54,255	0/0:0,84,255	0/0:0,63,255	0/0:0,96,255	0/0:0,54,255	0/0:0,87,255	0/0:0,90,255	0/0:0,48,255	0/0:0,57,255	0/1:255,0,166	0/1:255,0,255	0/0:0,72,255	0/0:0,78,255	0/0:0,78,255	0/0:0,54,255	0/0:0,60,255	0/0:0,57,255	0/0:0,42,255	0/0:0,48,255	0/0:0,42,255	0/0:0,27,249	0/0:0,51,255	0/0:0,60,255	0/0:0,60,255	0/0:0,39,255	0/1:255,0,112	0/1:231,0,142	0/1:222,0,255	0/1:227,0,255	0/0:0,42,255	0/0:0,90,255	0/0:0,51,255	0/0:0,99,255	0/0:0,24,244	0/0:0,42,255	0/1:255,0,255	0/1:196,0,195	0/0:0,102,255	0/0:0,78,255	0/0:0,51,255	0/0:0,72,255	0/0:0,81,255	0/0:0,54,255	0/0:0,84,255	0/0:0,39,255	0/1:255,0,255	0/1:137,0,248	0/1:180,0,54	0/1:161,0,95
OAR1	103514033	.	C	T	5988.72	PASS	DP=1114;VDB=4.59934e-34;SGB=92.52;RPBZ=0.477943;MQBZ=-0.601613;MQSBZ=4.22634;BQBZ=-0.990043;FS=0;MQ0F=0;AC=58;AN=144;DP4=213,170,154,106;MQ=39	GT:PL	0/1:6,0,240	0/1:92,0,69	0/1:162,0,161	0/1:78,0,120	0/0:0,24,165	0/0:0,21,127	0/1:122,0,158	0/1:128,0,93	0/0:0,39,255	0/0:0,30,224	0/1:177,0,140	0/1:49,0,175	0/0:0,39,255	0/0:0,51,255	0/1:196,0,18	0/1:151,0,135	0/0:0,21,190	0/0:0,42,255	0/0:0,45,255	0/0:0,18,207	0/1:118,0,24	0/1:164,0,163	1/1:255,12,0	1/1:255,27,0	1/1:255,57,0	1/1:188,24,0	1/1:255,30,0	1/1:255,39,0	1/1:221,27,0	1/1:158,21,0	1/1:248,27,0	1/1:211,27,0	0/1:30,0,73	0/0:0,21,199	0/1:27,0,128	0/1:60,0,132	0/0:0,24,205	0/0:0,30,255	0/1:184,0,136	0/1:128,0,150	0/1:228,0,231	0/1:255,0,146	0/0:0,36,255	0/0:0,6,255	0/0:0,42,255	0/0:0,42,255	0/0:0,9,103	0/0:0,9,86	0/1:164,0,255	0/1:208,0,15	0/0:0,48,255	0/0:0,15,169	0/0:0,54,255	0/0:0,39,255	1/1:178,15,0	1/1:248,33,0	0/1:84,0,237	1/1:118,9,0	1/1:113,9,0	0/0:0,3,42	0/1:54,0,52	0/0:0,3,42
OAR1	103607237	.	C	T	6099.41	PASS	DP=695;VDB=6.91368e-33;SGB=104.722;RPBZ=3.24375;MQBZ=-2.23659;MQSBZ=-2.44715;BQBZ=6.14622;FS=0;MQ0F=0;AC=61;AN=134;DP4=40,162,110,138;MQ=39	GT:PL	1/1:153,12,0	0/1:42,3,0	./.:0,0,0	0/1:93,0,119	0/1:75,0,27	0/0:0,33,249	0/1:177,0,76	0/1:72,0,44	0/0:0,21,149	0/0:0,12,135	0/1:59,0,85	0/1:118,0,46	0/1:149,0,73	1/1:206,18,0	0/1:113,0,26	1/1:251,30,0	0/0:0,9,90	0/0:0,51,236	0/0:0,27,191	0/0:0,21,164	1/1:191,18,0	1/1:255,30,0	1/1:255,33,0	1/1:214,24,0	1/1:255,51,0	1/1:255,36,0	1/1:201,21,0	1/1:251,27,0	0/1:65,0,27	0/1:36,0,81	0/1:71,0,103	0/0:0,9,90	0/1:175,0,66	0/1:114,0,35	0/0:0,9,90	0/0:0,18,139	0/0:0,15,150	0/0:0,6,66	0/0:0,36,255	0/0:0,18,171	0/1:126,0,167	0/1:173,0,93	1/1:255,27,0	1/1:240,24,0	1/1:207,21,0	1/1:255,33,0	0/0:0,9,97	0/0:0,12,148	0/0:0,30,255	0/0:0,21,188	0/1:179,0,114	0/1:208,0,115	0/1:63,0,78	0/1:119,0,169	1/1:203,30,0	1/1:229,21,0	0/1:42,3,0	0/1:66,0,95	./.:0,0,0	0/1:20,0,27	1/1:118,9,0	0/0:0,3,36
OAR1	103631352	.	C	A	6856.3	PASS	DP=2074;VDB=1.76917e-22;SGB=33.4686;RPBZ=-0.656969;MQBZ=-2.2804;MQSBZ=-2.50051;BQBZ=0.546425;FS=0;MQ0F=0.00048216;AC=53;AN=160;DP4=375,472,158,227;MQ=38	GT:PL	0/1:255,0,162	0/0:0,63,255	1/1:127,12,0	0/1:222,0,255	0/0:0,15,130	0/1:255,0,233	0/0:0,54,255	0/0:0,60,255	1/1:255,69,0	1/1:255,36,0	0/1:255,0,172	0/1:190,0,176	0/0:0,40,255	0/0:0,36,255	0/1:189,0,207	0/1:190,0,255	0/0:0,9,255	0/0:0,48,255	0/1:255,0,203	0/1:142,0,209	0/0:0,24,199	0/0:0,57,255	0/0:0,81,255	0/0:0,60,255	0/0:0,63,255	0/0:0,75,255	0/0:0,90,255	0/0:0,75,255	0/1:131,0,204	0/1:187,0,163	0/1:61,0,92	0/1:43,0,163	0/0:0,54,255	0/0:0,66,255	0/1:255,0,182	0/1:37,0,65	0/0:0,27,255	0/0:0,30,206	0/1:255,0,255	0/1:255,0,255	0/0:0,66,255	0/0:0,72,255	0/0:0,66,255	0/0:0,81,255	0/0:0,75,255	0/0:0,69,255	1/1:255,45,0	1/1:255,60,0	0/1:255,0,154	0/1:194,0,255	0/1:251,0,203	0/1:255,0,253	0/1:201,0,36	0/1:188,0,234	0/0:0,42,255	0/0:0,39,255	0/1:78,0,228	0/1:150,0,18	0/1:255,0,240	0/1:187,0,200	0/1:24,0,165	0/0:0,12,146
OAR1	103773141	.	A	C	1981.3	PASS	DP=1997;VDB=4.17682e-14;SGB=138.701;RPBZ=0.249105;MQBZ=-1.67424;MQSBZ=-7.29452;BQBZ=-0.956758;FS=0;MQ0F=0.0010015;AC=10;AN=154;DP4=459,556,40,65;MQ=39	GT:PL	0/0:0,63,255	0/0:0,45,255	0/0:0,9,105	0/0:0,78,255	0/0:0,33,255	0/0:0,36,255	0/1:255,0,161	0/1:242,0,199	0/1:243,0,198	0/1:208,0,236	0/0:0,36,255	0/0:0,39,255	0/1:222,0,170	0/1:229,0,255	0/0:0,48,255	0/0:0,45,255	0/0:0,54,255	0/0:0,63,255	0/0:0,63,255	0/0:0,54,255	0/0:0,51,255	0/0:0,45,255	0/0:0,84,255	0/0:0,69,255	0/0:0,54,255	0/0:0,54,255	0/0:0,78,255	0/0:0,51,255	0/0:0,18,207	0/0:0,18,201	0/0:0,30,255	0/0:0,33,255	0/0:0,27,255	0/0:0,48,255	0/0:0,36,255	0/0:0,48,255	0/0:0,42,255	0/0:0,45,255	0/0:0,87,255	0/0:0,81,255	0/0:0,108,255	0/0:0,48,255	0/0:0,54,255	0/0:0,84,255	0/1:142,0,217	0/1:255,0,230	0/1:180,0,87	0/1:156,0,122	0/0:0,72,255	0/0:0,48,255	0/0:0,54,255	0/0:0,63,255	0/0:0,84,255	0/0:0,48,255	0/0:0,84,255	0/0:0,51,255	0/0:0,21,206	0/0:0,24,232	0/0:0,45,255	0/0:0,30,255	0/0:0,36,255	0/0:0,45,255
OAR1	10384327	.	G	A	4601.42	PASS	DP=880;VDB=1.11469e-19;SGB=53.3417;RPBZ=0.792677;MQBZ=-2.31572;MQSBZ=1.06254;BQBZ=-2.51319;FS=0;MQ0F=0;AC=56;AN=134;DP4=167,146,114,75;MQ=39	GT:PL	0/0:0,24,232	1/1:99,18,0	1/1:119,9,0	0/1:164,0,158	0/1:183,0,51	0/1:27,0,137	0/1:87,0,160	0/1:75,0,171	0/1:123,0,93	0/1:48,0,171	0/1:85,0,48	0/1:48,0,137	0/1:237,0,152	0/1:183,0,57	0/0:0,27,215	0/0:0,21,220	0/0:0,30,229	0/0:0,30,255	0/1:111,0,99	0/1:190,0,127	1/1:174,18,0	1/1:255,30,0	0/0:0,36,255	0/0:0,24,219	0/1:18,0,167	0/1:199,0,177	0/0:0,42,255	0/0:0,30,248	1/1:77,6,0	0/1:69,0,92	0/1:36,0,36	0/1:117,0,27	0/1:28,0,107	0/1:180,0,40	0/1:62,0,65	1/1:84,6,0	1/1:174,15,0	0/1:12,0,107	0/0:0,21,214	0/0:0,18,194	0/0:0,48,255	0/0:0,36,255	0/0:0,30,255	0/0:0,45,255	1/1:255,45,0	1/1:211,21,0	0/1:34,0,36	1/1:69,6,0	1/1:119,12,0	1/1:190,21,0	0/1:66,0,178	0/1:251,0,100	0/0:0,42,255	0/0:0,45,255	./.:0,0,0	1/1:84,6,0	0/0:0,18,145	0/0:0,27,255	./.:0,0,0	0/0:0,15,147	0/0:0,9,119	0/1:30,0,107
OAR1	103859061	.	G	A	5396.26	PASS	DP=761;VDB=1.74852e-25;SGB=41.7566;RPBZ=-0.162755;MQBZ=-1.51315;MQSBZ=3.39926;BQBZ=1.23881;FS=0;MQ0F=0;AC=59;AN=136;DP4=124,120,105,105;MQ=39	GT:PL	1/1:172,15,0	1/1:105,9,0	0/1:135,0,27	0/1:75,0,27	./.:0,0,0	0/1:75,0,33	0/1:151,0,87	0/1:207,0,35	0/1:103,0,60	0/1:47,0,165	0/1:88,0,170	0/1:148,0,90	0/1:70,0,130	0/1:60,0,161	0/1:148,0,95	0/1:57,0,105	0/0:0,30,245	0/0:0,9,77	0/0:0,18,160	0/0:0,12,152	0/1:82,0,24	0/1:57,0,105	0/1:120,0,144	0/1:189,0,140	1/1:255,39,0	1/1:172,18,0	0/1:78,0,137	1/1:155,15,0	0/1:127,0,27	0/1:86,0,63	0/1:110,0,57	0/1:15,0,201	0/1:26,0,17	0/0:0,9,96	0/1:128,0,49	0/1:63,0,104	0/1:255,0,0	1/1:131,12,0	0/1:179,1,0	0/1:110,0,129	0/0:0,21,228	0/0:0,39,255	0/0:0,30,255	0/0:0,33,255	0/1:254,0,111	0/1:193,0,137	1/1:106,12,0	1/1:62,6,0	0/1:200,0,155	0/1:68,0,96	0/1:205,0,126	0/1:113,0,63	0/1:140,0,75	0/1:66,0,185	0/0:0,57,255	0/0:0,12,132	0/0:0,15,168	0/0:0,3,42	1/1:77,6,0	./.:0,0,0	1/1:95,9,0	0/1:42,3,0
OAR1	103967600	.	A	G	5627.56	PASS	DP=1654;VDB=1.83155e-15;SGB=154.132;RPBZ=1.5148;MQBZ=-2.04998;MQSBZ=-2.39575;BQBZ=-3.88499;FS=0;MQ0F=0.00120919;AC=51;AN=150;DP4=308,332,154,151;MQ=39	GT:PL	0/1:102,0,241	0/0:0,9,105	1/1:124,12,0	0/0:0,126,255	0/0:0,18,207	0/1:158,0,113	0/1:50,0,255	0/1:182,0,178	0/0:0,48,255	0/0:0,45,255	0/0:0,24,223	0/0:0,18,192	0/0:0,57,255	0/1:6,0,228	0/0:0,9,255	0/0:0,45,255	0/0:0,63,255	0/0:0,39,255	0/0:0,39,255	0/0:0,57,255	0/0:0,18,142	0/0:0,63,255	1/1:255,63,0	1/1:255,48,0	0/0:0,54,255	0/0:0,69,255	1/1:255,54,0	1/1:255,72,0	0/0:0,48,255	0/0:0,39,255	0/0:0,27,241	0/0:0,21,181	1/1:255,33,0	1/1:255,33,0	0/1:247,0,255	0/1:130,0,175	1/1:255,36,0	1/1:255,39,0	0/1:215,0,236	0/1:255,0,255	0/1:214,0,240	0/1:255,0,255	0/0:0,39,255	0/0:0,57,255	0/0:0,57,255	0/0:0,48,255	0/0:0,33,255	0/0:0,39,255	0/1:203,0,195	0/1:251,0,126	0/0:0,3,255	0/0:0,42,255	0/0:0,39,255	0/0:0,12,255	1/1:127,12,0	0/1:222,0,39	0/0:0,24,255	0/0:0,6,84	0/1:42,3,0	0/1:96,0,89	1/1:133,12,0	1/1:190,18,0
OAR1	104058032	.	G	A	4339.75	PASS	DP=1512;VDB=2.43126e-13;SGB=181.569;RPBZ=0.470519;MQBZ=-1.21605;MQSBZ=-4.68394;BQBZ=-0.547726;FS=0;MQ0F=0;AC=28;AN=150;DP4=312,368,104,105;MQ=38	GT:PL	0/0:0,24,255	0/0:0,15,144	0/0:0,39,255	0/0:0,51,255	0/0:0,12,136	0/0:0,48,255	0/0:0,54,255	0/0:0,30,255	0/1:227,0,210	0/1:241,0,225	1/1:255,33,0	1/1:255,39,0	0/1:119,0,153	0/1:225,0,169	1/1:255,48,0	1/1:255,30,0	0/1:228,0,137	0/1:135,0,252	0/1:165,0,197	0/1:213,0,212	0/1:103,0,132	0/1:201,0,147	0/0:0,48,255	0/0:0,27,255	0/0:0,12,255	0/0:0,30,239	0/0:0,78,255	0/0:0,33,254	0/0:0,27,214	0/0:0,18,182	0/0:0,42,255	0/0:0,33,255	0/0:0,36,255	0/0:0,33,255	0/0:0,30,242	0/0:0,39,255	0/0:0,27,254	0/0:0,30,255	0/0:0,54,255	0/0:0,39,255	0/0:0,36,255	0/0:0,75,255	0/0:0,54,255	0/0:0,63,255	0/1:230,0,117	0/1:255,0,246	0/1:197,0,79	0/1:208,0,131	0/1:78,0,253	0/1:215,0,183	0/1:221,0,234	0/1:251,0,205	0/0:0,69,255	0/0:0,36,255	0/0:0,42,255	0/0:0,24,252	0/0:0,33,255	0/0:0,3,42	0/0:0,15,172	0/0:0,72,255	0/0:0,39,255	0/0:0,6,75
OAR1	104099922	.	T	A	3908.56	PASS	DP=1564;VDB=4.38434e-15;SGB=133.69;RPBZ=0.417972;MQBZ=-0.639947;MQSBZ=4.63444;BQBZ=0.348794;FS=0;MQ0F=0;AC=33;AN=148;DP4=412,306,97,88;MQ=39	GT:PL	0/0:0,24,255	0/0:0,27,241	0/0:0,30,255	0/0:0,51,255	0/0:0,21,206	0/1:122,0,74	1/1:255,51,0	1/1:255,42,0	0/0:0,72,255	0/0:0,15,152	0/0:0,51,255	0/0:0,30,255	0/1:191,0,255	0/1:171,0,112	0/0:0,42,255	0/0:0,54,255	0/1:155,0,170	0/1:184,0,151	0/1:107,0,170	0/1:212,0,203	0/0:0,18,165	0/0:0,36,255	0/1:234,0,200	0/1:234,0,207	1/1:255,54,0	1/1:255,36,0	0/0:0,84,255	0/0:0,21,229	0/1:179,0,167	0/1:165,0,138	0/1:90,0,186	0/1:98,0,110	0/0:0,24,248	0/0:0,63,255	0/0:0,27,255	0/0:0,24,239	0/0:0,51,255	0/0:0,21,230	0/0:0,51,255	0/0:0,57,255	0/0:0,78,255	0/0:0,69,255	0/0:0,45,255	0/0:0,54,255	0/0:0,48,255	0/0:0,39,255	0/0:0,33,255	0/0:0,24,222	0/0:0,72,255	0/0:0,30,255	0/0:0,51,255	0/0:0,87,255	0/0:0,42,255	0/0:0,45,255	0/0:0,66,255	0/0:0,72,255	0/0:0,15,183	0/0:0,39,255	0/1:255,0,109	0/1:255,0,183	0/0:0,6,60	0/1:32,0,72
OAR1	104153259	.	A	G	813.029	PASS	DP=438;VDB=0.00557304;SGB=18.3448;RPBZ=3.92768;MQBZ=1.55952;MQSBZ=0.133166;BQBZ=4.11908;FS=0;MQ0F=0.0022831;AC=14;AN=124;DP4=159,75,20,12;MQ=39	GT:PL	0/1:90,0,127	./.:0,0,0	./.:0,0,0	0/0:0,15,150	0/0:0,21,173	0/0:0,18,162	0/0:0,21,174	0/0:0,15,121	0/1:60,0,87	0/1:27,0,75	0/0:0,9,79	0/0:0,24,216	0/0:0,18,182	0/0:0,12,86	0/0:0,18,186	0/0:0,24,219	0/0:0,9,100	0/0:0,9,101	0/0:0,18,152	0/0:0,21,219	0/0:0,12,139	0/0:0,6,84	0/1:68,0,25	0/1:30,0,66	0/0:0,12,148	0/0:0,15,133	0/1:243,0,9	0/1:126,0,67	0/0:0,3,32	0/0:0,3,42	0/0:0,3,32	0/1:42,3,0	0/1:42,3,0	0/0:0,12,92	0/1:42,3,0	0/0:0,3,32	0/1:77,6,0	0/1:68,0,14	0/0:0,24,212	0/0:0,9,93	0/0:0,12,99	0/0:0,18,165	0/0:0,24,250	0/0:0,21,199	0/0:0,15,181	0/0:0,12,124	0/0:0,3,42	0/0:0,18,188	0/0:0,18,170	0/0:0,24,238	0/0:0,12,134	0/0:0,15,151	0/0:0,30,244	0/0:0,24,214	./.:0,0,0	0/1:36,3,0	./.:0,0,0	0/0:0,6,52	0/0:0,3,29	0/0:0,6,68	0/0:0,9,80	0/1:42,3,0
OAR1	104153301	.	T	C	2599.68	PASS	DP=479;VDB=8.41839e-09;SGB=76.4679;RPBZ=0.618882;MQBZ=-1.50392;MQSBZ=-0.47693;BQBZ=-0.0723037;FS=0;MQ0F=0.00417537;AC=33;AN=124;DP4=89,89,49,54;MQ=39	GT:PL	0/1:154,0,105	./.:0,0,0	./.:0,0,0	1/1:156,15,0	1/1:200,21,0	0/1:24,0,140	0/0:0,21,205	0/0:0,15,146	0/0:0,18,188	0/1:75,0,27	0/0:0,9,85	0/0:0,27,202	0/0:0,18,169	0/0:0,12,122	0/0:0,18,179	0/0:0,24,246	0/0:0,9,113	0/0:0,9,90	0/0:0,18,172	0/0:0,21,228	0/0:0,12,146	0/0:0,6,84	0/0:0,9,105	0/0:0,12,120	0/0:0,12,148	0/0:0,18,185	0/1:9,0,243	0/0:0,21,230	0/0:0,9,105	0/0:0,3,42	0/0:0,6,77	0/0:0,3,24	0/0:0,3,42	0/0:0,15,154	0/0:0,3,42	0/0:0,3,42	0/0:0,6,77	0/0:0,9,113	1/1:255,27,0	1/1:124,12,0	1/1:101,12,0	1/1:191,18,0	1/1:222,24,0	1/1:220,27,0	0/1:63,0,163	0/1:86,0,30	0/0:0,3,42	0/1:24,0,152	0/0:0,0,174	0/1:124,0,92	0/1:91,0,12	0/1:101,0,51	1/1:255,30,0	1/1:247,27,0	./.:0,0,0	0/0:0,3,36	./.:0,0,0	0/1:69,6,0	0/0:0,3,42	0/1:36,0,30	0/0:0,9,119	0/0:0,3,42
OAR1	104179138	.	G	A	4849.83	PASS	DP=1266;VDB=5.13848e-36;SGB=203.733;RPBZ=1.36052;MQBZ=-0.829423;MQSBZ=-3.07615;BQBZ=1.36259;FS=0;MQ0F=0;AC=42;AN=140;DP4=202,262,105,144;MQ=40	GT:PL	1/1:255,30,0	1/1:255,10,0	./.:0,0,0	1/1:237,24,0	1/1:249,27,0	0/1:155,0,24	0/0:0,21,195	0/0:0,21,219	0/0:0,45,255	0/0:0,30,244	0/0:0,36,255	0/0:0,24,228	0/0:0,27,230	0/0:0,36,255	0/0:0,48,255	0/0:0,36,255	0/0:0,39,255	0/0:0,42,255	0/0:0,42,255	0/0:0,78,255	0/0:0,36,255	0/0:0,18,207	0/0:0,39,255	0/0:0,51,255	0/0:0,45,255	0/0:0,48,255	0/0:0,27,249	0/0:0,84,255	0/0:0,30,255	0/0:0,21,223	0/0:0,21,228	0/0:0,24,200	0/0:0,39,255	0/0:0,21,233	0/0:0,15,145	0/0:0,33,255	0/0:0,27,255	0/0:0,15,164	0/1:205,0,18	1/1:255,54,0	1/1:255,9,0	1/1:255,60,0	1/1:255,45,0	1/1:255,63,0	0/1:107,0,176	0/1:170,0,255	0/1:94,0,101	0/1:202,0,147	0/1:195,0,174	0/1:75,0,199	0/1:243,0,150	0/1:255,0,103	1/1:255,48,0	1/1:255,48,0	0/0:0,24,217	0/1:145,0,202	0/1:113,0,64	0/1:30,0,107	0/1:36,0,18	1/1:118,9,0	./.:0,0,0	0/0:0,15,144
OAR1	104179144	.	T	G	3273.26	PASS	DP=1253;VDB=7.04954e-25;SGB=146.27;RPBZ=-1.33704;MQBZ=0.227282;MQSBZ=-2.61284;BQBZ=1.31434;FS=0;MQ0F=0;AC=32;AN=140;DP4=223,337,67,86;MQ=40	GT:PL	0/0:0,30,255	0/0:0,33,255	./.:0,0,0	0/0:0,24,237	0/0:0,27,255	0/0:0,18,192	0/0:0,21,204	0/0:0,21,219	0/1:109,0,241	0/1:144,0,120	0/0:0,36,255	0/0:0,24,232	0/0:0,24,224	0/0:0,36,255	0/0:0,48,255	0/0:0,33,255	0/0:0,39,255	0/0:0,42,255	0/0:0,42,255	0/0:0,78,255	0/0:0,36,255	0/0:0,18,207	0/1:91,0,236	0/1:94,0,255	0/0:0,45,255	0/0:0,48,255	1/1:249,27,0	1/1:255,84,0	0/1:210,0,63	0/1:128,0,87	0/1:98,0,126	0/1:154,0,31	1/1:255,39,0	1/1:233,21,0	1/1:145,15,0	1/1:255,33,0	1/1:255,27,0	1/1:158,15,0	0/0:0,24,244	0/0:0,54,255	0/0:0,54,255	0/0:0,63,255	0/0:0,45,255	0/0:0,63,255	0/0:0,30,255	0/0:0,57,255	0/0:0,18,200	0/0:0,36,255	0/0:0,39,255	0/0:0,30,255	0/0:0,48,255	0/0:0,48,255	0/0:0,48,255	0/0:0,51,255	1/1:217,24,0	0/1:207,0,150	0/1:64,0,113	0/1:107,0,30	0/0:0,6,66	0/0:0,9,118	./.:0,0,0	1/1:121,15,0
OAR1	104201992	.	A	T	1559	PASS	DP=519;VDB=0.0110049;SGB=42.7502;RPBZ=1.98082;MQBZ=-1.04659;MQSBZ=-1.04646;BQBZ=-0.05127;FS=0;MQ0F=0;AC=25;AN=124;DP4=118,125,36,29;MQ=38	GT:PL	0/0:0,18,136	0/0:0,27,233	./.:0,0,0	0/0:0,27,234	0/0:0,21,183	0/0:0,36,237	0/1:33,0,20	0/0:0,18,181	0/0:0,21,220	0/1:24,3,0	1/1:203,21,0	1/1:85,9,0	0/1:14,0,57	0/1:27,0,120	1/1:223,27,0	1/1:89,9,0	0/1:36,0,36	0/1:76,0,56	0/1:194,0,102	0/1:89,0,90	0/1:42,3,0	0/0:0,3,36	0/0:0,9,89	0/0:0,33,255	0/0:0,15,143	0/0:0,9,119	0/0:0,15,181	0/0:0,18,176	./.:0,0,0	0/0:0,12,148	0/0:0,9,113	0/0:0,6,84	0/0:0,6,77	0/0:0,3,42	0/0:0,18,181	0/0:0,6,84	0/0:0,9,119	./.:0,0,0	0/0:0,15,138	0/0:0,6,84	0/0:0,18,211	0/0:0,12,153	0/0:0,12,130	0/0:0,30,255	0/1:65,0,72	0/1:134,0,99	0/1:34,0,89	0/1:23,3,0	0/1:145,0,96	0/1:78,0,148	0/1:132,0,96	0/1:43,0,79	0/0:0,21,194	0/0:0,27,248	0/0:0,12,146	0/0:0,30,255	0/0:0,18,202	0/0:0,27,255	./.:0,0,0	0/0:0,6,84	0/0:0,9,119	./.:0,0,0
OAR1	104281491	.	A	G	3427.16	PASS	DP=1037;VDB=5.52128e-16;SGB=100.958;RPBZ=0.983458;MQBZ=0.536057;MQSBZ=-2.56731;BQBZ=1.62958;FS=0;MQ0F=0;AC=33;AN=138;DP4=202,250,68,79;MQ=39	GT:PL	0/0:0,18,140	0/0:0,6,78	0/0:0,3,42	0/0:0,54,255	0/0:0,12,146	0/1:36,0,36	1/1:153,12,0	1/1:211,18,0	0/0:0,27,255	0/0:0,12,127	0/0:0,18,185	0/0:0,45,255	0/1:220,0,42	0/1:117,0,135	0/0:0,15,172	0/0:0,36,255	0/1:86,0,150	0/1:234,0,115	0/1:167,0,255	0/1:169,0,199	0/0:0,18,196	0/0:0,24,218	0/1:44,0,137	0/1:137,0,60	1/1:255,27,0	1/1:251,30,0	0/1:255,0,190	0/1:154,0,255	0/1:77,0,140	0/1:143,0,70	0/1:183,0,41	0/1:99,0,91	./.:0,0,0	0/1:33,0,255	0/0:0,12,137	0/0:0,27,240	0/0:0,24,255	0/0:0,9,102	0/0:0,24,216	0/0:0,39,255	0/0:0,42,255	0/0:0,30,255	0/0:0,33,255	0/0:0,48,255	0/0:0,48,255	0/0:0,24,230	0/0:0,18,189	0/0:0,27,255	0/0:0,21,233	0/0:0,6,84	0/0:0,39,255	0/0:0,30,255	0/0:0,48,255	0/0:0,51,255	0/0:0,33,167	0/0:0,39,210	0/0:0,36,255	0/0:0,30,255	0/1:77,6,0	0/1:255,0,9	./.:0,0,0	0/0:0,9,81
OAR1	104337518	.	G	A	11196.1	PASS	DP=1430;VDB=3.05258e-24;SGB=60.4533;RPBZ=-0.0671503;MQBZ=-2.81508;MQSBZ=-4.63576;BQBZ=-2.01323;FS=0;MQ0F=0;AC=105;AN=150;DP4=137,146,241,309;MQ=38	GT:PL	1/1:255,48,0	1/1:255,42,0	1/1:42,3,0	1/1:255,60,0	1/1:255,42,0	1/1:220,21,0	0/1:166,0,78	0/1:181,0,203	0/1:236,0,139	0/1:150,0,220	0/0:0,42,255	0/0:0,54,255	1/1:255,72,0	1/1:255,45,0	0/0:0,18,183	0/0:0,27,255	0/1:117,0,145	0/1:200,0,192	0/1:86,0,210	0/1:242,0,81	0/0:0,36,255	0/0:0,30,255	1/1:235,33,0	1/1:255,42,0	1/1:255,48,0	1/1:255,42,0	0/1:95,0,251	0/1:155,0,201	0/1:186,0,182	0/1:69,0,56	1/1:251,24,0	1/1:187,21,0	0/1:183,0,65	0/1:36,0,36	1/1:255,30,0	1/1:255,30,0	1/1:255,42,0	1/1:250,33,0	0/1:173,0,141	0/1:208,0,255	0/1:245,0,167	0/1:234,0,143	1/1:243,36,0	1/1:255,78,0	1/1:227,30,0	1/1:255,51,0	1/1:170,15,0	1/1:255,36,0	0/0:0,42,255	0/0:0,51,255	0/1:210,0,249	0/1:146,0,190	1/1:255,45,0	1/1:255,36,0	0/1:107,0,101	0/1:229,0,84	0/1:108,0,203	0/1:103,0,176	0/1:24,0,166	0/1:255,0,255	1/1:77,6,0	0/1:0,3,42
OAR1	104416707	.	C	A	8779.66	PASS	DP=1072;VDB=2.7165e-31;SGB=102.934;RPBZ=-1.8262;MQBZ=-0.931771;MQSBZ=4.36398;BQBZ=1.76333;FS=0;MQ0F=0;AC=90;AN=142;DP4=120,106,195,202;MQ=39	GT:PL	1/1:228,21,0	1/1:216,27,0	1/1:255,36,0	1/1:255,75,0	1/1:42,3,0	0/1:237,0,84	0/1:15,0,205	0/0:0,21,235	0/1:153,0,74	0/1:62,0,60	0/0:0,18,204	0/0:0,39,255	0/0:0,30,249	0/0:0,33,255	0/0:0,42,255	0/0:0,30,255	0/1:119,0,142	0/1:150,0,186	0/1:114,0,213	0/1:180,0,76	0/0:0,12,145	0/0:0,27,255	1/1:255,36,0	1/1:248,36,0	1/1:251,30,0	1/1:239,24,0	0/1:155,0,203	0/1:104,0,198	0/0:0,9,107	0/1:100,0,96	1/1:170,18,0	1/1:194,24,0	0/1:240,0,12	0/1:114,0,74	1/1:255,33,0	1/1:211,18,0	1/1:251,27,0	1/1:202,18,0	0/1:208,0,166	0/1:158,0,200	0/1:209,0,189	0/1:204,0,155	1/1:255,42,0	1/1:255,30,0	1/1:255,42,0	1/1:255,54,0	1/1:194,24,0	1/1:255,36,0	0/0:0,15,160	0/0:0,21,207	0/1:51,0,196	0/1:176,0,140	1/1:255,45,0	1/1:255,21,0	0/1:99,0,63	0/1:107,0,30	1/1:42,3,0	0/0:0,15,181	0/1:15,0,185	0/1:69,0,105	./.:0,0,0	1/1:255,48,0
OAR1	104451481	.	C	T	9099.47	PASS	DP=1669;VDB=2.20225e-28;SGB=142.691;RPBZ=-2.87723;MQBZ=-2.17084;MQSBZ=-1.58842;BQBZ=1.26854;FS=0;MQ0F=0.000599161;AC=78;AN=154;DP4=243,248,223,251;MQ=39	GT:PL	1/1:255,69,0	0/1:104,0,29	0/1:158,0,128	1/1:255,54,0	0/0:0,24,247	0/1:92,1,0	0/0:0,42,255	0/0:0,45,255	0/0:0,45,255	0/0:0,36,255	0/0:0,69,255	0/0:0,48,255	0/0:0,45,255	0/0:0,60,255	0/0:0,69,255	0/0:0,84,255	0/1:214,0,153	0/1:255,0,112	1/1:255,39,0	1/1:255,54,0	0/1:188,0,79	0/1:199,0,190	1/1:255,51,0	1/1:255,33,0	1/1:255,63,0	1/1:255,39,0	0/1:124,0,172	0/1:194,0,121	0/1:115,0,185	0/1:131,0,219	1/1:255,30,0	1/1:255,39,0	0/1:30,0,86	0/1:163,0,87	1/1:210,21,0	1/1:255,3,0	1/1:255,27,0	0/1:255,0,9	0/1:149,0,123	0/1:169,0,235	0/1:163,0,255	0/1:170,0,255	1/1:255,57,0	1/1:255,66,0	0/1:150,0,255	0/1:254,0,85	0/1:138,0,18	0/1:105,0,32	0/0:0,54,255	0/0:0,45,255	0/1:251,0,255	0/1:159,0,255	1/1:255,75,0	1/1:255,57,0	0/0:0,54,255	0/0:0,72,255	0/1:203,0,157	0/1:15,0,146	0/0:0,36,255	0/0:0,21,218	0/0:0,12,148	0/0:0,42,255
OAR1	104479947	.	C	T	12758	PASS	DP=2228;VDB=1.05508e-29;SGB=195.252;RPBZ=1.21682;MQBZ=-2.61381;MQSBZ=-0.867023;BQBZ=-0.103485;FS=0;MQ0F=0;AC=104;AN=146;DP4=190,166,439,416;MQ=40	GT:PL	1/1:255,117,0	1/1:255,57,0	1/1:255,48,0	1/1:255,120,0	1/1:148,12,0	0/1:172,0,144	0/0:0,24,255	0/1:10,0,255	0/1:177,0,255	0/1:177,0,221	0/0:0,54,255	0/0:0,54,255	0/0:0,48,255	0/0:0,51,255	0/0:0,39,255	0/0:0,45,255	0/1:235,0,255	0/1:244,0,143	1/1:255,63,0	1/1:255,54,0	0/1:144,0,227	0/1:241,0,191	1/1:255,75,0	1/1:255,78,0	1/1:255,57,0	1/1:255,48,0	1/1:255,57,0	1/1:255,87,0	1/1:255,42,0	1/1:237,24,0	1/1:255,42,0	1/1:255,45,0	1/1:255,51,0	1/1:111,9,0	1/1:255,48,0	1/1:255,30,0	1/1:255,36,0	1/1:255,54,0	0/1:236,0,255	0/1:242,0,255	0/1:254,0,255	0/1:255,0,238	1/1:255,78,0	1/1:255,90,0	1/1:255,81,0	1/1:255,60,0	1/1:255,33,0	1/1:255,36,0	0/0:0,51,255	0/0:0,45,255	0/1:255,0,190	0/1:166,0,255	1/1:255,51,0	1/1:255,75,0	0/1:255,0,255	0/1:255,0,255	0/1:99,0,209	0/1:243,0,84	1/1:236,39,0	1/1:255,90,0	1/1:146,12,0	1/1:223,33,0
OAR1	104515596	.	T	C	8446.05	PASS	DP=1684;VDB=3.52262e-17;SGB=169.344;RPBZ=2.25881;MQBZ=-2.58784;MQSBZ=-1.47024;BQBZ=-0.297265;FS=0;MQ0F=0.00118765;AC=66;AN=144;DP4=251,282,244,216;MQ=38	GT:PL	1/1:255,24,0	0/1:204,0,101	1/1:255,54,0	0/1:187,0,255	0/1:137,0,195	0/1:201,0,126	0/1:92,0,137	0/1:157,0,255	0/0:0,60,255	0/0:0,45,255	0/0:0,33,255	0/0:0,36,253	0/1:147,0,218	0/1:149,0,211	0/0:0,45,255	0/0:0,57,255	0/0:0,30,255	0/0:0,45,255	0/0:0,39,255	0/0:0,48,255	0/1:125,0,75	0/1:97,0,146	1/1:255,57,0	1/1:182,21,0	1/1:255,42,0	1/1:255,48,0	0/0:0,66,255	0/0:0,90,255	1/1:255,39,0	0/1:214,3,0	1/1:168,15,0	1/1:255,36,0	0/0:0,45,255	0/0:0,27,255	0/1:219,0,149	0/1:45,0,203	0/0:0,39,255	0/0:0,33,255	1/1:255,45,0	1/1:255,78,0	0/1:229,0,255	0/1:185,0,169	0/0:0,39,255	0/0:0,60,255	0/1:255,0,246	0/1:255,0,219	1/1:175,21,0	1/1:255,51,0	0/1:124,0,169	0/1:194,0,149	0/0:0,69,255	0/0:0,26,255	0/1:203,0,221	0/1:177,0,204	0/1:187,0,140	0/1:255,0,153	0/1:255,0,139	1/1:196,18,0	1/1:244,27,0	1/1:255,99,0	1/1:155,18,0	1/1:130,12,0
OAR1	104556397	.	A	G	14095.3	PASS	DP=2146;VDB=3.07807e-36;SGB=195.918;RPBZ=-0.293699;MQBZ=-2.70301;MQSBZ=3.38388;BQBZ=-1.39143;FS=0;MQ0F=0.000931966;AC=125;AN=152;DP4=107,79,617,423;MQ=38	GT:PL	0/1:245,0,158	0/1:61,0,103	1/1:255,39,0	1/1:255,99,0	1/1:255,39,0	1/1:100,15,0	1/1:255,69,0	1/1:255,72,0	0/1:255,0,255	0/1:133,0,165	1/1:255,78,0	1/1:255,54,0	1/1:255,42,0	1/1:255,39,0	1/1:255,51,0	1/1:255,54,0	1/1:255,57,0	1/1:255,75,0	1/1:255,54,0	1/1:255,72,0	1/1:255,36,0	1/1:255,45,0	1/1:255,93,0	1/1:255,72,0	1/1:255,17,0	1/1:255,72,0	0/0:0,72,255	0/0:0,60,255	1/1:255,66,0	1/1:255,54,0	1/1:255,39,0	1/1:255,45,0	0/0:0,33,255	0/0:0,42,255	0/1:136,0,122	0/1:183,0,255	0/0:0,81,255	0/0:0,39,255	1/1:255,60,0	1/1:255,117,0	1/1:255,114,0	1/1:255,90,0	1/1:255,81,0	1/1:255,66,0	1/1:255,72,0	1/1:255,84,0	1/1:255,51,0	1/1:249,33,0	0/1:255,0,7	1/1:255,60,0	1/1:255,39,0	1/1:255,72,0	1/1:255,63,0	1/1:255,60,0	1/1:247,0,3	1/1:255,33,0	1/1:154,15,0	1/1:255,57,0	1/1:255,33,0	1/1:203,24,0	1/1:172,15,0	1/1:209,18,0
OAR1	104725368	.	T	G	2710.21	PASS	DP=493;VDB=0;SGB=-25.9581;RPBZ=15.6492;MQBZ=-12.6258;MQSBZ=-7.50437;BQBZ=14.3631;FS=0;MQ0F=0.0020284;AC=72;AN=134;DP4=149,1,101,70;MQ=31	GT:PL	1/1:54,6,0	0/1:35,0,23	1/1:40,3,0	1/1:82,9,0	1/1:46,6,0	1/1:31,6,0	0/1:26,0,90	0/1:69,0,17	0/1:11,0,45	0/1:29,0,67	0/1:47,0,17	0/1:52,0,40	0/1:64,0,76	0/1:77,0,75	0/0:0,6,78	0/1:70,0,74	0/1:67,0,14	0/1:25,0,73	0/1:55,0,23	0/1:93,0,42	0/1:0,0,43	0/1:54,0,20	0/1:34,0,97	0/1:30,0,72	0/1:23,0,91	0/1:15,0,35	0/1:60,0,16	0/1:81,0,45	0/1:17,0,5	0/1:85,0,24	0/0:0,6,41	0/1:29,0,82	0/1:45,0,67	0/1:74,0,17	0/1:52,0,49	0/0:0,9,65	0/1:22,0,23	0/0:0,9,80	0/1:21,18,71	0/1:83,0,45	0/1:38,0,112	0/1:124,0,126	0/1:11,0,74	0/1:162,0,3	0/1:114,0,58	0/1:67,0,64	0/1:18,0,28	0/1:36,0,66	0/1:14,0,45	0/1:84,0,13	0/1:68,0,5	0/1:0,3,77	0/1:105,0,16	0/1:135,0,89	0/1:33,0,2	0/1:14,0,82	1/1:58,9,0	./.:0,0,0	1/1:24,3,0	0/1:34,0,26	0/1:0,3,32	1/1:46,6,0
OAR1	104725380	.	C	A	3410.84	PASS	DP=583;VDB=2.39363e-40;SGB=-14.2234;RPBZ=12.8774;MQBZ=-11.428;MQSBZ=-3.57612;BQBZ=10.4543;FS=0;MQ0F=0.00171527;AC=74;AN=130;DP4=112,19,109,82;MQ=31	GT:PL	1/1:63,6,0	0/1:35,0,33	1/1:40,3,0	1/1:114,12,0	1/1:46,6,0	1/1:31,6,0	0/1:74,0,60	1/1:112,15,0	0/1:11,0,47	0/1:68,0,58	0/1:74,0,21	0/1:52,0,44	0/1:64,0,118	0/1:94,0,83	0/0:0,6,85	0/1:63,0,63	1/1:133,15,0	0/1:31,0,109	0/1:52,0,60	0/1:90,0,59	0/1:0,0,53	0/1:54,0,24	0/1:34,0,131	0/1:96,0,81	0/1:58,0,122	0/1:15,0,67	0/1:107,0,17	0/1:79,0,77	0/1:17,0,36	0/1:85,0,60	0/1:0,3,36	0/1:29,0,92	0/1:45,0,77	0/1:74,0,21	0/1:57,0,24	0/1:28,0,96	0/1:19,0,66	0/1:0,3,36	0/1:15,0,47	0/1:80,0,63	0/1:38,0,172	0/1:140,0,115	0/1:11,0,107	0/1:183,0,12	0/1:154,0,40	0/1:158,0,14	0/1:18,0,32	0/1:53,0,95	0/1:14,0,53	0/1:84,0,17	0/1:68,0,5	0/0:0,8,97	0/1:105,0,20	0/1:138,0,50	0/1:33,0,33	0/1:14,0,95	1/1:111,12,0	./.:0,0,0	1/1:24,3,0	0/1:34,0,36	./.:0,0,0	1/1:46,6,0
OAR1	104725391	.	A	G	3614.37	PASS	DP=618;VDB=0;SGB=-16.717;RPBZ=13.1387;MQBZ=-11.6535;MQSBZ=-1.96443;BQBZ=9.65573;FS=0;MQ0F=0.00161812;AC=75;AN=134;DP4=120,37,114,86;MQ=32	GT:PL	1/1:63,6,0	0/1:35,0,33	1/1:40,3,0	1/1:114,12,0	1/1:46,6,0	1/1:31,6,0	0/1:123,0,132	0/1:96,0,24	0/1:11,0,60	0/1:65,0,96	0/1:74,0,21	0/1:52,0,50	0/1:64,0,123	0/1:112,0,81	0/0:0,6,85	0/1:75,0,83	1/1:131,15,0	0/1:50,0,120	0/1:52,0,60	0/1:93,0,59	0/1:0,0,53	0/1:54,0,30	0/1:34,0,131	0/1:96,0,84	0/1:58,0,127	0/1:15,0,44	0/1:80,2,21	0/1:84,0,73	0/1:17,0,36	0/1:85,0,60	0/1:33,0,46	0/1:29,0,101	0/1:45,0,77	0/1:74,0,21	0/1:84,0,93	0/1:67,0,93	0/1:19,0,62	0/1:31,0,57	0/1:9,0,100	0/1:80,0,63	0/1:38,0,186	0/1:145,0,183	0/1:11,0,107	0/1:183,0,45	0/1:152,0,79	0/1:155,0,82	0/1:18,0,36	0/1:53,0,95	0/1:11,0,74	0/1:84,0,21	0/1:53,0,7	0/0:0,8,113	0/1:94,0,20	0/1:163,0,126	0/1:33,0,33	0/1:14,0,95	1/1:111,12,0	./.:0,0,0	1/1:24,3,0	0/1:66,0,33	0/1:0,3,40	1/1:46,6,0
OAR1	104725417	.	C	T	2030.28	PASS	DP=693;VDB=6.00687e-18;SGB=21.7303;RPBZ=0.117272;MQBZ=-1.54675;MQSBZ=-0.0725219;BQBZ=0.159897;FS=0;MQ0F=0.001443;AC=37;AN=134;DP4=161,117,65,36;MQ=32	GT:PL	0/0:0,6,63	0/1:24,0,45	0/0:0,3,40	0/0:0,15,149	0/1:46,6,0	0/0:0,6,31	0/0:0,30,255	0/0:0,18,148	1/1:90,12,0	1/1:180,18,0	0/1:41,0,54	0/1:12,0,88	0/1:183,0,12	0/1:62,0,149	0/1:35,0,57	0/1:93,0,78	0/1:27,0,101	0/1:96,0,135	0/0:0,12,132	0/0:0,21,171	0/1:39,0,15	0/1:54,0,34	0/1:59,0,124	0/1:85,0,94	0/0:0,21,188	0/0:0,12,126	0/1:109,0,23	0/1:100,0,78	0/0:0,12,129	0/0:0,18,159	0/0:0,9,87	0/0:0,24,199	0/1:79,0,56	0/1:70,0,25	0/1:62,0,113	0/1:101,0,58	1/1:167,18,0	1/1:99,9,0	0/0:0,15,134	0/0:0,24,194	0/0:0,36,255	0/0:0,54,255	0/0:0,15,168	0/0:0,33,251	0/0:0,33,251	0/0:0,33,255	0/0:0,9,95	0/0:0,21,168	0/1:54,0,35	0/1:95,0,10	0/1:32,0,48	0/1:31,0,73	0/0:0,18,150	0/0:0,42,255	0/1:33,0,33	0/0:0,11,187	0/0:0,15,146	./.:0,0,0	0/1:24,3,0	0/0:0,9,104	0/1:40,3,0	0/1:46,6,0
OAR1	10475043	.	C	T	3710.33	PASS	DP=2043;VDB=3.91738e-16;SGB=120.29;RPBZ=0.241939;MQBZ=-3.48251;MQSBZ=4.25858;BQBZ=-0.610816;FS=0;MQ0F=0.000489476;AC=29;AN=154;DP4=472,519,100,100;MQ=39	GT:PL	0/0:0,51,255	0/1:24,0,255	./.:0,0,0	0/0:0,45,255	0/0:0,24,250	0/1:117,0,200	0/0:0,51,255	0/0:0,54,255	0/0:0,66,255	0/0:0,45,255	0/0:0,84,255	0/0:0,45,255	0/0:0,63,255	0/0:0,36,255	0/0:0,96,255	0/0:0,48,255	0/0:0,63,255	0/0:0,75,255	0/0:0,39,255	0/0:0,90,255	0/0:0,36,255	0/0:0,30,255	0/1:247,0,240	0/1:160,0,186	0/1:173,0,255	0/1:91,0,171	0/1:255,0,255	0/1:255,0,123	0/1:140,0,241	0/1:154,0,123	0/0:0,18,186	0/0:0,51,255	0/1:92,0,169	0/1:129,0,206	0/1:198,0,137	0/1:173,0,154	0/1:35,0,255	0/1:221,0,150	0/0:0,48,255	0/0:0,69,255	0/1:237,0,185	0/1:124,0,255	0/0:0,57,255	0/0:0,75,255	0/0:0,117,255	0/0:0,63,255	0/0:0,9,114	0/0:0,54,255	0/0:0,66,255	0/0:0,57,255	0/0:0,72,255	0/0:0,72,255	0/0:0,54,255	0/0:0,60,255	0/0:0,63,255	0/0:0,81,255	0/1:255,0,172	0/1:130,0,121	0/1:134,0,255	0/1:66,0,137	0/0:0,15,166	0/0:0,6,77
OAR1	10485655	.	A	T	1303.82	PASS	DP=467;VDB=0.00338358;SGB=34.9321;RPBZ=0.613971;MQBZ=1.56649;MQSBZ=1.66765;BQBZ=0.255309;FS=0;MQ0F=0;AC=21;AN=126;DP4=94,100,23,21;MQ=39	GT:PL	0/0:0,33,255	0/0:0,27,255	1/1:146,12,0	0/0:0,15,172	./.:0,0,0	0/0:0,21,228	0/0:0,6,55	0/0:0,6,84	0/0:0,24,179	0/0:0,21,233	0/0:0,12,127	0/0:0,9,118	0/0:0,18,207	0/0:0,12,58	0/0:0,21,208	./.:0,0,0	0/0:0,18,207	0/0:0,3,24	0/0:0,6,84	0/0:0,12,134	0/1:84,6,0	0/1:42,3,0	0/0:0,15,141	0/0:0,24,224	0/0:0,30,255	0/0:0,12,143	0/0:0,3,42	0/1:30,0,107	0/0:0,6,77	0/0:0,12,146	0/0:0,6,77	0/0:0,3,42	0/0:0,3,42	0/0:0,6,84	0/0:0,3,40	0/0:0,6,42	0/0:0,3,42	0/0:0,3,42	0/1:66,0,103	0/1:37,0,79	1/1:169,15,0	0/1:23,3,0	1/1:183,15,0	1/1:187,18,0	0/0:0,12,146	0/0:0,15,172	0/1:84,6,0	0/1:84,6,0	0/0:0,21,223	0/0:0,12,145	0/0:0,15,181	0/0:0,15,183	1/1:183,15,0	1/1:181,15,0	0/0:0,3,24	0/0:0,6,77	./.:0,0,0	./.:0,0,0	0/0:0,18,211	0/1:42,3,0	0/0:0,9,96	0/0:0,3,40
OAR1	10485687	.	T	A	1216.15	PASS	DP=434;VDB=1.24628e-07;SGB=34.2353;RPBZ=-0.200646;MQBZ=0.265185;MQSBZ=-4.14089;BQBZ=-0.169746;FS=0;MQ0F=0;AC=18;AN=126;DP4=72,124,18,28;MQ=39	GT:PL	0/0:0,33,255	0/1:15,0,229	0/0:0,12,146	0/0:0,15,172	./.:0,0,0	0/1:126,0,24	0/0:0,6,77	0/0:0,6,78	0/0:0,24,142	0/0:0,21,233	0/0:0,12,125	0/0:0,9,118	0/0:0,18,207	0/0:0,9,52	0/0:0,21,208	./.:0,0,0	0/0:0,18,202	0/0:0,6,66	0/0:0,6,84	0/0:0,12,138	0/0:0,6,84	0/0:0,3,42	0/1:75,0,42	0/1:187,0,7	0/1:148,0,121	0/1:32,0,72	0/1:42,3,0	0/1:107,0,30	0/1:68,0,33	0/1:72,0,65	0/0:0,6,77	0/0:0,3,42	0/0:0,3,42	0/1:84,6,0	0/0:0,3,36	0/0:0,9,83	0/1:34,3,0	0/0:0,3,42	0/0:0,18,176	0/0:0,15,165	0/0:0,15,159	0/0:0,3,23	0/0:0,15,183	0/0:0,18,202	0/0:0,12,95	0/0:0,15,172	0/0:0,6,84	0/0:0,6,44	0/0:0,24,248	0/0:0,12,146	0/0:0,18,200	0/0:0,18,211	0/0:0,15,147	0/0:0,15,181	0/0:0,3,24	0/0:0,6,72	./.:0,0,0	./.:0,0,0	1/1:211,18,0	0/0:0,3,42	0/0:0,9,119	0/0:0,3,36
OAR1	104859451	.	C	T	9489.63	PASS	DP=954;VDB=1.31432e-14;SGB=111.193;RPBZ=1.5288;MQBZ=-0.691913;MQSBZ=-1.43431;BQBZ=-2.64025;FS=0;MQ0F=0.00104822;AC=99;AN=132;DP4=94,76,166,243;MQ=37	GT:PL	1/1:154,21,0	1/1:131,12,0	0/0:0,21,130	0/1:185,0,60	1/1:142,12,0	0/0:0,12,153	1/1:255,36,0	1/1:160,21,0	0/0:0,42,255	0/0:0,30,212	1/1:202,24,0	1/1:255,36,0	1/1:210,24,0	1/1:221,24,0	1/1:229,30,0	1/1:255,48,0	1/1:206,27,0	1/1:204,24,0	1/1:255,30,0	1/1:209,24,0	1/1:218,24,0	1/1:207,24,0	1/1:211,18,0	1/1:248,39,0	1/1:230,24,0	1/1:255,3,0	1/1:255,42,0	1/1:255,30,0	1/1:45,6,0	1/1:230,33,0	1/1:174,21,0	./.:0,0,0	1/1:141,15,0	1/1:233,24,0	1/1:198,21,0	0/1:171,0,15	1/1:179,21,0	1/1:105,9,0	1/1:255,42,0	1/1:255,51,0	0/1:172,0,209	0/1:110,0,119	0/0:0,33,255	0/0:0,72,255	0/1:211,0,33	0/1:48,0,254	1/1:192,18,0	1/1:124,15,0	1/1:255,33,0	1/1:195,18,0	0/1:87,0,217	0/1:174,0,144	0/0:0,39,255	0/0:0,33,255	0/1:119,0,185	./.:0,0,0	0/0:0,33,255	0/0:0,12,125	0/1:62,0,226	0/1:36,0,36	1/1:83,12,0	1/1:251,24,0
OAR1	104939117	.	C	G	15793.3	PASS	DP=1813;VDB=0.000405939;SGB=89.964;RPBZ=-0.383506;MQBZ=-2.46807;MQSBZ=-5.14607;BQBZ=-0.82154;FS=0;MQ0F=0;AC=138;AN=148;DP4=39,56,408,610;MQ=38	GT:PL	1/1:255,42,0	1/1:255,54,0	1/1:255,48,0	1/1:255,36,0	1/1:200,27,0	1/1:255,54,0	1/1:255,42,0	1/1:255,39,0	1/1:255,51,0	1/1:255,33,0	0/1:168,0,187	0/1:208,0,181	1/1:255,51,0	1/1:255,63,0	0/1:255,0,222	0/1:139,0,205	1/1:255,51,0	1/1:255,42,0	1/1:255,48,0	1/1:225,42,0	0/1:83,0,159	0/1:141,0,142	1/1:255,78,0	1/1:255,63,0	1/1:255,63,0	1/1:255,39,0	1/1:255,84,0	1/1:255,54,0	1/1:255,39,0	1/1:255,45,0	1/1:255,36,0	1/1:255,54,0	1/1:255,39,0	1/1:211,30,0	1/1:255,54,0	1/1:255,42,0	1/1:255,57,0	1/1:255,36,0	1/1:255,57,0	1/1:255,78,0	1/1:255,96,0	1/1:255,102,0	1/1:255,66,0	1/1:255,99,0	1/1:255,75,0	1/1:255,105,0	1/1:255,27,0	1/1:167,18,0	0/1:224,0,255	0/1:126,0,192	0/1:121,0,231	0/1:255,0,255	1/1:255,84,0	1/1:255,31,0	1/1:255,33,0	1/1:254,39,0	1/1:255,39,0	1/1:139,18,0	1/1:255,30,0	1/1:169,18,0	1/1:212,21,0	1/1:84,6,0
OAR1	104956415	.	C	T	4114.59	PASS	DP=587;VDB=1.17665e-25;SGB=78.0062;RPBZ=2.2148;MQBZ=0.63792;MQSBZ=0.864324;BQBZ=1.6043;FS=0;MQ0F=0.00511073;AC=54;AN=124;DP4=83,129,78,98;MQ=36	GT:PL	0/0:0,24,164	0/0:0,3,42	./.:0,0,0	0/1:24,0,111	0/1:113,0,27	1/1:149,15,0	0/0:0,6,72	0/0:0,24,145	0/1:76,0,140	0/1:85,0,65	0/0:0,12,114	0/0:0,12,131	0/0:0,27,166	0/0:0,21,167	0/0:0,27,152	0/0:0,27,174	0/1:41,0,15	0/1:100,0,88	1/1:186,30,0	1/1:147,15,0	0/0:0,6,66	1/1:107,12,0	0/1:178,0,126	0/1:68,0,158	0/0:0,9,100	0/0:0,27,231	0/1:59,0,147	0/1:204,0,99	0/0:0,24,197	0/0:0,9,78	0/0:0,15,128	0/1:15,0,137	0/1:118,0,76	0/1:95,0,113	0/1:38,0,51	1/1:139,12,0	1/1:109,9,0	1/1:172,24,0	0/0:0,24,225	0/0:0,21,221	0/1:75,0,33	0/1:147,0,80	1/1:255,33,0	1/1:255,30,0	0/1:89,0,69	0/1:59,0,69	0/0:0,6,77	0/0:0,27,241	0/0:0,21,194	0/0:0,30,255	0/1:78,0,118	0/1:88,0,211	1/1:217,30,0	1/1:255,30,0	0/1:42,3,0	1/1:255,39,0	1/1:108,12,0	0/1:42,3,0	./.:0,0,0	1/1:117,9,0	1/1:26,6,0	./.:0,0,0
OAR1	105134998	.	G	A	1858.48	PASS	DP=822;VDB=1.46569e-05;SGB=62.2702;RPBZ=-0.695235;MQBZ=-2.06022;MQSBZ=-0.0876224;BQBZ=-1.19946;FS=0;MQ0F=0;AC=21;AN=132;DP4=202,198,45,35;MQ=38	GT:PL	0/0:0,18,202	0/0:0,12,153	./.:0,0,0	0/0:0,45,255	0/1:104,0,150	0/0:0,33,255	0/1:5,0,138	0/0:0,24,245	0/1:121,0,31	0/1:68,0,63	0/0:0,18,190	0/0:0,9,101	0/0:0,12,132	0/0:0,15,145	0/0:0,51,255	0/0:0,24,242	0/0:0,33,255	0/0:0,30,255	0/1:227,0,84	0/1:232,0,158	0/0:0,24,244	0/0:0,33,211	0/0:0,42,255	0/0:0,33,255	0/0:0,18,194	0/0:0,15,181	0/0:0,36,255	0/0:0,30,255	0/1:21,0,72	0/1:78,6,0	0/1:100,0,84	0/1:92,0,50	0/0:0,15,174	0/0:0,21,177	1/1:138,12,0	0/1:75,0,33	0/0:0,18,177	0/0:0,33,255	0/1:33,0,73	0/1:147,0,102	0/0:0,30,255	0/0:0,18,177	0/0:0,36,255	0/0:0,48,255	0/1:187,0,102	0/1:119,0,46	0/1:107,0,30	0/1:61,0,152	0/0:0,21,208	0/0:0,24,229	0/0:0,18,201	0/0:0,42,255	0/0:0,21,233	0/0:0,30,230	0/0:0,18,187	0/0:0,12,128	0/0:0,15,181	./.:0,0,0	0/0:0,15,123	1/1:161,21,0	0/0:0,9,74	0/0:0,3,42
OAR1	105251512	.	G	A	6804.28	PASS	DP=887;VDB=5.80862e-32;SGB=48.2508;RPBZ=1.50546;MQBZ=-0.12677;MQSBZ=1.87089;BQBZ=-0.636692;FS=0;MQ0F=0;AC=79;AN=132;DP4=112,111,147,131;MQ=39	GT:PL	0/1:24,0,93	./.:0,0,0	1/1:118,9,0	1/1:156,27,0	./.:0,0,0	1/1:181,15,0	0/1:221,0,100	0/1:224,0,15	0/1:112,0,131	0/1:30,0,94	0/1:129,0,21	0/1:125,0,97	0/1:158,0,115	0/1:84,0,66	0/1:137,0,44	0/1:33,0,75	0/1:123,0,87	0/1:77,0,129	1/1:235,21,0	1/1:148,12,0	1/1:128,12,0	1/1:200,18,0	0/0:0,33,255	0/0:0,30,255	0/0:0,42,255	0/0:0,21,231	0/1:45,0,183	0/1:129,0,95	1/1:138,12,0	1/1:175,21,0	0/1:90,0,30	0/1:84,0,197	0/1:91,0,166	0/1:66,0,30	0/1:75,0,33	0/1:134,0,169	0/0:0,15,144	0/0:0,18,198	0/1:129,0,54	0/1:255,0,171	0/1:156,0,52	0/1:194,0,153	1/1:255,33,0	1/1:255,45,0	0/1:88,0,203	0/1:107,0,141	0/0:0,36,255	0/0:0,18,182	0/0:0,39,255	0/0:0,36,255	0/1:15,0,223	0/1:211,0,171	1/1:207,18,0	1/1:255,57,0	1/1:183,15,0	1/1:255,48,0	0/1:36,0,36	0/1:62,0,123	1/1:89,9,0	./.:0,0,0	./.:0,0,0	1/1:118,9,0
OAR1	105437744	.	A	G	5229.1	PASS	DP=1492;VDB=6.5587e-28;SGB=214.095;RPBZ=1.90395;MQBZ=-4.06472;MQSBZ=-4.60012;BQBZ=-0.129775;FS=0;MQ0F=0.000670241;AC=38;AN=148;DP4=226,367,122,172;MQ=38	GT:PL	0/0:0,24,208	0/1:244,0,145	0/1:9,0,215	0/1:255,0,120	0/0:0,24,201	0/1:175,0,161	1/1:139,18,0	0/1:197,0,15	0/1:106,0,230	0/1:148,0,185	0/1:111,0,138	0/1:122,0,81	0/1:101,0,224	0/1:163,0,68	0/1:144,0,155	0/1:192,0,87	0/0:0,36,255	0/0:0,45,255	0/0:0,42,255	0/0:0,51,255	1/1:255,36,0	1/1:255,48,0	0/0:0,54,255	0/0:0,69,255	0/0:0,51,255	0/0:0,36,255	0/0:0,72,255	0/0:0,72,255	0/0:0,12,153	0/0:0,24,218	0/0:0,18,180	0/0:0,15,144	0/0:0,48,255	0/0:0,30,255	0/0:0,27,250	0/0:0,21,233	0/0:0,15,149	0/0:0,30,255	1/1:255,57,0	1/1:255,51,0	0/1:255,0,255	0/1:201,0,255	1/1:255,84,0	1/1:255,48,0	0/1:151,0,199	0/1:228,0,104	0/1:13,0,214	0/0:0,27,237	0/0:0,36,255	0/0:0,39,255	0/1:247,0,200	0/1:253,0,236	0/1:187,0,255	0/1:142,0,223	0/0:0,21,222	0/0:0,45,255	0/0:0,27,255	0/0:0,39,255	0/0:0,18,130	0/0:0,9,118	0/0:0,18,145	0/0:0,27,180
OAR1	105565990	.	C	G	4166.94	PASS	DP=906;VDB=7.50319e-14;SGB=109.728;RPBZ=1.42181;MQBZ=-1.01308;MQSBZ=3.25177;BQBZ=-0.319876;FS=0;MQ0F=0;AC=38;AN=140;DP4=205,168,106,80;MQ=37	GT:PL	0/1:173,0,241	0/0:0,99,255	./.:0,0,0	0/0:0,30,248	0/0:0,9,119	0/1:73,0,126	1/1:255,39,0	0/1:140,0,26	0/1:15,0,68	0/1:24,0,92	0/1:147,0,75	0/1:248,0,15	0/1:102,0,96	0/1:121,0,143	0/1:85,0,89	0/1:29,0,153	0/0:0,24,225	0/0:0,12,128	0/1:83,0,46	0/1:174,0,76	./.:0,0,0	1/1:220,24,0	0/1:150,0,93	0/1:180,0,150	0/0:0,18,204	0/0:0,27,255	0/0:0,36,225	0/0:0,33,230	0/0:0,18,166	0/0:0,15,154	0/0:0,18,192	0/0:0,21,206	0/0:0,12,125	0/0:0,24,244	0/0:0,21,211	0/0:0,12,148	0/0:0,9,119	0/0:0,18,146	0/1:126,0,67	0/1:160,0,79	0/1:188,0,98	0/1:129,0,140	1/1:255,36,0	1/1:245,27,0	0/1:33,0,255	0/1:222,0,99	0/0:0,30,255	0/0:0,3,23	0/0:0,27,232	0/0:0,18,204	0/1:142,0,248	0/1:155,0,182	0/1:96,0,86	0/1:221,0,9	0/0:0,39,255	0/0:0,12,146	0/0:0,42,255	0/0:0,21,157	0/0:0,12,153	0/0:0,45,255	./.:0,0,0	./.:0,0,0
OAR1	105628491	.	G	A	3073.08	PASS	DP=1675;VDB=2.01917e-18;SGB=141.423;RPBZ=-5.49797;MQBZ=1.06156;MQSBZ=-1.38392;BQBZ=1.10211;FS=0;MQ0F=0.00119403;AC=24;AN=156;DP4=361,464,85,79;MQ=38	GT:PL	0/0:0,66,255	0/0:0,9,104	0/1:66,6,0	0/0:0,21,233	0/1:169,0,60	0/0:0,8,107	0/0:0,57,255	0/0:0,57,255	0/0:0,42,255	0/0:0,39,255	0/0:0,63,255	0/0:0,36,255	0/0:0,60,255	0/0:0,51,255	0/0:0,57,255	0/0:0,72,255	0/0:0,57,255	0/0:0,57,255	0/1:205,0,255	0/1:159,0,236	0/0:0,42,255	0/0:0,63,255	0/0:0,75,255	0/0:0,48,255	0/0:0,51,255	0/0:0,66,255	0/0:0,42,255	0/0:0,45,255	0/0:0,48,255	0/0:0,33,255	0/0:0,21,184	0/0:0,48,255	0/0:0,42,255	0/0:0,57,255	0/0:0,39,255	0/0:0,30,255	0/0:0,30,255	0/0:0,42,255	0/1:123,0,255	0/1:255,0,188	0/1:122,0,255	0/1:243,0,248	0/0:0,39,255	0/0:0,66,255	0/0:0,72,255	0/0:0,60,255	0/0:0,27,248	0/0:0,27,213	1/1:255,51,0	0/1:249,0,12	0/1:192,0,242	0/1:255,0,182	0/1:33,0,255	0/1:119,0,251	1/1:255,42,0	1/1:255,57,0	0/1:30,0,101	0/0:0,3,25	./.:0,0,0	0/0:0,54,255	0/1:31,0,68	0/1:215,0,3
OAR1	105639829	.	G	A	1948.57	PASS	DP=1016;VDB=0.0201387;SGB=123.055;RPBZ=-0.556622;MQBZ=-0.711329;MQSBZ=1.53878;BQBZ=3.13039;FS=0;MQ0F=0;AC=14;AN=148;DP4=240,287,56,36;MQ=37	GT:PL	0/0:0,12,153	0/0:0,18,211	0/0:0,27,203	0/0:0,60,255	0/0:0,3,42	./.:0,0,0	0/0:0,21,211	0/0:0,39,255	0/0:0,45,255	0/0:0,33,251	0/0:0,21,185	0/0:0,21,205	0/0:0,45,255	0/0:0,24,212	0/0:0,45,255	0/0:0,36,255	0/0:0,21,193	0/0:0,30,241	0/1:180,0,0	0/1:196,0,65	0/0:0,21,191	0/0:0,30,244	0/0:0,45,255	0/0:0,24,238	0/0:0,27,215	0/0:0,24,224	0/0:0,45,255	0/0:0,3,255	0/0:0,36,255	0/0:0,18,152	0/0:0,12,128	0/0:0,18,192	0/0:0,33,255	0/0:0,24,205	0/0:0,36,255	0/0:0,27,255	0/0:0,18,179	0/0:0,9,93	0/1:18,0,192	0/1:227,0,103	0/1:225,0,72	0/1:159,0,255	0/0:0,30,230	0/0:0,45,255	0/0:0,48,255	0/0:0,36,255	0/0:0,12,144	0/0:0,12,153	0/1:159,0,17	1/1:255,36,0	0/1:150,0,42	0/1:255,0,156	0/1:120,0,66	0/1:90,0,162	0/0:0,27,167	0/0:0,24,214	0/0:0,21,200	0/0:0,3,27	0/0:0,18,145	0/0:0,12,108	0/0:0,18,204	0/0:0,27,217
OAR1	105696784	.	G	C	12414	PASS	DP=2056;VDB=4.37937e-12;SGB=100.819;RPBZ=0.0930927;MQBZ=-3.45979;MQSBZ=-0.00993642;BQBZ=-2.46169;FS=0;MQ0F=0.000486381;AC=104;AN=156;DP4=212,206,405,368;MQ=38	GT:PL	0/1:227,0,222	0/0:0,36,255	0/1:255,0,103	1/1:255,129,0	1/1:255,69,0	0/1:232,0,172	1/1:255,54,0	1/1:255,54,0	0/1:220,0,179	0/1:137,0,183	1/1:255,45,0	1/1:255,54,0	1/1:255,63,0	1/1:255,69,0	1/1:255,57,0	1/1:255,60,0	1/1:255,54,0	1/1:255,54,0	0/1:203,0,234	0/1:140,0,192	0/1:71,0,110	0/1:195,0,125	0/0:0,60,255	0/0:0,63,255	0/0:0,75,255	0/0:0,75,255	0/1:236,0,179	0/1:243,0,144	1/1:255,45,0	1/1:190,21,0	0/1:128,0,145	0/1:195,0,185	0/1:111,0,231	0/1:162,0,206	1/1:255,45,0	1/1:255,30,0	0/1:173,0,236	0/1:58,0,153	1/1:255,60,0	1/1:255,72,0	0/1:238,0,255	0/1:255,0,245	1/1:255,51,0	1/1:255,96,0	1/1:255,51,0	1/1:255,48,0	0/1:243,0,189	0/1:60,0,166	0/0:0,78,255	0/0:0,87,255	0/1:248,0,168	0/1:194,0,255	1/1:254,30,0	1/1:255,63,0	0/1:235,0,152	0/1:200,0,255	0/0:0,60,255	0/0:0,30,255	0/1:69,0,104	0/1:177,0,223	1/1:255,39,0	1/1:205,27,0
OAR1	105696893	.	G	A	1526.09	PASS	DP=376;VDB=1.46811e-26;SGB=42.6528;RPBZ=-0.763781;MQBZ=-2.15582;BQBZ=-2.19474;FS=0;MQ0F=0;AC=33;AN=134;DP4=0,267,0,101;MQ=36	GT:PL	0/0:0,21,137	0/0:0,6,66	0/1:52,0,58	0/0:0,36,174	0/1:131,0,78	0/1:16,6,0	0/0:0,9,90	0/0:0,12,100	0/0:0,15,98	0/0:0,15,124	0/1:29,0,51	0/1:63,0,49	0/0:0,9,81	0/0:0,30,155	0/1:122,0,86	0/1:81,0,52	0/0:0,15,113	0/0:0,21,143	0/0:0,18,106	0/0:0,21,140	0/1:14,0,47	0/0:0,10,112	0/0:0,18,129	0/0:0,15,115	0/0:0,18,144	0/1:3,0,81	0/1:96,0,45	0/1:32,0,32	0/1:47,0,27	0/1:57,0,0	0/0:0,3,24	0/0:0,6,66	0/1:38,0,88	0/0:0,6,38	0/1:98,0,42	1/1:52,9,0	0/1:62,6,0	0/1:8,3,0	1/1:161,24,0	1/1:104,18,0	0/0:0,27,150	0/0:0,36,175	0/0:0,12,106	0/1:6,0,122	0/1:76,0,22	0/1:60,0,14	0/1:22,0,58	0/1:26,0,77	0/0:0,24,161	0/0:0,27,166	0/0:0,18,101	0/0:0,21,151	0/0:0,15,108	0/0:0,21,152	0/1:96,0,112	./.:0,0,0	0/0:0,27,165	0/0:0,15,120	0/0:0,6,66	0/0:0,6,62	0/1:22,0,109	0/0:0,27,162
OAR1	105740276	.	C	T	5307.57	PASS	DP=2675;VDB=1.72826e-25;SGB=80.8271;RPBZ=0.0971311;MQBZ=-2.36405;MQSBZ=2.71326;BQBZ=1.14605;SCBZ=0;FS=0;MQ0F=0.000373832;AC=40;AN=154;DP4=618,606,176,156;MQ=39	GT:PL	0/0:0,57,255	0/0:0,24,240	0/1:54,0,163	0/0:0,48,255	0/1:153,0,24	0/1:232,0,221	0/0:0,45,255	0/0:0,72,255	0/0:0,72,255	0/0:0,102,255	0/1:225,0,252	0/1:146,0,255	0/0:0,72,255	0/0:0,81,255	0/1:255,0,233	0/1:240,0,255	0/0:0,87,255	0/0:0,75,255	0/0:0,69,255	0/0:0,42,255	0/1:99,0,209	0/1:255,0,255	0/0:0,72,255	0/0:0,102,255	0/0:0,93,255	0/0:0,54,255	0/0:0,135,255	0/0:0,99,255	0/1:210,0,137	0/1:247,0,128	0/0:0,48,255	0/0:0,66,255	0/0:0,75,255	0/0:0,60,255	0/1:148,0,255	0/1:255,0,255	0/1:206,0,220	0/1:217,0,200	1/1:255,108,0	1/1:255,78,0	0/0:0,93,255	0/0:0,118,255	0/0:0,60,255	0/0:0,96,255	0/1:255,0,255	0/1:255,0,255	0/1:114,0,179	0/1:255,0,201	0/0:0,87,255	0/0:0,108,255	0/0:0,90,255	0/0:0,96,255	0/0:0,108,255	0/0:0,93,255	0/1:191,0,232	0/1:184,0,255	0/0:0,36,255	0/0:0,54,255	0/0:0,48,255	0/0:0,30,255	0/1:90,0,255	0/1:27,0,58
OAR1	105769537	.	G	A	1218.96	PASS	DP=1234;VDB=1.53035e-13;SGB=97.5781;RPBZ=1.87881;MQBZ=0.499163;MQSBZ=-0.405257;BQBZ=0.0194729;FS=0;MQ0F=0.000810373;AC=8;AN=144;DP4=347,308,38,16;MQ=39	GT:PL	0/0:0,60,255	./.:0,0,0	0/0:0,18,204	0/0:0,51,255	0/0:0,15,172	0/0:0,78,255	0/1:154,0,148	0/1:159,0,175	0/0:0,48,255	0/0:0,27,183	0/1:70,0,241	0/1:205,0,50	0/1:248,0,145	0/1:167,0,129	0/1:156,0,213	0/1:190,0,153	0/0:0,33,255	0/0:0,24,249	0/0:0,30,255	0/0:0,45,255	0/0:0,30,214	0/0:0,36,255	0/0:0,30,255	0/0:0,24,211	0/0:0,45,255	0/0:0,33,255	0/0:0,27,244	0/0:0,36,255	0/0:0,24,242	0/0:0,24,255	0/0:0,18,196	0/0:0,27,254	0/0:0,27,237	0/0:0,24,246	0/0:0,27,255	0/0:0,33,255	0/0:0,9,100	0/0:0,6,64	0/0:0,18,205	0/0:0,63,255	0/0:0,51,255	0/0:0,54,255	0/0:0,27,255	0/0:0,51,255	0/0:0,30,255	0/0:0,54,255	0/0:0,24,232	0/0:0,9,118	0/0:0,18,205	0/0:0,42,255	0/0:0,45,255	0/0:0,33,255	0/0:0,15,153	0/0:0,33,255	0/0:0,105,255	0/0:0,9,105	0/0:0,30,255	0/0:0,18,204	0/0:0,18,163	0/0:0,12,148	0/0:0,30,255	0/0:0,18,111
OAR1	105769545	.	C	T	1509.4	PASS	DP=1234;VDB=5.75512e-08;SGB=120.612;RPBZ=0.563468;MQBZ=-2.35347;MQSBZ=0.0258489;BQBZ=-1.26732;FS=0;MQ0F=0.000810373;AC=14;AN=144;DP4=325,302,40,37;MQ=39	GT:PL	0/0:0,60,255	./.:0,0,0	0/0:0,18,204	0/0:0,51,255	0/1:27,0,115	0/1:228,0,131	0/0:0,42,255	0/0:0,39,255	0/0:0,48,255	0/0:0,27,194	0/0:0,36,255	0/0:0,33,241	0/0:0,51,255	0/0:0,36,255	0/0:0,42,255	0/0:0,39,255	0/0:0,33,255	0/0:0,24,247	0/0:0,30,255	0/0:0,45,255	0/1:90,0,128	0/1:248,0,73	1/1:255,30,0	1/1:208,24,0	1/1:255,45,0	1/1:255,33,0	0/0:0,27,243	0/0:0,39,255	0/0:0,24,244	0/0:0,24,255	0/1:60,0,117	0/1:83,0,156	0/0:0,27,236	0/0:0,24,225	0/0:0,27,241	0/0:0,33,255	0/0:0,9,107	0/0:0,6,53	0/0:0,18,205	0/0:0,60,255	0/0:0,51,255	0/0:0,54,255	0/0:0,24,246	0/0:0,51,255	0/0:0,30,255	0/0:0,54,255	0/0:0,21,231	0/0:0,9,118	0/0:0,18,199	0/0:0,42,255	0/0:0,45,255	0/0:0,33,255	0/0:0,18,169	0/0:0,33,255	0/0:0,105,255	0/0:0,9,105	0/0:0,30,255	0/0:0,18,207	0/0:0,18,163	0/0:0,12,148	0/0:0,30,255	0/0:0,18,111
OAR1	106109585	.	T	C	2083.67	PASS	DP=1199;VDB=0;SGB=113.862;RPBZ=-1.15125;MQBZ=1.06822;MQSBZ=5.96109;BQBZ=0.77767;FS=0;MQ0F=0.000834028;AC=16;AN=142;DP4=385,216,69,34;MQ=39	GT:PL	0/0:0,27,239	0/0:0,30,255	0/0:0,15,141	0/0:0,54,255	0/0:0,45,255	0/0:0,24,186	0/1:167,0,172	0/1:140,0,109	0/0:0,42,255	0/0:0,12,116	0/0:0,9,101	0/0:0,57,255	0/1:141,0,138	0/1:224,0,119	0/0:0,2,255	0/0:0,36,255	0/0:0,9,255	0/0:0,45,255	0/0:0,24,230	0/0:0,30,255	0/1:108,0,126	0/1:87,0,104	0/0:0,66,255	0/0:0,39,255	0/0:0,39,255	0/0:0,24,185	0/0:0,48,255	0/0:0,27,179	0/0:0,3,42	0/0:0,39,255	0/0:0,12,153	0/0:0,18,183	0/0:0,24,255	0/0:0,24,251	0/0:0,18,201	0/0:0,6,84	0/0:0,15,149	0/0:0,9,119	0/0:0,42,255	0/0:0,48,255	0/1:238,0,70	0/1:177,0,219	0/0:0,33,255	0/0:0,30,255	0/0:0,54,255	0/1:6,0,252	0/0:0,15,156	0/0:0,24,248	1/1:255,27,0	1/1:255,51,0	0/1:210,0,185	0/1:241,0,197	0/0:0,36,255	0/0:0,51,255	0/0:0,12,148	0/0:0,21,223	0/0:0,75,255	0/0:0,27,242	0/0:0,12,132	0/0:0,36,255	0/0:0,18,135	0/0:0,36,255
OAR1	106151524	.	G	A	602.499	PASS	DP=692;VDB=0.000245248;SGB=3.02095;RPBZ=-0.994225;MQBZ=0.284927;MQSBZ=-1.81166;BQBZ=-0.502594;FS=0;MQ0F=0;AC=12;AN=144;DP4=173,193,16,10;MQ=40	GT:PL	0/0:0,3,42	0/0:0,3,42	0/0:0,15,156	0/0:0,18,193	0/0:0,21,203	0/0:0,21,235	0/0:0,27,240	0/0:0,33,254	0/0:0,21,182	0/0:0,15,183	0/1:21,0,112	0/1:107,0,30	0/0:0,39,255	0/0:0,15,169	0/1:170,0,81	0/1:104,0,69	0/0:0,18,202	0/0:0,15,173	0/0:0,9,119	0/0:0,9,113	0/1:115,0,55	0/1:24,0,144	0/0:0,21,213	0/0:0,18,211	0/0:0,15,167	0/0:0,36,236	0/0:0,30,255	0/0:0,18,196	0/0:0,21,226	0/0:0,3,36	0/0:0,12,123	0/0:0,12,146	0/0:0,9,119	0/0:0,6,84	0/1:33,0,63	0/1:36,0,36	0/1:18,0,194	0/1:33,0,56	0/0:0,15,133	0/0:0,27,255	0/0:0,18,188	0/0:0,48,255	0/0:0,15,178	0/0:0,30,255	0/0:0,36,250	0/0:0,27,216	0/0:0,12,149	0/0:0,6,77	0/0:0,18,206	0/0:0,27,255	0/0:0,36,255	0/0:0,27,255	0/0:0,18,208	0/0:0,18,192	0/0:0,3,42	0/0:0,21,203	0/0:0,3,42	0/0:0,12,129	0/0:0,6,84	0/0:0,21,164	0/0:0,24,252	0/0:0,18,114
OAR1	10624602	.	G	A	13588.1	PASS	DP=1349;VDB=1.18715e-27;SGB=138.413;RPBZ=1.65492;MQBZ=-1.99319;MQSBZ=0.370575;BQBZ=-2.29073;FS=0;MQ0F=0;AC=124;AN=140;DP4=32,34,383,329;MQ=39	GT:PL	0/1:82,0,228	0/1:166,0,24	1/1:153,12,0	1/1:255,75,0	0/1:240,0,48	0/0:0,36,255	1/1:255,33,0	1/1:255,36,0	1/1:245,27,0	1/1:77,6,0	1/1:255,54,0	1/1:255,33,0	1/1:255,48,0	1/1:240,33,0	1/1:255,33,0	1/1:255,33,0	1/1:255,69,0	1/1:212,21,0	1/1:255,66,0	1/1:255,51,0	1/1:255,27,0	1/1:255,39,0	1/1:255,39,0	1/1:255,57,0	1/1:255,30,0	1/1:255,45,0	1/1:255,72,0	1/1:255,27,0	1/1:255,30,0	1/1:255,36,0	1/1:164,15,0	1/1:195,24,0	1/1:234,24,0	1/1:255,30,0	1/1:199,21,0	1/1:255,33,0	1/1:244,24,0	1/1:243,27,0	1/1:255,45,0	1/1:255,33,0	0/1:251,0,9	0/1:192,0,201	1/1:255,69,0	1/1:255,81,0	1/1:255,75,0	1/1:255,48,0	0/1:136,0,27	0/1:27,0,83	1/1:255,33,0	1/1:255,63,0	1/1:251,0,3	1/1:255,45,0	1/1:255,60,0	1/1:252,27,0	0/0:0,51,255	0/0:0,24,255	1/1:255,24,0	./.:0,0,0	1/1:105,9,0	1/1:145,12,0	1/1:167,15,0	1/1:255,36,0
OAR1	106255915	.	A	G	2312.24	PASS	DP=1283;VDB=5.0017e-24;SGB=99.0964;RPBZ=-0.508683;MQBZ=0.139393;MQSBZ=-7.50978;BQBZ=2.23041;FS=0;MQ0F=0;AC=22;AN=144;DP4=272,340,62,53;MQ=40	GT:PL	0/0:0,45,255	0/0:0,21,233	0/0:0,12,148	0/0:0,27,235	0/0:0,18,211	0/0:0,33,161	0/0:0,36,255	0/0:0,51,255	0/1:160,0,74	0/1:51,0,192	0/0:0,21,184	0/0:0,42,255	1/1:255,42,0	1/1:255,39,0	0/0:0,51,255	0/0:0,39,255	0/0:0,21,216	0/0:0,18,189	0/1:6,0,245	0/0:0,48,255	0/0:0,30,229	0/0:0,30,255	0/0:0,33,255	0/0:0,60,255	0/0:0,21,255	0/0:0,45,255	0/1:211,0,219	0/1:202,0,97	0/0:0,27,255	0/0:0,24,213	0/0:0,12,148	0/0:0,21,194	0/0:0,48,255	0/0:0,24,245	0/0:0,21,195	0/0:0,9,110	0/0:0,27,244	0/0:0,39,242	0/1:255,0,129	0/1:83,0,193	0/0:0,63,255	0/0:0,51,255	0/0:0,45,255	0/0:0,39,255	0/0:0,30,255	0/0:0,54,255	0/1:126,0,124	0/1:96,0,95	0/0:0,36,255	0/0:0,42,255	0/0:0,39,255	0/0:0,54,255	0/0:0,48,255	0/0:0,42,255	1/1:255,39,0	1/1:200,24,0	0/1:8,0,200	0/1:178,0,119	0/0:0,3,42	0/1:162,0,22	0/0:0,9,105	./.:0,0,0
OAR1	106265733	.	C	A	11249.2	PASS	DP=1094;VDB=1.68918e-37;SGB=130.381;RPBZ=1.0466;MQBZ=0.280346;MQSBZ=-5.66276;BQBZ=2.46648;FS=0;MQ0F=0.00274223;AC=113;AN=132;DP4=41,66,219,317;MQ=38	GT:PL	1/1:36,3,0	1/1:144,21,0	1/1:172,21,0	1/1:255,27,0	1/1:169,21,0	1/1:204,18,0	1/1:219,33,0	1/1:208,24,0	0/1:216,0,235	1/1:142,0,0	1/1:255,45,0	1/1:134,15,0	0/0:0,36,255	0/0:0,33,222	1/1:255,36,0	1/1:255,45,0	1/1:255,36,0	0/1:183,0,21	1/1:229,33,0	1/1:255,42,0	1/1:221,21,0	1/1:230,21,0	1/1:255,45,0	1/1:255,45,0	1/1:255,30,0	1/1:184,24,0	0/1:162,0,218	0/1:35,0,234	1/1:175,18,0	1/1:176,18,0	1/1:142,12,0	1/1:189,18,0	1/1:255,33,0	1/1:255,39,0	1/1:222,24,0	1/1:199,18,0	1/1:208,24,0	1/1:175,18,0	0/1:232,0,234	0/1:247,0,239	1/1:255,48,0	1/1:255,48,0	1/1:255,30,0	1/1:255,42,0	1/1:255,60,0	1/1:251,24,0	0/0:0,12,129	0/1:27,0,65	1/1:255,33,0	1/1:255,45,0	1/1:255,57,0	1/1:255,54,0	1/1:255,60,0	1/1:240,0,3	0/1:0,9,101	0/0:0,42,255	0/1:0,3,36	0/1:139,0,27	0/1:186,0,90	./.:0,0,0	1/1:42,3,0	./.:0,0,0
OAR1	106284670	.	C	T	13656.7	PASS	DP=1529;VDB=1.27648e-15;SGB=40.9112;RPBZ=1.13653;MQBZ=0.571432;MQSBZ=6.25939;BQBZ=1.73532;FS=0;MQ0F=0.000654022;AC=132;AN=152;DP4=110,59,466,291;MQ=37	GT:PL	1/1:255,39,0	1/1:255,36,0	1/1:255,39,0	1/1:237,30,0	1/1:255,45,0	1/1:167,15,0	1/1:195,27,0	1/1:255,48,0	0/1:255,0,236	0/1:77,0,203	1/1:255,54,0	1/1:203,24,0	0/1:218,0,45	0/1:82,0,215	1/1:196,36,0	1/1:255,42,0	1/1:255,75,0	1/1:255,45,0	0/1:165,0,227	0/1:199,0,191	1/1:255,33,0	1/1:255,36,0	1/1:255,51,0	1/1:255,81,0	1/1:255,63,0	1/1:255,54,0	0/1:71,0,193	0/1:198,0,154	1/1:255,51,0	1/1:228,27,0	1/1:254,27,0	1/1:156,30,0	1/1:255,39,0	1/1:197,21,0	1/1:255,36,0	1/1:234,24,0	1/1:219,30,0	1/1:255,33,0	0/1:180,0,149	0/1:199,0,194	1/1:255,66,0	1/1:255,60,0	1/1:255,39,0	1/1:255,72,0	1/1:255,51,0	1/1:255,39,0	0/1:60,0,102	0/1:255,0,16	1/1:255,42,0	1/1:255,36,0	1/1:255,6,0	1/1:255,57,0	1/1:255,51,0	1/1:224,27,0	0/0:0,60,255	0/0:0,99,255	0/1:170,0,174	0/1:60,0,162	0/1:28,0,206	1/1:141,18,0	1/1:178,24,0	1/1:255,30,0
OAR1	106458207	.	C	T	1275.19	PASS	DP=1229;VDB=8.73812e-11;SGB=96.5909;RPBZ=-2.63462;MQBZ=-2.28331;MQSBZ=-0.29641;BQBZ=1.32329;FS=0;MQ0F=0;AC=10;AN=138;DP4=307,344,26,36;MQ=38	GT:PL	0/0:0,15,130	0/0:0,6,74	0/0:0,6,66	0/0:0,12,148	0/0:0,51,255	0/0:0,9,100	0/0:0,33,255	0/0:0,51,255	0/0:0,39,255	0/0:0,30,197	0/0:0,36,255	0/0:0,39,255	0/0:0,51,255	0/0:0,39,255	0/0:0,42,255	0/0:0,33,255	0/0:0,18,168	0/0:0,24,234	0/0:0,39,255	0/0:0,27,255	0/0:0,30,255	0/0:0,33,255	0/0:0,63,255	0/0:0,48,255	0/0:0,30,255	0/0:0,63,255	0/0:0,21,255	0/0:0,39,255	0/0:0,18,189	0/0:0,36,255	0/0:0,9,113	0/0:0,39,255	0/0:0,15,130	0/0:0,24,243	0/0:0,21,215	0/0:0,24,230	0/0:0,18,199	0/0:0,15,177	0/0:0,51,255	0/0:0,39,255	0/1:206,0,225	0/1:95,0,255	0/0:0,51,255	0/0:0,54,255	0/0:0,45,255	0/0:0,45,255	0/1:56,0,28	0/1:145,0,54	1/1:255,27,0	1/1:246,33,0	0/1:220,0,223	0/1:209,0,255	0/0:0,66,255	0/0:0,54,255	0/0:0,48,255	0/0:0,42,255	0/0:0,24,244	0/0:0,12,104	0/0:0,18,178	./.:0,0,0	0/0:0,15,132	0/0:0,6,84
OAR1	106532036	.	T	C	1970.3	PASS	DP=1264;VDB=6.56237e-12;SGB=61.1874;RPBZ=1.18224;MQBZ=-1.63138;MQSBZ=-4.4941;BQBZ=-1.47066;FS=0;MQ0F=0;AC=17;AN=154;DP4=257,382,40,53;MQ=40	GT:PL	0/0:0,33,255	0/0:0,9,118	0/0:0,6,43	0/0:0,96,255	0/0:0,54,255	0/0:0,30,255	0/0:0,27,248	0/0:0,60,255	0/0:0,39,255	0/0:0,21,173	0/0:0,24,229	0/0:0,33,255	0/0:0,45,255	0/0:0,36,255	0/0:0,30,255	0/0:0,30,255	0/0:0,45,255	0/0:0,30,241	0/0:0,42,255	0/0:0,27,251	0/0:0,15,167	0/0:0,24,235	0/0:0,75,255	0/0:0,48,255	0/0:0,18,187	0/0:0,54,255	0/1:126,0,171	0/1:157,0,255	0/0:0,18,191	0/0:0,15,172	0/0:0,36,255	0/0:0,9,92	0/1:33,0,53	0/1:246,0,79	0/0:3,0,196	0/0:0,21,220	0/0:0,30,255	0/0:0,21,217	0/0:0,18,199	0/0:0,21,227	0/1:255,0,231	0/1:191,0,174	0/0:0,36,255	0/0:0,45,255	0/0:0,45,255	0/0:0,39,255	0/1:82,0,30	0/0:0,4,199	1/1:199,21,0	1/1:239,27,0	0/1:255,0,45	0/1:97,0,255	0/0:0,39,255	0/0:0,42,255	0/0:0,25,255	0/1:57,0,185	0/1:98,0,134	0/1:104,0,63	0/0:0,42,255	0/0:0,39,255	./.:0,0,0	0/0:0,6,84
OAR1	106552994	.	G	A	3166.38	PASS	DP=1048;VDB=2.95356e-16;SGB=51.8152;RPBZ=0.198525;MQBZ=1.26193;MQSBZ=-0.77317;BQBZ=1.73769;FS=0;MQ0F=0;AC=37;AN=146;DP4=265,217,83,66;MQ=38	GT:PL	1/1:218,21,0	0/0:0,24,249	0/0:0,3,42	1/1:255,75,0	0/0:0,12,232	0/0:0,18,202	0/0:0,21,200	0/0:0,27,233	0/0:0,12,117	0/0:0,33,255	0/1:21,0,186	0/0:0,48,255	0/0:0,39,255	0/0:0,36,255	0/0:0,36,255	0/0:0,36,255	0/0:0,54,255	0/0:0,75,255	0/1:111,0,80	0/1:184,0,123	0/1:30,0,67	0/0:0,51,255	0/1:6,0,240	0/0:0,33,255	0/0:0,24,243	0/0:0,18,180	0/0:0,54,255	0/0:0,42,255	0/1:36,0,36	0/1:69,0,88	0/1:33,0,22	0/1:58,0,99	0/1:170,0,85	0/1:63,0,148	0/1:153,0,52	0/0:0,9,104	0/1:174,0,56	0/1:146,0,86	0/0:0,30,255	0/0:0,63,255	0/1:90,0,222	0/1:255,0,255	1/1:208,21,0	1/1:255,33,0	0/1:77,0,240	0/1:156,0,143	0/0:0,15,115	0/0:0,9,83	0/0:0,24,207	0/0:0,30,255	0/0:0,1,168	0/1:159,0,255	0/1:124,0,163	0/1:30,0,107	0/0:0,27,255	0/0:0,36,255	0/1:18,0,206	0/1:31,0,104	0/0:0,6,66	0/0:0,12,130	0/0:0,3,42	0/0:0,3,42
OAR1	106703391	.	T	C	8617.37	PASS	DP=1272;VDB=1.29054e-17;SGB=57.9199;RPBZ=0.140376;MQBZ=-2.82701;MQSBZ=-6.55207;BQBZ=-0.803424;FS=0;MQ0F=0.000786163;AC=83;AN=148;DP4=143,198,180,230;MQ=38	GT:PL	0/1:209,0,143	1/1:203,24,0	0/1:115,0,63	0/0:0,42,255	0/0:0,18,211	0/1:128,0,78	1/1:255,42,0	0/1:151,0,21	0/1:196,0,251	0/1:123,0,145	0/1:86,0,50	0/1:169,0,128	0/1:182,0,75	0/1:78,0,139	0/1:149,0,88	0/1:80,0,121	0/0:0,36,238	0/0:0,33,255	0/0:0,39,255	0/0:0,42,255	0/1:72,0,123	0/1:132,0,94	1/1:255,51,0	1/1:255,33,0	0/1:255,0,208	0/1:126,0,108	0/1:151,0,220	0/1:96,0,220	0/1:231,0,31	1/1:216,21,0	1/1:199,27,0	1/1:154,15,0	0/1:63,0,102	1/1:227,3,0	0/1:158,0,54	0/1:80,0,21	0/1:98,0,87	0/1:50,0,60	1/1:255,66,0	1/1:255,54,0	0/1:223,0,238	0/1:69,0,255	1/1:255,33,0	1/1:255,63,0	0/1:143,0,117	0/1:85,0,219	0/1:230,0,75	0/1:162,0,90	0/0:0,45,255	0/0:0,27,237	0/1:90,0,203	0/1:255,0,221	0/1:245,0,231	0/1:156,0,255	0/1:87,0,160	0/1:95,0,139	0/0:0,27,210	0/0:0,48,255	1/1:255,42,0	1/1:164,27,0	./.:0,0,0	1/1:81,9,0
OAR1	106828417	.	C	T	1230	PASS	DP=930;VDB=2.29538e-18;SGB=55.9655;RPBZ=0.152872;MQBZ=-4.54343;MQSBZ=6.96611;BQBZ=-3.15915;FS=0;MQ0F=0;AC=16;AN=142;DP4=299,176,41,20;MQ=39	GT:PL	0/1:86,0,51	1/1:204,18,0	0/0:0,21,173	0/0:0,42,255	0/0:0,3,42	0/0:0,15,183	0/0:0,6,77	0/0:0,24,249	0/0:0,24,176	0/0:0,30,255	0/0:0,42,255	0/0:0,18,193	0/0:0,36,255	0/0:0,27,235	0/0:0,27,255	0/0:0,27,219	0/0:0,27,255	0/0:0,21,219	0/0:0,15,172	0/0:0,45,255	0/0:0,18,207	0/0:0,39,255	1/1:163,21,0	0/1:240,0,9	1/1:252,24,0	0/1:85,9,0	0/0:6,39,255	0/0:0,33,255	0/0:0,15,169	0/0:0,18,176	0/1:36,0,36	0/1:38,0,130	./.:0,0,0	0/0:0,9,107	0/0:0,15,166	0/0:0,6,77	0/0:0,15,147	0/0:0,21,203	0/0:0,24,229	0/0:0,30,226	0/0:0,27,223	0/0:0,39,255	0/1:12,0,98	0/0:0,30,235	0/0:0,48,255	0/0:0,39,255	0/0:0,15,131	0/0:0,15,169	0/0:0,30,224	0/0:0,4,219	0/0:0,4,211	0/0:0,48,255	0/0:0,27,242	0/0:0,33,255	0/0:0,18,195	0/0:0,51,255	0/0:0,36,255	0/0:0,30,255	1/1:183,15,0	0/1:93,0,114	0/0:0,6,84	0/0:0,6,77
OAR1	106857109	.	C	T	4059.62	PASS	DP=1170;VDB=4.66306e-08;SGB=123.177;RPBZ=0.226665;MQBZ=-1.19558;MQSBZ=-4.944;BQBZ=-0.37195;FS=0;MQ0F=0;AC=40;AN=144;DP4=232,260,87,107;MQ=38	GT:PL	1/1:102,9,0	1/1:211,18,0	0/1:105,0,66	0/0:0,39,255	1/1:255,45,0	0/0:0,18,200	0/0:0,36,255	0/1:9,0,212	0/0:0,48,255	0/0:0,30,255	0/1:103,0,139	0/1:238,0,76	0/0:0,24,239	0/0:0,39,255	0/1:137,0,205	0/1:120,0,152	1/1:255,45,0	1/1:255,39,0	0/0:0,24,229	0/0:0,36,255	0/0:0,15,181	0/0:0,48,255	1/1:255,42,0	1/1:255,12,0	1/1:255,48,0	1/1:239,30,0	0/0:0,42,255	0/0:0,51,255	0/0:0,24,209	0/0:0,24,224	0/1:103,0,91	0/1:117,0,184	0/0:0,15,153	0/1:24,0,151	0/0:0,9,108	0/0:0,18,201	0/0:0,18,188	0/0:0,33,255	0/1:200,0,57	0/1:220,0,115	0/0:0,57,255	0/0:0,30,255	0/0:0,27,255	0/0:0,42,255	0/0:0,51,255	0/0:0,54,255	0/0:0,18,165	0/0:0,18,204	0/0:0,21,197	0/0:0,39,255	0/0:0,63,255	0/0:0,42,255	0/1:209,0,107	0/1:194,0,91	0/0:0,45,255	0/0:0,21,228	0/1:87,0,189	0/1:49,0,97	0/1:80,0,147	0/1:21,0,183	0/0:0,21,153	0/0:0,3,42
OAR1	106982952	.	G	A	4052.9	PASS	DP=1506;VDB=1.09848e-12;SGB=79.9344;RPBZ=1.07591;MQBZ=-4.43268;MQSBZ=-2.52499;BQBZ=-1.07443;FS=0;MQ0F=0;AC=36;AN=148;DP4=321,343,98,114;MQ=39	GT:PL	0/1:211,0,84	1/1:208,18,0	0/1:60,0,137	0/0:0,63,255	0/1:53,0,44	0/0:0,42,255	0/0:0,27,231	0/0:0,24,255	0/1:187,0,199	0/1:203,0,48	0/0:0,45,255	0/0:0,42,255	0/0:0,48,255	0/0:0,42,255	0/0:0,60,255	0/0:0,30,255	0/0:0,54,255	0/0:0,45,255	0/1:118,0,129	0/1:192,0,189	0/0:0,24,232	0/0:0,30,255	1/1:255,60,0	1/1:255,48,0	1/1:255,51,0	1/1:255,42,0	0/0:0,51,255	0/0:0,39,255	0/0:0,39,255	0/0:0,36,255	0/1:135,0,96	0/1:150,0,106	0/0:0,30,255	0/0:0,33,255	0/1:202,0,169	0/1:132,0,66	0/1:199,0,72	0/1:125,0,60	0/1:174,0,255	0/1:252,0,240	0/0:0,51,255	0/0:0,60,255	0/0:0,48,255	0/0:0,75,255	0/0:0,50,255	0/0:0,63,255	0/0:0,21,223	0/0:0,21,197	0/0:0,42,255	0/0:0,33,255	0/0:0,42,255	0/0:0,66,255	0/1:251,0,255	0/1:83,0,255	0/0:0,39,255	0/0:0,36,255	0/0:0,18,196	0/0:0,21,233	0/0:0,0,255	./.:0,0,0	0/0:0,33,255	0/0:0,18,202
OAR1	106982998	.	A	C	363.496	PASS	DP=1350;VDB=0.0061455;SGB=-46.8642;RPBZ=-3.33058;MQBZ=-0.15445;MQSBZ=-1.37495;BQBZ=2.04219;FS=0;MQ0F=0;AC=10;AN=146;DP4=223,584,11,17;MQ=39	GT:PL	0/0:6,0,252	0/0:0,9,113	0/0:0,18,200	0/0:0,63,255	0/0:5,0,91	0/1:12,0,212	0/1:69,0,117	0/1:34,0,255	0/1:30,0,174	0/1:12,0,184	0/0:0,42,255	0/0:0,42,255	0/0:0,48,255	0/0:0,42,255	0/0:0,60,255	0/0:0,30,255	0/1:74,0,200	0/1:58,0,212	0/0:0,30,220	0/0:0,48,255	0/0:0,24,219	0/0:0,30,232	0/0:0,57,255	0/0:0,39,255	0/0:0,51,255	0/0:0,39,255	0/0:0,51,255	0/0:0,33,255	0/0:0,36,255	0/0:0,39,255	0/0:0,24,224	0/0:0,39,212	0/0:0,24,239	0/0:0,33,250	0/0:0,54,255	0/0:0,15,175	0/0:0,33,255	0/0:0,18,193	0/0:0,54,255	0/0:0,72,255	0/0:0,48,255	0/0:0,57,255	0/0:0,48,255	0/0:0,72,255	0/0:0,60,255	0/0:0,63,255	0/0:0,21,216	0/0:0,21,221	0/0:0,36,255	0/0:0,33,255	0/0:0,39,255	0/0:0,66,255	0/0:0,78,255	0/0:0,39,255	0/0:0,39,255	0/0:0,36,255	0/0:0,18,178	0/0:0,21,185	0/0:0,39,255	./.:0,0,0	0/0:0,33,255	0/0:0,18,168
OAR1	10707962	.	G	A	3894.62	PASS	DP=978;VDB=3.08573e-32;SGB=38.5906;RPBZ=-0.557882;MQBZ=-0.429989;MQSBZ=3.88005;BQBZ=-0.801707;FS=0;MQ0F=0.00102249;AC=40;AN=138;DP4=239,165,112,55;MQ=39	GT:PL	0/1:104,0,57	0/1:117,0,180	1/1:157,24,0	0/1:90,0,255	0/1:77,3,0	0/1:25,0,130	0/0:0,39,255	0/0:0,24,242	0/0:0,18,178	0/0:0,15,168	0/0:0,24,239	0/0:0,18,171	0/1:50,0,104	0/1:116,0,163	0/0:0,12,138	0/0:0,15,159	0/1:155,0,111	0/1:48,0,212	0/1:128,0,63	0/1:160,0,150	0/1:63,0,163	0/1:45,0,209	0/0:0,39,255	0/0:0,51,255	0/1:175,0,176	0/1:90,0,48	0/1:120,0,255	0/1:186,0,231	0/1:36,0,36	0/1:69,0,87	0/0:0,9,105	0/0:0,18,189	0/0:0,15,183	0/0:0,6,72	0/1:168,0,60	0/1:12,0,90	0/1:131,0,21	1/1:212,14,0	0/0:0,27,254	0/0:0,42,255	0/1:175,0,209	0/1:150,0,229	0/0:0,21,227	0/0:0,36,255	0/1:192,0,158	0/1:146,0,197	0/1:71,0,184	0/1:153,0,51	0/0:0,27,249	0/0:0,39,255	0/1:210,0,116	0/1:223,0,160	0/0:0,27,229	0/0:0,39,255	0/0:0,69,255	0/0:0,36,255	0/0:0,18,211	0/0:0,3,42	0/0:0,3,42	./.:0,0,0	./.:0,0,0	0/1:42,3,0
OAR1	107295709	.	G	A	8498.04	PASS	DP=850;VDB=3.20772e-24;SGB=67.2234;RPBZ=-1.97671;MQBZ=-3.27682;MQSBZ=3.54458;BQBZ=-1.22203;FS=0;MQ0F=0;AC=102;AN=142;DP4=71,77,186,162;MQ=39	GT:PL	0/1:138,0,223	1/1:121,12,0	./.:0,0,0	1/1:255,27,0	1/1:118,9,0	1/1:36,3,0	0/0:0,21,181	0/0:0,9,105	0/1:159,0,75	0/1:11,0,181	0/0:0,15,172	0/0:0,24,211	1/1:176,21,0	1/1:255,42,0	0/0:0,27,250	0/0:0,30,255	0/0:0,12,153	0/1:0,0,246	0/1:96,0,90	0/1:107,0,30	0/0:0,15,175	0/1:118,0,90	1/1:249,27,0	1/1:191,21,0	0/1:151,0,223	0/1:60,0,130	0/1:228,0,15	1/1:253,27,0	1/1:83,9,0	1/1:148,12,0	1/1:183,15,0	1/1:134,12,0	1/1:113,9,0	1/1:183,15,0	0/1:75,0,27	0/1:30,0,107	0/1:30,0,67	0/1:129,0,98	1/1:241,24,0	1/1:255,45,0	1/1:240,33,0	1/1:255,33,0	1/1:255,24,0	1/1:255,27,0	1/1:255,33,0	1/1:175,15,0	1/1:241,27,0	1/1:46,6,0	1/1:42,3,0	1/1:255,30,0	1/1:243,27,0	1/1:241,24,0	1/1:148,12,0	1/1:255,45,0	1/1:255,51,0	1/1:255,9,0	0/1:87,0,226	0/1:19,0,184	0/0:0,18,211	0/1:30,0,107	0/0:0,15,169	0/0:0,15,183
OAR1	107314782	.	G	A	529.695	PASS	DP=404;VDB=0.000176408;SGB=24.5912;RPBZ=-0.36208;MQBZ=1.12083;MQSBZ=1.6126;BQBZ=-0.459851;FS=0;MQ0F=0;AC=10;AN=122;DP4=101,121,12,10;MQ=37	GT:PL	0/0:0,24,99	0/0:0,18,145	./.:0,0,0	1/1:166,18,0	0/0:0,9,118	0/0:0,9,119	0/0:0,3,42	0/0:0,18,192	0/0:0,24,178	0/0:0,9,113	0/0:0,21,217	0/0:0,18,151	0/0:0,9,72	0/0:0,12,134	0/0:0,24,213	0/0:0,12,146	0/0:0,21,222	0/0:0,12,129	0/0:0,9,113	0/0:0,15,169	0/0:0,12,108	0/0:0,3,42	0/0:0,9,115	0/0:0,27,240	0/0:0,15,159	0/0:0,33,255	0/1:38,3,0	1/1:171,18,0	0/1:68,0,27	0/0:0,9,101	0/0:0,9,118	0/0:0,3,42	0/1:101,9,0	0/1:36,3,0	0/0:0,9,113	0/0:0,21,218	0/1:72,0,62	0/0:0,9,113	0/0:0,6,61	0/0:0,3,42	0/0:0,21,223	0/0:0,15,102	0/0:0,3,42	0/0:0,6,84	0/0:0,6,77	0/0:0,12,104	0/1:36,0,17	0/0:0,3,42	0/0:0,3,42	0/0:0,15,179	0/0:0,3,42	0/0:0,24,218	0/0:0,24,230	0/0:0,21,213	0/0:0,3,42	./.:0,0,0	0/0:0,6,84	0/0:0,6,77	0/0:0,3,40	0/0:0,15,172	./.:0,0,0	./.:0,0,0
OAR1	107396120	.	A	C	1759.01	PASS	DP=1073;VDB=2.27966e-21;SGB=167.606;RPBZ=-0.744574;MQBZ=-0.0595296;MQSBZ=-3.04863;BQBZ=-0.84382;FS=0;MQ0F=0;AC=17;AN=136;DP4=262,253,62,39;MQ=40	GT:PL	0/0:0,45,255	0/0:0,42,255	0/0:0,9,118	0/1:255,0,148	0/0:0,27,255	0/0:0,39,255	./.:0,0,0	./.:0,0,0	0/0:0,33,255	0/0:0,15,150	0/0:0,21,222	0/0:0,15,167	0/0:0,66,255	0/0:0,54,255	0/0:0,39,255	0/0:0,9,101	0/0:0,51,255	0/0:0,60,255	0/0:0,15,156	0/0:0,33,255	0/0:0,18,182	0/0:0,21,206	0/0:0,39,255	0/0:0,33,255	0/0:0,30,255	0/0:0,45,255	1/1:255,33,0	1/1:255,54,0	0/1:42,3,0	1/1:238,27,0	0/0:0,6,77	0/0:0,9,96	1/1:187,18,0	1/1:126,12,0	0/0:0,9,105	0/0:0,12,128	0/1:130,0,54	0/1:135,0,71	0/0:0,63,255	0/0:0,45,255	0/0:0,24,236	0/0:0,45,255	./.:0,0,0	./.:0,0,0	0/0:0,27,184	0/0:0,27,255	0/1:103,9,0	0/1:193,0,231	0/0:0,30,255	0/0:0,30,255	0/0:0,18,207	0/0:0,21,223	0/0:0,9,115	0/0:0,45,255	0/0:0,66,255	0/0:0,60,255	0/0:0,18,170	0/0:0,9,118	0/0:0,6,77	0/0:0,6,77	0/0:0,27,255	0/0:0,9,119
OAR1	10746987	.	C	T	2432.06	PASS	DP=1446;VDB=3.58744e-16;SGB=103.818;RPBZ=1.52972;MQBZ=1.35269;MQSBZ=-0.618274;BQBZ=-0.74656;FS=0;MQ0F=0;AC=18;AN=144;DP4=359,344,49,62;MQ=40	GT:PL	0/1:147,0,110	0/1:151,0,95	0/1:236,0,136	0/0:0,27,247	0/1:201,0,170	0/1:66,0,250	0/0:0,24,231	0/0:0,21,204	0/0:0,60,255	0/0:0,45,255	0/0:0,54,255	0/0:0,36,255	0/0:0,24,228	0/0:0,21,223	0/0:0,33,255	0/0:0,54,255	0/0:0,18,202	0/0:0,27,255	0/0:0,21,195	0/0:0,45,255	0/0:0,21,190	0/0:0,24,238	0/0:0,66,255	0/0:0,60,255	0/0:0,30,250	0/0:0,12,143	0/1:194,0,246	0/1:58,0,228	0/0:0,12,128	0/0:0,12,153	0/0:0,30,255	0/0:0,45,255	0/0:0,33,255	0/0:0,24,239	0/0:0,27,255	0/0:0,6,84	0/0:0,9,119	0/0:0,12,175	0/0:0,42,255	0/0:0,54,255	0/1:255,0,255	0/1:248,0,252	0/0:0,60,255	0/0:0,108,255	0/0:0,12,148	0/0:0,27,213	0/1:145,0,95	0/1:137,0,116	0/0:0,54,255	0/0:0,42,255	0/0:0,9,98	0/0:0,24,255	0/0:0,60,255	0/0:0,63,255	0/0:0,54,255	0/0:0,96,255	0/0:0,48,255	0/0:0,57,255	1/1:255,33,0	0/1:192,0,252	0/0:0,3,42	./.:0,0,0
OAR1	107602636	.	C	T	10592.1	PASS	DP=1325;VDB=2.1758e-16;SGB=47.141;RPBZ=-1.2042;MQBZ=-1.27447;MQSBZ=-0.75654;BQBZ=-0.880029;FS=0;MQ0F=0;AC=103;AN=148;DP4=144,105,293,245;MQ=39	GT:PL	0/1:255,0,37	1/1:204,18,0	1/1:180,36,0	0/1:66,0,255	0/1:69,0,65	1/1:65,6,0	1/1:196,18,0	1/1:255,63,0	0/1:229,0,212	0/1:127,0,148	1/1:213,24,0	1/1:255,45,0	1/1:255,45,0	1/1:255,30,0	1/1:255,51,0	1/1:255,51,0	0/1:132,0,121	0/1:118,0,226	1/1:235,30,0	1/1:255,54,0	1/1:255,39,0	1/1:255,48,0	1/1:255,48,0	1/1:255,42,0	1/1:255,39,0	1/1:255,51,0	0/1:255,0,103	0/1:255,0,89	0/1:117,0,67	0/1:44,0,110	0/1:42,0,126	0/1:150,0,41	0/0:0,33,255	0/0:0,21,210	0/1:87,0,192	0/1:87,0,125	0/1:90,0,135	0/1:49,0,106	0/1:239,0,2	1/1:196,21,0	0/1:191,0,255	0/1:218,0,239	0/0:0,36,255	0/0:0,24,250	0/1:72,0,255	0/1:189,0,102	0/1:121,0,77	0/1:171,0,54	1/1:255,30,0	1/1:217,24,0	0/1:239,0,187	0/1:133,0,255	0/1:199,0,180	0/1:126,0,205	1/1:255,60,0	1/1:238,24,0	0/1:30,0,94	./.:0,0,0	0/1:36,0,180	0/1:196,0,137	1/1:189,18,0	1/1:143,12,0
OAR1	10760751	.	G	A	2379.64	PASS	DP=677;VDB=3.9464e-11;SGB=36.1953;RPBZ=-0.799158;MQBZ=0.0200037;MQSBZ=2.64878;BQBZ=-1.04656;FS=0;MQ0F=0.0014771;AC=31;AN=124;DP4=148,142,58,35;MQ=39	GT:PL	0/0:0,18,204	0/0:0,36,255	./.:0,0,0	0/1:206,0,117	./.:0,0,0	0/0:0,27,255	0/1:30,0,70	0/1:42,3,0	0/0:0,18,184	0/0:0,24,243	0/0:0,12,114	0/0:0,18,181	0/0:0,15,177	0/0:0,21,161	0/1:98,0,108	0/1:52,0,179	0/0:0,24,227	0/0:0,24,239	0/1:160,0,96	0/1:130,0,113	1/1:122,12,0	0/1:80,0,72	0/0:0,36,255	0/0:0,6,77	0/1:125,0,128	0/1:124,0,97	0/0:0,30,255	0/0:0,15,152	0/1:36,0,36	0/0:0,3,42	0/1:107,0,30	0/0:0,9,89	0/0:0,3,23	0/1:47,0,69	0/1:105,0,27	./.:0,0,0	0/1:39,0,33	0/1:33,0,75	0/1:108,0,60	0/1:107,0,14	0/0:0,54,255	0/0:0,30,255	0/0:0,15,167	0/0:0,21,172	0/0:0,42,255	0/0:0,15,136	0/0:0,6,76	0/0:0,12,144	0/0:0,21,229	0/0:0,9,102	0/1:108,0,66	1/1:153,12,0	0/1:124,0,182	0/1:90,0,185	0/0:0,12,153	0/0:0,21,230	0/1:136,0,146	0/1:24,0,107	0/1:81,0,161	0/0:0,6,84	0/1:99,0,63	0/0:0,15,178
OAR1	107816727	.	G	A	4675.48	PASS	DP=1011;VDB=2.86124e-19;SGB=92.5882;RPBZ=0.581785;MQBZ=-4.02877;MQSBZ=-1.3624;BQBZ=-0.866828;FS=0;MQ0F=0.00098912;AC=51;AN=146;DP4=187,231,94,116;MQ=39	GT:PL	0/1:72,0,65	1/1:255,48,0	1/1:146,12,0	0/1:174,0,148	0/0:0,18,148	0/1:178,0,79	0/0:0,42,255	0/0:0,21,196	0/0:0,42,250	0/0:0,39,255	0/0:0,12,146	0/0:0,21,208	0/0:0,30,255	0/0:0,21,190	0/0:0,21,176	0/0:0,21,219	0/0:0,30,255	0/0:0,60,255	0/0:0,48,255	0/0:0,18,180	0/0:0,15,155	0/0:0,39,255	1/1:255,30,0	1/1:182,18,0	1/1:124,12,0	1/1:255,48,0	0/0:0,42,255	0/0:0,60,255	0/0:0,39,255	0/0:0,12,113	0/1:151,0,45	0/1:204,0,126	0/0:0,18,204	0/0:0,12,143	0/0:0,6,77	1/1:77,6,0	0/1:27,0,132	0/1:57,0,181	0/1:127,0,87	0/1:192,0,119	0/1:186,0,233	0/1:249,0,175	0/0:0,24,238	0/0:0,48,255	0/1:126,0,84	0/1:90,0,148	0/1:88,0,48	0/1:58,0,81	1/1:207,18,0	1/1:241,30,0	0/1:49,0,172	0/1:89,0,161	0/1:163,0,122	0/1:137,0,231	0/1:100,0,245	0/1:171,0,244	0/0:0,6,77	0/0:0,12,148	1/1:164,21,0	0/1:42,3,0	1/1:110,12,0	1/1:109,15,0
OAR1	107880352	.	G	T	6211.7	PASS	DP=1045;VDB=4.44621e-22;SGB=109.66;RPBZ=-1.4469;MQBZ=-2.96189;MQSBZ=1.49765;BQBZ=-2.72493;FS=0;MQ0F=0;AC=65;AN=142;DP4=163,162,128,133;MQ=39	GT:PL	0/0:0,21,228	./.:0,0,0	0/0:0,12,146	0/1:163,0,169	1/1:127,12,0	0/1:12,0,225	1/1:146,12,0	1/1:161,18,0	1/1:255,27,0	1/1:255,45,0	1/1:255,39,0	1/1:255,42,0	1/1:246,30,0	1/1:255,36,0	1/1:237,27,0	1/1:132,12,0	0/1:146,0,2	0/1:190,0,166	0/1:147,0,127	0/1:244,0,103	1/1:189,18,0	1/1:255,36,0	0/0:0,27,255	0/0:0,27,249	0/0:0,42,255	0/0:0,45,255	1/1:245,24,0	1/1:255,45,0	1/1:119,9,0	0/1:143,0,146	0/0:0,9,119	0/0:0,18,207	1/1:255,24,0	1/1:255,30,0	0/0:0,36,255	0/0:0,9,105	0/1:153,0,57	0/1:130,0,140	0/1:255,0,154	0/1:125,0,193	0/0:0,30,255	0/0:0,48,255	0/0:0,30,241	0/0:0,36,255	0/0:0,15,181	0/0:0,33,233	0/1:93,0,167	0/1:65,0,101	0/0:0,36,255	0/0:0,30,255	0/0:0,33,255	0/0:0,51,255	0/0:0,30,255	0/0:0,36,255	0/1:48,0,222	0/1:124,0,177	0/0:0,3,42	1/1:65,6,0	1/1:118,9,0	0/0:0,6,77	0/0:0,27,255	0/0:0,24,236
OAR1	107918298	.	G	A	12965	PASS	DP=1203;VDB=0;SGB=47.8724;RPBZ=1.22717;MQBZ=-2.94824;MQSBZ=-5.7526;BQBZ=-1.95641;FS=0;MQ0F=0;AC=126;AN=144;DP4=38,59,240,376;MQ=38	GT:PL	1/1:255,27,0	1/1:209,21,0	1/1:105,9,0	1/1:255,60,0	1/1:206,27,0	1/1:82,6,0	1/1:255,45,0	1/1:251,27,0	1/1:255,42,0	1/1:232,21,0	1/1:255,39,0	1/1:238,36,0	1/1:225,30,0	1/1:255,60,0	1/1:255,36,0	1/1:255,30,0	1/1:255,42,0	1/1:255,42,0	1/1:255,33,0	1/1:237,33,0	1/1:237,24,0	1/1:255,33,0	1/1:255,33,0	1/1:255,51,0	1/1:255,57,0	1/1:244,30,0	1/1:253,30,0	1/1:255,42,0	0/1:30,0,107	0/1:142,0,140	0/1:80,0,142	0/1:100,0,93	1/1:239,24,0	1/1:255,39,0	0/1:163,0,54	0/1:136,0,194	1/1:215,24,0	1/1:233,27,0	1/1:255,57,0	1/1:255,51,0	0/1:204,0,151	0/1:223,0,42	0/0:0,16,246	0/0:0,42,255	0/1:124,0,120	0/1:255,0,117	1/1:213,21,0	1/1:210,21,0	1/1:255,12,0	1/1:255,39,0	0/1:105,0,103	0/1:182,0,255	0/1:255,0,158	0/1:161,0,178	1/1:255,36,0	1/1:255,39,0	1/1:105,9,0	1/1:119,18,0	1/1:42,3,0	./.:0,0,0	1/1:77,6,0	1/1:42,3,0
OAR1	107927991	.	C	A	1319.38	PASS	DP=1203;VDB=0.000306984;SGB=32.5187;RPBZ=2.12659;MQBZ=-1.38381;MQSBZ=2.43868;BQBZ=-1.18269;FS=0;MQ0F=0;AC=18;AN=142;DP4=341,266,35,32;MQ=39	GT:PL	0/0:0,27,239	0/1:24,3,0	0/1:101,0,89	0/0:0,15,181	0/0:0,15,169	0/0:0,30,215	0/0:0,33,255	0/0:0,39,255	0/0:0,48,255	0/0:0,18,154	0/0:0,36,255	0/0:0,57,255	0/0:0,33,255	0/0:0,57,255	0/0:0,51,255	0/0:0,30,255	0/0:0,24,235	0/0:0,36,255	0/0:0,27,252	0/0:0,33,255	0/0:0,27,255	0/0:0,30,255	1/1:255,39,0	1/1:209,18,0	0/1:134,0,130	0/1:181,0,158	0/0:0,30,255	0/0:0,42,255	0/0:0,24,212	0/0:0,18,158	0/1:75,0,31	0/1:68,0,101	0/0:0,27,243	0/0:0,27,253	0/0:0,33,255	0/0:0,36,255	0/0:0,27,243	0/0:0,30,255	0/0:0,45,255	0/0:0,51,255	0/0:0,66,255	0/0:0,27,245	0/0:0,57,255	0/0:0,39,255	0/1:97,0,150	0/1:81,0,173	0/1:137,0,104	0/1:61,0,72	0/1:18,0,205	0/1:9,0,255	0/0:0,48,255	0/0:0,60,255	0/0:0,54,255	0/0:0,51,255	0/0:0,15,161	0/0:0,6,84	0/0:0,12,145	0/0:0,33,255	0/0:0,9,72	0/1:36,0,127	0/1:44,0,50	./.:0,0,0
OAR1	107927993	.	A	C	8000.34	PASS	DP=1182;VDB=3.62148e-18;SGB=103.237;RPBZ=0.532612;MQBZ=-0.150961;MQSBZ=2.52491;BQBZ=0.161528;FS=0;MQ0F=0;AC=87;AN=142;DP4=160,148,198,149;MQ=39	GT:PL	0/1:142,0,93	0/1:0,3,24	0/1:89,0,101	1/1:181,15,0	1/1:176,15,0	0/1:11,0,167	1/1:255,33,0	0/1:250,0,24	1/1:255,45,0	1/1:154,18,0	1/1:255,36,0	1/1:255,51,0	1/1:255,33,0	1/1:255,51,0	1/1:255,51,0	1/1:242,27,0	1/1:235,24,0	1/1:255,36,0	1/1:243,17,0	1/1:255,45,0	1/1:255,27,0	0/1:235,0,6	0/0:0,42,255	0/0:0,21,209	0/0:0,36,233	0/0:0,48,255	1/1:255,30,0	1/1:255,33,0	1/1:194,21,0	1/1:153,18,0	0/1:31,0,75	0/1:101,0,69	1/1:176,9,0	1/1:253,27,0	0/1:85,0,213	0/1:119,0,201	0/1:40,0,178	0/1:207,0,79	0/1:166,0,208	0/1:205,0,201	0/0:0,66,255	0/0:0,27,244	0/0:0,54,255	0/0:0,39,255	0/0:0,36,255	0/0:0,30,246	0/1:104,0,137	0/1:71,0,62	0/0:0,24,244	0/0:0,33,255	0/0:0,45,255	0/0:0,60,255	0/0:0,54,255	0/0:0,51,255	1/1:161,15,0	1/1:84,6,0	1/1:145,12,0	1/1:255,30,0	0/1:36,0,33	0/1:65,0,47	0/0:0,15,110	./.:0,0,0
OAR1	108053904	.	T	C	5684.86	PASS	DP=1440;VDB=8.1766e-14;SGB=188.948;RPBZ=-1.38256;MQBZ=-4.10167;MQSBZ=-1.21032;BQBZ=-0.417313;FS=0;MQ0F=0;AC=47;AN=140;DP4=293,254,165,141;MQ=39	GT:PL	0/1:213,0,164	1/1:197,27,0	0/0:0,12,110	0/0:0,48,255	0/1:123,0,85	0/0:0,3,42	0/0:0,33,255	0/0:0,54,255	0/0:0,51,255	0/0:0,42,255	0/0:0,21,214	0/0:0,54,255	0/0:0,36,255	0/0:0,24,255	0/0:0,36,255	0/0:0,33,255	0/0:0,60,255	0/0:0,48,255	0/0:0,36,255	0/0:0,54,255	0/0:0,15,176	0/0:0,51,255	1/1:255,75,0	1/1:255,54,0	1/1:255,39,0	1/1:255,33,0	0/0:0,45,255	0/0:0,34,255	0/0:0,42,255	0/0:0,27,255	0/1:159,0,89	0/1:240,0,109	0/0:0,24,241	0/1:5,0,211	0/0:0,15,142	0/0:0,12,128	0/0:0,12,148	0/0:0,66,255	0/1:139,0,205	0/1:255,0,248	0/1:255,0,158	0/1:255,0,189	0/0:0,33,255	0/0:0,39,255	0/1:121,0,255	0/1:255,0,225	0/1:83,0,155	0/1:186,0,162	1/1:255,36,0	0/1:255,0,9	0/1:182,0,149	0/1:255,0,237	0/1:133,0,255	0/1:165,0,189	0/1:255,0,255	0/1:128,0,39	0/0:0,12,130	0/0:0,18,188	1/1:203,24,0	1/1:147,15,0	0/1:42,3,0	1/1:84,6,0
OAR1	108063036	.	T	C	731.012	PASS	DP=959;VDB=0.0152472;SGB=24.2525;RPBZ=0.629922;MQBZ=0.238717;MQSBZ=-4.15077;BQBZ=1.26627;FS=0;MQ0F=0.00104275;AC=11;AN=144;DP4=222,317,17,15;MQ=38	GT:PL	0/0:0,21,204	0/0:0,15,183	0/0:0,18,207	0/0:0,24,208	0/0:0,12,153	0/0:0,48,255	0/0:0,42,255	0/0:0,30,255	0/0:0,24,215	0/0:0,18,211	0/1:69,0,81	0/1:126,0,92	0/0:0,45,255	0/0:0,24,207	0/0:0,24,198	0/1:15,0,197	0/1:18,0,195	0/1:161,0,47	0/1:117,0,234	0/1:51,0,105	0/1:65,6,0	1/1:243,24,0	0/0:0,36,255	0/0:0,33,255	0/0:0,39,255	0/0:0,39,255	0/0:0,42,255	0/0:0,36,255	0/0:0,24,222	0/0:0,18,192	0/0:0,24,236	0/0:0,6,72	0/0:0,24,227	0/0:0,6,77	0/0:0,15,167	0/0:0,33,255	0/0:0,33,255	0/0:0,21,191	0/0:0,45,255	0/0:0,42,255	0/0:0,39,255	0/0:0,21,195	0/0:0,21,198	0/0:0,27,255	0/0:0,33,255	0/0:0,36,255	0/0:0,12,148	0/0:0,24,197	0/0:0,24,205	0/0:0,27,221	0/0:0,24,233	0/0:0,27,255	0/0:0,45,255	0/0:0,51,255	0/0:0,51,255	0/0:0,30,255	0/0:0,60,255	0/0:0,9,119	0/1:30,0,74	0/0:0,3,42	0/0:0,3,42	0/0:0,6,84
OAR1	108144305	.	G	A	3972.71	PASS	DP=901;VDB=1.85274e-34;SGB=103.924;RPBZ=0.921872;MQBZ=-1.71161;MQSBZ=-5.90236;BQBZ=-1.77164;FS=0;MQ0F=0;AC=49;AN=146;DP4=137,218,63,112;MQ=38	GT:PL	0/1:150,0,102	1/1:45,6,0	1/1:190,21,0	1/1:255,69,0	0/0:0,12,146	0/0:0,33,255	1/1:206,21,0	1/1:146,15,0	1/1:255,36,0	1/1:227,24,0	0/0:0,15,178	0/0:0,9,104	0/0:0,12,125	0/0:0,39,255	0/1:58,0,189	0/1:175,0,21	0/0:0,30,255	0/0:0,18,189	1/1:123,12,0	0/1:124,0,90	0/0:0,18,211	0/0:0,27,155	0/0:0,36,255	0/0:0,30,255	0/0:0,36,255	0/0:0,9,114	1/1:255,30,0	1/1:197,30,0	0/1:97,0,57	0/1:115,0,60	0/0:0,36,255	0/0:0,9,118	1/1:123,15,0	1/1:74,6,0	0/1:102,0,30	0/1:70,0,65	1/1:148,12,0	1/1:87,9,0	0/1:64,0,165	0/1:149,0,138	0/0:0,27,231	0/0:0,36,255	0/0:0,33,255	0/0:0,27,241	0/0:0,18,197	0/0:0,27,243	0/1:73,0,30	0/1:112,0,53	0/0:0,27,205	0/0:0,15,169	0/0:0,21,208	0/0:0,42,255	0/0:0,21,223	0/0:0,30,255	0/1:122,0,149	0/1:233,0,51	1/1:140,12,0	0/0:0,54,255	0/0:0,42,255	0/0:0,30,247	0/0:0,42,255	0/0:0,12,116
OAR1	10817730	.	A	T	4540.46	PASS	DP=1179;VDB=3.52576e-25;SGB=142.274;RPBZ=0.194342;MQBZ=-3.43265;MQSBZ=0.662778;BQBZ=-1.0337;FS=0;MQ0F=0;AC=37;AN=134;DP4=235,225,123,100;MQ=39	GT:PL	0/0:0,12,128	0/1:57,0,153	0/0:0,18,192	0/1:143,0,187	0/0:0,27,255	0/0:0,18,188	1/1:255,27,0	1/1:236,24,0	0/1:166,0,189	0/1:131,0,21	0/0:0,24,234	0/0:3,39,255	0/1:96,0,233	0/1:78,0,244	0/1:127,0,165	0/1:176,0,193	0/1:39,0,229	0/1:175,0,71	0/1:78,0,255	0/1:165,0,249	1/1:125,15,0	1/1:255,54,0	0/0:0,57,255	0/0:0,27,254	0/0:0,36,255	0/0:0,33,255	0/0:0,39,255	0/0:0,21,222	0/0:0,21,170	0/0:0,39,255	0/0:0,21,214	0/0:0,15,169	0/0:0,12,146	0/0:0,33,255	0/0:0,27,239	0/0:0,24,251	0/0:0,33,255	./.:0,0,0	0/1:244,0,205	0/1:214,0,78	0/0:0,48,255	0/0:0,27,255	0/0:0,33,255	0/0:0,24,241	0/1:255,0,145	0/1:250,0,162	0/0:0,15,161	0/0:0,18,204	1/1:255,60,0	1/1:246,24,0	0/1:204,0,183	0/1:195,0,216	0/1:102,0,84	0/1:255,0,89	0/0:0,54,255	0/0:15,33,187	0/0:0,15,115	0/0:0,9,118	0/1:63,0,93	0/1:90,0,30	0/0:0,15,172	0/0:0,33,235
OAR1	108271696	.	G	T	2965.91	PASS	DP=1274;VDB=3.8527e-13;SGB=116.708;RPBZ=-1.2119;MQBZ=-1.19513;MQSBZ=-3.46118;BQBZ=0.064076;FS=0;MQ0F=0.00313972;AC=26;AN=144;DP4=274,334,68,75;MQ=38	GT:PL	0/1:170,0,176	0/0:0,39,255	0/0:0,27,255	0/0:0,87,255	0/0:0,21,203	0/0:0,21,148	1/1:255,36,0	0/1:162,0,21	1/1:255,48,0	1/1:255,42,0	0/1:121,0,106	0/1:100,0,126	0/0:0,45,255	0/0:0,36,255	0/1:161,0,81	0/1:165,0,104	0/1:162,0,117	0/1:244,0,224	0/1:179,0,101	0/1:148,0,60	0/0:0,24,255	0/0:0,9,104	0/1:110,0,195	0/1:52,0,183	1/1:118,12,0	0/1:42,3,0	0/0:0,39,255	0/0:0,45,255	0/0:0,18,201	0/0:0,24,230	0/1:33,0,75	0/1:88,0,180	0/0:0,33,255	0/0:12,39,255	0/0:0,6,78	0/0:0,12,106	0/0:0,33,255	0/0:0,30,235	0/0:0,72,255	0/0:0,60,255	0/0:0,84,255	0/0:0,51,255	0/0:0,27,229	0/0:0,63,255	0/0:0,30,255	0/0:0,45,255	0/0:0,12,153	0/0:0,9,92	0/0:0,42,255	0/0:0,36,255	0/0:0,39,255	0/0:0,57,255	0/0:0,39,255	0/0:0,63,255	0/1:167,0,121	0/1:198,0,255	0/0:0,42,255	0/0:0,30,239	0/0:0,30,217	0/0:0,33,139	./.:0,0,0	0/0:0,18,154
OAR1	108317439	.	T	C	3922.46	PASS	DP=967;VDB=2.53406e-05;SGB=89.1504;RPBZ=0.0530254;MQBZ=-3.20633;MQSBZ=1.96161;BQBZ=1.19671;FS=0;MQ0F=0.00517063;AC=41;AN=138;DP4=203,204,94,85;MQ=38	GT:PL	0/1:192,0,85	0/0:0,24,197	./.:0,0,0	1/1:174,18,0	1/1:169,15,0	0/0:0,12,143	0/0:0,21,212	0/0:0,33,255	0/0:0,51,255	0/0:0,6,56	0/0:0,30,236	0/0:0,6,84	0/0:0,33,255	0/0:0,15,181	0/0:0,27,255	0/0:0,33,255	0/0:0,48,255	0/0:0,33,255	0/0:0,30,255	0/0:0,24,213	0/0:0,33,255	0/0:0,54,255	0/1:119,0,64	0/1:221,0,84	0/0:0,30,255	0/1:15,0,181	0/0:0,39,255	0/0:0,48,255	0/0:0,18,202	0/0:0,12,113	0/0:0,30,255	0/0:0,18,177	0/0:0,24,231	0/0:0,12,129	0/1:11,0,186	0/1:176,0,164	0/1:57,0,186	0/1:144,0,39	1/1:234,21,0	1/1:255,27,0	0/1:255,0,91	0/1:239,0,148	0/0:0,27,255	0/0:0,33,255	0/0:0,39,255	0/0:0,27,255	0/0:0,15,164	0/0:0,27,248	1/1:251,24,0	1/1:255,51,0	0/1:127,0,63	0/1:206,0,71	0/1:114,0,162	0/1:96,0,144	0/1:114,0,130	0/1:136,0,182	0/1:31,0,86	0/1:10,0,167	0/1:66,0,33	0/1:166,0,40	0/1:48,6,0	./.:0,0,0
OAR1	108341723	.	T	G	3399.16	PASS	DP=864;VDB=3.35609e-20;SGB=83.2923;RPBZ=0.602476;MQBZ=0.32108;MQSBZ=-3.01953;BQBZ=0.73961;FS=0;MQ0F=0.00115741;AC=32;AN=136;DP4=166,204,55,95;MQ=38	GT:PL	0/0:0,21,155	0/0:0,36,255	0/0:0,30,163	0/0:0,15,131	0/0:0,33,255	0/0:0,9,92	0/0:0,0,255	0/0:0,39,255	0/0:0,39,255	0/0:0,15,138	0/1:115,0,129	0/1:39,0,181	0/1:149,0,170	0/1:50,0,87	0/0:0,36,255	0/0:0,39,255	0/0:0,6,78	0/1:61,0,236	0/1:137,0,81	0/1:211,0,149	0/1:175,0,90	0/1:146,0,51	0/0:0,24,223	0/0:0,27,255	0/0:0,33,255	0/0:0,27,246	0/0:0,24,255	0/0:0,21,171	0/1:85,0,114	0/1:128,0,99	0/1:75,0,33	0/1:94,0,27	0/0:0,18,200	0/0:0,18,204	0/1:49,0,65	0/1:81,0,30	0/0:0,24,232	0/0:0,12,100	0/0:0,36,255	0/0:0,0,255	0/1:214,0,158	0/1:132,0,27	1/1:255,42,0	1/1:237,24,0	0/1:225,0,9	1/1:174,21,0	1/1:130,15,0	1/1:223,36,0	0/0:0,18,186	0/0:0,42,255	0/1:153,0,57	0/1:100,0,154	0/1:128,0,68	0/1:96,0,132	0/0:0,12,119	0/0:0,6,66	./.:0,0,0	0/0:0,3,42	0/0:0,27,194	0/0:0,9,119	0/0:0,30,246	0/0:0,9,119
OAR1	108539421	.	G	A	7373.65	PASS	DP=1655;VDB=1.24062e-24;SGB=138.221;RPBZ=0.944416;MQBZ=-0.770432;MQSBZ=-2.52732;BQBZ=1.32297;FS=0;MQ0F=0.00060423;AC=61;AN=152;DP4=270,289,188,186;MQ=39	GT:PL	0/0:0,30,255	0/0:0,39,255	0/1:208,0,79	0/1:121,0,143	0/0:0,48,255	0/0:0,27,213	0/1:158,0,151	0/1:113,0,244	0/1:229,0,116	0/1:255,0,229	0/1:131,0,255	0/1:213,0,146	1/1:255,45,0	1/1:255,45,0	1/1:255,51,0	1/1:255,54,0	1/1:165,24,0	1/1:255,45,0	1/1:172,15,0	1/1:255,72,0	0/1:202,0,175	0/1:186,0,255	0/0:0,54,255	0/0:0,51,255	0/0:0,75,255	0/0:0,54,255	0/0:0,63,255	0/0:0,18,189	1/1:237,12,0	0/0:0,21,212	0/1:143,0,224	0/1:190,0,123	0/0:0,45,255	0/0:0,39,255	0/1:210,0,91	0/1:148,0,177	0/0:0,36,255	0/0:0,36,255	1/1:255,36,0	1/1:255,54,0	0/1:176,0,255	0/1:219,0,255	1/1:255,42,0	1/1:255,42,0	0/1:165,0,255	0/1:164,0,255	0/1:52,0,188	0/1:112,0,212	0/0:0,18,161	0/0:0,57,255	0/0:0,66,255	0/0:0,60,255	0/1:234,0,243	0/1:87,0,153	0/0:0,21,220	0/0:0,30,219	0/1:64,0,154	0/1:131,0,230	0/1:137,0,60	0/1:51,0,186	0/0:0,36,255	0/0:0,9,100
OAR1	108583488	.	G	A	8350.11	PASS	DP=1188;VDB=2.78103e-15;SGB=158.937;RPBZ=1.70239;MQBZ=-1.61632;MQSBZ=-1.7457;BQBZ=-1.30017;FS=0;MQ0F=0.000841751;AC=80;AN=152;DP4=126,175,212,200;MQ=37	GT:PL	0/0:0,33,255	0/0:0,54,249	1/1:84,6,0	0/1:255,0,184	0/0:0,6,82	1/1:165,15,0	0/1:90,0,113	0/1:152,0,19	0/0:0,27,253	0/0:0,45,255	0/1:170,0,130	0/1:95,0,176	1/1:229,21,0	1/1:255,54,0	1/1:247,39,0	1/1:255,30,0	1/1:255,39,0	1/1:255,39,0	1/1:255,51,0	1/1:255,48,0	0/0:0,30,255	0/0:0,42,255	1/1:226,27,0	1/1:255,48,0	1/1:255,54,0	1/1:255,36,0	0/0:0,33,255	0/0:0,51,255	0/1:60,0,60	0/1:101,0,60	1/1:255,33,0	1/1:225,27,0	0/0:0,18,175	0/0:0,36,251	1/1:255,36,0	1/1:221,21,0	0/1:84,0,166	0/1:130,0,64	1/1:245,27,0	1/1:255,39,0	0/1:235,0,211	0/1:238,0,69	1/1:221,33,0	1/1:255,39,0	0/1:180,0,152	0/1:125,0,139	0/1:181,0,14	0/1:27,0,125	0/0:0,27,239	0/0:0,30,250	0/0:0,21,231	0/0:0,27,228	0/1:132,0,97	0/1:155,0,69	0/0:0,66,255	0/0:0,24,145	1/1:255,60,0	1/1:204,18,0	1/1:119,12,0	0/1:125,0,177	0/0:0,6,77	0/1:79,0,183
OAR1	108624518	.	A	G	3573.14	PASS	DP=764;VDB=5.93292e-28;SGB=77.3323;RPBZ=1.1712;MQBZ=-3.39506;MQSBZ=-0.763986;BQBZ=-3.51951;FS=0;MQ0F=0;AC=46;AN=136;DP4=144,138,80,80;MQ=39	GT:PL	0/0:0,27,209	0/0:0,6,77	0/0:0,3,9	0/0:0,24,252	0/1:103,0,224	0/0:0,21,233	1/1:162,18,0	1/1:184,18,0	0/1:117,0,81	0/1:132,0,27	0/1:60,0,96	0/1:27,0,120	0/0:0,30,255	0/0:0,15,156	0/0:0,24,242	0/0:0,21,206	0/0:0,21,185	0/0:0,18,211	0/0:0,24,225	0/0:0,18,201	./.:0,0,0	0/0:0,12,146	0/0:0,33,236	0/0:0,30,255	0/0:0,9,83	0/0:0,24,244	0/0:0,48,255	0/0:0,9,99	0/1:74,0,160	0/1:69,0,33	0/1:18,0,164	0/1:42,3,0	0/0:0,6,55	0/0:0,9,104	0/1:102,0,30	0/1:69,0,75	0/0:0,9,119	0/0:0,6,84	0/1:36,0,197	0/1:162,0,80	0/1:98,0,205	0/1:159,0,220	1/1:255,36,0	1/1:240,30,0	0/1:105,0,69	0/1:168,0,60	0/1:107,0,30	0/1:65,0,33	0/0:0,21,188	0/0:0,30,255	0/0:0,30,255	0/0:0,36,255	0/1:142,0,143	0/1:41,0,148	1/1:255,66,0	1/1:122,15,0	1/1:105,9,0	0/1:68,0,33	1/1:155,21,0	0/1:68,0,33	0/0:0,18,207	0/0:0,6,77
OAR1	108867330	.	G	A	4007.71	PASS	DP=737;VDB=2.53831e-16;SGB=107.016;RPBZ=-0.847056;MQBZ=0.326463;MQSBZ=0.00206233;BQBZ=0.938716;FS=0;MQ0F=0.00135685;AC=48;AN=128;DP4=139,124,83,91;MQ=38	GT:PL	0/0:0,21,233	1/1:255,33,0	1/1:202,21,0	0/0:0,15,169	1/1:206,21,0	0/0:0,21,174	0/0:0,18,193	0/0:0,12,128	0/0:0,39,255	0/0:0,18,202	0/0:0,30,250	0/0:0,9,102	0/0:0,24,242	0/0:0,15,155	0/1:5,0,152	0/1:32,0,127	0/0:0,39,255	0/0:0,12,141	0/0:0,24,250	0/0:0,33,255	0/1:56,0,56	0/1:68,0,33	1/1:80,6,0	0/1:156,0,150	0/1:107,0,246	0/1:114,0,82	1/1:255,30,0	1/1:255,39,0	1/1:25,6,0	1/1:105,9,0	1/1:119,9,0	1/1:105,12,0	./.:0,0,0	1/1:179,21,0	0/1:98,0,109	0/1:42,3,0	0/0:0,1,4	0/1:86,0,58	1/1:183,18,0	1/1:181,15,0	0/1:69,0,104	0/1:14,0,75	0/0:0,12,134	0/0:0,15,136	0/0:0,24,255	0/0:0,36,255	0/0:0,18,188	0/0:0,15,176	1/1:143,12,0	0/1:255,3,0	1/1:238,33,0	1/1:255,42,0	0/1:63,0,229	0/1:211,0,91	0/0:0,33,173	0/0:0,51,255	0/0:0,6,72	./.:0,0,0	0/0:0,9,59	0/1:160,0,95	0/0:0,3,42	./.:0,0,0
OAR1	108896964	.	A	G	6180.19	PASS	DP=1104;VDB=4.62148e-42;SGB=186.219;RPBZ=-2.27226;MQBZ=-0.60032;MQSBZ=5.39505;BQBZ=0.821624;FS=0;MQ0F=0;AC=56;AN=128;DP4=207,121,192,125;MQ=39	GT:PL	0/1:93,0,139	1/1:118,9,0	1/1:142,12,0	0/1:84,0,255	0/1:42,3,0	0/1:154,0,107	0/0:0,36,255	0/0:0,33,228	0/0:0,42,255	0/0:0,24,252	0/1:103,0,225	0/1:131,0,110	1/1:255,60,0	1/1:255,33,0	0/0:0,30,255	0/0:0,42,255	1/1:168,15,0	1/1:255,39,0	0/1:97,0,108	0/1:112,0,102	0/1:93,0,93	0/1:255,0,130	0/0:0,42,255	0/0:0,18,151	0/0:0,48,255	0/0:0,12,143	0/1:172,0,136	0/1:142,0,255	0/0:0,18,188	0/0:0,9,107	0/0:0,21,218	0/0:0,39,255	0/1:94,0,24	0/1:95,0,84	0/0:0,18,193	0/0:0,21,230	0/0:0,12,145	0/0:0,24,235	0/1:213,0,228	0/1:105,0,255	1/1:192,24,0	1/1:255,51,0	1/1:255,60,0	1/1:255,36,0	0/1:153,0,174	0/1:187,0,207	0/1:131,0,121	1/1:144,18,0	1/1:255,39,0	0/1:239,0,9	1/1:255,16,0	1/1:255,63,0	1/1:255,33,0	1/1:255,42,0	0/0:0,30,212	0/0:0,6,77	0/1:87,0,119	0/1:16,0,182	0/0:0,9,118	0/0:0,30,213	0/0:0,3,42	0/0:0,12,145
OAR1	109004118	.	G	A	4772.56	PASS	DP=798;VDB=2.24174e-16;SGB=68.4281;RPBZ=-0.690052;MQBZ=0.742966;MQSBZ=0.19138;BQBZ=-0.0717495;FS=0;MQ0F=0.00125313;AC=57;AN=146;DP4=142,143,98,89;MQ=38	GT:PL	1/1:186,18,0	1/1:231,21,0	0/0:0,21,233	0/1:131,0,87	0/1:255,0,102	0/1:65,0,72	1/1:241,27,0	1/1:255,36,0	0/0:0,30,255	0/0:0,6,66	0/1:30,0,90	0/1:35,0,186	0/1:198,0,174	1/1:163,21,0	1/1:148,12,0	1/1:222,21,0	0/1:162,0,90	0/1:105,0,52	0/1:24,0,145	0/1:72,0,72	0/0:0,3,42	0/1:72,0,72	0/1:170,0,123	0/1:161,0,164	0/0:0,24,255	0/0:0,39,255	0/0:0,27,250	0/0:0,21,215	0/0:0,15,159	0/0:0,9,85	0/0:0,3,42	0/0:0,21,200	0/0:0,9,118	0/0:0,9,95	0/0:0,24,219	0/0:0,18,194	0/0:0,21,222	0/0:0,6,78	0/1:226,0,99	0/1:59,0,72	0/0:0,27,255	0/0:0,36,255	0/0:0,15,178	0/0:0,21,220	0/1:204,0,127	0/1:173,0,131	0/1:172,0,11	1/1:118,9,0	0/0:0,15,168	0/0:0,18,198	0/0:0,24,228	0/0:0,66,255	0/1:109,0,83	0/0:0,15,179	1/1:112,15,0	1/1:147,15,0	0/0:0,3,42	0/1:84,0,121	0/1:42,3,0	0/0:0,9,97	0/0:0,36,212	0/0:0,21,185
OAR1	109068488	.	T	C	1711.97	PASS	DP=1220;VDB=0.000109107;SGB=134.36;RPBZ=-0.438976;MQBZ=-0.191353;MQSBZ=-1.40319;BQBZ=0.0916666;FS=0;MQ0F=0;AC=13;AN=136;DP4=284,241,53,39;MQ=37	GT:PL	0/0:0,12,128	0/0:0,18,207	0/1:99,0,129	0/0:0,93,255	./.:0,0,0	0/0:0,24,98	0/0:0,30,255	0/0:0,12,116	0/0:0,39,255	0/0:0,12,143	0/0:0,39,255	0/0:0,42,255	0/0:0,27,243	0/0:0,18,190	0/0:0,24,205	0/0:0,36,255	0/0:0,39,255	0/0:0,30,254	0/0:0,15,169	0/0:0,48,255	0/0:0,24,246	0/0:0,45,255	0/0:0,54,255	0/0:0,48,255	0/0:3,0,247	0/0:0,15,152	0/0:0,18,140	0/0:0,33,255	0/0:0,6,74	0/0:0,24,225	0/0:0,21,200	0/0:0,18,199	0/0:0,15,146	0/0:0,15,179	0/0:0,27,240	0/0:0,6,82	0/0:0,24,209	0/0:0,12,95	0/1:97,0,137	0/1:255,0,186	0/1:125,0,131	0/1:135,0,247	1/1:205,24,0	1/1:255,54,0	0/1:170,0,65	0/1:147,0,54	0/0:0,15,168	0/0:0,15,159	0/0:0,18,186	0/0:0,27,243	0/0:0,57,255	0/0:0,57,255	0/1:159,0,21	0/1:241,0,97	0/0:0,27,219	0/0:0,51,255	0/0:0,18,192	0/0:0,24,199	0/0:0,12,151	0/0:0,21,230	0/0:0,9,92	0/0:0,18,201
OAR1	109068567	.	T	G	4682.24	PASS	DP=1720;VDB=1.68912e-29;SGB=206.494;RPBZ=0.0479286;MQBZ=-1.59164;MQSBZ=-7.75499;BQBZ=1.31678;FS=0;MQ0F=0;AC=37;AN=144;DP4=337,454,130,155;MQ=38	GT:PL	0/1:255,0,255	1/1:255,27,0	0/0:0,24,223	0/0:0,105,255	0/1:60,0,147	1/1:216,39,0	0/1:255,0,121	0/1:123,0,162	0/1:182,0,221	0/1:67,0,93	0/0:0,96,255	0/0:0,63,255	0/0:0,42,255	0/0:0,33,255	0/0:0,54,255	0/0:0,45,255	0/1:255,0,168	0/1:255,0,66	0/0:0,48,255	0/0:0,90,255	0/0:0,42,255	0/0:0,69,255	0/0:0,81,255	0/0:0,60,255	0/0:0,51,255	0/0:0,48,255	0/1:156,0,84	0/1:201,0,208	0/0:0,15,168	0/0:0,33,255	0/0:0,24,224	0/0:0,48,255	0/1:163,0,54	0/1:93,0,158	0/0:0,36,255	0/0:0,12,137	0/0:0,42,255	0/0:0,21,160	0/0:0,48,255	0/0:0,93,255	0/1:141,0,210	0/1:255,0,185	0/0:0,54,255	0/0:0,81,255	0/0:0,66,255	0/0:0,66,255	0/0:0,33,255	0/0:0,33,255	1/1:255,36,0	1/1:255,54,0	1/1:255,99,0	1/1:255,96,0	0/0:0,48,255	0/0:0,72,255	0/0:0,36,255	0/0:0,57,255	0/1:255,0,253	0/1:78,0,208	0/0:0,15,155	0/0:0,54,255	0/0:0,39,255	0/0:0,18,155
OAR1	109079399	.	C	T	3650.84	PASS	DP=240;VDB=3.08645e-25;SGB=28.2277;RPBZ=-0.651299;MQBZ=1.38824;BQBZ=0.59375;FS=0;MQ0F=0;AC=94;AN=126;DP4=69,0,168,0;MQ=37	GT:PL	0/1:49,0,79	./.:0,0,0	./.:0,0,0	1/1:90,9,0	1/1:82,15,0	0/1:27,0,57	0/0:0,9,69	0/0:0,12,102	0/1:57,0,15	0/1:0,3,36	0/1:0,6,42	0/1:54,0,44	1/1:144,27,0	1/1:90,9,0	1/1:120,18,0	1/1:87,12,0	0/1:15,0,115	0/1:0,6,55	1/1:76,9,0	1/1:134,21,0	1/1:16,3,0	1/1:83,12,0	1/1:102,15,0	0/1:61,0,3	1/1:137,18,0	1/1:126,15,0	0/1:83,0,50	0/1:58,0,55	1/1:23,3,0	1/1:127,18,0	./.:0,0,0	1/1:119,15,0	0/1:27,0,34	0/1:57,0,15	1/1:90,9,0	1/1:36,3,0	1/1:121,18,0	1/1:47,6,0	1/1:101,12,0	1/1:102,15,0	0/1:55,0,55	0/1:84,0,12	1/1:91,9,0	1/1:114,12,0	1/1:95,9,0	1/1:123,18,0	1/1:24,3,0	./.:0,0,0	0/0:0,9,89	0/1:0,6,68	0/0:0,18,136	0/0:0,24,119	1/1:84,9,0	1/1:38,3,0	1/1:16,3,0	1/1:90,15,0	1/1:90,9,0	0/1:118,0,77	1/1:36,3,0	1/1:115,15,0	1/1:139,18,0	./.:0,0,0
OAR1	109085799	.	C	T	6164.24	PASS	DP=2563;VDB=2.33331e-13;SGB=293.532;RPBZ=-0.319749;MQBZ=-1.28967;MQSBZ=-5.33921;BQBZ=-0.413955;SCBZ=0;FS=0;MQ0F=0;AC=44;AN=156;DP4=505,591,205,223;MQ=38	GT:PL	0/1:255,0,144	1/1:255,75,0	0/1:150,0,255	0/0:0,117,255	0/1:184,0,238	1/1:255,99,0	0/1:255,0,3	1/1:255,87,0	0/1:201,0,255	0/1:81,0,255	0/1:255,0,255	0/1:220,0,212	0/0:0,114,255	0/0:0,93,255	0/0:0,87,255	0/0:0,66,255	0/1:255,0,244	0/1:230,0,208	0/0:0,84,255	0/0:0,69,255	0/0:0,57,255	0/0:0,84,255	0/0:0,63,255	0/0:0,81,255	0/0:0,84,255	0/0:0,54,255	0/1:193,0,255	0/1:255,0,212	0/0:0,33,255	0/0:0,42,255	0/0:0,36,255	0/0:0,45,255	0/1:215,0,197	0/1:183,0,235	0/0:0,42,255	0/0:0,48,255	0/0:0,69,255	0/0:0,66,255	0/0:0,57,255	0/0:0,90,255	0/1:215,0,255	0/1:192,0,255	0/0:0,45,255	0/0:0,96,255	0/0:0,54,255	0/0:0,105,255	0/0:0,48,255	0/0:0,66,255	1/1:255,66,0	1/1:255,78,0	1/1:255,78,0	1/1:255,111,0	0/0:0,93,255	0/0:0,36,255	0/0:0,138,255	0/0:0,105,255	0/1:190,0,147	0/1:255,0,177	0/0:0,45,255	0/0:0,66,255	0/0:0,36,255	0/0:0,36,255
OAR1	109113497	.	A	G	3992.11	PASS	DP=1263;VDB=1.00961e-25;SGB=97.6577;RPBZ=-1.48034;MQBZ=-1.6716;MQSBZ=-3.3635;BQBZ=-1.44904;FS=0;MQ0F=0.0023753;AC=46;AN=150;DP4=234,310,85,132;MQ=38	GT:PL	0/1:30,0,85	1/1:255,36,0	./.:0,0,0	0/0:0,45,255	1/1:118,9,0	1/1:255,60,0	1/1:245,30,0	0/1:183,0,18	0/1:189,0,169	0/1:38,0,144	0/1:74,0,97	0/1:85,0,120	0/0:0,60,255	0/0:0,30,255	0/0:0,27,218	0/0:0,18,185	0/1:202,0,109	0/1:77,0,193	0/0:0,51,255	0/0:0,25,255	0/0:0,30,255	0/0:0,48,255	0/0:0,60,255	0/0:0,51,255	0/0:0,48,255	0/0:0,18,195	0/1:192,0,115	0/1:173,0,207	0/0:0,18,174	0/1:1,0,241	0/0:0,15,160	0/0:0,33,255	0/1:111,0,116	0/1:29,0,221	0/0:0,30,255	0/0:0,21,197	0/0:0,30,255	0/0:0,51,255	0/0:0,36,255	0/0:0,45,255	0/1:156,0,250	0/1:225,0,84	0/0:0,48,255	0/0:0,51,255	0/0:0,45,255	0/0:0,42,255	0/0:0,21,218	0/0:0,42,255	1/1:230,24,0	1/1:255,51,0	1/1:255,60,0	1/1:255,60,0	0/0:0,69,255	0/0:0,42,255	0/0:0,15,181	0/0:0,36,255	0/1:107,0,30	0/1:24,0,165	0/0:0,36,255	0/0:0,9,96	0/0:0,24,217	0/0:0,12,148
OAR1	109147738	.	G	A	503.872	PASS	DP=313;VDB=1.10524e-08;SGB=41.6685;RPBZ=-0.210988;MQBZ=-0.617652;BQBZ=3.44806;FS=0;MQ0F=0;AC=10;AN=128;DP4=279,0,32,0;MQ=35	GT:PL	0/0:0,3,36	./.:0,0,0	./.:0,0,0	0/0:0,24,158	0/0:0,36,171	0/0:0,15,126	0/0:0,18,131	0/0:0,15,124	0/0:0,12,110	0/0:0,6,52	0/0:0,9,81	0/0:0,12,90	0/0:0,30,157	0/0:0,18,125	0/0:0,18,132	0/0:0,21,135	0/0:0,27,157	0/0:0,21,135	0/0:0,27,155	0/0:0,9,64	0/0:0,18,125	0/0:0,12,94	0/0:0,6,57	0/0:0,18,106	0/0:0,18,114	0/0:0,12,116	0/0:0,21,133	0/0:0,12,86	0/0:0,9,60	0/0:0,6,42	0/0:0,9,47	0/0:0,15,112	0/0:0,6,56	0/0:0,12,83	0/0:0,15,126	0/0:0,3,36	0/0:0,9,59	0/0:0,9,70	0/1:55,0,49	0/1:39,0,68	0/1:116,0,49	0/1:26,0,33	0/1:97,12,0	1/1:133,18,0	0/1:91,0,52	0/0:0,6,67	0/0:0,12,98	0/0:0,12,116	0/0:0,15,123	0/0:0,9,93	0/0:0,21,133	0/0:0,36,164	0/1:14,0,44	0/1:86,0,94	0/0:0,12,107	0/0:0,24,134	0/0:0,15,111	0/0:0,21,149	0/0:0,12,110	0/0:0,3,36	./.:0,0,0	./.:0,0,0
OAR1	109147859	.	G	T	14640	PASS	DP=1544;VDB=2.15929e-37;SGB=76.0293;RPBZ=-0.560728;MQBZ=-2.4086;MQSBZ=-3.69196;BQBZ=-2.48598;FS=0;MQ0F=0.000647668;AC=133;AN=146;DP4=50,69,309,444;MQ=39	GT:PL	1/1:255,39,0	1/1:255,24,0	0/1:0,9,119	1/1:255,60,0	1/1:255,54,0	1/1:255,54,0	1/1:255,33,0	1/1:255,39,0	1/1:255,48,0	1/1:209,21,0	1/1:255,48,0	1/1:255,42,0	1/1:255,57,0	1/1:255,57,0	1/1:255,42,0	1/1:255,36,0	1/1:255,63,0	1/1:255,45,0	1/1:255,48,0	1/1:255,36,0	1/1:255,33,0	1/1:255,54,0	1/1:255,39,0	1/1:255,69,0	1/1:255,42,0	1/1:255,30,0	1/1:255,15,0	1/1:255,39,0	1/1:255,45,0	1/1:120,12,0	1/1:203,24,0	1/1:255,33,0	1/1:209,21,0	1/1:220,30,0	1/1:255,30,0	1/1:222,21,0	1/1:72,12,0	1/1:255,39,0	0/1:97,0,255	0/1:255,0,243	0/1:116,0,255	0/1:157,0,195	0/0:0,39,255	0/0:0,57,255	0/1:138,0,255	0/1:254,0,129	1/1:255,30,0	1/1:255,36,0	1/1:244,24,0	1/1:255,45,0	1/1:255,57,0	1/1:255,69,0	0/1:183,0,162	0/1:255,0,234	1/1:255,39,0	1/1:255,39,0	1/1:248,27,0	1/1:216,33,9	1/1:230,21,0	1/1:255,24,0	./.:0,0,0	1/1:146,12,0
OAR1	109192757	.	T	C	8321.55	PASS	DP=912;VDB=3.78731e-07;SGB=75.6716;RPBZ=0.359125;MQBZ=-0.612442;MQSBZ=-2.48925;BQBZ=1.93076;FS=0;MQ0F=0;AC=84;AN=140;DP4=97,107,158,177;MQ=38	GT:PL	0/0:0,12,153	0/1:33,0,68	0/1:72,0,255	0/0:0,39,255	0/1:102,0,30	0/1:154,0,84	1/1:255,30,0	1/1:244,27,0	1/1:255,33,0	1/1:255,36,0	1/1:167,15,0	1/1:236,27,0	0/1:126,0,90	0/1:119,0,181	0/1:220,0,121	0/1:143,0,126	0/1:96,0,89	0/1:159,0,101	1/1:123,12,0	1/1:255,33,0	1/1:148,12,0	1/1:197,21,0	0/1:226,0,89	0/1:106,0,124	0/1:155,0,83	0/1:153,0,215	0/1:71,0,190	0/1:218,0,147	0/1:91,0,153	0/1:36,0,36	1/1:222,21,0	1/1:77,6,0	0/1:36,0,30	0/1:101,0,70	0/1:36,0,36	0/1:36,0,36	0/0:0,18,160	0/0:0,15,168	1/1:255,30,0	1/1:255,42,0	1/1:255,33,0	1/1:123,12,0	1/1:221,21,0	1/1:244,24,0	0/1:237,0,165	0/1:115,0,152	0/1:107,0,98	0/1:199,0,51	1/1:212,24,0	1/1:255,45,0	1/1:255,27,0	1/1:255,33,0	0/1:158,0,21	1/1:215,24,0	0/0:0,57,255	0/0:0,24,255	0/0:0,30,191	0/0:0,6,62	0/0:0,27,255	0/1:85,0,89	./.:0,0,0	1/1:42,3,0
OAR1	109240859	.	C	T	5493.19	PASS	DP=865;VDB=2.68233e-19;SGB=76.2746;RPBZ=-0.423667;MQBZ=-1.98617;MQSBZ=-3.36052;BQBZ=-1.37144;FS=0;MQ0F=0;AC=65;AN=142;DP4=124,170,105,137;MQ=37	GT:PL	0/1:69,0,33	1/1:183,18,0	0/1:62,0,72	0/1:126,0,21	0/0:0,9,118	1/1:168,15,0	1/1:247,27,0	1/1:255,48,0	1/1:253,30,0	1/1:113,9,0	1/1:255,36,0	1/1:192,24,0	1/1:255,48,0	1/1:121,12,0	0/1:159,0,204	0/1:244,0,123	1/1:160,21,0	1/1:166,15,0	1/1:230,27,0	1/1:213,24,0	1/1:107,12,0	1/1:210,21,0	0/1:129,0,152	0/1:61,0,150	0/1:150,0,146	0/1:30,0,94	0/0:0,51,255	0/0:0,21,199	0/1:133,0,113	0/1:27,0,120	0/1:69,0,105	0/1:63,0,88	0/0:0,15,170	0/0:0,15,95	0/0:0,36,255	0/0:0,30,228	0/0:0,21,222	0/0:0,6,66	0/1:172,0,200	0/1:85,0,230	0/1:7,0,210	0/0:0,33,179	0/0:0,27,251	0/0:0,30,255	0/1:219,0,148	0/1:135,0,81	0/1:31,0,62	0/1:67,0,33	0/0:0,27,236	0/0:0,18,195	0/0:0,33,255	0/0:0,39,255	0/1:152,0,96	0/1:68,0,65	0/0:0,12,143	0/0:0,12,153	0/0:0,30,157	0/0:0,51,255	1/1:105,9,0	./.:0,0,0	1/1:61,6,0	./.:0,0,0
OAR1	10926013	.	C	A	1330.45	PASS	DP=983;VDB=5.70783e-11;SGB=42.3853;RPBZ=1.72238;MQBZ=-0.640945;MQSBZ=1.01988;BQBZ=-1.03238;FS=0;MQ0F=0;AC=17;AN=134;DP4=278,222,31,24;MQ=39	GT:PL	0/0:0,15,177	0/0:0,3,42	./.:0,0,0	0/0:0,30,255	0/0:0,36,255	0/0:0,12,81	0/0:0,24,213	0/0:0,33,255	0/0:0,45,255	0/0:0,18,196	0/0:0,27,255	0/0:0,24,231	0/1:84,0,227	0/1:203,0,54	0/0:0,30,253	0/0:0,15,168	0/0:0,33,255	0/0:0,21,195	0/0:0,9,107	0/0:0,30,255	0/0:0,27,255	0/0:0,21,233	0/0:0,45,255	0/0:0,33,255	0/0:0,42,255	0/0:0,36,255	0/0:0,36,255	0/0:0,51,255	0/1:183,0,139	0/1:15,0,63	0/1:187,0,18	0/1:30,0,36	0/1:60,0,156	0/1:68,0,27	0/1:38,0,77	1/1:148,12,0	0/1:141,0,187	0/1:88,0,126	0/0:0,27,222	0/0:0,72,255	0/0:0,42,255	0/0:0,30,255	0/0:0,42,255	0/0:0,30,255	0/0:0,21,231	0/0:0,42,255	0/0:0,3,34	0/0:0,30,255	0/0:0,39,255	0/0:0,36,255	0/0:0,36,255	0/0:0,51,255	0/0:0,24,195	0/0:0,36,255	0/0:0,42,255	0/0:0,24,255	0/1:118,9,0	./.:0,0,0	0/0:0,3,42	0/0:0,3,42	./.:0,0,0	0/1:105,9,0
OAR1	109336804	.	G	A	7876.8	PASS	DP=1726;VDB=8.51876e-18;SGB=245.474;RPBZ=1.12894;MQBZ=-2.36521;MQSBZ=4.84544;BQBZ=1.37655;FS=0;MQ0F=0.00115875;AC=61;AN=144;DP4=300,236,279,202;MQ=38	GT:PL	0/1:120,0,255	1/1:113,12,0	0/1:116,0,160	0/0:0,69,255	0/1:232,0,232	1/1:255,75,0	0/0:0,39,255	0/0:0,48,255	0/0:0,78,255	0/0:0,30,255	0/0:0,24,233	0/0:0,45,255	0/0:0,51,255	0/0:0,54,255	0/1:146,0,57	0/1:216,0,126	0/0:0,42,255	0/0:0,57,255	0/1:138,0,255	0/1:255,0,223	0/0:0,36,255	0/0:0,33,255	0/1:255,0,190	0/1:214,0,230	0/0:0,19,255	0/0:0,51,255	0/1:238,0,255	0/1:255,0,151	0/1:224,0,73	0/1:107,0,80	0/1:151,0,78	0/1:160,0,72	0/1:69,0,148	0/1:35,0,104	0/1:182,0,251	0/1:209,0,177	0/0:0,12,148	0/0:0,33,255	0/1:220,0,168	0/1:204,0,188	1/1:255,87,0	1/1:255,20,0	1/1:255,54,0	1/1:255,81,0	1/1:255,30,0	1/1:255,45,0	1/1:255,33,0	1/1:255,39,0	1/1:255,42,0	1/1:255,54,0	1/1:255,45,0	1/1:255,42,0	1/1:255,54,0	1/1:255,54,0	0/1:255,0,156	0/1:117,0,225	0/0:0,27,208	0/0:0,60,255	0/0:0,51,255	0/0:0,33,255	0/0:0,9,119	0/0:0,15,146
OAR1	10935737	.	C	T	2243.73	PASS	DP=2274;VDB=4.42315e-08;SGB=43.5647;RPBZ=-0.0076966;MQBZ=-1.42553;MQSBZ=6.3496;BQBZ=0.963941;SCBZ=0;FS=0;MQ0F=0;AC=16;AN=154;DP4=659,565,55,43;MQ=39	GT:PL	0/0:0,39,255	0/0:0,78,255	0/0:0,39,255	0/0:0,24,232	0/0:0,33,255	0/0:0,45,255	0/0:0,66,255	0/0:0,66,255	0/0:0,69,255	0/0:0,57,255	0/0:0,51,255	0/0:0,63,255	0/0:0,60,255	0/0:0,48,255	0/0:0,75,255	0/0:0,72,255	0/0:0,84,255	0/0:0,66,255	0/0:0,66,255	0/0:0,54,255	0/0:0,72,255	0/0:0,93,255	0/0:0,117,255	0/0:0,96,255	0/0:0,93,255	0/0:0,57,255	0/0:0,105,255	0/0:0,99,255	0/1:85,0,196	0/1:195,0,189	0/1:138,0,162	0/1:216,0,192	0/1:159,0,255	0/1:232,0,169	0/1:185,0,239	0/1:241,0,69	0/1:207,0,69	0/1:255,0,183	0/0:0,126,255	0/0:0,81,255	0/0:0,117,255	0/0:0,105,255	0/0:0,90,255	0/0:0,90,255	0/0:0,90,255	0/0:0,69,255	0/0:0,18,201	0/0:0,33,255	0/0:0,69,255	0/0:0,69,255	0/0:0,78,255	0/0:0,84,255	0/0:0,66,255	0/0:0,81,255	0/0:0,36,254	0/0:0,54,255	0/1:19,0,190	0/1:178,0,94	0/0:0,45,255	0/0:0,27,233	0/1:84,6,0	0/1:73,0,33
OAR1	109386393	.	C	T	3283.42	PASS	DP=970;VDB=7.63733e-30;SGB=77.7775;RPBZ=-1.3977;MQBZ=-0.225176;MQSBZ=4.32653;BQBZ=1.72681;FS=0;MQ0F=0.00103093;AC=34;AN=140;DP4=264,161,82,61;MQ=39	GT:PL	0/0:0,27,255	0/0:0,48,255	0/0:0,9,96	0/1:205,0,15	0/0:0,18,204	0/0:0,21,231	0/1:6,0,253	0/0:0,12,120	0/1:163,0,173	0/1:128,0,98	0/1:118,0,83	0/1:94,0,24	0/0:0,51,255	0/0:0,30,255	0/0:0,18,181	0/0:0,36,255	0/0:0,24,203	0/0:0,18,209	0/1:67,0,185	0/1:222,0,133	1/1:188,18,0	1/1:169,15,0	0/0:0,39,255	0/0:0,51,255	0/0:0,24,250	0/0:0,15,146	0/0:0,42,255	0/0:0,24,228	0/0:0,27,221	0/0:0,21,225	0/0:0,18,152	0/0:0,18,206	0/1:9,0,255	0/1:27,0,129	0/0:0,15,135	0/0:0,21,189	0/1:81,0,124	0/1:139,0,9	0/1:115,0,114	0/1:60,0,163	0/1:163,0,150	0/1:224,0,75	0/1:30,0,107	0/1:51,0,71	0/1:167,0,174	0/1:84,0,136	0/0:0,6,80	0/0:0,15,159	1/1:161,18,0	1/1:255,30,0	0/1:255,0,0	1/1:255,45,0	0/0:0,36,216	0/1:12,0,194	0/0:0,63,255	0/0:0,51,255	0/0:0,24,195	0/0:0,24,201	0/0:0,6,48	0/0:0,30,203	0/0:0,15,172	./.:0,0,0
OAR1	109420844	.	G	A	2575.2	PASS	DP=675;VDB=7.89076e-26;SGB=70.9981;RPBZ=-1.72618;MQBZ=-0.0278267;MQSBZ=2.74288;BQBZ=-0.223756;FS=0;MQ0F=0;AC=32;AN=140;DP4=168,111,77,35;MQ=39	GT:PL	0/0:0,15,181	0/0:0,18,204	0/0:0,9,119	0/1:148,0,42	0/0:0,6,84	0/0:0,21,222	0/0:0,9,101	0/0:0,9,118	0/1:54,0,123	0/1:49,0,113	0/1:78,6,0	0/1:154,0,21	0/0:0,21,233	0/0:0,33,255	0/0:0,21,196	0/0:0,39,255	0/0:0,15,161	0/0:0,21,198	0/1:36,0,30	0/1:21,0,156	0/1:30,0,36	0/1:77,0,183	0/0:0,24,254	0/0:0,24,239	0/0:0,12,118	0/0:0,9,113	0/0:0,24,214	0/0:0,21,207	0/0:0,12,153	0/0:0,21,195	0/0:0,6,84	0/0:0,12,128	0/1:36,0,36	0/1:52,0,33	0/0:0,18,170	0/0:0,18,163	0/1:65,0,129	0/1:36,0,30	0/1:114,0,95	0/1:172,0,123	0/1:72,0,65	0/1:122,0,186	0/1:77,6,0	0/1:107,0,30	0/1:116,0,8	0/1:132,0,146	0/0:0,15,165	0/0:0,15,165	1/1:255,33,0	1/1:255,36,0	1/1:255,39,0	1/1:188,21,0	0/0:0,9,113	0/0:0,21,215	./.:0,0,0	0/0:0,15,167	0/0:0,21,189	0/0:0,12,125	./.:0,0,0	0/0:0,33,232	0/0:0,27,234	./.:0,0,0
OAR1	109564832	.	C	T	2304.11	PASS	DP=1135;VDB=1.27714e-07;SGB=117.838;RPBZ=-0.579705;MQBZ=1.60332;MQSBZ=1.57328;BQBZ=2.87555;FS=0;MQ0F=0;AC=21;AN=146;DP4=303,258,52,48;MQ=39	GT:PL	0/1:120,0,139	0/0:0,6,84	0/0:0,9,103	0/0:0,51,255	0/0:0,39,255	0/0:0,30,190	1/1:255,30,0	1/1:255,42,0	0/0:0,54,255	0/0:0,36,255	1/1:255,39,0	1/1:194,18,0	0/0:0,45,255	0/0:0,36,255	0/0:0,39,255	0/0:0,27,234	0/1:107,0,146	0/1:54,0,203	0/0:0,36,255	0/0:0,45,255	0/1:97,0,96	0/1:96,0,161	0/1:187,0,236	0/1:156,0,126	0/0:0,57,255	0/0:0,36,255	0/0:0,57,255	0/0:0,15,179	0/0:0,33,252	0/0:0,30,255	0/0:0,6,72	0/0:0,18,173	0/0:0,18,201	0/0:0,27,255	0/0:0,21,218	0/0:0,30,255	0/0:0,18,203	0/0:0,33,254	0/0:0,48,255	0/0:0,48,255	0/0:0,33,255	0/0:0,48,255	0/0:0,27,230	0/0:0,75,255	0/1:188,0,250	0/1:204,0,75	1/1:181,15,0	1/1:201,24,0	0/0:0,30,255	0/0:0,24,179	0/0:0,60,255	0/0:0,27,255	0/0:0,33,255	0/0:0,4,255	0/0:0,6,77	0/0:0,33,255	0/0:0,9,96	0/0:0,9,98	0/0:0,12,117	0/0:0,21,233	0/0:0,6,66	0/0:0,9,85
OAR1	109564922	.	C	T	2464.8	PASS	DP=634;VDB=5.33602e-08;SGB=53.5747;RPBZ=0.214123;MQBZ=-0.664483;MQSBZ=-0.618079;BQBZ=0.111594;FS=0;MQ0F=0;AC=32;AN=128;DP4=94,150,44,53;MQ=39	GT:PL	0/0:0,12,142	0/0:0,3,36	0/0:0,6,78	0/0:0,36,255	0/0:0,33,255	./.:0,0,0	0/0:0,15,147	0/0:0,12,102	0/1:191,0,104	0/1:88,0,69	0/0:0,15,126	0/0:0,15,169	0/0:0,18,169	0/0:0,18,194	1/1:118,9,0	1/1:154,15,0	0/1:27,0,115	0/1:124,0,63	1/1:225,24,0	1/1:170,18,0	0/0:0,9,101	0/0:0,15,177	0/0:0,27,252	0/0:0,18,179	0/0:0,27,255	0/0:0,15,172	0/1:208,0,72	0/1:43,0,92	0/0:0,18,180	0/0:0,21,214	0/0:0,3,42	0/0:0,6,55	0/1:36,3,0	0/1:86,0,20	0/1:62,6,0	1/1:107,9,0	0/1:33,0,75	0/1:146,0,6	0/1:116,0,154	0/1:63,0,153	0/1:59,0,105	0/1:128,0,91	0/1:69,0,86	0/1:241,0,170	0/0:0,21,229	0/1:24,0,102	0/0:0,3,42	0/0:0,27,255	0/1:8,0,137	0/0:0,12,134	0/0:0,42,255	0/0:0,12,141	0/1:87,0,127	0/1:65,0,53	./.:0,0,0	0/0:0,9,118	./.:0,0,0	0/0:0,3,14	./.:0,0,0	0/0:0,18,178	0/0:0,6,77	0/0:0,9,86
OAR1	109651353	.	C	T	1680.1	PASS	DP=1194;VDB=0.0018818;SGB=126.174;RPBZ=-2.09526;MQBZ=-0.253519;MQSBZ=1.88606;BQBZ=1.5848;FS=0;MQ0F=0.00167504;AC=14;AN=148;DP4=339,297,45,46;MQ=38	GT:PL	0/0:0,18,204	0/0:0,3,42	0/0:0,21,210	0/0:0,36,255	0/0:0,36,255	0/0:0,36,255	0/0:0,39,255	0/0:0,57,255	0/0:0,36,255	0/0:0,48,255	0/0:0,33,254	0/0:0,24,227	0/0:0,42,255	0/0:0,33,255	0/0:0,30,255	0/0:0,39,255	0/0:0,45,255	0/0:0,39,255	0/0:0,48,255	0/0:0,42,255	0/0:0,27,255	0/0:0,45,255	0/0:0,30,244	0/0:0,42,255	0/0:0,39,255	0/0:0,36,255	0/0:0,39,255	0/0:0,24,230	0/0:0,27,242	0/0:0,15,131	0/0:0,42,255	0/0:0,18,175	0/0:0,12,133	0/0:0,21,197	0/0:0,45,255	0/0:0,42,255	0/0:0,15,151	0/0:0,10,255	0/0:0,32,255	0/0:0,48,255	0/1:159,0,80	0/1:206,0,251	0/1:108,0,191	0/1:128,0,110	0/1:255,0,166	0/1:48,0,215	0/0:0,12,126	0/0:0,21,187	1/1:255,33,0	1/1:211,18,0	1/1:255,54,0	1/1:255,42,0	0/0:0,54,255	0/0:0,15,255	0/0:0,33,210	0/0:0,12,153	0/0:0,60,255	0/0:0,21,150	0/0:0,36,253	0/0:0,12,108	0/0:0,21,132	0/0:0,18,101
OAR1	109674280	.	T	C	2491.37	PASS	DP=832;VDB=1.71334e-21;SGB=47.8743;RPBZ=-0.12994;MQBZ=-1.20268;MQSBZ=3.60501;BQBZ=-1.55234;FS=0;MQ0F=0.00120192;AC=33;AN=134;DP4=241,149,65,36;MQ=39	GT:PL	0/0:0,48,255	0/0:0,9,118	0/1:36,3,0	0/1:63,0,159	0/0:0,18,145	0/0:0,12,49	0/0:0,6,77	0/0:0,15,154	0/0:0,24,249	0/0:0,30,225	0/0:0,21,226	0/0:0,18,160	0/1:143,0,176	0/1:77,0,183	0/0:0,6,72	0/0:0,12,126	0/0:0,18,180	0/0:0,24,231	0/0:0,36,255	0/0:0,15,168	0/0:0,12,134	0/0:0,18,174	0/1:220,0,85	0/1:90,0,179	1/1:243,24,0	1/1:195,21,0	0/1:60,0,167	0/1:152,0,185	0/1:77,6,0	1/1:166,15,0	1/1:151,12,0	1/1:181,18,0	0/1:126,0,66	0/1:60,0,137	0/1:99,0,149	./.:0,0,0	0/1:85,0,96	0/1:93,0,111	0/0:0,24,240	0/0:0,33,250	0/0:0,24,157	0/0:0,24,240	0/0:0,27,255	0/0:0,42,255	0/0:0,42,255	0/0:0,24,248	0/0:0,21,225	0/0:0,12,144	0/0:0,30,255	0/0:0,36,255	0/0:0,45,255	0/0:0,24,248	0/1:89,0,187	0/1:95,0,92	0/0:0,45,255	0/0:0,42,255	0/0:0,21,155	0/0:0,42,255	0/1:36,0,36	0/0:0,12,153	1/1:71,9,0	1/1:90,9,0
OAR1	109682720	.	G	T	4686.68	PASS	DP=1810;VDB=8.87287e-16;SGB=179.414;RPBZ=-1.14361;MQBZ=-1.2725;MQSBZ=-3.0955;BQBZ=1.00354;FS=0;MQ0F=0;AC=38;AN=154;DP4=364,470,147,125;MQ=38	GT:PL	0/1:77,0,255	0/0:0,36,255	0/1:67,0,24	0/1:252,0,204	0/0:0,30,255	0/0:0,36,255	0/0:0,66,255	0/0:0,39,255	0/0:0,87,255	0/0:0,63,255	0/0:0,57,255	0/0:0,42,255	0/1:182,0,204	0/1:202,0,246	0/0:0,54,255	0/0:0,75,255	0/0:0,57,255	0/0:0,45,255	0/0:0,36,255	0/0:0,57,255	0/0:0,51,255	0/0:0,33,233	0/1:205,0,212	0/1:255,0,195	1/1:255,81,0	1/1:255,57,0	0/1:255,0,233	0/1:233,0,224	1/1:221,30,0	1/1:255,33,0	1/1:255,36,0	1/1:255,30,0	0/1:196,0,105	0/1:100,0,189	0/1:124,0,138	0/1:161,0,183	0/1:129,0,74	0/1:188,0,107	0/0:0,51,255	0/0:0,87,255	0/0:0,72,255	0/0:0,78,255	0/0:0,66,255	0/0:0,63,255	0/0:0,66,255	0/0:0,51,255	0/0:0,24,166	0/0:0,51,255	0/0:0,60,255	0/0:0,36,255	0/0:0,81,255	0/0:0,66,255	0/1:200,0,236	0/1:134,0,223	0/0:0,36,255	0/0:0,60,255	0/0:0,60,255	0/0:0,57,255	0/0:0,3,42	0/0:0,14,226	1/1:112,21,0	1/1:255,39,0
OAR1	109884868	.	G	A	2105.93	PASS	DP=967;VDB=4.82515e-07;SGB=62.2571;RPBZ=-1.65542;MQBZ=-0.896669;MQSBZ=-3.5765;BQBZ=1.34028;FS=0;MQ0F=0.0144778;AC=25;AN=140;DP4=171,288,40,59;MQ=37	GT:PL	0/0:0,54,255	0/0:0,12,73	0/0:0,15,162	0/0:0,42,255	0/1:151,0,90	0/0:0,9,96	0/1:13,0,147	0/0:0,27,221	0/0:0,27,240	0/0:0,24,233	0/0:0,18,191	0/0:0,39,227	0/0:0,42,255	0/1:18,0,205	1/1:192,17,0	1/1:226,24,0	0/0:0,9,89	0/0:0,24,221	0/1:178,0,104	0/1:139,0,171	0/1:100,0,78	0/1:31,0,69	0/0:0,42,255	0/0:0,45,255	0/0:0,24,232	0/0:0,15,125	0/0:0,33,232	0/0:0,27,248	0/0:0,24,241	0/0:0,15,146	0/0:0,18,142	0/0:0,15,147	0/0:0,36,255	0/0:0,6,56	0/0:0,15,138	0/0:0,24,242	0/0:0,24,195	0/0:0,9,101	0/1:121,0,155	0/1:100,0,255	0/0:0,36,255	0/0:0,27,209	0/0:0,45,255	0/0:0,27,255	0/0:0,33,255	0/0:0,18,176	0/0:0,6,82	0/0:0,18,183	0/0:0,18,216	0/0:0,33,255	0/0:0,33,220	0/0:0,36,255	0/0:0,33,255	0/0:0,18,207	1/1:188,18,0	1/1:255,45,0	0/1:104,0,63	0/1:144,0,68	0/1:16,0,34	0/1:151,0,57	0/0:0,6,84	0/0:0,21,179
OAR1	109901921	.	C	T	9606.37	PASS	DP=1987;VDB=1.34807e-18;SGB=215.907;RPBZ=-0.874709;MQBZ=-0.0932888;MQSBZ=3.90437;BQBZ=-1.20026;FS=0;MQ0F=0.00100654;AC=78;AN=150;DP4=331,243,309,297;MQ=38	GT:PL	0/0:0,54,255	0/0:0,48,255	0/1:116,0,142	0/0:0,60,255	0/1:147,0,163	0/0:0,57,255	0/0:0,30,230	0/0:0,87,255	0/0:0,75,255	0/0:0,54,255	0/0:0,30,255	0/0:0,27,245	0/1:187,0,203	0/1:196,0,247	1/1:255,57,0	1/1:255,78,0	0/0:0,54,255	0/0:0,45,255	0/1:200,0,181	0/1:169,0,240	0/1:151,0,93	0/1:138,0,243	0/1:212,0,255	0/1:255,0,157	1/1:255,27,0	1/1:255,36,0	1/1:255,78,0	1/1:255,78,0	1/1:255,57,0	1/1:255,36,0	1/1:255,39,0	1/1:255,24,0	1/1:255,33,0	1/1:255,42,0	0/1:208,0,168	0/1:157,0,54	0/1:255,0,255	0/1:101,0,226	1/1:255,54,0	1/1:255,27,0	0/1:255,0,255	0/1:255,0,255	0/1:216,0,243	0/1:241,0,182	0/0:0,72,255	0/0:0,69,255	0/0:0,18,198	0/0:0,27,246	0/0:0,63,255	0/0:0,90,255	0/0:0,66,255	0/0:0,42,255	1/1:255,75,0	1/1:255,29,0	1/1:255,42,0	1/1:255,54,0	0/1:79,0,141	0/1:103,0,29	1/1:255,66,0	1/1:187,18,0	1/1:232,27,0	1/1:255,57,0
OAR1	109902001	.	G	C	628.425	PASS	DP=990;VDB=0.0167888;SGB=90.6832;RPBZ=-3.24231;MQBZ=-0.922248;MQSBZ=0.894229;BQBZ=-7.82673;FS=0;MQ0F=0;AC=10;AN=134;DP4=175,374,7,40;MQ=37	GT:PL	0/0:0,27,197	0/0:0,9,66	./.:0,0,0	0/0:0,42,252	0/0:0,9,54	1/1:200,24,0	0/0:0,18,126	0/0:0,42,255	1/1:204,33,0	1/1:156,24,0	0/0:0,30,226	0/0:0,15,125	0/1:47,0,165	0/1:76,0,70	0/0:0,21,196	0/0:0,51,255	0/0:0,12,135	0/0:0,27,148	0/1:63,0,120	0/1:44,0,128	0/0:0,15,120	0/0:0,27,144	0/0:0,45,255	0/0:0,30,255	0/0:0,24,201	0/0:0,30,255	0/0:0,30,255	0/0:0,33,241	0/0:0,33,247	0/0:0,18,103	0/0:0,15,149	0/0:0,9,105	0/0:0,18,120	0/0:0,30,249	0/0:0,30,237	0/0:0,3,42	0/0:0,33,255	0/0:0,27,150	0/0:0,30,255	0/0:0,39,255	0/0:0,48,255	0/0:0,36,255	0/0:0,45,255	0/0:0,30,253	0/0:0,39,255	0/0:0,33,255	0/0:0,21,213	0/0:0,21,225	0/0:0,36,255	0/0:0,36,235	0/0:0,39,255	0/0:0,54,255	0/0:0,36,255	0/0:0,57,255	0/0:0,18,128	0/0:0,39,229	0/0:0,21,155	./.:0,0,0	0/0:0,39,197	0/0:0,9,85	0/0:0,9,91	0/0:0,24,138
OAR1	109902062	.	C	T	644.317	PASS	DP=252;VDB=1.23065e-18;SGB=53.4795;RPBZ=-0.417695;MQBZ=-1.17578;BQBZ=4.11722;FS=0;MQ0F=0;AC=18;AN=116;DP4=0,202,0,49;MQ=30	GT:PL	0/0:0,6,44	0/1:58,9,0	./.:0,0,0	0/1:14,6,0	0/0:0,3,8	0/0:0,6,42	0/0:0,15,88	0/0:0,12,80	0/0:0,21,146	0/0:0,18,127	0/0:0,24,134	0/0:0,6,42	0/0:0,39,110	0/0:0,21,94	./.:0,0,0	0/0:0,24,120	0/0:0,6,66	0/0:0,18,108	0/0:0,9,78	0/0:0,18,105	0/0:0,9,90	0/0:0,9,77	0/0:0,18,133	0/0:0,12,107	0/0:0,9,72	0/0:0,21,152	0/0:0,6,69	0/0:0,21,115	0/0:0,12,88	0/0:0,15,86	0/0:0,6,52	0/0:0,3,36	0/0:0,6,66	0/0:0,9,71	0/0:0,9,59	./.:0,0,0	0/0:0,12,78	0/0:0,15,117	0/0:0,15,118	0/0:0,15,101	0/1:22,0,84	0/1:29,0,44	0/1:50,0,94	0/1:40,0,80	0/1:70,3,0	0/1:69,0,56	0/0:0,3,23	0/0:0,12,115	1/1:136,18,0	1/1:103,18,0	1/1:93,24,0	1/1:101,18,0	0/0:0,6,65	0/0:0,18,118	0/0:0,6,7	0/0:0,6,66	1/1:72,12,0	./.:0,0,0	./.:0,0,0	0/0:0,3,8	./.:0,0,0	0/0:0,18,90
OAR1	109924979	.	G	A	1831.77	PASS	DP=2334;VDB=4.56466e-23;SGB=-151.293;RPBZ=12.4167;MQBZ=-27.4773;MQSBZ=-0.424151;BQBZ=6.16659;SCBZ=0;FS=0;MQ0F=0.166238;AC=13;AN=154;DP4=414,355,283,270;MQ=26	GT:PL	0/0:0,21,255	0/0:0,24,214	0/0:0,28,255	0/0:0,44,255	0/0:0,51,255	0/0:0,8,144	0/0:0,42,255	0/0:0,17,244	0/0:0,63,255	0/0:0,25,255	0/0:0,42,255	0/0:0,23,255	0/0:0,57,255	0/0:0,23,227	0/0:0,33,197	0/0:0,45,255	0/0:0,27,212	0/0:0,54,255	0/0:0,18,187	0/0:0,56,255	0/0:0,36,255	0/0:0,33,255	0/0:0,53,255	0/0:0,31,255	0/0:0,39,255	0/0:0,58,255	0/0:0,42,255	0/0:0,44,255	0/0:0,48,255	0/0:0,27,216	0/0:0,21,206	0/0:4,40,255	0/0:0,18,200	0/0:0,39,255	0/0:0,51,255	0/0:0,24,197	0/0:0,12,121	0/0:0,42,255	0/0:0,36,255	0/0:0,39,255	0/1:185,0,243	0/1:241,0,150	0/1:201,0,188	0/1:104,0,158	0/1:200,0,214	0/1:76,0,255	0/0:0,15,144	0/0:0,36,255	1/1:255,14,0	0/1:255,9,0	1/1:255,51,0	1/1:255,84,0	0/0:0,28,255	0/0:0,60,255	0/0:0,18,186	0/0:0,45,255	0/0:0,24,245	0/0:0,60,251	0/0:0,48,255	0/0:0,12,105	0/0:0,45,255	0/0:0,15,166
OAR1	110072974	.	G	C	662.643	PASS	DP=555;VDB=2.61236e-05;SGB=35.8225;RPBZ=1.19697;MQBZ=2.21333;MQSBZ=-0.109471;BQBZ=-2.00342;FS=0;MQ0F=0;AC=15;AN=126;DP4=219,78,34,6;MQ=38	GT:PL	0/0:0,57,255	0/0:0,18,186	0/0:0,12,118	0/0:0,33,201	0/0:0,18,132	0/1:99,0,153	0/1:30,0,23	1/1:164,24,0	0/0:0,36,204	0/0:0,27,161	0/1:27,3,0	1/1:195,33,0	0/0:0,9,101	0/0:0,12,123	0/0:0,21,173	0/0:0,9,90	0/1:36,3,0	0/1:45,0,68	0/0:0,15,110	0/0:0,12,105	0/1:18,0,107	0/1:27,0,50	0/0:0,15,148	0/0:0,12,129	0/0:0,12,125	0/0:0,12,121	0/0:0,15,161	0/0:0,3,42	0/0:0,3,12	0/0:0,3,42	0/0:0,12,121	./.:0,0,0	0/0:0,6,55	0/0:0,12,122	0/0:0,9,73	0/0:0,6,60	0/0:0,6,72	0/0:0,3,36	0/0:0,24,216	0/0:0,30,255	0/0:0,24,228	0/0:0,15,165	0/0:0,24,204	0/0:0,18,189	0/1:24,0,134	0/1:58,0,187	0/1:89,0,63	0/1:36,0,36	0/0:0,9,94	0/0:0,21,207	0/0:0,30,255	0/0:0,18,203	0/0:0,27,220	0/0:0,30,255	0/0:0,21,157	0/0:0,51,241	0/0:0,3,29	./.:0,0,0	0/0:0,9,90	0/0:0,6,53	0/0:0,9,96	./.:0,0,0
OAR1	110073059	.	G	A	2250.32	PASS	DP=2045;VDB=2.64035e-21;SGB=297.471;RPBZ=0.616508;MQBZ=-4.15215;MQSBZ=2.8009;BQBZ=2.59062;FS=0;MQ0F=0.000977995;AC=14;AN=148;DP4=571,483,97,69;MQ=39	GT:PL	0/0:0,96,255	0/0:0,36,255	0/0:0,87,255	0/0:0,81,255	0/0:0,93,255	0/0:0,51,255	0/0:0,63,255	0/0:0,69,255	0/0:0,84,255	0/0:0,66,255	0/0:0,30,255	0/0:0,84,255	0/0:0,51,255	0/0:0,36,255	0/0:0,57,255	0/0:0,36,255	0/0:0,48,255	0/0:0,63,255	0/0:0,60,255	0/0:0,72,255	0/0:0,48,255	0/0:0,27,242	0/0:0,63,255	0/0:0,51,255	0/0:0,57,255	0/0:0,57,255	0/0:0,57,255	0/0:0,30,255	0/0:0,42,255	0/0:0,39,255	0/0:0,39,255	0/0:0,18,201	0/0:0,30,255	0/0:0,30,255	0/0:0,51,255	0/0:0,33,255	0/0:0,42,255	0/0:0,24,252	0/0:0,87,255	0/0:0,108,255	0/1:255,0,64	0/1:255,0,187	0/1:164,0,255	0/1:249,0,255	0/1:255,0,218	0/1:255,0,250	0/0:0,33,255	0/0:0,39,255	1/1:255,45,0	1/1:255,57,0	1/1:255,57,0	1/1:255,78,0	0/0:0,75,255	0/0:0,81,255	0/0:0,45,255	0/0:0,111,255	0/0:0,24,248	0/0:0,54,255	0/0:0,30,255	0/0:0,57,243	0/0:0,9,81	0/0:0,39,235
OAR1	110088857	.	G	T	406.127	PASS	DP=245;VDB=7.64449e-07;SGB=15.6402;RPBZ=1.4891;MQBZ=-1.46052;BQBZ=3.91448;FS=0;MQ0F=0;AC=11;AN=118;DP4=219,0,25,0;MQ=38	GT:PL	0/0:0,21,140	./.:0,0,0	./.:0,0,0	0/0:0,27,114	0/0:0,3,36	0/0:0,3,36	0/0:0,9,81	0/0:0,21,148	0/0:0,18,135	0/0:0,9,84	0/0:0,3,36	0/0:0,3,36	0/0:0,3,36	0/1:36,3,0	0/0:0,12,93	0/0:0,3,36	0/0:0,6,66	0/0:0,3,36	0/0:0,12,104	0/0:0,9,90	0/0:0,9,71	0/0:0,21,138	0/0:0,6,51	0/0:0,6,69	0/0:0,12,112	0/0:0,15,131	0/1:77,0,93	0/0:0,9,93	./.:0,0,0	0/0:0,12,94	0/0:0,6,66	0/0:0,15,124	0/1:69,0,49	0/1:38,0,90	0/0:0,6,66	./.:0,0,0	0/0:0,21,139	0/0:0,9,77	0/1:80,0,43	0/1:19,0,100	0/1:32,0,19	0/1:37,3,0	0/1:26,0,79	0/1:42,6,0	0/0:0,15,125	0/0:0,21,129	0/0:0,9,82	0/0:0,15,122	0/0:0,15,131	0/0:0,18,137	0/0:0,15,114	0/0:0,6,57	0/1:101,0,20	0/0:0,3,38	0/0:0,39,172	0/0:0,15,126	./.:0,0,0	0/0:0,12,110	0/0:0,18,139	./.:0,0,0	0/0:0,18,132	0/0:0,27,165
OAR1	110088970	.	T	G	2855.6	PASS	DP=1247;VDB=1.01924e-07;SGB=129.709;RPBZ=0.172539;MQBZ=-3.67518;MQSBZ=-0.708524;BQBZ=-0.567212;FS=0;MQ0F=0;AC=25;AN=144;DP4=280,298,66,79;MQ=39	GT:PL	0/1:72,0,255	1/1:181,15,0	0/1:42,3,0	1/1:255,48,0	0/1:205,0,90	0/0:0,27,255	0/0:0,21,193	0/0:0,36,255	0/0:0,45,255	0/0:0,30,255	0/0:0,21,218	0/0:0,9,119	0/0:0,27,243	0/0:0,21,200	0/0:0,45,255	0/0:0,30,255	0/0:0,39,255	0/0:0,21,230	0/0:0,51,255	0/0:0,33,255	0/0:0,12,105	0/0:0,33,255	0/0:0,33,255	0/0:0,30,252	0/0:0,30,255	0/0:0,39,255	0/0:0,66,255	0/0:0,30,255	0/0:0,18,201	0/0:0,18,146	0/0:0,24,230	0/0:0,42,255	0/0:0,33,251	0/0:0,45,255	0/0:0,33,255	0/0:0,21,200	0/0:0,27,221	0/0:0,30,255	0/1:8,0,218	0/0:0,69,255	0/1:97,0,178	0/1:175,0,197	0/1:208,0,142	0/1:152,0,118	0/1:237,0,255	0/1:184,0,165	0/0:0,15,153	0/0:0,24,211	1/1:255,36,0	1/1:255,33,0	1/1:255,39,0	0/1:255,6,0	0/0:0,39,255	0/0:0,33,255	0/0:0,96,255	0/0:0,24,250	0/1:127,0,90	0/1:83,0,142	0/0:0,27,241	0/0:0,21,222	0/0:0,27,227	0/0:0,30,176
OAR1	110100997	.	T	C	2783.41	PASS	DP=1128;VDB=3.24522e-10;SGB=131.984;RPBZ=1.6549;MQBZ=0.896085;MQSBZ=0.944515;BQBZ=-0.706128;FS=0;MQ0F=0.000886525;AC=25;AN=128;DP4=308,225,83,53;MQ=39	GT:PL	0/0:0,18,145	0/0:0,33,255	0/0:0,30,244	0/0:0,36,255	0/1:58,6,0	0/0:0,21,190	0/0:0,3,255	0/0:0,0,196	0/0:0,33,255	0/0:0,24,220	0/0:0,36,252	0/0:0,27,255	0/0:0,36,255	0/0:0,24,251	1/1:255,33,0	1/1:255,48,0	0/0:0,45,255	0/0:0,42,255	0/1:111,0,224	0/1:197,0,48	0/1:88,0,136	0/1:186,0,60	0/1:153,0,231	0/1:186,0,131	0/0:0,54,255	0/0:0,30,255	0/0:0,36,255	0/0:0,45,255	0/0:0,21,216	0/0:0,27,232	0/0:0,15,166	0/0:0,30,255	0/0:0,15,166	0/0:0,21,200	0/0:0,27,226	0/0:0,21,235	0/0:0,21,204	0/0:0,15,183	0/1:110,0,78	0/1:252,0,145	0/0:0,45,255	0/0:0,36,255	0/0:0,36,255	0/0:0,24,244	0/0:0,30,255	0/0:0,51,255	0/0:0,33,255	0/1:75,0,255	0/0:0,42,255	0/0:0,45,255	0/0:0,48,255	0/0:0,57,255	0/0:0,57,255	0/0:0,30,255	1/1:255,39,0	1/1:107,9,0	0/1:168,0,93	0/1:255,0,30	0/1:125,0,125	./.:0,0,0	0/0:0,9,44	./.:0,0,0
OAR1	110101106	.	C	T	779.2	PASS	DP=285;VDB=6.10933e-10;SGB=57.1337;RPBZ=-0.305791;MQBZ=-0.812938;BQBZ=3.16035;FS=0;MQ0F=0;AC=17;AN=120;DP4=0,236,0,48;MQ=38	GT:PL	0/0:0,12,69	1/1:159,30,0	0/0:0,15,118	1/1:69,12,0	./.:0,0,0	0/0:0,12,110	0/0:0,15,121	0/0:0,15,110	0/0:0,21,140	0/0:0,9,67	0/0:0,24,150	0/0:0,6,58	0/0:0,9,67	0/0:0,9,90	0/0:0,18,132	0/0:0,12,104	0/0:0,30,167	0/0:0,21,148	0/0:0,18,137	0/0:0,6,42	0/0:0,9,81	0/0:0,9,90	0/0:0,21,147	0/0:0,24,152	0/0:0,18,146	0/0:0,15,109	0/1:12,0,128	0/0:0,12,96	0/0:0,6,66	0/0:0,12,94	0/0:0,6,58	0/0:0,15,124	0/0:0,3,36	0/0:0,15,124	0/0:0,12,91	0/0:0,3,36	0/0:0,6,66	0/0:0,3,36	0/0:0,12,92	0/0:0,24,129	0/1:49,0,103	0/0:3,0,128	0/1:66,0,82	0/1:60,0,29	0/1:29,0,48	0/0:0,12,115	0/0:0,3,24	0/0:0,15,120	1/1:151,21,0	1/1:124,15,0	1/1:133,15,0	1/1:129,15,0	0/0:0,15,123	0/0:0,9,95	0/0:0,24,154	./.:0,0,0	0/0:0,6,56	0/0:0,33,175	0/0:0,15,126	./.:0,0,0	./.:0,0,0	./.:0,0,0
OAR1	110225148	.	G	A	7611.97	PASS	DP=1663;VDB=6.6016e-22;SGB=162.562;RPBZ=1.21252;MQBZ=-1.50709;MQSBZ=2.99302;BQBZ=-1.36575;FS=0;MQ0F=0.00120265;AC=63;AN=148;DP4=296,259,227,215;MQ=38	GT:PL	0/0:0,18,211	0/0:0,39,255	0/1:178,0,111	0/1:255,0,134	0/0:0,15,161	0/1:255,0,174	1/1:255,39,0	1/1:255,45,0	1/1:255,60,0	1/1:255,48,0	1/1:255,51,0	1/1:255,69,0	0/1:173,0,169	0/1:164,0,141	0/0:0,33,251	0/0:0,48,255	0/1:125,0,255	0/1:255,0,103	0/1:255,0,91	0/1:116,0,195	1/1:102,9,0	0/1:162,0,137	1/1:255,21,0	1/1:255,54,0	0/1:228,0,181	0/1:95,0,201	1/1:255,69,0	1/1:255,45,0	1/1:255,36,0	1/1:151,15,0	1/1:206,24,0	1/1:255,39,0	1/1:255,42,0	1/1:255,39,0	0/1:23,0,160	0/1:80,0,105	0/1:148,0,32	0/1:68,0,174	0/0:0,48,255	0/0:0,78,255	0/0:0,90,255	0/0:0,66,255	0/0:0,63,255	0/0:0,78,255	0/1:172,0,238	0/0:0,12,255	0/1:72,0,55	0/1:28,0,245	0/1:6,0,255	0/0:0,75,255	0/0:0,72,255	0/0:0,42,255	0/0:0,42,255	0/0:0,81,255	0/0:0,66,255	0/0:0,66,255	0/1:255,0,145	1/1:255,36,0	0/1:107,0,145	0/1:255,0,27	0/0:0,18,178	0/1:105,0,31
OAR1	110225169	.	T	A	2720.96	PASS	DP=1720;VDB=2.1178e-10;SGB=169.119;RPBZ=-1.87486;MQBZ=-1.36455;MQSBZ=1.14471;BQBZ=-0.557635;FS=0;MQ0F=0.000581395;AC=18;AN=148;DP4=359,472,75,84;MQ=38	GT:PL	0/0:0,18,206	0/0:0,39,255	0/0:0,27,255	0/0:0,81,255	0/0:0,15,178	0/0:0,78,255	0/0:0,39,255	0/0:0,51,255	0/0:0,63,255	0/0:0,48,255	0/0:0,51,255	0/0:0,72,255	0/0:0,42,255	0/0:0,45,255	1/1:220,30,0	1/1:255,45,0	0/1:255,0,116	0/1:96,0,255	0/1:97,0,255	0/1:195,0,101	0/0:0,9,102	0/1:140,0,172	0/0:0,33,255	0/0:0,54,255	0/0:0,42,255	0/0:0,36,255	0/0:0,69,255	0/0:0,39,255	0/0:0,39,255	0/0:0,15,135	0/0:0,24,223	0/0:0,36,255	0/0:0,39,255	0/0:0,36,255	0/1:8,0,190	0/0:0,21,185	0/0:0,27,238	0/0:0,27,245	0/1:157,0,244	0/1:242,0,255	0/1:252,0,255	0/1:255,0,127	0/1:73,0,255	0/1:238,0,255	0/0:0,57,255	0/0:0,36,255	0/0:0,12,143	0/0:0,33,255	0/0:0,36,255	0/0:0,75,255	0/0:0,72,255	0/0:0,84,255	0/1:195,0,150	0/1:255,0,212	0/0:0,63,255	0/0:0,66,255	0/0:0,60,255	0/0:0,48,255	0/0:0,27,255	0/0:0,51,255	0/0:0,18,202	0/0:0,15,154
OAR1	110247837	.	T	A	189.242	PASS	DP=485;VDB=2.94273e-44;SGB=-74.6415;RPBZ=-3.28834;MQBZ=-16.6617;BQBZ=0.285507;FS=0;MQ0F=0.014433;AC=28;AN=140;DP4=343,0,141,0;MQ=28	GT:PL	1/1:37,12,0	0/0:0,3,82	0/0:0,15,84	0/0:0,13,149	0/1:8,0,33	0/0:0,21,138	0/0:0,10,149	0/1:7,0,127	0/1:7,0,8	0/1:10,0,118	0/0:0,13,146	0/0:0,15,115	0/0:0,3,79	0/1:9,0,124	0/0:0,8,123	0/0:0,11,127	0/1:35,0,9	0/0:0,3,102	0/0:0,18,117	0/1:22,0,86	0/0:0,10,112	0/0:2,0,57	0/0:0,6,150	0/0:0,17,151	0/0:3,0,80	0/1:13,0,101	0/0:0,19,154	0/1:8,0,131	0/1:17,0,17	0/0:1,0,127	0/0:0,3,23	0/0:0,15,109	0/0:0,3,36	0/1:5,0,66	0/1:5,0,74	0/0:0,8,119	0/1:17,0,27	0/0:0,0,54	0/1:34,0,76	0/0:3,0,130	0/0:0,16,133	0/0:1,0,112	0/0:0,24,155	0/1:7,0,74	0/0:1,0,135	0/1:16,0,128	0/0:0,3,34	0/0:0,15,113	0/0:0,16,165	0/0:0,11,126	0/0:0,6,114	0/1:11,0,95	0/1:20,0,123	0/0:0,6,87	0/0:0,4,125	0/1:14,0,70	0/1:23,3,0	0/0:0,18,137	0/0:0,6,66	0/1:5,0,24	./.:0,0,0	./.:0,0,0
OAR1	110247847	.	G	C	281.472	PASS	DP=571;VDB=2.80024e-38;SGB=-108.359;RPBZ=-2.41258;MQBZ=-17.7201;BQBZ=1.82239;FS=0;MQ0F=0.0122592;AC=31;AN=142;DP4=399,0,163,0;MQ=29	GT:PL	0/1:24,0,9	0/0:0,11,126	0/0:0,15,84	0/0:0,13,154	0/1:8,0,40	0/0:0,21,149	0/0:0,10,151	0/1:39,0,133	0/1:7,0,8	0/1:13,0,126	0/0:0,13,148	0/0:0,15,126	0/0:0,3,82	0/0:0,30,162	0/0:0,13,144	0/1:11,0,140	0/1:35,0,35	0/0:0,6,119	0/0:0,24,146	0/1:33,0,79	0/0:0,12,127	0/1:16,0,76	0/0:0,16,172	0/0:1,0,140	0/0:3,0,84	0/1:8,0,134	0/0:0,28,177	0/1:6,0,140	0/1:17,0,17	0/0:0,1,136	0/1:11,0,70	0/0:2,0,110	0/0:0,6,35	0/1:5,0,66	0/0:1,0,106	0/0:0,8,125	0/1:15,0,54	0/0:0,8,117	0/1:18,0,94	0/1:21,0,130	0/0:0,16,141	0/1:14,0,128	0/0:0,4,139	0/1:34,0,69	0/0:0,1,149	0/1:16,0,135	0/0:0,3,38	0/0:0,15,121	0/0:0,18,171	0/0:0,11,121	0/0:0,8,134	0/1:14,0,100	0/1:25,0,121	0/1:11,0,88	0/0:0,6,139	0/1:5,0,111	0/1:23,3,0	0/0:2,0,121	0/0:0,6,66	0/1:5,0,24	./.:0,0,0	./.:0,0,0
OAR1	110247851	.	A	C	1673.81	PASS	DP=597;VDB=1.64365e-29;SGB=-98.4811;RPBZ=0.389905;MQBZ=1.27243;MQSBZ=0.225895;BQBZ=1.66789;FS=0;MQ0F=0.0117253;AC=41;AN=144;DP4=461,3,125,0;MQ=29	GT:PL	0/0:0,27,70	0/0:0,21,139	0/0:0,15,84	0/1:21,0,129	0/0:0,16,68	0/0:0,21,148	0/1:55,0,124	0/1:59,0,123	0/0:0,15,28	0/1:31,0,123	0/1:101,0,74	0/1:49,0,87	0/1:58,0,51	0/1:13,0,135	0/1:54,0,105	0/1:75,0,125	0/1:18,0,48	0/1:12,0,119	0/1:48,0,114	0/0:0,3,97	0/1:3,0,107	0/0:0,21,106	0/1:113,0,111	0/1:68,0,118	0/1:5,0,61	0/0:0,0,128	0/1:31,0,142	0/1:13,0,124	0/0:0,6,42	0/0:0,0,122	0/0:0,12,93	0/1:72,0,66	0/0:0,6,66	0/0:0,18,88	0/1:90,0,31	0/1:43,0,89	0/0:0,12,58	0/1:49,0,78	0/1:43,0,71	0/0:0,42,165	0/1:35,0,112	0/0:0,6,131	0/1:73,0,79	0/0:0,33,126	0/1:126,0,80	0/1:40,0,151	0/1:38,3,0	0/1:9,0,76	0/1:111,0,108	0/1:25,0,81	0/1:50,0,99	0/0:0,28,136	0/1:25,0,112	0/0:0,24,125	0/1:76,0,90	0/0:0,18,141	0/0:0,3,23	0/0:0,21,145	0/0:0,6,66	0/0:0,12,36	./.:0,0,0	0/0:0,3,23
OAR1	110247866	.	T	G	2348.84	PASS	DP=1314;VDB=3.31728e-18;SGB=-109.446;RPBZ=0.993437;MQBZ=2.22765;MQSBZ=-0.199551;BQBZ=3.32009;FS=0;MQ0F=0.00532725;AC=45;AN=148;DP4=292,250,75,65;MQ=30	GT:PL	0/0:0,27,85	0/0:0,27,227	0/0:0,21,153	0/1:26,0,215	0/1:32,0,80	0/0:0,27,254	0/1:71,0,194	0/1:65,0,247	0/0:0,18,69	0/1:38,0,190	0/1:126,0,135	0/1:57,0,140	0/1:89,0,79	0/1:13,0,230	0/1:56,0,223	0/1:102,0,203	0/1:19,0,68	0/1:13,0,158	0/1:57,0,168	0/1:7,0,182	0/1:39,0,149	0/0:0,24,169	0/1:149,0,185	0/1:122,0,138	0/0:0,5,139	0/1:9,0,208	0/1:42,0,246	0/1:18,0,208	0/0:0,6,46	0/1:38,0,204	0/0:0,18,168	0/1:71,0,81	0/0:0,12,87	0/0:0,18,109	0/1:115,0,37	0/1:53,0,145	0/0:0,12,95	0/1:52,0,97	0/1:86,0,89	0/0:0,54,255	0/1:48,0,167	0/0:0,8,229	0/1:90,0,122	0/0:0,36,222	0/1:136,0,177	0/1:46,0,194	0/1:77,6,0	0/1:35,0,139	0/1:147,0,180	0/1:35,0,206	0/1:64,0,133	0/0:0,28,204	0/1:26,0,187	0/1:12,0,149	0/1:100,0,185	0/0:0,39,249	0/0:0,6,61	0/0:0,21,216	0/0:0,9,79	0/0:0,39,152	./.:0,0,0	0/0:0,3,23
OAR1	110247867	.	G	T	729.397	PASS	DP=1330;VDB=1.50628e-38;SGB=-130.849;RPBZ=-1.01024;MQBZ=-20.4999;MQSBZ=-0.808148;BQBZ=-0.851186;FS=0;MQ0F=0.00526316;AC=39;AN=148;DP4=267,216,117,100;MQ=30	GT:PL	0/1:34,0,5	0/1:4,0,197	0/0:2,0,121	0/0:0,15,253	0/1:7,0,171	0/0:0,27,254	0/1:31,0,235	0/1:67,0,251	0/1:8,0,30	0/1:13,0,215	0/0:0,0,221	0/0:2,0,155	0/0:0,11,159	0/0:0,33,255	0/1:17,0,250	0/1:11,0,255	0/1:46,0,43	0/0:0,11,209	0/0:1,0,206	0/1:38,0,190	0/0:0,15,190	0/1:15,0,128	0/0:0,11,255	0/0:0,12,255	0/1:9,0,140	0/0:1,0,254	0/0:0,33,255	0/1:24,0,219	0/1:17,0,17	0/0:1,0,212	0/1:26,0,117	0/0:2,0,142	0/1:5,0,64	0/1:5,0,80	0/0:1,0,151	0/1:7,0,183	0/1:15,0,65	0/0:0,6,149	0/1:13,0,186	0/1:8,0,232	0/0:0,18,219	0/1:41,0,210	0/0:0,4,207	0/1:54,0,148	0/1:12,0,242	0/1:16,0,229	0/0:0,6,77	0/0:2,0,156	0/0:0,23,255	0/0:1,0,232	0/0:0,8,194	0/1:34,0,150	0/1:22,0,187	0/0:1,0,200	0/0:0,13,255	0/1:35,0,194	0/1:17,0,36	0/0:2,0,188	0/0:0,6,77	0/1:88,0,3	./.:0,0,0	0/1:23,3,0
OAR1	110247874	.	C	T	967.503	PASS	DP=1451;VDB=3.58108e-37;SGB=-164.836;RPBZ=-1.12726;MQBZ=-21.1996;MQSBZ=-0.468837;BQBZ=-2.48155;FS=0;MQ0F=0.00482426;AC=46;AN=150;DP4=270,243,128,111;MQ=30	GT:PL	0/1:34,0,9	0/1:4,0,210	0/0:2,0,121	0/1:30,0,252	0/1:7,0,198	0/0:0,27,255	0/1:36,0,217	0/1:72,0,251	0/1:8,0,38	0/1:13,0,208	0/0:0,0,235	0/0:2,0,169	0/0:0,11,192	0/0:0,13,255	0/1:14,0,255	0/1:6,0,255	0/1:73,0,71	0/0:0,13,224	0/1:21,0,205	0/1:47,0,198	0/0:0,18,200	0/1:22,0,149	0/0:0,11,255	0/1:6,0,255	0/1:21,0,152	0/1:6,0,255	0/0:0,33,255	0/1:39,0,217	0/1:17,0,17	0/0:1,0,212	0/1:20,0,165	0/0:0,1,160	0/0:0,0,106	0/1:7,0,83	0/0:1,0,156	0/1:6,0,199	0/1:15,0,65	0/0:0,6,149	0/1:9,0,236	0/1:45,0,242	0/0:0,21,249	0/1:31,0,255	0/1:16,0,202	0/1:52,0,162	0/1:36,0,255	0/1:19,0,227	0/0:0,6,77	0/0:2,0,157	0/0:0,23,255	0/1:14,0,255	0/0:0,5,188	0/1:34,0,150	0/1:22,0,187	0/0:0,6,255	0/0:0,13,255	0/1:35,0,232	0/1:17,0,36	0/0:2,0,188	0/1:14,0,68	0/1:113,0,3	./.:0,0,0	0/1:35,6,0
OAR1	110247881	.	C	T	961.375	PASS	DP=1519;VDB=9.54436e-38;SGB=-174.588;RPBZ=-0.433569;MQBZ=-21.4996;MQSBZ=-0.146912;BQBZ=-1.97435;FS=0;MQ0F=0.00460829;AC=46;AN=150;DP4=271,261,126,113;MQ=30	GT:PL	0/1:34,0,5	0/1:4,0,210	0/0:2,0,121	0/1:30,0,253	0/1:7,0,198	0/0:0,27,255	0/1:35,0,234	0/1:69,0,255	0/1:8,0,38	0/1:13,0,215	0/0:0,0,235	0/0:2,0,169	0/0:0,11,192	0/0:0,13,255	0/1:12,0,255	0/1:8,0,255	0/1:50,0,109	0/0:0,13,243	0/1:21,0,205	0/1:47,0,199	0/0:0,18,204	0/1:31,0,149	0/0:0,11,255	0/1:6,0,255	0/1:21,0,152	0/1:3,0,255	0/0:0,33,255	0/1:39,0,217	0/1:17,0,17	0/0:0,18,245	0/1:20,0,176	0/0:0,1,160	0/0:0,0,129	0/1:5,0,86	0/0:1,0,156	0/0:1,0,231	0/1:33,0,63	0/0:0,8,159	0/1:6,0,250	0/1:42,0,246	0/0:0,21,249	0/1:29,0,255	0/1:16,0,202	0/1:52,0,175	0/1:25,0,255	0/1:13,0,245	0/0:0,6,77	0/0:2,0,161	0/0:0,18,255	0/1:14,0,255	0/0:0,8,194	0/1:34,0,150	0/1:22,0,187	0/0:0,6,255	0/0:0,13,255	0/1:36,0,229	0/1:14,0,60	0/0:0,1,207	0/1:14,0,68	0/1:113,0,3	./.:0,0,0	0/1:42,6,0
OAR1	110247882	.	A	G	960.21	PASS	DP=1528;VDB=2.83576e-37;SGB=-175.669;RPBZ=-0.543743;MQBZ=-21.6304;MQSBZ=-0.204312;BQBZ=-3.72711;FS=0;MQ0F=0.00458115;AC=46;AN=150;DP4=273,260,127,115;MQ=30	GT:PL	0/1:34,0,15	0/1:4,0,210	0/0:2,0,121	0/1:30,0,255	0/1:7,0,198	0/0:0,27,255	0/1:35,0,230	0/1:69,0,255	0/1:8,0,38	0/1:13,0,218	0/0:0,0,235	0/0:2,0,169	0/0:0,11,192	0/0:0,13,255	0/1:12,0,255	0/1:8,0,255	0/1:50,0,109	0/0:0,13,243	0/1:21,0,205	0/1:47,0,199	0/0:0,18,204	0/1:31,0,149	0/0:0,11,255	0/1:6,0,255	0/1:21,0,152	0/1:3,0,255	0/0:0,33,255	0/1:37,0,228	0/1:17,0,17	0/0:1,0,212	0/1:20,0,176	0/0:0,1,165	0/0:0,0,129	0/1:5,0,86	0/0:1,0,156	0/0:1,0,231	0/1:33,0,63	0/0:0,8,154	0/1:6,0,251	0/1:43,0,246	0/0:0,21,249	0/1:29,0,255	0/1:16,0,202	0/1:52,0,175	0/1:24,0,255	0/1:13,0,245	0/0:0,6,77	0/0:2,0,161	0/0:0,21,255	0/1:14,0,255	0/0:0,8,194	0/1:34,0,150	0/1:20,0,212	0/0:0,6,255	0/0:0,13,255	0/1:37,0,228	0/1:14,0,60	0/0:0,1,206	0/1:14,0,68	0/1:113,0,3	./.:0,0,0	0/1:42,6,0
OAR1	110247891	.	A	G	3109.26	PASS	DP=1623;VDB=4.58826e-17;SGB=-201.613;RPBZ=1.01425;MQBZ=2.90793;MQSBZ=-0.193879;BQBZ=0.307893;FS=0;MQ0F=0.004313;AC=49;AN=152;DP4=328,328,91,78;MQ=31	GT:PL	0/0:0,27,91	0/1:6,0,217	0/0:0,21,153	0/1:68,0,241	0/1:40,0,158	0/0:0,20,255	0/1:71,0,213	0/1:62,0,255	0/0:0,21,103	0/1:31,0,190	0/1:126,0,229	0/1:57,0,147	0/1:90,0,121	0/1:46,0,239	0/1:47,0,255	0/1:113,0,244	0/1:47,0,94	0/0:0,5,237	0/1:51,0,191	0/1:21,0,207	0/1:33,0,197	0/0:0,30,207	0/1:153,0,213	0/1:185,0,233	0/0:0,5,157	0/1:75,0,231	0/1:102,0,250	0/1:9,0,243	0/0:0,6,46	0/1:35,0,227	0/1:18,0,174	0/1:109,0,81	0/1:24,0,110	0/0:0,24,153	0/1:126,0,37	0/1:81,0,187	0/0:0,15,134	0/1:78,0,120	0/1:160,0,157	0/0:0,75,255	0/1:107,0,155	0/1:19,0,255	0/1:90,0,143	0/0:0,0,199	0/1:143,0,230	0/1:66,0,216	0/1:77,6,0	0/1:39,0,153	0/1:172,0,201	0/1:75,0,237	0/1:58,0,159	0/0:0,33,222	0/1:32,0,212	0/1:69,0,253	0/1:96,0,206	0/0:0,15,234	0/0:0,9,92	0/0:0,27,245	0/0:0,12,129	0/0:0,39,176	0/0:0,6,58	0/1:7,0,33
OAR1	110247909	.	G	A	1939.9	PASS	DP=1715;VDB=3.25775e-34;SGB=-182.09;RPBZ=-2.04549;MQBZ=-22.1879;MQSBZ=0.099867;BQBZ=-3.4815;FS=0;MQ0F=0.00408163;AC=59;AN=152;DP4=283,297,145,142;MQ=31	GT:PL	0/1:33,0,54	0/0:0,7,255	0/0:2,0,121	0/1:28,0,255	0/1:7,0,198	0/0:0,36,255	0/1:35,0,241	0/1:59,0,255	0/1:7,0,74	0/1:76,0,196	0/1:90,0,255	0/0:2,0,169	0/1:8,0,179	0/1:5,0,255	0/1:44,0,255	0/1:38,0,255	0/1:48,0,132	0/1:71,0,224	0/1:39,0,203	0/1:40,0,227	0/0:0,20,238	0/1:29,0,167	0/0:0,0,255	0/1:70,0,255	0/1:21,0,152	0/1:17,0,255	0/0:0,15,255	0/1:50,0,255	0/1:64,0,11	0/1:34,0,212	0/1:20,0,176	0/1:20,0,163	0/0:0,0,129	0/1:68,0,105	0/0:1,0,156	0/1:5,0,227	0/1:46,0,134	0/0:0,8,163	0/1:39,0,248	0/1:81,0,255	0/0:0,23,255	0/1:29,0,255	0/1:10,0,235	0/1:90,0,170	0/1:28,0,255	0/1:60,0,255	0/0:0,6,77	0/1:36,0,159	0/0:0,18,255	0/1:44,0,255	0/1:29,0,182	0/1:62,0,175	0/1:20,0,219	0/1:61,0,255	0/1:3,0,255	0/1:51,0,229	0/1:14,0,68	0/1:33,0,204	0/1:5,0,153	0/1:113,0,65	0/1:34,0,36	0/1:30,0,66
OAR1	110247917	.	A	G	5888.18	PASS	DP=2307;VDB=3.70022e-30;SGB=-293.609;RPBZ=15.0365;MQBZ=-19.8839;MQSBZ=-1.12824;BQBZ=15.9724;SCBZ=0;FS=0;MQ0F=0.00390117;AC=70;AN=156;DP4=582,268,235,235;MQ=33	GT:PL	0/1:27,0,153	0/1:90,0,255	0/0:0,1,141	0/1:101,0,255	0/1:56,0,228	0/0:0,39,255	0/1:115,0,235	0/1:140,0,255	0/0:0,12,229	0/1:115,0,166	0/1:236,0,150	0/1:56,0,224	0/1:97,0,203	0/1:50,0,255	0/1:97,0,255	0/1:162,0,255	0/1:128,0,170	0/1:64,0,255	0/1:110,0,227	0/1:82,0,251	0/1:14,0,255	0/1:12,0,255	0/1:189,0,255	0/1:236,0,255	0/1:27,0,255	0/1:127,0,255	0/1:82,0,255	0/1:125,0,255	0/1:51,0,134	0/1:93,0,216	0/1:45,0,215	0/1:132,0,122	0/1:31,0,154	0/1:74,0,148	0/1:117,0,197	0/1:122,0,200	0/1:68,0,198	0/1:87,0,164	0/1:199,0,207	0/1:47,0,255	0/1:85,0,255	0/1:96,0,255	0/1:136,0,188	0/1:92,0,239	0/1:224,0,255	0/1:162,0,255	0/1:60,0,88	0/1:76,0,172	0/1:170,0,255	0/1:115,0,255	0/1:92,0,197	0/1:81,0,255	0/1:68,0,255	0/1:128,0,255	0/1:136,0,255	0/1:74,0,245	0/1:2,0,157	0/1:24,0,224	0/1:5,0,153	0/1:105,0,209	0/1:34,0,36	0/1:65,0,30
OAR1	110247925	.	T	A	1275.62	PASS	DP=2359;VDB=1.99428e-35;SGB=-489.246;RPBZ=10.4914;MQBZ=-23.7706;MQSBZ=-0.642138;BQBZ=9.40592;SCBZ=0;FS=0;MQ0F=0.00381518;AC=43;AN=156;DP4=671,380,145,148;MQ=33	GT:PL	0/1:25,0,152	0/0:0,35,255	0/0:0,1,148	0/0:0,23,255	0/0:0,12,255	0/0:0,39,255	0/1:16,0,255	0/1:56,0,255	0/0:0,12,249	0/1:84,0,185	0/1:84,0,255	0/0:0,22,255	0/0:0,11,255	0/0:0,28,255	0/1:20,0,255	0/1:5,0,255	0/1:33,0,255	0/1:31,0,255	0/1:41,0,255	0/1:29,0,255	0/0:0,44,255	0/1:12,0,255	0/0:0,18,255	0/1:51,0,255	0/0:0,4,255	0/0:0,12,255	0/0:0,58,255	0/1:50,0,255	0/1:51,0,142	0/1:18,0,230	0/1:8,0,250	0/1:11,0,207	0/0:0,13,209	0/1:74,0,153	0/0:0,23,255	0/1:26,0,255	0/1:32,0,211	0/0:0,16,237	0/1:27,0,255	0/1:47,0,255	0/0:0,45,255	0/0:0,0,255	0/0:0,5,255	0/1:54,0,255	0/0:0,6,255	0/1:62,0,255	0/0:0,18,175	0/1:27,0,190	0/0:0,47,255	0/1:8,0,255	0/1:13,0,233	0/1:39,0,255	0/0:0,2,255	0/1:32,0,255	0/1:19,0,255	0/1:42,0,255	0/1:22,0,162	0/1:24,0,224	0/0:2,0,165	0/1:105,0,209	0/1:34,0,36	0/1:30,0,72
OAR1	110247955	.	C	T	2674.09	PASS	DP=2365;VDB=0.00787339;SGB=16.8637;RPBZ=-0.410911;MQBZ=5.69018;MQSBZ=-2.31491;BQBZ=-1.86197;SCBZ=0;FS=0;MQ0F=0.00338266;AC=20;AN=156;DP4=584,644,69,66;MQ=33	GT:PL	0/0:0,45,255	0/0:0,72,255	0/0:0,24,162	0/0:0,114,255	0/0:0,75,255	0/1:125,0,195	0/1:209,0,140	0/1:243,0,221	0/1:115,0,171	0/0:6,0,216	0/1:158,0,245	0/1:203,0,102	0/1:111,0,211	0/1:126,0,255	0/0:0,81,255	0/0:0,96,255	0/1:149,0,205	0/1:175,0,255	0/0:0,54,255	0/0:0,66,255	0/1:180,0,227	0/1:142,0,204	0/1:205,0,255	0/1:116,0,255	0/0:0,87,255	0/0:0,87,255	0/0:0,96,255	0/0:0,78,255	0/0:0,33,243	0/0:0,60,255	0/0:0,36,255	0/0:0,36,255	0/0:0,33,255	0/0:0,39,244	0/0:0,54,255	0/0:0,48,255	0/0:0,36,255	0/0:0,36,247	0/0:0,66,255	0/0:0,117,255	0/0:0,69,255	0/0:0,96,255	0/0:0,51,255	0/0:0,93,255	0/1:109,0,255	0/1:108,0,255	0/1:24,0,143	0/1:149,0,132	0/0:0,29,255	0/0:0,93,255	0/0:0,54,255	0/0:0,87,255	0/0:0,72,255	0/0:0,84,255	0/0:0,78,255	0/0:0,72,255	0/0:0,24,229	0/0:0,36,255	0/0:0,21,208	0/0:0,66,255	0/0:0,6,82	0/0:0,12,117
OAR1	110247981	.	C	T	952.672	PASS	DP=2220;VDB=7.66097e-09;SGB=-553.728;RPBZ=-12.769;MQBZ=-5.35838;MQSBZ=-4.58432;BQBZ=7.69732;SCBZ=0;FS=0;MQ0F=0.00405405;AC=29;AN=156;DP4=373,855,57,77;MQ=33	GT:PL	0/1:32,0,180	0/0:0,32,255	0/0:0,24,137	0/1:118,0,255	0/1:70,0,255	0/0:0,39,255	0/0:0,26,233	0/1:40,0,255	0/0:0,11,245	0/0:0,39,240	0/1:9,0,253	0/1:19,0,238	0/1:48,0,230	0/0:5,0,255	0/0:0,81,255	0/1:37,0,255	0/1:24,0,215	0/1:34,0,255	0/0:0,11,255	0/0:0,26,255	0/1:20,0,255	0/0:0,11,255	0/0:0,61,255	0/1:59,0,255	0/0:0,87,255	0/1:100,0,255	0/0:0,1,255	0/0:0,21,255	0/1:16,0,187	0/0:0,20,255	0/0:0,36,255	0/1:28,0,167	0/0:0,30,244	0/0:0,39,203	0/1:61,0,255	0/0:0,12,244	0/1:46,0,214	0/1:63,0,159	0/0:0,24,255	0/1:11,0,255	0/0:0,69,255	0/0:5,0,255	0/1:50,0,225	0/1:78,0,255	0/0:0,34,255	0/1:94,0,255	0/0:6,0,147	0/0:0,33,255	0/0:0,9,255	0/1:10,0,255	0/0:0,14,255	0/1:20,0,255	0/0:0,25,255	0/1:14,0,255	0/0:0,36,255	0/0:0,72,255	0/0:0,21,200	0/0:0,18,202	0/0:0,21,212	0/0:0,26,255	0/0:0,6,82	0/0:0,12,117
OAR1	110248002	.	G	T	2421.57	PASS	DP=872;VDB=2.47372e-09;SGB=-61.9274;RPBZ=0.736024;MQBZ=-10.2254;MQSBZ=-1.76296;BQBZ=0.746926;FS=0;MQ0F=0.00229358;AC=49;AN=130;DP4=162,151,52,72;MQ=36	GT:PL	0/1:65,0,92	0/1:22,0,153	0/0:0,3,42	0/1:166,0,166	0/1:113,0,179	0/0:0,3,42	0/1:19,0,114	0/1:94,0,131	0/1:13,0,196	./.:0,0,0	0/1:64,0,14	0/1:40,0,184	0/1:70,0,134	0/1:50,0,208	0/0:0,21,194	0/1:90,0,194	0/1:59,0,102	0/1:84,0,231	0/1:28,0,107	0/1:28,0,78	0/1:52,0,160	0/1:22,0,142	0/1:2,0,155	0/1:106,0,42	0/0:0,39,255	0/1:147,0,140	0/1:47,0,255	0/1:11,0,103	0/0:0,3,78	0/1:25,0,102	0/0:0,9,118	0/1:51,0,33	0/0:0,6,84	0/0:0,9,81	0/1:87,0,171	0/0:0,9,118	0/1:67,0,105	0/1:66,6,0	0/1:27,0,139	0/1:66,0,225	0/0:0,24,218	0/1:71,0,193	0/1:85,0,69	0/1:93,0,214	0/1:41,0,200	0/1:131,0,93	0/1:12,0,107	0/0:0,9,117	0/1:38,0,208	0/1:64,0,245	0/1:25,0,139	0/1:80,0,168	0/1:20,0,169	0/1:33,0,212	0/1:15,0,224	0/0:0,12,153	0/0:0,9,119	0/0:0,0,33	./.:0,0,0	0/1:19,0,191	./.:0,0,0	./.:0,0,0
OAR1	110248036	.	T	C	1721.3	PASS	DP=743;VDB=1.00312e-07;SGB=-24.8382;RPBZ=-1.38756;MQBZ=-10.1846;MQSBZ=-1.77013;BQBZ=0.0663215;FS=0;MQ0F=0;AC=42;AN=122;DP4=142,134,40,59;MQ=36	GT:PL	0/1:65,0,92	0/0:0,12,128	0/0:0,3,42	0/1:141,0,118	0/1:113,0,179	./.:0,0,0	0/1:22,0,79	0/1:64,0,101	0/1:16,0,170	./.:0,0,0	0/1:34,0,17	0/1:46,0,129	0/1:72,0,101	0/1:16,0,188	0/0:0,18,168	0/1:56,0,181	0/1:59,0,102	0/1:54,0,187	0/1:31,0,68	0/1:19,0,78	0/1:25,0,103	0/1:22,0,142	0/0:2,0,155	0/1:106,0,42	0/0:0,39,255	0/1:147,0,140	0/1:14,0,243	0/1:11,0,103	0/0:0,1,37	0/1:25,0,102	0/0:0,6,77	0/1:18,0,36	0/0:0,6,84	0/0:0,9,81	0/1:90,0,148	0/0:0,9,118	0/1:40,0,65	0/1:24,3,0	0/0:0,12,153	0/1:27,0,226	0/0:0,18,178	0/1:40,0,173	0/1:85,0,69	0/1:96,0,191	0/1:7,0,192	0/1:99,0,83	0/1:15,0,75	0/0:0,9,117	0/1:40,0,177	0/1:34,0,193	0/1:25,0,139	0/1:52,0,170	0/1:29,0,77	0/1:33,0,206	0/0:0,24,232	0/0:0,12,153	0/0:0,9,110	./.:0,0,0	./.:0,0,0	0/1:19,0,191	./.:0,0,0	./.:0,0,0
OAR1	110248054	.	A	T	1420.4	PASS	DP=639;VDB=9.5494e-09;SGB=-21.2685;RPBZ=-0.44534;MQBZ=-9.54991;MQSBZ=-0.982258;BQBZ=-9.66302;FS=0;MQ0F=0;AC=37;AN=120;DP4=110,132,35,56;MQ=35	GT:PL	0/1:57,0,71	0/0:0,12,104	0/0:0,3,26	0/1:131,0,86	0/1:103,0,179	./.:0,0,0	0/1:22,0,74	0/1:60,0,73	0/1:15,0,74	./.:0,0,0	0/1:30,0,17	0/1:36,0,124	0/1:41,0,99	0/1:33,0,151	0/0:0,18,168	0/1:56,0,78	0/0:0,6,75	0/1:60,0,123	0/1:31,0,68	0/0:0,9,89	0/1:21,0,103	0/1:21,0,78	0/0:2,0,155	0/1:106,0,6	0/0:0,15,255	0/1:138,0,140	0/1:20,0,216	0/1:11,0,103	0/0:0,1,27	0/0:0,12,117	0/0:0,6,50	0/1:18,0,30	0/0:0,3,42	0/1:14,0,54	0/1:85,0,86	0/0:0,9,118	0/1:54,0,65	0/1:24,3,0	0/0:0,9,119	0/1:35,0,141	0/0:0,18,178	0/1:16,0,149	0/1:82,0,30	0/1:87,0,191	0/1:13,0,156	0/1:30,0,101	0/1:15,0,67	0/0:0,9,109	0/1:41,0,159	0/1:34,0,193	0/1:23,0,139	0/0:0,18,190	0/1:29,0,77	0/1:29,0,163	0/0:0,21,225	0/0:0,12,153	0/0:0,6,84	./.:0,0,0	./.:0,0,0	0/0:0,18,202	./.:0,0,0	./.:0,0,0
OAR1	110278540	.	C	T	3521.85	PASS	DP=1366;VDB=2.73229e-23;SGB=189.861;RPBZ=0.662379;MQBZ=-2.70743;MQSBZ=-3.63393;BQBZ=-2.95648;FS=0;MQ0F=0;AC=28;AN=140;DP4=297,315,86,97;MQ=39	GT:PL	0/0:0,24,240	0/0:0,54,255	0/0:0,15,145	0/0:0,27,255	0/0:0,12,151	0/1:191,0,220	1/1:255,33,0	1/1:255,39,0	1/1:255,63,0	1/1:180,18,0	1/1:255,45,0	1/1:255,42,0	0/1:255,0,136	0/1:84,0,161	0/0:0,42,255	0/0:0,39,252	0/1:244,0,176	0/1:196,0,130	0/1:201,0,102	0/1:220,0,117	0/1:31,0,106	0/1:121,0,176	0/1:180,0,255	0/1:128,0,241	0/0:0,57,255	0/0:0,54,255	0/0:0,45,255	0/0:0,21,201	0/0:0,60,255	0/0:0,15,165	0/0:0,36,255	0/0:0,36,255	0/0:0,45,255	0/0:0,36,255	0/0:0,30,255	0/0:0,15,160	0/0:0,45,255	0/0:0,39,255	0/0:0,45,255	0/0:0,87,255	0/0:0,51,255	0/0:0,66,255	0/0:0,54,255	0/0:0,51,255	0/1:194,0,194	0/1:126,0,211	0/0:0,15,183	0/1:80,0,190	0/0:0,15,166	0/0:0,30,236	0/0:0,42,255	0/0:0,51,255	0/0:0,30,250	0/0:0,54,255	0/0:0,27,242	0/0:0,39,255	0/0:0,21,189	0/0:0,9,119	0/0:0,9,117	0/0:0,15,134	0/0:0,15,139	0/0:0,3,42
OAR1	110415968	.	C	G	2570.94	PASS	DP=762;VDB=3.458e-14;SGB=74.0139;RPBZ=-2.54966;MQBZ=0.228355;MQSBZ=-2.01092;BQBZ=-0.548389;FS=0;MQ0F=0.00131234;AC=30;AN=138;DP4=169,185,51,52;MQ=39	GT:PL	0/0:0,27,240	0/0:0,12,146	1/1:110,12,0	0/0:0,30,214	./.:0,0,0	0/0:0,33,255	0/0:0,21,211	0/0:0,33,255	0/1:124,0,113	0/1:128,0,137	0/1:101,0,101	0/1:100,0,66	1/1:255,36,0	1/1:191,21,0	0/0:0,24,195	0/0:0,27,234	0/1:18,0,137	0/1:156,0,63	0/0:0,21,159	0/0:0,21,204	0/1:104,0,69	0/1:192,0,135	0/0:0,27,255	0/0:0,18,166	0/0:0,6,65	0/0:0,18,207	0/1:121,0,158	0/1:30,0,92	1/1:133,12,0	1/1:241,27,0	0/1:84,0,85	0/1:63,0,99	0/0:0,15,171	0/0:0,24,231	1/1:215,24,0	0/1:72,6,0	0/0:0,9,113	0/1:36,0,8	0/0:0,39,255	0/0:0,27,250	0/0:0,45,255	0/0:0,24,224	0/0:0,36,255	0/0:0,24,215	0/0:0,21,220	0/0:0,18,207	0/0:0,12,148	./.:0,0,0	0/0:0,21,202	0/0:0,24,251	0/0:0,18,170	0/0:0,27,255	0/0:0,24,237	0/0:0,12,146	0/0:0,30,255	0/0:0,9,92	0/1:60,0,88	0/1:208,0,51	0/0:0,9,105	0/0:0,27,251	./.:0,0,0	0/1:24,0,56
OAR1	110422457	.	T	G	4137.35	PASS	DP=819;VDB=9.77181e-10;SGB=63.1353;RPBZ=-0.0619758;MQBZ=-2.85688;MQSBZ=-4.85695;BQBZ=-3.73338;FS=0;MQ0F=0;AC=53;AN=150;DP4=143,160,91,91;MQ=37	GT:PL	0/0:0,9,117	0/0:0,12,153	0/0:0,36,255	0/1:121,0,51	0/1:70,0,67	0/1:102,0,57	0/0:0,9,113	0/1:30,0,89	0/0:0,30,255	0/0:0,9,96	0/0:0,24,244	0/0:0,15,181	0/0:0,30,243	0/0:0,54,255	0/0:0,18,157	0/0:0,24,242	0/0:0,15,127	0/0:0,24,218	0/1:105,0,104	0/1:60,0,181	1/1:77,6,0	0/1:15,0,36	1/1:248,36,0	1/1:90,12,0	1/1:201,21,0	1/1:212,24,0	0/1:101,0,217	0/1:118,0,148	0/0:0,27,230	0/0:0,9,104	0/1:97,0,27	0/1:41,0,125	1/1:192,18,0	1/1:255,30,0	0/0:0,15,141	0/0:0,9,101	0/1:105,0,116	0/1:124,0,45	0/0:0,30,255	0/0:0,24,251	0/1:109,0,181	0/1:84,0,242	0/1:48,0,54	0/1:184,0,202	1/1:247,33,0	1/1:155,18,0	1/1:197,18,0	1/1:171,21,0	0/1:128,0,130	0/1:148,0,127	1/1:255,36,0	1/1:115,9,0	0/0:0,18,200	0/0:0,30,255	0/0:0,27,203	0/0:0,30,255	0/0:0,21,148	0/0:0,12,153	0/1:33,0,71	0/1:33,0,68	0/0:0,30,255	./.:0,0,0
OAR1	11044044	.	G	C	1557.17	PASS	DP=1300;VDB=3.84394e-10;SGB=172.957;RPBZ=1.07455;MQBZ=-2.10601;MQSBZ=4.9605;BQBZ=-0.281164;FS=0;MQ0F=0;AC=15;AN=158;DP4=374,353,53,54;MQ=38	GT:PL	0/0:0,72,255	0/0:0,9,118	0/0:0,48,255	0/0:0,96,255	0/1:248,0,132	0/1:255,0,173	0/0:0,36,255	0/0:0,30,255	0/0:0,33,222	0/0:0,36,255	0/0:0,30,222	0/0:0,42,255	0/0:0,54,255	0/0:0,45,255	0/0:0,48,255	0/0:0,27,246	0/0:0,30,232	0/0:0,51,255	0/0:0,42,255	0/0:0,45,255	0/0:0,18,179	0/0:0,24,229	0/0:0,48,255	0/0:0,30,255	0/0:0,36,255	0/0:0,33,255	0/0:0,30,254	0/0:0,45,255	0/0:0,24,240	0/0:0,24,182	0/0:0,30,255	0/0:0,12,97	0/0:0,24,209	0/0:0,24,199	0/0:0,24,199	0/0:0,21,185	0/0:0,18,174	0/0:0,36,222	0/1:116,0,255	0/1:61,0,255	0/0:0,48,255	0/0:0,33,255	0/0:0,48,255	0/0:0,36,255	0/0:0,72,255	0/0:0,42,255	0/0:0,6,77	0/0:0,12,138	0/0:0,30,254	0/0:0,42,255	1/1:249,27,0	1/1:255,60,0	0/0:0,39,255	0/0:0,39,255	1/1:255,66,0	1/1:255,36,0	0/0:0,39,255	0/0:0,39,255	0/0:0,27,253	0/0:0,33,255	0/0:0,21,159	0/0:0,15,175
OAR1	110514174	.	C	T	7708.9	PASS	DP=877;VDB=6.42113e-10;SGB=72.2543;RPBZ=1.18301;MQBZ=-1.31969;MQSBZ=-0.331045;BQBZ=3.37896;FS=0;MQ0F=0;AC=93;AN=142;DP4=106,87,157,159;MQ=39	GT:PL	0/0:0,39,217	0/0:0,9,105	1/1:249,33,0	0/1:133,0,63	0/1:9,0,205	0/1:175,0,148	0/1:84,0,233	0/1:122,0,153	0/1:11,0,77	0/1:58,0,88	0/1:169,0,114	0/1:24,0,112	1/1:255,45,0	1/1:227,24,0	0/0:0,33,224	0/0:0,18,200	0/1:15,0,170	0/1:229,0,40	0/1:216,0,43	0/1:138,0,152	1/1:148,12,0	1/1:255,30,0	1/1:255,42,0	1/1:168,18,0	1/1:172,15,0	1/1:243,27,0	1/1:255,39,0	1/1:255,39,0	1/1:134,12,0	1/1:189,21,0	1/1:84,6,0	1/1:42,3,0	1/1:148,15,0	1/1:255,27,0	1/1:148,12,0	1/1:77,6,0	1/1:172,15,0	1/1:176,21,0	0/0:0,39,255	0/0:0,30,245	0/1:144,0,160	0/1:179,0,179	0/1:117,0,95	0/1:255,0,178	1/1:255,30,0	1/1:244,24,0	1/1:185,21,0	1/1:92,9,0	0/1:108,0,97	0/1:144,0,149	1/1:207,18,0	1/1:255,51,0	0/0:0,24,253	0/0:0,24,248	0/0:0,27,233	0/1:0,3,42	0/0:0,6,78	1/1:4,3,0	0/1:63,0,74	0/0:0,6,66	1/1:42,3,0	1/1:147,15,0
OAR1	110562723	.	A	C	377.404	PASS	DP=315;VDB=5.51848e-07;SGB=32.4502;RPBZ=-0.569678;MQBZ=0.378765;BQBZ=-3.32111;FS=0;MQ0F=0;AC=7;AN=132;DP4=291,0,23,0;MQ=38	GT:PL	0/0:0,18,137	0/0:0,9,81	0/0:0,15,113	0/0:0,12,110	0/0:0,12,101	0/0:0,21,149	0/1:89,0,88	0/1:54,0,44	0/0:0,6,56	0/0:0,15,124	1/1:124,15,0	0/1:69,0,108	0/0:0,24,154	0/0:0,27,164	0/0:0,33,172	0/0:0,15,117	0/1:99,12,0	0/1:71,0,74	0/0:0,30,163	0/0:0,24,155	0/0:0,6,62	0/0:0,18,132	0/0:0,15,95	0/0:0,24,166	0/0:0,15,132	0/0:0,12,105	0/0:0,18,144	0/0:0,27,173	0/0:0,6,66	0/0:0,6,55	0/0:0,9,90	0/0:0,3,36	0/0:0,9,90	0/0:0,12,107	0/0:0,24,150	0/0:0,6,56	0/0:0,3,36	0/0:0,15,101	0/0:0,6,69	0/0:0,39,182	0/0:0,15,116	0/0:0,9,61	0/0:0,9,95	0/0:0,24,150	0/0:0,18,138	0/0:0,3,38	0/0:0,9,74	0/0:0,12,116	0/0:0,18,127	0/0:0,24,164	0/0:0,27,168	0/0:0,24,144	0/0:0,21,129	0/0:0,12,108	0/0:0,6,66	0/0:0,6,62	./.:0,0,0	0/0:12,12,12	0/0:0,6,14	0/0:0,6,56	./.:0,0,0	./.:0,0,0
OAR1	110562837	.	A	C	4426.42	PASS	DP=1153;VDB=9.38243e-28;SGB=125.51;RPBZ=0.930963;MQBZ=-1.00566;MQSBZ=-3.80419;BQBZ=0.841437;FS=0;MQ0F=0;AC=43;AN=142;DP4=192,254,106,111;MQ=39	GT:PL	0/0:0,30,255	0/0:0,21,223	0/0:0,18,148	0/1:55,0,128	0/0:0,21,220	0/1:98,0,90	0/1:190,0,255	0/1:104,0,93	0/0:0,21,203	0/0:0,33,255	0/0:0,33,255	0/0:0,45,255	0/0:0,51,255	0/0:0,45,255	0/0:0,48,255	0/0:0,42,255	0/0:0,18,152	0/0:0,33,221	0/1:142,0,255	0/1:171,0,255	0/0:0,15,169	0/0:0,39,255	1/1:255,39,0	1/1:255,48,0	1/1:255,39,0	1/1:199,21,0	0/1:144,0,189	0/1:215,0,216	0/0:0,18,196	0/0:0,18,196	0/0:0,18,201	0/0:0,21,226	1/1:189,21,0	1/1:255,36,0	0/0:0,45,255	0/0:0,27,255	0/1:49,0,57	0/1:18,0,151	0/0:0,9,115	0/0:0,60,255	0/1:88,0,176	0/1:78,0,205	0/1:90,0,204	0/1:255,0,185	1/1:255,36,0	1/1:255,27,0	0/1:29,0,160	0/1:24,0,161	0/1:167,0,133	0/1:247,0,197	1/1:255,60,0	1/1:218,27,0	0/0:0,48,255	0/0:0,21,229	0/0:0,18,201	0/0:0,18,202	0/0:0,6,77	0/0:0,3,24	0/1:4,0,50	0/1:86,0,30	./.:0,0,0	0/1:30,0,102
OAR1	11060256	.	A	C	2213.77	PASS	DP=1435;VDB=4.73439e-24;SGB=110.158;RPBZ=2.14029;MQBZ=-0.223071;MQSBZ=-3.27541;BQBZ=0.470461;FS=0;MQ0F=0;AC=22;AN=158;DP4=333,396,47,72;MQ=38	GT:PL	0/0:0,39,255	0/1:63,0,107	0/0:0,18,196	0/1:244,0,255	0/0:0,12,146	0/0:0,15,147	0/0:0,30,239	0/0:0,54,255	0/1:177,0,146	0/1:81,0,188	0/0:12,39,255	0/0:0,33,255	1/1:255,57,0	1/1:209,24,0	0/0:0,36,255	0/0:0,30,239	0/0:0,33,255	0/0:0,45,255	0/0:0,45,255	0/0:0,57,255	0/0:0,36,255	0/0:0,63,255	0/0:0,27,223	0/0:0,69,255	0/0:0,45,255	0/0:0,57,255	0/0:0,60,255	0/0:0,75,255	0/0:0,21,212	0/0:0,24,227	0/0:0,15,168	0/0:0,27,246	0/0:0,15,148	0/0:0,30,255	0/0:0,24,246	0/0:0,21,228	0/0:0,27,249	0/0:0,24,210	0/0:0,42,255	0/0:0,54,255	0/0:0,48,255	0/0:0,72,255	0/0:0,36,255	0/0:0,72,255	0/1:183,0,169	0/1:216,0,193	0/0:0,12,146	0/1:118,0,163	1/1:255,36,0	1/1:255,48,0	0/0:0,57,255	0/0:0,36,255	0/1:70,0,190	0/1:128,0,203	0/0:0,48,255	0/0:0,45,255	0/0:0,18,201	0/0:0,12,139	0/0:0,36,255	0/0:0,24,214	0/0:0,21,228	0/0:0,15,181
OAR1	11060312	.	G	A	1500.27	PASS	DP=1074;VDB=0.00020253;SGB=-50.6362;RPBZ=-10.9149;MQBZ=-1.04645;MQSBZ=-1.20388;BQBZ=9.60075;FS=0;MQ0F=0;AC=21;AN=158;DP4=91,652,37,41;MQ=38	GT:PL	0/0:3,0,135	0/0:0,21,137	0/0:0,18,123	0/1:74,0,179	0/0:0,9,69	0/0:0,15,93	0/0:0,30,208	0/0:0,54,229	0/0:0,48,255	0/0:0,36,255	0/0:0,27,149	0/0:0,30,135	0/0:0,60,255	0/0:0,24,127	0/0:0,33,150	0/0:0,24,220	0/0:0,30,192	0/0:0,45,189	0/0:0,45,229	0/0:0,44,186	0/0:0,36,168	0/0:0,63,239	0/0:0,27,186	0/0:0,66,255	0/1:168,0,128	0/1:114,0,134	0/1:126,0,236	0/1:40,0,173	0/0:0,15,122	0/1:9,0,97	0/0:0,15,125	0/0:0,27,202	0/0:0,15,123	0/0:0,30,187	0/0:0,24,156	0/0:0,24,158	0/0:0,21,165	0/1:63,0,82	0/0:0,36,156	0/0:0,51,255	0/1:73,0,144	0/1:95,0,168	0/0:0,36,136	0/0:0,63,236	0/0:0,39,171	0/1:93,0,189	0/0:0,12,146	0/0:0,36,192	0/0:0,36,173	0/0:0,36,243	0/0:0,51,255	0/0:0,33,241	0/0:0,33,236	0/0:0,45,255	0/0:0,45,255	0/0:0,42,255	0/1:126,0,41	0/0:0,12,65	0/1:143,0,115	0/1:58,0,96	0/0:0,21,175	0/0:0,15,95
OAR1	110675315	.	C	T	8099.49	PASS	DP=1124;VDB=1.01512e-05;SGB=93.7036;RPBZ=-0.227801;MQBZ=-0.0113465;MQSBZ=0.0754931;BQBZ=1.82011;FS=0;MQ0F=0.00088968;AC=89;AN=144;DP4=157,121,242,165;MQ=37	GT:PL	1/1:239,30,0	0/0:0,18,196	1/1:199,21,0	1/1:255,72,0	1/1:164,21,0	1/1:140,24,0	0/0:0,21,200	0/0:0,45,255	0/1:242,0,125	0/1:63,0,99	0/1:16,0,104	0/1:22,0,33	0/1:200,0,194	0/1:120,0,212	0/1:129,0,185	0/1:88,0,207	0/1:88,0,182	0/1:77,0,164	0/1:21,0,162	0/1:27,0,109	1/1:168,27,0	1/1:83,15,0	0/0:0,51,255	0/0:0,11,255	0/0:0,18,191	0/0:0,33,255	0/1:50,0,255	0/1:233,0,120	0/1:138,0,92	0/1:82,0,195	0/0:0,24,195	0/0:0,33,255	0/0:0,33,255	0/0:0,27,237	0/0:0,27,255	0/0:0,15,124	0/1:16,0,196	0/0:0,21,187	0/1:159,0,153	0/1:127,0,219	1/1:255,48,0	1/1:255,63,0	0/1:255,0,1	1/1:255,48,0	1/1:255,42,0	1/1:173,18,0	1/1:255,33,0	1/1:255,39,0	1/1:216,21,0	1/1:255,22,0	1/1:255,48,0	1/1:255,33,0	1/1:255,42,0	1/1:255,17,0	1/1:255,33,0	1/1:255,36,0	1/1:255,24,0	1/1:162,15,0	0/1:110,0,48	0/1:75,0,33	./.:0,0,0	0/0:0,12,142
OAR1	110751158	.	C	A	5900.88	PASS	DP=504;VDB=1.72761e-26;SGB=39.6736;RPBZ=-0.279508;MQBZ=0.695766;MQSBZ=3.1696;BQBZ=1.59745;FS=0;MQ0F=0;AC=99;AN=128;DP4=48,35,121,87;MQ=37	GT:PL	0/0:0,12,67	0/1:0,6,63	./.:0,0,0	1/1:255,36,0	./.:0,0,0	1/1:202,18,0	./.:0,0,0	0/1:32,0,121	0/1:0,6,84	0/0:0,18,133	0/1:50,0,79	0/1:134,0,27	0/0:0,24,182	0/0:0,9,108	1/1:247,27,0	1/1:173,15,0	1/1:125,12,0	1/1:80,9,0	0/1:75,0,33	0/1:63,0,27	0/1:0,3,42	0/1:24,0,59	0/0:0,21,222	1/1:135,10,0	1/1:233,27,0	1/1:127,12,0	0/1:63,0,40	0/1:58,0,68	1/1:113,9,0	1/1:166,15,0	1/1:42,3,0	1/1:113,9,0	0/1:0,3,23	0/1:158,0,54	1/1:92,9,0	1/1:65,12,0	1/1:205,24,0	1/1:14,3,0	0/1:25,0,107	0/1:86,0,189	1/1:181,18,0	1/1:228,24,0	1/1:136,15,0	1/1:228,21,0	1/1:159,15,0	1/1:135,15,0	1/1:119,9,0	1/1:119,9,0	1/1:181,18,0	1/1:189,21,0	1/1:128,12,0	1/1:211,21,0	1/1:103,9,0	1/1:84,6,0	0/1:56,0,238	0/1:143,0,110	1/1:42,3,0	1/1:42,3,0	./.:0,0,0	1/1:148,12,0	./.:0,0,0	1/1:42,3,0
OAR1	110774092	.	C	T	10340.7	PASS	DP=1065;VDB=5.71375e-19;SGB=74.717;RPBZ=2.73337;MQBZ=-1.58505;MQSBZ=3.0442;BQBZ=2.45135;FS=0;MQ0F=0;AC=109;AN=140;DP4=81,67,250,202;MQ=39	GT:PL	0/0:0,45,255	0/0:0,30,255	1/1:255,30,0	1/1:223,33,0	1/1:204,18,0	1/1:255,36,0	0/1:124,0,60	0/1:155,0,87	0/0:0,42,255	0/0:0,36,255	0/1:82,0,79	0/1:104,0,63	0/1:101,0,105	0/0:0,9,107	1/1:224,30,0	1/1:219,24,0	1/1:255,33,0	1/1:192,18,0	1/1:255,48,0	1/1:255,42,0	1/1:77,6,0	0/1:152,0,170	0/1:140,0,236	0/1:243,0,152	1/1:255,33,0	1/1:255,30,0	0/1:171,0,255	0/1:129,0,124	1/1:232,21,0	1/1:157,15,0	0/1:69,0,27	1/1:133,12,0	0/1:114,0,98	0/1:33,0,68	1/1:142,12,0	1/1:155,15,0	0/1:203,0,15	1/1:234,24,0	0/1:90,0,176	0/1:172,0,52	1/1:255,42,0	1/1:255,39,0	1/1:255,48,0	1/1:255,42,0	1/1:255,60,0	1/1:255,3,0	1/1:114,15,0	1/1:255,36,0	1/1:255,33,0	1/1:255,27,0	1/1:156,15,0	1/1:255,42,0	1/1:255,39,0	1/1:255,30,0	0/1:59,0,255	0/1:187,0,93	1/1:105,9,0	1/1:42,3,0	1/1:24,3,0	1/1:225,33,0	./.:0,0,0	1/1:44,6,0
OAR1	110870433	.	A	G	2251.04	PASS	DP=1902;VDB=4.19789e-10;SGB=84.234;RPBZ=0.909345;MQBZ=-1.6755;MQSBZ=-4.03977;BQBZ=0.511189;FS=0;MQ0F=0;AC=15;AN=152;DP4=459,562,53,58;MQ=39	GT:PL	0/0:0,99,255	0/0:0,51,255	0/0:0,15,150	0/0:0,81,255	0/0:0,24,255	0/0:0,45,255	0/0:0,36,255	0/0:0,33,255	0/0:0,78,255	0/0:0,69,255	0/0:0,72,255	0/0:0,57,255	0/0:0,63,255	0/0:0,54,255	0/0:0,69,255	0/0:0,39,255	0/0:0,51,255	0/0:0,60,255	0/0:0,90,255	0/0:0,81,255	0/0:0,51,255	0/0:0,57,255	0/0:0,63,255	0/0:0,63,255	0/0:0,51,255	0/0:0,42,255	0/0:0,27,255	0/0:0,39,255	0/0:0,33,255	0/0:0,21,205	0/0:0,39,255	0/0:0,42,255	0/0:0,30,255	0/0:0,57,255	0/0:0,24,235	0/0:0,51,255	0/0:0,45,255	0/0:0,48,255	0/1:149,0,255	0/1:112,0,255	0/1:255,0,234	0/1:156,0,225	0/1:158,0,251	0/1:168,0,237	0/1:242,0,255	0/1:234,0,255	0/1:116,0,83	0/1:104,0,130	0/0:0,51,255	0/0:0,78,255	0/0:0,48,255	0/0:0,69,255	0/1:230,0,81	0/1:187,0,255	0/0:3,0,183	0/0:0,108,255	0/0:0,39,255	0/0:0,48,255	0/0:0,45,255	0/0:0,27,235	0/0:0,3,42	0/0:0,21,218
OAR1	111124912	.	A	T	1720.64	PASS	DP=897;VDB=3.40403e-10;SGB=104.593;RPBZ=-1.47143;MQBZ=-0.839606;MQSBZ=4.58961;BQBZ=1.43541;FS=0;MQ0F=0;AC=14;AN=138;DP4=248,187,35,42;MQ=39	GT:PL	0/0:0,30,255	0/0:0,9,118	0/0:0,18,154	0/0:0,42,255	0/0:0,18,201	0/0:0,21,228	0/0:0,24,209	0/0:0,18,207	0/0:0,30,255	0/0:0,12,148	0/0:0,18,176	0/0:0,27,241	0/0:0,24,227	0/0:0,21,214	0/0:0,18,181	0/0:0,27,237	0/0:0,30,237	0/0:0,27,255	0/0:0,48,255	0/0:0,39,241	0/0:0,12,153	0/0:0,39,255	0/0:0,33,255	0/0:0,24,240	0/0:0,24,251	0/0:0,27,255	0/0:0,27,236	0/0:0,18,211	0/0:0,12,148	0/0:0,15,181	0/0:0,18,192	0/0:0,24,201	0/0:0,18,179	0/0:0,18,187	0/0:0,27,255	0/0:0,27,255	0/0:0,27,255	0/0:0,21,201	0/1:73,0,102	0/1:132,0,119	0/1:163,0,234	0/1:221,0,118	0/1:147,0,96	0/1:196,0,102	0/1:109,0,98	0/1:51,0,203	0/0:0,18,159	0/0:0,33,255	0/1:181,0,60	0/1:122,0,165	1/1:255,33,0	1/1:255,36,0	0/0:0,12,133	0/0:0,27,207	0/0:0,6,84	0/0:0,12,127	0/0:0,15,183	0/0:0,27,234	0/0:0,15,183	0/0:0,24,252	./.:0,0,0	0/0:0,9,118
OAR1	111151293	.	C	T	11018.9	PASS	DP=1260;VDB=6.36077e-24;SGB=59.1603;RPBZ=-0.506263;MQBZ=0.183016;MQSBZ=1.62663;BQBZ=0.235412;FS=0;MQ0F=0;AC=108;AN=144;DP4=89,90,282,275;MQ=38	GT:PL	0/1:60,0,79	1/1:255,27,0	0/1:57,0,201	0/1:87,0,123	1/1:177,15,0	1/1:255,54,0	1/1:245,27,0	1/1:255,57,0	1/1:255,45,0	1/1:255,27,0	0/1:54,0,231	0/1:122,0,41	0/1:72,0,161	0/1:104,0,201	0/1:211,0,180	0/1:42,0,188	1/1:255,42,0	1/1:255,78,0	0/1:177,0,159	0/1:126,0,255	0/1:153,0,184	0/1:79,0,198	1/1:255,30,0	1/1:229,27,0	0/1:174,0,118	0/0:0,14,192	1/1:255,60,0	1/1:255,60,0	1/1:110,15,0	1/1:199,21,0	1/1:204,21,0	1/1:255,33,0	1/1:222,21,0	1/1:247,30,0	0/1:181,0,88	0/1:137,0,108	0/1:63,0,80	0/1:87,0,101	1/1:255,36,0	1/1:255,6,0	1/1:255,39,0	1/1:255,57,0	1/1:255,39,0	1/1:255,51,0	1/1:255,45,0	1/1:255,4,0	1/1:211,18,0	1/1:153,15,0	0/1:64,0,110	0/1:66,0,84	1/1:255,45,0	1/1:255,42,0	0/1:246,0,101	0/1:1,0,255	1/1:255,51,0	1/1:174,15,0	0/1:63,0,163	0/1:255,0,47	0/1:0,6,42	0/1:102,0,60	0/0:0,15,183	0/0:0,21,209
OAR1	111158617	.	T	C	2718.07	PASS	DP=1769;VDB=8.31951e-12;SGB=43.8828;RPBZ=-0.175209;MQBZ=0.192701;MQSBZ=1.62621;BQBZ=0.900286;FS=0;MQ0F=0.000565291;AC=24;AN=150;DP4=451,464,74,55;MQ=39	GT:PL	0/1:180,0,200	0/0:0,27,210	0/1:255,0,255	0/0:0,72,255	0/0:0,24,234	0/0:0,42,255	0/0:0,39,255	0/0:0,54,255	0/0:0,75,255	0/0:0,33,255	0/0:0,48,255	0/0:0,63,255	0/0:0,57,255	0/0:0,51,255	0/0:0,57,255	0/0:0,63,255	0/0:0,42,255	0/0:0,54,255	0/0:0,39,255	0/0:0,57,255	0/0:0,39,255	0/0:0,30,255	0/0:0,63,255	0/0:0,81,255	0/1:237,0,197	0/1:112,0,255	0/0:0,63,255	0/0:0,51,255	0/0:0,39,255	0/0:0,21,208	0/0:0,18,194	0/0:0,27,213	0/0:0,48,255	0/0:0,30,248	0/1:197,0,101	0/1:165,0,114	0/1:156,0,85	0/1:134,0,124	0/0:0,45,255	0/0:0,81,255	0/0:0,114,255	0/0:0,48,255	0/0:0,42,255	0/0:0,48,255	0/0:0,54,255	0/0:0,75,255	0/0:0,27,248	0/0:0,24,211	0/1:235,0,169	0/1:219,0,77	0/1:39,0,255	0/0:0,93,255	0/1:139,0,255	0/1:170,0,255	0/0:0,78,255	0/0:0,84,255	0/0:0,24,192	0/0:0,30,255	0/1:107,0,30	0/1:27,0,99	1/1:144,21,0	0/0:0,3,42
OAR1	111342659	.	T	C	3585.32	PASS	DP=1206;VDB=0.00651581;SGB=168.992;RPBZ=0.89852;MQBZ=-1.13783;MQSBZ=2.56334;BQBZ=2.32224;FS=0;MQ0F=0.00165837;AC=28;AN=146;DP4=306,230,95,89;MQ=39	GT:PL	0/0:0,69,255	0/0:0,33,255	0/0:0,12,78	0/0:0,45,255	0/0:0,24,230	0/0:0,60,255	0/0:0,24,219	0/0:0,15,172	0/0:0,45,255	0/0:0,18,201	0/0:0,24,230	0/0:0,36,255	0/1:103,0,177	0/1:161,0,74	0/0:0,27,255	0/0:0,21,190	0/0:0,45,255	0/0:0,30,255	0/0:0,6,84	0/0:0,48,255	0/1:65,0,60	0/1:156,0,137	0/0:0,39,255	0/0:0,30,222	0/0:0,36,255	0/0:0,33,255	0/0:0,27,255	0/0:0,39,255	0/1:139,0,146	0/1:53,0,74	0/0:0,3,42	0/0:0,15,157	0/0:0,21,223	0/0:0,54,255	0/0:0,18,192	0/0:0,9,96	0/0:0,21,209	0/0:0,21,207	0/1:123,0,181	0/1:149,0,248	1/1:255,48,0	1/1:255,51,0	1/1:251,27,0	0/1:105,0,24	0/1:121,0,118	0/1:181,0,47	0/1:108,0,118	0/1:229,0,190	0/1:95,0,97	0/1:209,0,137	1/1:255,48,0	1/1:255,51,0	0/1:212,0,157	0/1:212,0,180	0/1:164,0,244	0/0:0,13,255	0/0:0,42,255	0/0:0,39,255	0/0:0,21,160	0/0:0,63,255	0/0:0,27,255	0/0:0,21,210
OAR1	111378442	.	C	T	5487.42	PASS	DP=1868;VDB=1.24078e-21;SGB=73.1313;RPBZ=0.0397254;MQBZ=-1.81207;MQSBZ=1.10536;BQBZ=2.1906;FS=0;MQ0F=0;AC=46;AN=148;DP4=386,410,130,125;MQ=39	GT:PL	0/0:0,66,255	1/1:107,9,0	0/1:153,0,165	0/0:0,78,255	0/1:183,0,174	0/1:255,0,88	0/0:0,66,255	0/0:0,69,255	0/0:0,57,255	0/0:0,39,255	0/0:0,60,255	0/0:0,57,255	0/0:0,60,255	0/0:0,57,255	0/0:0,48,255	0/0:0,57,255	0/0:0,54,255	0/0:0,27,255	0/0:0,57,255	0/0:0,63,255	0/0:0,30,218	0/0:0,54,255	0/0:0,63,255	0/0:0,75,255	0/0:0,69,255	0/0:0,45,255	1/1:255,84,0	1/1:255,54,0	0/1:138,0,241	0/1:127,0,208	0/1:141,0,182	0/1:27,0,111	0/1:63,0,129	0/1:133,0,255	0/1:66,0,131	0/1:128,0,124	0/1:253,0,146	0/1:142,0,72	0/0:0,51,255	0/0:0,81,255	0/0:0,75,255	0/0:0,54,255	0/0:0,60,255	0/0:0,63,255	0/1:228,0,255	0/1:214,0,147	0/1:102,0,167	0/1:162,0,172	0/1:186,0,162	0/1:155,0,255	0/0:0,63,255	0/0:0,48,255	0/1:109,0,255	0/1:63,0,248	0/1:52,0,255	0/1:142,0,230	1/1:249,30,0	1/1:255,30,0	0/1:185,0,120	0/1:156,0,155	0/0:0,9,118	0/0:0,27,254
OAR1	111390439	.	A	G	7832.16	PASS	DP=1477;VDB=1.03678e-17;SGB=75.9273;RPBZ=1.08113;MQBZ=-1.20173;MQSBZ=-1.12193;BQBZ=0.0712507;FS=0;MQ0F=0.000677048;AC=68;AN=154;DP4=229,243,185,176;MQ=39	GT:PL	0/1:214,0,183	0/0:0,27,255	0/1:63,0,81	1/1:255,63,0	1/1:255,54,0	0/1:24,0,166	0/0:0,12,143	0/0:0,27,230	0/0:0,57,255	0/0:0,30,255	0/0:0,39,255	0/0:0,51,255	0/0:0,60,255	0/0:0,57,255	0/0:0,48,255	0/0:0,33,255	0/1:181,0,90	0/1:196,0,211	0/0:0,30,221	0/0:0,69,255	0/0:0,24,230	0/0:0,27,211	0/1:235,0,255	0/1:125,0,125	0/1:125,0,242	0/1:156,0,21	0/1:248,0,111	0/1:102,0,255	0/0:0,18,207	0/0:0,12,132	0/0:0,24,222	0/0:0,33,255	0/1:200,0,57	0/1:129,0,157	0/1:171,0,166	0/1:215,0,118	0/1:170,0,193	0/1:154,0,74	0/1:184,0,65	0/1:185,0,232	0/1:209,0,152	0/1:255,0,205	0/1:153,0,255	0/1:144,0,254	0/1:101,0,94	0/1:146,0,110	0/0:0,21,233	0/0:0,27,251	0/1:252,0,30	0/1:222,0,164	1/1:255,36,0	1/1:255,60,0	0/0:0,54,255	0/0:0,63,255	1/1:255,27,0	1/1:255,48,0	1/1:255,36,0	1/1:176,18,0	1/1:255,39,0	1/1:172,15,0	0/1:66,0,113	0/1:36,0,36
OAR1	111402591	.	T	C	6453.29	PASS	DP=1280;VDB=8.69169e-40;SGB=135.001;RPBZ=-0.00815045;MQBZ=-0.373095;MQSBZ=-4.51805;BQBZ=-0.674876;FS=0;MQ0F=0;AC=52;AN=136;DP4=182,280,125,172;MQ=39	GT:PL	0/1:126,0,86	0/0:0,27,254	0/0:0,15,76	1/1:255,63,0	1/1:124,15,0	0/0:0,9,113	0/0:0,30,255	0/0:0,72,255	0/0:0,57,255	0/0:0,51,255	0/0:0,48,255	0/0:0,30,255	0/0:0,63,255	0/0:0,48,255	0/0:3,39,255	0/0:0,24,217	0/1:107,0,149	0/1:38,0,157	0/0:0,45,255	0/0:0,66,255	0/0:0,30,251	0/0:0,30,255	0/1:255,0,188	0/1:35,0,239	0/1:140,0,117	0/1:208,0,192	0/1:167,0,75	0/1:226,0,187	0/0:0,24,237	0/0:0,15,149	0/0:0,15,167	0/0:0,33,255	0/1:142,0,112	0/1:173,0,60	0/1:190,0,155	0/1:105,0,121	0/1:69,0,104	0/1:178,0,118	0/1:114,0,162	0/1:144,0,153	0/1:248,0,134	0/1:208,0,245	0/1:248,0,91	0/1:254,0,163	0/1:218,0,195	0/1:185,0,197	0/0:0,27,255	0/0:0,15,138	0/1:245,0,144	0/1:153,0,255	1/1:250,27,0	1/1:255,48,0	0/0:0,33,255	0/0:0,42,255	1/1:222,24,0	1/1:255,54,0	1/1:72,6,0	1/1:237,24,0	1/1:255,24,0	1/1:255,54,0	0/1:130,0,60	1/1:105,9,0
OAR1	11141580	.	C	T	4008.62	PASS	DP=1303;VDB=3.45939e-08;SGB=169.838;RPBZ=2.21228;MQBZ=-2.47901;MQSBZ=-6.24034;BQBZ=-4.13782;FS=0;MQ0F=0;AC=32;AN=138;DP4=252,316,98,115;MQ=38	GT:PL	0/0:0,27,255	0/0:0,18,203	./.:0,0,0	1/1:255,45,0	0/0:0,21,222	0/0:0,27,255	0/0:0,24,228	0/0:0,51,255	0/1:255,0,162	0/1:85,0,66	0/1:57,0,123	0/1:229,0,73	0/1:153,0,151	0/1:199,0,118	1/1:255,57,0	1/1:255,48,0	0/0:0,54,255	0/0:0,30,255	0/0:0,36,255	0/0:0,51,255	0/1:180,0,166	0/1:15,0,157	0/0:0,45,255	0/0:0,51,255	0/0:0,30,242	0/0:0,30,221	0/0:0,51,255	0/0:0,60,255	0/1:195,0,35	0/1:195,0,67	0/0:0,42,255	0/0:0,21,201	0/0:0,42,255	0/0:0,33,255	0/1:153,0,155	0/1:197,0,150	0/1:174,0,186	0/1:194,0,66	0/0:0,33,255	0/0:0,48,255	0/0:0,54,255	0/0:0,48,255	0/0:0,24,208	0/0:0,27,255	0/1:180,0,110	0/1:230,0,181	0/0:0,15,146	0/0:0,15,166	0/0:0,51,255	0/0:0,51,255	0/0:0,48,255	0/0:0,39,255	0/0:0,42,255	0/0:0,24,238	0/0:0,54,255	0/0:0,33,255	0/1:92,0,63	0/1:76,0,221	0/0:0,9,105	0/0:0,18,147	0/1:42,3,0	0/1:162,0,21
OAR1	111495095	.	G	A	1045.27	PASS	DP=1262;VDB=4.88554e-06;SGB=50.166;RPBZ=1.87362;MQBZ=-1.46033;MQSBZ=-1.56218;BQBZ=0.261169;FS=0;MQ0F=0.000792393;AC=13;AN=144;DP4=306,370,29,34;MQ=39	GT:PL	0/0:0,30,228	1/1:255,51,0	0/1:60,0,131	0/1:121,0,156	0/0:0,9,118	0/0:0,18,188	0/0:0,27,243	0/0:0,24,204	0/0:0,48,255	0/0:0,33,255	0/0:0,36,255	0/0:0,36,255	0/1:112,0,209	0/1:54,0,181	0/0:0,21,200	0/0:0,57,255	0/0:0,30,255	0/0:0,54,255	0/0:0,45,255	0/0:0,33,255	0/0:0,33,255	0/0:0,18,176	0/1:12,0,228	0/1:85,0,227	0/0:0,3,255	0/0:0,45,255	0/0:0,39,255	0/0:0,42,255	0/0:0,24,213	0/0:0,36,255	0/0:0,21,217	0/0:0,27,232	0/0:0,24,248	0/0:0,24,244	0/0:0,24,230	0/0:0,21,182	0/0:0,33,255	0/0:0,21,225	0/0:0,42,255	0/0:0,75,255	0/0:0,60,255	0/0:0,51,255	0/0:0,36,255	0/0:0,45,255	0/1:255,0,227	0/1:33,0,207	0/1:33,0,75	0/1:143,0,80	0/0:6,0,250	0/0:0,60,255	0/0:0,75,255	0/0:0,30,255	0/0:0,48,255	0/0:0,39,255	0/0:0,42,255	0/0:0,27,204	0/0:0,3,42	0/0:0,3,42	0/0:0,21,212	0/0:0,6,84	0/0:0,18,202	0/0:0,48,255
OAR1	111551807	.	G	T	348.129	PASS	DP=727;VDB=4.79803e-05;SGB=-13.019;RPBZ=-0.120866;MQBZ=1.53075;MQSBZ=0.795157;BQBZ=0.00217536;FS=0;MQ0F=0;AC=9;AN=140;DP4=267,142,8,11;MQ=39	GT:PL	0/0:0,3,42	0/0:0,9,118	0/0:0,3,42	0/0:0,21,217	0/0:0,21,190	0/0:0,12,148	0/0:0,12,141	0/0:0,21,226	0/0:0,27,237	0/0:0,15,157	0/0:0,21,233	0/0:0,9,89	0/0:0,27,209	0/0:0,24,248	0/0:0,12,98	0/0:0,21,218	0/0:0,30,255	0/0:0,30,255	0/0:0,33,255	0/0:0,42,255	0/0:0,24,231	0/0:0,21,201	0/1:24,0,165	0/0:0,9,119	0/1:21,0,169	0/1:102,0,206	0/0:0,30,255	0/0:0,24,204	0/1:36,0,36	0/1:60,0,95	0/1:119,9,0	./.:0,0,0	0/0:0,12,116	0/0:0,6,59	0/1:66,0,103	0/0:0,21,188	0/1:30,0,92	0/0:0,9,107	0/0:0,21,193	0/0:0,30,255	0/0:1,19,168	0/0:0,33,255	0/0:0,36,248	0/0:0,24,251	0/0:0,42,255	0/0:0,42,255	0/0:0,18,150	0/1:36,0,36	0/0:0,18,193	0/0:15,39,168	0/0:0,36,255	0/0:0,30,255	0/0:0,9,119	0/0:0,9,115	0/0:0,12,128	0/0:0,30,254	0/0:0,21,126	0/0:0,18,189	0/0:0,9,90	0/0:0,15,183	0/0:0,6,82	0/0:0,12,81
OAR1	111551864	.	C	T	5081.78	PASS	DP=761;VDB=4.01651e-19;SGB=38.8382;RPBZ=0.629749;MQBZ=-0.770861;MQSBZ=-0.808201;BQBZ=-1.74717;FS=0;MQ0F=0;AC=64;AN=142;DP4=105,141,91,104;MQ=39	GT:PL	0/0:0,3,42	0/0:0,9,118	0/0:0,3,42	0/0:0,18,186	0/1:121,0,98	1/1:172,15,0	0/0:0,12,143	0/0:0,21,222	0/1:134,0,107	0/1:56,0,69	0/1:63,0,163	0/1:41,0,33	0/0:0,27,255	0/0:0,27,255	0/0:0,12,118	0/0:0,24,239	0/0:0,36,255	0/0:0,30,255	0/0:0,39,255	0/0:0,42,255	1/1:233,24,0	0/1:93,0,105	0/1:20,0,165	0/1:28,0,105	0/1:95,0,154	0/1:220,0,171	0/1:164,0,111	0/1:88,0,154	1/1:119,9,0	1/1:227,21,0	1/1:119,9,0	0/1:42,3,0	0/0:0,15,156	0/0:0,3,42	0/1:101,0,86	0/1:118,0,78	0/1:72,0,51	0/1:75,0,27	0/0:0,24,195	0/0:0,30,255	1/1:191,21,0	0/1:145,0,183	0/1:84,0,215	0/1:110,0,99	0/1:203,0,152	0/1:115,0,194	0/1:56,0,127	0/0:0,6,84	0/1:188,0,21	1/1:203,27,0	0/1:240,0,9	1/1:221,24,0	0/1:75,0,29	0/1:33,0,68	1/1:128,12,0	1/1:215,30,0	1/1:133,21,0	1/1:143,21,0	1/1:119,9,0	0/0:0,15,177	1/1:82,6,0	0/0:0,12,69
OAR1	111595080	.	T	C	3622.33	PASS	DP=1347;VDB=5.47277e-10;SGB=115.273;RPBZ=-2.53215;MQBZ=-2.02587;MQSBZ=-0.230417;BQBZ=-0.574129;FS=0;MQ0F=0.000742391;AC=28;AN=144;DP4=308,318,85,83;MQ=38	GT:PL	0/1:214,0,206	0/1:109,9,0	0/1:147,0,239	0/1:204,0,255	0/1:190,0,180	0/0:0,45,255	0/0:0,24,232	0/0:0,54,255	0/0:0,63,255	0/0:0,24,232	0/0:0,36,255	0/0:0,42,255	0/1:214,0,164	0/1:89,0,220	0/0:0,33,255	0/0:0,42,255	0/1:101,0,255	0/1:162,0,161	0/0:0,33,255	0/0:0,45,255	0/0:0,27,242	0/0:0,54,255	0/0:0,39,255	0/0:0,33,255	0/0:0,66,255	0/0:0,39,255	0/1:190,0,172	0/1:239,0,146	0/0:0,24,224	0/0:0,21,184	0/0:0,27,232	0/0:0,24,255	1/1:198,21,0	1/1:167,24,0	0/0:12,39,244	0/0:0,33,255	0/0:0,18,198	0/0:0,33,255	0/1:140,0,140	0/1:125,0,223	0/1:65,0,220	0/1:255,0,255	0/1:192,0,182	0/1:166,0,93	0/1:202,0,107	0/1:100,0,255	0/1:178,0,101	0/1:33,0,208	0/0:0,48,255	0/0:0,48,255	0/0:0,12,139	0/0:0,48,255	0/1:71,0,174	0/1:91,0,110	0/0:0,36,255	0/0:0,15,140	0/0:0,9,80	0/0:0,27,214	0/0:0,18,207	0/0:0,36,255	./.:0,0,0	0/0:0,36,252
OAR1	111617625	.	A	G	2183.01	PASS	DP=661;VDB=5.13951e-22;SGB=77.5145;RPBZ=-0.245673;MQBZ=-2.48283;MQSBZ=4.93879;BQBZ=-1.23886;FS=0;MQ0F=0;AC=25;AN=140;DP4=198,103,54,34;MQ=39	GT:PL	0/1:211,0,87	0/0:0,3,36	0/1:36,3,0	0/1:121,0,99	0/0:0,30,255	0/0:0,21,220	0/0:0,6,78	0/1:24,0,133	0/1:89,0,96	0/0:0,12,148	1/1:245,27,0	1/1:136,12,0	0/1:139,0,24	0/1:156,0,78	0/1:57,0,183	0/0:0,12,138	0/1:114,0,24	0/1:90,0,151	1/1:216,27,0	1/1:138,12,0	1/1:197,21,0	1/1:198,21,0	0/1:155,0,59	0/1:81,0,98	0/0:0,18,207	0/0:0,27,236	0/0:0,36,255	0/0:0,21,206	0/0:0,18,211	0/0:0,6,77	0/0:0,3,42	0/0:0,9,102	0/0:0,12,137	0/0:0,12,145	0/0:0,27,209	0/0:0,15,147	0/0:0,9,119	./.:0,0,0	0/0:0,18,168	0/0:0,33,255	0/0:0,15,133	0/0:0,15,138	0/0:0,15,150	0/0:0,15,152	0/0:0,36,255	0/0:0,33,255	0/0:0,12,133	0/0:0,9,119	0/0:0,6,56	0/0:0,21,231	0/0:0,18,211	0/0:0,24,230	0/0:0,18,205	0/0:0,30,255	0/0:0,33,255	0/0:0,3,42	0/0:0,9,90	0/0:0,6,70	0/0:0,9,118	0/0:0,24,225	./.:0,0,0	0/0:0,27,205
OAR1	111784482	.	G	T	6309.85	PASS	DP=1297;VDB=6.34871e-16;SGB=145.469;RPBZ=0.757332;MQBZ=-1.80846;MQSBZ=-1.57235;BQBZ=0.0758403;FS=0;MQ0F=0;AC=57;AN=150;DP4=211,221,154,154;MQ=39	GT:PL	0/0:0,57,255	0/0:0,15,126	1/1:166,15,0	0/1:75,0,33	0/0:0,12,147	0/0:0,30,255	0/0:0,36,255	0/0:0,27,255	0/1:109,0,251	0/1:114,0,232	0/0:0,39,255	0/0:0,33,249	0/0:0,45,255	0/0:0,48,255	0/0:0,42,255	0/0:0,39,255	0/1:116,0,180	0/1:129,0,245	0/0:0,51,255	0/0:0,12,117	0/0:0,18,189	0/0:0,27,246	1/1:255,57,0	1/1:255,66,0	0/1:124,0,152	0/1:255,0,135	0/1:255,0,6	1/1:255,36,0	1/1:218,30,0	1/1:194,21,0	1/1:255,30,0	1/1:241,27,0	1/1:233,21,0	1/1:217,24,0	0/1:147,0,169	1/1:77,6,0	0/1:150,0,24	0/1:92,0,58	0/1:255,0,75	0/1:21,0,61	1/1:255,51,0	1/1:255,42,0	0/1:186,0,221	0/1:255,0,136	0/1:124,0,255	0/1:151,0,159	0/0:0,21,198	0/0:0,18,180	0/1:226,0,181	0/1:150,0,255	1/1:202,24,0	1/1:255,48,0	0/1:0,0,255	0/0:0,33,255	0/0:0,33,255	0/0:0,63,255	0/0:0,66,255	0/0:0,15,183	0/1:161,0,84	0/0:0,9,113	0/0:0,3,42	0/1:36,0,36
OAR1	111860598	.	G	C	1310.36	PASS	DP=725;VDB=3.82072e-06;SGB=43.7932;RPBZ=-0.783653;MQBZ=-0.525292;MQSBZ=3.05951;BQBZ=0.574384;FS=0;MQ0F=0.00137931;AC=18;AN=140;DP4=234,160,22,34;MQ=38	GT:PL	0/0:0,69,235	0/0:0,9,119	0/0:0,6,72	0/0:0,57,255	0/1:84,6,0	./.:0,0,0	0/0:0,12,120	0/0:0,6,65	0/0:0,15,169	0/0:0,12,103	0/0:0,33,248	0/0:0,9,113	0/0:0,39,255	0/0:0,24,185	0/0:0,42,255	0/0:0,15,164	0/0:0,24,197	0/0:0,21,213	0/0:0,24,219	0/0:0,12,142	0/0:0,15,161	0/0:0,18,163	0/0:0,9,113	0/0:0,24,221	0/0:0,12,148	0/0:0,33,255	0/0:0,45,255	0/0:0,36,255	0/0:0,15,181	0/0:0,27,252	0/0:0,12,148	0/0:0,21,194	0/0:0,15,136	0/0:0,24,197	0/0:0,24,249	0/0:0,9,96	0/0:0,21,210	0/0:0,12,138	0/0:0,15,164	0/0:0,33,255	0/0:0,30,255	0/0:0,27,243	0/0:0,9,115	0/0:0,18,151	0/1:86,0,98	0/1:74,0,184	0/1:32,0,29	0/1:72,0,68	0/1:200,0,18	0/1:69,0,167	0/0:0,15,181	0/0:0,36,251	0/1:113,0,92	0/1:104,0,92	0/0:0,21,201	0/1:63,0,92	0/1:171,0,176	1/1:57,12,0	0/0:0,3,42	0/0:0,6,84	0/0:0,18,207	0/0:0,9,55
OAR1	111921452	.	A	C	2483.2	PASS	DP=1219;VDB=2.65669e-23;SGB=114.267;RPBZ=0.808987;MQBZ=-2.06658;MQSBZ=5.59329;BQBZ=-1.95237;FS=0;MQ0F=0;AC=27;AN=148;DP4=407,217,89,41;MQ=38	GT:PL	0/1:9,0,209	0/0:0,42,255	0/0:0,27,226	0/0:0,57,255	0/0:0,12,146	0/0:0,24,241	0/1:173,0,124	0/1:107,0,101	0/1:198,0,192	0/1:142,0,60	1/1:247,24,0	1/1:255,48,0	1/1:166,18,0	1/1:167,18,0	0/1:15,0,171	0/1:150,0,171	1/1:255,60,0	1/1:209,27,0	1/1:255,33,0	1/1:208,30,0	0/1:85,0,99	0/1:39,0,248	0/0:0,45,239	0/0:0,48,255	0/0:0,39,255	0/0:0,27,253	0/0:0,51,255	0/0:0,45,255	0/0:0,30,255	0/0:0,24,245	0/0:0,30,255	0/0:24,39,165	0/0:0,36,255	0/0:0,27,255	0/0:0,21,212	0/0:0,24,234	0/0:0,36,246	0/0:0,9,108	0/0:0,36,255	0/0:0,30,243	0/0:0,66,255	0/0:0,78,255	0/0:0,45,255	0/0:0,45,255	0/0:0,36,255	0/0:0,63,255	0/0:0,27,255	0/0:0,36,255	0/0:0,63,255	0/0:0,12,133	0/0:0,42,255	0/0:0,48,255	0/0:0,27,236	0/0:0,36,243	0/0:0,48,255	0/0:0,60,255	0/0:12,39,255	0/0:0,45,255	0/0:0,21,216	0/0:0,30,255	0/0:0,3,40	0/0:0,6,77
OAR1	111948497	.	A	T	7694.95	PASS	DP=1471;VDB=6.98367e-34;SGB=165.682;RPBZ=1.73703;MQBZ=-2.77861;MQSBZ=3.28944;BQBZ=2.97808;FS=0;MQ0F=0;AC=68;AN=134;DP4=198,247,201,200;MQ=39	GT:PL	1/1:255,30,0	1/1:241,27,0	0/0:0,21,200	0/1:255,0,137	0/0:0,45,255	1/1:255,39,0	0/0:0,39,255	0/1:21,0,255	0/0:0,54,255	0/0:0,51,255	0/1:96,0,121	0/1:156,0,88	0/0:0,36,255	0/0:0,48,255	0/0:0,30,255	0/0:0,48,255	0/0:0,54,255	0/0:0,42,255	1/1:255,63,0	1/1:255,42,0	0/0:0,39,255	0/0:0,33,253	0/1:145,0,156	0/1:145,0,150	1/1:255,45,0	1/1:255,39,0	1/1:255,51,0	1/1:255,69,0	0/1:240,0,193	0/1:176,0,139	1/1:255,36,0	0/1:255,2,0	1/1:232,21,0	1/1:186,18,0	1/1:255,36,0	1/1:255,30,0	1/1:255,37,0	1/1:230,24,0	1/1:255,39,6	1/1:255,57,0	0/0:0,60,255	0/0:0,60,255	0/1:134,0,245	0/1:127,0,194	0/1:231,0,175	0/1:194,0,126	1/1:255,27,0	1/1:255,54,0	0/0:0,48,255	0/0:0,42,255	0/0:0,72,255	0/0:0,24,241	0/1:72,0,255	0/1:131,0,226	0/0:0,45,255	0/0:0,39,255	./.:0,0,0	0/1:18,0,171	1/1:113,9,0	0/1:42,3,0	./.:0,0,0	1/1:229,21,0
OAR1	112035318	.	G	A	7696.4	PASS	DP=1983;VDB=8.19392e-19;SGB=178.783;RPBZ=-0.680521;MQBZ=-1.54538;MQSBZ=-3.90773;BQBZ=1.03729;FS=0;MQ0F=0;AC=53;AN=148;DP4=350,382,202,224;MQ=39	GT:PL	0/1:198,0,197	0/0:0,39,255	0/1:117,0,222	0/1:148,0,196	0/1:186,0,169	0/0:0,51,255	0/0:0,69,255	0/1:0,0,255	0/0:0,36,255	0/0:0,54,255	0/0:0,54,255	0/0:0,63,255	0/1:255,0,124	0/1:178,0,187	0/0:0,72,255	0/0:0,81,255	0/0:0,45,255	0/0:0,60,255	0/1:249,0,170	0/1:211,0,128	0/0:0,45,255	0/0:0,39,255	0/1:194,0,255	0/1:202,0,255	0/1:237,0,255	0/1:218,0,212	0/1:255,0,255	0/1:196,0,215	0/1:242,0,0	1/1:255,33,0	1/1:167,15,0	1/1:207,27,0	0/1:52,0,167	0/1:168,0,192	0/1:164,0,187	0/1:123,0,149	0/0:0,45,255	0/0:0,39,255	0/1:227,0,230	0/1:254,0,255	1/1:255,87,0	1/1:255,90,0	0/1:179,0,177	0/1:225,0,247	0/1:255,0,255	0/1:255,0,255	0/1:155,0,113	0/1:125,0,131	0/1:182,0,255	0/1:158,0,255	1/1:255,48,0	1/1:255,87,0	0/0:0,66,255	0/0:0,72,255	0/0:0,87,255	0/0:0,27,255	0/0:0,48,255	0/0:0,24,233	0/1:143,0,200	0/1:104,0,255	0/0:0,15,159	1/1:113,9,0
OAR1	112076177	.	G	A	9055.83	PASS	DP=1175;VDB=6.81782e-18;SGB=36.2536;RPBZ=-0.481822;MQBZ=-2.2723;MQSBZ=1.50314;BQBZ=-1.63276;FS=0;MQ0F=0;AC=97;AN=150;DP4=136,129,226,200;MQ=38	GT:PL	0/1:152,0,255	0/1:224,0,15	1/1:183,15,0	0/1:102,0,197	1/1:76,6,0	1/1:126,24,0	1/1:255,39,0	1/1:255,45,0	1/1:255,45,0	1/1:215,21,0	1/1:244,30,0	1/1:255,36,0	0/1:18,0,164	0/1:151,0,96	1/1:255,33,0	1/1:214,21,0	0/1:103,0,109	0/1:101,0,60	0/1:122,0,151	0/1:159,0,157	1/1:226,21,0	1/1:255,36,0	0/1:114,0,173	0/1:220,0,189	0/1:148,0,63	0/1:133,0,245	0/1:255,0,56	0/1:198,0,51	0/0:0,15,169	0/0:0,36,255	0/0:0,15,183	0/1:0,3,42	0/1:52,0,173	0/1:63,0,226	0/1:69,0,15	0/1:69,0,94	1/1:255,39,0	1/1:160,18,0	0/1:255,0,163	0/1:36,0,255	0/0:0,33,255	0/0:0,21,255	0/1:71,0,167	0/1:255,0,170	0/1:213,0,107	0/1:200,0,253	0/1:27,0,158	0/1:15,0,56	0/1:196,0,202	0/1:207,0,125	0/0:0,27,234	0/0:0,18,202	1/1:255,57,0	1/1:207,24,0	1/1:146,42,0	1/1:255,48,0	0/1:119,0,21	1/1:251,30,0	0/1:40,0,97	0/1:1,0,148	0/1:0,3,42	0/0:0,9,119
OAR1	112104882	.	G	C	8595	PASS	DP=1044;VDB=1.02796e-27;SGB=17.9713;RPBZ=-1.77895;MQBZ=0.24885;MQSBZ=2.29294;BQBZ=-0.749287;FS=0;MQ0F=0.000957854;AC=98;AN=144;DP4=127,120,209,144;MQ=39	GT:PL	0/1:43,0,218	1/1:255,24,0	0/1:255,0,81	0/1:255,0,95	1/1:85,9,0	1/1:235,21,0	1/1:185,21,0	1/1:158,15,0	1/1:210,24,0	1/1:255,36,0	1/1:255,33,0	1/1:255,36,0	1/1:125,12,0	1/1:126,7,0	1/1:255,39,0	1/1:220,21,0	0/1:117,0,158	0/1:46,0,148	0/1:57,0,196	0/1:201,0,127	1/1:152,18,0	1/1:255,33,0	0/1:160,0,57	0/1:170,0,172	0/1:248,0,81	0/1:99,0,134	0/1:206,0,122	0/1:115,0,181	0/0:0,12,148	0/0:0,18,181	0/0:0,21,217	0/1:0,6,72	0/1:107,0,27	0/1:99,0,147	0/1:33,0,68	0/1:100,0,209	1/1:80,9,0	1/1:210,21,0	0/1:134,0,54	0/1:146,0,164	0/0:0,51,255	0/0:0,60,255	0/1:147,0,84	0/1:157,0,87	0/1:255,0,255	0/1:234,0,210	0/1:30,0,103	0/1:153,0,104	0/1:56,0,146	0/1:112,0,119	0/0:0,72,255	0/0:0,51,255	1/1:255,51,0	1/1:42,3,0	1/1:77,6,0	1/1:222,21,0	1/1:255,33,0	1/1:77,6,0	1/1:119,12,0	1/1:208,30,0	0/1:30,0,53	1/1:8,3,0
OAR1	112150092	.	C	T	860.517	PASS	DP=877;VDB=1.20145e-05;SGB=23.831;RPBZ=-0.690643;MQBZ=1.88838;MQSBZ=-2.78533;BQBZ=2.87012;FS=0;MQ0F=0.00114025;AC=11;AN=148;DP4=206,254,15,18;MQ=40	GT:PL	0/0:0,30,255	0/0:0,18,204	0/1:130,12,0	0/1:104,0,126	0/1:15,0,78	0/0:0,15,172	0/0:0,18,154	0/0:0,18,187	0/0:0,15,162	0/0:0,39,255	0/0:0,33,255	0/0:0,24,246	0/1:72,0,60	0/1:126,0,119	0/0:0,39,255	0/0:0,27,255	0/0:0,27,251	0/0:0,30,217	0/0:0,12,136	0/0:0,36,255	0/0:0,21,194	0/0:0,15,183	0/1:206,0,118	0/1:161,0,95	0/0:0,15,172	0/0:0,24,237	0/0:0,27,255	0/0:0,21,235	0/0:0,9,113	0/1:96,0,160	0/0:0,6,77	0/0:0,24,248	0/0:0,9,103	0/0:0,9,119	0/0:0,21,220	0/0:0,15,136	0/0:0,21,201	0/0:0,18,198	0/0:0,15,181	0/0:0,42,255	0/0:0,18,174	0/0:0,27,255	0/0:0,27,255	0/0:0,36,255	0/0:0,54,255	0/0:0,24,231	0/0:0,9,110	0/0:0,21,198	0/0:0,24,237	0/0:0,27,251	0/0:0,30,255	0/0:0,27,255	0/0:0,39,255	0/0:0,42,255	0/0:0,3,29	0/0:0,42,255	0/0:0,12,148	0/0:0,24,237	0/0:0,21,187	0/0:0,9,96	./.:0,0,0	0/1:36,0,36
OAR1	112162141	.	G	A	3992.35	PASS	DP=531;VDB=0.00629263;SGB=50.0368;RPBZ=1.70916;MQBZ=-1.2383;MQSBZ=-1.18369;BQBZ=1.16455;FS=0;MQ0F=0;AC=59;AN=126;DP4=64,106,64,80;MQ=39	GT:PL	0/1:57,0,210	0/0:0,6,76	./.:0,0,0	1/1:96,9,0	0/0:0,30,255	1/1:153,12,0	0/0:0,9,118	0/0:0,21,206	0/0:0,9,113	0/0:0,9,119	0/0:0,30,221	0/0:0,12,116	0/0:0,12,143	0/0:0,27,254	0/0:0,18,194	0/0:0,15,126	0/1:58,0,69	0/1:42,0,172	0/0:0,18,184	0/0:0,18,178	./.:0,0,0	0/0:0,24,239	0/1:101,0,79	0/0:0,3,33	1/1:119,9,0	1/1:159,21,0	0/1:27,0,115	0/1:120,0,62	0/0:0,6,62	0/1:65,0,65	1/1:172,15,0	0/1:23,3,0	1/1:150,15,0	1/1:113,9,0	1/1:160,15,0	1/1:84,6,0	0/1:42,3,0	1/1:192,18,0	0/1:128,0,131	0/1:33,0,204	1/1:138,15,0	1/1:153,12,0	0/1:63,0,80	0/1:62,0,62	1/1:150,15,0	1/1:177,15,0	1/1:101,9,0	1/1:113,12,0	0/1:137,0,56	0/1:165,0,153	1/1:250,24,0	1/1:172,15,0	0/0:0,18,158	0/0:0,15,119	0/0:0,12,114	0/1:21,0,158	0/1:8,0,18	0/1:36,0,36	./.:0,0,0	0/0:0,3,42	1/1:255,33,0	1/1:167,15,0
OAR1	112166691	.	G	A	6112.4	PASS	DP=1133;VDB=2.62825e-27;SGB=62.9289;RPBZ=1.10442;MQBZ=-2.1204;MQSBZ=1.97046;BQBZ=-2.28247;FS=0;MQ0F=0;AC=62;AN=150;DP4=222,170,137,116;MQ=39	GT:PL	0/1:105,0,69	1/1:172,15,0	0/0:0,9,119	0/0:0,24,167	0/0:0,42,243	0/0:0,36,255	1/1:255,30,0	0/1:189,0,18	1/1:255,30,0	1/1:202,21,0	1/1:202,21,0	1/1:255,30,0	0/1:42,0,223	0/1:132,0,128	0/1:151,0,246	0/1:149,0,118	0/1:140,0,250	0/1:146,0,81	1/1:255,36,0	1/1:255,30,0	1/1:192,21,0	1/1:255,33,0	0/0:0,36,255	0/0:0,27,255	0/0:0,18,189	0/0:0,42,255	0/1:95,0,222	0/1:149,0,228	0/0:0,39,255	0/0:0,24,199	0/0:0,18,202	0/0:0,15,168	0/0:0,18,188	0/0:0,30,255	0/0:0,33,255	0/0:0,18,201	0/0:0,27,255	0/0:0,30,255	0/1:141,0,146	0/1:141,0,209	0/0:0,60,255	0/0:0,51,255	0/1:241,0,80	0/1:189,0,198	0/0:0,60,255	0/0:0,9,95	0/0:0,18,181	0/0:0,21,193	0/1:134,0,164	0/1:101,0,93	0/1:4,0,255	0/0:0,54,255	1/1:255,30,0	1/1:254,33,0	0/1:150,0,198	0/1:178,0,50	0/1:21,0,128	0/1:255,0,29	0/1:77,0,62	0/1:80,0,27	0/0:0,21,225	0/0:0,9,119
OAR1	112312545	.	C	T	1570.35	PASS	DP=391;VDB=8.98233e-27;SGB=29.0355;RPBZ=-1.89334;MQBZ=0.365784;MQSBZ=2.62119;BQBZ=3.13294;FS=0;MQ0F=0.00255754;AC=27;AN=130;DP4=131,56,38,21;MQ=39	GT:PL	0/0:0,6,77	0/0:0,18,148	0/0:0,6,77	0/0:0,36,255	0/0:0,3,36	0/0:0,15,183	0/0:0,3,36	0/0:0,15,178	0/0:0,24,181	0/0:0,9,118	0/0:0,12,138	0/0:0,9,103	0/0:0,18,202	0/0:0,6,72	./.:0,0,0	0/0:0,3,24	0/0:0,12,138	0/0:0,6,84	0/0:0,12,128	0/0:0,15,121	0/0:0,3,36	0/0:0,15,156	0/1:143,0,92	0/1:77,0,111	0/1:81,0,59	0/1:33,0,65	0/1:33,0,61	0/1:148,0,95	0/1:50,0,83	0/1:30,0,90	1/1:139,12,0	1/1:87,9,0	./.:0,0,0	0/1:36,0,17	0/1:34,0,60	0/1:36,0,36	0/0:0,9,105	0/0:0,6,77	0/0:0,18,202	0/0:0,6,72	1/1:203,21,0	1/1:183,18,0	0/1:68,0,33	0/0:0,6,77	0/1:38,3,0	0/1:42,3,0	0/0:0,6,53	0/0:0,18,173	0/1:33,0,59	0/1:139,0,27	0/1:24,3,0	1/1:153,12,0	0/0:0,9,73	0/0:0,6,84	0/0:0,15,106	./.:0,0,0	0/0:0,18,122	0/0:0,3,42	0/0:0,33,255	0/0:0,24,213	0/0:0,3,42	0/0:0,3,42
OAR1	112333820	.	G	C	5402.2	PASS	DP=1423;VDB=2.02848e-08;SGB=215.718;RPBZ=-1.99558;MQBZ=-0.588806;MQSBZ=1.53737;BQBZ=1.90236;FS=0;MQ0F=0.00140548;AC=46;AN=146;DP4=291,259,155,150;MQ=38	GT:PL	0/0:0,24,246	0/0:0,33,255	0/0:0,6,77	0/0:0,84,255	0/0:0,45,255	0/1:228,0,140	0/0:0,30,255	0/0:0,42,255	0/0:0,51,255	0/0:0,42,255	0/0:0,27,247	0/0:0,54,255	0/0:0,63,255	0/0:0,21,217	0/0:0,45,255	0/0:0,27,255	0/0:0,54,255	0/0:0,54,255	0/0:0,30,255	0/0:0,42,255	0/0:0,24,205	0/0:0,51,255	0/1:200,0,166	0/1:174,0,148	0/1:77,0,248	0/1:123,0,217	0/1:156,0,203	0/1:128,0,207	0/1:88,0,161	0/1:118,0,155	1/1:171,24,0	1/1:181,15,0	0/1:146,0,154	0/1:100,0,27	0/1:102,0,164	0/1:87,0,137	0/0:0,27,255	0/0:0,30,255	0/0:0,27,255	0/0:0,63,255	1/1:255,54,0	1/1:255,63,0	0/1:255,0,217	0/1:207,0,255	1/1:255,48,0	1/1:255,84,0	1/1:192,21,0	1/1:105,9,0	0/1:255,0,184	0/1:181,0,91	1/1:255,39,0	1/1:255,57,0	0/0:0,30,255	0/0:0,51,255	0/1:46,0,193	0/1:84,6,0	0/0:0,30,241	0/0:0,21,210	0/0:0,3,42	0/1:255,0,211	1/1:248,30,0	1/1:187,33,0
OAR1	112387033	.	A	G	8944.68	PASS	DP=1128;VDB=1.1639e-34;SGB=114.62;RPBZ=-1.02664;MQBZ=-2.43007;MQSBZ=4.50853;BQBZ=-0.938458;FS=0;MQ0F=0.000886525;AC=94;AN=146;DP4=137,98,256,164;MQ=38	GT:PL	0/0:0,42,255	1/1:183,15,0	0/0:0,6,77	0/0:0,42,255	1/1:42,3,0	0/0:0,30,255	1/1:255,60,0	1/1:191,21,0	1/1:255,45,0	1/1:255,42,0	1/1:235,27,0	1/1:173,27,0	1/1:255,48,0	1/1:226,27,0	1/1:255,36,0	1/1:105,12,0	1/1:247,33,0	1/1:255,45,0	1/1:244,27,0	1/1:250,27,0	1/1:171,18,0	1/1:255,48,0	0/1:157,0,175	0/1:227,0,112	1/1:255,54,0	1/1:253,30,0	1/1:255,39,0	1/1:255,57,0	1/1:255,30,0	1/1:106,9,0	1/1:177,15,0	1/1:172,15,0	1/1:230,33,0	1/1:237,33,0	0/1:30,0,102	0/1:132,0,202	0/1:33,0,200	0/1:65,0,65	1/1:186,18,0	1/1:255,42,0	0/0:0,36,255	0/0:0,36,255	0/1:255,0,191	0/1:169,0,192	0/0:0,51,255	0/0:0,57,255	0/0:0,21,180	0/1:9,0,132	0/1:60,0,106	0/1:180,0,134	0/0:0,9,102	0/0:0,33,255	1/1:255,30,0	1/1:219,24,0	0/1:132,0,27	0/1:157,0,54	0/1:33,0,68	0/1:91,0,139	0/0:0,45,255	0/1:54,0,132	0/0:0,15,147	./.:0,0,0
OAR1	112409853	.	C	T	2097.17	PASS	DP=1908;VDB=2.18211e-15;SGB=170.567;RPBZ=1.34614;MQBZ=1.83229;MQSBZ=6.56732;BQBZ=1.13083;FS=0;MQ0F=0;AC=14;AN=150;DP4=618,405,71,48;MQ=38	GT:PL	0/0:0,51,255	1/1:251,24,0	0/0:0,42,255	0/0:0,111,255	0/0:0,51,255	0/0:0,27,255	0/1:80,0,85	0/1:165,0,255	0/1:67,0,255	0/1:201,0,54	0/0:0,33,237	0/0:0,45,255	0/1:156,0,235	0/1:151,0,255	0/0:0,60,255	0/0:0,51,255	0/1:204,0,227	0/1:136,0,255	0/0:0,75,255	0/0:0,87,255	0/1:142,0,123	0/1:218,0,184	0/0:0,84,255	0/0:0,63,255	0/0:0,51,255	0/0:0,33,255	0/0:0,72,255	0/0:0,93,255	0/0:0,33,255	0/0:0,54,255	0/0:0,30,238	0/0:0,36,255	0/0:0,39,240	0/0:0,48,255	0/0:0,48,255	0/0:0,36,255	0/0:0,18,184	0/0:0,36,255	0/0:0,42,255	0/0:0,54,255	0/0:0,75,255	0/0:0,93,255	0/0:0,72,255	0/0:0,84,255	0/0:0,51,255	0/0:0,39,255	0/0:0,33,255	0/0:0,60,255	0/0:0,27,255	0/0:0,87,255	0/0:0,54,255	0/0:0,72,255	0/0:0,66,255	0/0:0,90,255	0/1:255,0,145	0/1:255,0,105	0/0:0,24,224	0/0:0,15,181	0/0:0,51,255	0/0:0,60,255	0/0:0,3,42	0/0:0,36,255
OAR1	112570336	.	G	A	3925.71	PASS	DP=1369;VDB=2.10007e-13;SGB=108.808;RPBZ=0.257275;MQBZ=-0.733496;MQSBZ=2.05241;BQBZ=1.24803;FS=0;MQ0F=0.00073046;AC=40;AN=144;DP4=336,272,115,99;MQ=39	GT:PL	1/1:184,18,0	0/0:0,27,255	0/0:0,15,161	0/0:0,63,255	0/1:15,0,79	0/1:218,6,0	0/0:0,15,167	0/0:0,45,255	0/0:0,48,255	0/0:0,39,255	0/0:0,72,255	0/0:0,42,255	0/0:0,21,223	0/0:0,48,255	0/0:0,51,255	0/0:0,36,255	0/0:0,66,255	0/0:0,57,255	0/0:0,48,255	0/0:0,48,255	0/0:0,24,235	0/0:0,45,255	0/0:0,63,255	0/0:0,36,255	0/0:6,39,255	0/0:0,54,255	0/0:0,33,227	0/0:0,45,255	0/0:0,30,255	0/0:0,18,200	0/0:0,24,245	0/0:0,36,255	0/0:0,33,255	0/0:0,18,192	0/1:81,0,121	0/1:9,0,238	0/1:110,0,21	0/1:166,0,18	0/0:0,42,255	0/0:0,78,255	1/1:255,54,0	1/1:255,78,0	0/1:80,0,160	0/1:250,0,153	0/1:218,0,191	0/1:152,0,255	0/1:33,0,68	0/1:63,0,151	0/1:139,0,205	0/1:51,0,231	1/1:255,51,0	0/1:255,0,6	0/0:0,66,255	0/0:0,54,255	0/1:147,0,180	1/1:255,15,0	1/1:255,45,0	1/1:85,9,0	0/0:0,39,255	0/0:0,24,248	0/1:78,0,52	0/1:42,3,0
OAR1	112712951	.	G	A	837.18	PASS	DP=639;VDB=2.3503e-09;SGB=61.6533;RPBZ=2.27543;MQBZ=-4.13922;MQSBZ=-1.17891;BQBZ=-2.60194;FS=0;MQ0F=0;AC=11;AN=144;DP4=157,182,18,23;MQ=38	GT:PL	0/0:0,9,113	0/0:0,3,42	./.:0,0,0	0/0:0,33,255	0/0:0,24,195	1/1:120,30,0	0/0:0,18,198	0/0:0,18,211	0/0:0,24,255	0/0:0,15,152	0/0:0,12,125	0/0:0,9,91	0/0:0,18,196	0/0:0,18,179	0/0:0,30,255	0/0:0,18,183	0/0:0,18,211	0/0:0,9,95	0/0:0,24,235	0/0:0,6,84	0/0:0,12,146	0/0:0,15,160	0/0:0,24,234	0/0:0,24,213	0/1:136,0,84	0/1:69,0,104	0/1:156,0,21	0/1:113,0,60	0/0:0,6,77	0/1:30,0,30	./.:0,0,0	1/1:213,21,0	0/0:0,6,84	0/1:24,0,118	0/1:139,0,63	0/0:0,12,121	0/0:0,15,183	0/0:0,9,113	0/0:0,6,65	0/0:0,15,168	0/0:0,18,211	0/0:0,9,119	0/0:0,21,204	0/0:0,24,244	0/0:0,36,255	0/0:0,30,231	0/0:0,9,119	0/0:0,15,158	0/0:0,18,190	0/0:0,12,150	0/0:0,18,165	0/0:0,33,255	0/0:0,21,227	0/0:0,18,194	0/0:0,30,255	0/0:0,30,230	0/0:0,51,255	0/0:0,27,207	0/0:0,3,24	0/0:0,6,84	0/0:0,3,42	./.:0,0,0
OAR1	112733763	.	C	T	88.1763	PASS	DP=474;VDB=3.488e-16;SGB=44.7562;RPBZ=0.61051;MQBZ=-6.2371;MQSBZ=-0.164114;BQBZ=0.823436;FS=0;MQ0F=0.0506329;AC=13;AN=132;DP4=83,99,25,33;MQ=9	GT:PL	0/0:4,3,0	./.:0,0,0	./.:0,0,0	0/0:0,3,42	0/0:0,15,34	0/0:0,42,82	0/0:0,6,11	0/0:0,15,21	0/0:0,18,66	0/0:0,6,30	0/0:0,6,16	0/0:0,12,26	0/0:0,9,55	0/0:0,3,8	0/0:0,9,45	0/0:0,12,71	0/0:0,9,46	0/0:0,3,8	0/0:0,24,63	0/0:0,12,49	0/0:0,3,8	0/0:0,9,16	0/0:0,21,62	0/0:0,12,23	0/0:0,12,23	0/0:0,12,23	0/0:0,6,16	0/0:0,9,51	0/0:0,3,8	./.:0,0,0	0/0:0,12,70	./.:0,0,0	0/0:0,6,11	0/0:0,6,14	0/0:0,15,49	./.:0,0,0	0/0:0,3,8	0/0:0,6,10	0/0:0,9,56	0/0:0,36,71	0/1:45,6,0	1/1:21,18,0	0/0:3,3,0	0/0:0,6,29	0/0:9,9,0	0/1:30,0,1	1/1:14,12,0	0/1:40,3,0	0/0:1,0,19	1/1:34,15,0	1/1:67,18,0	1/1:13,12,0	0/0:0,3,8	0/0:0,12,19	0/0:0,5,5	0/0:0,4,106	0/0:1,0,0	0/0:0,1,3	0/0:0,18,64	0/0:0,6,8	0/0:0,3,4	./.:0,0,0
OAR1	112781334	.	G	T	1218.31	PASS	DP=1237;VDB=0.0335324;SGB=33.3297;RPBZ=-0.045782;MQBZ=-1.02907;MQSBZ=-1.40874;BQBZ=-0.875006;FS=0;MQ0F=0;AC=13;AN=146;DP4=302,365,24,27;MQ=38	GT:PL	0/0:0,72,255	0/0:0,72,255	0/0:0,30,255	0/0:0,30,248	0/0:0,57,255	0/0:0,27,255	0/0:0,21,177	0/0:0,30,255	0/0:0,39,255	0/0:0,30,255	0/1:117,0,206	0/1:174,0,90	0/1:75,0,174	0/1:254,0,128	0/0:0,24,209	0/0:0,36,255	0/0:0,30,233	0/0:0,36,255	0/0:0,42,255	0/0:0,42,255	0/1:108,0,129	0/1:128,0,93	0/0:0,45,255	0/0:0,42,255	0/0:0,36,255	0/0:0,27,244	0/0:0,18,191	0/0:0,33,255	0/0:0,24,211	0/0:0,24,244	0/0:0,18,188	0/0:0,15,176	0/0:0,30,255	0/0:0,15,148	0/1:60,0,126	0/1:100,0,101	0/1:90,0,148	0/1:128,0,93	0/0:0,18,198	0/0:0,72,255	0/0:0,36,255	0/0:0,42,255	0/0:0,39,255	0/0:0,30,255	0/0:0,45,255	0/0:0,33,255	0/0:0,24,193	0/0:0,18,194	0/0:0,36,255	0/0:0,42,255	0/0:0,51,255	0/0:0,51,255	0/0:0,42,255	0/0:0,27,253	0/0:0,51,255	0/0:0,57,255	0/0:0,24,243	0/0:0,39,255	0/0:0,27,255	0/0:0,3,36	0/0:0,3,40	0/1:57,0,33
OAR1	112792870	.	T	C	1734.83	PASS	DP=2027;VDB=1.31681e-07;SGB=108.602;RPBZ=1.5315;MQBZ=-0.52036;MQSBZ=2.0362;BQBZ=-2.19443;FS=0;MQ0F=0;AC=11;AN=148;DP4=574,504,47,46;MQ=40	GT:PL	0/0:0,81,255	0/0:0,27,248	0/0:0,24,215	0/0:0,111,255	0/0:0,36,255	0/0:0,90,255	0/1:255,0,255	0/1:135,0,80	0/1:168,0,255	0/1:116,0,77	0/1:202,0,197	0/1:109,0,255	0/0:0,57,255	0/0:0,42,255	0/1:117,0,203	0/1:255,0,95	0/0:0,63,255	0/0:0,57,255	0/1:226,0,245	0/1:255,0,248	0/0:0,33,255	0/0:0,39,255	0/0:0,69,255	0/0:0,54,255	0/0:0,30,255	0/0:0,60,255	0/0:0,69,255	0/0:0,75,255	0/0:0,48,255	0/0:0,36,255	0/0:0,48,255	0/0:0,27,254	0/0:0,54,255	0/0:0,51,255	0/0:0,60,255	0/0:0,42,255	0/0:0,6,255	0/0:0,39,255	0/0:0,66,255	0/0:0,78,255	0/0:0,75,255	0/0:0,78,255	0/0:0,60,255	0/0:0,72,255	0/0:0,42,255	0/0:0,66,255	0/0:0,24,238	0/0:0,33,255	0/0:0,72,255	0/0:0,66,255	0/0:0,87,255	0/0:0,66,255	0/0:0,72,255	0/0:0,57,255	0/0:0,60,255	0/0:0,21,234	0/0:0,3,42	0/0:0,66,255	0/0:0,21,203	0/0:0,63,255	0/0:0,18,177	0/0:0,30,255
OAR1	112868591	.	G	C	1616.52	PASS	DP=1242;VDB=6.62818e-05;SGB=53.4785;RPBZ=-0.764346;MQBZ=-0.894068;MQSBZ=-1.08352;BQBZ=-2.97792;FS=0;MQ0F=0;AC=14;AN=140;DP4=297,361,31,44;MQ=39	GT:PL	0/0:0,21,112	0/0:0,39,255	0/0:0,15,137	0/0:0,24,255	0/0:0,27,255	0/0:0,24,255	0/0:0,27,255	0/0:0,27,255	0/0:0,3,255	0/0:0,21,196	0/1:132,0,195	0/1:191,0,217	0/1:240,0,164	0/1:144,0,146	0/0:0,57,255	0/0:0,48,255	0/0:0,15,173	0/0:0,30,215	0/0:0,39,255	0/0:0,30,254	0/1:183,0,142	0/1:88,0,191	0/0:0,39,255	0/0:0,27,255	0/0:0,54,255	0/0:0,33,255	0/0:0,51,255	0/0:0,84,255	0/0:0,42,255	0/0:0,30,255	0/0:0,30,255	0/0:0,27,255	0/0:3,0,189	0/0:0,21,218	0/1:128,0,126	0/1:183,0,79	0/1:85,0,91	0/1:183,0,148	0/0:0,54,255	0/0:0,45,255	0/0:0,39,255	0/0:0,48,255	0/0:0,39,255	0/0:0,36,255	0/0:0,51,255	0/0:0,33,255	0/0:0,33,255	0/0:0,21,184	0/0:0,33,255	0/0:0,30,255	0/0:0,36,255	0/0:0,54,255	0/0:0,30,255	0/0:0,54,255	0/0:0,15,154	0/0:0,12,148	0/0:0,15,167	0/0:0,42,255	0/0:0,33,255	0/0:0,39,255	0/1:82,6,0	0/1:42,3,0
OAR1	112877952	.	C	T	1068.29	PASS	DP=1079;VDB=8.27604e-15;SGB=26.8887;RPBZ=-0.0697829;MQBZ=-0.750666;MQSBZ=-8.34542;BQBZ=-0.500006;FS=0;MQ0F=0;AC=14;AN=144;DP4=234,346,18,29;MQ=38	GT:PL	0/0:0,63,255	0/0:0,3,24	./.:0,0,0	0/0:0,18,204	0/0:0,30,255	0/0:0,18,187	0/0:0,15,181	0/0:0,33,255	0/0:0,36,255	0/0:0,18,207	0/1:104,0,30	0/1:184,0,152	0/1:205,0,12	0/1:126,0,242	0/0:0,21,219	0/0:0,30,207	0/0:0,45,255	0/0:0,39,255	0/0:0,30,255	0/0:0,27,230	0/1:99,0,60	0/1:15,0,182	0/0:0,27,250	0/0:0,66,255	0/0:0,63,255	0/0:0,27,255	0/0:0,63,255	0/0:0,42,255	0/0:0,21,200	0/0:0,24,188	0/0:0,15,177	0/0:0,3,42	0/0:0,24,246	0/0:0,21,235	0/1:83,0,119	0/1:80,0,146	0/1:27,0,113	0/1:130,0,18	0/0:0,21,218	0/0:0,45,255	0/0:0,60,255	0/0:0,48,255	0/0:0,39,255	0/0:0,30,255	0/0:0,42,255	0/0:0,45,255	0/0:0,6,84	0/0:0,12,104	0/0:0,45,255	0/0:0,36,255	0/0:0,51,255	0/0:0,39,255	0/0:0,39,255	0/0:0,36,255	0/0:0,30,215	0/0:0,30,255	0/0:0,30,237	0/0:0,21,220	0/0:0,12,128	0/0:0,3,42	0/1:42,3,0	0/1:77,6,0
OAR1	112887633	.	G	T	5830.75	PASS	DP=1268;VDB=6.45748e-32;SGB=104.707;RPBZ=0.588761;MQBZ=-0.626583;MQSBZ=3.28673;BQBZ=0.288974;FS=0;MQ0F=0;AC=51;AN=144;DP4=262,205,160,104;MQ=39	GT:PL	0/0:0,42,251	1/1:153,12,0	0/1:128,0,59	0/1:72,0,128	1/1:118,9,0	0/0:0,21,213	0/1:212,0,108	0/1:167,0,204	0/1:205,0,136	0/1:115,0,116	0/0:0,21,222	0/0:0,27,254	0/1:216,0,213	0/1:207,0,175	0/1:106,0,176	0/1:177,0,194	1/1:255,42,0	1/1:255,48,0	0/0:0,51,255	0/0:0,51,255	0/1:106,0,28	0/1:24,0,139	0/0:0,60,255	0/0:0,42,255	0/0:0,42,255	0/0:0,48,255	0/0:0,30,255	0/0:0,54,255	0/0:0,24,237	0/0:0,18,189	0/0:0,30,255	0/0:0,24,244	0/0:0,15,183	0/0:0,15,138	0/0:0,21,217	0/0:0,27,255	0/0:0,18,180	0/0:0,30,255	1/1:255,42,0	1/1:255,42,0	0/0:0,54,255	0/0:0,45,255	0/1:255,0,152	0/1:174,0,255	0/1:232,0,162	0/1:243,0,133	0/1:68,0,33	0/1:144,0,159	0/1:130,0,71	0/1:98,0,125	0/0:0,48,255	0/0:0,33,221	1/1:255,30,0	1/1:255,33,0	0/1:255,0,101	0/1:130,0,255	0/1:107,0,160	0/0:0,15,148	0/0:0,9,119	0/0:0,12,116	0/0:0,6,77	0/1:239,0,73
OAR1	11293376	.	T	C	2766.48	PASS	DP=988;VDB=8.33463e-15;SGB=96.5632;RPBZ=0.14496;MQBZ=-0.770132;MQSBZ=-0.634259;BQBZ=-0.0577185;FS=0;MQ0F=0.00303644;AC=25;AN=146;DP4=221,246,61,66;MQ=38	GT:PL	0/0:0,51,255	0/0:0,9,119	0/0:0,24,239	0/0:0,6,76	0/0:0,9,119	0/0:0,6,84	0/0:0,33,235	0/0:0,30,255	0/1:170,0,55	0/1:157,0,29	0/0:0,27,255	0/1:123,0,141	0/1:223,0,119	0/1:92,0,50	0/1:129,0,186	0/1:146,0,150	0/1:153,0,83	0/1:167,0,113	0/0:0,36,255	0/0:0,18,151	0/0:0,12,148	0/0:0,18,188	0/0:0,36,255	0/0:0,30,238	1/1:255,42,0	1/1:224,30,0	0/0:0,0,254	0/0:0,45,255	0/0:0,15,139	0/0:0,42,255	0/1:57,0,127	0/1:87,0,108	0/0:0,12,137	0/0:0,42,255	0/0:0,9,83	0/0:0,24,229	0/1:63,0,88	0/1:90,0,114	0/1:100,0,52	0/1:240,0,202	0/0:0,21,208	0/0:0,39,255	0/0:0,27,233	0/0:0,63,255	0/1:201,0,156	0/1:116,0,204	0/0:0,12,108	0/0:0,27,254	0/0:0,27,228	0/0:0,33,255	0/1:98,0,102	0/1:30,0,107	0/0:0,42,255	0/0:0,39,255	0/0:0,54,255	0/0:0,3,42	0/1:18,0,75	0/0:0,30,245	0/0:0,9,113	0/0:0,12,138	0/0:0,6,77	0/0:0,9,96
OAR1	112975966	.	A	G	3662.32	PASS	DP=826;VDB=2.91053e-07;SGB=138.771;RPBZ=-2.40825;MQBZ=-1.46634;MQSBZ=-3.45281;BQBZ=0.78391;FS=0;MQ0F=0;AC=40;AN=140;DP4=147,168,88,89;MQ=39	GT:PL	1/1:219,21,0	0/1:93,0,167	0/0:0,6,77	0/0:0,30,238	0/1:18,0,208	0/0:0,3,36	0/1:160,0,60	0/1:86,0,85	0/1:157,0,152	0/1:104,0,97	0/0:0,18,182	0/0:0,18,201	0/1:12,0,204	0/0:0,21,220	0/1:34,0,33	0/1:82,0,96	0/0:0,33,255	0/0:0,24,173	0/0:0,24,224	0/0:0,21,202	0/0:0,21,182	0/0:0,30,244	0/0:0,24,227	0/0:0,36,255	0/0:0,27,223	0/0:0,21,216	0/0:0,30,255	0/0:0,30,255	0/0:0,12,148	0/0:0,12,119	0/0:0,15,181	0/0:0,24,148	0/1:24,0,107	0/0:0,21,209	0/0:0,18,188	0/0:0,12,153	0/0:0,18,204	0/0:0,9,119	1/1:222,27,0	1/1:255,39,0	1/1:255,30,0	1/1:255,33,0	1/1:160,18,0	1/1:255,39,0	0/1:98,0,122	0/1:99,0,200	0/0:0,27,255	0/0:0,3,42	0/0:0,18,186	0/1:158,0,119	1/1:255,30,0	1/1:255,63,0	0/1:90,0,82	0/1:98,0,56	0/0:0,6,77	1/1:255,15,0	0/0:0,42,255	0/0:0,6,72	0/0:0,33,255	0/0:0,3,40	0/0:0,18,159	0/0:0,6,77
OAR1	113036320	.	T	C	2378.09	PASS	DP=662;VDB=1.85096e-22;SGB=84.5833;RPBZ=-0.699489;MQBZ=0.919244;MQSBZ=3.68384;BQBZ=0.954987;FS=0;MQ0F=0;AC=25;AN=144;DP4=156,124,56,47;MQ=39	GT:PL	0/0:0,30,155	0/0:0,21,230	0/0:0,15,126	0/0:0,6,84	0/0:0,36,211	0/1:55,0,69	0/0:0,3,23	0/1:104,0,65	0/1:69,0,56	0/1:33,0,68	0/0:0,21,222	0/0:0,24,250	0/0:0,36,255	0/0:0,36,255	0/1:189,0,192	0/0:0,6,55	0/0:0,24,231	0/0:0,15,183	0/0:0,18,186	0/0:0,27,253	0/0:0,3,36	0/0:0,6,84	0/0:0,24,227	0/0:0,15,179	0/0:0,9,118	0/0:0,15,133	0/0:0,9,99	0/0:0,18,199	0/0:0,9,95	0/0:0,6,65	0/0:0,9,119	0/0:0,9,113	0/0:0,6,77	0/0:0,3,42	0/0:0,21,200	0/0:0,12,153	./.:0,0,0	0/0:0,18,191	0/1:218,0,12	1/1:255,27,0	1/1:117,9,0	1/1:239,27,0	0/1:62,0,37	0/1:72,0,62	0/1:60,0,129	0/1:152,0,96	0/0:2,0,153	0/0:0,18,187	0/1:234,0,8	0/1:96,0,183	0/1:255,8,0	1/1:136,21,0	0/0:0,21,195	0/0:0,6,73	0/0:0,8,169	0/1:176,0,196	0/0:0,3,42	0/0:0,21,233	0/0:0,6,84	0/0:0,15,183	0/0:0,9,119	./.:0,0,0
OAR1	113072521	.	G	A	8629.1	PASS	DP=1533;VDB=6.60746e-06;SGB=3.56958;RPBZ=1.98717;MQBZ=-3.62326;MQSBZ=-1.53027;BQBZ=0.671344;FS=0;MQ0F=0.000652316;AC=84;AN=156;DP4=220,280,181,240;MQ=38	GT:PL	0/1:255,0,80	1/1:255,60,0	0/1:114,0,96	0/1:143,0,255	0/1:41,0,79	0/1:167,0,255	0/1:6,0,224	0/0:0,45,255	0/0:0,36,255	0/0:0,51,255	0/1:191,0,108	0/1:160,0,157	0/1:212,0,104	0/1:201,0,127	0/0:0,39,255	0/0:0,39,255	0/0:0,66,255	0/0:0,21,186	0/1:143,0,137	0/1:148,0,193	0/0:0,42,255	0/0:0,42,255	1/1:255,36,0	1/1:255,12,0	0/1:110,0,255	0/1:22,0,158	0/1:190,0,200	0/1:255,0,197	0/1:50,0,69	0/1:94,0,49	0/1:185,0,90	0/1:63,0,122	0/1:54,0,72	0/1:78,0,125	0/1:102,0,71	0/1:164,0,184	1/1:247,24,0	1/1:255,42,0	0/0:0,72,255	0/0:0,63,255	0/0:0,57,255	0/0:0,51,255	0/1:154,0,228	0/1:234,0,255	0/1:234,0,119	0/1:197,0,212	1/1:207,18,0	1/1:214,21,0	0/1:170,0,215	0/1:138,0,215	0/0:0,48,255	0/0:0,51,255	1/1:255,48,0	1/1:255,33,0	0/1:145,0,215	0/1:255,0,193	1/1:255,27,0	1/1:209,27,0	1/1:255,27,0	1/1:235,21,0	0/1:147,0,95	1/1:255,42,0
OAR1	113098364	.	G	A	11998.6	PASS	DP=1414;VDB=2.11759e-30;SGB=83.3603;RPBZ=-0.589238;MQBZ=-2.86032;MQSBZ=5.07975;BQBZ=-1.86286;FS=0;MQ0F=0;AC=112;AN=140;DP4=145,88,363,241;MQ=37	GT:PL	0/1:15,0,172	1/1:255,57,0	1/1:84,6,0	1/1:255,57,0	1/1:177,15,0	0/1:82,0,239	0/1:149,0,128	0/1:80,0,142	0/1:244,0,184	0/1:123,0,242	1/1:255,45,0	1/1:255,45,0	1/1:255,33,0	1/1:222,21,0	0/1:146,0,142	0/1:209,0,197	1/1:255,42,0	1/1:167,18,0	1/1:255,36,0	1/1:255,54,0	1/1:241,30,0	1/1:255,54,0	1/1:255,54,0	1/1:255,48,0	1/1:255,49,0	1/1:255,42,0	1/1:255,51,0	1/1:255,57,0	1/1:194,21,0	1/1:239,30,0	1/1:235,24,0	1/1:255,42,0	1/1:184,21,0	1/1:255,27,0	1/1:199,24,0	1/1:229,27,0	1/1:234,24,0	1/1:255,54,0	0/0:0,30,245	0/0:0,45,255	0/0:0,60,255	0/0:0,39,255	0/1:255,0,72	0/1:168,0,198	0/1:245,0,185	0/1:62,0,221	1/1:243,24,0	1/1:254,30,0	0/1:185,0,247	0/1:183,0,118	0/0:0,66,255	0/0:0,54,255	1/1:255,48,0	1/1:255,21,0	0/1:194,0,149	0/1:156,0,124	./.:0,0,0	1/1:255,30,0	1/1:202,18,0	1/1:255,42,0	./.:0,0,0	1/1:178,21,0
OAR1	113124032	.	C	T	4956.91	PASS	DP=2147;VDB=2.09933e-38;SGB=366.607;RPBZ=1.79353;MQBZ=-1.48251;MQSBZ=-2.53681;BQBZ=-0.203182;FS=0;MQ0F=0;AC=30;AN=150;DP4=395,500,147,199;MQ=39	GT:PL	0/1:247,0,255	0/0:0,15,181	./.:0,0,0	0/0:0,63,255	0/0:0,30,255	0/1:235,0,147	0/1:166,0,224	0/1:255,0,170	0/1:208,0,252	0/1:255,0,208	0/0:0,57,255	0/0:0,66,255	0/0:0,75,255	0/0:0,39,255	0/1:214,0,161	0/1:255,0,174	0/0:0,63,255	0/0:0,51,255	0/0:0,63,255	0/0:0,63,255	0/0:0,33,255	0/0:0,60,255	0/0:0,78,255	0/0:0,81,255	0/0:0,54,255	0/0:0,45,255	0/0:0,99,255	0/0:0,72,255	0/0:0,51,255	0/0:0,45,255	0/0:0,24,219	0/0:0,24,235	0/0:0,30,255	0/0:0,54,255	0/0:0,30,255	0/0:0,39,255	0/0:0,60,255	0/0:0,33,255	1/1:255,78,0	1/1:255,69,0	1/1:255,117,0	1/1:255,81,0	0/1:240,0,232	0/1:232,0,171	0/1:253,0,255	0/1:255,0,250	0/0:0,45,255	0/0:0,39,255	0/1:241,0,243	0/1:207,0,228	1/1:255,57,0	1/1:255,99,0	0/0:0,68,255	0/0:0,60,255	0/1:204,0,238	0/1:144,0,236	0/0:0,42,255	0/0:0,30,255	0/0:0,36,255	0/0:0,54,255	0/0:0,6,84	0/0:0,33,255
OAR1	113179438	.	G	A	2049.15	PASS	DP=579;VDB=2.08513e-18;SGB=66.4954;RPBZ=0.329605;MQBZ=-1.36665;MQSBZ=6.26264;BQBZ=0.0235509;FS=0;MQ0F=0;AC=28;AN=146;DP4=166,101,59,29;MQ=38	GT:PL	0/1:167,0,18	0/0:0,3,42	0/0:0,15,120	0/0:0,45,255	0/0:0,21,206	0/1:58,0,143	0/1:15,0,68	0/1:15,0,57	0/1:85,0,24	0/1:112,0,21	0/0:0,9,71	0/0:0,9,87	0/0:0,9,107	0/0:0,12,153	0/1:21,0,128	0/1:75,0,15	0/0:0,33,255	0/0:0,12,142	0/0:0,18,188	0/0:0,12,132	0/0:0,6,77	0/0:0,9,95	0/0:0,30,255	0/0:0,24,219	0/0:0,18,151	0/0:0,30,255	0/0:0,24,222	0/0:0,15,181	0/0:0,6,59	0/0:0,3,42	0/0:0,3,42	0/0:0,15,156	0/0:0,3,42	0/0:0,9,105	0/0:0,6,77	0/0:0,3,42	0/0:0,6,84	0/0:0,15,156	1/1:138,15,0	1/1:207,21,0	1/1:153,15,0	1/1:231,24,0	0/1:181,0,52	0/1:134,0,27	0/1:81,0,119	0/1:106,0,168	0/0:0,15,172	0/0:0,21,229	0/1:9,0,199	0/1:33,0,57	1/1:202,21,0	1/1:99,15,0	0/0:0,18,170	0/0:0,12,125	0/1:90,9,0	0/1:104,0,69	0/0:0,18,187	0/0:0,12,136	0/0:0,15,166	0/0:0,39,255	0/0:0,9,112	0/0:0,9,105
OAR1	113266026	.	T	C	3006.19	PASS	DP=1462;VDB=4.68743e-25;SGB=213.823;RPBZ=-1.08476;MQBZ=-1.91864;MQSBZ=8.31228;BQBZ=-0.0972934;FS=0;MQ0F=0;AC=26;AN=146;DP4=407,270,101,75;MQ=39	GT:PL	0/1:137,0,201	0/1:209,0,255	./.:0,0,0	0/0:0,75,255	0/0:0,54,255	0/1:51,0,204	0/0:0,39,255	0/0:0,39,255	0/0:0,54,255	0/0:0,27,255	0/0:0,45,255	0/0:0,21,219	0/0:0,42,255	0/0:0,42,255	0/0:0,36,255	0/0:0,69,255	0/0:0,27,249	0/0:0,42,255	0/0:0,33,255	0/0:0,81,255	0/0:0,21,200	0/0:0,27,227	0/0:0,42,255	0/0:0,54,255	0/0:0,63,255	0/0:0,45,255	0/0:0,63,255	0/0:0,42,255	0/0:0,45,255	0/0:0,30,255	0/0:0,30,255	0/0:0,30,249	0/0:0,30,255	0/0:0,12,137	0/0:0,27,255	0/0:0,36,255	0/0:0,33,255	0/0:0,27,240	1/1:255,36,0	1/1:255,39,0	1/1:255,69,0	1/1:255,24,0	0/1:68,0,172	0/1:168,0,192	0/1:227,0,189	0/1:172,0,171	0/0:0,21,223	0/0:0,12,143	0/1:180,0,226	0/1:225,0,252	1/1:255,51,0	1/1:255,48,0	0/0:0,54,255	0/0:0,66,255	1/1:126,18,0	0/1:114,0,250	0/0:0,45,255	0/0:0,30,254	0/0:0,15,146	0/0:0,51,255	0/0:0,6,72	0/0:0,24,222
OAR1	113444855	.	C	T	1862.06	PASS	DP=974;VDB=2.95403e-16;SGB=86.38;RPBZ=-2.85864;MQBZ=0.0386298;MQSBZ=5.16261;BQBZ=0.159592;FS=0;MQ0F=0;AC=15;AN=140;DP4=323,168,54,24;MQ=39	GT:PL	0/0:0,39,255	0/1:119,9,0	0/0:0,6,48	0/1:238,0,188	0/0:0,30,255	0/1:131,0,210	0/0:0,30,219	0/0:0,24,200	0/0:0,33,255	0/0:0,33,255	0/0:0,15,160	0/0:0,36,255	0/0:0,27,242	0/0:0,27,211	0/0:0,12,145	0/0:0,24,235	0/0:0,33,255	0/0:0,39,255	0/0:0,30,246	0/0:0,30,246	0/0:0,6,84	0/0:0,21,210	0/0:0,36,255	0/0:0,33,255	0/1:184,0,192	0/1:168,0,142	0/0:0,27,246	0/0:0,30,254	0/0:0,27,255	0/0:0,21,191	0/0:0,6,84	0/0:0,12,129	0/1:93,0,126	0/1:123,0,98	0/0:0,24,243	0/0:0,9,105	0/0:0,33,255	0/0:0,21,210	0/0:0,15,159	0/0:0,30,255	0/0:0,30,191	0/0:0,27,255	0/0:0,21,235	0/0:0,30,255	0/0:0,30,255	0/0:0,36,255	0/0:0,9,105	0/0:0,9,114	0/1:54,0,72	0/1:227,0,54	0/0:0,21,190	0/0:0,48,255	0/1:182,0,176	0/1:154,0,133	0/0:0,54,255	0/0:0,36,255	0/0:0,30,255	0/0:0,33,242	0/0:0,9,81	0/0:0,21,175	0/0:0,3,42	0/1:86,0,30
OAR1	113498523	.	G	A	2837.24	PASS	DP=1109;VDB=6.19681e-14;SGB=142.982;RPBZ=0.842162;MQBZ=0.0647037;MQSBZ=5.27624;BQBZ=0.234317;FS=0;MQ0F=0;AC=25;AN=136;DP4=333,194,74,61;MQ=38	GT:PL	0/0:0,39,251	0/0:0,21,226	./.:0,0,0	0/0:0,30,219	0/0:0,24,114	0/0:0,21,201	0/1:74,0,178	0/1:145,0,115	1/1:168,21,0	1/1:232,27,0	0/0:0,51,255	0/0:0,39,255	0/1:57,0,176	0/1:110,0,168	1/1:233,24,0	1/1:255,45,0	0/1:133,0,81	0/1:116,0,178	0/1:156,0,96	0/1:185,0,159	0/0:0,6,61	0/1:110,0,52	0/0:0,21,182	0/0:0,39,255	0/0:0,27,234	0/0:0,21,222	0/0:0,39,255	0/0:0,48,255	0/0:0,27,247	0/0:0,39,255	0/0:0,6,84	0/0:0,18,177	0/0:0,21,197	0/0:0,18,204	0/0:0,39,255	0/0:0,9,118	0/0:0,9,90	0/0:0,54,255	0/0:0,54,255	0/0:0,45,255	0/0:0,45,255	0/0:0,39,255	0/1:150,0,133	0/1:109,0,205	1/1:255,33,0	0/1:255,0,10	0/1:161,0,92	0/1:114,0,98	0/0:0,48,255	0/0:0,24,228	0/0:0,45,255	0/0:0,33,255	0/0:0,57,255	0/0:0,39,255	0/0:0,45,255	0/0:0,57,255	0/0:0,27,254	0/0:0,24,167	0/0:0,6,61	0/0:0,9,119	0/0:0,15,169	0/0:0,24,200
OAR1	113603753	.	A	G	4974.95	PASS	DP=440;VDB=1.04151e-10;SGB=63.5905;RPBZ=2.86679;MQBZ=0.911564;MQSBZ=-2.51931;BQBZ=2.6092;FS=0;MQ0F=0;AC=82;AN=126;DP4=38,56,81,97;MQ=38	GT:PL	./.:0,0,0	0/1:31,0,57	1/1:100,15,0	1/1:255,33,0	0/1:106,0,75	0/1:0,3,42	0/0:0,6,84	0/0:0,15,177	0/0:0,8,145	0/0:0,15,142	0/0:0,6,78	0/0:0,21,200	0/1:36,0,36	0/1:0,3,24	./.:0,0,0	0/1:0,3,42	0/0:0,15,168	0/0:0,9,105	0/0:0,12,103	0/0:0,24,217	0/0:0,6,70	0/1:0,3,42	1/1:184,30,0	1/1:141,15,0	1/1:175,15,0	1/1:119,9,0	1/1:204,18,0	1/1:198,18,0	./.:0,0,0	1/1:65,9,0	1/1:248,24,0	1/1:77,6,0	1/1:139,12,0	1/1:42,3,0	1/1:150,15,0	1/1:153,12,0	1/1:84,6,0	1/1:42,3,0	1/1:252,27,0	1/1:191,18,0	1/1:164,18,0	1/1:100,9,0	0/1:36,0,36	1/1:102,9,0	1/1:134,12,0	1/1:181,15,0	1/1:146,12,0	1/1:215,24,0	1/1:127,12,0	1/1:252,30,0	1/1:234,24,0	1/1:141,12,0	0/1:136,0,95	1/1:130,12,0	0/1:0,3,42	0/1:60,0,137	0/0:0,24,252	./.:0,0,0	1/1:42,3,0	1/1:42,3,0	./.:0,0,0	./.:0,0,0
OAR1	11377786	.	A	G	4099.54	PASS	DP=1792;VDB=2.66939e-11;SGB=145.057;RPBZ=0.996267;MQBZ=-3.48942;MQSBZ=2.1085;BQBZ=-2.57777;FS=0;MQ0F=0;AC=36;AN=152;DP4=433,384,126,127;MQ=38	GT:PL	0/0:0,27,255	1/1:255,69,0	0/0:0,18,177	1/1:255,36,0	0/0:0,24,229	0/0:0,48,255	0/0:0,51,255	0/0:0,30,255	0/0:0,42,255	0/0:0,63,255	0/0:0,48,255	0/0:0,51,255	0/0:0,72,255	0/0:0,33,255	0/0:0,60,255	0/0:0,57,255	0/1:255,0,182	0/1:216,0,221	0/0:0,45,255	0/0:0,54,255	0/0:0,48,255	0/0:0,42,255	1/1:255,72,0	1/1:255,63,0	0/0:0,72,255	0/0:0,42,255	1/1:255,54,0	1/1:255,57,0	0/0:0,48,255	0/0:0,39,255	0/1:110,0,63	0/1:94,0,172	0/1:243,0,133	0/1:105,0,172	0/0:0,51,255	0/0:0,36,255	0/0:0,39,255	0/0:0,39,255	0/0:0,54,255	0/0:0,96,255	0/1:184,0,255	0/1:255,0,255	0/0:0,78,255	0/0:0,75,255	0/1:128,0,231	0/1:216,0,255	0/0:0,24,229	0/0:0,18,195	0/0:0,51,255	0/0:0,54,255	0/0:0,24,255	0/0:0,69,255	0/0:0,51,255	0/0:0,54,255	0/0:0,57,255	0/0:0,60,255	0/1:124,0,27	0/1:155,0,255	0/1:47,0,105	1/1:255,24,0	0/1:113,0,49	0/0:0,3,248
OAR1	11377898	.	T	C	1604.65	PASS	DP=440;VDB=6.41531e-31;SGB=70.1898;RPBZ=-1.68657;MQBZ=-2.61011;BQBZ=1.61283;FS=0;MQ0F=0;AC=32;AN=134;DP4=0,338,0,101;MQ=37	GT:PL	0/0:0,36,176	1/1:82,15,0	0/0:0,9,90	1/1:103,12,0	0/0:0,15,126	0/0:0,21,142	0/0:0,12,110	0/0:0,24,158	0/0:0,24,131	0/0:0,33,166	0/0:0,9,90	0/0:0,18,127	0/0:0,42,175	0/0:0,15,126	0/0:0,21,141	0/0:0,30,168	0/1:77,0,48	0/1:43,0,97	0/0:0,18,139	0/0:0,12,86	0/0:0,12,110	0/0:0,15,120	1/1:166,30,0	1/1:177,30,0	0/0:0,24,156	0/0:0,12,112	1/1:68,9,0	1/1:164,30,0	0/0:0,9,78	0/0:0,15,112	0/1:30,0,26	0/1:21,0,96	0/1:128,7,0	0/1:69,0,108	0/0:0,30,157	0/0:0,18,136	0/0:0,6,43	0/0:0,9,74	0/0:0,27,170	0/0:0,36,180	0/1:51,0,107	0/1:57,0,55	0/0:0,42,182	0/0:0,30,167	0/1:58,0,66	0/1:95,0,131	0/0:0,12,109	0/0:0,6,69	0/0:0,12,109	0/0:0,30,171	0/0:0,24,143	0/0:0,24,160	0/0:0,15,116	0/0:0,9,75	0/0:0,27,144	0/0:0,24,158	./.:0,0,0	0/1:89,0,131	0/0:0,9,90	1/1:110,12,0	0/1:58,0,52	0/1:9,0,121
OAR1	113904373	.	T	C	4699.22	PASS	DP=841;VDB=2.22967e-32;SGB=98.3935;RPBZ=-0.771472;MQBZ=0.471473;MQSBZ=5.47634;BQBZ=2.38133;FS=0;MQ0F=0.00118906;AC=55;AN=136;DP4=181,112,103,79;MQ=40	GT:PL	0/0:0,36,255	1/1:118,9,0	0/0:0,3,42	0/1:51,0,211	0/0:0,15,144	1/1:228,21,0	0/0:0,18,204	0/0:0,18,211	0/0:0,30,255	0/0:0,27,255	0/0:0,15,161	0/1:24,0,124	0/1:54,0,154	0/1:189,0,145	0/0:0,39,255	0/0:0,30,214	0/0:0,15,143	0/0:0,33,255	0/0:0,27,219	0/0:0,21,226	0/0:0,6,78	0/0:0,9,98	0/0:0,27,255	0/0:0,27,229	0/1:96,0,151	0/1:131,0,66	0/0:0,3,255	0/0:0,15,183	0/0:0,18,189	0/0:0,9,84	0/0:0,15,177	0/0:0,6,77	0/1:66,0,118	0/1:69,0,88	0/0:0,6,77	0/0:0,15,121	0/0:0,30,255	0/0:0,27,235	1/1:162,18,0	1/1:255,27,0	1/1:255,39,0	1/1:249,30,0	1/1:222,24,0	1/1:180,18,0	1/1:255,30,0	1/1:181,15,0	0/1:25,0,112	0/1:95,0,145	1/1:138,15,0	1/1:255,39,0	1/1:187,18,0	1/1:228,21,0	1/1:179,15,0	1/1:207,21,0	0/0:0,39,255	0/0:0,21,180	0/1:197,0,220	0/1:18,0,212	0/0:0,15,169	0/0:0,9,105	./.:0,0,0	./.:0,0,0
OAR1	11399087	.	G	A	3350.29	PASS	DP=1413;VDB=6.73796e-22;SGB=150.384;RPBZ=0.239467;MQBZ=-3.48165;MQSBZ=-1.15548;BQBZ=2.74071;FS=0;MQ0F=0.000707714;AC=28;AN=144;DP4=337,278,98,77;MQ=41	GT:PL	0/1:234,0,185	./.:0,0,0	./.:0,0,0	1/1:255,45,0	0/0:0,36,255	0/0:0,18,150	0/0:0,27,250	0/0:0,63,255	0/0:0,57,255	0/0:0,48,255	0/0:0,42,255	0/0:0,48,255	0/0:0,39,255	0/0:0,30,255	0/0:0,39,255	0/0:0,51,255	0/0:0,63,255	0/0:0,30,255	0/0:0,24,249	0/0:0,15,255	0/0:0,39,255	0/0:0,42,255	0/1:136,0,255	0/1:190,0,123	0/0:0,54,255	0/0:0,36,255	1/1:255,69,0	1/1:255,63,0	0/0:0,30,255	0/0:0,27,255	0/1:24,0,143	0/1:193,0,43	0/1:191,0,118	0/1:21,0,133	0/0:0,45,255	0/0:0,30,255	0/0:0,21,228	0/0:0,15,183	0/0:0,33,255	0/0:0,57,255	0/1:247,0,196	0/1:126,0,177	0/0:0,42,255	0/0:0,36,255	0/1:247,0,177	0/1:255,0,75	0/0:0,30,255	0/0:0,21,229	0/0:0,63,255	0/0:0,30,255	0/0:0,33,255	0/0:0,48,255	0/0:0,18,168	0/0:0,36,255	0/0:0,24,223	0/0:0,24,243	0/1:15,0,228	0/1:203,0,131	0/1:33,0,54	0/1:255,0,105	0/1:184,0,115	0/1:51,6,0
OAR1	114111184	.	A	G	2849.96	PASS	DP=676;VDB=6.31497e-37;SGB=97.7533;RPBZ=-0.330424;MQBZ=-1.2412;MQSBZ=3.11493;BQBZ=0.705549;FS=0;MQ0F=0;AC=36;AN=138;DP4=187,108,81,43;MQ=39	GT:PL	0/0:0,15,181	0/0:0,33,255	0/0:0,6,78	0/0:0,9,103	0/1:150,0,12	0/0:0,6,66	0/0:0,12,142	0/0:0,21,185	0/0:0,36,255	0/0:0,6,77	0/0:0,21,193	0/0:0,27,235	0/0:0,18,158	0/0:0,6,72	0/0:0,33,255	0/0:0,12,146	0/0:0,18,198	0/0:0,33,228	0/0:0,33,242	0/0:0,15,156	0/0:0,6,84	0/0:0,12,153	0/1:121,0,163	0/1:93,0,156	0/0:0,36,255	0/1:24,0,138	0/0:0,18,175	0/0:0,21,215	0/0:0,12,137	0/1:65,0,65	0/0:0,3,42	0/1:63,0,70	0/0:0,18,181	0/0:0,12,114	1/1:101,9,0	0/1:36,3,0	0/1:27,0,75	1/1:131,12,0	0/1:48,0,207	0/1:30,0,96	1/1:255,33,0	1/1:255,39,0	0/0:0,27,255	0/0:0,30,255	0/0:0,33,255	0/0:0,27,255	0/0:0,6,77	0/0:0,15,173	1/1:217,27,0	1/1:244,24,0	1/1:255,36,0	1/1:228,30,0	0/1:111,0,52	0/1:56,0,164	0/0:0,18,181	0/0:0,39,255	0/0:0,9,118	1/1:205,18,0	0/0:0,3,32	0/0:0,12,146	1/1:169,15,0	1/1:123,12,0
OAR1	114132237	.	G	A	2409.82	PASS	DP=786;VDB=2.04112e-17;SGB=113.256;RPBZ=-2.66594;MQBZ=-2.56083;MQSBZ=1.18435;BQBZ=0.178407;FS=0;MQ0F=0;AC=20;AN=140;DP4=182,180,58,47;MQ=38	GT:PL	0/0:0,12,110	0/0:0,21,179	0/0:0,3,42	0/0:0,3,8	0/0:0,15,172	0/0:0,15,124	0/1:241,0,42	0/1:85,0,61	0/1:124,0,74	1/1:161,15,0	0/0:0,9,119	0/0:0,18,151	0/1:255,0,67	0/1:33,0,84	0/0:0,36,255	0/0:0,24,253	0/1:108,3,0	0/1:187,0,18	0/0:0,30,249	0/0:0,24,237	0/0:0,15,183	0/0:0,21,170	0/1:191,0,140	0/1:196,0,164	0/1:160,0,71	0/1:130,0,71	0/1:169,0,60	1/1:220,21,0	0/0:0,18,166	0/0:0,6,66	0/0:0,18,188	0/0:0,15,158	0/0:0,24,193	0/0:0,18,164	0/0:0,18,198	0/0:0,27,252	0/0:0,21,193	0/0:0,9,95	0/0:0,39,255	0/0:0,30,255	0/0:0,24,235	0/0:0,33,255	0/0:0,15,149	0/0:0,27,255	0/0:0,33,255	0/0:0,24,216	0/0:0,9,115	0/0:0,6,84	0/0:0,24,230	0/0:0,12,114	0/0:0,15,179	0/0:0,18,175	0/0:0,24,220	0/0:0,27,253	0/0:0,45,255	0/0:0,30,255	0/0:0,27,255	0/1:75,0,33	0/1:94,0,30	0/1:70,0,120	0/0:0,27,255	0/0:0,9,118
OAR1	114141691	.	G	A	3439.56	PASS	DP=859;VDB=4.30859e-30;SGB=115.43;RPBZ=0.17511;MQBZ=-0.714616;MQSBZ=-8.29206;BQBZ=-1.70395;FS=0;MQ0F=0;AC=41;AN=140;DP4=154,207,64,96;MQ=39	GT:PL	0/0:0,9,118	0/0:0,15,145	./.:0,0,0	0/0:0,33,255	1/1:205,21,0	0/0:0,30,255	0/0:0,30,255	0/0:0,24,253	0/0:0,45,255	0/0:0,18,197	0/0:0,21,163	0/0:0,33,254	0/0:0,18,183	0/0:0,30,192	0/0:0,33,255	0/0:0,33,255	0/0:0,24,230	0/0:0,30,242	0/0:0,30,255	0/0:0,42,255	0/0:0,27,255	0/0:0,15,143	0/1:162,0,120	0/1:73,0,92	0/0:0,24,234	0/0:0,21,223	0/0:0,45,255	0/0:0,15,181	0/1:26,0,154	0/1:92,0,63	0/1:17,0,36	0/1:73,0,24	0/0:0,12,119	0/0:0,21,230	0/1:94,0,58	0/1:93,0,113	0/1:53,0,33	0/1:86,0,63	0/1:117,0,150	0/1:112,0,233	1/1:255,45,0	1/1:255,42,0	0/0:0,27,255	0/0:0,27,255	0/0:0,33,255	0/0:0,30,255	0/0:0,15,169	0/0:0,27,255	1/1:255,27,0	1/1:136,15,0	1/1:255,54,0	1/1:255,33,0	0/1:41,0,126	0/1:231,0,143	0/0:0,30,255	0/0:0,9,113	0/1:133,0,52	0/1:60,0,66	./.:0,0,0	0/0:0,3,42	1/1:118,15,0	1/1:163,18,0
OAR1	114160908	.	A	C	35.5372	PASS	DP=658;VDB=2.01915e-23;SGB=21.9714;RPBZ=-0.430626;MQBZ=-9.49818;MQSBZ=-2.11036;BQBZ=-10.119;FS=0;MQ0F=0.0638298;AC=7;AN=130;DP4=141,137,22,35;MQ=23	GT:PL	0/0:11,12,0	0/0:0,6,43	0/0:0,2,6	0/0:0,12,98	0/0:0,21,123	0/0:0,18,78	0/0:0,5,26	0/0:1,0,45	0/0:0,27,160	0/0:6,0,86	0/0:0,9,69	0/0:0,24,186	0/1:22,0,115	0/0:0,6,44	0/1:31,12,0	0/0:0,1,52	0/0:0,3,24	0/0:0,1,9	0/0:0,18,122	0/0:0,48,203	0/0:0,8,108	0/1:19,0,27	0/0:0,8,66	0/0:0,10,98	0/0:0,1,19	./.:0,0,0	0/0:0,1,38	0/1:7,0,118	0/0:0,15,153	0/0:0,18,169	0/0:0,3,24	0/0:0,6,48	0/0:0,3,24	0/0:0,12,108	0/0:0,18,147	./.:0,0,0	0/0:0,18,153	0/0:0,6,62	0/0:0,15,151	0/0:0,15,134	0/0:0,15,144	0/0:0,33,255	0/0:0,30,234	0/0:0,9,36	0/0:0,15,108	0/0:0,15,82	0/0:0,6,45	0/0:0,12,75	0/0:0,18,129	0/0:0,12,82	0/0:0,24,174	0/0:0,27,205	0/0:0,21,158	0/0:0,24,160	0/0:0,30,154	0/0:0,15,124	0/0:0,5,111	0/0:0,5,87	1/1:40,21,0	0/1:39,0,50	./.:0,0,0	0/0:0,3,42
OAR1	114160960	.	G	A	499.5	PASS	DP=713;VDB=9.62646e-19;SGB=38.4173;RPBZ=0.318166;MQBZ=-7.64204;MQSBZ=-4.1182;BQBZ=4.97149;FS=0;MQ0F=0.0645161;AC=15;AN=134;DP4=133,190,26,50;MQ=26	GT:PL	0/0:11,12,0	0/0:0,6,43	0/1:100,3,0	0/0:0,18,163	0/0:0,24,117	0/0:0,18,66	0/0:0,8,65	0/1:67,0,40	0/0:0,27,169	0/1:18,0,127	0/0:0,12,98	0/0:0,27,211	0/1:51,0,137	0/1:30,0,74	0/1:32,0,27	0/0:0,1,52	0/0:0,3,24	0/0:0,1,9	0/0:0,24,169	0/0:0,45,204	0/0:0,8,108	0/1:63,0,57	0/1:58,0,84	0/1:26,0,99	0/0:0,1,19	0/0:4,3,0	0/1:32,0,66	0/1:41,0,147	0/1:39,0,103	0/0:0,18,163	0/0:0,3,24	0/0:0,6,44	0/0:0,9,101	0/0:0,15,141	0/0:0,18,127	./.:0,0,0	0/0:0,24,220	0/0:0,9,103	0/0:0,21,195	0/0:0,27,229	0/0:0,18,179	0/0:0,36,255	0/0:0,33,255	0/0:0,18,154	0/0:0,21,177	0/0:0,18,120	0/0:0,6,44	0/0:0,12,87	0/0:0,18,134	0/0:0,12,85	0/0:0,24,176	0/0:0,30,227	0/0:0,24,178	0/0:0,30,208	0/0:0,30,151	0/0:0,15,119	0/0:0,12,192	0/0:0,5,80	1/1:53,21,0	0/1:65,0,50	0/0:0,3,42	0/0:0,3,42
OAR1	114188052	.	A	G	3125.26	PASS	DP=969;VDB=3.39544e-13;SGB=108.53;RPBZ=-0.178357;MQBZ=-3.17112;MQSBZ=-3.20342;BQBZ=0.0529798;FS=0;MQ0F=0;AC=37;AN=138;DP4=187,258,74,78;MQ=37	GT:PL	0/0:0,57,255	0/0:0,30,233	0/0:0,3,42	0/0:0,27,237	0/1:63,0,246	0/0:0,15,131	0/0:0,21,208	0/0:0,27,255	0/0:0,36,255	0/0:0,21,210	0/0:0,36,255	0/0:0,36,255	0/0:0,24,244	0/0:0,30,255	0/0:0,42,255	0/0:0,36,255	0/0:0,36,255	0/0:0,24,211	0/0:0,12,132	0/0:0,30,255	0/0:0,12,143	0/0:0,27,251	0/1:210,0,230	0/1:153,0,155	0/0:0,57,255	0/0:0,12,148	0/0:0,15,172	0/0:0,18,211	0/1:83,0,224	0/1:86,0,96	0/1:30,0,101	0/1:173,0,117	0/0:0,9,118	0/0:0,21,168	0/1:39,0,33	0/1:37,0,65	0/1:33,0,52	0/1:58,0,90	0/1:90,0,188	0/1:224,0,81	1/1:255,27,0	1/1:255,30,0	0/0:0,42,255	0/0:0,18,157	0/0:0,42,255	0/0:0,6,84	0/0:0,9,81	0/0:0,18,198	1/1:178,21,0	1/1:238,24,0	1/1:255,42,0	1/1:161,21,0	0/1:82,0,174	0/1:167,0,235	0/0:0,75,255	0/0:0,72,255	0/1:24,0,166	1/1:170,33,0	0/0:0,6,29	0/0:0,39,185	./.:0,0,0	1/1:103,15,0
OAR1	114286473	.	T	C	1009.94	PASS	DP=1111;VDB=6.05897e-05;SGB=44.8914;RPBZ=-0.454087;MQBZ=0.739025;MQSBZ=0.659887;BQBZ=0.28129;FS=0;MQ0F=0;AC=9;AN=148;DP4=290,324,20,25;MQ=39	GT:PL	0/0:0,54,255	0/1:52,0,163	0/0:0,21,233	0/0:0,6,84	0/0:0,12,153	0/0:0,60,255	0/0:0,30,255	0/0:0,45,255	0/0:0,39,255	0/0:0,18,171	0/0:0,30,255	0/0:0,42,255	0/1:120,0,218	0/1:208,0,102	0/1:86,0,118	0/1:239,0,194	0/0:0,21,214	0/0:0,21,199	0/1:149,0,176	0/1:185,0,126	0/1:72,0,65	0/1:39,0,165	0/0:0,81,255	0/0:0,21,223	0/0:0,33,255	0/0:0,33,255	0/0:0,33,255	0/0:0,48,255	0/0:0,39,255	0/0:0,15,141	0/0:0,15,140	0/0:0,21,226	0/0:0,9,95	0/0:0,18,198	0/0:0,24,212	0/0:0,18,181	0/0:0,15,157	0/0:0,15,141	0/0:0,45,255	0/0:0,48,255	0/0:0,54,255	0/0:0,30,255	0/0:0,30,254	0/0:0,48,255	0/0:0,24,253	0/0:0,15,181	0/0:0,7,255	0/0:0,21,209	0/0:0,27,255	0/0:0,45,255	0/0:0,24,238	0/0:0,18,165	0/0:0,27,219	0/0:0,39,255	0/0:0,51,255	0/0:0,51,255	0/0:0,15,172	0/0:0,12,121	0/0:0,15,144	0/0:0,33,216	0/0:0,18,202	0/0:0,6,77
OAR1	114431435	.	C	T	1911.83	PASS	DP=1611;VDB=3.65791e-17;SGB=233.719;RPBZ=-0.820433;MQBZ=-2.23045;MQSBZ=1.31561;BQBZ=0.400582;FS=0;MQ0F=0;AC=16;AN=142;DP4=422,389,70,72;MQ=39	GT:PL	0/0:0,51,255	0/0:0,57,255	./.:0,0,0	0/0:0,51,255	0/0:0,36,255	0/0:0,18,186	0/0:0,27,255	0/0:0,36,255	0/0:0,45,255	0/0:0,42,255	0/0:0,51,255	0/0:0,30,255	0/0:0,48,255	0/0:0,42,255	0/1:246,0,69	0/1:182,0,118	0/0:0,45,255	0/0:0,45,255	0/0:0,51,255	0/0:0,45,255	0/0:0,9,81	0/1:111,0,255	0/0:0,54,255	0/0:0,60,255	0/0:0,63,255	0/0:0,45,255	0/0:0,36,255	0/0:0,48,255	0/0:0,63,255	0/0:0,39,255	0/0:0,27,255	0/0:0,24,240	0/0:0,42,255	0/0:0,21,161	0/0:0,30,255	0/0:0,36,255	0/0:0,18,184	0/0:0,48,255	0/0:0,63,255	0/0:0,66,255	1/1:255,15,0	1/1:255,93,0	0/0:0,57,255	0/0:0,57,255	0/0:0,72,255	0/0:0,51,255	0/0:0,48,255	0/0:0,45,255	0/1:128,0,238	0/1:206,0,255	1/1:255,72,0	1/1:255,66,0	0/0:0,57,255	0/0:0,66,255	0/0:0,66,255	0/0:0,36,160	0/1:51,0,204	0/1:99,0,132	0/0:0,27,255	0/0:0,3,42	0/0:0,9,99	./.:0,0,0
OAR1	11445775	.	C	T	627.872	PASS	DP=714;VDB=9.15126e-06;SGB=28.0541;RPBZ=-0.143621;MQBZ=-1.41493;MQSBZ=-4.82581;BQBZ=-1.37906;FS=0;MQ0F=0.00280112;AC=9;AN=132;DP4=150,234,13,18;MQ=38	GT:PL	0/0:0,12,148	0/0:0,3,42	0/0:0,6,78	0/0:0,15,161	0/1:65,9,0	0/1:51,0,156	0/0:0,6,84	0/0:0,15,167	0/0:0,15,113	0/0:0,15,154	0/0:0,24,245	0/0:0,24,234	0/0:0,27,255	0/0:0,12,104	0/0:0,9,79	0/0:0,3,42	0/0:0,12,122	0/0:0,30,255	0/1:156,0,238	0/1:99,0,112	0/0:0,27,208	0/0:0,15,177	0/0:0,24,255	0/0:0,30,233	0/0:0,21,231	0/0:0,30,255	0/0:0,21,175	0/0:0,24,210	0/0:0,24,237	0/0:0,21,175	0/0:0,18,206	0/0:0,15,159	0/0:0,12,143	0/0:0,21,235	0/1:179,0,39	0/1:18,0,143	./.:0,0,0	0/0:0,15,166	0/0:0,21,209	0/0:0,30,247	0/0:0,30,255	0/0:0,36,255	0/0:0,33,255	0/0:0,33,255	0/0:0,21,219	0/0:0,12,153	0/1:121,0,87	0/1:60,0,114	0/0:0,12,104	0/0:0,21,189	0/0:11,35,255	0/0:0,6,77	0/0:0,27,187	0/0:0,39,255	0/0:0,27,249	0/0:0,33,255	0/0:0,9,105	0/0:0,21,203	0/1:23,3,0	0/0:0,24,147	0/0:0,6,72	0/0:0,9,118
OAR1	114563829	.	A	G	2940.86	PASS	DP=704;VDB=1.11172e-24;SGB=29.1477;RPBZ=-1.41977;MQBZ=-0.671014;MQSBZ=-1.15446;BQBZ=-0.439242;FS=0;MQ0F=0;AC=39;AN=140;DP4=121,171,57,60;MQ=39	GT:PL	0/0:0,18,202	1/1:207,18,0	0/0:0,9,119	0/0:0,42,255	0/1:42,3,0	0/1:14,0,174	0/1:24,0,146	0/1:132,0,60	0/1:129,0,74	0/1:52,0,163	0/0:0,12,143	0/0:0,18,202	0/1:99,0,103	0/1:65,0,65	0/0:0,24,201	0/0:0,21,168	0/1:75,0,33	0/1:85,0,123	0/0:0,21,222	0/0:0,15,146	0/0:0,6,77	0/0:0,3,42	0/1:81,0,181	0/1:157,0,24	0/0:0,12,120	0/0:0,15,169	0/0:0,27,235	0/0:0,9,119	0/1:61,0,33	0/1:24,0,91	0/0:0,12,117	0/1:66,0,43	0/0:0,6,67	0/0:0,39,255	0/1:51,0,93	./.:0,0,0	./.:0,0,0	0/1:98,0,108	0/0:0,9,76	0/0:0,3,255	0/0:0,36,255	0/0:0,21,220	0/1:121,0,185	0/1:195,0,203	1/1:87,12,0	1/1:189,18,0	0/1:24,3,0	0/1:165,0,24	0/0:0,24,231	0/0:0,15,147	0/0:0,21,162	0/0:0,9,105	0/1:103,0,12	0/1:24,0,204	0/1:255,0,5	0/0:0,9,118	0/1:10,0,181	0/0:0,12,118	0/1:52,0,174	0/0:0,18,207	./.:0,0,0	./.:0,0,0
OAR1	114578477	.	T	C	2980.71	PASS	DP=1264;VDB=0.000119226;SGB=76.9026;RPBZ=-1.09331;MQBZ=0.935268;MQSBZ=-3.43799;BQBZ=-0.445455;FS=0;MQ0F=0.00158228;AC=28;AN=148;DP4=279,338,64,67;MQ=38	GT:PL	0/0:0,39,255	0/1:189,0,9	0/1:98,0,101	0/0:0,24,196	0/0:0,45,255	0/1:113,0,255	0/1:178,0,21	0/1:161,0,104	0/1:91,0,171	0/1:159,0,57	0/1:98,0,239	0/1:182,0,80	0/1:99,0,126	0/1:49,0,160	1/1:209,24,0	1/1:255,33,0	0/0:0,57,255	0/0:0,30,255	0/1:107,0,116	0/1:255,0,169	1/1:103,9,0	1/1:255,33,0	0/0:0,48,255	0/0:0,27,255	0/0:0,36,255	0/0:0,42,255	0/0:0,45,255	0/0:0,54,255	0/0:0,27,252	0/0:0,18,195	0/0:0,33,255	0/0:0,21,213	0/0:0,21,182	0/0:0,30,255	0/0:0,36,255	0/0:0,6,84	0/0:0,30,255	0/0:0,30,255	0/0:0,36,255	0/0:0,54,255	0/0:0,66,255	0/0:0,39,255	0/0:0,24,230	0/0:0,19,255	0/0:0,75,255	0/0:0,63,255	0/0:0,21,217	0/0:0,18,206	0/1:255,0,183	0/1:20,0,99	0/0:0,51,255	0/0:0,33,255	0/0:0,60,255	0/0:0,57,255	0/1:120,0,159	0/1:134,0,127	0/0:0,27,204	0/0:0,39,255	0/0:0,6,84	0/0:0,24,216	0/0:0,42,255	0/0:0,6,77
OAR1	114610042	.	C	T	3398.68	PASS	DP=1599;VDB=1.06764e-32;SGB=203.298;RPBZ=2.65359;MQBZ=-2.64996;MQSBZ=-1.4903;BQBZ=-0.63867;FS=0;MQ0F=0.000625391;AC=28;AN=148;DP4=384,383,106,103;MQ=37	GT:PL	0/0:0,42,255	0/0:0,72,255	0/1:126,0,126	0/1:198,0,253	0/0:0,18,187	0/1:137,0,213	0/0:0,60,255	0/0:0,42,255	0/1:183,0,118	0/1:147,0,123	0/0:0,45,255	0/0:0,39,255	0/1:155,0,141	0/1:159,0,69	0/1:203,0,233	0/1:113,0,255	0/1:191,0,146	0/1:132,0,192	0/0:0,42,255	0/0:0,45,255	0/0:0,33,255	0/0:0,51,255	0/0:0,36,255	0/0:0,72,255	0/0:0,63,255	0/0:0,36,255	0/0:0,66,255	0/0:0,51,255	0/0:0,42,255	0/0:0,21,190	0/0:0,48,255	0/0:0,33,246	0/0:0,42,254	0/0:0,33,255	0/0:0,21,194	0/0:0,24,204	0/0:0,33,255	0/0:0,9,95	1/1:255,51,0	1/1:255,66,0	1/1:255,69,0	1/1:255,54,0	0/0:0,39,255	0/0:0,66,255	0/0:0,66,255	0/0:0,66,255	0/0:0,21,208	0/0:0,33,255	0/1:255,0,191	0/1:40,0,165	1/1:255,36,0	1/1:255,36,0	0/0:0,15,255	0/0:0,66,255	0/0:0,66,255	0/0:0,42,255	0/0:0,72,255	0/0:0,45,255	0/0:0,33,201	0/0:0,24,215	0/0:0,18,188	0/0:0,39,255
OAR1	114627706	.	G	A	12847.1	PASS	DP=1789;VDB=3.85978e-39;SGB=113.287;RPBZ=0.129352;MQBZ=-1.51061;MQSBZ=-6.70367;BQBZ=-0.302128;FS=0;MQ0F=0;AC=118;AN=148;DP4=122,148,334,413;MQ=39	GT:PL	1/1:255,75,0	1/1:255,36,0	1/1:174,15,0	1/1:255,81,0	1/1:163,15,0	1/1:255,42,0	1/1:255,39,0	1/1:255,66,0	0/1:181,0,255	0/1:159,0,220	0/1:204,0,242	0/1:169,0,143	1/1:255,54,0	1/1:255,33,0	0/1:121,0,255	0/1:184,0,187	1/1:255,57,0	1/1:255,48,0	0/0:0,66,255	0/0:0,34,255	0/0:0,18,181	0/0:0,51,255	1/1:255,84,0	1/1:255,48,0	1/1:255,57,0	1/1:255,36,0	0/1:255,0,87	0/1:243,0,247	1/1:255,60,0	1/1:225,27,0	1/1:210,21,0	1/1:255,33,0	1/1:255,39,0	1/1:255,39,0	1/1:238,27,0	1/1:255,0,0	1/1:255,42,0	1/1:224,21,0	1/1:255,45,0	1/1:255,75,0	1/1:255,6,0	1/1:255,75,0	0/0:0,75,255	0/0:0,63,255	0/0:0,72,255	0/0:0,48,255	0/1:93,0,181	0/1:95,0,242	0/1:146,0,123	0/1:177,0,151	1/1:255,90,0	1/1:255,48,0	0/1:255,0,197	0/1:224,0,149	1/1:255,78,0	1/1:255,36,0	1/1:255,72,0	1/1:255,39,0	1/1:198,18,0	1/1:238,27,0	1/1:218,21,0	1/1:40,3,0
OAR1	114633967	.	C	T	533.81	PASS	DP=538;VDB=0.000603459;SGB=35.8286;RPBZ=-1.71348;MQBZ=-1.32115;MQSBZ=-3.54197;BQBZ=0.365707;FS=0;MQ0F=0.00743494;AC=8;AN=140;DP4=104,178,10,19;MQ=37	GT:PL	0/0:0,9,119	0/0:0,9,119	0/0:0,3,42	0/0:0,3,36	0/0:0,9,101	0/0:0,15,172	0/0:0,18,124	0/0:0,18,189	0/0:0,6,66	0/0:0,3,42	0/0:0,15,181	0/0:0,9,105	0/1:74,0,145	0/0:0,0,68	0/0:0,15,153	0/0:0,18,185	0/0:0,18,145	0/0:0,18,196	0/0:0,21,170	0/0:0,30,255	0/0:0,12,146	0/0:0,12,132	0/0:0,3,42	0/0:0,18,146	0/0:0,15,163	0/0:0,15,159	0/0:0,24,219	0/0:0,24,220	0/0:0,6,84	0/0:0,3,42	0/0:19,25,98	0/0:0,6,75	0/0:0,9,90	0/0:0,12,137	0/0:0,18,195	0/0:0,18,189	0/0:0,12,123	0/0:0,12,138	0/0:0,12,150	0/0:0,12,123	1/1:224,24,0	0/1:85,9,0	0/0:0,21,212	0/0:0,18,147	0/0:0,18,179	0/0:0,18,179	0/0:0,3,42	0/0:0,9,85	0/1:57,0,106	0/0:4,3,0	1/1:153,18,0	0/1:92,9,0	0/0:0,9,50	0/0:0,12,138	0/0:0,36,255	0/0:0,42,255	./.:0,0,0	0/0:0,6,45	0/0:0,12,116	0/0:0,6,84	0/0:0,15,169	0/0:0,15,183
OAR1	114699581	.	G	A	933.27	PASS	DP=1067;VDB=2.58061e-08;SGB=28.3169;RPBZ=1.68644;MQBZ=-1.75305;MQSBZ=0.64904;BQBZ=-2.11054;FS=0;MQ0F=0;AC=14;AN=140;DP4=265,306,22,26;MQ=39	GT:PL	0/0:0,60,255	0/0:0,66,255	0/0:0,6,84	0/0:0,21,235	0/0:0,39,255	0/0:0,45,255	1/1:198,18,0	1/1:186,18,0	0/0:0,60,255	0/0:0,9,255	0/1:62,0,191	0/1:74,0,117	0/1:163,0,136	0/1:131,0,115	0/0:0,24,220	0/0:0,27,255	0/1:85,0,177	0/1:48,0,126	0/0:0,42,255	0/0:0,51,255	0/0:0,21,213	0/0:0,33,255	0/0:0,63,255	0/0:0,45,255	0/0:0,36,255	0/0:0,39,255	0/0:0,15,160	0/0:0,24,221	0/0:0,12,128	0/0:0,18,171	0/0:0,36,255	0/0:0,12,132	0/0:0,21,198	0/1:15,0,171	0/0:0,9,112	0/0:0,9,105	0/1:15,0,153	0/0:0,30,255	0/0:0,30,255	0/0:0,36,255	0/0:0,42,255	0/0:0,36,255	0/0:0,39,255	0/0:0,42,255	0/0:0,42,255	0/0:0,33,240	0/1:28,0,107	0/1:112,0,107	0/0:0,27,213	0/0:0,30,227	0/0:0,6,53	0/0:0,39,255	0/0:0,24,236	0/0:0,15,176	0/0:0,21,233	0/0:0,54,255	./.:0,0,0	0/0:0,15,131	0/0:0,15,183	0/0:0,9,119	0/0:0,3,42	0/0:0,12,148
OAR1	114729247	.	T	C	5969.95	PASS	DP=1686;VDB=0.00032739;SGB=78.7279;RPBZ=-0.851059;MQBZ=-3.54893;MQSBZ=-0.358414;BQBZ=-3.35498;FS=0;MQ0F=0.00177936;AC=56;AN=152;DP4=325,322,156,182;MQ=38	GT:PL	0/0:0,24,178	0/1:63,0,33	1/1:230,30,0	1/1:255,51,0	0/1:150,0,255	0/1:84,0,215	0/1:9,0,255	0/1:248,0,72	0/1:255,0,172	0/1:194,0,85	0/1:137,0,195	0/1:122,0,163	0/1:236,0,171	0/1:116,0,100	1/1:255,48,0	1/1:255,63,0	0/1:160,0,235	0/1:15,0,197	0/0:0,45,255	0/0:0,48,255	0/1:217,0,76	0/1:245,0,84	0/0:0,45,255	0/0:0,48,255	0/1:169,0,200	0/1:217,0,194	0/0:0,78,255	0/0:0,90,255	0/0:0,21,196	0/0:0,24,223	0/0:0,27,241	0/0:0,21,200	0/0:0,63,255	0/0:0,30,255	0/0:0,24,245	0/0:0,18,182	0/0:0,15,153	0/0:0,24,225	1/1:255,60,0	1/1:255,70,0	0/0:0,78,255	0/0:0,99,255	0/0:0,60,255	0/0:0,66,255	0/0:0,51,255	0/0:0,66,255	0/0:0,42,255	0/0:0,18,255	0/1:183,0,117	0/1:215,0,135	0/0:0,84,255	0/0:0,27,255	0/1:210,0,204	0/1:154,0,255	1/1:255,36,0	1/1:99,15,0	0/1:122,0,63	0/1:128,0,255	0/0:0,6,56	0/0:0,45,255	0/1:60,0,130	0/1:61,0,64
OAR1	114766133	.	C	T	3869.15	PASS	DP=554;VDB=1.27133e-14;SGB=64.396;RPBZ=-0.398243;MQBZ=-1.13366;MQSBZ=2.09672;BQBZ=1.21975;FS=0;MQ0F=0;AC=52;AN=132;DP4=104,75,69,76;MQ=39	GT:PL	0/0:0,6,77	0/0:0,30,255	./.:0,0,0	0/0:0,12,133	0/0:0,21,200	0/1:220,0,175	0/0:0,21,230	0/0:0,6,72	1/1:98,12,0	0/1:42,3,0	0/0:0,18,177	0/0:0,21,204	0/0:0,18,207	0/0:0,24,244	0/0:0,12,153	0/1:73,0,33	0/0:0,6,72	0/1:57,0,33	0/0:0,18,181	0/0:0,21,200	0/0:0,12,105	0/0:0,12,129	0/1:116,0,168	0/1:84,0,63	1/1:168,15,0	1/1:192,18,0	0/1:33,0,75	0/1:178,0,107	0/1:30,0,102	0/1:57,0,27	0/0:0,12,134	0/0:0,18,171	0/0:0,12,131	0/0:0,6,55	0/1:40,3,0	./.:0,0,0	0/1:24,3,0	1/1:113,9,0	0/0:0,18,133	0/0:0,30,255	1/1:255,42,0	1/1:234,27,0	1/1:150,12,0	1/1:185,18,0	0/1:177,0,15	1/1:190,18,0	0/1:38,0,72	0/1:224,0,9	1/1:73,6,0	1/1:105,9,0	1/1:149,12,0	1/1:202,21,0	0/1:69,0,105	0/1:131,0,88	0/1:42,3,0	0/1:42,3,0	0/0:0,24,237	./.:0,0,0	0/0:0,18,189	0/0:0,9,113	0/0:0,3,42	0/1:24,3,0
OAR1	114802337	.	C	A	5967.29	PASS	DP=1261;VDB=1.36564e-12;SGB=218.483;RPBZ=-0.886573;MQBZ=-2.05728;MQSBZ=1.42101;BQBZ=-0.998482;FS=0;MQ0F=0;AC=55;AN=138;DP4=200,184,146,161;MQ=39	GT:PL	1/1:146,12,0	0/0:0,60,255	./.:0,0,0	0/0:0,48,255	0/0:0,24,249	./.:0,0,0	0/0:0,33,255	0/0:0,39,255	1/1:253,27,0	1/1:227,24,0	0/0:0,30,255	0/0:0,30,255	0/0:0,27,213	0/0:0,21,203	0/1:72,0,30	0/1:194,0,51	1/1:198,21,0	0/1:123,0,139	0/0:0,42,255	0/0:0,36,255	0/0:0,21,220	0/0:0,45,255	0/1:10,0,219	0/1:215,0,129	1/1:255,42,0	1/1:255,45,0	0/0:0,39,255	0/0:0,60,255	0/1:75,0,33	0/1:24,0,153	0/0:0,9,107	0/0:0,21,212	0/0:0,12,134	0/0:0,51,255	0/1:95,0,151	0/1:151,0,156	1/1:255,30,0	1/1:118,9,0	0/0:0,39,255	0/0:0,51,255	1/1:255,39,0	1/1:255,54,0	1/1:255,45,0	1/1:255,45,0	1/1:255,39,0	1/1:255,51,0	0/1:24,0,152	0/1:75,0,208	1/1:255,33,0	1/1:255,54,0	1/1:255,33,0	1/1:255,51,0	0/1:189,0,196	0/1:200,0,186	1/1:255,57,0	1/1:255,36,0	0/0:0,36,255	0/0:0,3,42	0/0:0,45,255	0/0:0,60,255	0/0:0,9,105	0/0:0,9,119
OAR1	114949568	.	C	T	1295.61	PASS	DP=1411;VDB=1.47464e-06;SGB=52.3181;RPBZ=1.08618;MQBZ=0.602067;MQSBZ=-1.0853;BQBZ=-0.567907;FS=0;MQ0F=0;AC=12;AN=146;DP4=369,407,23,33;MQ=38	GT:PL	0/0:0,57,255	0/1:85,0,255	0/1:153,12,0	0/1:146,0,255	0/1:78,0,252	0/1:220,0,84	0/0:0,33,255	0/0:0,45,255	0/0:0,57,255	0/0:0,45,255	0/0:0,39,255	0/0:0,45,255	0/0:0,39,255	0/0:0,60,255	0/0:0,60,255	0/0:0,39,255	0/0:0,66,255	0/0:0,45,255	0/0:0,27,208	0/0:0,21,231	0/0:0,21,185	0/0:0,24,210	0/0:0,66,255	0/0:0,48,255	0/1:239,0,106	0/1:181,0,127	0/0:0,54,255	0/0:0,30,255	0/0:0,24,252	0/0:0,27,250	0/0:0,24,250	0/0:0,21,182	0/0:0,15,166	0/0:0,36,255	0/0:0,33,239	0/0:0,18,187	0/0:0,18,202	0/0:0,24,209	0/0:0,45,255	0/0:0,54,255	0/0:0,66,255	0/0:0,63,255	0/0:0,27,255	0/0:0,72,255	0/0:0,57,255	0/0:0,22,252	0/0:0,24,231	0/0:0,27,249	0/0:0,42,255	0/0:0,42,255	0/0:0,42,255	0/0:0,54,255	0/0:0,33,255	0/0:0,45,255	0/0:0,57,255	0/0:0,57,255	0/1:85,0,69	1/1:176,15,0	0/0:0,6,84	0/0:0,30,255	0/0:0,18,204	0/0:0,6,75
OAR1	114982219	.	T	A	1416.03	PASS	DP=588;VDB=3.32551e-08;SGB=93.3421;RPBZ=-0.335155;MQBZ=-0.666801;MQSBZ=2.57466;BQBZ=1.11746;FS=0;MQ0F=0;AC=15;AN=134;DP4=160,120,32,28;MQ=40	GT:PL	0/0:0,6,84	0/1:91,0,30	./.:0,0,0	0/0:0,21,235	0/0:0,21,233	0/0:0,9,119	0/0:0,15,183	0/0:0,12,125	0/0:0,3,42	0/0:0,9,119	0/0:0,3,42	0/0:0,24,248	0/0:0,9,101	0/0:0,27,237	0/1:163,0,31	0/1:59,0,104	0/0:0,21,218	0/0:0,27,235	0/0:0,24,188	0/0:0,9,104	0/0:0,6,77	1/1:172,15,0	0/0:0,24,216	0/0:0,12,134	0/0:0,36,255	0/0:0,24,224	0/0:0,27,223	0/0:0,9,105	0/0:0,6,78	0/0:0,6,77	0/0:0,15,161	0/0:0,21,215	0/0:0,6,68	0/0:0,21,192	0/0:0,27,245	0/0:0,9,105	0/0:0,3,42	0/0:0,24,240	0/0:0,36,255	0/0:0,21,172	1/1:183,15,0	1/1:246,27,0	0/0:0,12,119	0/0:0,18,188	0/0:0,9,99	0/0:0,27,242	0/0:0,6,73	0/0:0,6,76	0/1:80,0,124	0/1:167,0,42	1/1:255,45,0	1/1:198,21,0	0/0:0,24,239	0/0:0,21,206	0/0:0,15,147	0/0:0,6,77	0/0:0,3,42	0/0:0,9,90	0/0:0,6,84	0/0:0,9,105	./.:0,0,0	./.:0,0,0
OAR1	114990337	.	T	C	3142.16	PASS	DP=1605;VDB=3.32617e-13;SGB=74.7436;RPBZ=0.22649;MQBZ=-4.7109;MQSBZ=-4.61672;BQBZ=-2.17571;FS=0;MQ0F=0;AC=30;AN=148;DP4=333,462,82,98;MQ=38	GT:PL	0/0:0,66,255	0/1:30,0,93	0/0:0,30,255	0/1:255,0,126	0/1:162,0,24	1/1:116,15,0	0/1:102,0,194	0/1:178,0,117	0/0:0,24,220	0/0:0,21,230	0/0:0,60,255	0/0:0,42,255	0/0:0,33,241	0/0:0,39,255	0/1:92,0,181	0/1:106,0,181	0/0:0,57,255	0/0:0,66,255	0/0:0,30,247	0/0:0,45,255	0/0:0,27,255	0/0:0,39,255	0/0:0,87,255	0/0:0,87,255	1/1:255,63,0	1/1:255,63,0	0/1:249,0,227	0/1:229,0,196	0/1:100,0,238	0/1:117,0,142	0/1:78,0,218	0/1:170,0,148	0/1:172,0,132	0/1:157,0,88	0/1:94,0,255	0/1:115,0,82	0/0:0,45,255	0/0:0,18,141	0/0:0,57,255	0/0:0,93,255	0/0:0,99,255	0/0:0,18,255	0/0:0,54,255	0/0:0,54,255	0/0:0,54,255	0/0:0,57,255	0/0:0,42,255	0/0:0,60,255	0/0:0,51,255	0/0:0,45,255	0/0:0,90,255	0/0:0,69,255	0/0:0,60,255	0/0:0,69,255	0/0:0,39,255	0/0:0,24,180	0/1:30,0,94	0/1:33,0,68	0/1:73,0,229	0/1:99,0,74	0/0:0,12,101	0/0:0,12,143
OAR1	115039224	.	C	T	1059.93	PASS	DP=1320;VDB=0.000135398;SGB=55.5081;RPBZ=-1.12553;MQBZ=-4.43296;MQSBZ=-1.1925;BQBZ=-2.0269;FS=0;MQ0F=0.000757576;AC=11;AN=146;DP4=359,370,23,35;MQ=39	GT:PL	0/0:0,48,255	0/1:246,0,134	0/1:42,3,0	0/1:131,0,233	0/0:3,0,255	1/1:120,21,0	0/0:0,36,255	0/0:0,33,255	0/0:0,27,249	0/0:0,33,255	0/0:0,48,255	0/0:0,30,230	0/0:0,39,255	0/0:0,42,255	0/0:0,6,84	0/0:0,27,255	0/0:0,33,255	0/0:0,24,200	0/0:0,27,228	0/0:0,69,255	0/0:0,12,112	0/0:0,42,255	0/0:0,45,255	0/0:0,54,255	0/1:208,0,172	0/1:163,0,104	0/0:0,69,255	0/0:0,42,255	0/0:0,21,255	0/0:0,27,252	0/0:0,9,111	0/0:0,33,255	0/0:0,30,255	0/0:0,33,255	0/0:0,21,191	0/0:0,42,255	0/0:0,24,230	0/0:0,18,183	0/0:0,30,255	0/0:0,30,255	0/0:0,78,255	0/0:0,72,255	0/0:0,24,238	0/0:0,48,255	0/0:0,39,255	0/0:0,96,255	0/0:0,24,219	0/0:0,27,211	0/0:0,33,255	0/0:0,24,238	0/0:0,57,255	0/0:0,63,255	0/0:0,51,255	0/0:0,36,255	0/0:0,60,255	0/0:0,39,255	0/1:150,0,85	0/1:19,0,191	0/0:0,12,153	0/0:0,15,145	0/0:0,15,156	0/0:0,21,211
OAR1	115129557	.	T	C	2214.84	PASS	DP=814;VDB=3.62428e-08;SGB=60.4089;RPBZ=-0.0239663;MQBZ=-0.206643;MQSBZ=-0.389753;BQBZ=-2.17424;FS=0;MQ0F=0.0012285;AC=29;AN=132;DP4=177,200,39,55;MQ=38	GT:PL	0/0:0,12,86	1/1:242,27,0	1/1:90,9,0	0/0:0,87,255	0/1:105,0,60	0/0:0,15,161	0/1:147,0,110	0/1:154,0,36	1/1:255,36,0	0/1:129,0,21	0/1:128,0,54	0/1:48,0,253	0/1:54,0,105	0/1:57,0,163	1/1:124,12,0	1/1:221,24,0	0/1:75,0,51	0/1:83,0,30	0/1:69,0,183	0/1:52,0,105	0/1:87,0,201	0/1:75,0,33	0/0:0,30,255	0/0:0,30,255	0/0:0,27,234	0/0:0,24,225	0/0:0,12,148	0/0:0,21,222	0/0:0,21,193	0/0:0,12,142	0/1:63,0,33	0/1:58,0,105	0/1:15,0,66	0/1:66,0,126	0/0:0,24,227	./.:0,0,0	0/0:0,18,188	0/0:0,21,220	0/0:0,15,125	0/0:0,36,255	0/0:0,30,205	0/0:0,24,218	0/0:0,33,255	0/0:0,33,255	0/0:0,39,255	0/0:0,12,138	0/0:0,12,140	0/0:0,30,255	0/0:0,36,255	0/0:0,21,206	0/0:0,30,255	0/0:0,30,255	0/0:0,39,255	0/0:0,33,255	0/0:0,27,255	0/0:0,27,225	0/0:0,3,42	0/0:0,21,172	./.:0,0,0	0/0:0,18,204	0/0:0,9,105	./.:0,0,0
OAR1	115143499	.	C	T	4964.43	PASS	DP=2352;VDB=4.00065e-10;SGB=190.04;RPBZ=0.225009;MQBZ=1.55553;MQSBZ=2.64818;BQBZ=0.84901;SCBZ=0;FS=0;MQ0F=0.00042517;AC=34;AN=146;DP4=568,498,131,162;MQ=39	GT:PL	0/0:0,81,255	0/1:102,0,199	1/1:255,30,0	0/0:0,42,255	0/1:255,0,255	0/0:0,33,200	0/0:0,60,255	0/0:0,33,255	1/1:255,105,0	1/1:255,45,0	0/1:225,0,246	0/1:255,0,203	0/1:211,0,188	0/1:255,0,123	1/1:255,96,0	1/1:255,75,0	0/1:255,0,141	0/1:226,0,255	0/1:255,0,255	0/1:192,0,98	0/1:255,0,142	0/1:255,0,148	0/0:0,96,255	0/0:0,63,255	0/0:0,78,255	0/0:0,72,255	0/0:0,129,255	0/0:0,69,255	0/0:0,33,255	0/0:0,66,255	0/1:115,0,219	0/1:234,0,197	0/1:21,0,167	0/1:154,0,225	0/0:0,45,255	0/0:0,45,255	0/0:0,42,255	0/0:0,39,255	0/0:0,66,255	0/0:0,63,255	0/0:0,111,255	0/0:0,96,255	0/0:0,84,255	0/0:0,108,255	0/0:0,111,255	0/0:0,72,255	0/0:0,45,255	0/0:0,54,255	0/0:0,63,255	0/0:0,81,255	0/0:0,114,255	0/0:0,78,255	0/0:0,81,255	0/0:0,84,255	0/0:0,78,255	0/0:0,51,255	0/0:0,42,198	0/0:0,48,255	0/0:0,36,200	0/0:0,30,235	0/1:95,0,108	0/1:198,0,223
OAR1	115245302	.	G	A	7640.64	PASS	DP=1199;VDB=4.58243e-27;SGB=129.218;RPBZ=1.08664;MQBZ=0.0766394;MQSBZ=5.80783;BQBZ=0.206144;FS=0;MQ0F=0.000834028;AC=81;AN=146;DP4=190,145,207,162;MQ=39	GT:PL	0/1:106,0,149	0/0:0,6,77	0/1:60,0,75	1/1:156,18,0	0/1:64,0,65	0/1:107,0,20	0/0:0,36,255	0/1:9,0,247	0/0:0,42,255	0/0:0,33,244	0/0:0,36,255	0/0:0,24,204	0/0:0,42,255	0/0:0,36,255	0/0:0,45,255	0/0:0,36,255	0/0:0,30,255	0/0:0,39,255	0/1:255,0,9	0/1:185,0,154	0/0:0,42,255	0/0:0,42,255	0/1:255,0,27	1/1:255,33,0	1/1:255,3,0	1/1:255,42,0	1/1:255,66,0	1/1:255,3,0	1/1:240,30,0	1/1:157,18,0	0/1:121,0,60	0/1:160,0,46	0/1:126,0,131	0/1:99,0,63	1/1:255,39,0	1/1:255,57,0	1/1:148,12,0	1/1:255,33,0	1/1:255,51,0	1/1:255,48,0	0/0:0,42,255	0/0:0,48,255	1/1:255,33,0	1/1:255,60,0	0/1:59,0,88	0/1:171,0,200	1/1:145,18,0	1/1:255,33,0	0/1:191,0,42	0/1:194,0,138	0/0:0,45,255	0/0:0,66,255	0/1:218,0,49	0/1:190,0,93	0/1:172,0,171	0/1:66,0,125	1/1:180,15,0	1/1:139,15,0	0/0:0,6,78	0/1:85,0,102	0/0:0,30,240	0/1:27,0,96
OAR1	115324169	.	A	G	1261.07	PASS	DP=328;VDB=5.43134e-13;SGB=48.4469;RPBZ=0.103202;MQBZ=-0.279901;MQSBZ=0.762459;BQBZ=-2.66111;FS=0;MQ0F=0;AC=33;AN=126;DP4=3,200,2,85;MQ=37	GT:PL	0/1:44,6,0	0/0:0,24,158	0/0:0,9,90	0/0:0,3,23	0/0:0,21,110	0/1:23,3,0	1/1:119,24,0	1/1:93,12,0	0/1:53,0,71	0/0:0,9,90	1/1:73,15,0	1/1:46,12,0	0/1:41,0,77	0/1:29,0,44	0/0:0,3,11	0/0:0,12,102	0/1:63,0,93	1/1:99,11,0	0/1:53,0,66	0/0:1,0,18	0/1:24,0,79	0/1:43,0,145	0/0:0,15,117	0/0:0,18,123	0/0:0,12,69	0/0:0,39,188	0/0:0,12,104	0/0:0,15,128	0/0:0,12,107	0/0:0,9,90	./.:0,0,0	0/0:0,18,111	0/0:0,9,96	0/0:0,18,111	0/0:0,6,35	0/0:0,3,36	1/1:57,9,0	0/1:4,0,27	1/1:148,21,0	1/1:94,9,0	0/0:0,6,69	0/0:0,24,157	0/1:96,0,74	0/1:64,0,97	0/1:95,0,52	0/1:76,0,82	0/1:26,0,59	0/0:0,9,63	0/0:0,6,69	0/0:0,18,132	0/0:0,24,149	0/0:0,24,159	0/0:4,3,0	1/1:58,9,0	0/0:0,6,66	0/0:0,6,66	0/0:0,6,66	0/0:0,12,110	./.:0,0,0	0/0:0,24,158	0/0:0,9,59	./.:0,0,0
OAR1	115324177	.	T	C	1987.62	PASS	DP=298;VDB=2.18747e-33;SGB=58.1178;RPBZ=-2.09647;MQBZ=-1.09793;BQBZ=2.21729;FS=0;MQ0F=0;AC=47;AN=126;DP4=0,183,0,110;MQ=36	GT:PL	0/0:0,21,96	0/1:46,0,109	0/0:0,9,90	0/0:0,3,23	1/1:65,12,0	0/0:0,3,23	0/0:0,27,161	0/0:0,15,112	0/0:0,15,124	0/0:0,12,102	0/0:0,15,95	0/0:0,12,83	0/0:0,12,102	0/0:0,12,102	0/0:0,6,30	0/0:0,12,102	0/0:0,27,158	0/0:0,21,128	0/1:43,0,121	0/1:24,3,0	0/0:0,12,101	0/0:0,24,154	1/1:98,12,0	1/1:104,15,0	1/1:87,12,0	1/1:177,33,0	0/0:0,12,104	0/0:0,15,124	0/0:0,12,110	0/0:0,9,90	./.:0,0,0	0/0:0,15,112	0/0:0,9,87	0/0:0,15,95	0/0:0,9,71	0/0:0,3,36	0/0:0,9,81	0/1:27,0,33	0/0:0,30,173	0/0:0,12,114	1/1:64,6,0	1/1:129,21,0	0/1:75,0,111	0/1:85,0,104	0/1:17,0,132	0/1:67,0,76	0/1:26,0,62	1/1:42,6,0	0/1:37,3,0	1/1:125,18,0	1/1:152,24,0	1/1:141,21,0	0/0:0,15,117	0/0:0,12,88	1/1:66,6,0	1/1:66,6,0	0/1:30,0,30	1/1:110,12,0	./.:0,0,0	1/1:149,21,0	1/1:59,9,0	./.:0,0,0
OAR1	115410607	.	G	C	1046.11	PASS	DP=1085;VDB=5.28406e-19;SGB=62.3756;RPBZ=1.64604;MQBZ=-3.08555;MQSBZ=-3.58816;BQBZ=-3.93631;FS=0;MQ0F=0;AC=10;AN=148;DP4=240,329,18,36;MQ=40	GT:PL	0/1:52,0,169	0/0:0,48,255	0/1:95,0,54	0/0:0,48,255	0/0:0,18,202	0/1:254,0,105	0/0:0,30,255	0/0:0,33,255	0/0:0,30,255	0/0:0,27,252	0/0:0,18,200	0/0:0,30,255	0/0:0,15,255	0/1:223,0,12	0/0:0,30,255	0/0:0,27,255	0/1:161,0,18	0/1:162,0,202	0/0:0,36,255	0/0:0,36,255	0/0:0,27,255	0/0:0,18,194	0/0:0,51,255	0/0:0,30,255	0/0:0,21,223	0/0:0,21,235	0/0:0,30,215	0/0:0,30,255	0/0:0,21,228	0/0:0,18,160	0/0:0,33,255	0/0:0,12,118	0/0:0,33,255	0/0:0,30,255	0/1:65,0,53	0/1:148,0,179	0/1:15,0,185	0/1:17,0,36	0/0:0,36,255	0/0:0,42,255	0/0:0,27,218	0/0:0,39,255	0/0:0,69,255	0/0:0,48,255	0/0:0,42,255	0/0:0,30,255	0/0:0,15,152	0/0:0,15,142	0/0:0,30,255	0/0:0,27,251	0/0:0,36,255	0/0:0,48,255	0/0:0,39,255	0/0:0,18,190	0/0:0,54,255	0/0:0,39,255	0/0:0,15,162	0/0:0,9,113	0/0:0,15,162	0/0:0,12,153	0/0:0,3,42	0/0:0,6,68
OAR1	115429294	.	C	T	2347.87	PASS	DP=204;VDB=1.34223e-31;SGB=30.005;RPBZ=0.68817;MQBZ=0.541426;BQBZ=-1.12501;FS=0;MQ0F=0;AC=72;AN=122;DP4=94,0,110,0;MQ=36	GT:PL	0/0:0,6,66	1/1:139,18,0	./.:0,0,0	./.:0,0,0	./.:0,0,0	0/1:27,0,57	1/1:56,6,0	1/1:145,21,0	1/1:36,3,0	1/1:32,3,0	1/1:138,18,0	1/1:102,12,0	0/1:55,0,93	0/1:30,0,18	0/0:0,6,42	1/1:90,9,0	0/1:24,0,48	0/1:28,0,68	0/1:30,0,30	1/1:94,12,0	0/1:57,0,27	0/1:27,0,43	0/0:0,6,63	0/1:0,3,38	0/1:0,3,31	0/0:0,9,82	1/1:146,21,0	1/1:114,12,0	1/1:81,9,0	1/1:81,9,0	./.:0,0,0	1/1:36,3,0	1/1:24,3,0	1/1:66,6,0	0/1:0,3,36	0/0:0,12,102	0/1:0,3,24	0/0:0,12,110	1/1:125,15,0	1/1:97,12,0	0/0:0,27,156	0/0:0,9,95	1/1:38,3,0	0/1:57,0,15	0/1:0,3,38	0/1:74,0,22	1/1:97,12,0	1/1:70,9,0	0/0:0,18,132	0/0:0,9,69	0/0:0,18,115	0/0:0,9,92	0/0:0,18,138	1/1:58,6,0	1/1:134,18,0	1/1:113,18,0	0/0:0,12,110	./.:0,0,0	0/1:0,3,36	0/0:0,15,126	0/0:0,9,19	1/1:13,3,0
OAR1	115429401	.	G	A	2409.36	PASS	DP=1384;VDB=2.07894e-05;SGB=281.58;RPBZ=0.492784;MQBZ=-1.58742;MQSBZ=2.99311;BQBZ=1.86767;FS=0;MQ0F=0;AC=20;AN=144;DP4=382,292,95,83;MQ=38	GT:PL	0/0:0,9,102	0/0:0,69,255	./.:0,0,0	0/0:0,51,255	0/0:0,24,154	0/0:0,30,255	0/0:0,15,161	0/0:0,51,255	0/0:0,27,220	0/0:0,27,226	0/0:0,45,255	0/0:0,39,255	0/0:0,45,255	0/0:0,39,255	0/0:0,36,255	0/0:0,36,255	0/0:0,45,255	0/0:0,45,255	0/0:0,57,255	0/0:0,45,255	0/0:0,30,251	0/0:0,57,255	0/1:204,0,66	0/1:128,0,255	0/1:34,0,255	0/1:222,0,139	0/0:0,63,255	0/0:0,30,255	0/0:0,33,247	0/0:0,21,206	0/0:0,15,183	0/0:0,15,178	0/0:0,24,229	0/0:0,18,203	0/0:0,27,243	0/0:0,27,242	0/1:148,0,78	0/1:18,0,205	0/0:0,42,255	0/0:0,63,255	1/1:255,90,0	1/1:255,63,0	0/0:0,30,211	0/0:0,30,255	0/0:0,60,255	0/0:0,45,255	0/0:0,39,255	0/0:0,30,255	1/1:255,57,0	1/1:255,45,0	1/1:255,63,0	1/1:255,60,0	0/0:0,69,255	0/0:0,36,255	0/0:0,39,255	0/0:0,51,255	0/0:0,75,255	0/0:0,12,131	0/1:178,0,167	0/1:193,0,187	0/0:0,24,121	0/0:0,3,42
OAR1	115479302	.	C	T	12117.4	PASS	DP=1104;VDB=8.22121e-14;SGB=49.689;RPBZ=-1.38928;MQBZ=-1.66885;MQSBZ=0.977224;BQBZ=-0.852201;FS=0;MQ0F=0;AC=125;AN=142;DP4=48,50,306,265;MQ=37	GT:PL	1/1:255,33,0	1/1:255,33,0	1/1:255,45,0	1/1:255,57,0	1/1:42,3,0	1/1:211,24,0	1/1:255,45,0	1/1:222,27,0	0/1:52,0,195	0/1:79,0,63	1/1:255,42,0	1/1:255,36,0	1/1:255,48,0	1/1:255,42,0	0/1:55,0,96	0/1:209,0,200	1/1:255,30,0	1/1:224,24,0	1/1:255,39,0	1/1:231,36,0	0/1:162,0,184	0/1:187,0,145	1/1:255,51,0	1/1:255,30,0	1/1:255,36,0	1/1:255,36,0	1/1:255,57,0	1/1:255,45,0	1/1:219,21,0	1/1:87,12,0	1/1:204,24,0	1/1:255,33,0	1/1:191,18,0	1/1:159,18,0	0/1:88,0,255	0/1:0,6,56	0/1:139,0,57	0/1:12,0,195	1/1:255,30,0	1/1:255,36,0	1/1:243,30,0	1/1:255,51,0	0/1:142,0,22	0/1:134,0,195	0/1:115,0,206	0/1:106,0,213	1/1:125,12,0	1/1:255,27,0	1/1:255,33,0	1/1:255,42,0	1/1:255,51,0	1/1:255,39,0	0/1:114,0,254	0/1:46,0,121	1/1:223,42,0	1/1:125,12,0	1/1:169,15,0	1/1:119,9,0	1/1:255,36,0	1/1:146,12,0	1/1:119,9,0	1/1:75,6,0
OAR1	115505735	.	G	A	1078	PASS	DP=610;VDB=9.44952e-06;SGB=31.6371;RPBZ=2.41687;MQBZ=-0.69521;MQSBZ=-2.00157;BQBZ=-0.0186734;FS=0;MQ0F=0;AC=15;AN=130;DP4=155,160,21,23;MQ=39	GT:PL	0/0:0,54,255	0/0:0,24,167	./.:0,0,0	0/1:150,0,24	0/0:0,3,42	0/0:0,24,248	0/1:93,0,156	0/1:87,0,45	0/0:0,18,202	0/0:0,15,146	0/0:0,15,134	0/0:0,24,239	0/1:72,0,24	0/1:141,0,52	0/0:0,3,42	0/0:0,12,142	0/0:0,18,194	0/0:0,9,118	0/1:96,0,131	0/1:107,0,30	0/0:0,9,100	0/0:0,12,132	0/1:199,0,120	0/1:21,0,141	0/0:0,36,255	0/0:0,12,133	0/0:0,15,164	0/0:0,21,233	0/1:102,0,30	0/0:0,12,107	0/0:0,18,200	0/0:0,18,178	0/0:0,6,77	0/0:0,3,42	./.:0,0,0	./.:0,0,0	0/0:0,21,225	0/0:0,9,113	0/0:0,27,255	0/0:0,30,255	0/0:0,33,255	0/1:26,0,94	0/0:0,18,211	0/0:0,30,255	0/0:0,21,222	0/0:0,21,180	0/0:0,18,183	0/0:0,9,119	0/0:0,18,208	0/0:0,48,255	0/0:0,24,245	0/0:0,30,255	0/0:0,21,204	0/0:0,24,209	0/0:0,3,42	0/0:0,3,42	0/0:0,3,42	0/0:0,9,113	0/0:0,9,105	0/0:0,18,161	0/1:36,3,0	0/1:36,0,36
OAR1	115530288	.	T	C	1207.19	PASS	DP=1174;VDB=5.24005e-05;SGB=163.328;RPBZ=0.479667;MQBZ=-2.51404;MQSBZ=-0.59817;BQBZ=-1.18039;FS=0;MQ0F=0;AC=10;AN=152;DP4=276,313,43,30;MQ=40	GT:PL	0/0:0,30,255	0/0:0,24,250	0/0:0,27,247	0/0:0,60,255	0/0:0,33,255	0/0:0,45,255	0/0:0,21,220	0/0:0,30,255	0/0:0,33,255	0/0:0,48,255	0/0:0,27,255	0/0:0,27,236	0/0:0,27,255	0/0:0,24,214	0/0:0,51,255	0/0:0,9,105	0/0:0,36,255	0/0:0,30,255	0/0:0,30,255	0/0:0,21,224	0/0:0,30,255	0/0:0,27,253	0/0:0,48,255	0/0:0,36,255	0/0:0,45,255	0/0:0,21,220	0/0:0,42,255	0/0:0,33,255	0/0:0,21,208	0/0:0,27,253	0/0:0,21,224	0/0:0,39,255	0/0:0,18,207	0/0:0,30,255	0/0:0,18,178	0/0:0,18,190	0/0:0,21,211	0/0:0,12,129	0/0:0,33,255	0/0:0,42,255	1/1:255,42,0	1/1:255,54,0	0/0:0,33,255	0/0:0,57,255	0/0:0,30,255	0/0:0,45,255	0/0:0,15,160	0/0:0,18,204	0/1:105,0,148	0/1:255,0,118	1/1:255,30,0	1/1:255,42,0	0/0:0,33,255	0/0:0,45,255	0/0:0,18,180	0/0:0,12,143	0/0:0,48,255	0/0:0,33,255	0/0:0,15,181	0/0:0,12,134	0/0:0,6,78	0/0:0,3,42
OAR1	115541465	.	G	A	2289.65	PASS	DP=1265;VDB=4.41239e-14;SGB=107.126;RPBZ=-0.779641;MQBZ=-0.653105;MQSBZ=1.65794;BQBZ=-2.11713;FS=0;MQ0F=0;AC=17;AN=152;DP4=371,275,48,61;MQ=39	GT:PL	0/0:0,36,255	0/0:0,42,255	0/1:157,0,67	0/1:45,0,255	0/0:0,45,255	0/0:0,39,255	0/1:199,0,97	0/1:193,0,177	0/0:0,39,255	0/0:0,27,252	0/0:0,27,185	0/0:0,33,255	0/1:210,0,187	0/1:204,0,35	0/0:0,51,255	0/0:0,11,255	0/0:0,27,245	0/0:0,33,255	0/1:102,0,183	0/1:157,0,237	0/0:0,15,169	0/0:0,30,251	0/1:255,0,34	0/1:191,0,255	0/0:0,27,221	0/0:0,36,255	0/0:0,42,255	0/0:0,51,255	0/1:167,0,99	0/1:66,0,36	0/0:0,12,130	0/0:0,18,183	0/0:0,24,249	0/0:0,24,220	0/0:0,21,231	0/0:0,6,33	0/0:0,18,181	0/0:0,30,255	0/0:0,27,255	0/0:0,18,182	0/0:0,57,255	0/0:0,57,255	0/0:0,30,255	0/0:0,39,255	0/0:0,42,255	0/0:0,39,255	0/0:0,9,57	0/0:0,30,255	0/0:0,39,255	0/0:0,42,255	0/0:0,39,255	0/0:0,72,255	0/0:0,45,255	0/0:0,39,255	0/0:0,18,204	0/0:0,24,204	0/0:0,27,242	0/0:0,27,239	0/0:0,24,255	0/0:0,15,120	0/1:80,0,101	0/1:200,0,18
OAR1	115673020	.	G	A	9320.03	PASS	DP=2028;VDB=2.24021e-33;SGB=179.946;RPBZ=0.571783;MQBZ=-1.11325;MQSBZ=-5.3561;BQBZ=1.25974;FS=0;MQ0F=0;AC=64;AN=150;DP4=272,355,237,293;MQ=39	GT:PL	0/1:191,0,84	0/0:0,66,255	0/0:0,93,255	0/0:0,123,255	0/0:0,42,255	0/1:171,0,142	0/1:169,0,255	0/1:218,0,255	1/1:255,33,0	1/1:255,66,0	0/1:104,0,255	0/1:173,0,247	0/1:255,0,199	0/1:166,0,255	0/1:197,0,220	0/1:244,0,207	1/1:255,39,0	1/1:255,51,0	0/0:0,42,255	0/0:0,69,255	1/1:255,45,0	1/1:255,42,0	0/1:255,0,172	0/1:229,0,118	1/1:255,51,0	1/1:255,57,0	0/1:255,0,199	0/1:238,0,255	0/0:0,30,255	0/0:0,42,255	0/0:0,39,255	0/0:0,24,194	0/1:147,0,160	0/1:121,0,155	0/1:155,0,177	0/1:121,0,164	1/1:255,27,0	1/1:255,42,0	0/0:0,57,255	0/0:0,60,255	1/1:255,54,0	1/1:255,78,0	0/1:255,0,229	0/1:255,0,253	0/1:255,0,255	0/1:251,0,238	0/0:0,51,255	0/0:0,33,234	0/1:181,0,216	0/1:255,0,172	1/1:255,57,0	1/1:255,78,0	0/1:237,0,237	0/1:192,0,255	0/0:0,45,255	0/0:0,69,255	0/1:222,0,159	0/1:114,0,188	0/1:69,0,89	1/1:211,18,0	0/0:0,6,77	0/0:0,42,255
OAR1	115700829	.	A	C	892.104	PASS	DP=820;VDB=0.00160351;SGB=-97.6936;RPBZ=6.74772;MQBZ=-1.64373;MQSBZ=-0.163085;BQBZ=4.60173;FS=0;MQ0F=0;AC=25;AN=150;DP4=363,116,27,28;MQ=38	GT:PL	0/0:0,42,182	0/1:47,0,88	0/0:0,21,146	0/1:33,0,63	0/1:101,0,96	0/0:0,48,254	0/1:18,0,194	0/0:0,30,253	0/0:0,39,254	0/0:0,33,206	0/0:0,9,184	0/1:15,0,168	0/1:12,0,222	0/1:63,0,149	0/0:0,42,255	0/0:0,30,255	0/0:0,12,137	0/0:0,18,193	0/0:0,24,201	0/1:120,0,27	0/0:0,18,196	0/0:0,24,202	0/0:0,30,243	0/0:0,39,255	0/0:0,6,84	0/0:0,18,181	0/0:0,3,255	0/0:0,18,205	0/1:14,0,68	0/1:51,0,185	0/1:63,0,131	0/1:89,0,63	0/1:36,0,36	0/0:0,15,135	0/0:0,18,184	0/0:24,33,137	0/1:51,0,191	0/0:12,33,197	0/0:0,6,66	0/1:75,0,195	0/0:0,21,195	0/0:0,24,214	0/0:0,21,199	0/0:0,18,121	0/1:6,0,246	0/0:0,12,235	0/1:19,0,67	0/0:0,12,147	0/0:0,15,163	0/0:0,39,244	0/0:0,39,255	0/0:0,12,148	0/1:54,0,216	0/0:0,18,191	0/1:54,0,173	0/1:24,0,116	0/0:0,33,209	0/0:0,4,160	0/1:51,0,138	0/0:0,9,105	0/0:0,18,196	./.:0,0,0
OAR1	115700859	.	G	A	4230.99	PASS	DP=909;VDB=8.63452e-05;SGB=62.1794;RPBZ=2.63475;MQBZ=1.45312;MQSBZ=-1.21317;BQBZ=2.05273;FS=0;MQ0F=0;AC=46;AN=150;DP4=199,163,98,80;MQ=38	GT:PL	0/1:113,0,192	0/0:0,15,166	0/1:21,0,182	0/0:0,9,105	0/0:0,18,201	0/1:255,6,0	0/1:109,0,126	0/1:181,0,75	0/1:146,0,148	0/1:161,0,61	0/1:99,0,138	0/1:158,0,91	0/1:235,0,84	0/1:21,0,178	0/0:0,45,255	0/0:0,30,255	0/1:72,0,72	0/1:92,0,48	0/0:0,27,213	0/0:0,15,160	0/1:125,0,60	0/1:54,0,158	0/1:152,0,122	0/1:148,0,185	1/1:103,9,0	1/1:171,18,0	0/1:107,0,250	0/1:134,0,27	0/0:0,9,100	0/0:0,27,255	0/0:0,21,222	0/0:0,15,166	0/1:36,0,30	0/1:125,0,31	0/0:0,18,194	0/0:0,12,142	0/1:89,0,168	0/1:105,0,88	0/0:0,6,69	0/0:0,42,255	1/1:219,21,0	1/1:235,24,0	0/0:0,21,222	0/0:0,18,154	0/0:0,36,255	0/0:0,54,255	0/0:0,12,106	0/1:25,0,107	0/1:27,0,128	0/1:67,0,231	1/1:255,39,0	1/1:148,12,0	0/0:0,30,255	0/0:0,18,197	0/0:0,42,255	0/0:0,21,223	0/0:0,33,255	0/1:81,0,147	0/1:195,0,46	0/1:33,0,68	0/0:0,18,125	./.:0,0,0
OAR1	115708431	.	T	C	1823.83	PASS	DP=2471;VDB=5.09738e-32;SGB=29.0108;RPBZ=-1.28512;MQBZ=-0.0578358;MQSBZ=2.0907;BQBZ=1.51457;SCBZ=0;FS=0;MQ0F=0;AC=12;AN=154;DP4=671,630,73,40;MQ=39	GT:PL	0/0:0,27,255	0/0:0,84,255	0/1:215,0,79	0/1:243,0,235	0/0:0,24,238	0/0:0,72,255	0/0:0,36,255	0/0:0,60,255	0/0:0,102,255	0/0:0,57,255	0/0:0,51,255	0/0:0,69,255	0/0:0,87,255	0/0:0,81,255	0/0:0,93,255	0/0:0,60,255	0/0:0,49,255	0/0:0,51,255	0/0:0,60,255	0/0:0,75,255	0/0:0,51,255	0/0:0,60,255	0/1:179,0,255	0/1:255,0,171	0/0:0,102,255	0/0:0,48,255	0/0:0,66,255	0/0:0,102,255	0/1:95,0,151	0/1:180,0,121	0/0:0,33,255	0/0:0,51,255	0/0:0,45,255	0/0:0,25,255	0/0:0,48,255	0/0:0,36,255	0/0:0,33,255	0/0:0,27,255	0/0:0,84,255	0/0:0,81,255	0/0:0,108,255	0/0:0,120,255	0/0:0,75,255	0/0:0,66,255	0/0:0,105,255	0/0:0,81,255	0/0:0,54,255	0/0:0,45,255	0/1:204,0,246	0/1:255,0,138	0/0:0,84,255	0/0:0,81,255	0/0:0,81,255	0/0:0,75,255	0/0:0,21,212	0/0:0,42,255	0/0:0,45,255	0/0:0,54,255	0/0:0,54,255	0/0:0,63,255	0/0:0,9,105	0/1:96,0,116
OAR1	115891465	.	A	C	9766.82	PASS	DP=2020;VDB=1.96659e-18;SGB=311.747;RPBZ=-0.748778;MQBZ=-1.3369;MQSBZ=-0.388467;BQBZ=1.90137;FS=0;MQ0F=0;AC=78;AN=146;DP4=208,265,334,341;MQ=39	GT:PL	0/0:0,66,255	0/0:3,39,255	0/0:0,18,211	0/0:0,99,255	0/1:255,0,144	0/1:66,0,79	0/0:0,48,255	0/0:0,39,255	0/1:255,0,255	0/1:227,0,120	0/0:0,39,255	0/0:0,48,255	0/0:0,66,255	0/0:0,42,255	0/0:0,54,255	0/0:0,48,255	0/0:0,60,255	0/0:0,57,255	0/0:0,45,255	0/0:0,102,255	0/1:63,0,147	0/1:143,0,175	0/1:239,0,229	0/1:195,0,139	1/1:255,60,0	1/1:244,33,0	1/1:255,15,0	1/1:255,57,0	0/1:55,0,137	0/1:187,0,233	1/1:205,21,0	1/1:255,54,0	1/1:255,45,0	1/1:255,3,0	1/1:151,24,0	1/1:173,18,0	1/1:255,33,0	1/1:227,30,0	1/1:255,48,0	1/1:255,87,0	1/1:255,84,0	1/1:255,72,0	1/1:255,75,0	1/1:255,69,0	1/1:255,78,0	1/1:255,60,0	0/0:0,15,169	0/1:170,0,222	0/1:253,0,255	0/1:230,0,155	1/1:255,51,0	1/1:255,72,0	1/1:255,63,0	1/1:255,60,0	1/1:255,81,0	1/1:255,114,0	0/0:0,36,255	0/1:155,0,112	1/1:255,54,0	1/1:255,39,0	0/0:0,45,255	0/0:0,21,190
OAR1	115918517	.	C	T	2348.67	PASS	DP=914;VDB=4.78312e-30;SGB=174.742;RPBZ=-0.643899;MQBZ=-0.407802;MQSBZ=-0.759547;BQBZ=1.16436;FS=0;MQ0F=0;AC=22;AN=138;DP4=193,208,60,64;MQ=39	GT:PL	0/0:0,57,255	0/0:0,54,255	0/0:0,12,146	0/0:0,18,207	0/0:0,27,229	0/0:0,3,42	0/0:0,27,255	0/0:0,15,173	0/0:0,33,255	0/0:0,15,132	0/0:0,30,255	0/0:0,36,255	0/0:0,24,246	0/0:0,21,200	0/0:0,39,255	0/0:0,24,244	0/0:0,33,255	0/0:0,30,255	0/0:0,12,120	0/0:0,39,255	0/0:0,21,198	0/0:0,21,213	0/0:0,36,255	0/0:0,27,221	0/1:220,0,15	0/1:194,0,118	0/0:0,27,239	0/1:9,0,210	0/0:0,12,142	0/0:0,30,255	0/0:0,12,134	0/0:0,3,42	0/0:0,3,36	0/0:0,24,217	0/0:0,21,226	0/0:0,6,77	0/0:0,6,78	0/0:0,12,148	1/1:253,27,0	1/1:255,36,0	1/1:255,48,0	1/1:203,21,0	0/1:48,0,134	0/1:69,0,255	0/0:0,24,244	0/0:0,39,255	0/0:0,15,168	0/0:0,15,183	0/1:131,0,40	0/1:93,0,122	1/1:255,57,0	1/1:255,30,0	1/1:176,15,0	0/1:182,0,44	0/0:0,24,200	0/0:0,18,168	0/0:0,9,105	0/0:0,15,183	0/0:0,21,202	0/0:0,15,172	./.:0,0,0	0/0:0,3,42
OAR1	116039572	.	T	C	2939.74	PASS	DP=973;VDB=1.09255e-17;SGB=103.761;RPBZ=-1.80035;MQBZ=-0.479919;MQSBZ=1.32081;BQBZ=-1.60714;FS=0;MQ0F=0;AC=31;AN=134;DP4=217,173,56,62;MQ=38	GT:PL	0/1:135,0,201	1/1:207,18,0	0/0:0,27,255	1/1:255,30,0	0/0:0,18,154	0/0:0,3,42	0/1:87,0,211	0/1:209,0,196	1/1:219,21,0	1/1:255,24,0	0/1:20,0,57	0/1:117,0,175	1/1:155,15,0	1/1:255,33,0	0/1:127,0,106	0/1:102,0,147	1/1:195,21,0	1/1:143,12,0	1/1:255,27,0	1/1:197,21,0	0/1:119,0,60	0/1:114,0,9	0/0:0,24,241	0/0:0,27,233	0/0:0,15,181	0/0:0,12,127	0/0:0,18,203	0/0:0,45,255	0/0:0,18,180	0/0:0,18,200	0/0:0,9,86	0/0:0,27,254	0/0:0,21,222	0/0:0,30,254	0/0:0,3,42	0/0:0,15,168	0/0:0,18,150	0/0:0,12,96	0/0:0,21,213	0/0:0,24,226	0/0:0,33,255	0/0:0,30,255	0/0:0,39,255	0/0:0,15,181	0/0:0,27,254	0/0:0,15,168	0/0:0,24,243	0/0:0,18,192	0/0:0,18,169	0/0:0,18,204	0/0:0,30,218	0/0:0,45,255	0/0:0,57,255	0/0:0,33,255	0/0:0,21,194	0/0:0,12,134	0/0:0,9,106	0/0:0,33,255	./.:0,0,0	0/0:0,5,255	0/0:0,3,42	0/0:0,6,65
OAR1	116039646	.	G	A	4160.33	PASS	DP=1675;VDB=9.43327e-10;SGB=323.18;RPBZ=-0.398811;MQBZ=-1.00478;MQSBZ=-0.108272;BQBZ=-1.44889;FS=0;MQ0F=0.000597015;AC=34;AN=144;DP4=319,391,126,148;MQ=39	GT:PL	0/1:156,0,255	1/1:255,30,0	0/0:0,33,186	1/1:255,69,0	0/0:0,21,139	0/0:0,21,212	1/1:255,51,0	1/1:255,63,0	1/1:255,45,0	0/1:255,0,24	1/1:255,39,0	1/1:255,72,0	1/1:255,42,0	1/1:255,54,0	0/1:189,0,206	0/1:217,0,158	1/1:255,42,0	1/1:255,30,0	1/1:255,57,0	1/1:255,54,0	0/1:113,0,153	0/1:160,0,114	0/0:0,36,255	0/0:0,57,255	0/0:0,57,255	0/0:0,36,255	0/0:0,45,255	0/0:0,69,255	0/0:0,33,255	0/0:0,30,255	0/0:0,15,166	0/0:0,57,255	0/0:0,33,255	0/0:0,45,255	0/0:0,45,255	0/0:0,30,255	0/0:0,36,255	0/0:0,36,255	0/0:0,39,255	0/0:0,51,255	0/0:0,54,255	0/0:0,75,255	0/0:0,69,255	0/0:0,51,255	0/0:0,63,255	0/0:0,33,255	0/0:0,39,255	0/0:0,27,224	0/0:0,54,255	0/0:0,42,255	0/0:0,42,255	0/0:0,90,255	0/0:0,90,255	0/0:0,63,255	0/0:0,42,255	0/0:0,12,128	0/0:0,27,242	0/0:0,48,255	0/0:0,15,119	0/0:0,63,255	0/0:0,15,147	0/0:0,9,92
OAR1	116039746	.	G	T	1535.12	PASS	DP=304;VDB=4.09388e-12;SGB=83.6416;RPBZ=-0.274981;MQBZ=-0.610292;MQSBZ=-0.54838;BQBZ=-5.71404;FS=0;MQ0F=0;AC=29;AN=124;DP4=1,213,0,88;MQ=38	GT:PL	0/1:21,0,84	./.:0,0,0	0/0:0,6,66	1/1:145,21,0	0/0:0,3,36	0/0:0,6,43	1/1:139,18,0	1/1:90,9,0	1/1:90,9,0	1/1:145,21,0	0/1:66,6,0	1/1:140,24,0	1/1:132,21,0	1/1:126,15,0	0/1:25,0,67	0/1:79,0,24	1/1:133,18,0	1/1:123,15,0	1/1:157,30,0	1/1:121,24,0	0/0:0,9,84	0/1:84,0,69	0/0:0,3,34	0/0:0,21,156	0/0:0,33,217	0/0:0,12,115	0/0:0,12,115	0/0:0,15,133	0/0:0,9,70	0/0:0,3,32	0/0:0,6,62	0/0:0,15,110	./.:0,0,0	0/0:0,9,87	0/0:0,24,157	0/0:0,12,107	0/0:0,6,66	0/0:0,18,135	0/0:0,12,109	0/0:0,18,139	0/0:0,18,101	0/0:0,24,158	0/0:0,21,157	0/0:0,12,113	0/0:0,18,133	0/0:0,12,105	0/0:17,20,52	0/0:0,9,50	0/0:0,21,124	0/0:0,21,158	0/0:0,12,98	0/0:0,36,186	0/0:0,24,146	0/0:0,24,160	0/0:0,15,124	./.:0,0,0	0/0:0,9,87	./.:0,0,0	0/0:0,12,84	0/0:0,15,119	0/0:0,12,110	./.:0,0,0
OAR1	116104578	.	A	G	6067.89	PASS	DP=840;VDB=2.5568e-19;SGB=136.183;RPBZ=-0.0491749;MQBZ=-1.05974;MQSBZ=-2.29343;BQBZ=0.138359;FS=0;MQ0F=0.00357143;AC=62;AN=130;DP4=125,105,122,134;MQ=39	GT:PL	1/1:255,45,0	0/0:0,21,176	0/0:0,6,78	0/0:0,21,206	0/1:203,0,10	./.:0,0,0	0/1:132,0,27	1/1:102,12,0	0/1:99,0,134	0/1:152,0,173	1/1:161,15,0	1/1:225,24,0	1/1:161,18,0	1/1:205,21,0	0/1:55,0,109	0/1:194,0,123	1/1:230,21,0	1/1:205,21,0	0/1:181,0,107	0/1:116,0,153	0/1:89,0,27	0/1:178,0,68	0/0:0,51,255	0/0:0,33,255	1/1:199,33,0	1/1:207,18,0	0/1:127,0,83	0/1:251,0,129	0/0:0,21,215	0/0:0,9,105	0/0:0,18,186	0/0:0,3,42	0/0:0,18,206	0/0:0,18,179	0/1:70,0,251	0/1:45,0,93	1/1:228,21,0	1/1:78,6,0	0/0:0,27,237	0/0:0,57,255	1/1:213,27,0	1/1:255,27,0	0/0:0,24,246	0/0:0,24,220	0/0:0,18,191	0/0:0,33,255	0/0:0,21,213	0/0:0,12,130	1/1:157,15,0	1/1:255,7,0	1/1:255,9,0	1/1:255,36,0	0/0:0,18,175	0/0:0,33,255	1/1:255,33,0	1/1:117,9,0	0/0:0,3,42	1/1:255,33,0	0/1:33,0,75	0/1:36,0,36	./.:0,0,0	0/0:0,3,42
OAR1	116139347	.	G	A	1599.38	PASS	DP=1234;VDB=2.83216e-13;SGB=140.351;RPBZ=1.01247;MQBZ=-2.20741;MQSBZ=-0.603535;BQBZ=-2.18106;FS=0;MQ0F=0;AC=14;AN=146;DP4=318,302,54,37;MQ=39	GT:PL	0/0:0,30,250	0/0:0,30,255	0/0:0,24,224	0/0:0,24,247	0/0:0,12,153	0/0:0,30,255	0/1:96,0,117	0/1:190,0,212	0/0:0,42,255	0/0:0,36,255	0/0:0,39,255	0/0:0,30,230	0/0:0,39,255	0/0:0,48,255	0/0:0,8,255	0/0:0,42,255	0/0:0,39,255	0/0:0,39,255	0/0:0,24,244	0/0:0,51,255	0/0:0,27,251	0/0:0,39,255	0/0:0,42,255	0/0:0,45,255	0/1:195,0,231	0/1:50,0,150	0/0:0,48,255	0/0:0,54,255	0/0:0,48,255	0/0:0,21,232	0/0:0,27,255	0/0:0,6,59	0/0:0,30,255	0/0:0,33,255	0/0:0,18,194	0/0:0,21,223	0/0:0,33,255	0/0:0,36,255	0/0:0,60,255	0/0:0,12,255	1/1:255,39,0	1/1:255,57,0	0/0:0,27,255	0/0:0,45,255	0/0:0,60,255	0/0:0,36,255	0/0:0,27,237	0/0:0,24,248	0/1:128,0,99	0/1:120,0,171	1/1:255,48,0	1/1:255,39,0	0/0:0,27,253	0/0:0,69,255	0/0:0,6,77	0/0:0,21,233	0/0:0,9,118	0/0:0,12,153	0/0:0,30,255	0/0:0,3,19	0/0:0,12,146	0/0:0,3,23
OAR1	116175535	.	A	G	6097.43	PASS	DP=1341;VDB=2.23291e-13;SGB=94.1592;RPBZ=-0.273511;MQBZ=-1.61772;MQSBZ=3.12933;BQBZ=-3.36383;FS=0;MQ0F=0.000745712;AC=57;AN=144;DP4=257,244,141,141;MQ=38	GT:PL	1/1:255,48,0	0/0:0,15,172	0/0:0,3,42	0/0:0,66,255	0/1:105,0,69	1/1:216,27,0	0/1:104,0,51	0/1:187,0,212	0/1:80,0,211	0/1:66,0,95	1/1:142,15,0	1/1:255,39,0	1/1:255,45,0	1/1:255,42,0	0/1:255,0,211	0/1:127,0,247	1/1:246,33,0	1/1:218,24,0	0/1:41,0,137	0/1:161,0,152	0/1:49,0,176	0/1:128,0,63	0/0:0,60,255	0/0:0,27,234	0/1:165,0,221	0/1:221,0,128	0/1:255,0,154	0/1:208,0,247	0/0:0,24,232	0/0:0,12,137	0/0:0,21,235	0/0:0,12,142	0/0:0,36,255	0/1:9,0,247	0/1:21,0,176	0/1:153,0,178	1/1:134,12,0	1/1:249,27,0	0/0:0,39,255	0/0:0,90,255	0/0:0,51,255	0/0:0,51,255	0/0:0,24,228	0/0:0,42,255	0/0:0,63,255	0/0:0,45,255	0/0:0,24,236	0/0:0,30,198	0/1:170,0,112	0/1:157,0,197	0/0:0,57,255	0/0:0,51,255	0/0:0,45,255	0/0:0,39,255	1/1:255,36,0	1/1:247,27,0	0/1:133,0,234	0/1:104,0,63	0/1:123,0,255	0/1:220,0,45	./.:0,0,0	0/0:0,39,255
OAR1	116339807	.	G	A	1975.66	PASS	DP=1511;VDB=1.08305e-06;SGB=100.419;RPBZ=0.371675;MQBZ=-1.09743;MQSBZ=-2.71461;BQBZ=-1.00534;FS=0;MQ0F=0;AC=19;AN=152;DP4=351,480,46,56;MQ=38	GT:PL	1/1:255,48,0	0/0:0,36,255	0/1:200,0,158	1/1:255,57,0	0/0:0,36,223	0/1:42,3,0	0/0:0,54,255	0/0:0,39,255	0/0:0,57,255	0/0:0,42,255	0/0:0,24,218	0/0:0,48,255	0/0:0,57,255	0/0:0,54,255	0/0:0,48,255	0/0:0,69,255	0/0:0,66,255	0/0:0,51,255	0/0:0,66,255	0/0:0,39,255	0/0:0,27,248	0/0:0,48,255	0/0:0,57,255	0/0:0,66,255	0/1:245,0,229	0/1:148,0,203	0/0:0,48,255	0/0:0,42,255	0/0:0,30,255	0/0:0,42,255	0/0:0,27,237	0/0:0,45,255	0/0:0,27,251	0/0:0,30,255	0/0:0,54,255	0/0:0,21,204	0/1:43,0,189	0/1:64,0,105	0/0:0,42,255	0/0:0,75,255	0/0:0,75,255	0/0:0,63,255	0/0:0,39,255	0/0:0,48,255	0/0:0,60,255	0/0:0,72,255	0/0:0,18,189	0/0:0,27,238	0/0:0,30,255	0/0:0,57,255	0/0:0,57,255	0/0:0,54,255	0/0:0,36,255	0/0:0,30,255	0/1:120,0,207	0/1:114,0,255	0/1:55,0,193	0/1:179,0,159	0/1:86,0,63	0/1:191,0,228	0/0:0,36,255	0/0:0,3,11
OAR1	116355917	.	G	C	1436.01	PASS	DP=2020;VDB=0.0255338;SGB=169.161;RPBZ=2.57223;MQBZ=-8.71507;MQSBZ=-2.00193;BQBZ=-3.77804;FS=0;MQ0F=0.00049505;AC=10;AN=146;DP4=597,444,63,29;MQ=37	GT:PL	0/0:0,72,255	0/0:0,66,255	0/0:0,24,238	0/0:0,111,255	0/0:0,36,255	0/0:0,39,255	0/1:71,0,237	0/1:215,0,113	0/0:0,66,255	0/0:0,30,255	0/1:172,0,247	0/1:200,0,60	0/1:229,0,255	0/1:238,0,122	0/0:0,54,255	0/0:0,66,255	1/1:216,42,0	1/1:255,48,0	0/0:0,39,255	0/0:0,48,255	0/0:0,39,255	0/0:0,90,255	0/0:0,48,255	0/0:0,84,255	0/0:0,78,255	0/0:0,54,255	0/0:0,81,255	0/0:0,66,255	0/0:0,45,255	0/0:0,33,255	0/0:0,24,216	0/0:0,54,255	0/0:0,24,242	0/0:0,57,255	0/0:0,57,255	0/0:0,33,245	0/0:0,45,255	0/0:0,36,255	0/0:0,66,255	0/0:0,81,255	0/0:0,87,255	0/0:0,54,255	0/0:0,51,255	0/0:0,72,255	0/0:0,48,255	0/0:0,72,255	0/0:0,21,181	0/0:0,42,255	0/0:0,54,255	0/0:0,51,255	0/0:0,75,255	0/0:0,105,255	0/0:0,72,255	0/0:0,69,255	0/0:0,42,255	0/0:0,12,138	0/0:0,57,255	0/0:0,45,255	0/0:0,15,171	0/0:0,12,128	0/0:0,33,250	0/0:0,63,255
OAR1	116355925	.	T	C	1472.07	PASS	DP=1980;VDB=3.70809e-05;SGB=138.092;RPBZ=2.60716;MQBZ=-8.26169;MQSBZ=-5.84653;BQBZ=-4.17623;FS=0;MQ0F=0.000505051;AC=11;AN=146;DP4=535,506,57,35;MQ=38	GT:PL	0/0:0,72,255	0/0:0,66,255	0/0:0,24,228	0/0:0,111,255	0/0:0,39,255	0/0:0,39,255	0/1:71,0,237	0/1:215,0,113	0/0:0,66,255	0/0:0,30,255	0/1:169,0,249	0/1:216,0,60	0/1:228,0,255	0/1:246,0,122	0/0:0,54,255	0/0:0,66,255	1/1:207,36,0	1/1:255,48,0	0/0:0,39,255	0/0:0,48,255	0/0:0,39,255	0/0:0,87,255	0/0:0,51,255	0/0:0,84,255	0/0:0,78,255	0/0:0,54,255	0/0:0,78,255	0/0:0,66,255	0/0:0,48,255	0/0:0,33,255	0/0:0,24,235	0/0:0,57,255	0/0:0,24,242	0/0:0,57,255	0/0:0,54,255	0/0:0,33,255	0/0:0,42,255	0/0:0,36,255	0/0:0,66,255	0/0:0,81,255	0/0:0,87,255	0/0:0,54,255	0/0:0,51,255	0/0:0,72,255	0/0:0,48,255	0/0:0,72,255	0/0:0,21,193	0/0:0,42,255	0/0:0,54,255	0/0:0,51,255	0/0:0,75,255	0/0:0,108,255	0/0:0,72,255	0/0:0,69,255	0/0:0,42,255	0/0:0,12,140	0/0:0,57,255	0/0:0,45,255	0/0:0,15,177	0/0:0,12,127	0/0:0,33,251	0/0:0,63,255
OAR1	116355941	.	A	G	11760.7	PASS	DP=1927;VDB=3.78081e-29;SGB=111.931;RPBZ=1.63231;MQBZ=-0.776301;MQSBZ=-6.39036;BQBZ=-0.307536;FS=0;MQ0F=0.000518941;AC=99;AN=144;DP4=181,238,326,386;MQ=37	GT:PL	1/1:255,72,0	0/0:0,66,255	1/1:201,24,0	1/1:255,108,0	1/1:235,39,0	0/1:159,0,169	0/1:68,0,221	0/1:204,0,120	1/1:255,66,0	1/1:255,30,0	0/1:166,0,208	0/1:213,0,66	1/1:255,78,0	1/1:255,51,0	0/1:182,0,249	0/1:226,0,210	1/1:236,42,0	1/1:255,48,0	0/1:158,0,152	0/1:68,0,255	1/1:255,39,0	1/1:255,90,0	0/0:0,51,255	0/0:0,84,255	0/1:241,0,255	0/1:199,0,212	0/1:246,0,255	0/1:255,0,237	1/1:255,48,0	1/1:255,33,0	1/1:252,30,0	1/1:255,54,0	0/1:24,0,146	0/1:253,0,155	1/1:255,54,0	1/1:255,30,0	1/1:255,42,0	1/1:255,33,0	0/0:0,66,255	0/0:0,54,255	0/0:0,84,255	0/0:0,57,255	1/1:255,51,0	1/1:255,72,0	0/1:185,0,188	0/1:255,0,255	0/1:41,0,141	0/1:230,0,131	0/1:185,0,212	0/1:249,0,153	0/0:0,75,255	0/0:0,69,255	1/1:255,75,0	1/1:255,66,0	1/1:255,42,0	1/1:140,12,0	1/1:255,57,0	1/1:255,45,0	0/1:138,0,27	1/1:102,9,0	0/1:158,0,87	1/1:255,63,0
OAR1	116370270	.	C	A	4340.37	PASS	DP=2528;VDB=3.4938e-28;SGB=439.446;RPBZ=0.854046;MQBZ=-1.85502;MQSBZ=1.14422;BQBZ=1.85331;SCBZ=0;FS=0;MQ0F=0;AC=29;AN=154;DP4=518,591,198,188;MQ=38	GT:PL	0/0:0,117,255	1/1:255,81,0	0/0:0,24,240	0/0:0,120,255	0/0:0,126,255	0/0:0,63,255	0/1:239,0,103	0/1:178,0,228	0/0:0,54,255	0/0:0,81,255	0/1:124,0,241	0/1:210,0,157	0/0:0,66,255	0/0:0,87,255	0/1:207,0,255	0/1:255,0,255	0/0:0,84,255	0/0:0,51,255	0/1:241,0,161	0/1:255,0,225	0/0:0,60,255	0/0:0,66,255	0/0:0,87,255	0/0:0,75,255	0/1:236,0,255	0/1:255,0,86	0/0:0,120,255	0/0:0,78,255	0/0:0,30,255	0/0:0,51,255	0/0:0,42,255	0/0:0,33,250	0/0:0,15,181	0/0:0,60,255	0/0:0,48,255	0/0:0,27,233	0/0:0,36,255	0/0:0,42,255	1/1:255,30,0	1/1:255,117,0	1/1:255,99,0	1/1:255,96,0	0/0:0,60,255	0/0:0,84,255	0/0:0,93,255	0/0:0,87,255	0/0:0,75,255	0/0:0,33,255	0/1:255,0,255	0/1:255,0,253	1/1:255,78,0	1/1:255,138,0	0/0:0,81,255	0/0:0,75,255	0/0:0,93,255	0/0:0,60,255	0/0:0,75,255	0/0:0,72,255	0/0:0,36,255	0/0:0,42,255	0/0:0,21,235	0/0:0,15,181
OAR1	116423880	.	C	T	4594.92	PASS	DP=1561;VDB=3.33588e-39;SGB=174.63;RPBZ=0.120272;MQBZ=-1.89579;MQSBZ=-3.18238;BQBZ=0.941195;FS=0;MQ0F=0.00128123;AC=40;AN=144;DP4=290,366,124,119;MQ=39	GT:PL	0/0:0,51,255	0/1:101,0,89	0/1:96,0,78	0/0:0,45,255	0/1:78,0,243	0/0:0,66,255	0/0:0,30,255	0/0:0,33,255	0/0:0,36,255	0/0:0,48,255	0/0:0,51,255	0/0:0,48,255	0/0:0,51,255	0/0:0,42,255	0/0:0,69,255	0/0:0,51,255	0/0:0,27,229	0/0:0,33,255	0/1:186,0,255	0/1:248,0,158	0/0:0,63,255	0/0:0,24,221	0/0:0,87,255	0/0:0,66,255	0/0:0,36,255	0/0:0,81,255	0/0:0,45,255	0/0:0,33,255	1/1:255,33,0	1/1:245,27,0	1/1:216,21,0	1/1:187,24,0	0/1:118,0,206	0/1:208,0,214	0/1:136,0,193	0/1:69,0,87	0/0:0,36,255	0/0:0,24,255	0/0:0,42,255	0/0:0,75,255	1/1:255,78,0	1/1:255,69,0	0/1:133,0,113	0/1:132,0,39	0/0:0,60,255	0/0:0,51,255	0/1:63,0,104	0/1:81,0,126	0/1:255,0,255	0/1:174,0,167	1/1:255,12,0	1/1:255,51,0	0/1:186,0,199	0/1:156,0,223	0/0:0,21,153	0/0:0,54,255	0/1:33,0,57	0/1:87,0,224	0/0:0,33,255	0/0:0,24,224	1/1:140,15,0	1/1:232,21,0
OAR1	116490819	.	A	G	1423.54	PASS	DP=647;VDB=1.51766e-06;SGB=50.5835;RPBZ=-0.149576;MQBZ=-1.63688;MQSBZ=0.910078;BQBZ=0.0663731;FS=0;MQ0F=0;AC=21;AN=138;DP4=191,133,35,28;MQ=38	GT:PL	0/1:139,0,27	./.:0,0,0	1/1:172,15,0	1/1:197,27,0	0/0:0,27,255	0/0:0,12,148	0/0:0,9,118	0/0:0,12,132	0/0:0,18,181	0/0:0,9,96	0/0:0,27,234	0/0:0,12,143	0/0:0,24,221	0/0:0,27,247	0/0:0,24,195	0/0:0,18,181	0/0:0,15,172	0/0:0,27,235	0/0:0,18,194	0/0:0,15,181	0/0:0,27,243	0/0:0,9,108	0/0:0,30,226	0/0:0,18,159	0/1:96,0,139	0/1:69,0,104	0/0:0,30,255	0/0:0,0,216	0/0:0,9,102	./.:0,0,0	0/0:0,15,137	0/0:0,9,113	0/0:0,21,216	0/0:0,12,125	0/0:0,12,153	0/0:0,3,42	0/1:42,3,0	0/1:87,0,143	1/1:173,18,0	1/1:134,12,0	0/0:0,24,243	0/0:0,30,192	0/1:8,0,117	0/0:0,33,255	0/0:0,36,255	0/0:0,15,138	0/0:0,18,187	0/0:0,15,127	0/0:0,9,85	0/0:0,18,191	0/0:0,12,143	0/0:0,12,146	0/0:0,6,84	0/0:0,18,188	0/1:30,0,90	0/1:51,0,255	0/1:78,0,22	0/0:0,3,36	0/1:63,0,72	./.:0,0,0	0/0:0,15,172	0/0:0,9,59
OAR1	116576857	.	G	A	1813.95	PASS	DP=1204;VDB=7.61515e-11;SGB=105.878;RPBZ=2.05353;MQBZ=-3.81207;MQSBZ=6.68362;BQBZ=-0.794193;FS=0;MQ0F=0;AC=17;AN=146;DP4=336,272,63,31;MQ=39	GT:PL	0/1:183,0,242	0/0:0,18,211	0/1:255,3,0	1/1:242,39,0	0/0:0,42,255	0/0:0,3,36	0/0:0,48,255	0/0:0,9,105	0/0:0,30,255	0/0:0,66,255	0/0:0,39,255	0/0:0,18,193	0/0:0,21,222	0/0:0,48,255	0/0:0,27,255	0/0:0,27,246	0/0:0,36,255	0/0:0,51,255	0/0:0,36,255	0/0:0,54,255	0/0:0,18,204	0/0:0,18,183	0/0:0,33,255	0/0:0,21,222	0/1:80,0,78	0/1:153,0,63	0/0:0,39,255	0/0:0,36,255	0/0:0,12,142	0/0:0,9,100	0/0:0,12,146	0/0:0,12,118	0/0:0,15,145	0/0:0,15,159	0/0:0,24,247	0/0:0,9,118	0/1:60,0,120	0/1:72,0,153	0/0:0,42,255	0/0:0,69,255	0/0:0,54,255	0/0:0,75,255	0/0:0,36,255	0/0:0,36,255	0/0:0,42,255	0/0:0,42,255	./.:0,0,0	0/0:0,9,118	0/0:0,30,255	0/0:0,54,255	0/0:0,39,255	0/0:0,51,255	0/0:0,42,255	0/0:0,27,249	0/1:205,0,3	0/1:130,0,227	0/1:122,0,105	0/1:51,0,165	0/1:142,0,173	0/1:129,0,99	0/0:0,12,148	0/0:0,39,255
OAR1	11661872	.	G	A	6493.44	PASS	DP=924;VDB=1.76054e-05;SGB=82.0571;RPBZ=1.84991;MQBZ=-2.81567;MQSBZ=-3.30391;BQBZ=1.69034;FS=0;MQ0F=0.00108225;AC=72;AN=134;DP4=138,115,161,132;MQ=38	GT:PL	1/1:255,39,0	0/1:93,0,167	1/1:84,6,0	0/0:0,15,126	0/1:97,0,153	0/0:0,30,255	0/1:33,0,69	0/1:63,0,62	0/1:111,0,110	0/1:47,0,73	0/1:108,0,74	0/1:87,0,180	0/1:201,0,139	0/1:115,0,90	0/0:0,30,245	0/0:0,30,231	1/1:255,27,0	1/1:255,30,0	0/1:156,0,51	0/1:94,0,101	0/0:0,9,113	0/0:0,24,216	1/1:255,39,0	1/1:238,30,0	0/1:134,0,255	0/1:154,0,152	0/1:128,0,200	0/1:107,0,165	0/1:39,0,240	0/1:88,0,28	0/1:124,0,60	0/1:28,0,107	0/1:91,0,155	0/1:172,0,31	0/1:60,0,110	0/1:99,0,108	0/1:138,0,60	0/1:103,0,42	1/1:255,39,0	1/1:255,57,0	1/1:219,27,0	1/1:255,45,0	0/0:0,30,255	0/0:0,33,255	0/0:0,21,222	0/0:0,21,201	0/1:164,0,54	0/1:64,0,137	0/0:0,15,175	0/0:0,15,143	1/1:255,45,0	1/1:255,39,0	1/1:199,18,0	1/1:230,27,0	0/0:0,48,255	0/0:0,30,241	1/1:42,3,0	0/1:31,0,68	./.:0,0,0	1/1:234,30,0	./.:0,0,0	0/1:36,0,36
OAR1	116661702	.	G	T	3649.33	PASS	DP=891;VDB=0.017495;SGB=96.8689;RPBZ=-0.936397;MQBZ=-2.98744;MQSBZ=0.602184;BQBZ=-1.37497;FS=0;MQ0F=0;AC=41;AN=144;DP4=203,159,92,79;MQ=39	GT:PL	0/0:0,21,200	0/1:63,0,196	0/0:0,9,93	0/0:0,33,255	0/0:0,33,255	0/0:0,6,66	0/0:0,36,255	0/0:0,18,158	0/1:30,0,179	0/1:148,0,95	0/0:0,15,167	0/0:0,21,229	0/1:222,0,104	0/1:98,0,60	0/1:123,0,123	0/1:175,0,169	0/1:96,0,214	0/1:36,0,36	0/1:36,0,36	0/1:176,0,120	0/0:0,9,92	0/0:0,27,255	0/0:0,30,255	0/0:0,39,255	0/0:0,12,143	0/0:0,39,255	0/0:9,39,255	0/0:0,42,255	0/0:0,21,215	0/0:0,21,217	0/0:0,12,128	0/1:42,3,0	0/0:0,15,168	0/0:0,18,202	1/1:85,9,0	0/1:9,0,134	0/1:39,0,132	0/0:0,3,27	0/1:156,0,155	0/1:50,0,113	1/1:250,30,0	1/1:255,36,0	0/1:102,0,130	0/1:131,0,118	0/0:0,27,229	0/0:0,42,255	0/0:0,12,138	0/0:0,9,105	1/1:181,21,0	1/1:255,36,0	1/1:255,42,0	1/1:255,72,0	0/1:81,0,161	0/1:115,0,27	0/0:0,30,237	0/0:0,15,119	0/0:0,9,119	0/0:0,36,255	0/0:0,12,125	0/0:0,24,232	0/0:0,6,84	0/0:0,9,113
OAR1	116710006	.	C	T	425.614	PASS	DP=606;VDB=0.00893491;SGB=24.5426;RPBZ=0.545167;MQBZ=0.416572;MQSBZ=2.70821;BQBZ=0;FS=0;MQ0F=0;AC=7;AN=136;DP4=132,154,10,12;MQ=35	GT:PL	0/1:150,0,118	0/0:0,18,169	./.:0,0,0	0/0:0,18,144	0/0:0,9,95	0/0:27,39,105	0/0:0,15,152	0/0:0,9,76	0/0:0,18,187	0/0:0,15,104	0/0:0,15,154	0/0:0,15,125	0/0:0,30,255	0/0:0,9,77	0/0:0,12,103	0/0:0,15,134	0/0:0,12,89	0/0:0,12,138	0/0:0,18,195	0/0:0,9,92	0/0:0,3,12	0/0:0,6,66	0/0:0,24,203	0/0:0,21,201	0/0:0,6,47	0/0:0,6,77	0/0:0,21,189	0/0:0,6,84	0/0:0,6,77	0/0:0,21,228	0/0:0,12,138	0/0:0,6,44	./.:0,0,0	0/0:0,9,101	0/0:0,12,145	0/0:0,9,106	0/0:0,6,84	0/0:0,12,131	0/0:0,6,44	0/0:0,21,185	0/0:0,39,255	0/0:0,21,232	0/1:11,0,105	0/1:127,0,113	0/1:41,0,145	0/1:30,0,81	0/0:0,12,134	0/0:0,6,47	0/0:0,9,85	0/0:0,27,232	0/0:0,9,85	0/0:0,18,179	0/1:51,0,100	0/1:131,0,48	0/0:0,12,104	0/0:0,6,77	0/0:0,36,255	0/0:0,3,42	0/0:0,12,145	0/0:0,15,163	0/0:0,9,115	0/0:0,12,148
OAR1	116726191	.	A	G	1000.71	PASS	DP=525;VDB=6.74967e-06;SGB=28.8599;RPBZ=-2.05716;MQBZ=0.865374;MQSBZ=2.1679;BQBZ=1.09621;FS=0;MQ0F=0;AC=18;AN=134;DP4=168,103,28,16;MQ=39	GT:PL	0/0:0,36,255	0/0:0,6,77	0/0:0,15,129	1/1:255,33,0	0/0:0,9,105	0/0:0,12,128	0/0:0,18,187	0/0:0,9,95	0/0:0,9,102	0/0:0,9,42	0/0:0,15,144	0/0:0,30,255	0/0:0,18,188	0/0:0,12,119	0/0:0,18,174	0/0:0,21,212	0/0:0,18,201	0/0:0,15,129	0/0:0,3,42	./.:0,0,0	0/0:0,9,113	0/0:0,9,90	0/0:0,27,215	0/0:0,18,199	0/1:102,0,101	0/1:59,0,92	0/1:175,0,137	0/1:84,6,0	0/1:60,0,54	0/1:36,0,36	0/1:65,0,65	0/1:24,0,66	0/0:0,12,118	0/0:0,12,118	0/1:24,0,102	0/1:105,0,63	0/1:27,0,104	0/0:0,3,32	0/1:65,0,72	0/1:24,0,165	0/0:0,18,194	0/0:0,18,200	0/0:0,9,105	0/0:0,18,190	0/0:0,21,212	0/0:0,30,255	0/0:0,3,23	0/0:0,3,37	0/0:0,15,154	0/0:0,15,136	0/0:0,24,198	0/0:0,30,255	0/0:0,21,235	0/0:0,24,224	0/0:0,18,166	0/1:36,0,36	0/0:0,12,137	0/0:0,9,118	0/0:0,15,143	0/0:0,9,119	0/0:0,3,36	./.:0,0,0
OAR1	116806286	.	G	A	1911.22	PASS	DP=1059;VDB=8.447e-05;SGB=141.107;RPBZ=0.727693;MQBZ=-0.709069;MQSBZ=-3.42857;BQBZ=0.0826039;FS=0;MQ0F=0;AC=17;AN=142;DP4=248,278,52,59;MQ=38	GT:PL	0/0:0,54,255	0/0:0,30,255	0/1:27,0,132	1/1:255,75,0	0/1:163,0,63	0/0:0,3,42	0/0:0,33,255	0/0:0,30,255	0/0:0,30,255	0/0:0,15,149	0/0:0,33,255	0/0:0,30,255	0/0:0,33,255	0/0:0,27,229	0/0:0,36,255	0/0:0,21,196	0/0:0,12,142	0/0:0,24,194	0/0:0,36,255	0/0:0,36,255	0/0:0,30,253	0/0:0,24,234	0/0:0,21,204	0/0:0,45,255	0/0:0,18,178	0/0:0,21,176	0/1:239,0,107	0/1:127,0,152	0/1:204,0,86	0/1:31,0,54	0/1:92,0,63	0/1:77,0,156	0/0:0,21,186	0/0:0,12,130	0/1:85,0,93	0/1:75,0,33	0/0:0,9,95	0/0:0,27,249	0/1:206,0,204	0/1:200,0,255	0/0:0,48,255	0/0:0,54,255	0/0:0,27,248	0/0:0,39,255	0/0:0,27,241	0/0:0,48,255	0/0:0,27,253	0/0:0,27,236	0/0:0,12,134	0/0:0,24,223	0/0:0,15,150	0/0:0,42,255	0/0:0,24,212	0/0:0,30,242	0/1:255,0,124	0/0:0,3,41	0/0:0,84,255	0/0:0,24,236	0/0:0,15,157	0/0:0,30,255	0/0:0,3,36	./.:0,0,0
OAR1	116927714	.	C	T,A	2927.67	PASS	DP=1299;VDB=2.55643e-11;SGB=143.528;RPBZ=0.970903;MQBZ=0.783174;MQSBZ=0.0926634;BQBZ=-0.448162;FS=0;MQ0F=0;AC=12,9;AN=148;DP4=273,341,65,75;MQ=38	GT:PL	0/0:0,30,255,30,255,255	0/0:0,30,255,30,255,255	0/1:18,0,194,39,197,227	1/1:255,33,0,255,33,255	0/1:153,0,138,168,163,255	0/0:0,24,255,24,255,255	0/2:181,184,213,0,39,15	2/2:223,223,223,27,27,0	0/0:0,30,226,30,226,226	0/0:0,21,217,21,217,217	0/2:218,248,255,0,249,219	0/2:191,203,255,0,120,99	0/2:132,156,255,0,239,220	0/2:201,219,255,0,125,104	0/0:0,33,248,33,248,248	0/0:0,45,255,45,255,255	0/2:107,119,234,0,133,121	0/2:192,204,255,0,128,104	0/0:0,60,255,60,255,255	0/0:0,39,255,27,255,255	0/0:0,15,177,15,177,177	0/0:0,39,255,39,255,255	0/0:0,54,255,54,255,255	0/0:0,54,255,54,255,255	0/0:0,33,239,33,239,239	0/0:0,36,255,36,255,255	0/1:231,0,119,246,152,255	0/1:155,0,138,170,156,255	0/0:0,24,248,24,248,248	0/0:0,30,253,30,253,253	0/0:0,9,96,9,96,96	0/0:0,42,255,42,255,255	0/0:0,21,175,21,175,175	0/0:0,42,255,42,255,255	0/0:0,42,255,42,255,255	0/0:0,12,128,12,128,128	0/0:0,18,196,18,196,196	0/0:0,9,92,9,92,92	0/1:146,0,161,164,182,255	0/1:254,0,227,255,255,255	0/0:0,63,255,63,255,255	0/0:0,66,255,66,255,255	0/0:0,45,255,45,255,255	0/0:0,57,255,57,255,255	0/0:0,63,255,63,255,255	0/0:0,60,255,60,255,255	0/0:0,18,207,18,207,207	0/0:0,24,207,24,207,207	0/0:0,21,194,21,194,194	0/0:0,45,255,45,255,255	0/0:0,51,255,51,255,255	0/0:0,42,255,42,255,255	0/0:0,36,255,36,255,255	0/0:0,36,255,36,255,255	0/1:58,0,177,76,186,243	0/1:255,0,99,255,138,255	0/0:0,21,201,21,201,201	0/0:0,6,84,6,84,84	./.:0,0,0,0,0,0	0/0:0,27,255,27,255,255	0/0:0,6,69,6,69,69	0/0:0,27,249,27,249,249
OAR1	11696478	.	C	G	5871.43	PASS	DP=1116;VDB=6.16571e-44;SGB=63.7536;RPBZ=1.52528;MQBZ=0.38245;MQSBZ=5.93104;BQBZ=2.05743;FS=0;MQ0F=0.000896057;AC=67;AN=148;DP4=234,145,153,110;MQ=38	GT:PL	0/0:0,42,255	1/1:255,9,0	./.:0,0,0	1/1:255,36,0	0/0:0,30,255	1/1:118,9,0	0/0:0,24,217	0/0:0,33,255	0/1:35,0,92	0/1:92,0,153	0/0:0,18,159	0/0:0,36,255	0/0:0,42,255	0/0:0,42,202	0/0:0,27,255	0/0:0,12,134	0/0:0,51,255	0/0:0,24,232	0/1:99,0,118	0/1:136,0,57	0/0:0,27,255	0/0:0,36,255	0/0:0,36,255	0/0:0,27,255	1/1:255,30,0	1/1:255,33,0	0/1:142,0,169	0/1:144,0,140	0/1:181,0,77	0/1:21,0,171	0/1:69,0,93	0/1:112,0,48	0/1:134,0,98	0/1:36,0,30	0/1:202,0,57	0/1:91,0,18	0/1:89,0,93	0/1:60,0,80	0/0:0,45,255	0/0:0,36,239	0/0:0,42,255	0/0:0,36,255	1/1:242,24,0	1/1:255,33,0	1/1:255,54,0	1/1:255,51,0	0/1:30,0,92	0/1:33,0,61	0/0:0,36,255	0/0:0,27,248	0/0:0,45,255	0/0:0,75,255	0/1:156,0,124	0/1:174,0,255	1/1:255,51,0	1/1:255,51,0	1/1:122,15,0	1/1:46,9,0	0/1:69,0,104	1/1:77,6,0	0/1:113,0,66	0/1:155,0,143
OAR1	116986612	.	C	T	2800.06	PASS	DP=1253;VDB=1.55136e-08;SGB=50.2624;RPBZ=-0.31974;MQBZ=-0.89246;MQSBZ=1.84849;BQBZ=-1.3948;FS=0;MQ0F=0;AC=29;AN=148;DP4=300,307,69,63;MQ=39	GT:PL	0/1:219,0,255	0/0:0,21,192	1/1:207,18,0	1/1:255,66,0	0/1:21,0,132	0/0:0,3,42	0/0:0,39,255	0/0:0,45,255	0/1:163,0,176	0/1:148,0,90	0/1:169,0,160	0/1:64,0,110	0/0:0,33,255	0/0:0,69,255	0/0:0,39,255	0/1:3,0,250	0/0:0,30,255	0/0:0,24,255	0/0:0,48,255	0/0:0,60,255	0/0:0,39,255	0/0:0,24,199	0/1:205,0,146	0/1:80,0,131	0/0:0,42,255	0/0:0,39,255	0/1:196,0,182	0/1:63,0,92	0/0:0,30,255	0/0:0,15,167	0/0:0,18,201	0/0:0,15,169	0/0:0,24,247	0/0:0,24,229	0/0:0,39,255	0/0:0,21,214	0/0:0,24,238	0/0:0,39,255	0/0:0,36,255	0/0:0,3,255	0/0:0,48,255	0/0:0,39,255	0/1:144,0,235	0/1:193,0,142	0/1:125,0,145	0/1:81,0,182	0/0:0,24,248	0/0:0,51,255	0/0:0,10,254	0/0:0,36,255	0/0:0,33,255	0/0:0,39,255	0/1:147,0,91	0/1:193,0,192	0/0:0,51,255	0/0:0,42,255	0/0:0,18,122	0/0:0,36,255	0/0:0,12,137	0/0:0,36,255	0/1:42,3,0	0/1:27,0,68
OAR1	117004516	.	C	T	2651.42	PASS	DP=1479;VDB=4.3645e-11;SGB=103.085;RPBZ=-0.0846371;MQBZ=-2.61521;MQSBZ=2.99566;BQBZ=0.695471;FS=0;MQ0F=0;AC=21;AN=144;DP4=397,370,74,46;MQ=38	GT:PL	0/1:79,0,124	0/0:0,21,228	1/1:230,21,0	1/1:246,27,0	0/0:0,36,255	0/0:0,24,252	0/0:0,21,209	0/0:0,42,255	0/1:111,0,255	0/1:82,0,216	0/1:77,0,105	0/1:111,0,128	0/0:0,45,255	0/0:0,51,255	0/0:0,66,255	0/0:0,54,255	0/0:0,66,255	0/0:0,45,255	0/0:0,66,255	0/0:0,66,255	0/0:0,30,237	0/0:0,63,255	0/1:112,0,225	0/1:189,0,142	0/0:0,27,229	0/0:0,51,255	0/1:186,0,255	0/1:183,0,91	0/0:0,27,253	0/0:0,45,255	0/0:0,39,255	0/0:0,48,255	0/0:0,27,255	0/0:0,51,255	0/0:0,51,255	0/0:0,36,255	0/0:0,60,255	0/0:0,21,204	0/0:0,69,255	0/0:0,78,255	0/0:0,60,255	0/0:0,48,255	0/1:197,0,255	0/1:194,0,155	0/1:216,0,96	0/1:146,0,254	0/0:0,21,211	0/0:0,36,243	0/0:0,51,255	0/0:0,33,255	0/0:0,72,255	0/0:0,57,255	0/1:206,0,237	0/1:205,0,198	0/0:0,18,185	0/0:0,24,219	0/0:0,24,245	0/0:0,6,68	0/0:0,18,159	0/0:0,24,207	0/1:15,3,0	0/0:0,6,84
OAR1	117036428	.	C	T	5463.9	PASS	DP=1297;VDB=0;SGB=52.8613;RPBZ=-0.0703225;MQBZ=-3.761;MQSBZ=-5.94756;BQBZ=-2.40026;FS=0;MQ0F=0;AC=51;AN=142;DP4=205,312,83,158;MQ=39	GT:PL	0/1:67,0,57	0/0:0,48,236	1/1:183,24,0	1/1:255,57,0	0/1:5,0,164	0/1:15,0,231	0/0:0,24,210	0/0:0,36,255	0/1:255,0,121	0/1:53,0,161	0/1:125,0,152	0/1:211,0,117	0/0:0,30,250	0/0:0,12,128	0/0:0,39,255	0/0:0,48,255	0/0:0,42,255	0/0:0,24,235	0/0:0,36,255	0/0:0,51,255	0/0:0,18,203	0/0:0,42,255	0/1:197,0,200	0/1:95,0,135	0/1:188,0,127	0/1:128,0,137	0/1:236,0,232	0/1:150,0,191	1/1:234,24,0	1/1:202,21,0	1/1:246,30,0	1/1:170,18,0	0/1:156,0,196	0/1:115,0,55	0/1:134,0,183	0/1:128,0,87	0/1:177,0,203	0/1:148,0,54	0/0:0,45,255	0/0:0,33,255	0/0:0,69,255	0/0:0,51,255	0/1:107,0,232	0/1:136,0,179	0/1:187,0,183	0/1:211,0,173	0/1:115,0,74	0/1:125,0,179	0/0:0,30,255	0/0:0,54,255	0/0:0,11,255	0/0:0,39,255	0/1:179,0,124	0/1:186,0,227	0/0:0,51,255	0/0:0,39,255	0/1:101,0,102	0/1:0,0,176	0/1:63,0,163	0/0:0,42,255	1/1:172,15,0	1/1:84,6,0
OAR1	117105338	.	A	G	3431.58	PASS	DP=800;VDB=2.77367e-12;SGB=66.4625;RPBZ=1.20491;MQBZ=-0.34094;MQSBZ=-1.76869;BQBZ=0.557516;FS=0;MQ0F=0.00125;AC=44;AN=134;DP4=152,153,70,71;MQ=38	GT:PL	0/0:0,27,253	1/1:142,12,0	0/0:0,24,186	0/0:0,9,105	0/0:0,9,119	0/0:0,12,128	0/0:0,15,165	0/0:0,21,172	0/0:0,24,228	0/0:0,21,177	0/0:0,21,219	0/0:0,24,239	0/0:0,27,255	0/0:0,36,255	0/0:0,33,255	0/0:0,21,198	0/0:0,30,255	0/0:0,36,255	0/0:0,15,178	0/0:0,15,176	0/0:0,12,153	0/0:0,24,246	0/1:33,0,230	0/1:177,0,88	0/1:81,0,236	0/0:0,30,255	0/1:119,0,96	0/1:77,0,80	0/0:0,6,60	0/0:0,21,221	0/0:0,6,50	0/0:0,9,117	0/1:72,0,65	0/1:111,0,63	0/1:24,0,134	0/1:33,0,68	0/1:124,0,87	0/1:72,0,164	0/1:12,0,72	0/1:119,0,115	1/1:255,33,0	0/1:153,0,24	0/0:0,15,167	0/0:0,30,233	0/1:181,0,102	0/1:54,0,96	0/1:63,0,101	0/1:45,0,189	1/1:253,27,0	1/1:243,24,0	1/1:248,24,0	1/1:255,30,0	0/0:0,30,255	0/0:0,33,255	1/1:153,12,0	0/1:72,6,0	0/1:6,0,155	0/0:0,12,142	1/1:16,9,0	1/1:148,12,0	0/0:0,9,118	./.:0,0,0
OAR1	117105351	.	C	T	625.997	PASS	DP=743;VDB=0.00279404;SGB=39.8276;RPBZ=1.01634;MQBZ=0.0454414;MQSBZ=-2.60828;BQBZ=0.32159;FS=0;MQ0F=0.00134589;AC=7;AN=134;DP4=172,245,14,13;MQ=38	GT:PL	0/0:0,27,253	0/0:0,12,142	0/0:0,24,186	0/0:0,9,105	0/0:0,9,119	0/0:0,12,128	0/0:0,15,167	0/0:0,18,165	0/0:0,24,225	0/0:0,21,177	0/0:0,21,219	0/0:0,24,241	0/0:0,27,255	0/0:0,36,255	0/1:144,0,149	0/1:153,0,21	0/0:0,30,255	0/0:0,36,255	0/0:0,15,178	0/0:0,15,173	0/1:153,12,0	0/1:54,0,152	0/0:0,30,255	0/0:0,30,255	0/1:146,0,194	0/1:91,0,171	0/0:0,24,231	0/0:0,24,198	0/0:0,6,60	0/0:0,21,190	0/0:0,6,50	0/0:0,9,101	0/0:0,12,148	0/0:0,24,181	0/0:0,18,173	0/0:0,9,101	0/0:0,21,211	0/0:0,30,255	0/0:0,12,99	0/0:0,24,242	0/0:0,33,255	0/0:0,18,202	0/0:0,15,167	0/0:0,30,210	0/1:12,0,228	0/0:0,18,167	0/0:0,15,179	0/0:0,33,255	0/0:0,27,254	0/0:0,24,234	0/0:0,24,249	0/0:0,30,243	0/0:0,30,255	0/0:0,33,255	0/0:0,12,153	0/0:0,6,72	0/0:0,18,120	0/0:0,12,137	0/0:0,9,16	0/0:0,12,148	0/0:0,9,118	./.:0,0,0
OAR1	11715696	.	C	A	743.335	PASS	DP=838;VDB=1.23346e-06;SGB=-55.2288;RPBZ=8.96521;MQBZ=-1.93252;MQSBZ=3.42277;BQBZ=5.15682;FS=0;MQ0F=0.00119332;AC=18;AN=138;DP4=405,119,20,26;MQ=37	GT:PL	0/0:0,15,172	0/0:0,90,255	0/0:0,18,139	0/0:0,9,119	0/0:0,24,184	0/0:0,30,176	0/0:0,27,230	0/0:0,24,191	0/0:4,0,183	0/0:0,24,228	0/0:0,51,255	0/0:0,15,162	0/1:132,0,164	0/0:4,0,197	0/0:0,27,185	0/0:0,51,255	0/0:0,27,229	0/0:0,15,107	0/1:23,0,145	0/1:110,0,120	0/0:0,27,232	0/0:0,27,200	0/1:112,0,189	0/1:23,0,164	0/1:70,0,153	0/1:95,0,158	0/0:0,9,242	0/1:12,0,197	0/0:0,15,123	0/0:0,21,204	0/0:0,12,145	0/1:67,0,81	0/0:2,0,87	0/1:31,0,46	0/1:24,0,133	0/1:25,0,120	0/0:0,24,226	0/1:22,0,88	0/0:0,27,207	0/0:0,39,255	0/0:0,48,255	0/0:0,42,255	0/0:0,6,62	0/1:12,0,176	0/1:23,0,200	0/1:12,0,164	0/0:0,15,147	0/0:0,33,236	0/0:0,30,255	0/0:0,30,254	0/0:0,21,189	0/0:0,33,245	0/0:0,30,208	0/0:0,33,255	0/0:0,45,231	0/0:0,48,254	0/1:65,0,65	0/0:0,9,90	0/0:0,6,82	0/0:0,21,179	0/1:84,6,0	0/0:0,9,90
OAR1	11715698	.	T	G	754.324	PASS	DP=849;VDB=1.56189e-06;SGB=-55.2288;RPBZ=8.59002;MQBZ=-1.90746;MQSBZ=3.90816;BQBZ=5.22337;FS=0;MQ0F=0.00117786;AC=18;AN=136;DP4=384,134,21,25;MQ=37	GT:PL	0/0:0,15,172	0/0:0,90,255	0/0:0,18,139	0/0:0,9,119	0/0:0,24,184	0/0:0,30,176	0/0:0,27,230	0/0:0,24,191	0/0:4,0,182	0/0:0,21,211	0/0:0,51,255	0/0:0,15,162	0/1:132,0,157	0/0:7,0,190	0/0:0,27,206	0/0:0,51,255	0/0:0,27,235	0/0:0,15,107	0/1:21,0,176	0/1:106,0,120	0/0:0,27,233	0/0:0,27,198	0/1:118,0,205	0/1:23,0,161	0/1:70,0,153	0/1:104,0,159	0/0:0,9,248	0/1:9,0,226	0/0:0,15,157	0/0:0,21,204	0/0:0,12,145	0/1:67,0,86	0/0:2,0,87	0/1:31,0,46	0/1:24,0,126	0/1:25,0,120	0/0:0,21,205	0/1:22,0,127	0/0:0,27,206	0/0:0,39,255	0/0:0,45,255	0/0:0,42,255	0/0:0,6,62	0/1:14,0,159	0/1:23,0,199	0/1:12,0,158	0/0:0,15,147	0/0:0,33,255	0/0:0,30,255	0/0:0,30,250	0/0:0,21,188	0/0:0,33,255	0/0:0,30,208	0/0:0,33,255	0/0:0,45,255	0/0:0,48,254	0/1:65,0,65	./.:0,0,0	0/0:0,6,82	0/0:0,21,179	0/1:84,6,0	0/0:0,9,90
OAR1	117198196	.	G	C	1567.33	PASS	DP=862;VDB=7.65361e-07;SGB=54.1047;RPBZ=0.920244;MQBZ=-2.03164;MQSBZ=-0.229904;BQBZ=-1.41928;FS=0;MQ0F=0.00348028;AC=18;AN=132;DP4=214,217,38,30;MQ=38	GT:PL	0/0:0,30,255	0/0:0,18,211	1/1:209,33,0	0/0:0,90,255	0/0:0,3,42	0/0:0,9,105	0/0:0,42,255	0/0:0,48,255	0/1:81,0,24	0/1:68,0,33	0/1:128,0,128	0/1:122,0,161	0/0:0,27,230	0/0:0,15,172	0/0:0,18,181	0/0:0,21,235	0/0:0,42,255	0/0:0,51,255	0/0:0,36,255	0/0:0,30,255	0/0:0,9,101	0/0:0,15,154	0/1:59,0,105	0/1:123,0,208	0/0:0,30,225	0/0:0,18,153	0/1:150,0,79	0/1:118,0,153	0/0:0,15,181	0/0:0,21,225	0/0:0,24,197	0/0:0,27,201	0/0:0,18,183	0/0:0,12,153	0/0:0,9,118	0/0:0,9,92	0/0:0,12,145	0/0:0,9,118	0/0:0,24,222	0/0:0,36,255	0/0:0,27,228	0/0:0,45,255	0/1:142,0,128	0/1:101,0,59	0/1:175,0,149	0/1:18,0,203	0/0:0,12,127	0/0:0,6,57	0/0:0,45,255	0/0:0,24,229	0/0:0,27,255	0/0:0,21,212	0/1:64,0,98	0/1:42,3,0	0/0:0,45,255	0/0:0,15,150	0/0:0,30,243	0/0:0,3,42	0/0:0,33,255	0/0:0,3,42	./.:0,0,0	0/1:132,0,24
OAR1	117245743	.	C	T	1402.56	PASS	DP=1189;VDB=2.02514e-13;SGB=64.3282;RPBZ=-0.734609;MQBZ=-2.53375;MQSBZ=-0.65856;BQBZ=-1.98059;FS=0;MQ0F=0.000841043;AC=13;AN=140;DP4=307,342,35,32;MQ=39	GT:PL	0/0:0,24,182	0/0:0,51,255	0/0:0,48,255	0/0:0,54,255	0/0:0,18,194	0/0:0,51,255	0/1:112,0,120	0/1:193,0,158	0/0:0,30,255	0/0:0,12,130	0/1:90,0,229	0/1:173,0,154	0/1:59,0,131	0/1:172,0,160	0/1:84,0,220	0/1:86,0,193	0/1:139,0,158	0/1:154,0,96	0/0:0,30,255	0/0:0,30,255	0/1:64,0,67	0/1:209,0,70	0/0:0,42,255	0/0:0,42,255	0/0:0,48,255	0/0:0,33,255	0/0:0,48,255	0/0:0,24,255	0/0:0,30,255	0/0:0,27,247	0/0:0,33,255	0/0:0,27,255	0/0:0,12,113	0/0:0,15,155	0/0:0,27,255	0/0:0,12,128	0/0:0,24,244	0/0:0,12,136	0/0:0,30,255	0/0:0,60,255	0/0:0,48,255	0/0:0,54,255	0/0:0,57,255	0/0:0,27,255	0/0:0,33,255	0/0:0,45,255	0/0:0,12,141	0/0:0,36,255	0/0:0,39,255	0/0:0,33,255	0/0:0,54,255	0/0:0,39,255	0/0:0,42,255	0/0:0,27,243	0/0:0,69,255	0/0:0,51,255	0/0:0,36,249	0/0:0,9,119	0/0:0,18,114	0/0:0,42,253	0/0:0,24,144	0/0:0,9,119
OAR1	117350778	.	G	T	3248.39	PASS	DP=1023;VDB=4.27528e-18;SGB=108.902;RPBZ=1.35556;MQBZ=-0.898445;MQSBZ=-2.54055;BQBZ=-1.4347;FS=0;MQ0F=0;AC=25;AN=146;DP4=233,223,63,79;MQ=38	GT:PL	0/0:0,6,77	0/1:86,0,87	0/0:0,18,207	0/0:0,66,255	0/0:0,15,158	0/0:0,9,113	0/1:178,0,58	0/1:192,0,228	0/1:172,0,244	0/1:116,0,126	0/1:101,0,255	0/1:92,0,131	0/1:218,0,164	0/1:148,0,110	0/1:137,0,102	0/1:121,0,121	0/1:119,0,148	0/1:60,0,66	0/1:191,0,93	0/1:155,0,118	0/0:0,6,77	0/1:124,0,24	0/0:0,57,255	0/0:0,30,255	0/0:0,24,209	0/0:0,21,169	0/0:0,39,255	0/0:0,33,242	0/0:0,12,153	0/0:0,18,172	0/0:0,15,146	0/0:0,21,202	0/0:0,18,211	0/0:0,15,183	0/0:0,18,144	0/0:0,9,105	0/0:0,15,168	0/0:0,36,255	0/1:102,0,146	0/1:196,0,201	0/0:0,27,255	0/0:0,48,255	0/1:87,0,225	0/1:147,0,119	0/1:124,0,188	0/1:210,0,213	0/0:0,12,134	0/0:0,27,255	0/0:0,30,255	0/0:0,9,85	0/0:0,36,255	0/0:0,24,226	0/1:207,0,144	0/1:156,0,208	0/0:0,24,230	0/0:0,54,255	0/0:0,15,181	0/0:0,18,204	0/0:0,6,84	0/0:0,6,76	0/0:0,21,235	0/0:0,15,96
OAR1	117608697	.	G	A	1534.61	PASS	DP=659;VDB=1.55329e-14;SGB=34.9888;RPBZ=-0.239734;MQBZ=0.36702;MQSBZ=-2.39906;BQBZ=1.3465;FS=0;MQ0F=0.00151745;AC=21;AN=142;DP4=139,183,21,40;MQ=38	GT:PL	0/0:0,18,174	0/0:0,6,77	0/0:0,3,42	0/0:0,6,84	0/0:0,6,77	0/1:71,0,27	0/0:0,9,97	0/0:0,18,193	0/0:0,15,177	0/0:0,15,141	0/1:85,0,39	0/1:44,0,131	0/1:42,3,0	0/1:120,0,110	0/1:31,0,95	0/1:163,0,161	1/1:148,12,0	1/1:177,15,0	0/1:181,0,54	0/1:132,0,9	0/1:42,3,0	0/1:88,0,158	0/0:0,15,165	0/0:0,36,255	0/0:0,27,255	0/0:0,24,239	0/0:0,27,240	0/0:0,18,165	0/0:0,9,118	0/0:0,24,201	0/0:0,9,107	0/0:0,9,105	0/0:0,6,77	0/0:0,9,118	0/1:36,0,18	0/1:65,0,24	0/1:82,6,0	0/1:105,0,69	0/0:0,12,143	0/0:0,15,183	0/0:0,30,255	0/0:0,27,230	0/0:0,18,195	0/0:0,24,249	0/0:0,24,230	0/0:0,15,179	0/0:0,6,84	0/0:0,6,77	0/1:88,0,51	0/1:61,0,65	0/0:0,18,181	0/0:0,18,187	0/0:0,24,230	0/0:0,18,194	0/0:0,72,255	0/0:0,27,238	0/0:0,12,255	0/0:0,18,125	./.:0,0,0	0/0:0,6,77	0/0:0,18,189	0/0:0,6,84
OAR1	117645007	.	G	T	2536.06	PASS	DP=1641;VDB=1.08849e-15;SGB=221.817;RPBZ=-0.0484589;MQBZ=0.880963;MQSBZ=4.29194;BQBZ=0.805962;FS=0;MQ0F=0;AC=18;AN=146;DP4=449,334,75,79;MQ=39	GT:PL	0/0:0,18,199	0/1:81,0,164	./.:0,0,0	0/0:0,39,255	0/0:0,27,249	0/0:0,33,255	0/0:0,60,255	0/0:0,63,255	0/1:118,0,194	0/1:170,0,209	0/0:0,60,255	0/0:0,45,255	0/0:0,60,255	0/0:0,57,255	0/1:151,0,171	0/1:255,0,163	0/0:0,72,255	0/0:0,54,255	0/0:0,45,255	0/0:0,63,255	0/1:172,0,54	0/1:255,0,189	0/0:0,51,255	0/0:0,78,255	0/0:0,42,255	0/0:0,33,255	0/0:0,45,255	0/0:0,60,255	0/0:18,39,221	0/0:0,48,255	0/0:0,42,255	0/0:0,18,175	0/0:0,21,231	0/0:0,42,255	0/0:0,69,255	0/0:0,27,251	0/0:0,48,255	0/0:0,39,255	0/0:0,60,255	0/0:0,60,255	1/1:255,48,0	1/1:255,39,0	0/0:0,69,255	0/0:0,51,255	0/0:0,60,255	0/0:0,36,255	0/0:0,33,255	0/0:0,12,126	0/1:248,0,255	0/1:255,0,138	1/1:255,60,0	1/1:255,72,0	0/0:0,45,255	0/0:0,42,255	0/0:0,36,255	0/0:0,27,255	0/0:0,6,48	0/0:0,36,255	0/0:0,12,80	0/0:0,57,255	0/0:0,3,42	0/0:0,6,84
OAR1	117645069	.	G	T	1311.41	PASS	DP=1475;VDB=1.24427e-08;SGB=34.8311;RPBZ=-3.15554;MQBZ=-1.00168;MQSBZ=0.965365;BQBZ=2.91682;FS=0;MQ0F=0;AC=12;AN=144;DP4=274,509,27,34;MQ=39	GT:PL	0/0:0,18,136	0/0:0,24,215	./.:0,0,0	0/0:0,30,255	0/0:0,27,227	0/0:0,33,255	0/0:0,63,255	0/0:0,54,255	0/0:0,30,254	0/0:0,39,255	0/0:0,57,255	0/0:0,39,255	0/0:0,54,255	0/0:0,54,255	0/0:0,30,255	0/0:0,66,255	0/0:0,54,255	0/0:0,45,255	0/0:0,45,255	0/0:0,57,255	0/0:0,21,163	0/0:0,48,255	0/1:185,0,208	0/1:114,0,255	0/0:0,42,255	0/0:0,30,255	0/0:0,33,255	0/1:131,0,255	0/0:0,27,255	0/0:0,42,255	0/0:0,27,255	0/0:0,15,150	0/1:21,0,160	0/1:217,0,122	0/0:0,54,255	0/0:0,24,205	0/0:0,45,255	0/0:0,33,255	0/0:0,54,255	0/0:0,60,255	0/0:0,45,255	0/0:0,39,255	0/0:0,66,255	0/0:0,39,255	0/1:156,0,255	0/1:120,0,149	0/1:57,0,158	0/1:28,0,99	0/0:0,75,255	0/0:0,48,255	0/0:0,63,255	0/0:0,63,255	0/0:0,45,255	0/0:0,39,255	0/1:43,0,170	0/0:0,21,163	0/0:0,3,8	0/0:0,33,255	0/0:0,12,70	0/1:255,0,121	./.:0,0,0	0/0:0,6,58
OAR1	117651651	.	A	G	3678.22	PASS	DP=1875;VDB=3.06399e-10;SGB=173.015;RPBZ=0.751117;MQBZ=-0.7677;MQSBZ=-0.359403;BQBZ=-0.693244;FS=0;MQ0F=0;AC=22;AN=158;DP4=499,418,89,84;MQ=39	GT:PL	0/0:0,75,255	0/0:0,30,255	0/0:0,21,222	0/0:0,90,255	0/0:0,48,255	0/1:144,0,217	0/0:0,42,255	0/0:0,54,255	0/0:0,42,255	0/0:0,30,255	0/1:203,0,155	0/1:183,0,237	0/1:193,0,146	0/1:194,0,174	0/1:230,0,196	0/1:210,0,102	1/1:255,36,0	1/1:255,17,0	0/1:219,0,156	0/1:236,0,183	0/1:199,0,169	0/1:187,0,120	0/0:0,42,255	0/0:0,99,255	0/0:0,72,255	0/0:0,63,255	0/0:0,57,255	0/0:0,60,255	0/0:0,48,255	0/0:0,45,255	0/0:0,21,199	0/0:0,60,255	0/0:0,24,248	0/0:0,36,255	0/1:242,0,106	0/1:148,0,163	0/1:199,0,247	0/1:242,0,81	0/0:0,48,255	0/0:0,57,255	0/0:0,63,255	0/0:0,81,255	0/0:0,51,255	0/0:0,78,255	0/0:0,69,255	0/0:0,78,255	0/0:0,33,255	0/0:0,27,255	0/1:218,0,179	0/1:96,0,138	0/0:0,54,255	0/0:0,90,255	0/0:0,51,255	0/0:0,78,255	0/0:0,36,255	0/0:0,39,255	0/0:0,48,255	0/0:0,30,255	0/0:0,36,255	0/0:0,48,255	0/0:0,18,138	0/0:0,42,255
OAR1	117667987	.	C	T	1623.62	PASS	DP=1588;VDB=1.368e-20;SGB=215.759;RPBZ=-1.413;MQBZ=-0.798734;MQSBZ=3.7708;BQBZ=0.0900411;FS=0;MQ0F=0;AC=14;AN=148;DP4=416,382,61,55;MQ=39	GT:PL	0/0:0,45,255	0/1:109,0,247	0/0:0,15,172	0/0:0,96,255	0/0:0,27,233	0/0:0,42,255	0/1:219,0,69	0/1:87,0,174	0/0:0,48,255	0/0:0,30,247	0/0:0,42,255	0/0:0,33,255	0/0:0,54,255	0/0:0,42,255	0/0:0,33,250	0/0:0,33,255	0/0:0,57,255	0/0:0,27,208	0/0:0,60,255	0/0:0,66,255	0/0:0,27,255	0/0:0,54,255	0/0:0,42,255	0/0:0,48,255	0/0:0,72,255	0/0:0,15,156	0/0:0,51,255	0/0:0,42,255	0/0:0,48,255	0/0:0,12,134	0/1:15,0,193	0/0:0,21,218	0/0:0,33,255	0/0:0,30,211	0/0:0,15,172	0/0:0,6,77	0/0:0,12,153	0/0:0,45,255	0/0:0,42,255	0/0:0,72,255	1/1:255,57,0	1/1:255,81,0	0/0:0,75,255	0/0:0,66,255	0/0:0,54,255	0/0:0,57,255	0/0:0,21,230	0/0:0,27,239	0/1:119,0,104	0/1:255,0,133	1/1:255,45,0	1/1:255,17,0	0/0:0,66,255	0/0:0,48,255	0/0:0,66,255	0/0:0,87,255	0/0:0,39,255	0/0:0,27,255	0/0:0,39,255	0/0:0,27,255	./.:0,0,0	0/0:0,18,198
OAR1	117679663	.	T	C	1577.9	PASS	DP=1661;VDB=8.34541e-13;SGB=276.22;RPBZ=-0.315346;MQBZ=0.0372672;MQSBZ=1.82368;BQBZ=2.32101;FS=0;MQ0F=0.000602047;AC=13;AN=140;DP4=444,370,86,55;MQ=39	GT:PL	0/0:0,33,255	0/0:0,12,146	0/0:0,33,255	0/0:0,30,255	0/0:0,24,255	0/0:0,18,183	0/1:98,0,180	0/1:195,0,242	0/0:0,42,255	0/0:0,51,255	0/0:0,42,255	0/0:0,42,255	0/0:0,39,255	0/0:0,48,255	0/0:0,36,255	0/0:0,45,255	0/0:0,51,255	0/0:0,21,209	0/0:0,54,255	0/0:0,81,255	0/0:0,27,255	0/0:0,51,255	0/0:0,72,255	0/0:0,48,255	0/0:0,3,255	0/0:0,66,255	0/0:0,78,255	0/0:0,54,255	0/0:0,27,245	0/0:0,21,203	0/0:0,42,255	0/0:0,45,255	0/0:0,39,255	0/0:0,36,255	0/0:0,39,255	0/0:0,15,162	0/0:0,60,255	0/0:0,63,255	0/0:0,69,255	0/0:0,81,255	1/1:255,84,0	1/1:255,81,0	0/0:0,48,255	0/0:0,63,255	0/0:0,54,255	0/0:0,66,255	0/0:0,39,255	0/0:0,18,148	0/1:179,0,185	0/1:149,0,204	1/1:255,78,0	1/1:255,78,0	0/0:0,51,255	0/0:0,54,255	0/0:0,42,255	0/0:0,21,173	0/0:0,42,255	./.:0,0,0	0/0:0,24,216	0/0:0,60,255	0/0:0,9,113	./.:0,0,0
OAR1	117689884	.	T	C	1261.89	PASS	DP=1002;VDB=3.57813e-13;SGB=105.524;RPBZ=1.37069;MQBZ=1.06019;MQSBZ=-3.7751;BQBZ=0.813683;FS=0;MQ0F=0.000998004;AC=13;AN=142;DP4=251,275,34,27;MQ=38	GT:PL	0/0:0,12,146	0/1:36,0,36	0/0:0,6,84	0/0:0,75,255	0/0:0,9,85	0/0:0,15,147	0/1:63,0,153	0/1:129,0,72	0/0:0,18,181	0/0:0,36,255	0/0:0,18,175	0/0:0,33,255	0/0:0,36,255	0/0:0,12,146	0/0:0,45,255	0/0:0,42,255	0/0:0,15,156	0/0:0,9,97	0/0:0,24,223	0/0:0,42,255	0/0:0,33,255	0/0:0,27,255	0/0:0,48,255	0/0:0,33,255	0/0:0,51,255	0/0:0,21,220	0/0:0,27,212	0/0:0,51,255	0/0:0,12,128	0/0:0,9,105	0/0:0,39,231	0/0:0,24,231	0/0:0,18,211	0/0:0,27,234	0/0:0,21,220	0/0:0,9,96	0/0:0,30,249	0/0:0,15,148	0/0:0,24,215	0/0:0,51,255	1/1:255,42,0	1/1:255,36,0	0/0:0,33,255	0/0:0,36,255	0/0:0,48,255	0/0:0,21,198	0/0:0,24,239	0/0:0,15,167	0/1:151,0,57	0/1:130,0,30	1/1:215,21,0	1/1:219,23,0	0/0:0,27,249	0/0:0,42,255	0/0:0,42,255	0/0:0,45,255	0/0:0,15,181	0/0:0,42,255	0/0:0,12,146	0/0:0,15,178	0/0:0,21,199	0/0:0,21,228
OAR1	117721967	.	T	G	1725.42	PASS	DP=528;VDB=1.9687e-29;SGB=14.5651;RPBZ=-0.256848;MQBZ=-0.40097;MQSBZ=5.19761;BQBZ=-0.767486;FS=0;MQ0F=0.00189394;AC=35;AN=130;DP4=144,91,48,22;MQ=39	GT:PL	0/0:0,39,255	0/1:40,3,0	0/1:77,6,0	0/0:0,21,235	0/0:0,30,212	0/0:0,7,121	0/0:0,3,42	0/1:75,0,33	1/1:217,21,0	1/1:74,9,0	0/1:14,0,75	0/1:24,0,107	0/0:0,15,156	0/0:0,27,255	0/1:60,0,131	0/1:21,0,167	0/0:0,12,152	0/1:24,0,107	1/1:106,12,0	0/1:65,0,44	1/1:142,12,0	0/1:17,0,36	0/0:0,24,241	0/0:0,18,136	0/0:0,18,198	0/0:0,9,119	0/0:0,24,245	0/0:0,18,179	0/0:0,15,170	0/0:0,3,36	0/0:0,6,77	0/0:0,12,153	0/0:0,12,148	0/0:0,6,77	0/0:0,18,207	0/0:0,6,84	0/0:0,9,119	0/0:0,6,67	./.:0,0,0	0/1:36,0,172	1/1:143,12,0	1/1:137,15,0	0/1:117,0,54	0/1:77,0,111	0/0:0,27,255	0/0:24,39,164	0/0:0,9,118	0/0:0,21,189	0/1:33,0,71	0/1:87,0,27	1/1:111,9,0	1/1:128,15,0	0/1:81,0,101	0/1:18,0,156	0/0:0,12,142	0/0:0,15,128	0/0:0,6,84	0/0:0,9,113	0/0:0,9,119	0/0:0,24,189	./.:0,0,0	0/0:0,3,42
OAR1	117767898	.	T	C	2065.86	PASS	DP=909;VDB=0.000198681;SGB=102.787;RPBZ=-0.935852;MQBZ=-1.52435;MQSBZ=2.53874;BQBZ=-0.723151;FS=0;MQ0F=0.00110011;AC=23;AN=144;DP4=253,194,54,44;MQ=38	GT:PL	0/0:0,57,255	0/1:41,0,102	0/0:0,15,172	0/0:0,39,255	0/0:0,24,218	0/0:0,21,223	0/1:21,0,149	0/0:0,12,146	0/0:0,33,255	0/0:0,18,196	0/0:0,21,224	0/0:0,33,255	0/0:0,21,226	0/0:0,36,255	0/1:106,0,154	0/1:60,0,72	0/0:0,30,248	0/0:0,39,255	0/0:0,39,255	0/0:0,21,199	0/0:0,18,168	0/1:5,0,143	0/0:0,30,255	0/0:0,27,233	0/0:0,42,255	0/0:0,9,99	0/0:0,36,255	0/0:0,12,125	0/0:0,30,255	0/0:0,24,208	0/0:0,36,255	0/0:0,21,226	0/0:0,21,207	0/0:0,15,183	0/0:0,24,225	0/0:0,24,234	0/0:0,21,218	0/0:0,21,200	0/0:0,15,153	0/0:0,42,255	1/1:244,30,0	1/1:255,36,0	0/1:158,0,17	0/1:121,0,173	0/1:31,0,131	0/1:101,0,65	0/0:0,15,179	0/0:0,15,176	0/1:253,0,6	1/1:253,27,0	1/1:223,27,0	1/1:255,33,0	0/1:98,0,188	0/1:51,0,168	0/0:0,18,181	0/0:0,12,137	0/0:0,45,255	0/0:0,12,107	0/0:0,30,228	0/0:0,9,118	0/0:0,21,141	0/0:0,9,118
OAR1	117810273	.	T	C	6345.94	PASS	DP=1337;VDB=1.18678e-26;SGB=61.6305;RPBZ=0.815531;MQBZ=-0.382202;MQSBZ=-8.55656;BQBZ=-1.36362;FS=0;MQ0F=0;AC=59;AN=142;DP4=190,292,112,179;MQ=39	GT:PL	0/1:231,0,167	0/0:0,3,255	0/0:0,15,126	1/1:255,84,0	0/1:202,0,46	0/1:181,0,127	0/1:65,0,49	0/1:137,0,143	0/0:0,60,255	0/0:0,21,235	1/1:255,48,0	1/1:207,18,0	1/1:255,45,0	1/1:225,27,0	0/0:0,33,255	0/0:0,66,255	0/1:172,0,213	0/1:90,0,180	0/1:128,0,18	0/1:233,0,178	0/0:0,33,255	0/0:0,30,255	0/1:32,0,219	0/1:91,0,156	0/1:255,0,133	0/1:217,0,166	0/1:205,0,255	0/1:234,0,154	1/1:252,24,0	1/1:209,21,0	1/1:176,18,0	1/1:213,27,0	1/1:77,6,0	0/1:27,0,105	0/1:240,0,233	0/1:83,0,63	0/0:0,18,178	0/0:0,18,195	0/0:0,39,255	0/0:0,48,255	0/0:0,48,255	0/0:0,66,255	0/0:0,36,255	0/0:0,48,255	0/0:0,57,255	0/0:0,48,255	0/1:66,0,128	0/1:179,0,177	0/0:0,30,255	0/0:0,42,255	0/0:0,24,237	0/0:0,9,255	0/0:0,54,255	0/0:0,54,255	0/1:117,0,195	0/1:97,0,204	1/1:148,12,0	0/1:157,0,176	0/1:42,3,0	0/1:179,0,113	0/1:42,3,0	0/1:100,0,30
OAR1	117905650	.	A	G	8339.69	PASS	DP=1357;VDB=1.93354e-33;SGB=168.257;RPBZ=1.8038;MQBZ=-2.15539;MQSBZ=-5.33625;BQBZ=1.15794;FS=0;MQ0F=0.00147384;AC=70;AN=148;DP4=139,193,205,258;MQ=38	GT:PL	0/1:154,0,201	0/1:113,0,60	0/1:157,0,124	0/0:0,39,240	0/1:158,0,107	0/1:15,0,219	0/1:207,0,125	0/1:134,0,172	1/1:255,36,0	1/1:182,24,0	0/0:0,33,242	0/0:0,9,85	0/0:0,45,255	0/0:0,36,255	1/1:255,39,0	1/1:255,45,0	0/1:162,0,222	0/1:188,0,136	0/1:35,0,210	0/1:194,0,63	0/1:121,0,55	0/1:180,0,178	0/1:161,0,140	0/1:173,0,255	0/0:0,3,255	0/0:0,27,250	0/1:236,0,198	0/1:247,0,157	0/0:0,39,255	0/0:0,39,255	0/0:0,27,254	0/0:0,42,255	0/1:177,0,18	0/1:69,0,104	0/1:244,0,128	1/1:148,12,0	0/1:30,0,107	0/1:99,0,47	1/1:255,48,0	1/1:255,54,0	1/1:255,45,0	1/1:255,96,0	1/1:255,42,0	1/1:255,57,0	1/1:227,36,0	0/1:255,0,45	0/1:129,0,241	0/1:76,0,98	1/1:255,57,0	1/1:247,27,0	1/1:255,63,0	1/1:255,66,0	1/1:255,51,0	1/1:255,45,0	0/0:0,9,119	0/1:231,0,196	0/0:0,27,144	0/0:0,12,51	0/0:0,9,57	0/1:84,0,194	1/1:70,6,0	0/0:0,27,255
OAR1	117905685	.	A	C	368.073	PASS	DP=1147;VDB=0.000832618;SGB=-60.612;RPBZ=-6.56039;MQBZ=-1.02007;MQSBZ=-2.94229;BQBZ=2.05235;FS=0;MQ0F=0.00174368;AC=10;AN=148;DP4=178,584,11,20;MQ=38	GT:PL	0/1:63,0,212	0/1:24,0,127	0/0:0,39,207	0/0:0,36,165	0/0:0,21,215	0/0:0,27,223	0/0:0,42,255	0/0:0,33,255	0/0:0,36,255	0/0:0,24,172	0/0:0,36,251	0/0:0,9,96	0/0:0,54,255	0/0:0,36,245	0/0:0,39,255	0/0:0,45,255	0/0:0,48,255	0/0:0,39,255	0/0:0,33,255	0/0:0,39,224	0/0:0,18,189	0/0:0,48,255	0/0:0,39,218	0/0:0,54,255	0/1:75,0,173	0/1:15,0,204	0/0:0,57,255	0/0:0,57,255	0/1:110,0,192	0/1:124,0,183	0/1:46,0,188	0/1:30,0,229	0/0:0,24,204	0/0:0,18,185	0/0:0,21,250	0/0:0,12,121	0/0:0,12,125	0/0:0,15,172	0/0:0,45,255	0/0:0,54,255	0/0:0,45,255	0/0:0,96,255	0/0:0,42,242	0/0:0,57,255	0/0:0,33,177	0/0:0,39,255	0/0:0,42,233	0/0:0,18,147	0/0:0,57,255	0/0:0,27,214	0/0:0,60,255	0/0:0,63,255	0/0:0,51,255	0/0:0,42,255	0/0:0,9,119	0/0:0,39,181	0/1:12,0,113	0/0:0,15,69	0/0:0,9,57	0/0:10,0,224	0/0:0,6,82	0/0:0,27,196
OAR1	118032401	.	G	A	1478.16	PASS	DP=1637;VDB=4.26277e-05;SGB=101.097;RPBZ=-0.292549;MQBZ=-0.345599;MQSBZ=0.331068;BQBZ=-0.667575;FS=0;MQ0F=0.00244349;AC=8;AN=150;DP4=486,416,37,40;MQ=38	GT:PL	0/0:0,42,255	0/0:0,48,255	0/0:0,24,219	0/0:0,75,255	0/0:0,9,113	0/0:0,30,164	0/1:252,0,104	0/1:255,0,88	0/0:0,42,255	0/0:0,42,255	0/0:0,33,246	0/0:0,42,255	0/0:0,66,255	0/0:0,60,255	0/1:150,0,46	0/1:230,0,118	0/1:54,0,181	0/1:240,0,172	0/0:0,60,255	0/0:0,69,255	0/1:191,0,85	0/1:238,0,255	0/0:0,54,255	0/0:0,81,255	0/0:0,30,255	0/0:0,21,171	0/0:0,30,255	0/0:0,63,255	0/0:0,30,255	0/0:0,42,255	0/0:0,39,255	0/0:0,24,208	0/0:0,27,242	0/0:0,33,255	0/0:0,48,255	0/0:0,18,176	0/0:0,30,255	0/0:0,27,255	0/0:0,57,255	0/0:0,54,255	0/0:0,69,255	0/0:0,84,255	0/0:0,33,255	0/0:0,90,255	0/0:0,51,255	0/0:0,102,255	0/0:0,24,215	0/0:0,36,255	0/0:0,54,255	0/0:0,45,255	0/0:0,33,255	0/0:0,48,255	0/0:0,48,255	0/0:0,54,255	0/0:0,69,255	0/0:0,51,255	0/0:0,6,77	0/0:0,21,149	0/0:0,69,255	0/0:0,27,255	0/0:0,24,142	0/0:0,24,237
OAR1	118067478	.	C	T	3243.07	PASS	DP=559;VDB=5.2265e-20;SGB=53.3615;RPBZ=2.76462;MQBZ=-0.329497;MQSBZ=-1.63355;BQBZ=0.53767;FS=0;MQ0F=0.00178891;AC=47;AN=126;DP4=76,136,59,64;MQ=39	GT:PL	./.:0,0,0	0/1:95,0,159	0/1:119,0,108	0/0:0,39,255	1/1:61,6,0	0/0:0,12,148	0/0:0,3,42	0/1:71,0,144	1/1:125,12,0	1/1:107,9,0	0/0:0,18,173	0/0:0,18,202	0/0:0,12,113	0/0:0,30,247	0/1:106,0,21	0/1:139,0,15	0/0:0,18,196	0/0:0,21,193	0/1:50,0,99	0/1:55,0,88	0/0:0,6,61	0/0:0,18,187	0/0:0,6,84	0/0:0,30,255	0/0:0,24,230	0/0:0,6,77	0/0:0,15,169	0/0:0,36,255	0/0:0,21,208	0/0:0,3,42	0/0:0,3,42	0/0:0,6,62	0/0:0,3,71	0/0:0,18,165	0/1:66,0,125	0/1:49,0,65	0/1:90,0,159	0/1:128,0,74	1/1:127,15,0	1/1:138,18,0	1/1:217,24,0	1/1:119,9,0	1/1:138,12,0	1/1:252,24,0	0/1:65,0,45	0/1:31,0,52	0/0:0,18,153	0/0:0,9,105	1/1:242,24,0	1/1:152,12,0	1/1:77,6,0	1/1:150,12,0	1/1:237,24,0	1/1:138,12,0	0/1:54,0,67	0/1:69,0,33	0/0:0,51,255	0/0:0,9,105	./.:0,0,0	0/0:0,12,107	./.:0,0,0	./.:0,0,0
OAR1	118154132	.	G	A	6992.68	PASS	DP=1163;VDB=6.81464e-24;SGB=142.825;RPBZ=-0.0402821;MQBZ=-2.9088;MQSBZ=0.403493;BQBZ=0.0688753;FS=0;MQ0F=0;AC=63;AN=148;DP4=177,170,176,158;MQ=38	GT:PL	0/1:170,0,15	0/1:255,0,63	0/1:128,0,65	0/0:0,54,255	0/1:107,0,30	0/0:0,42,255	0/1:188,0,75	0/1:131,0,178	1/1:202,27,0	1/1:93,12,0	0/1:217,0,70	0/1:80,0,174	0/1:173,0,179	0/1:235,0,84	0/1:187,0,68	0/1:156,0,127	0/1:97,0,131	0/1:88,0,47	0/1:92,0,189	0/1:79,0,255	0/0:0,12,146	0/0:0,36,255	0/0:0,39,255	0/0:0,42,255	0/1:79,0,197	0/1:106,0,176	0/0:0,45,255	0/0:0,39,255	0/0:0,27,255	0/0:0,21,169	0/0:0,21,222	0/0:0,6,66	0/0:0,21,215	0/0:0,27,242	0/1:196,0,17	0/1:160,0,61	1/1:194,18,0	1/1:134,12,0	1/1:255,33,0	1/1:255,27,0	1/1:255,63,0	1/1:255,57,0	1/1:255,51,0	1/1:255,42,0	0/1:172,0,151	0/1:189,0,152	0/0:0,12,106	0/0:0,42,255	1/1:255,42,0	1/1:197,18,0	1/1:255,30,0	1/1:215,33,0	1/1:255,45,0	1/1:255,33,0	0/1:115,0,209	0/1:2,0,252	0/0:0,12,146	0/0:0,9,57	0/0:0,48,255	0/0:0,39,255	./.:0,0,0	0/0:0,9,105
OAR1	118193305	.	A	G	3311.56	PASS	DP=548;VDB=2.38938e-20;SGB=98.2605;RPBZ=2.2191;MQBZ=-3.66889;MQSBZ=3.95327;BQBZ=-1.94262;FS=0;MQ0F=0;AC=43;AN=124;DP4=122,66,85,53;MQ=39	GT:PL	0/1:24,0,153	0/0:0,3,42	./.:0,0,0	0/0:0,30,172	0/0:0,6,56	0/0:0,15,166	0/1:178,0,109	0/1:33,0,75	1/1:91,9,0	1/1:129,12,0	0/0:0,30,249	./.:0,0,0	0/0:0,30,255	0/0:0,21,201	0/1:62,0,114	0/1:115,0,27	0/0:0,12,146	0/0:0,3,42	0/0:0,3,36	0/1:15,0,182	0/0:0,6,56	0/0:0,15,172	0/0:0,30,255	0/0:0,12,153	0/0:0,30,255	0/0:0,9,92	0/0:0,27,255	0/0:0,15,138	0/0:0,9,119	0/0:0,9,113	0/0:0,3,42	0/0:0,12,146	0/0:0,9,113	0/0:0,15,166	0/1:67,0,63	0/1:68,0,27	./.:0,0,0	0/1:60,0,63	1/1:165,15,0	1/1:198,18,0	1/1:216,27,0	1/1:188,18,0	1/1:118,9,0	1/1:254,30,0	0/1:119,0,200	0/1:163,0,63	0/0:0,6,84	0/0:0,9,94	1/1:138,12,0	1/1:173,18,0	1/1:255,39,0	1/1:77,6,0	1/1:152,12,0	1/1:255,30,0	0/0:0,15,126	1/1:125,12,0	0/0:0,3,42	0/0:0,9,102	./.:0,0,0	./.:0,0,0	0/0:0,9,105	0/0:0,12,123
OAR1	118207372	.	G	T	1857.89	PASS	DP=447;VDB=6.16636e-23;SGB=39.2272;RPBZ=0.539025;MQBZ=-0.568518;MQSBZ=-7.13254;BQBZ=0.158925;FS=0;MQ0F=0;AC=32;AN=126;DP4=67,130,25,53;MQ=37	GT:PL	1/1:120,21,0	./.:0,0,0	0/1:151,0,45	1/1:147,24,0	1/1:71,15,0	0/0:0,12,72	0/0:0,9,105	0/0:0,18,166	0/0:0,12,108	0/0:0,6,65	0/0:0,27,255	0/0:0,6,84	0/1:89,0,86	0/1:75,0,27	0/0:0,21,207	0/0:0,12,143	0/0:0,15,166	0/0:0,9,96	0/1:102,0,96	0/1:90,0,152	0/0:0,9,101	0/0:0,3,42	0/0:0,9,105	0/0:0,9,115	1/1:92,9,0	0/0:0,6,84	0/1:54,0,161	0/0:0,12,71	0/1:42,3,0	0/1:42,3,0	0/1:72,6,0	0/1:42,3,0	0/0:0,3,36	0/1:77,6,0	0/1:88,0,20	0/1:52,0,18	0/0:0,3,42	0/0:0,6,72	0/0:0,33,255	0/0:0,24,251	0/0:0,18,185	0/0:0,6,84	0/0:0,9,111	0/0:0,15,160	0/0:0,18,188	0/0:0,30,255	0/0:0,9,117	0/1:33,0,65	0/0:0,12,113	0/0:0,18,186	0/0:0,21,202	0/0:0,12,134	0/0:0,36,255	0/0:0,3,42	0/1:43,0,68	1/1:177,15,0	./.:0,0,0	0/1:42,3,0	./.:0,0,0	1/1:255,13,0	0/0:0,6,84	0/0:0,9,59
OAR1	118266921	.	T	C	4940.12	PASS	DP=1799;VDB=1.28305e-05;SGB=57.1771;RPBZ=-0.913977;MQBZ=-0.851022;MQSBZ=3.65278;BQBZ=-2.77191;FS=0;MQ0F=0;AC=46;AN=154;DP4=389,360,110,139;MQ=39	GT:PL	0/1:220,0,148	0/0:0,1,255	0/0:0,42,255	1/1:255,90,0	0/1:106,0,255	0/1:185,0,241	0/0:0,51,255	0/0:0,54,255	0/0:0,51,255	0/0:0,39,255	0/0:0,45,255	0/0:0,63,255	0/0:0,66,255	0/0:0,63,255	0/0:0,30,255	0/0:0,39,255	0/0:0,51,255	0/0:0,45,255	0/0:0,36,255	0/0:0,72,255	0/0:0,21,228	0/0:0,39,255	0/0:0,42,255	0/0:0,60,255	0/1:218,0,196	0/1:112,0,239	0/1:101,0,224	0/1:201,0,255	0/1:203,0,12	1/1:194,21,0	1/1:184,24,0	1/1:255,45,0	0/1:128,0,133	0/1:100,0,66	0/1:199,0,113	0/1:196,0,118	0/0:0,12,137	0/0:0,45,255	0/0:0,51,255	0/0:0,90,255	0/0:0,69,255	0/0:0,63,255	0/0:0,51,255	0/1:6,0,255	0/0:0,60,255	0/0:0,54,255	0/1:161,0,99	0/1:159,0,31	0/0:0,45,255	0/0:0,63,255	0/0:0,42,255	0/0:0,54,255	0/0:0,66,255	0/0:0,48,255	0/1:164,0,248	0/1:176,0,14	0/1:192,0,234	0/1:30,0,107	0/1:136,0,255	1/1:255,57,0	0/1:186,0,51	0/1:96,0,81
OAR1	118305971	.	G	A	3137.72	PASS	DP=779;VDB=5.18465e-27;SGB=66.3122;RPBZ=-0.0168725;MQBZ=0.820517;MQSBZ=-0.346627;BQBZ=-2.35701;FS=0;MQ0F=0.0269576;AC=38;AN=130;DP4=154,169,60,65;MQ=37	GT:PL	0/1:15,0,227	0/1:65,0,72	0/0:0,9,118	0/1:80,0,9	0/0:0,30,195	0/1:182,0,2	0/0:0,30,255	0/0:0,15,123	0/0:0,30,255	0/0:0,6,84	0/0:0,18,109	0/0:0,21,181	0/0:0,33,220	0/0:0,30,255	0/0:0,21,158	0/0:0,30,255	0/0:0,15,142	0/0:0,27,245	0/1:90,0,159	0/1:33,0,172	0/0:0,12,148	0/0:0,9,100	0/0:0,36,255	0/0:0,12,86	0/1:129,0,80	1/1:80,6,0	0/1:212,0,46	0/1:213,0,54	1/1:221,21,0	1/1:180,15,0	1/1:239,24,0	0/1:68,0,27	0/1:109,0,88	0/1:96,0,111	1/1:185,18,0	1/1:201,21,0	0/1:102,0,30	1/1:62,6,0	0/0:0,33,255	0/0:0,12,150	0/0:0,24,232	0/0:0,33,255	0/0:0,18,205	0/0:0,27,255	0/0:0,24,214	0/0:0,21,111	0/1:78,3,0	0/0:0,3,64	0/0:0,57,255	0/0:0,24,237	0/0:0,33,255	0/0:0,24,241	0/0:0,42,255	0/0:0,27,244	1/1:178,18,0	1/1:255,39,0	./.:0,0,0	0/1:42,3,0	./.:0,0,0	0/1:126,3,0	0/1:94,0,30	0/0:0,3,42
OAR1	118349416	.	A	T	5600.96	PASS	DP=1478;VDB=1.9342e-36;SGB=118.516;RPBZ=-2.27615;MQBZ=-0.899948;MQSBZ=4.67109;BQBZ=-1.84455;FS=0;MQ0F=0.00270636;AC=54;AN=144;DP4=325,258,162,111;MQ=38	GT:PL	0/1:57,0,117	0/1:96,0,57	0/1:188,0,103	1/1:255,81,0	0/0:0,33,255	1/1:255,24,0	0/0:0,36,255	0/1:84,0,175	0/0:0,45,255	0/0:0,39,255	0/0:0,39,255	0/0:0,39,245	0/0:0,69,255	0/0:0,27,255	0/0:0,33,255	0/0:0,45,255	0/0:0,60,255	0/0:0,33,255	0/1:110,0,222	0/1:255,0,183	0/0:0,24,160	0/0:0,51,255	0/0:0,36,255	0/0:0,66,255	0/1:255,0,184	0/1:61,0,136	0/1:167,0,254	0/1:96,0,237	1/1:158,18,0	1/1:255,30,0	1/1:194,39,24	1/1:243,39,0	0/1:54,0,176	0/1:141,0,191	1/1:189,18,0	1/1:199,30,0	0/1:135,0,74	0/1:146,0,129	0/0:0,48,255	0/0:0,51,255	0/0:0,66,255	0/0:0,72,255	0/0:0,42,255	0/0:0,48,255	0/0:0,48,255	0/0:0,54,255	0/1:224,0,108	0/1:161,0,95	0/0:0,42,255	0/0:0,36,255	0/0:0,30,255	0/0:0,30,255	0/0:0,78,255	0/0:0,36,255	1/1:255,54,0	1/1:255,45,0	0/1:116,0,119	0/1:84,0,161	0/1:156,0,24	0/1:255,0,5	./.:0,0,0	./.:0,0,0
OAR1	118431616	.	T	C	5550.31	PASS	DP=1280;VDB=6.38707e-34;SGB=215.923;RPBZ=1.70266;MQBZ=-1.00659;MQSBZ=-1.34466;BQBZ=0.5112;FS=0;MQ0F=0.00078125;AC=49;AN=144;DP4=195,224,152,166;MQ=39	GT:PL	0/1:33,0,75	0/1:32,0,72	./.:0,0,0	0/0:0,39,218	0/1:255,3,0	0/0:0,27,255	0/1:140,0,186	0/1:135,0,90	1/1:248,30,0	1/1:255,39,0	0/0:0,33,255	0/0:0,45,255	0/1:212,0,234	0/1:120,0,171	0/1:90,0,136	0/1:30,0,102	0/1:242,0,234	0/1:117,0,191	1/1:168,18,0	1/1:255,51,0	0/0:0,36,255	0/0:7,25,196	0/0:0,33,255	0/0:0,48,255	0/0:0,39,255	0/0:0,36,255	0/0:0,54,255	0/0:0,78,255	0/0:0,18,206	0/0:0,24,243	0/0:0,24,255	0/0:0,39,255	0/0:0,9,118	0/0:0,30,255	0/0:0,24,225	0/0:0,21,211	0/0:0,27,244	0/0:0,21,213	1/1:255,48,0	1/1:255,48,0	1/1:255,51,0	1/1:255,60,0	1/1:255,30,0	0/1:231,0,36	0/1:98,0,255	0/1:208,0,222	0/0:0,18,166	0/0:0,24,236	1/1:255,54,0	1/1:255,45,0	1/1:255,15,0	0/1:237,0,9	1/1:255,45,0	1/1:255,54,0	0/0:0,90,255	0/0:0,39,255	0/0:0,21,235	0/0:0,30,183	0/0:0,6,77	0/0:0,6,84	0/0:0,15,150	0/0:0,3,42
OAR1	118441536	.	T	C	4422.79	PASS	DP=1199;VDB=2.47648e-18;SGB=72.0185;RPBZ=0.335587;MQBZ=-2.21477;MQSBZ=-1.5666;BQBZ=-1.168;FS=0;MQ0F=0.000834028;AC=36;AN=142;DP4=241,262,82,104;MQ=39	GT:PL	0/0:0,27,246	0/0:0,30,237	0/0:0,6,77	0/0:0,39,255	0/0:0,21,152	0/1:95,0,150	0/1:75,0,255	0/1:93,0,137	0/0:0,24,243	0/0:0,24,255	0/1:83,0,183	0/1:255,0,180	0/1:167,0,163	0/1:175,0,101	0/1:193,0,229	0/1:179,0,79	0/1:171,0,215	0/1:142,0,219	0/0:0,30,255	0/0:0,48,255	1/1:212,21,0	1/1:193,18,0	0/1:219,0,141	0/1:205,0,100	0/1:194,0,162	0/1:57,0,163	0/1:176,0,163	0/1:89,0,255	0/0:0,18,207	0/0:0,6,77	0/0:0,24,253	0/1:15,0,212	0/1:118,0,27	0/1:120,0,214	0/0:0,21,233	0/0:0,21,205	0/1:18,0,161	0/1:206,0,186	0/0:0,42,255	0/0:0,30,255	0/0:0,24,203	0/0:0,69,255	0/0:0,45,255	0/0:0,45,255	0/1:162,0,101	0/1:110,0,179	0/1:92,0,59	0/1:113,0,9	0/0:0,14,255	0/0:0,24,237	0/0:0,75,255	0/0:0,36,255	0/0:0,24,251	0/0:0,45,255	0/0:0,24,246	0/0:0,48,255	0/0:0,3,4	0/1:179,0,109	0/1:117,0,208	0/1:224,0,122	0/1:146,0,84	0/0:0,3,42
OAR1	118478805	.	C	G	4938.36	PASS	DP=1948;VDB=1.37448e-22;SGB=101.425;RPBZ=1.00684;MQBZ=-0.307205;MQSBZ=3.69572;BQBZ=0.372876;FS=0;MQ0F=0.00154004;AC=30;AN=152;DP4=492,396,138,88;MQ=38	GT:PL	0/0:0,123,255	0/0:0,42,255	0/0:0,15,172	0/0:0,87,255	0/0:0,48,255	0/1:247,0,255	0/0:0,48,255	0/0:0,48,255	0/0:0,84,255	0/0:0,48,255	0/1:168,0,142	0/1:203,0,226	0/1:242,0,227	0/1:163,0,198	0/0:0,60,255	0/0:0,48,255	0/1:255,0,254	0/1:214,0,122	0/0:0,60,255	0/0:0,60,255	0/1:182,0,207	0/1:245,0,12	0/1:199,0,206	0/1:193,0,242	0/1:241,0,136	0/1:145,0,216	0/1:178,0,255	0/1:109,0,221	0/0:0,42,255	0/0:0,24,220	0/0:0,45,255	0/0:0,42,255	0/1:207,0,115	0/1:161,0,159	0/0:0,45,255	0/0:0,33,255	0/1:149,0,143	0/1:146,0,176	0/0:0,81,255	0/0:0,60,255	0/0:0,63,255	0/0:0,78,255	0/0:0,51,255	0/0:0,84,255	0/1:206,0,253	0/1:226,0,236	0/1:196,0,57	0/1:108,0,198	0/0:0,48,255	0/0:0,72,255	0/0:0,69,255	0/0:0,63,255	0/0:0,30,255	0/0:0,45,249	0/0:0,33,255	0/0:0,78,255	0/1:198,0,205	0/1:122,0,158	0/1:77,0,80	0/1:240,0,133	0/0:0,12,127	0/0:0,21,222
OAR1	118518086	.	C	T	3288.47	PASS	DP=354;VDB=7.40322e-18;SGB=27.6695;RPBZ=-0.842006;MQBZ=0.285262;MQSBZ=4.13079;BQBZ=0.895282;FS=0;MQ0F=0;AC=72;AN=120;DP4=60,33,83,37;MQ=37	GT:PL	./.:0,0,0	./.:0,0,0	1/1:78,6,0	1/1:145,12,0	1/1:105,9,0	1/1:224,4,0	0/1:6,0,137	./.:0,0,0	0/1:0,3,42	0/1:30,0,36	0/0:0,18,177	0/0:0,9,76	0/1:69,0,83	0/1:0,3,76	0/1:102,0,88	0/1:0,0,35	0/1:0,3,24	0/1:33,0,69	1/1:83,9,0	1/1:143,15,0	0/0:0,12,128	0/0:0,9,119	0/0:0,9,98	0/0:0,18,205	0/1:35,0,31	0/1:27,0,108	0/1:16,0,175	0/0:0,24,233	1/1:143,12,0	1/1:77,6,0	1/1:84,6,0	./.:0,0,0	0/0:0,6,62	1/1:42,3,0	0/1:36,0,18	./.:0,0,0	0/0:0,9,113	0/0:0,9,118	1/1:97,9,0	1/1:46,6,0	1/1:191,21,0	1/1:153,12,0	1/1:127,12,0	0/1:185,0,21	0/1:34,0,36	0/1:70,0,63	0/1:32,0,36	0/1:72,0,65	1/1:77,6,0	1/1:116,15,0	0/1:0,3,36	1/1:160,15,0	1/1:198,18,0	1/1:34,9,0	1/1:66,6,0	0/1:63,0,33	0/1:0,3,42	0/0:0,6,44	1/1:42,3,0	0/0:0,6,84	1/1:66,6,0	1/1:40,3,0
OAR1	118598937	.	A	T	2108.93	PASS	DP=507;VDB=6.31427e-13;SGB=30.1977;RPBZ=0.244581;MQBZ=-0.190076;MQSBZ=-4.01069;BQBZ=0.572224;FS=0;MQ0F=0;AC=36;AN=124;DP4=83,135,32,49;MQ=39	GT:PL	1/1:134,15,0	0/1:97,0,98	0/1:18,0,208	1/1:255,24,0	0/0:0,3,42	0/1:101,0,84	0/1:24,0,82	0/1:36,0,26	0/1:97,0,69	0/1:68,0,33	0/0:0,18,200	0/0:0,12,138	0/0:0,30,255	0/0:0,12,134	0/1:60,0,30	0/0:0,18,144	./.:0,0,0	0/0:0,27,255	0/0:0,6,77	0/0:0,12,105	0/0:0,6,129	0/1:36,0,36	0/0:0,15,160	0/0:0,30,255	0/0:0,6,52	./.:0,0,0	0/0:0,21,220	0/0:0,18,199	1/1:105,12,0	./.:0,0,0	1/1:142,12,0	1/1:140,15,0	0/1:37,0,137	0/0:0,6,78	./.:0,0,0	0/1:33,0,68	0/0:0,9,76	0/0:0,9,76	0/0:0,12,148	0/0:0,9,93	0/0:0,15,183	0/0:0,18,192	0/0:0,12,153	0/0:0,21,194	0/0:0,30,249	0/0:0,18,199	0/0:0,3,24	0/1:153,0,134	0/0:0,15,163	0/0:0,18,196	0/0:0,12,144	0/0:0,27,190	0/0:0,12,130	0/0:0,9,100	0/1:79,0,193	1/1:117,9,0	0/1:7,0,235	0/1:42,3,0	0/1:77,6,0	./.:0,0,0	1/1:119,9,0	1/1:223,24,0
OAR1	1187335	.	G	A	1306.5	PASS	DP=326;VDB=0.000187318;SGB=43.9768;RPBZ=2.86887;MQBZ=1.40763;MQSBZ=1.77077;BQBZ=-2.33938;FS=0;MQ0F=0.00306748;AC=25;AN=126;DP4=81,62,25,31;MQ=39	GT:PL	0/0:0,3,42	0/0:0,3,42	1/1:109,12,0	0/0:0,6,77	0/0:0,9,119	0/0:0,6,77	0/0:0,12,153	0/0:0,3,42	0/1:151,0,187	0/1:8,3,0	1/1:100,12,0	0/1:78,6,0	0/1:36,3,0	0/1:72,0,155	1/1:135,15,0	1/1:227,27,0	0/1:68,0,27	0/1:17,6,0	0/0:0,3,30	0/0:0,6,62	0/0:0,3,36	0/0:0,6,77	./.:0,0,0	0/0:0,15,153	0/0:0,6,73	0/0:0,9,83	0/0:0,6,65	0/0:0,18,197	0/0:0,9,105	0/0:0,3,23	0/0:0,9,77	0/0:0,18,204	0/0:0,6,55	./.:0,0,0	0/0:0,12,80	0/0:0,9,118	0/0:0,15,169	0/0:0,12,127	0/0:0,6,84	0/0:0,9,115	0/0:0,15,128	0/0:0,9,94	1/1:115,9,0	1/1:140,12,0	0/0:0,9,92	0/0:0,9,101	0/0:0,3,42	0/0:0,9,112	1/1:128,12,0	1/1:118,9,0	0/0:0,15,157	0/0:0,9,105	0/0:0,9,112	0/0:0,9,115	0/0:0,6,74	0/0:0,3,42	0/0:0,9,117	0/0:0,6,84	./.:0,0,0	0/0:0,27,164	0/0:0,3,42	./.:0,0,0
OAR1	118772777	.	A	G	2034.3	PASS	DP=651;VDB=0.000184974;SGB=36.143;RPBZ=-0.145368;MQBZ=-0.286438;MQSBZ=2.45669;BQBZ=0.424322;FS=0;MQ0F=0.00460829;AC=28;AN=136;DP4=145,149,40,45;MQ=38	GT:PL	0/0:0,3,42	0/0:0,27,255	0/0:0,6,84	0/0:0,15,183	0/0:0,39,247	0/1:97,0,39	0/1:27,0,120	0/0:0,12,128	0/0:0,45,255	0/0:0,15,152	0/1:50,0,101	0/1:95,0,27	0/1:42,3,0	0/1:145,0,96	0/0:0,21,191	0/0:0,9,113	0/1:122,0,142	0/1:72,0,65	0/0:0,6,78	0/0:0,12,143	0/1:13,0,92	0/1:63,0,163	0/1:250,0,48	0/1:107,0,12	0/1:86,0,63	0/1:36,0,32	0/1:160,0,95	0/1:98,0,158	0/0:0,6,66	0/0:0,12,117	0/0:0,21,195	0/0:0,15,166	0/1:75,0,67	0/1:86,0,30	0/0:0,6,62	0/0:0,12,142	0/1:36,0,18	./.:0,0,0	0/0:0,6,80	0/0:0,12,132	0/0:0,15,159	0/0:0,27,254	0/0:0,33,255	0/0:0,30,255	0/0:0,15,152	0/1:117,0,175	0/1:26,0,88	1/1:153,15,0	0/0:0,9,119	0/0:0,15,156	0/0:0,27,255	0/0:0,24,239	0/0:0,15,160	0/0:0,30,255	0/0:0,42,255	0/0:0,24,216	0/1:98,0,55	0/1:90,0,90	0/1:54,0,189	0/1:30,0,107	0/0:0,9,118	./.:0,0,0
OAR1	118816243	.	A	C	2218.25	PASS	DP=801;VDB=1.39044e-06;SGB=53.6531;RPBZ=-1.12445;MQBZ=0.425771;MQSBZ=-3.21931;BQBZ=-0.135677;FS=0;MQ0F=0;AC=30;AN=142;DP4=148,222,48,45;MQ=38	GT:PL	0/1:222,0,39	0/1:66,0,131	0/1:66,0,33	1/1:255,36,0	0/0:0,24,252	0/0:0,9,119	0/0:0,24,214	0/0:0,6,48	0/0:0,27,230	0/0:0,30,255	0/0:0,21,230	0/0:0,3,5	0/0:0,21,208	0/0:0,21,163	0/0:0,27,199	0/0:0,21,222	0/0:0,33,233	0/0:0,30,255	0/0:0,21,220	0/0:0,15,160	0/0:0,12,103	0/0:0,24,252	0/0:0,45,255	0/0:0,6,72	0/1:119,0,95	0/1:82,0,193	0/0:0,24,255	0/0:0,36,255	0/1:42,3,0	0/1:42,3,0	1/1:229,21,0	1/1:133,12,0	0/1:65,0,72	0/1:74,0,11	0/1:152,0,105	0/0:0,15,140	0/0:0,15,166	0/0:0,24,227	0/0:0,27,255	0/0:0,36,255	0/0:0,24,255	0/0:0,24,205	0/0:0,24,229	0/0:0,33,253	0/0:0,24,209	0/0:0,12,134	./.:0,0,0	0/1:36,0,36	0/0:0,27,255	0/0:0,21,174	0/0:0,18,181	0/0:0,30,255	0/0:0,42,255	0/0:0,24,248	0/1:58,0,147	0/1:129,0,87	0/1:36,0,36	0/1:27,0,106	0/1:49,0,99	0/1:109,0,126	0/1:70,0,71	1/1:255,27,0
OAR1	118820675	.	C	T	3389.99	PASS	DP=1282;VDB=1.89332e-09;SGB=68.6369;RPBZ=-0.83821;MQBZ=0.873337;MQSBZ=4.2606;BQBZ=0.141049;FS=0;MQ0F=0;AC=38;AN=142;DP4=338,254,80,66;MQ=39	GT:PL	0/1:90,0,30	0/0:0,12,145	1/1:119,9,0	1/1:255,60,0	0/0:0,30,255	0/0:0,12,146	0/0:0,18,207	0/0:0,60,255	0/0:0,33,255	0/0:0,12,139	0/0:0,39,255	0/0:0,21,222	0/0:0,48,255	0/0:0,30,255	0/0:0,51,255	0/0:0,48,255	0/0:0,60,255	0/0:0,33,255	0/0:0,30,252	0/0:0,39,255	0/0:0,30,255	0/0:0,36,255	0/0:0,33,255	0/0:0,57,255	0/1:119,0,158	0/1:150,0,199	0/0:0,60,255	0/0:0,57,255	1/1:255,36,0	1/1:228,24,0	1/1:165,15,0	1/1:255,33,0	0/1:107,0,92	0/1:134,0,122	0/1:123,0,119	0/1:126,0,204	0/0:0,27,255	0/0:0,21,230	0/0:0,72,255	0/0:0,60,255	0/0:0,45,255	0/0:0,60,255	0/0:0,42,255	0/0:0,63,255	0/0:0,42,255	0/0:0,45,255	0/1:33,0,68	0/1:60,0,105	0/0:0,39,255	0/0:0,42,255	0/0:0,45,255	0/0:0,66,255	0/0:0,36,255	0/0:0,45,255	0/1:102,0,24	0/1:126,0,66	1/1:96,12,0	1/1:255,42,0	0/1:89,0,102	0/1:164,0,88	0/1:65,0,32	./.:0,0,0
OAR1	118833356	.	G	T	6233.81	PASS	DP=1978;VDB=7.73099e-14;SGB=98.0908;RPBZ=0.302845;MQBZ=-1.67413;MQSBZ=-2.61067;BQBZ=0.649465;FS=0;MQ0F=0;AC=52;AN=154;DP4=372,482,134,184;MQ=39	GT:PL	0/1:255,0,219	0/1:255,0,104	0/1:152,0,24	1/1:255,93,0	1/1:255,27,0	0/1:230,0,196	0/0:0,57,255	0/0:0,69,255	0/1:220,0,255	0/1:245,0,255	0/0:0,51,255	0/0:0,36,241	0/0:0,33,255	0/0:0,51,255	0/0:0,39,255	0/0:0,30,255	0/0:0,66,255	0/0:0,72,255	0/0:0,54,255	0/0:0,42,255	0/0:0,51,255	0/0:0,75,255	0/0:0,81,255	0/0:0,51,255	0/1:255,0,254	0/1:235,0,125	0/0:0,63,255	0/0:0,57,255	1/1:255,51,0	1/1:217,24,0	1/1:255,39,0	1/1:255,48,0	0/1:107,0,220	0/1:142,0,255	0/1:226,0,255	0/1:142,0,83	0/0:0,2,255	0/0:0,45,255	0/0:0,57,255	0/0:0,78,255	0/0:0,66,255	0/0:0,102,255	0/0:0,42,255	0/0:0,57,255	0/0:0,78,255	0/0:0,99,255	0/1:137,0,21	0/1:38,0,157	0/0:0,45,255	0/0:0,63,255	0/0:0,63,255	0/0:0,54,255	0/0:0,60,255	0/0:0,45,255	0/1:254,0,255	0/1:255,0,255	0/1:224,0,112	0/1:206,0,94	0/1:156,0,151	0/1:140,0,145	1/1:77,6,0	1/1:137,15,0
OAR1	118908190	.	C	T	10429.1	PASS	DP=1488;VDB=6.89597e-14;SGB=-53.8095;RPBZ=-3.93064;MQBZ=1.17833;MQSBZ=1.84974;BQBZ=1.48625;FS=0;MQ0F=0.00739247;AC=81;AN=150;DP4=199,203,272,207;MQ=37	GT:PL	0/0:0,18,200	0/1:132,0,43	0/1:190,0,88	0/1:156,0,96	1/1:139,21,0	0/1:175,0,92	0/1:66,0,151	0/1:140,0,164	0/1:191,0,134	0/1:185,0,141	0/1:21,0,149	0/1:159,0,149	0/1:253,0,209	0/1:244,0,150	0/1:104,0,71	0/1:52,0,174	0/1:244,0,219	0/1:223,0,179	0/1:106,0,144	0/1:151,0,39	0/1:166,0,148	0/1:211,0,136	0/1:138,0,216	0/1:186,0,144	0/1:218,0,220	0/1:173,0,133	0/1:12,0,250	0/1:161,0,177	0/1:227,0,189	0/1:140,0,138	0/1:165,0,75	0/1:140,0,123	0/1:222,0,117	0/1:214,0,216	0/1:57,0,196	0/1:137,0,103	0/1:98,0,112	0/1:163,0,236	0/1:255,0,213	0/1:225,0,240	0/1:224,0,177	0/1:255,0,255	0/1:187,0,143	0/1:238,0,81	0/1:255,0,163	0/1:168,0,215	0/1:194,0,114	0/1:205,0,163	0/1:227,0,122	0/1:150,0,176	0/1:255,0,53	0/1:225,0,182	0/1:228,0,206	0/1:162,0,204	0/1:74,0,181	0/1:132,0,27	0/1:69,0,33	0/1:168,0,21	0/1:125,0,107	0/1:0,3,42	0/1:3,0,255	0/1:199,0,18
OAR1	119157443	.	C	T	2584.34	PASS	DP=737;VDB=4.22738e-25;SGB=93.1562;RPBZ=-2.09398;MQBZ=-3.37846;MQSBZ=-6.02323;BQBZ=-0.775899;FS=0;MQ0F=0.00135685;AC=30;AN=136;DP4=116,209,38,80;MQ=38	GT:PL	0/0:0,6,77	0/0:0,15,166	1/1:108,9,0	0/0:0,36,255	0/0:0,18,211	0/0:0,33,255	0/0:0,18,157	0/0:0,18,166	0/1:255,3,0	1/1:139,15,0	0/1:75,0,25	0/1:61,0,27	0/0:0,24,226	0/0:0,18,153	0/0:0,39,255	0/0:0,21,215	0/0:0,6,62	0/1:87,0,123	0/1:59,0,2	0/1:83,0,118	0/1:60,0,131	0/1:120,0,160	0/0:0,24,231	0/0:0,24,236	0/0:0,21,189	0/0:0,21,217	0/0:0,27,217	0/0:0,3,255	0/0:0,9,119	0/0:0,12,136	0/0:0,15,149	0/0:0,9,78	0/0:0,6,35	0/0:0,15,145	0/1:159,0,63	0/0:0,6,77	0/1:36,0,30	0/1:36,0,30	1/1:248,30,0	1/1:255,33,0	0/0:0,42,255	0/0:0,27,218	0/1:124,0,24	1/1:255,33,0	0/1:86,0,47	0/1:78,0,174	0/0:0,3,42	0/0:0,15,183	0/0:0,27,255	0/0:0,15,168	0/0:0,54,255	0/0:0,45,255	1/1:115,9,0	0/1:62,6,0	0/1:223,0,94	0/1:89,0,68	0/0:0,15,174	0/0:0,9,118	0/0:0,9,113	./.:0,0,0	0/0:0,24,248	0/0:0,18,192
OAR1	119225893	.	A	T	1936.5	PASS	DP=1058;VDB=4.19199e-11;SGB=141.561;RPBZ=0.763829;MQBZ=-2.03035;MQSBZ=-0.98132;BQBZ=0.950276;FS=0;MQ0F=0.00094518;AC=16;AN=142;DP4=232,290,49,53;MQ=39	GT:PL	0/0:0,36,214	0/1:60,0,145	./.:0,0,0	0/0:0,30,255	0/0:0,42,255	0/0:0,36,250	0/0:0,24,220	0/0:0,48,255	0/1:74,0,229	0/1:240,0,79	0/0:0,18,204	0/0:0,42,255	0/0:0,33,255	0/0:0,18,156	0/0:0,27,212	0/0:0,30,255	0/0:0,39,255	0/0:0,39,255	0/1:126,0,163	0/1:150,0,144	0/0:0,21,220	0/0:0,27,255	0/0:4,37,255	0/0:0,42,255	0/0:0,39,255	0/0:0,36,255	0/0:0,39,255	0/0:0,24,244	0/0:0,24,211	0/0:0,15,150	0/0:0,27,255	0/0:0,18,183	0/0:0,15,177	0/0:0,27,255	0/0:0,30,250	0/0:0,15,172	0/0:0,21,228	0/0:0,36,255	0/0:0,57,255	0/0:0,33,255	1/1:255,39,0	1/1:255,42,0	0/0:0,15,159	0/0:0,42,255	0/0:0,45,255	0/0:0,48,255	0/0:0,18,195	0/0:0,21,206	1/1:255,33,0	1/1:233,33,0	1/1:255,33,0	0/1:250,0,0	0/0:0,36,255	0/0:0,21,152	0/0:3,33,255	0/0:0,18,196	0/0:0,12,128	0/0:0,12,148	0/0:0,15,174	0/0:0,9,113	0/0:0,12,153	0/0:0,6,77
OAR1	11928441	.	G	A	1419.21	PASS	DP=410;VDB=1.6208e-16;SGB=46.53;RPBZ=-0.4177;MQBZ=-1.30559;MQSBZ=-4.37326;BQBZ=0.467179;FS=0;MQ0F=0.00243902;AC=24;AN=122;DP4=64,121,20,39;MQ=37	GT:PL	0/0:0,15,181	0/0:0,9,66	0/0:0,3,42	0/1:27,0,132	0/0:0,3,42	0/0:0,27,238	0/0:0,12,128	0/1:160,0,24	0/1:69,0,105	1/1:120,12,0	0/0:0,30,255	0/0:0,6,77	0/0:0,9,90	./.:0,0,0	0/0:0,6,77	0/0:0,15,166	0/0:0,12,119	0/0:0,9,59	0/1:29,6,0	1/1:158,15,0	0/0:0,3,42	0/0:0,15,177	0/0:0,21,186	0/0:0,15,125	0/1:33,0,75	0/1:27,0,103	0/0:0,12,150	0/0:0,6,84	0/0:0,6,77	0/0:0,3,42	./.:0,0,0	0/0:0,3,42	0/0:0,6,84	0/0:0,9,118	0/0:0,12,143	0/0:0,3,42	0/0:0,3,42	./.:0,0,0	1/1:166,21,0	1/1:105,9,0	0/1:120,0,6	0/1:48,0,111	0/1:77,6,0	0/1:47,0,99	0/0:0,24,216	0/0:0,21,152	./.:0,0,0	0/0:0,3,42	0/0:0,18,202	0/1:21,0,138	1/1:230,24,0	1/1:175,18,0	0/0:0,6,73	0/0:0,6,65	0/0:0,15,183	0/0:0,21,212	./.:0,0,0	0/0:0,12,124	./.:0,0,0	0/1:42,3,0	0/0:0,15,115	0/0:0,9,90
OAR1	119342192	.	A	G	2529.39	PASS	DP=943;VDB=4.09932e-23;SGB=137.621;RPBZ=-0.344807;MQBZ=-2.59582;MQSBZ=2.82895;BQBZ=-0.670199;FS=0;MQ0F=0.00106045;AC=25;AN=142;DP4=225,197,63,60;MQ=39	GT:PL	0/0:0,54,255	./.:0,0,0	0/0:0,12,146	0/0:0,42,255	0/0:0,33,255	0/0:0,15,181	0/0:0,18,187	0/0:0,39,255	0/1:101,0,206	0/0:0,12,117	0/0:0,36,255	0/0:0,36,255	0/0:0,30,255	0/0:0,27,255	0/0:0,27,250	0/0:0,30,255	0/0:0,18,200	0/0:0,39,255	0/1:52,0,148	0/1:81,0,178	0/0:0,12,142	0/0:0,15,181	0/1:33,0,71	0/1:91,0,86	0/0:0,15,136	0/0:0,27,254	0/0:0,36,255	0/0:0,36,255	0/0:0,18,207	0/0:0,18,199	./.:0,0,0	0/0:0,15,177	0/0:0,9,105	./.:0,0,0	0/0:0,18,191	0/0:0,15,146	0/0:0,12,125	0/0:0,27,241	0/0:0,21,187	0/0:0,66,255	1/1:255,48,0	1/1:255,42,0	0/1:104,0,167	0/1:164,0,161	0/1:204,0,118	0/0:0,18,207	0/0:0,18,178	0/0:0,27,219	1/1:214,27,0	1/1:255,27,0	1/1:255,39,0	1/1:255,39,0	0/1:102,0,63	0/1:205,0,82	0/0:0,27,255	0/0:0,48,255	0/0:0,27,189	0/0:0,18,170	0/0:0,9,105	0/0:0,18,170	./.:0,0,0	0/0:0,9,118
OAR1	119468360	.	G	C	830.242	PASS	DP=741;VDB=2.23153e-05;SGB=26.1962;RPBZ=0.0554966;MQBZ=-0.381333;MQSBZ=2.84714;BQBZ=0.680768;FS=0;MQ0F=0.00269906;AC=12;AN=134;DP4=213,171,19,17;MQ=39	GT:PL	0/1:63,0,163	0/0:0,12,142	0/0:0,12,153	0/0:0,18,196	0/1:30,0,107	./.:0,0,0	0/0:0,15,130	0/0:0,27,255	0/0:0,27,240	0/0:0,15,157	0/0:0,27,219	0/0:0,6,77	0/0:0,21,201	0/0:0,30,255	0/1:57,0,189	0/1:126,0,80	0/0:0,24,243	0/0:0,36,255	0/0:0,30,255	0/0:0,30,255	0/1:14,0,75	0/1:103,0,167	0/0:0,30,255	0/0:0,30,255	0/0:0,33,255	0/0:0,39,255	0/0:0,15,168	0/1:163,0,57	0/0:0,15,141	0/0:0,12,142	0/0:0,3,42	0/0:0,9,118	0/1:69,0,33	0/1:36,0,36	0/0:0,24,213	0/0:0,21,233	0/0:0,21,189	0/0:0,33,255	0/1:125,0,116	0/1:162,0,188	0/0:0,24,255	0/0:0,33,255	0/0:0,15,167	0/0:0,33,255	0/0:0,30,247	0/0:0,15,169	0/0:0,18,202	0/0:0,12,138	0/0:0,6,80	0/0:0,21,165	0/0:0,21,235	0/0:0,21,210	0/0:0,21,210	0/0:0,30,255	0/0:0,6,84	0/0:0,6,77	0/0:0,18,177	./.:0,0,0	0/0:0,3,42	0/0:0,6,77	./.:0,0,0	0/0:0,6,84
OAR1	11958420	.	C	T	7707.39	PASS	DP=739;VDB=7.52881e-24;SGB=80.9399;RPBZ=-1.72916;MQBZ=0.173658;MQSBZ=2.94801;BQBZ=0.682824;FS=0;MQ0F=0;AC=103;AN=138;DP4=73,51,165,143;MQ=39	GT:PL	0/1:160,0,24	0/0:0,24,228	1/1:181,15,0	1/1:222,21,0	1/1:42,3,0	1/1:169,15,0	1/1:255,30,0	1/1:133,12,0	1/1:255,36,0	1/1:117,12,0	1/1:200,21,0	1/1:255,24,0	0/1:0,1,204	0/0:0,18,169	1/1:255,39,0	1/1:134,15,0	1/1:164,15,0	1/1:226,30,0	1/1:246,27,0	1/1:167,18,0	1/1:166,18,0	1/1:92,9,0	0/1:66,0,95	0/1:85,0,208	0/1:49,0,68	0/1:67,0,155	0/1:72,0,72	0/1:226,0,12	1/1:4,3,0	1/1:138,12,0	0/1:0,6,84	0/0:0,18,183	0/1:6,0,165	0/1:80,0,141	0/0:0,21,210	0/0:0,27,255	0/0:0,12,125	0/1:0,3,36	1/1:43,6,0	1/1:255,42,0	1/1:186,24,0	1/1:255,48,0	1/1:92,9,0	1/1:148,12,0	1/1:222,21,0	1/1:255,27,0	1/1:23,3,0	0/1:94,0,30	1/1:255,33,0	1/1:214,21,0	1/1:233,21,0	1/1:255,39,0	0/0:0,18,199	0/0:0,54,255	1/1:142,12,0	1/1:255,54,0	1/1:42,3,0	1/1:192,21,0	./.:0,0,0	1/1:138,12,0	0/1:131,0,52	1/1:148,12,0
OAR1	119603720	.	C	T	7542.52	PASS	DP=1355;VDB=3.33377e-26;SGB=79.1973;RPBZ=-0.206798;MQBZ=-2.51627;MQSBZ=-5.64696;BQBZ=-0.289744;FS=0;MQ0F=0;AC=68;AN=150;DP4=183,245,188,178;MQ=39	GT:PL	0/0:0,54,255	0/0:0,51,255	0/1:24,0,166	0/1:97,0,174	0/1:26,0,33	0/1:255,0,31	0/1:3,0,255	0/0:0,48,255	0/1:89,0,168	0/1:108,0,188	0/1:145,0,192	0/1:106,0,170	0/1:155,0,220	0/1:142,0,100	0/1:179,0,255	0/1:144,0,156	1/1:255,30,0	1/1:234,24,0	1/1:223,21,0	1/1:255,63,0	0/1:156,0,213	0/1:204,0,112	0/1:139,0,144	0/1:156,0,236	1/1:202,33,0	1/1:255,45,0	0/1:9,0,248	0/1:112,0,135	1/1:255,39,0	1/1:204,21,0	1/1:255,27,0	1/1:175,18,0	0/1:90,0,134	0/1:134,0,69	0/1:43,0,179	0/1:101,0,142	0/1:108,0,155	0/1:132,0,150	0/1:159,0,104	0/1:219,0,238	0/0:0,51,255	0/0:0,96,255	1/1:255,54,0	1/1:211,24,0	0/1:156,0,241	0/1:175,0,197	0/0:0,9,113	0/0:0,6,75	0/0:0,21,231	0/0:0,51,255	0/0:0,45,255	0/0:0,60,255	1/1:255,30,0	1/1:255,51,0	0/0:0,33,246	0/0:0,21,182	0/1:120,0,57	0/1:71,0,41	0/1:145,0,137	0/1:255,0,152	0/0:0,3,40	0/1:151,0,15
OAR1	119615713	.	C	T	1773.82	PASS	DP=676;VDB=3.37816e-12;SGB=26.7292;RPBZ=0.829815;MQBZ=-1.20442;MQSBZ=-0.905312;BQBZ=-0.930864;FS=0;MQ0F=0;AC=26;AN=134;DP4=142,192,29,43;MQ=39	GT:PL	0/0:0,9,110	0/0:0,12,99	0/0:0,9,81	1/1:112,12,0	0/0:0,15,181	0/0:0,15,181	0/0:0,18,196	0/0:0,36,255	0/0:0,33,255	0/0:0,21,211	0/0:0,21,194	0/0:0,24,206	0/0:0,45,255	0/0:0,27,236	0/1:69,0,156	0/1:123,0,98	0/0:0,21,203	0/0:0,39,255	0/0:0,30,255	0/0:0,9,101	0/0:0,12,127	0/0:0,15,131	0/0:0,21,210	0/0:0,21,204	0/1:98,0,106	0/1:127,0,95	0/0:0,21,233	0/0:0,18,179	0/1:87,0,101	0/1:36,0,36	1/1:127,12,0	1/1:175,18,0	0/1:24,0,120	0/1:80,0,96	0/0:0,9,113	0/1:50,0,30	0/0:0,27,250	0/0:0,12,153	0/1:74,0,85	0/1:148,0,74	0/0:0,21,187	0/0:0,27,254	0/1:57,0,159	0/1:60,0,121	0/0:0,27,242	0/0:0,21,201	0/0:0,12,148	0/0:0,9,102	0/0:0,12,134	0/0:0,48,255	0/0:0,15,159	0/0:0,18,194	0/1:149,0,217	0/1:94,0,160	./.:0,0,0	./.:0,0,0	0/1:97,9,0	0/1:69,0,79	0/0:0,3,42	0/1:87,0,134	0/1:42,6,0	0/1:36,0,36
OAR1	119644026	.	A	G	7577.85	PASS	DP=750;VDB=6.92729e-06;SGB=69.9839;RPBZ=-0.545815;MQBZ=-2.25393;MQSBZ=-2.11046;BQBZ=-0.42044;FS=0;MQ0F=0;AC=100;AN=142;DP4=58,96,140,161;MQ=37	GT:PL	1/1:255,39,0	0/1:189,0,249	./.:0,0,0	1/1:255,36,0	1/1:33,9,0	1/1:189,2,0	0/1:18,0,213	0/1:0,6,61	1/1:176,18,0	1/1:255,30,0	1/1:255,39,0	1/1:101,9,0	0/1:163,0,29	0/1:46,0,179	0/1:33,0,75	0/1:159,0,68	1/1:196,21,0	1/1:127,12,0	1/1:234,33,0	1/1:218,24,0	0/1:123,0,65	0/1:53,0,66	0/1:186,0,51	0/1:226,0,93	1/1:186,18,0	1/1:255,30,0	1/1:255,42,0	1/1:170,18,0	1/1:198,21,0	1/1:143,12,0	1/1:85,9,0	1/1:119,9,0	1/1:42,3,0	1/1:78,6,0	0/1:92,0,69	0/1:92,0,30	0/1:0,3,24	1/1:118,9,0	1/1:19,9,0	1/1:175,15,0	0/0:0,36,255	0/0:0,30,226	1/1:116,15,0	1/1:255,30,0	1/1:165,15,0	1/1:213,21,0	1/1:156,15,0	1/1:196,21,0	0/0:0,18,183	0/1:26,0,94	0/0:0,33,255	0/0:0,24,224	0/1:255,0,3	1/1:172,18,0	0/0:0,27,250	0/0:0,45,255	1/1:160,15,0	1/1:42,3,0	0/0:0,12,72	./.:0,0,0	1/1:118,9,0	0/1:0,3,42
OAR1	11965696	.	C	T	11544.7	PASS	DP=1782;VDB=2.41238e-32;SGB=156.882;RPBZ=0.645611;MQBZ=-1.93132;MQSBZ=0.474467;BQBZ=-2.27221;FS=0;MQ0F=0.00112233;AC=104;AN=148;DP4=161,143,366,335;MQ=39	GT:PL	0/1:12,0,107	0/0:0,30,255	1/1:42,3,0	1/1:255,60,0	1/1:255,30,0	1/1:255,57,0	1/1:255,36,0	1/1:255,45,0	1/1:255,57,0	1/1:255,45,0	1/1:255,42,0	1/1:255,33,0	0/0:0,51,255	0/0:0,30,255	1/1:255,72,0	1/1:255,51,0	1/1:255,63,0	1/1:255,45,0	1/1:255,24,0	1/1:255,63,0	1/1:239,24,0	1/1:139,15,0	0/1:184,0,194	0/1:238,0,207	0/1:78,0,255	0/1:254,0,123	0/1:255,0,255	0/1:170,0,253	0/1:135,0,33	0/1:166,0,180	0/0:0,30,255	0/0:0,42,255	0/1:119,0,95	0/1:219,0,130	0/0:0,42,255	0/0:0,24,255	0/0:0,30,255	0/0:0,39,255	1/1:255,57,0	1/1:255,66,0	1/1:255,84,0	1/1:255,75,0	0/1:249,0,163	0/1:255,0,202	0/1:246,0,255	0/1:255,0,255	0/1:24,0,137	0/1:87,0,224	1/1:255,48,0	1/1:255,51,0	1/1:255,78,0	1/1:255,66,0	0/0:0,60,255	0/0:0,87,255	1/1:255,60,0	1/1:255,39,0	1/1:152,12,0	1/1:255,54,0	1/1:255,30,0	1/1:255,6,0	0/1:95,0,126	1/1:183,15,0
OAR1	119680564	.	C	T	511.818	PASS	DP=468;VDB=0.10177;SGB=24.5118;RPBZ=-0.0782105;MQBZ=-1.44932;MQSBZ=-0.377241;BQBZ=-1.40193;FS=0;MQ0F=0.0042735;AC=8;AN=124;DP4=122,138,11,11;MQ=39	GT:PL	0/0:0,51,255	0/0:0,15,181	0/0:0,21,195	0/0:0,18,188	0/0:0,30,255	0/0:0,18,207	0/0:0,9,113	0/0:0,15,167	0/0:0,21,202	0/0:0,6,55	0/0:0,9,113	0/0:0,21,216	0/0:0,15,153	0/0:0,12,111	0/1:107,9,0	0/1:116,0,107	0/1:69,0,33	0/1:54,0,72	0/1:86,0,63	0/1:105,0,27	0/1:69,0,69	0/1:36,0,36	0/0:0,18,171	0/0:0,12,140	0/0:0,9,102	0/0:0,18,172	0/0:0,3,32	0/0:0,21,197	0/0:0,6,78	0/0:0,12,143	./.:0,0,0	0/0:0,9,96	0/0:0,9,102	0/0:0,9,103	0/0:0,21,188	./.:0,0,0	0/0:0,18,211	0/0:0,12,137	0/0:0,3,42	0/0:0,18,193	0/0:0,12,126	0/0:0,9,96	./.:0,0,0	0/0:0,3,42	0/0:0,12,148	0/0:0,21,201	0/0:0,9,118	0/0:0,18,171	0/0:0,12,130	0/0:0,27,229	0/0:0,24,245	0/0:0,12,115	0/0:0,18,179	0/0:0,24,209	./.:0,0,0	0/0:0,21,233	0/0:0,6,77	0/0:0,6,7	0/0:0,12,146	0/0:0,15,175	./.:0,0,0	0/0:0,3,42
OAR1	119885735	.	G	A	11556.4	PASS	DP=1407;VDB=3.12002e-21;SGB=134.277;RPBZ=1.22664;MQBZ=1.87996;MQSBZ=-4.24072;BQBZ=1.94157;FS=0;MQ0F=0.000710732;AC=105;AN=138;DP4=86,112,282,342;MQ=38	GT:PL	1/1:211,21,0	./.:0,0,0	0/1:75,0,31	0/1:172,0,15	0/1:166,0,39	0/1:60,0,169	0/1:212,0,141	0/1:173,0,255	1/1:255,45,0	1/1:255,30,0	1/1:255,27,0	1/1:255,39,0	1/1:255,33,0	1/1:255,54,0	1/1:255,36,0	1/1:192,21,0	1/1:255,72,0	1/1:255,45,0	1/1:181,15,0	1/1:255,42,0	0/1:180,0,102	0/1:138,0,255	0/1:233,0,139	0/1:195,0,84	1/1:255,54,0	1/1:255,48,0	0/0:0,72,255	0/0:0,72,255	1/1:229,27,0	1/1:158,15,0	1/1:255,33,0	1/1:198,18,0	0/1:107,0,158	0/1:126,0,71	1/1:244,30,0	1/1:255,39,0	1/1:255,33,0	1/1:174,18,0	0/1:218,0,255	0/1:211,0,231	1/1:255,60,0	1/1:255,75,0	1/1:239,0,0	1/1:255,33,0	1/1:255,57,0	1/1:255,33,0	0/1:68,0,63	0/1:120,0,145	1/1:255,78,0	1/1:255,54,0	1/1:255,48,0	1/1:255,36,0	1/1:255,60,0	0/1:255,0,27	0/1:40,0,191	0/0:0,27,115	0/1:160,0,176	0/0:0,9,67	0/0:0,33,255	0/0:0,9,119	1/1:84,6,0	1/1:114,15,0
OAR1	119925923	.	A	G	5054.26	PASS	DP=890;VDB=1.41632e-22;SGB=149.445;RPBZ=-1.65893;MQBZ=-2.86658;MQSBZ=-0.139095;BQBZ=-0.223161;FS=0;MQ0F=0.00224719;AC=45;AN=148;DP4=165,149,117,109;MQ=39	GT:PL	0/0:0,21,233	0/0:0,9,90	0/0:0,21,178	0/1:186,0,210	0/0:0,12,137	0/0:0,18,211	0/1:215,0,9	0/1:3,0,169	1/1:255,33,0	1/1:140,18,0	0/1:168,0,139	0/0:0,12,146	0/1:63,0,89	0/1:48,0,48	0/0:0,15,183	0/0:0,48,255	0/1:21,0,183	0/1:163,0,139	1/1:255,33,0	1/1:250,27,0	0/0:0,15,146	0/1:27,0,128	0/1:36,0,18	0/1:166,0,146	0/0:0,24,225	0/0:0,27,255	0/1:175,0,194	0/1:255,0,66	0/0:0,18,178	0/0:0,27,229	0/0:0,24,210	0/0:0,12,153	0/0:0,9,118	0/0:0,21,190	0/0:0,21,212	0/0:0,24,209	0/0:0,21,204	0/0:0,3,36	0/1:223,0,104	0/1:255,0,147	1/1:197,21,0	1/1:255,45,0	0/0:0,42,255	0/0:0,27,242	0/1:142,0,137	0/1:244,0,178	1/1:144,18,0	1/1:125,15,0	1/1:255,36,0	1/1:255,27,0	1/1:255,33,0	1/1:255,33,0	0/1:11,0,226	0/0:0,27,250	0/0:0,3,42	0/0:0,27,236	0/0:0,12,153	./.:0,0,0	0/1:153,0,75	0/1:148,0,63	0/0:0,3,42	0/0:0,3,42
OAR1	119997766	.	A	G	4540.76	PASS	DP=1555;VDB=1.96633e-14;SGB=161.637;RPBZ=0.906189;MQBZ=-0.920327;MQSBZ=-2.6885;BQBZ=0.84528;FS=0;MQ0F=0;AC=34;AN=152;DP4=294,388,106,122;MQ=39	GT:PL	0/0:0,51,255	0/1:255,0,192	1/1:223,30,0	0/0:0,99,255	0/0:0,54,255	0/1:249,0,56	0/0:0,39,255	0/0:0,24,240	0/0:0,54,255	0/0:0,21,225	0/1:146,0,155	0/1:145,0,255	0/0:0,39,255	0/0:0,30,255	0/1:255,0,75	0/1:98,0,191	0/0:0,33,255	0/0:0,24,245	0/0:0,57,255	0/0:0,36,255	0/1:168,0,159	0/1:134,0,219	0/1:211,0,252	0/1:191,0,135	0/0:0,48,255	0/0:0,57,255	0/0:0,57,255	0/0:0,63,255	0/0:0,24,248	0/0:0,33,255	0/0:0,27,255	0/0:0,15,169	0/0:0,21,217	0/0:0,39,255	0/0:0,39,255	0/0:0,18,189	0/0:0,24,245	0/0:0,24,229	0/1:255,0,196	0/1:208,0,177	0/0:0,75,255	0/0:0,63,255	1/1:255,34,0	1/1:255,51,0	0/1:249,0,176	0/1:255,0,133	0/0:0,21,229	0/0:0,48,255	0/0:0,54,255	0/0:0,45,255	0/0:0,27,245	0/0:0,78,255	1/1:255,36,0	1/1:255,39,0	0/1:147,0,122	0/1:39,0,255	0/0:0,21,175	0/0:0,36,248	0/0:0,15,168	0/0:0,27,255	0/1:42,3,0	0/0:0,27,255
OAR1	120140968	.	A	G	8801.08	PASS	DP=958;VDB=1.18197e-19;SGB=91.6357;RPBZ=1.4147;MQBZ=-2.1972;MQSBZ=2.75835;BQBZ=-0.239168;FS=0;MQ0F=0;AC=96;AN=140;DP4=96,81,203,154;MQ=39	GT:PL	1/1:42,3,0	0/0:0,9,96	./.:0,0,0	1/1:200,21,0	1/1:84,6,0	0/0:0,54,255	0/1:97,0,134	0/1:47,0,115	1/1:255,42,0	1/1:226,27,0	0/1:63,0,99	0/1:146,0,57	1/1:169,15,0	1/1:144,15,0	0/1:35,0,104	0/0:0,6,77	1/1:207,18,0	1/1:255,30,0	1/1:255,27,0	1/1:255,36,0	0/0:0,21,218	0/0:0,33,226	0/1:184,0,114	0/1:178,0,37	1/1:255,27,0	1/1:255,24,0	1/1:255,39,0	1/1:255,45,0	1/1:105,9,0	1/1:145,12,0	1/1:255,36,0	1/1:255,27,0	1/1:145,12,0	1/1:204,18,0	0/1:133,0,93	0/0:0,15,172	1/1:36,3,0	0/0:0,12,134	0/1:143,0,155	0/1:181,0,253	0/1:255,0,9	1/1:248,24,0	0/0:0,24,235	0/0:0,36,255	0/1:140,0,235	0/1:50,0,206	1/1:146,12,0	1/1:146,12,0	1/1:255,30,0	1/1:255,1,0	1/1:255,45,0	1/1:239,24,0	0/0:0,27,245	0/0:0,21,221	0/1:45,0,166	0/1:66,0,137	1/1:79,15,0	1/1:153,12,0	1/1:255,42,0	1/1:211,18,0	./.:0,0,0	0/0:0,9,118
OAR1	120172015	.	A	G	9322.07	PASS	DP=1036;VDB=3.56539e-06;SGB=75.8273;RPBZ=1.50619;MQBZ=-2.49771;MQSBZ=-3.52477;BQBZ=-1.2985;FS=0;MQ0F=0.0019305;AC=104;AN=146;DP4=96,95,192,229;MQ=38	GT:PL	1/1:255,33,0	0/0:0,15,156	0/0:0,12,153	1/1:255,36,0	1/1:84,6,0	0/0:0,27,238	0/1:38,0,66	0/1:95,0,125	1/1:255,60,0	1/1:255,30,0	0/1:185,0,92	0/1:84,0,143	1/1:179,27,0	1/1:209,24,0	0/1:124,0,255	0/1:58,0,249	1/1:251,27,0	1/1:204,21,0	1/1:191,18,0	1/1:255,42,0	0/0:0,21,192	0/0:0,24,214	0/1:133,0,113	0/1:132,0,177	1/1:255,39,0	1/1:146,15,0	1/1:255,48,0	1/1:255,60,0	1/1:176,15,0	1/1:219,24,0	1/1:211,18,0	1/1:138,12,0	1/1:148,12,0	1/1:197,24,0	0/1:101,0,24	0/1:24,0,150	0/1:60,0,145	0/1:123,0,130	0/1:93,0,197	0/1:128,0,126	1/1:255,45,0	1/1:255,48,0	0/0:0,39,255	0/0:0,33,255	0/1:47,0,88	0/1:85,0,148	1/1:80,9,0	1/1:227,24,0	1/1:255,54,0	1/1:255,33,0	1/1:255,30,0	1/1:255,27,0	0/1:45,0,195	0/1:0,3,255	0/1:230,0,81	1/1:173,8,0	1/1:205,21,0	1/1:255,33,0	1/1:245,42,0	1/1:153,18,0	0/1:33,0,69	0/1:111,0,144
OAR1	120175395	.	G	A	1074.41	PASS	DP=1276;VDB=5.77178e-23;SGB=38.4626;RPBZ=1.19315;MQBZ=-2.29547;MQSBZ=-10.0287;BQBZ=1.73667;FS=0;MQ0F=0;AC=13;AN=142;DP4=219,479,23,40;MQ=38	GT:PL	0/0:0,27,233	0/0:0,30,255	0/0:0,21,233	0/0:0,45,255	./.:0,0,0	0/1:192,0,255	0/0:0,30,255	0/0:0,45,255	0/0:0,33,254	0/0:0,30,255	0/0:0,33,255	0/0:0,36,255	0/0:0,30,255	0/0:0,33,251	0/0:0,27,213	0/0:0,39,255	0/0:9,39,210	0/0:0,51,255	0/0:0,69,255	0/0:0,54,255	0/0:0,9,87	0/0:0,33,233	0/0:0,54,255	0/0:0,18,161	0/1:57,0,255	0/1:105,0,195	0/0:0,48,255	0/0:0,39,255	0/1:38,0,157	0/1:48,0,235	0/0:0,36,255	0/0:0,27,246	0/0:0,27,234	0/0:0,21,218	0/1:22,0,230	0/1:93,0,177	0/0:0,18,187	0/0:0,30,255	0/0:0,36,255	0/0:0,72,255	0/0:0,27,241	0/0:0,45,255	0/0:0,27,249	0/0:0,54,255	0/1:154,0,186	0/1:199,0,229	0/0:0,6,84	0/0:0,21,205	0/1:87,0,175	0/1:34,0,255	0/0:0,33,255	0/0:0,30,255	0/1:119,0,200	0/1:97,0,237	0/0:0,36,179	0/0:0,75,255	0/0:0,12,146	0/0:0,36,255	0/0:0,27,225	0/0:0,21,184	./.:0,0,0	0/0:0,24,224
OAR1	120202613	.	C	T	4046.16	PASS	DP=1055;VDB=4.52018e-16;SGB=110.977;RPBZ=-2.29385;MQBZ=-2.37278;MQSBZ=-2.57257;BQBZ=-0.0809869;FS=0;MQ0F=0.0028436;AC=42;AN=138;DP4=187,271,91,113;MQ=37	GT:PL	0/0:0,6,84	1/1:113,15,0	1/1:119,9,0	0/0:0,27,255	0/0:0,15,160	1/1:108,24,0	0/1:130,0,165	0/1:141,0,113	0/0:0,27,235	0/0:0,21,214	0/1:159,0,51	0/1:85,0,169	0/0:0,39,255	0/0:0,57,255	0/1:106,0,246	0/1:65,0,130	0/0:0,39,255	0/0:0,33,255	0/0:0,36,255	0/0:0,72,255	1/1:255,36,0	1/1:255,45,0	0/1:197,0,247	0/1:112,0,145	0/0:0,51,255	0/0:0,36,255	0/0:0,60,255	0/0:0,48,255	0/0:0,21,195	0/0:0,27,241	0/0:0,18,170	0/0:0,15,141	0/0:0,21,187	0/0:0,57,255	0/1:142,0,129	0/1:11,0,107	0/1:152,0,121	0/1:126,0,108	0/1:72,0,193	0/1:255,0,120	0/0:0,51,255	0/0:0,45,255	1/1:241,30,0	1/1:255,48,0	0/1:145,0,164	0/1:243,0,138	0/0:0,15,164	0/0:0,18,200	0/1:12,0,229	0/0:0,9,247	0/0:0,45,255	0/0:0,30,255	1/1:255,30,0	1/1:255,54,0	0/1:98,0,24	0/0:0,12,153	0/0:0,33,255	0/0:0,15,125	0/0:0,3,42	./.:0,0,0	0/0:0,12,146	0/1:40,3,0
OAR1	12028244	.	G	A	2908.18	PASS	DP=1300;VDB=1.23447e-11;SGB=157.211;RPBZ=1.68862;MQBZ=-2.27788;MQSBZ=1.75176;BQBZ=1.30229;FS=0;MQ0F=0.000769231;AC=24;AN=144;DP4=342,272,78,80;MQ=39	GT:PL	0/1:78,0,255	0/1:137,0,60	0/0:0,2,244	0/0:0,72,255	0/1:199,0,51	0/0:0,27,242	0/0:0,39,255	0/0:0,21,183	0/0:0,30,255	0/0:0,36,255	0/0:0,57,255	0/0:0,15,119	0/0:0,27,233	0/0:0,36,255	0/0:0,60,255	0/0:0,39,255	0/0:0,54,255	0/0:0,45,255	0/0:0,21,222	0/0:0,36,255	0/0:0,27,255	0/0:0,42,255	0/0:0,32,255	0/0:0,27,233	0/0:0,42,255	0/0:0,39,255	0/0:0,54,255	0/1:15,0,197	0/0:0,15,148	0/0:0,39,255	0/0:0,15,154	0/0:0,18,174	0/0:0,27,255	0/1:6,0,255	0/0:0,15,169	0/0:0,12,148	0/0:0,36,255	0/0:0,30,255	0/1:61,0,184	0/1:255,0,122	0/1:213,0,221	0/1:255,0,161	0/1:193,0,100	0/1:44,0,255	0/0:0,39,255	0/0:0,33,255	0/1:254,0,9	0/1:167,0,18	1/1:234,24,0	1/1:255,48,0	0/1:154,0,207	0/1:51,0,255	1/1:255,39,0	1/1:255,72,0	0/0:0,48,255	0/0:0,51,255	0/0:0,39,255	0/0:0,24,228	0/0:0,21,208	0/0:0,39,255	0/0:0,6,77	0/0:0,9,119
OAR1	120299355	.	C	T	3183.15	PASS	DP=1421;VDB=3.15929e-12;SGB=189.325;RPBZ=0.668273;MQBZ=-1.99441;MQSBZ=-3.47114;BQBZ=0.932824;FS=0;MQ0F=0.00070373;AC=27;AN=152;DP4=305,347,89,106;MQ=38	GT:PL	0/1:175,0,173	0/0:0,27,255	0/0:0,36,255	0/0:0,57,255	0/0:0,15,181	0/0:0,42,255	0/0:0,12,126	0/0:0,18,255	0/1:255,0,128	0/1:176,0,101	0/1:152,0,136	0/1:244,0,165	0/1:211,0,219	0/1:24,0,117	0/0:0,21,221	0/0:0,45,255	0/1:124,0,255	0/1:243,0,192	0/1:108,0,122	0/1:101,0,145	0/0:0,24,215	0/1:18,0,165	0/0:0,33,255	0/0:0,54,255	0/0:0,36,255	0/0:0,3,255	0/0:0,33,255	0/0:0,36,255	0/0:0,21,179	0/0:0,21,229	0/0:0,9,119	0/0:0,15,163	0/0:0,24,228	0/1:9,0,175	0/0:0,30,255	0/0:0,21,188	0/0:0,24,229	0/0:0,39,255	0/0:0,27,241	0/0:0,72,255	1/1:255,60,0	1/1:255,72,0	0/0:0,45,255	0/0:0,51,255	0/1:27,0,255	0/0:0,69,255	0/0:0,24,249	0/0:0,21,224	0/1:255,3,0	1/1:255,21,0	1/1:255,39,0	1/1:255,60,0	0/0:0,60,255	0/0:0,54,255	0/0:0,51,255	0/0:0,51,255	0/0:0,15,181	0/0:0,39,255	0/0:0,60,255	0/0:0,15,172	0/0:0,9,105	0/0:0,21,171
OAR1	120335608	.	A	G	2957.42	PASS	DP=1126;VDB=7.84556e-28;SGB=150.759;RPBZ=0.369156;MQBZ=0.215193;MQSBZ=1.61043;BQBZ=0.401633;FS=0;MQ0F=0;AC=27;AN=144;DP4=231,277,81,72;MQ=38	GT:PL	0/1:137,0,130	0/0:0,57,255	0/0:0,18,211	0/0:0,24,217	0/0:0,27,251	0/0:0,12,148	0/1:8,0,205	0/0:0,18,181	0/1:178,0,79	0/1:126,0,90	0/1:227,0,69	0/1:179,0,74	0/1:158,0,118	0/1:66,0,163	0/0:0,36,255	0/0:0,24,234	0/1:159,0,175	0/1:78,0,175	0/1:210,0,12	0/1:86,0,67	0/0:0,18,168	0/0:0,21,225	0/0:12,39,255	0/0:0,39,255	0/0:0,48,255	0/0:0,27,255	0/0:0,45,255	0/0:0,42,255	0/0:0,9,113	0/0:0,12,103	0/0:0,18,200	0/0:0,24,218	0/0:0,24,248	0/1:27,0,84	0/0:0,36,255	0/0:0,9,118	0/0:0,21,224	0/0:0,24,245	0/0:0,36,255	0/0:0,69,255	1/1:255,54,0	1/1:255,51,0	0/0:0,27,239	0/0:0,45,255	0/0:0,27,216	0/0:0,57,255	0/0:0,33,255	0/0:0,24,236	1/1:255,42,0	1/1:255,42,0	1/1:255,39,0	1/1:255,27,0	0/0:0,18,172	0/0:0,33,255	0/0:0,57,255	0/0:0,30,255	0/0:0,12,153	0/0:0,27,255	0/0:0,30,255	0/0:0,9,119	0/0:0,12,128	0/0:0,24,151
OAR1	120402984	.	G	A	1533.59	PASS	DP=1220;VDB=0.000381312;SGB=93.4689;RPBZ=2.37261;MQBZ=-1.87648;MQSBZ=-0.904003;BQBZ=0.587137;FS=0;MQ0F=0;AC=12;AN=136;DP4=303,254,51,22;MQ=39	GT:PL	0/0:0,6,58	0/0:0,30,255	0/0:0,12,128	0/0:0,33,255	0/0:0,33,255	0/0:0,21,233	0/1:27,0,119	0/0:0,9,119	0/1:233,0,95	0/1:101,9,0	0/0:0,24,224	0/0:0,24,233	0/0:0,24,187	0/0:0,30,255	0/0:0,66,255	0/0:0,36,255	0/1:15,0,208	0/0:0,39,255	0/1:122,0,155	0/1:144,0,91	0/0:0,27,245	0/0:0,36,255	0/0:0,36,255	0/0:0,33,233	0/0:0,42,255	0/0:0,30,255	0/0:0,48,255	0/0:0,45,255	0/0:0,18,138	0/0:0,18,204	0/0:0,15,172	0/0:0,30,255	0/0:0,21,228	0/0:0,6,77	0/0:0,15,166	0/0:0,9,105	0/0:0,30,255	0/0:0,21,231	0/0:0,39,255	0/0:0,57,255	0/0:0,75,255	0/0:0,51,255	0/1:110,0,159	0/1:203,0,169	0/1:165,0,112	0/1:229,0,170	0/0:0,15,161	0/0:0,33,255	0/0:0,30,232	0/0:0,39,255	0/0:0,48,255	0/0:0,42,255	0/1:156,0,109	0/1:195,0,185	0/0:0,9,118	0/0:0,33,255	0/0:0,15,181	0/0:0,15,131	0/0:0,21,202	0/0:18,39,246	0/0:0,39,255	0/0:0,6,77
OAR1	120403049	.	A	C	8810.8	PASS	DP=1499;VDB=3.3449e-25;SGB=100.085;RPBZ=0.0364083;MQBZ=-1.20214;MQSBZ=-3.72335;BQBZ=-3.0241;FS=0;MQ0F=0;AC=69;AN=144;DP4=206,241,197,214;MQ=39	GT:PL	0/0:0,21,183	1/1:255,39,0	0/1:65,0,65	0/0:0,42,255	0/1:123,0,194	0/1:160,0,96	1/1:255,33,0	1/1:148,12,0	1/1:255,51,0	1/1:172,15,0	0/1:77,0,177	0/1:164,0,120	1/1:228,27,0	1/1:255,48,0	0/1:255,0,236	0/1:255,0,75	0/1:163,0,115	0/1:191,0,187	1/1:255,36,0	1/1:255,42,0	0/1:132,0,95	0/1:255,0,102	0/0:0,45,255	0/0:0,42,255	0/1:233,0,186	0/1:203,0,177	0/1:230,0,255	0/1:122,0,249	0/1:124,0,93	0/1:94,0,163	1/1:243,24,0	1/1:255,42,0	1/1:255,36,0	1/1:170,15,0	0/1:169,0,74	0/1:27,0,128	0/0:0,39,255	0/0:0,21,212	0/1:209,0,223	0/1:238,0,255	0/0:0,90,255	0/0:0,63,255	0/1:98,0,215	0/1:243,0,207	0/1:255,0,153	0/1:255,0,211	0/0:0,15,168	0/0:0,45,255	0/0:0,33,224	0/0:0,60,255	0/0:0,60,255	0/0:0,51,255	0/1:250,0,92	0/1:238,0,255	0/1:12,0,107	0/1:238,0,162	0/1:144,0,177	0/1:87,0,61	0/1:48,0,217	0/1:225,0,6	1/1:255,9,0	1/1:77,6,0
OAR1	120423969	.	C	A	966.667	PASS	DP=1010;VDB=9.48262e-07;SGB=10.9567;RPBZ=-1.65537;MQBZ=-1.1503;MQSBZ=1.80134;BQBZ=0.421614;FS=0;MQ0F=0;AC=14;AN=144;DP4=305,253,24,18;MQ=39	GT:PL	0/0:0,63,255	0/0:0,18,211	0/0:0,15,126	0/0:0,42,255	0/0:0,51,255	0/0:0,21,194	0/0:0,27,255	0/0:0,36,255	0/0:0,39,255	0/0:0,24,204	0/0:0,24,247	0/0:0,27,239	0/0:0,30,254	0/0:0,24,239	0/0:0,15,167	0/0:0,21,184	0/1:133,0,18	0/1:54,0,167	0/0:0,36,255	0/0:0,30,246	0/0:0,24,225	0/0:0,30,252	0/0:0,27,255	0/0:0,33,255	0/0:0,33,255	0/0:0,45,255	0/0:0,39,255	0/0:0,30,255	0/0:0,15,177	0/0:0,12,117	0/0:0,21,222	0/0:0,18,202	0/0:0,18,174	0/0:0,24,219	0/1:101,0,30	0/1:30,0,87	0/1:73,0,33	0/1:36,0,36	0/1:127,0,153	0/1:51,0,148	0/0:0,45,255	0/0:0,60,255	0/1:66,0,130	0/1:181,0,161	0/0:0,54,255	0/0:0,24,237	0/1:68,0,33	0/1:149,0,24	0/0:0,36,255	0/0:0,69,255	0/0:0,42,255	0/0:0,21,219	0/1:27,0,123	0/1:47,0,130	0/0:0,27,255	0/0:0,36,255	0/0:0,18,206	0/0:0,9,98	0/0:0,18,192	0/0:0,27,255	0/0:0,21,235	0/0:0,27,242
OAR1	120423970	.	G	A	703.121	PASS	DP=1006;VDB=0.0543719;SGB=44.7021;RPBZ=0.838095;MQBZ=-2.22384;MQSBZ=1.84102;BQBZ=-1.71116;FS=0;MQ0F=0;AC=8;AN=144;DP4=316,251,12,21;MQ=39	GT:PL	0/0:0,63,255	0/0:0,18,211	0/0:0,15,123	0/0:0,42,255	0/0:0,51,255	0/0:0,21,192	0/0:0,27,250	0/0:0,36,251	0/0:0,39,255	0/0:0,24,204	0/1:151,0,96	0/1:159,0,81	0/1:32,0,210	0/1:28,0,189	0/0:0,15,167	0/0:0,21,186	0/1:18,0,133	0/1:167,0,54	0/1:175,0,141	0/1:103,0,114	0/0:0,24,225	0/0:0,30,252	0/0:0,27,255	0/0:0,33,255	0/0:0,33,255	0/0:0,45,255	0/0:0,39,255	0/0:0,30,255	0/0:0,15,177	0/0:0,12,117	0/0:0,21,222	0/0:0,18,202	0/0:0,18,174	0/0:0,24,219	0/0:0,12,142	0/0:0,12,125	0/0:0,9,117	0/0:0,6,84	0/0:0,30,255	0/0:0,30,249	0/0:0,45,255	0/0:0,60,255	0/0:0,18,204	0/0:0,42,255	0/0:0,54,255	0/0:0,24,241	0/0:0,9,118	0/0:0,18,191	0/0:0,36,255	0/0:0,69,255	0/0:0,42,255	0/0:0,21,219	0/0:0,15,168	0/0:0,18,193	0/0:0,27,255	0/0:0,36,255	0/0:0,18,206	0/0:0,9,98	0/0:0,18,192	0/0:0,27,255	0/0:0,21,235	0/0:0,27,245
OAR1	120446364	.	T	C	10477.1	PASS	DP=978;VDB=1.89665e-31;SGB=41.9171;RPBZ=-0.0441121;MQBZ=1.10617;MQSBZ=-2.82091;BQBZ=0.675607;FS=0;MQ0F=0;AC=118;AN=144;DP4=47,63,203,252;MQ=39	GT:PL	1/1:255,45,0	1/1:255,78,0	0/1:24,0,165	1/1:255,42,0	1/1:255,57,0	0/1:70,0,65	0/1:57,0,88	0/1:119,0,95	1/1:171,18,0	1/1:120,12,0	0/1:66,0,229	0/1:116,0,104	0/1:165,0,90	0/1:105,0,98	1/1:255,45,0	1/1:194,21,0	0/0:0,24,221	0/0:0,27,255	0/1:141,0,41	0/1:52,0,141	1/1:172,15,0	0/1:0,9,100	1/1:181,18,0	1/1:104,12,0	1/1:179,15,0	1/1:254,24,0	1/1:255,45,0	1/1:203,27,0	1/1:216,21,0	1/1:166,21,0	1/1:189,21,0	1/1:148,12,0	1/1:192,18,0	1/1:255,39,0	0/1:63,0,86	0/1:57,0,148	0/1:115,0,27	0/1:179,0,120	0/1:205,0,114	0/1:167,0,223	1/1:250,30,0	1/1:255,60,0	0/1:148,0,188	1/1:80,9,0	1/1:255,30,0	1/1:198,21,0	0/1:144,0,66	0/1:69,0,92	1/1:255,33,0	1/1:184,18,0	1/1:252,27,0	1/1:255,33,0	0/1:36,0,28	0/1:141,0,75	1/1:255,30,0	1/1:255,33,0	1/1:255,42,0	1/1:201,18,0	1/1:109,15,0	1/1:42,3,0	./.:0,0,0	1/1:218,27,0
OAR1	12057661	.	G	A	2793.22	PASS	DP=592;VDB=2.23547e-14;SGB=55.6192;RPBZ=-0.402026;MQBZ=0.712695;MQSBZ=-0.641619;BQBZ=0.926423;FS=0;MQ0F=0;AC=41;AN=130;DP4=141,96,52,47;MQ=40	GT:PL	0/1:42,3,0	0/1:100,0,87	0/0:0,6,78	1/1:119,9,0	0/0:0,12,148	0/1:42,3,0	0/0:0,24,238	0/0:0,33,255	0/0:0,33,255	0/0:0,24,236	0/0:0,24,244	0/0:0,12,153	1/1:196,18,0	1/1:239,24,0	0/0:0,27,253	0/0:0,9,113	0/0:0,15,139	0/0:0,21,172	0/0:0,9,113	0/0:0,21,199	0/0:0,18,140	0/0:0,21,218	1/1:178,21,0	1/1:227,24,0	0/1:123,0,168	0/0:0,6,84	1/1:203,21,0	1/1:232,24,0	1/1:104,9,0	1/1:119,9,0	0/0:0,3,42	0/0:0,21,212	1/1:133,12,0	1/1:198,18,0	0/1:87,0,115	0/0:0,3,42	0/0:0,9,109	0/1:63,0,33	0/0:0,30,255	0/0:0,21,197	0/0:0,27,245	0/0:0,48,255	0/0:0,24,247	0/0:0,15,183	0/1:88,0,17	0/1:75,0,33	0/0:0,6,73	0/0:0,12,143	0/0:0,27,255	0/0:0,15,167	0/0:0,12,126	0/0:0,27,255	0/0:0,18,207	0/0:0,9,118	1/1:163,15,0	./.:0,0,0	0/1:42,3,0	0/0:0,3,42	0/1:36,0,36	0/1:42,3,0	0/1:42,3,0	1/1:90,9,0
OAR1	120626991	.	T	C	258.498	PASS	DP=804;VDB=0.0338485;SGB=11.1779;RPBZ=-0.019357;MQBZ=-2.74161;MQSBZ=-2.26826;BQBZ=0.179775;FS=0;MQ0F=0;AC=7;AN=136;DP4=210,256,4,15;MQ=37	GT:PL	0/0:0,12,127	0/0:0,39,255	0/0:0,12,145	0/0:0,39,255	0/0:0,3,42	0/0:0,18,198	0/1:15,0,63	0/0:0,24,229	0/1:103,0,94	0/1:68,0,251	0/0:0,15,176	0/0:0,21,173	0/1:21,0,163	0/1:82,0,110	0/0:0,33,255	0/0:0,30,253	0/0:0,24,241	0/0:0,36,239	0/1:74,0,179	0/1:15,0,171	0/0:0,12,142	0/0:0,24,214	0/0:0,42,255	0/0:0,30,255	0/0:0,33,255	0/0:0,30,236	0/0:0,36,255	0/0:0,36,255	0/0:0,21,184	0/0:0,15,128	0/0:0,9,118	0/0:0,9,87	0/0:0,24,226	0/0:0,18,152	0/0:0,18,187	0/0:0,15,169	0/0:0,27,252	0/0:0,6,84	0/0:0,18,171	0/0:0,21,220	0/0:0,39,255	0/0:0,30,239	0/0:0,36,255	0/0:0,21,224	0/0:0,21,157	0/0:0,27,228	0/0:0,12,117	0/0:0,24,233	0/0:0,9,100	0/0:0,36,255	0/0:0,48,255	0/0:0,33,255	0/0:0,21,178	0/0:0,21,218	0/0:0,30,199	./.:0,0,0	0/0:0,12,108	0/0:0,12,148	0/0:0,3,36	0/0:0,15,64	0/0:0,18,207	0/0:0,24,208
OAR1	120632040	.	G	A	2052.98	PASS	DP=587;VDB=0.000108449;SGB=72.8101;RPBZ=-1.47497;MQBZ=-0.511434;MQSBZ=-0.953782;BQBZ=-0.733707;FS=0;MQ0F=0;AC=30;AN=128;DP4=122,137,44,40;MQ=38	GT:PL	0/0:0,27,252	0/0:0,3,42	1/1:202,18,0	0/0:0,27,250	0/0:0,12,90	0/0:0,21,222	0/0:0,18,171	0/0:0,12,142	0/0:0,9,107	0/0:0,30,255	0/0:0,24,230	0/0:0,9,119	0/0:0,18,164	0/0:0,15,117	1/1:188,18,0	1/1:147,15,0	0/0:0,24,216	./.:0,0,0	0/0:0,24,218	0/0:0,15,138	1/1:81,9,0	0/1:100,0,75	1/1:121,12,0	0/1:60,0,120	0/0:0,24,247	0/0:0,3,42	0/0:0,12,99	0/0:0,21,189	0/0:0,6,84	0/0:0,9,96	0/0:0,12,146	0/0:0,18,156	0/0:0,12,121	0/0:0,3,42	0/0:0,9,119	0/0:0,6,78	0/0:0,12,146	0/0:0,27,250	0/0:0,3,42	0/1:30,0,92	0/0:0,21,164	0/0:0,30,255	1/1:105,9,0	0/1:37,3,0	0/1:51,0,204	0/1:123,0,53	0/1:123,0,24	0/1:58,0,120	0/0:0,18,192	0/0:0,24,245	0/0:0,24,251	0/0:0,30,252	1/1:187,24,0	1/1:255,33,0	0/0:0,27,255	./.:0,0,0	0/1:82,0,128	0/0:0,9,118	0/1:77,6,0	1/1:255,27,0	0/0:0,3,36	./.:0,0,0
OAR1	120707071	.	T	C	1684.68	PASS	DP=564;VDB=5.38173e-08;SGB=41.9511;RPBZ=1.22046;MQBZ=0.112341;MQSBZ=-0.668506;BQBZ=0.789747;FS=0;MQ0F=0;AC=25;AN=136;DP4=141,142,33,35;MQ=38	GT:PL	0/0:0,12,124	0/0:0,51,255	0/0:0,12,129	0/1:110,0,127	0/0:0,6,62	0/0:0,18,139	1/1:162,18,0	1/1:79,9,0	0/0:0,39,255	0/0:0,18,189	1/1:120,12,0	1/1:226,24,0	0/1:124,0,21	0/1:44,0,72	0/1:92,0,39	0/1:65,0,72	0/1:115,1,0	0/1:121,0,51	0/0:0,12,131	0/0:0,21,197	0/0:0,24,197	0/0:0,3,42	0/0:0,6,61	0/0:0,15,165	0/0:0,18,171	0/0:0,12,150	0/0:0,9,92	0/0:0,30,216	0/0:0,21,199	0/0:0,3,23	0/0:0,9,105	0/0:0,9,118	0/0:0,9,103	0/0:0,6,78	0/0:0,9,110	0/0:0,9,113	0/0:0,6,77	0/0:0,15,160	0/1:102,0,101	0/1:125,0,110	0/0:0,39,255	0/0:0,39,255	0/1:70,0,69	0/1:69,0,101	0/0:0,6,61	0/0:0,30,251	0/0:0,12,136	0/1:36,0,18	0/0:0,12,143	0/1:9,0,235	0/0:0,21,209	0/0:0,24,217	0/0:0,12,139	0/1:88,0,131	0/0:0,27,240	0/0:0,3,42	0/1:77,6,0	0/1:6,0,168	./.:0,0,0	0/0:0,27,255	./.:0,0,0	0/0:0,6,77
OAR1	120763728	.	G	A	8821.61	PASS	DP=1456;VDB=1.08507e-36;SGB=183.91;RPBZ=-1.22362;MQBZ=-0.818205;MQSBZ=-5.25525;BQBZ=0.878934;FS=0;MQ0F=0.00137363;AC=80;AN=140;DP4=149,222,175,298;MQ=38	GT:PL	1/1:255,42,0	0/1:132,0,27	0/0:0,27,255	1/1:255,54,0	1/1:255,39,0	1/1:255,48,0	0/1:151,0,84	0/1:178,0,144	0/0:0,30,255	0/0:0,48,255	0/0:0,39,255	0/0:0,30,255	0/0:0,39,255	0/0:0,39,255	0/1:182,0,227	0/1:119,0,135	0/0:0,39,255	0/0:0,57,255	0/0:0,21,218	0/0:0,21,181	0/1:80,0,130	0/1:159,0,250	1/1:255,54,0	1/1:255,42,0	1/1:255,72,0	1/1:255,48,0	1/1:255,66,0	1/1:255,57,0	1/1:211,24,0	1/1:255,36,0	1/1:224,27,0	1/1:255,3,0	1/1:255,39,0	1/1:255,54,0	0/1:181,0,41	0/1:38,0,238	0/1:152,0,153	0/1:24,0,146	0/1:210,0,187	0/1:255,0,121	0/1:124,0,255	0/1:255,0,194	0/0:0,36,255	0/0:0,45,255	0/0:0,30,255	0/0:0,84,255	0/1:131,0,128	0/1:55,0,255	1/1:255,42,0	0/1:223,0,12	1/1:255,39,0	1/1:255,39,0	0/0:0,33,255	0/0:0,36,255	1/1:253,33,0	1/1:255,54,0	0/0:0,21,175	0/0:0,33,255	1/1:255,36,0	0/1:253,0,158	./.:0,0,0	1/1:76,6,0
OAR1	120770995	.	G	A	8365.31	PASS	DP=1353;VDB=4.32964e-24;SGB=159.89;RPBZ=-2.13249;MQBZ=-0.734692;MQSBZ=1.69609;BQBZ=-0.30006;FS=0;MQ0F=0.000739098;AC=80;AN=144;DP4=181,186,219,209;MQ=38	GT:PL	1/1:210,21,0	0/1:60,0,115	0/0:0,42,255	1/1:255,42,0	1/1:114,12,0	1/1:255,39,0	0/1:144,0,18	0/1:169,0,161	0/0:0,48,255	0/0:0,48,255	0/0:0,39,255	0/0:0,42,255	0/0:0,36,255	0/0:0,36,255	0/1:150,0,120	0/1:182,0,220	0/0:0,21,198	0/0:0,51,255	0/0:0,45,255	0/0:0,9,255	0/1:212,0,18	0/1:97,0,144	1/1:255,48,0	1/1:199,21,0	1/1:255,42,0	0/1:146,0,15	1/1:255,87,0	1/1:255,54,0	1/1:239,24,0	1/1:219,3,0	1/1:255,36,0	1/1:255,39,0	1/1:208,21,0	1/1:255,30,0	0/1:67,0,70	0/1:63,0,144	0/1:77,0,153	0/1:166,0,196	0/1:255,0,164	0/1:214,0,189	0/1:72,0,197	0/1:227,0,167	0/0:0,57,255	0/0:0,48,255	0/0:0,45,255	0/0:0,45,255	0/1:99,0,30	0/0:0,15,169	1/1:255,36,0	0/1:143,0,18	1/1:255,51,0	1/1:255,69,0	0/0:0,36,255	0/0:0,45,255	1/1:255,51,0	1/1:248,30,0	0/0:0,6,84	0/0:0,27,238	0/1:180,0,255	0/1:188,0,79	./.:0,0,0	1/1:66,6,0
OAR1	120802677	.	A	G	12032.4	PASS	DP=877;VDB=1.44359e-27;SGB=51.9769;RPBZ=-0.395805;MQBZ=1.19877;MQSBZ=2.15003;BQBZ=1.33014;FS=0;MQ0F=0.00114025;AC=129;AN=136;DP4=21,15,238,239;MQ=38	GT:PL	1/1:153,15,0	1/1:255,30,0	1/1:255,30,0	0/1:58,0,111	1/1:226,21,0	1/1:255,51,0	0/1:108,0,66	0/0:0,21,255	1/1:235,24,0	1/1:163,18,0	1/1:77,6,0	1/1:255,30,0	1/1:159,15,0	1/1:214,21,0	0/1:73,0,214	1/1:205,1,0	1/1:238,27,0	1/1:255,36,0	1/1:255,33,0	1/1:175,18,0	0/1:29,0,121	0/1:60,0,70	1/1:168,15,0	1/1:236,30,0	1/1:194,18,0	1/1:211,18,0	1/1:185,24,0	1/1:252,30,0	1/1:119,12,0	1/1:153,15,0	1/1:155,21,0	1/1:175,18,0	1/1:218,21,0	1/1:148,15,0	1/1:100,9,0	1/1:105,9,0	1/1:174,18,0	1/1:132,15,0	1/1:201,21,0	1/1:255,36,0	1/1:255,39,0	1/1:255,45,0	1/1:190,18,0	1/1:255,48,0	1/1:255,30,0	1/1:255,42,0	1/1:222,21,0	1/1:196,18,0	1/1:255,33,0	1/1:255,30,0	1/1:255,33,0	1/1:194,18,0	1/1:255,30,0	1/1:251,27,0	1/1:255,33,0	1/1:255,45,0	1/1:158,15,0	1/1:42,3,0	1/1:255,36,0	./.:0,0,0	./.:0,0,0	1/1:77,6,0
OAR1	120836657	.	C	G	5134.99	PASS	DP=763;VDB=1.10703e-43;SGB=102.634;RPBZ=-0.882637;MQBZ=1.80905;MQSBZ=-5.38743;BQBZ=2.36047;FS=0;MQ0F=0;AC=61;AN=132;DP4=99,138,89,115;MQ=39	GT:PL	1/1:133,15,0	0/1:95,0,129	0/0:0,18,140	0/1:100,0,102	1/1:57,9,0	1/1:233,21,0	0/0:0,18,188	0/0:0,15,176	0/0:0,15,169	0/0:0,27,226	0/0:0,36,255	0/0:0,15,166	0/0:0,18,202	0/0:0,24,207	0/0:0,39,255	0/0:0,24,238	0/0:0,24,244	0/0:0,27,221	0/0:0,12,125	0/0:0,15,159	0/0:0,18,178	0/0:0,9,118	1/1:203,18,0	1/1:255,33,0	1/1:217,21,0	1/1:255,27,0	1/1:255,36,0	1/1:234,24,0	1/1:84,6,0	1/1:155,21,0	./.:0,0,0	1/1:138,12,0	1/1:202,18,0	0/1:68,0,33	0/0:0,3,42	0/1:18,0,36	0/1:36,0,36	0/1:63,0,87	0/1:164,0,122	0/1:108,0,236	0/1:68,0,65	0/1:219,0,172	0/0:0,30,255	0/0:0,33,255	0/0:0,48,255	0/0:0,48,255	0/1:30,0,74	0/1:42,3,0	1/1:255,30,0	1/1:208,18,0	1/1:233,33,0	1/1:255,30,0	0/0:0,24,190	0/0:0,27,223	1/1:255,48,0	0/1:42,3,0	./.:0,0,0	0/0:0,6,78	0/0:0,9,105	1/1:103,15,0	1/1:147,15,0	./.:0,0,0
OAR1	120917627	.	C	T	2531.45	PASS	DP=953;VDB=6.35591e-34;SGB=147.605;RPBZ=-0.250872;MQBZ=-1.07711;MQSBZ=5.0814;BQBZ=-0.897685;FS=0;MQ0F=0;AC=25;AN=142;DP4=249,184,83,48;MQ=38	GT:PL	0/0:0,18,211	0/0:0,9,119	0/1:42,3,0	0/0:0,57,255	0/0:0,9,119	0/1:171,0,21	1/1:255,27,0	1/1:255,33,0	0/1:43,0,207	0/1:70,0,252	0/1:100,0,175	0/1:164,0,157	1/1:255,42,0	1/1:255,48,0	0/0:0,18,155	0/1:18,0,206	1/1:234,24,0	1/1:255,48,0	0/0:0,15,144	0/1:187,0,66	0/0:0,21,178	0/0:0,15,177	0/0:0,48,255	0/0:0,24,250	0/0:0,18,194	0/0:0,24,219	0/0:0,18,198	0/0:0,21,194	0/0:0,39,255	0/0:0,24,230	0/0:0,15,141	0/0:0,24,213	0/0:0,12,148	0/0:0,33,255	0/0:0,24,215	0/0:0,21,176	0/0:0,24,239	0/0:0,33,255	0/0:0,30,252	0/0:0,30,255	0/1:185,0,133	0/1:109,0,203	0/0:0,21,203	0/0:0,18,115	0/1:77,0,126	0/1:100,0,101	0/0:0,15,147	0/0:0,18,179	0/0:0,21,178	0/0:0,42,255	0/0:0,18,187	0/0:0,21,177	0/0:0,39,255	0/0:0,54,255	0/0:0,15,115	0/0:0,9,113	0/0:0,60,255	0/0:0,18,204	0/0:0,3,42	0/0:0,36,255	0/0:0,3,42	0/0:0,15,167
OAR1	120949690	.	A	G	6369.29	PASS	DP=527;VDB=1.40486e-13;SGB=35.5045;RPBZ=-0.00651311;MQBZ=-0.89556;MQSBZ=-2.30819;BQBZ=-1.00899;FS=0;MQ0F=0;AC=108;AN=138;DP4=28,45,108,111;MQ=40	GT:PL	0/1:129,0,95	1/1:169,15,0	./.:0,0,0	1/1:77,6,0	1/1:181,15,0	0/1:244,0,84	0/0:0,15,165	0/1:0,3,42	0/1:30,0,89	0/1:46,0,33	0/0:0,12,125	0/1:0,3,24	0/0:0,21,208	0/0:0,9,113	0/1:81,0,157	0/1:36,0,30	0/0:0,21,217	0/0:0,9,119	0/0:0,27,253	0/0:0,12,134	1/1:77,6,0	1/1:148,12,0	1/1:111,15,0	1/1:153,12,0	1/1:207,18,0	1/1:150,12,0	1/1:66,6,0	1/1:255,51,0	1/1:153,15,0	1/1:202,18,0	1/1:42,3,0	1/1:42,3,0	1/1:42,3,0	1/1:178,15,0	1/1:202,21,0	1/1:77,6,0	1/1:42,3,0	1/1:42,3,0	./.:0,0,0	1/1:225,21,0	0/1:74,0,89	0/1:141,0,42	1/1:255,30,0	1/1:145,15,0	0/1:79,0,69	0/1:176,0,47	1/1:97,9,0	1/1:118,9,0	1/1:212,21,0	1/1:203,18,0	1/1:127,15,0	1/1:255,30,0	1/1:148,15,0	1/1:205,18,0	1/1:77,6,0	1/1:128,12,0	1/1:42,3,0	1/1:42,3,0	1/1:42,3,0	1/1:42,3,0	1/1:84,6,0	./.:0,0,0
OAR1	121057311	.	G	A	3572.81	PASS	DP=912;VDB=1.29944e-28;SGB=143.184;RPBZ=-0.0599701;MQBZ=-8.3235;MQSBZ=5.80124;BQBZ=-2.31651;FS=0;MQ0F=0;AC=43;AN=136;DP4=220,146,103,60;MQ=38	GT:PL	0/1:158,0,109	0/0:0,33,255	0/0:0,3,42	1/1:255,51,0	0/0:0,15,131	0/0:0,48,255	1/1:126,12,0	1/1:197,21,0	1/1:197,24,0	1/1:183,21,0	1/1:192,18,0	1/1:234,33,0	1/1:241,39,0	1/1:255,30,0	1/1:195,21,0	1/1:132,18,0	1/1:141,15,0	1/1:106,9,0	1/1:205,30,0	1/1:255,33,0	1/1:148,12,0	1/1:116,12,0	0/0:0,27,224	0/0:0,27,255	0/0:0,21,220	0/0:0,45,255	0/0:0,21,210	0/0:0,21,216	0/0:0,21,198	0/0:0,12,129	0/0:0,9,118	0/0:0,21,195	0/0:0,33,255	0/0:0,30,194	0/0:0,18,168	0/0:0,9,109	0/0:0,18,184	0/0:0,30,255	0/1:53,0,190	0/1:132,0,213	0/0:0,39,255	0/0:0,51,249	0/0:0,21,216	0/0:0,39,255	0/0:0,27,255	0/0:0,24,248	0/0:0,27,246	0/0:0,9,110	0/0:0,15,168	0/0:0,21,217	0/0:0,45,255	0/0:0,36,255	0/0:0,33,255	0/0:0,24,227	0/0:0,21,212	0/0:0,45,255	0/0:0,15,181	0/0:0,6,78	0/0:0,9,113	0/0:0,27,255	0/1:195,0,136	./.:0,0,0
OAR1	121080281	.	G	A	4315.7	PASS	DP=1252;VDB=3.0572e-12;SGB=180.94;RPBZ=-2.16171;MQBZ=-2.38161;MQSBZ=-1.90404;BQBZ=-1.11912;FS=0;MQ0F=0;AC=43;AN=146;DP4=284,244,141,103;MQ=38	GT:PL	0/1:124,0,248	0/0:0,15,183	0/0:0,24,229	1/1:255,42,0	0/0:0,15,169	0/0:0,45,255	1/1:255,39,0	1/1:255,69,0	1/1:255,42,0	1/1:237,24,0	1/1:232,27,0	1/1:255,39,0	1/1:255,45,0	1/1:227,27,0	0/1:141,0,84	0/1:103,0,116	1/1:255,57,0	1/1:255,54,0	1/1:255,48,0	1/1:139,18,0	0/1:203,0,139	0/1:121,0,147	0/0:0,51,255	0/0:0,30,255	0/0:0,42,255	0/0:0,21,231	0/0:0,6,255	0/0:0,57,255	0/0:0,42,255	0/0:0,36,231	0/0:0,27,235	0/0:0,18,161	0/0:0,15,177	0/0:0,18,151	0/0:0,21,213	0/0:0,39,255	0/0:0,24,225	0/0:0,21,211	0/1:208,0,161	0/1:211,0,203	0/0:0,54,255	0/0:0,42,255	0/0:0,27,233	0/0:0,63,255	0/0:0,63,255	0/0:0,28,255	0/0:0,21,226	0/0:0,45,248	0/0:0,51,255	0/0:0,24,218	0/0:0,54,255	0/0:0,42,255	0/0:0,48,255	0/0:0,45,255	0/0:0,27,255	0/0:0,33,223	0/0:0,39,255	0/0:0,21,199	0/0:0,15,181	0/0:0,12,148	0/1:75,0,33	0/1:68,0,27
OAR1	12112124	.	A	G	8164.81	PASS	DP=1575;VDB=4.74166e-06;SGB=168.198;RPBZ=0.859544;MQBZ=-0.938334;MQSBZ=-3.12498;BQBZ=1.00985;FS=0;MQ0F=0;AC=75;AN=142;DP4=228,235,228,225;MQ=38	GT:PL	0/1:177,0,207	0/1:156,0,248	1/1:175,18,0	1/1:255,57,0	0/0:0,36,255	1/1:255,51,0	0/0:0,39,255	0/0:0,45,255	0/0:0,33,255	0/0:0,42,255	0/0:0,30,244	0/0:0,24,248	1/1:255,54,0	1/1:255,57,0	0/0:0,27,218	0/0:0,33,251	0/0:0,57,255	0/0:0,48,255	0/0:0,54,255	0/0:0,63,255	0/0:0,21,206	0/0:0,51,255	1/1:255,75,0	1/1:255,36,0	0/1:194,0,169	0/1:234,0,43	1/1:255,57,0	1/1:255,60,0	1/1:255,36,0	1/1:255,30,0	0/0:0,15,135	0/0:0,36,255	1/1:111,9,0	1/1:207,18,0	0/1:120,0,176	0/1:92,0,58	0/1:255,0,90	0/1:155,0,21	0/1:224,0,125	0/1:186,0,186	0/1:0,1,255	0/1:231,0,255	0/1:96,0,177	0/1:255,0,239	1/1:253,27,0	1/1:255,48,0	0/0:0,39,255	0/0:0,36,255	0/0:0,72,255	0/0:0,42,255	0/1:193,0,147	0/1:152,0,226	0/0:0,39,255	0/0:0,33,255	1/1:255,63,0	1/1:255,39,0	0/1:3,0,255	0/1:185,0,18	0/1:125,0,156	0/1:153,0,132	1/1:255,36,0	1/1:128,12,0
OAR1	121125884	.	C	T	691.448	PASS	DP=1040;VDB=0.000791792;SGB=32.0608;RPBZ=0.75819;MQBZ=-1.57127;MQSBZ=0.997125;BQBZ=-0.510235;FS=0;MQ0F=0;AC=8;AN=142;DP4=281,288,12,18;MQ=38	GT:PL	0/0:0,30,255	0/0:0,24,246	0/0:0,12,108	0/0:0,30,255	0/0:0,9,113	0/0:0,33,255	0/0:0,12,146	0/0:0,45,255	0/0:0,57,255	0/0:0,39,255	0/0:0,45,255	0/0:0,30,255	0/0:0,48,255	0/0:0,36,255	0/0:0,45,255	0/0:0,39,255	0/0:0,15,133	0/0:0,24,252	0/0:0,27,243	0/0:0,42,255	0/0:0,30,255	0/0:0,24,153	0/0:0,45,255	0/0:0,30,255	0/0:0,27,255	0/0:0,15,156	0/0:0,39,255	0/0:0,33,255	0/0:0,30,255	0/0:0,9,117	0/0:0,9,85	0/0:0,15,181	0/0:0,21,196	0/0:0,21,205	0/0:0,30,248	0/0:0,15,123	0/0:0,15,161	0/0:0,30,255	0/1:133,0,48	0/1:71,0,143	0/0:0,39,255	0/0:0,42,255	0/1:158,0,84	0/1:144,0,206	0/0:0,42,255	0/0:0,27,254	0/1:11,0,135	0/1:103,0,30	0/0:0,24,229	0/0:0,42,255	0/0:0,51,255	0/0:0,27,255	0/1:95,0,59	0/1:104,0,61	0/0:0,6,77	0/0:0,42,255	0/0:0,21,140	0/0:0,36,255	0/0:0,9,105	0/0:0,6,84	0/0:0,24,255	./.:0,0,0
OAR1	121125885	.	G	A	1756.3	PASS	DP=1038;VDB=1.02616e-05;SGB=104.783;RPBZ=-1.35495;MQBZ=-0.319562;MQSBZ=1.0184;BQBZ=-1.05207;FS=0;MQ0F=0;AC=12;AN=142;DP4=251,271,42,36;MQ=38	GT:PL	0/0:0,30,255	0/0:0,24,246	0/0:0,12,108	0/0:0,30,255	0/0:0,9,113	0/0:0,33,255	0/1:65,0,72	0/1:211,0,189	0/1:249,0,131	0/1:209,0,126	0/1:217,0,197	0/1:173,0,84	0/0:0,48,255	0/0:0,36,255	0/1:194,0,120	0/1:135,0,217	0/1:45,0,88	0/1:124,0,129	0/1:88,0,157	0/1:207,0,111	0/0:0,30,255	0/0:0,24,163	0/0:0,45,255	0/0:0,33,255	0/0:0,27,255	0/0:0,15,156	0/0:0,39,255	0/0:0,33,255	0/0:0,30,255	0/0:0,9,117	0/0:0,9,85	0/0:0,15,181	0/0:0,21,196	0/0:0,21,205	0/0:0,30,248	0/0:0,15,102	0/0:0,15,161	0/0:0,30,255	0/0:0,18,194	0/0:0,24,219	0/0:0,39,255	0/0:0,42,255	0/0:0,24,241	0/0:0,39,255	0/0:0,42,255	0/0:0,27,253	0/0:0,21,172	0/0:0,12,143	0/0:0,24,223	0/0:0,42,255	0/0:0,51,255	0/0:0,27,255	0/0:0,15,145	0/0:0,24,180	0/0:0,6,77	0/0:0,0,255	0/0:0,21,142	0/0:0,36,255	0/0:0,9,105	0/0:0,6,84	0/0:0,24,255	./.:0,0,0
OAR1	121192635	.	A	G	1554.33	PASS	DP=1603;VDB=0.0229319;SGB=139.679;RPBZ=0.608704;MQBZ=-0.885649;MQSBZ=0.457871;BQBZ=-1.71803;FS=0;MQ0F=0;AC=8;AN=142;DP4=446,399,39,44;MQ=39	GT:PL	0/0:0,42,255	0/0:0,15,161	0/0:0,18,194	0/0:0,57,255	0/0:0,27,246	0/0:0,15,172	0/1:255,0,67	0/1:140,0,247	0/0:0,48,255	0/0:0,72,255	0/1:200,0,248	0/1:255,0,33	0/0:6,0,229	0/0:0,54,255	0/1:228,0,178	0/1:186,0,255	0/0:0,60,255	0/0:0,75,255	0/1:224,0,172	0/1:195,0,109	0/0:0,24,234	0/0:0,54,255	0/0:0,45,255	0/0:0,45,255	0/0:0,42,255	0/0:0,69,255	0/0:0,48,255	0/0:0,45,255	0/0:0,27,255	0/0:0,15,150	0/0:0,21,220	0/0:0,39,255	0/0:0,15,181	0/0:0,60,255	0/0:0,27,255	0/0:0,24,216	0/0:0,24,250	0/0:0,30,255	0/0:0,60,255	0/0:0,60,255	0/0:0,57,255	0/0:0,75,255	0/0:0,48,255	0/0:0,63,255	0/0:0,39,255	0/0:0,51,255	0/0:0,18,176	0/0:0,60,255	0/0:0,63,255	0/0:0,57,255	0/0:0,60,255	0/0:0,63,255	0/0:0,54,255	0/0:0,48,255	0/0:0,15,181	0/0:0,57,255	0/0:0,24,238	0/0:0,36,227	0/0:0,21,195	0/0:0,24,198	0/0:0,6,84	0/0:0,12,153
OAR1	121227048	.	C	T	5968.05	PASS	DP=1204;VDB=1.29427e-15;SGB=159.213;RPBZ=1.98088;MQBZ=-0.239298;MQSBZ=-1.91498;BQBZ=-0.257702;FS=0;MQ0F=0.00166113;AC=52;AN=150;DP4=196,237,113,167;MQ=38	GT:PL	0/0:0,12,153	0/0:0,42,255	0/0:0,30,255	0/0:0,51,255	0/0:0,33,162	0/0:0,21,215	1/1:177,21,0	1/1:231,24,0	1/1:255,39,0	1/1:229,21,0	1/1:255,30,0	1/1:255,39,0	1/1:255,36,0	1/1:220,27,0	0/1:166,0,181	0/1:255,0,153	1/1:248,30,0	0/1:150,0,18	1/1:255,42,0	1/1:255,30,0	0/1:45,0,104	0/1:213,0,159	0/1:70,0,63	0/1:4,0,236	0/0:0,48,255	0/0:0,27,255	0/0:0,42,255	0/0:0,39,255	0/0:0,15,140	0/0:0,18,204	0/0:0,18,149	0/0:0,27,209	0/0:0,12,146	0/0:0,18,190	0/1:168,0,83	0/1:198,0,95	0/1:80,0,147	0/1:57,0,143	1/1:177,18,0	1/1:255,39,0	0/0:0,36,255	0/0:0,54,255	0/1:168,0,133	0/1:135,0,146	0/0:0,33,255	0/0:0,48,255	0/1:140,0,128	0/1:21,0,123	0/0:0,63,255	0/0:0,18,207	0/0:0,30,255	0/0:0,66,255	0/1:221,0,255	0/1:167,0,188	0/1:255,0,87	0/1:121,0,60	0/0:0,18,191	0/0:0,21,199	0/1:255,0,153	0/1:76,0,59	0/0:0,12,148	0/0:0,30,255
OAR1	121265937	.	G	C	4400.3	PASS	DP=709;VDB=4.8277e-19;SGB=60.576;RPBZ=1.09725;MQBZ=-2.20599;MQSBZ=-1.76099;BQBZ=-3.53385;FS=0;MQ0F=0;AC=57;AN=130;DP4=107,121,70,108;MQ=40	GT:PL	0/1:255,0,205	1/1:181,18,0	1/1:77,6,0	0/0:0,9,118	0/1:52,0,163	1/1:183,15,0	0/0:0,30,255	0/0:0,21,229	0/0:0,33,255	0/0:0,6,84	0/1:24,0,150	0/1:93,0,167	0/1:48,0,223	0/0:0,12,134	0/1:18,0,145	0/1:89,0,86	1/1:185,18,0	1/1:250,27,0	0/0:0,21,222	0/0:0,33,255	1/1:84,6,0	0/0:0,9,113	0/1:72,0,166	0/1:107,0,26	0/0:0,6,77	0/0:0,18,203	0/0:0,21,213	0/0:0,30,255	0/1:94,0,96	1/1:84,6,0	0/1:30,0,92	0/0:0,15,130	0/1:48,0,138	0/1:30,0,91	0/1:105,0,63	1/1:105,9,0	1/1:137,12,0	0/0:0,9,81	1/1:255,24,0	1/1:238,30,0	0/1:129,0,112	0/1:117,0,137	0/1:30,0,124	0/1:98,0,61	0/0:0,30,255	0/0:0,24,225	0/1:130,0,27	0/1:119,0,27	1/1:229,21,0	1/1:148,12,0	1/1:255,33,0	1/1:143,12,0	0/1:26,0,171	0/1:69,0,92	0/1:42,3,0	0/1:66,0,161	0/1:156,0,21	0/1:48,0,137	./.:0,0,0	0/0:0,9,107	./.:0,0,0	0/0:0,3,42
OAR1	121570559	.	A	G	1011.97	PASS	DP=690;VDB=0.000346268;SGB=38.7626;RPBZ=-1.47586;MQBZ=1.30404;MQSBZ=-2.13905;BQBZ=1.1167;FS=0;MQ0F=0;AC=12;AN=144;DP4=178,194,19,22;MQ=38	GT:PL	0/0:0,42,255	0/0:0,15,167	0/0:0,6,84	0/0:0,15,172	0/0:0,15,175	0/0:0,9,87	0/1:65,0,27	0/1:129,0,60	0/0:0,18,190	0/0:0,3,23	0/0:0,42,255	0/0:0,21,211	0/1:44,0,125	0/1:85,0,79	0/0:0,21,214	0/0:0,24,176	0/0:0,24,227	0/0:0,24,225	0/0:0,36,255	0/0:0,15,144	0/0:0,21,235	0/0:0,15,168	0/0:0,9,92	0/0:0,24,250	0/0:0,15,181	0/0:0,24,232	0/0:0,39,255	0/0:0,27,231	0/0:0,9,118	0/0:0,9,87	0/0:0,15,138	0/0:0,18,154	0/0:0,18,167	0/0:0,15,132	0/0:0,21,208	0/0:0,9,113	0/0:0,18,180	0/0:0,12,117	0/1:181,0,104	0/1:15,0,208	0/0:0,30,255	0/0:0,12,131	0/1:166,0,85	0/1:72,0,60	0/1:132,0,27	0/1:135,0,71	0/0:0,21,215	0/0:0,30,255	0/0:0,24,232	0/0:0,18,171	0/0:0,27,221	0/0:0,27,255	0/1:56,0,112	0/1:91,0,197	0/0:0,15,141	./.:0,0,0	0/0:0,18,183	0/0:0,3,42	0/0:0,3,42	0/0:0,3,42	0/0:0,12,107	0/0:0,3,42
OAR1	12188078	.	G	A	968.502	PASS	DP=1350;VDB=4.18396e-20;SGB=41.9035;RPBZ=6.32918;MQBZ=0.807262;MQSBZ=6.95325;BQBZ=2.68442;FS=0;MQ0F=0;AC=9;AN=154;DP4=424,376,22,35;MQ=38	GT:PL	0/0:0,39,255	0/0:0,60,255	0/0:0,24,208	0/0:0,69,255	0/1:255,0,45	0/0:0,63,255	0/0:0,24,224	0/0:0,54,255	0/0:0,27,251	0/0:0,33,255	0/0:0,21,195	0/0:0,33,255	0/0:0,57,255	0/0:1,25,180	0/0:0,30,255	0/0:0,57,255	0/0:0,33,222	0/0:0,39,255	0/0:0,27,224	0/0:0,33,236	0/0:0,30,255	0/0:0,27,253	0/0:0,45,255	0/0:0,51,255	0/0:0,39,255	0/0:0,51,255	0/0:0,48,255	0/0:0,66,255	0/0:0,24,239	0/0:0,15,169	0/0:0,24,205	0/0:0,18,199	0/0:0,21,188	0/0:0,30,242	0/0:0,36,255	0/0:0,24,219	0/0:0,33,255	0/0:0,30,255	0/1:141,0,215	0/1:48,0,255	0/1:168,0,166	0/1:244,0,236	0/0:0,57,255	0/0:0,75,255	0/0:0,54,255	0/0:0,54,255	0/1:66,0,100	0/1:46,0,182	0/0:0,45,255	0/0:0,42,255	0/0:6,0,253	0/1:84,0,206	0/0:4,0,255	0/1:57,0,255	0/0:0,63,255	0/0:0,15,169	0/0:0,36,230	0/0:0,9,117	0/0:0,24,244	0/0:0,18,196	0/0:0,15,158	0/0:0,21,179
OAR1	12188100	.	T	C	5506.12	PASS	DP=1411;VDB=1.17436e-37;SGB=155.465;RPBZ=-2.04132;MQBZ=-3.05933;MQSBZ=7.15028;BQBZ=-2.1463;FS=0;MQ0F=0;AC=50;AN=154;DP4=277,300,125,160;MQ=38	GT:PL	0/0:0,39,255	0/0:0,60,255	1/1:208,24,0	1/1:255,69,0	0/0:0,39,255	0/1:234,0,245	1/1:202,21,0	1/1:255,51,0	0/1:82,0,173	0/1:114,0,173	0/0:0,21,208	0/0:0,33,255	0/0:0,57,255	0/0:0,30,209	0/1:178,0,117	0/1:236,0,199	1/1:217,33,0	1/1:255,39,0	0/1:130,0,52	0/1:158,0,99	1/1:254,30,0	1/1:255,27,0	0/0:0,45,255	0/0:0,54,255	0/0:0,39,255	0/0:0,54,255	0/0:0,51,255	0/0:0,66,255	0/1:96,0,141	1/1:169,15,0	0/0:0,24,205	0/0:0,18,199	0/1:12,0,179	0/1:119,0,132	0/0:0,36,255	0/0:0,24,239	0/1:7,0,233	0/0:0,30,255	0/1:176,0,149	0/1:232,0,140	0/1:113,0,207	0/1:229,0,229	0/1:75,0,250	0/1:151,0,255	1/1:255,57,0	1/1:255,54,0	0/0:0,21,185	0/0:0,30,252	0/0:0,48,255	0/0:0,42,255	0/1:212,0,79	0/1:126,0,242	0/0:0,57,255	0/0:0,48,255	0/0:0,63,255	0/1:27,0,123	0/1:73,0,169	0/1:73,0,33	0/0:0,24,244	0/0:0,18,196	0/0:0,15,135	0/0:0,21,193
OAR1	122035552	.	C	A	1501.9	PASS	DP=1012;VDB=8.10199e-05;SGB=134.948;RPBZ=-1.14948;MQBZ=-2.97694;MQSBZ=-0.130806;BQBZ=0.775229;FS=0;MQ0F=0;AC=12;AN=148;DP4=215,286,38,37;MQ=39	GT:PL	0/1:157,0,194	0/0:0,15,152	0/0:0,6,84	0/0:0,21,175	0/0:0,12,117	0/1:84,0,128	0/0:0,15,132	0/0:0,15,168	0/0:0,45,255	0/0:0,30,255	0/0:0,24,228	0/0:0,42,255	0/0:0,33,255	0/0:0,27,253	0/0:0,15,150	0/0:0,18,184	0/0:0,42,255	0/0:0,45,255	0/0:0,33,255	0/0:0,42,255	0/0:0,33,251	0/0:0,18,160	0/0:0,48,255	0/0:0,54,255	0/0:0,39,255	0/0:0,24,213	0/0:0,57,255	0/0:0,36,255	0/0:0,15,178	0/0:0,24,230	0/0:0,6,84	0/0:0,15,156	0/0:0,12,128	0/0:0,30,255	0/0:0,24,245	0/0:0,12,148	0/0:0,21,215	0/0:0,15,146	0/0:0,27,255	0/0:0,30,255	0/1:229,0,55	0/1:156,0,255	0/0:0,36,255	0/0:0,45,255	0/0:0,36,255	0/0:0,36,255	0/0:0,12,127	0/0:0,18,207	1/1:255,42,0	1/1:255,27,0	0/1:255,3,0	1/1:255,27,0	0/0:0,21,208	0/0:0,18,171	0/0:0,12,148	0/0:0,18,183	0/0:0,12,146	0/0:0,3,42	0/0:0,12,146	0/0:0,21,208	0/0:0,12,140	0/0:0,6,84
OAR1	122050362	.	T	G	904.605	PASS	DP=410;VDB=0.0352868;SGB=62.9364;RPBZ=0.37767;MQBZ=-0.600564;MQSBZ=-3.46409;BQBZ=-0.565606;FS=0;MQ0F=0;AC=12;AN=128;DP4=96,108,16,22;MQ=38	GT:PL	0/1:108,0,66	0/0:0,6,42	./.:0,0,0	0/0:0,6,84	./.:0,0,0	0/0:0,27,255	0/0:0,12,143	0/0:0,12,146	0/0:0,9,100	0/0:0,6,72	0/0:0,9,113	0/0:0,6,77	0/0:0,12,138	0/0:0,9,119	0/0:0,9,113	0/0:0,9,107	0/0:0,6,78	0/0:0,12,148	0/0:0,6,44	0/0:0,3,42	0/0:0,9,101	0/0:0,9,92	0/0:0,12,124	0/0:0,9,119	0/0:0,18,183	0/0:0,12,100	0/0:0,9,105	0/0:0,15,163	0/0:0,3,42	0/0:0,6,66	0/0:0,9,101	0/0:0,15,100	0/0:0,18,181	0/0:0,9,113	0/0:0,6,77	0/0:0,15,135	0/0:0,9,113	0/0:0,3,23	0/0:0,21,170	0/0:0,36,249	0/1:64,6,0	1/1:139,18,0	0/0:0,18,189	0/0:0,18,165	0/0:0,12,134	0/0:0,15,145	0/0:0,3,42	0/0:0,6,77	1/1:233,27,0	1/1:196,18,0	1/1:164,18,0	1/1:180,15,0	0/0:0,18,190	0/0:0,24,217	0/0:0,27,244	0/0:0,9,119	0/0:0,6,77	0/0:0,3,42	./.:0,0,0	./.:0,0,0	0/0:0,15,181	0/0:0,3,42
OAR1	122057049	.	C	T	1806.2	PASS	DP=2099;VDB=4.33957e-21;SGB=219.651;RPBZ=-0.893651;MQBZ=-4.0306;MQSBZ=5.03093;BQBZ=1.17307;FS=0;MQ0F=0;AC=14;AN=144;DP4=536,503,79,69;MQ=39	GT:PL	0/1:255,0,74	0/0:0,105,255	0/0:0,18,191	0/0:0,30,255	0/0:0,96,255	0/1:248,0,227	0/0:0,51,255	0/0:0,48,255	0/0:0,9,255	0/0:0,60,255	0/0:0,75,255	0/0:0,63,255	0/0:0,63,255	0/0:0,30,255	0/0:0,63,255	0/0:0,42,255	0/0:0,63,255	0/0:0,60,255	0/0:0,69,255	0/0:0,63,255	0/0:0,20,255	0/0:0,45,255	0/0:0,78,255	0/0:0,81,255	0/0:0,15,255	0/0:0,45,255	0/0:0,57,255	0/0:0,66,255	0/0:0,39,255	0/0:0,21,222	0/0:0,0,255	0/0:0,42,255	0/0:0,30,230	0/0:0,42,255	0/0:0,51,255	0/0:0,30,255	0/0:0,51,255	0/0:0,24,240	0/0:0,81,255	0/0:0,69,255	0/1:234,0,207	0/1:177,0,255	0/0:0,78,255	0/0:0,84,255	0/0:0,93,255	0/0:0,48,255	0/0:0,30,255	0/0:0,39,255	1/1:255,45,0	1/1:255,69,0	1/1:255,48,0	1/1:255,90,0	0/0:0,51,255	0/0:0,57,255	0/0:0,39,255	0/0:0,33,255	0/0:0,48,255	0/0:0,57,255	0/0:0,63,255	0/0:0,51,255	0/0:0,33,255	0/0:0,27,255
[truncated: 43,939,972 more chars]
