# Supplementary material for: Development of a high-density sub-species-specific targeted SNP assay for Rocky Mountain bighorn sheep (Ovis canadensis canadensis)
Source: PeerJ. 2024 Feb 26;12:e16946. doi: 10.7717/peerj.16946 (PMC10903336; doi:10.7717/peerj.16946)
Supplement: Supplemental Information 8 [file peerj-12-16946-s008.zip › Stone_50K_SNPs.vcf]

##fileformat=VCFv4.2
##FILTER=<ID=PASS,Description="All filters passed">
##bcftoolsVersion=1.13+htslib-1.13
##bcftoolsCommand=mpileup -f OAR3.1_50Kregions.fa -b Stone_50K.txt
##reference=file://OAR3.1_50Kregions.fa
##contig=<ID=OAR1,length=275612895>
##contig=<ID=OAR2,length=248993846>
##contig=<ID=OAR3,length=224283230>
##contig=<ID=OAR4,length=119255633>
##contig=<ID=OAR5,length=107901688>
##contig=<ID=OAR6,length=117031472>
##contig=<ID=OAR7,length=100079507>
##contig=<ID=OAR8,length=90695168>
##contig=<ID=OAR9,length=94726778>
##contig=<ID=OAR10,length=86447213>
##contig=<ID=OAR11,length=62248096>
##contig=<ID=OAR12,length=79100223>
##contig=<ID=OAR13,length=83079144>
##contig=<ID=OAR14,length=62722625>
##contig=<ID=OAR15,length=80923592>
##contig=<ID=OAR16,length=71719816>
##contig=<ID=OAR17,length=72286588>
##contig=<ID=OAR18,length=68604602>
##contig=<ID=OAR19,length=60464314>
##contig=<ID=OAR20,length=51176841>
##contig=<ID=OAR21,length=50073674>
##contig=<ID=OAR22,length=50832532>
##contig=<ID=OAR23,length=62330649>
##contig=<ID=OAR24,length=42034648>
##contig=<ID=OAR25,length=45367442>
##contig=<ID=OAR26,length=44077779>
##contig=<ID=OARX,length=135437088>
##ALT=<ID=*,Description="Represents allele(s) other than observed.">
##INFO=<ID=INDEL,Number=0,Type=Flag,Description="Indicates that the variant is an INDEL.">
##INFO=<ID=IDV,Number=1,Type=Integer,Description="Maximum number of raw reads supporting an indel">
##INFO=<ID=IMF,Number=1,Type=Float,Description="Maximum fraction of raw reads supporting an indel">
##INFO=<ID=DP,Number=1,Type=Integer,Description="Raw read depth">
##INFO=<ID=VDB,Number=1,Type=Float,Description="Variant Distance Bias for filtering splice-site artefacts in RNA-seq data (bigger is better)",Version="3">
##INFO=<ID=RPBZ,Number=1,Type=Float,Description="Mann-Whitney U-z test of Read Position Bias (closer to 0 is better)">
##INFO=<ID=MQBZ,Number=1,Type=Float,Description="Mann-Whitney U-z test of Mapping Quality Bias (closer to 0 is better)">
##INFO=<ID=BQBZ,Number=1,Type=Float,Description="Mann-Whitney U-z test of Base Quality Bias (closer to 0 is better)">
##INFO=<ID=MQSBZ,Number=1,Type=Float,Description="Mann-Whitney U-z test of Mapping Quality vs Strand Bias (closer to 0 is better)">
##INFO=<ID=SCBZ,Number=1,Type=Float,Description="Mann-Whitney U-z test of Soft-Clip Length Bias (closer to 0 is better)">
##INFO=<ID=FS,Number=1,Type=Float,Description="Phred-scaled p-value using Fisher's exact test to detect strand bias">
##INFO=<ID=SGB,Number=1,Type=Float,Description="Segregation based metric.">
##INFO=<ID=MQ0F,Number=1,Type=Float,Description="Fraction of MQ0 reads (smaller is better)">
##FORMAT=<ID=PL,Number=G,Type=Integer,Description="List of Phred-scaled genotype likelihoods">
##FORMAT=<ID=GT,Number=1,Type=String,Description="Genotype">
##INFO=<ID=AC,Number=A,Type=Integer,Description="Allele count in genotypes for each ALT allele, in the same order as listed">
##INFO=<ID=AN,Number=1,Type=Integer,Description="Total number of alleles in called genotypes">
##INFO=<ID=DP4,Number=4,Type=Integer,Description="Number of high-quality ref-forward , ref-reverse, alt-forward and alt-reverse bases">
##INFO=<ID=MQ,Number=1,Type=Integer,Description="Average mapping quality">
##bcftools_callVersion=1.13+htslib-1.13
##bcftools_callCommand=call -mv -Ov -o Stone_50K.vcf; Date=Thu Oct 27 09:36:26 2022
##bcftools_filterVersion=1.10.2+htslib-1.10.2
##bcftools_filterCommand=filter -e 'QUAL <30' -o Stone_50K_SNPs_QUAL30.vcf Stone_50K_SNPs.recode.vcf; Date=Thu Oct 27 12:12:05 2022
##bcftools_filterCommand=filter -e 'INFO/DP <6' -o Stone_50K_SNPs_QUAL30_DP6.vcf Stone_50K_SNPs_QUAL30.vcf; Date=Thu Oct 27 12:16:39 2022
#CHROM	POS	ID	REF	ALT	QUAL	FILTER	INFO	FORMAT	Stn_125160_50Krun	Stn_125162_50Krun	Stn_125164_50Krun	Stn-87495_50Krun
OAR1	100270157	.	C	T	167.294	PASS	DP=38;VDB=0.062872;SGB=-0.867633;RPBZ=-0.54125;MQBZ=0;MQSBZ=1.73548;BQBZ=-0.600439;FS=0;MQ0F=0;AC=2;AN=8;DP4=9,7,3,4;MQ=39	GT:PL	0/0:0,12,148	0/1:93,0,120	0/1:113,0,87	0/0:0,15,148
OAR1	100535381	.	G	A	293.483	PASS	DP=63;VDB=0.159953;SGB=-8.19665;RPBZ=-2.70498;MQBZ=-1.87459;MQSBZ=1.54304;BQBZ=0.941378;FS=0;MQ0F=0;AC=4;AN=8;DP4=8,17,8,6;MQ=38	GT:PL	0/1:22,0,110	0/1:146,0,113	0/1:51,0,228	0/1:114,0,172
OAR1	100692392	.	C	T	94.0759	PASS	DP=62;VDB=0.0443256;SGB=-1.25176;RPBZ=-2.4572;MQBZ=-0.93572;MQSBZ=-0.988152;BQBZ=-0.569024;FS=0;MQ0F=0;AC=2;AN=8;DP4=15,16,1,5;MQ=40	GT:PL	0/1:74,0,245	0/0:0,30,255	0/0:0,12,132	0/1:61,0,199
OAR1	101181219	.	C	T	187.823	PASS	DP=49;VDB=0.211175;SGB=-9.12105;RPBZ=-0.610572;MQBZ=-0.304725;MQSBZ=0.534522;BQBZ=1.59703;FS=0;MQ0F=0;AC=3;AN=8;DP4=10,10,4,3;MQ=41	GT:PL	0/0:0,27,255	0/1:40,3,0	0/1:90,0,204	0/1:98,0,112
OAR1	101184649	.	C	T	70.9756	PASS	DP=36;VDB=0.0459681;SGB=-8.50453;RPBZ=-1.4441;MQBZ=-1.81085;MQSBZ=0.67207;BQBZ=-2.01819;FS=0;MQ0F=0;AC=4;AN=8;DP4=8,8,3,3;MQ=38	GT:PL	0/0:0,9,118	1/1:86,12,0	0/1:18,0,160	0/1:11,0,157
OAR1	101284122	.	G	T	221.049	PASS	DP=73;VDB=0.137841;SGB=1.06266;RPBZ=0.770391;MQBZ=-0.569222;MQSBZ=-0.0766668;BQBZ=0.284809;FS=0;MQ0F=0;AC=2;AN=8;DP4=18,12,9,3;MQ=39	GT:PL	0/0:0,24,242	0/1:21,0,167	0/1:239,0,88	0/0:0,36,255
OAR1	101284174	.	C	T	98.1315	PASS	DP=68;VDB=0.0273582;SGB=-18.9886;RPBZ=-2.6072;MQBZ=-0.523432;MQSBZ=0.322989;BQBZ=1.28244;FS=0;MQ0F=0;AC=3;AN=8;DP4=13,20,5,3;MQ=39	GT:PL	0/1:54,0,164	0/1:47,0,101	0/0:0,10,247	0/1:39,0,249
OAR1	101318680	.	G	C	769.793	PASS	DP=74;VDB=0.0420977;SGB=-4.38077;RPBZ=0.804226;MQBZ=-0.797644;MQSBZ=0.585025;BQBZ=-0.784299;FS=0;MQ0F=0;AC=6;AN=8;DP4=3,6,18,14;MQ=40	GT:PL	1/1:199,18,0	1/1:252,24,0	0/1:255,0,34	0/1:103,0,188
OAR1	102142677	.	C	T	83.4635	PASS	DP=8;VDB=0.00476095;SGB=1.20553;RPBZ=0;MQBZ=-0.360041;BQBZ=-0.881917;FS=0;MQ0F=0;AC=6;AN=8;DP4=0,2,0,6;MQ=28	GT:PL	0/1:0,3,36	1/1:67,9,0	1/1:58,9,0	0/1:0,3,23
OAR1	102249153	.	T	A	669.337	PASS	DP=73;VDB=0.000880146;SGB=-4.24803;RPBZ=1.39253;MQBZ=-0.0930828;MQSBZ=-0.955487;BQBZ=-0.527007;FS=0;MQ0F=0;AC=5;AN=8;DP4=3,10,16,12;MQ=38	GT:PL	0/1:104,0,187	1/1:255,33,0	0/1:221,0,43	0/1:129,0,90
OAR1	102308025	.	C	T	196.275	PASS	DP=29;VDB=0.101899;SGB=-1.90011;RPBZ=-0.578041;MQBZ=-0.0912871;MQSBZ=-0.701646;BQBZ=0.577747;FS=0;MQ0F=0;AC=5;AN=8;DP4=3,5,0,8;MQ=38	GT:PL	1/1:81,9,0	1/1:105,9,0	0/1:54,0,88	0/0:0,15,174
OAR1	102494672	.	A	G	222.315	PASS	DP=41;VDB=0.248437;SGB=-6.95837;RPBZ=1.18479;MQBZ=0.439628;MQSBZ=0.0363571;BQBZ=0.992563;FS=0;MQ0F=0;AC=4;AN=8;DP4=6,7,6,4;MQ=37	GT:PL	0/1:92,0,61	0/1:33,0,35	0/1:77,0,98	0/1:58,0,163
OAR1	102494752	.	T	C	154.697	PASS	DP=24;VDB=0.161099;SGB=-2.0384;RPBZ=-1.63838;MQBZ=-1.46476;MQSBZ=-0.63187;FS=0;MQ0F=0;AC=3;AN=8;DP4=4,1,2,5;MQ=37	GT:PL	0/1:34,0,36	0/1:39,0,33	0/0:0,6,82	0/1:120,0,27
OAR1	102494787	.	C	G	83.019	PASS	DP=9;VDB=0.0138351;SGB=-2.48239;RPBZ=1.75919;MQBZ=1.83303;BQBZ=0.894427;FS=0;MQ0F=0;AC=4;AN=8;DP4=0,5,0,4;MQ=35	GT:PL	0/1:30,0,30	0/1:27,0,35	1/1:66,6,0	0/0:0,6,56
OAR1	102840805	.	A	G	478.257	PASS	DP=45;VDB=0.0960125;SGB=-3.60991;RPBZ=1.10656;BQBZ=0.114104;FS=0;MQ0F=0;AC=5;AN=8;DP4=2,5,10,6;MQ=42	GT:PL	0/1:101,0,30	0/1:66,0,131	0/1:163,0,57	1/1:188,18,0
OAR1	102840909	.	T	A	56.4139	PASS	DP=7;VDB=0.0433485;SGB=-0.169451;RPBZ=0;FS=0;MQ0F=0;AC=3;AN=8;DP4=0,4,0,3;MQ=42	GT:PL	0/0:0,6,66	1/1:66,6,0	0/1:30,0,30	0/0:0,3,36
OAR1	102920135	.	C	A	43.1973	PASS	DP=42;VDB=0.0322593;SGB=-5.99185;RPBZ=1.98786;MQBZ=-1.10289;MQSBZ=0.28613;BQBZ=-1.53089;FS=0;MQ0F=0.0952381;AC=3;AN=8;DP4=8,4,5,2;MQ=28	GT:PL	0/1:36,0,33	0/1:37,0,108	0/1:9,0,67	0/0:0,5,65
OAR1	102944623	.	C	T	109.671	PASS	DP=10;VDB=0.0575781;SGB=-1.04402;RPBZ=-0.209529;MQBZ=0;BQBZ=1;FS=0;MQ0F=0;AC=4;AN=8;DP4=5,0,5,0;MQ=41	GT:PL	0/0:0,9,83	0/1:57,0,27	0/1:57,0,27	1/1:36,3,0
OAR1	102944690	.	C	T	254.522	PASS	DP=43;VDB=0.358583;SGB=-1.72086;RPBZ=-0.600823;MQBZ=0.26914;MQSBZ=-1.10315;BQBZ=2.20524;FS=0;MQ0F=0;AC=3;AN=8;DP4=11,3,4,5;MQ=41	GT:PL	0/0:0,18,182	0/1:65,0,60	0/1:124,0,129	0/1:105,0,41
OAR1	103269952	.	G	A	149.135	PASS	DP=29;VDB=0.0186337;SGB=-5.66621;RPBZ=2.92004;MQBZ=-1.1547;MQSBZ=-0.730297;BQBZ=1.92753;FS=0;MQ0F=0;AC=4;AN=8;DP4=11,1,4,2;MQ=40	GT:PL	0/1:65,0,43	0/1:24,0,110	0/1:68,0,27	0/1:30,0,107
OAR1	103461942	.	G	A	179.057	PASS	DP=83;VDB=0.0991865;SGB=-0.0964228;RPBZ=-0.403397;MQBZ=-1.48866;MQSBZ=1.97989;BQBZ=-0.987502;FS=0;MQ0F=0;AC=2;AN=8;DP4=16,21,4,5;MQ=39	GT:PL	0/1:95,0,151	0/0:0,21,228	0/0:0,66,255	0/1:123,0,68
OAR1	104058027	.	C	A	314.212	PASS	DP=76;VDB=0.0188569;SGB=-14.0321;RPBZ=-0.649313;MQBZ=1.27824;MQSBZ=-0.937894;BQBZ=-0.740681;FS=0;MQ0F=0;AC=2;AN=8;DP4=9,22,9,6;MQ=39	GT:PL	0/1:191,0,134	0/1:162,0,178	0/0:0,45,255	0/0:0,12,129
OAR1	104179144	.	T	G	149.065	PASS	DP=57;VDB=0.0617302;SGB=-0.0958944;RPBZ=0.528148;MQBZ=-1.03395;MQSBZ=-0.0953156;BQBZ=0.346953;FS=0;MQ0F=0;AC=2;AN=8;DP4=13,11,4,5;MQ=39	GT:PL	0/1:14,0,211	0/0:0,21,229	0/1:174,0,99	0/0:0,15,151
OAR1	104556491	.	C	T	301.881	PASS	DP=28;VDB=0.042745;SGB=-0.609974;RPBZ=-0.461602;MQBZ=0.405556;BQBZ=1.97929;FS=0;MQ0F=0;AC=6;AN=8;DP4=0,13,0,15;MQ=37	GT:PL	1/1:119,15,0	0/0:0,36,158	1/1:120,7,0	1/1:107,12,0
OAR1	104725368	.	T	G	188.932	PASS	DP=31;VDB=0.000253286;SGB=-3.4056;RPBZ=2.93814;MQBZ=-3.6935;MQSBZ=-1.14457;BQBZ=2.96511;FS=0;MQ0F=0;AC=4;AN=8;DP4=10,0,10,3;MQ=33	GT:PL	0/1:8,0,84	0/1:98,0,14	0/1:45,0,44	0/1:75,0,61
OAR1	104725380	.	C	A	256.011	PASS	DP=47;VDB=6.11779e-05;SGB=-3.60991;RPBZ=1.22635;MQBZ=-3.23699;MQSBZ=-0.158676;BQBZ=0.759197;FS=0;MQ0F=0;AC=4;AN=8;DP4=7,1,9,7;MQ=33	GT:PL	0/1:50,0,99	0/1:96,0,15	0/1:56,0,24	0/1:92,0,65
OAR1	104725391	.	A	G	356.169	PASS	DP=50;VDB=7.34702e-05;SGB=-3.80249;RPBZ=2.21546;MQBZ=-2.85;MQSBZ=0.85579;BQBZ=0.986648;FS=0;MQ0F=0;AC=4;AN=8;DP4=5,4,11,8;MQ=34	GT:PL	0/1:83,0,93	0/1:165,0,12	0/1:54,0,69	0/1:92,0,82
OAR1	104939117	.	C	G	508.496	PASS	DP=79;VDB=0.0338376;SGB=1.12007;RPBZ=0.650349;MQBZ=-2.87785;MQSBZ=-2.31301;BQBZ=-1.62493;FS=0;MQ0F=0;AC=4;AN=8;DP4=15,9,10,14;MQ=38	GT:PL	0/1:105,0,156	1/1:255,33,0	0/1:192,0,106	0/0:0,42,255
OAR1	104956415	.	C	T	147.098	PASS	DP=26;VDB=0.00270021;SGB=8.72037;RPBZ=0.61345;MQBZ=0.958958;MQSBZ=0.468221;BQBZ=-0.318286;FS=0;MQ0F=0.0384615;AC=2;AN=8;DP4=5,5,1,8;MQ=34	GT:PL	0/0:0,12,89	0/0:0,12,97	0/0:0,6,62	1/1:191,27,0
OAR1	105437783	.	A	C	223.581	PASS	DP=65;VDB=0.435726;SGB=-10.3496;RPBZ=-3.98285;MQBZ=-0.774771;MQSBZ=0.157521;BQBZ=2.4858;FS=0;MQ0F=0;AC=3;AN=8;DP4=6,24,1,8;MQ=40	GT:PL	0/0:0,48,255	0/1:73,0,157	0/1:100,0,73	0/1:90,0,63
OAR1	105639770	.	C	T	142.622	PASS	DP=15;VDB=0.269736;SGB=-0.821;RPBZ=0.177571;MQBZ=0.172958;MQSBZ=0.299572;BQBZ=1.09109;FS=0;MQ0F=0;AC=6;AN=8;DP4=1,1,3,3;MQ=32	GT:PL	1/1:42,3,0	1/1:85,9,0	0/1:0,3,27	0/1:54,0,15
OAR1	105696678	.	C	T	49.0084	PASS	DP=13;VDB=0.102722;SGB=-2.36533;RPBZ=-0.677989;MQBZ=1.03133;BQBZ=0.547723;FS=0;MQ0F=0;AC=2;AN=8;DP4=10,0,3,0;MQ=39	GT:PL	0/0:0,3,36	0/1:36,3,0	0/0:0,18,137	0/1:52,0,58
OAR1	105696784	.	G	C	519.048	PASS	DP=66;VDB=0.167104;SGB=4.04971;RPBZ=0;MQBZ=0.254021;MQSBZ=0.692243;BQBZ=-1.22481;FS=0;MQ0F=0;AC=5;AN=8;DP4=6,6,8,16;MQ=38	GT:PL	1/1:178,18,0	0/0:0,15,140	1/1:255,36,0	0/1:131,0,177
OAR1	106015178	.	C	T	438.832	PASS	DP=52;VDB=0.0229026;SGB=-3.77598;RPBZ=0.292731;MQBZ=2.46996;MQSBZ=-1.89346;BQBZ=0.0552082;FS=0;MQ0F=0.0576923;AC=6;AN=8;DP4=6,5,10,8;MQ=29	GT:PL	1/1:122,5,0	1/1:154,15,0	0/1:105,0,50	0/1:96,0,103
OAR1	106532042	.	T	A	185.759	PASS	DP=37;VDB=0.00637373;SGB=7.39213;RPBZ=0.999315;MQBZ=0.38681;MQSBZ=-0.38681;BQBZ=2.36643;FS=0;MQ0F=0;AC=2;AN=8;DP4=3,12,4,3;MQ=39	GT:PL	0/0:0,9,81	0/0:0,12,137	0/0:0,24,223	1/1:230,21,0
OAR1	106552994	.	G	A	175.466	PASS	DP=37;VDB=0.0476385;SGB=7.39213;RPBZ=0.22287;MQBZ=-0.493998;MQSBZ=0.571548;BQBZ=0.654595;FS=0;MQ0F=0;AC=2;AN=8;DP4=9,8,3,4;MQ=40	GT:PL	0/0:0,12,128	0/0:0,21,216	0/0:0,18,160	1/1:220,21,0
OAR1	106828419	.	G	A	149.106	PASS	DP=16;VDB=0.205815;SGB=1.55364;RPBZ=-0.282843;MQBZ=-0.707107;MQSBZ=0.534522;BQBZ=-0.406371;FS=0;MQ0F=0;AC=3;AN=8;DP4=2,1,5,1;MQ=41	GT:PL	0/1:36,0,36	0/0:0,3,42	1/1:154,15,0	0/0:0,3,42
OAR1	107295709	.	G	A	165.756	PASS	DP=23;VDB=0.0549273;SGB=-2.16847;RPBZ=-0.784133;MQBZ=1.5068;MQSBZ=-2.60986;BQBZ=1.24127;FS=0;MQ0F=0;AC=4;AN=8;DP4=4,4,3,3;MQ=35	GT:PL	0/0:0,12,120	0/1:27,0,56	1/1:42,3,0	0/1:137,0,32
OAR1	107880352	.	G	T	294.479	PASS	DP=31;VDB=0.000273354;SGB=-3.05796;RPBZ=-0.963684;MQBZ=-0.608347;MQSBZ=-0.459441;BQBZ=-0.675942;FS=0;MQ0F=0;AC=6;AN=8;DP4=3,3,7,4;MQ=38	GT:PL	1/1:74,6,0	1/1:171,18,0	0/1:33,0,75	0/1:55,0,134
OAR1	107927993	.	A	C	313.712	PASS	DP=49;VDB=0.13869;SGB=-8.20924;RPBZ=-0.0974547;MQBZ=-2.11329;MQSBZ=-1.43691;BQBZ=-0.871631;FS=0;MQ0F=0;AC=5;AN=8;DP4=9,4,1,13;MQ=39	GT:PL	0/1:122,0,63	1/1:122,12,0	0/1:98,0,194	0/1:11,0,107
OAR1	108063036	.	T	C	127.028	PASS	DP=25;VDB=0.0157135;SGB=2.06895;RPBZ=0.980098;MQBZ=-1;MQSBZ=1.91485;BQBZ=-1.87083;FS=0;MQ0F=0;AC=2;AN=8;DP4=2,5,1,6;MQ=40	GT:PL	0/0:0,6,77	0/1:33,0,68	0/1:131,0,60	0/0:0,3,42
OAR1	108539421	.	G	A	480.561	PASS	DP=62;VDB=0.000176507;SGB=0.15638;RPBZ=-0.485302;MQBZ=-0.899113;MQSBZ=0.556185;BQBZ=-1.31979;FS=0;MQ0F=0.0322581;AC=5;AN=8;DP4=9,7,13,6;MQ=39	GT:PL	1/1:232,24,0	0/1:173,0,75	0/0:0,39,255	1/1:121,15,0
OAR1	108755812	.	A	G	172.796	PASS	DP=23;VDB=0.00677264;SGB=-2.05683;RPBZ=-0.293903;MQBZ=-0.979958;MQSBZ=0.288675;BQBZ=-0.581087;FS=0;MQ0F=0;AC=3;AN=8;DP4=4,2,5,2;MQ=41	GT:PL	0/0:0,3,42	0/1:27,0,69	0/1:100,0,61	0/1:83,0,30
OAR1	108755816	.	A	G	89.3237	PASS	DP=23;VDB=0.00911214;SGB=-2.00512;RPBZ=0.233061;MQBZ=-2.21318;MQSBZ=0.288675;BQBZ=0;FS=0;MQ0F=0;AC=2;AN=8;DP4=6,3,3,1;MQ=41	GT:PL	0/0:0,3,42	0/1:27,0,65	0/1:100,0,61	0/0:0,12,148
OAR1	109004118	.	G	A	61.8822	PASS	DP=23;VDB=0.0983484;SGB=-2.36533;RPBZ=1.02052;MQBZ=-1.73205;MQSBZ=-1;BQBZ=0.57735;FS=0;MQ0F=0;AC=2;AN=8;DP4=6,3,0,3;MQ=41	GT:PL	0/0:0,12,139	0/1:36,0,36	0/1:64,0,72	0/0:0,6,84
OAR1	10926013	.	C	A	155.207	PASS	DP=33;VDB=0.0498254;SGB=-2.05683;RPBZ=-0.0433555;MQBZ=-0.593464;MQSBZ=1.60235;BQBZ=0.654654;FS=0;MQ0F=0;AC=3;AN=8;DP4=4,8,3,4;MQ=39	GT:PL	0/0:0,15,146	1/1:119,9,0	0/1:78,0,144	0/0:0,3,78
OAR1	109386357	.	A	G	46.3242	PASS	DP=46;VDB=0.401962;SGB=-2.36533;RPBZ=2.143;MQBZ=0.650725;MQSBZ=0.327292;BQBZ=0.427357;FS=0;MQ0F=0;AC=2;AN=8;DP4=14,9,1,2;MQ=40	GT:PL	0/0:0,24,223	0/1:21,0,142	0/0:0,15,169	0/1:66,0,125
OAR1	109386393	.	C	T	68.2109	PASS	DP=49;VDB=0.0949329;SGB=-2.00771;RPBZ=0.356494;MQBZ=-0.896326;MQSBZ=-0.69299;BQBZ=0.905536;FS=0;MQ0F=0;AC=2;AN=8;DP4=10,12,3,1;MQ=40	GT:PL	0/0:0,24,239	0/1:57,0,147	0/1:51,0,105	0/0:0,18,192
OAR1	110247867	.	G	T	38.0601	PASS	DP=33;VDB=0.00794932;SGB=-5.66621;RPBZ=0.0550899;MQBZ=-3.53553;MQSBZ=1.71163;BQBZ=-0.570701;FS=0;MQ0F=0;AC=4;AN=8;DP4=4,6,4,2;MQ=32	GT:PL	0/1:11,0,94	0/1:23,3,0	0/1:22,0,153	0/1:20,0,33
OAR1	110247874	.	C	T	52.4194	PASS	DP=35;VDB=0.00529893;SGB=-5.99185;RPBZ=0.256258;MQBZ=-3.90907;MQSBZ=0.944131;BQBZ=0.981263;FS=0;MQ0F=0;AC=4;AN=8;DP4=6,6,4,3;MQ=33	GT:PL	0/1:11,0,94	0/1:23,3,0	0/1:16,0,180	0/1:40,0,30
OAR1	110247881	.	C	T	49.4112	PASS	DP=38;VDB=0.00497831;SGB=-17.3742;RPBZ=0.520188;MQBZ=-4.01045;MQSBZ=1.5211;BQBZ=0.510084;FS=0;MQ0F=0;AC=4;AN=8;DP4=5,8,4,3;MQ=33	GT:PL	0/1:11,0,94	0/1:23,3,0	0/1:13,0,220	0/1:40,0,30
OAR1	110247882	.	A	G	49.4003	PASS	DP=38;VDB=0.00508321;SGB=-17.3742;RPBZ=0.364632;MQBZ=-4.01045;MQSBZ=1.5211;BQBZ=0.510477;FS=0;MQ0F=0;AC=4;AN=8;DP4=5,8,4,3;MQ=33	GT:PL	0/1:11,0,94	0/1:23,3,0	0/1:13,0,226	0/1:40,0,30
OAR1	110247909	.	G	A	63.0898	PASS	DP=50;VDB=0.0132287;SGB=-18.9884;RPBZ=1.33884;MQBZ=-4.50694;MQSBZ=2.30461;BQBZ=-0.884479;FS=0;MQ0F=0;AC=4;AN=8;DP4=5,13,5,3;MQ=35	GT:PL	0/1:8,0,115	0/1:23,3,0	0/1:4,0,255	0/1:65,0,66
OAR1	110247917	.	A	G	206.061	PASS	DP=67;VDB=0.0111243;SGB=-7.88751;RPBZ=3.09714;MQBZ=-4.04192;MQSBZ=1.48079;BQBZ=0.752281;FS=0;MQ0F=0;AC=4;AN=8;DP4=8,13,8,5;MQ=35	GT:PL	0/0:0,4,206	1/1:23,3,0	0/1:92,0,255	0/1:129,0,54
OAR1	110247925	.	T	A	30.9554	PASS	DP=73;VDB=0.0266148;SGB=-18.9884;RPBZ=2.07308;MQBZ=-4.8416;MQSBZ=0.789118;BQBZ=0.229935;FS=0;MQ0F=0;AC=2;AN=8;DP4=13,16,4,4;MQ=35	GT:PL	0/0:0,4,214	0/1:17,0,18	0/0:0,5,255	0/1:51,0,116
OAR1	11060256	.	A	C	369.572	PASS	DP=77;VDB=0.00168262;SGB=-0.223943;RPBZ=-1.34152;MQBZ=-1.87496;MQSBZ=-0.750239;BQBZ=0.494979;FS=0;MQ0F=0;AC=3;AN=8;DP4=8,19,10,7;MQ=39	GT:PL	0/1:91,0,176	0/1:193,0,118	0/1:125,0,205	0/0:0,21,222
OAR1	110637701	.	A	G	479.925	PASS	DP=49;VDB=0.000344936;SGB=-3.23011;RPBZ=0.22208;MQBZ=0.162641;MQSBZ=0.408528;BQBZ=-1.16149;FS=0;MQ0F=0;AC=6;AN=8;DP4=5,3,15,6;MQ=37	GT:PL	0/1:63,0,118	1/1:255,36,0	0/1:61,0,102	1/1:140,12,0
OAR1	110675315	.	C	T	566.877	PASS	DP=67;VDB=0.0544304;SGB=-3.99237;RPBZ=-0.307923;MQBZ=-0.66603;MQSBZ=1.50629;BQBZ=-0.884336;FS=0;MQ0F=0;AC=6;AN=8;DP4=6,5,17,10;MQ=38	GT:PL	0/1:26,0,128	1/1:255,39,0	0/1:194,0,161	1/1:131,15,0
OAR1	110774065	.	T	C	33.2335	PASS	DP=45;VDB=0.154358;SGB=-2.36533;RPBZ=-0.28206;MQBZ=0.521286;MQSBZ=1.14109;BQBZ=-0.345273;FS=0;MQ0F=0;AC=2;AN=8;DP4=14,9,2,1;MQ=40	GT:PL	0/1:56,0,107	0/1:18,0,201	0/0:0,27,255	0/0:0,9,105
OAR1	110774092	.	C	T	536.001	PASS	DP=52;VDB=0.000931422;SGB=-3.79823;RPBZ=1.88548;MQBZ=-0.853229;MQSBZ=1.49666;BQBZ=1.25499;FS=0;MQ0F=0;AC=4;AN=8;DP4=1,6,12,8;MQ=40	GT:PL	0/1:86,0,89	0/1:191,0,46	0/1:231,0,9	0/1:68,0,33
OAR1	111124871	.	G	C	93.5648	PASS	DP=23;VDB=0.337235;SGB=-7.26569;RPBZ=2.98071;MQBZ=-0.186989;MQSBZ=0.0877058;BQBZ=2.11058;FS=0;MQ0F=0;AC=3;AN=8;DP4=8,3,2,2;MQ=40	GT:PL	0/0:0,12,137	0/1:67,0,81	0/1:30,0,96	0/1:36,0,30
OAR1	11141702	.	C	T	50.0457	PASS	DP=6;VDB=0.185719;SGB=-0.169451;RPBZ=-0.218218;MQBZ=-1;BQBZ=1;FS=0;MQ0F=0;AC=4;AN=8;DP4=0,3,0,3;MQ=39	GT:PL	1/1:66,6,0	0/1:24,3,0	0/0:0,6,62	0/1:0,3,36
OAR1	111595121	.	T	C	37.0602	PASS	DP=46;VDB=0.142856;SGB=-2.36533;RPBZ=0.461176;MQBZ=0.78618;MQSBZ=-0.478035;BQBZ=0.900937;FS=0;MQ0F=0;AC=2;AN=8;DP4=13,9,2,1;MQ=40	GT:PL	0/0:0,12,133	0/1:33,0,75	0/1:45,0,255	0/0:0,15,160
OAR1	112035365	.	A	G	203.133	PASS	DP=52;VDB=0.42619;SGB=0.290035;RPBZ=-2.99832;MQBZ=-0.488096;MQSBZ=-0.444918;BQBZ=2.17196;FS=0;MQ0F=0;AC=2;AN=8;DP4=3,16,5,5;MQ=37	GT:PL	0/1:32,0,103	0/0:0,18,152	0/0:0,18,186	0/1:210,0,48
OAR1	113098364	.	G	A	646.457	PASS	DP=46;VDB=0.000344499;SGB=-2.36807;RPBZ=0.55305;MQBZ=0.380693;MQSBZ=0.866928;BQBZ=-0.894939;FS=0;MQ0F=0;AC=6;AN=8;DP4=1,1,13,10;MQ=38	GT:PL	1/1:208,21,0	1/1:188,18,0	0/1:154,0,21	0/1:139,0,25
OAR1	113124037	.	C	A	348.915	PASS	DP=73;VDB=3.28284e-07;SGB=3.84325;RPBZ=0.229738;MQBZ=-3.57367;MQSBZ=0.766622;BQBZ=-2.24278;FS=0;MQ0F=0;AC=6;AN=8;DP4=3,6,9,15;MQ=27	GT:PL	0/0:0,24,238	1/1:114,15,0	1/1:121,6,0	1/1:158,30,0
OAR1	11377786	.	A	G	416.624	PASS	DP=77;VDB=0.0119484;SGB=10.7831;RPBZ=0.390844;MQBZ=-1.36609;MQSBZ=-1.6198;BQBZ=-1.52978;FS=0;MQ0F=0;AC=2;AN=8;DP4=12,11,7,13;MQ=40	GT:PL	0/0:0,24,244	0/0:0,15,172	0/1:212,0,214	0/1:244,0,42
OAR1	11377898	.	T	C	103.317	PASS	DP=10;VDB=0.029231;SGB=0.717222;RPBZ=1.15594;MQBZ=1;BQBZ=1.49071;FS=0;MQ0F=0;AC=3;AN=8;DP4=0,5,0,5;MQ=40	GT:PL	0/0:0,3,21	0/0:0,6,66	0/1:54,0,51	1/1:90,9,0
OAR1	113904373	.	T	C	95.7797	PASS	DP=25;VDB=0.018555;SGB=0.686263;RPBZ=1.15909;MQBZ=-0.668045;MQSBZ=2.24069;BQBZ=-1.21633;FS=0;MQ0F=0;AC=2;AN=8;DP4=3,6,4,1;MQ=36	GT:PL	0/1:127,0,27	0/0:0,3,42	0/0:0,21,207	0/1:8,3,0
OAR1	114101372	.	C	T	207.427	PASS	DP=52;VDB=0.116373;SGB=10.1602;RPBZ=0.0681885;MQBZ=-0.129852;MQSBZ=1.13313;BQBZ=-0.25359;FS=0;MQ0F=0;AC=2;AN=8;DP4=11,10,3,6;MQ=39	GT:PL	1/1:252,27,0	0/0:0,12,123	0/0:0,39,255	0/0:0,12,138
OAR1	114901736	.	C	T	75.3604	PASS	DP=10;VDB=0.259298;SGB=-1.35278;RPBZ=-1.09109;MQBZ=0;MQSBZ=0.559017;BQBZ=0.258199;FS=0;MQ0F=0;AC=5;AN=8;DP4=0,3,2,1;MQ=41	GT:PL	1/1:42,3,0	1/1:42,3,0	0/0:0,6,68	0/1:30,0,36
OAR1	114901778	.	G	A	38.0362	PASS	DP=10;VDB=0.44;SGB=-1.03207;RPBZ=-1.409;MQBZ=-0.559017;MQSBZ=0.559017;BQBZ=1.11803;FS=0;MQ0F=0;AC=2;AN=8;DP4=1,3,1,1;MQ=41	GT:PL	0/1:42,3,0	0/0:0,3,42	0/0:0,6,66	0/1:34,0,36
OAR1	114990337	.	T	C	603.142	PASS	DP=52;VDB=0.00764398;SGB=4.23711;RPBZ=-0.843438;MQBZ=1.03847;MQSBZ=-1.90097;BQBZ=0.619216;FS=0;MQ0F=0;AC=5;AN=8;DP4=0,5,12,14;MQ=36	GT:PL	0/0:0,9,87	1/1:199,24,0	0/1:202,0,33	1/1:246,33,0
OAR1	115245302	.	G	A	273.08	PASS	DP=48;VDB=0.00745627;SGB=-1.3634;RPBZ=-0.208241;MQBZ=0.619709;MQSBZ=1.18736;BQBZ=-1.48059;FS=0;MQ0F=0;AC=4;AN=8;DP4=8,7,4,7;MQ=39	GT:PL	0/0:0,21,202	1/1:140,12,0	0/1:45,0,150	0/1:131,0,66
OAR1	115410607	.	G	C	147.23	PASS	DP=41;VDB=0.168702;SGB=-1.25176;RPBZ=-0.950606;MQBZ=0.48534;MQSBZ=-2.14953;BQBZ=0.259697;FS=0;MQ0F=0;AC=2;AN=8;DP4=6,11,4,2;MQ=39	GT:PL	0/1:93,0,155	0/0:0,6,77	0/0:0,12,134	0/1:93,0,124
OAR1	115672956	.	T	C	220.428	PASS	DP=33;VDB=0.236034;SGB=-1.69618;RPBZ=1.54166;MQBZ=0.882735;MQSBZ=0.663325;BQBZ=-0.881917;FS=0;MQ0F=0;AC=4;AN=8;DP4=3,4,7,2;MQ=37	GT:PL	1/1:118,9,0	0/1:33,0,71	0/1:111,0,42	0/0:0,9,102
OAR1	115673020	.	G	A	89.5245	PASS	DP=56;VDB=0.0152419;SGB=-1.63269;RPBZ=0.806967;MQBZ=-2.42865;MQSBZ=-1.93048;BQBZ=0.601658;FS=0;MQ0F=0;AC=2;AN=8;DP4=15,12,1,4;MQ=38	GT:PL	0/0:0,30,254	0/1:65,0,95	0/1:64,0,162	0/0:0,21,211
OAR1	115700859	.	G	A	119.795	PASS	DP=28;VDB=0.226058;SGB=1.36429;RPBZ=1.74904;MQBZ=1.79284;MQSBZ=2.0226;BQBZ=-0.414126;FS=0;MQ0F=0;AC=2;AN=8;DP4=8,4,3,3;MQ=36	GT:PL	0/0:0,15,136	0/1:134,0,42	0/1:24,0,89	0/0:0,6,66
OAR1	116039572	.	T	C	252.609	PASS	DP=26;VDB=0.0660092;SGB=-0.0320892;RPBZ=0.53392;MQBZ=-0.745356;MQSBZ=-1;BQBZ=-1.09713;FS=0;MQ0F=0;AC=4;AN=8;DP4=2,3,5,4;MQ=41	GT:PL	0/1:102,0,69	1/1:156,15,0	0/1:36,0,36	0/0:0,6,77
OAR1	116039646	.	G	A	581.629	PASS	DP=62;VDB=0.0144921;SGB=-3.83171;RPBZ=-0.417095;MQBZ=-0.723747;MQSBZ=-1.06458;BQBZ=-1.7277;FS=0;MQ0F=0;AC=5;AN=8;DP4=6,5,11,10;MQ=41	GT:PL	0/1:174,0,180	1/1:255,27,0	0/1:165,0,24	0/1:27,0,139
OAR1	116039746	.	G	T	158.23	PASS	DP=10;VDB=0.0128408;SGB=-0.0654034;RPBZ=-1.37169;BQBZ=1.57143;FS=0;MQ0F=0;AC=6;AN=8;DP4=0,3,0,7;MQ=42	GT:PL	0/1:54,0,47	1/1:107,12,0	1/1:36,3,0	0/1:0,3,36
OAR1	116355941	.	A	G	817.151	PASS	DP=76;VDB=3.18739e-06;SGB=-4.5744;RPBZ=1.35927;MQBZ=-0.873565;MQSBZ=-2.18621;BQBZ=-1.30246;FS=0;MQ0F=0;AC=6;AN=8;DP4=5,1,16,18;MQ=40	GT:PL	1/1:255,30,0	0/1:179,0,123	0/1:183,0,15	1/1:240,30,0
OAR1	116710006	.	C	T	68.0371	PASS	DP=12;VDB=0.931778;SGB=0.197053;RPBZ=-0.469668;MQBZ=-1.09545;MQSBZ=-1.09545;BQBZ=-0.707107;FS=0;MQ0F=0;AC=6;AN=8;DP4=1,1,1,3;MQ=33	GT:PL	1/1:65,6,0	0/1:0,3,42	1/1:43,6,0	0/1:0,3,42
OAR1	11696478	.	C	G	382.222	PASS	DP=31;VDB=0.00850351;SGB=0.901499;RPBZ=-0.469609;MQBZ=-1.21978;MQSBZ=1.64268;BQBZ=-1.02282;FS=0;MQ0F=0;AC=6;AN=8;DP4=3,1,4,9;MQ=39	GT:PL	1/1:165,15,0	1/1:77,6,0	0/0:0,12,146	1/1:183,18,0
OAR1	117645069	.	G	T	44.7957	PASS	DP=51;VDB=0.131948;SGB=-2.36533;RPBZ=-0.414529;MQBZ=-0.310827;MQSBZ=1.29511;BQBZ=1.32982;FS=0;MQ0F=0;AC=2;AN=8;DP4=5,20,2,1;MQ=39	GT:PL	0/1:58,0,113	0/0:0,15,137	0/0:0,36,255	0/1:27,0,102
OAR1	117667993	.	C	G	476.851	PASS	DP=48;VDB=7.63818e-06;SGB=-3.74546;RPBZ=-0.222918;MQBZ=-0.570534;MQSBZ=0.813251;BQBZ=0.186677;FS=0;MQ0F=0;AC=5;AN=8;DP4=6,1,12,8;MQ=36	GT:PL	0/1:55,0,72	0/1:125,0,27	0/1:149,0,77	1/1:188,27,0
OAR1	117905617	.	C	T	138.622	PASS	DP=79;VDB=0.0357887;SGB=-0.482272;RPBZ=0.790174;MQBZ=0.694499;MQSBZ=0.358924;BQBZ=-2.85205;FS=0;MQ0F=0.0126582;AC=2;AN=8;DP4=25,12,4,4;MQ=38	GT:PL	0/1:127,0,208	0/0:0,33,255	0/1:52,0,242	0/0:0,21,165
OAR1	117905650	.	A	G	613.889	PASS	DP=76;VDB=0.00155665;SGB=-12.2078;RPBZ=-0.494581;MQBZ=-0.34875;MQSBZ=-0.322929;BQBZ=0.356537;FS=0;MQ0F=0;AC=6;AN=8;DP4=3,15,13,14;MQ=39	GT:PL	0/1:186,0,150	1/1:255,33,0	0/1:3,0,222	1/1:209,24,0
OAR1	118478805	.	C	G	815.452	PASS	DP=58;VDB=1.56081e-06;SGB=-2.52956;RPBZ=0.886267;MQBZ=-0.912708;MQSBZ=2.02224;BQBZ=-1.29456;FS=0;MQ0F=0;AC=6;AN=8;DP4=2,0,20,12;MQ=39	GT:PL	1/1:225,24,0	0/1:207,0,18	0/1:178,0,18	1/1:249,30,0
OAR1	118908190	.	C	T	466.217	PASS	DP=72;VDB=0.00072142;SGB=-10.0523;RPBZ=-1.99754;MQBZ=0.378105;MQSBZ=1.23382;BQBZ=-0.163539;FS=0;MQ0F=0;AC=4;AN=8;DP4=10,11,11,9;MQ=39	GT:PL	0/1:27,0,120	0/1:90,0,148	0/1:252,0,140	0/1:135,0,164
OAR1	118908311	.	C	T	84.4495	PASS	DP=9;VDB=0.0513395;SGB=-1.04402;RPBZ=-0.741048;MQBZ=0.774597;BQBZ=2.6968;FS=0;MQ0F=0;AC=4;AN=8;DP4=0,4,0,5;MQ=33	GT:PL	0/1:2,0,17	1/1:66,6,0	0/1:54,0,43	0/0:0,3,23
OAR1	119304926	.	C	T	94.8929	PASS	DP=33;VDB=0.131345;SGB=-7.26569;RPBZ=-1.92118;MQBZ=0.94455;MQSBZ=-1.0931;BQBZ=1.30931;FS=0;MQ0F=0;AC=3;AN=8;DP4=3,12,2,2;MQ=39	GT:PL	0/1:75,0,33	0/1:42,3,0	0/1:18,0,181	0/0:0,21,192
OAR1	11965696	.	C	T	250.715	PASS	DP=43;VDB=0.342281;SGB=-1.69618;RPBZ=0.759881;MQBZ=0.801784;MQSBZ=-0.730297;BQBZ=-0.333805;FS=0;MQ0F=0;AC=4;AN=8;DP4=3,11,5,4;MQ=41	GT:PL	0/0:0,9,119	1/1:183,15,0	0/1:18,0,172	0/1:93,0,129
OAR1	119925923	.	A	G	291.654	PASS	DP=36;VDB=0.0205472;SGB=-1.5462;RPBZ=0.834666;MQBZ=1.19127;MQSBZ=-0.708975;BQBZ=2.17945;FS=0;MQ0F=0;AC=4;AN=8;DP4=7,3,7,3;MQ=40	GT:PL	0/0:0,12,153	0/1:94,0,12	0/1:121,0,127	1/1:119,9,0
OAR1	120140968	.	A	G	182.829	PASS	DP=19;VDB=0.12166;SGB=-0.674143;RPBZ=0.639602;MQBZ=-1.22474;MQSBZ=-0.306186;BQBZ=1.22474;FS=0;MQ0F=0;AC=6;AN=8;DP4=4,0,2,4;MQ=41	GT:PL	1/1:42,3,0	0/1:30,0,90	1/1:150,12,0	0/1:0,3,42
OAR1	12057661	.	G	A	179.919	PASS	DP=26;VDB=0.00304139;SGB=2.06895;RPBZ=0.341548;MQBZ=0;MQSBZ=1.27475;BQBZ=0;FS=0;MQ0F=0;AC=2;AN=8;DP4=3,4,5,2;MQ=41	GT:PL	0/0:0,9,119	0/0:0,6,77	0/1:36,0,36	0/1:182,0,15
OAR1	120691920	.	G	A	45.9739	PASS	DP=55;VDB=0.808637;SGB=-8.50559;RPBZ=0.506054;MQBZ=-2.2258;MQSBZ=0.929326;BQBZ=-0.32192;FS=0;MQ0F=0;AC=3;AN=8;DP4=10,12,4,2;MQ=37	GT:PL	0/1:15,0,180	0/1:16,0,72	0/0:0,30,255	0/1:56,0,51
OAR1	120707071	.	T	C	272.764	PASS	DP=21;VDB=0.0383488;SGB=-0.179869;RPBZ=-0.0926121;MQBZ=-0.111111;MQSBZ=-1.9518;BQBZ=0.368514;FS=0;MQ0F=0;AC=6;AN=8;DP4=1,2,4,5;MQ=40	GT:PL	1/1:136,12,0	0/1:0,3,36	0/1:64,0,72	1/1:113,9,0
OAR1	120770995	.	G	A	428.089	PASS	DP=48;VDB=0.0107856;SGB=-3.62577;RPBZ=0.270146;MQBZ=0.509368;MQSBZ=-1.25105;BQBZ=0.614874;FS=0;MQ0F=0;AC=5;AN=8;DP4=6,5,9,9;MQ=37	GT:PL	0/1:36,0,27	1/1:82,6,0	0/1:137,0,75	0/1:212,0,154
OAR1	121080281	.	G	A	649.276	PASS	DP=74;VDB=0.0736867;SGB=-4.24297;RPBZ=0.779172;MQBZ=0.127121;MQSBZ=0.504658;BQBZ=-0.192901;FS=0;MQ0F=0;AC=6;AN=8;DP4=3,7,16,17;MQ=39	GT:PL	1/1:255,33,0	0/1:49,0,179	1/1:255,9,0	0/1:129,0,75
OAR1	121080401	.	T	A	170.032	PASS	DP=10;VDB=0.00533171;SGB=0.0813577;RPBZ=1.04447;MQBZ=0.968246;BQBZ=-0.5;FS=0;MQ0F=0;AC=6;AN=8;DP4=0,2,0,8;MQ=36	GT:PL	1/1:99,12,0	0/1:0,3,36	1/1:81,9,0	0/1:30,0,17
OAR1	12112110	.	C	T	706.014	PASS	DP=56;VDB=1.21385e-07;SGB=-2.48711;RPBZ=2.74465;MQBZ=0.884636;MQSBZ=-2.28436;BQBZ=1.29598;FS=0;MQ0F=0;AC=6;AN=8;DP4=2,2,12,15;MQ=38	GT:PL	1/1:244,24,0	1/1:212,21,0	0/1:139,0,35	0/1:152,0,60
OAR1	121125884	.	C	T	79.264	PASS	DP=36;VDB=0.314313;SGB=-2.00512;RPBZ=0.768521;MQBZ=-1.16166;MQSBZ=-0.160372;BQBZ=0.805513;FS=0;MQ0F=0;AC=3;AN=8;DP4=5,13,0,4;MQ=37	GT:PL	0/0:0,15,144	0/1:36,0,36	0/0:0,36,255	1/1:87,9,0
OAR1	12188100	.	T	C	155.047	PASS	DP=54;VDB=0.0256122;SGB=-0.867633;RPBZ=1.7986;MQBZ=0.0369253;MQSBZ=0.682516;BQBZ=-0.782277;FS=0;MQ0F=0;AC=2;AN=8;DP4=11,13,3,4;MQ=40	GT:PL	0/1:117,0,81	0/0:0,30,255	0/1:77,0,102	0/0:0,24,204
OAR1	122431483	.	G	A	78.8046	PASS	DP=70;VDB=0.0539735;SGB=-1.24859;RPBZ=1.98098;MQBZ=-0.611546;MQSBZ=0.79156;BQBZ=-0.0321415;FS=0;MQ0F=0;AC=2;AN=8;DP4=15,16,5,1;MQ=40	GT:PL	0/1:107,0,201	0/0:0,21,233	0/1:12,0,233	0/0:0,24,236
OAR1	122431502	.	T	A	301.918	PASS	DP=70;VDB=0.00401298;SGB=0.675585;RPBZ=-1.71597;MQBZ=1.35624;MQSBZ=-0.0563745;BQBZ=0;FS=0;MQ0F=0;AC=2;AN=8;DP4=13,13,5,6;MQ=40	GT:PL	0/1:180,0,125	0/0:0,21,233	0/0:0,30,255	0/1:161,0,84
OAR1	123029276	.	A	G	120.216	PASS	DP=19;VDB=0.728443;SGB=0.618465;RPBZ=-0.253067;MQBZ=0.845154;MQSBZ=1.18322;BQBZ=0;FS=0;MQ0F=0;AC=3;AN=8;DP4=3,4,2,3;MQ=40	GT:PL	0/1:98,0,12	1/1:64,6,0	0/0:0,12,137	0/0:0,6,77
OAR1	123038484	.	A	G	157.21	PASS	DP=27;VDB=0.00281728;SGB=-1.90011;RPBZ=1.57474;MQBZ=-0.75998;MQSBZ=1.24877;BQBZ=-1.95576;FS=0;MQ0F=0;AC=4;AN=8;DP4=4,5,8,0;MQ=37	GT:PL	0/1:28,0,88	1/1:101,9,0	0/1:70,0,96	0/0:0,9,104
OAR1	123245645	.	G	A	223.486	PASS	DP=29;VDB=0.123545;SGB=2.64773;RPBZ=0.588265;MQBZ=0;MQSBZ=-0.259731;BQBZ=0.677834;FS=0;MQ0F=0;AC=4;AN=8;DP4=6,3,3,5;MQ=38	GT:PL	1/1:84,6,0	1/1:186,18,0	0/0:0,18,187	0/0:0,9,85
OAR1	123582513	.	C	T	40.6006	PASS	DP=44;VDB=0.529171;SGB=3.26056;RPBZ=-0.230418;MQBZ=-1.55662;MQSBZ=0.333728;BQBZ=-1.92473;FS=0;MQ0F=0;AC=2;AN=8;DP4=11,13,4,0;MQ=37	GT:PL	0/0:0,36,255	0/0:0,24,238	0/0:0,12,113	1/1:84,12,0
OAR1	123604692	.	C	T	115.197	PASS	DP=13;VDB=0.26019;SGB=0.312258;RPBZ=-1.44016;MQBZ=1.1547;MQSBZ=-0.866025;BQBZ=1.1547;FS=0;MQ0F=0;AC=3;AN=8;DP4=2,1,1,3;MQ=39	GT:PL	0/0:0,3,23	0/0:0,3,42	0/1:36,0,36	1/1:119,9,0
OAR1	123664641	.	G	A	195.221	PASS	DP=51;VDB=0.02641;SGB=-0.0964228;RPBZ=-0.736413;MQBZ=-0.569792;MQSBZ=-1.80139;BQBZ=-1.62643;FS=0;MQ0F=0;AC=2;AN=8;DP4=8,12,3,6;MQ=39	GT:PL	0/0:0,15,180	0/0:0,15,180	0/1:66,0,206	0/1:168,0,38
OAR1	12369256	.	C	G	174.836	PASS	DP=65;VDB=0.152401;SGB=-0.482272;RPBZ=2.12729;MQBZ=-1.26552;MQSBZ=0.237053;BQBZ=0.0768845;FS=0;MQ0F=0;AC=2;AN=8;DP4=13,14,6,2;MQ=38	GT:PL	0/0:0,27,255	0/1:146,0,74	0/0:0,39,255	0/1:68,0,58
OAR1	123825336	.	C	T	71.3563	PASS	DP=39;VDB=0.109082;SGB=-2.00512;RPBZ=1.59672;MQBZ=1.12613;MQSBZ=-1.0763;BQBZ=1.41202;FS=0;MQ0F=0;AC=2;AN=8;DP4=6,13,4,0;MQ=39	GT:PL	0/0:0,15,167	0/0:0,15,169	0/1:24,0,131	0/1:87,0,101
OAR1	123858970	.	C	G	67.115	PASS	DP=26;VDB=0.465768;SGB=-2.00771;RPBZ=1.52194;MQBZ=-2.01374;MQSBZ=-0.097024;BQBZ=-0.551107;FS=0;MQ0F=0;AC=2;AN=8;DP4=10,1,3,1;MQ=38	GT:PL	0/0:0,15,137	0/1:61,6,0	0/0:0,9,118	0/1:48,0,90
OAR1	124050544	.	C	T	272.97	PASS	DP=41;VDB=0.888914;SGB=5.40386;RPBZ=1.6356;MQBZ=-0.933472;MQSBZ=0.739864;BQBZ=1.67332;FS=0;MQ0F=0;AC=3;AN=8;DP4=5,4,8,4;MQ=38	GT:PL	1/1:119,9,0	0/0:0,3,40	0/1:196,0,12	0/0:0,21,230
OAR1	124076093	.	T	C	156.802	PASS	DP=60;VDB=0.17561;SGB=-0.866853;RPBZ=0.520962;MQBZ=-0.605128;MQSBZ=0.558261;BQBZ=-0.301258;FS=0;MQ0F=0;AC=3;AN=8;DP4=12,17,2,5;MQ=39	GT:PL	0/0:0,36,255	1/1:163,15,0	0/0:0,33,255	0/1:39,0,162
OAR1	124111837	.	T	C	154.468	PASS	DP=56;VDB=0.0137686;SGB=-1.25106;RPBZ=2.9448;MQBZ=0.757886;MQSBZ=-1.49164;BQBZ=0.467658;FS=0;MQ0F=0;AC=3;AN=8;DP4=14,14,4,2;MQ=38	GT:PL	0/0:0,21,185	1/1:142,12,0	0/0:0,48,255	0/1:57,0,120
OAR1	124226518	.	T	A	112.563	PASS	DP=20;VDB=0.168287;SGB=0.0467143;RPBZ=-1.79943;MQBZ=1.12687;MQSBZ=0.136083;BQBZ=1.12687;FS=0;MQ0F=0;AC=3;AN=8;DP4=4,3,1,3;MQ=41	GT:PL	0/0:0,6,77	1/1:119,9,0	0/0:0,12,143	0/1:36,0,36
OAR1	124336338	.	C	T	552.654	PASS	DP=64;VDB=0.0480033;SGB=-3.88331;RPBZ=1.05331;MQBZ=-1.44077;MQSBZ=-0.803521;BQBZ=-0.886435;FS=0;MQ0F=0;AC=5;AN=8;DP4=6,7,13,7;MQ=40	GT:PL	0/1:103,0,185	1/1:184,18,0	0/1:122,0,153	0/1:183,0,60
OAR1	124418285	.	T	A	170.163	PASS	DP=41;VDB=0.116387;SGB=2.57447;RPBZ=0.444017;MQBZ=1.0942;MQSBZ=-0.198206;BQBZ=-1.30123;FS=0;MQ0F=0;AC=3;AN=8;DP4=7,7,5,3;MQ=41	GT:PL	1/1:54,9,0	0/0:0,3,42	0/1:158,0,112	0/0:0,27,255
OAR1	124480428	.	C	A	106.715	PASS	DP=54;VDB=0.70846;SGB=-18.9885;RPBZ=-2.25234;MQBZ=-1.45001;MQSBZ=0.291907;BQBZ=2.12442;FS=0;MQ0F=0;AC=4;AN=8;DP4=7,21,2,6;MQ=37	GT:PL	0/1:66,0,224	0/1:53,0,27	0/1:9,0,179	0/1:19,0,179
OAR1	124634820	.	A	G	580.644	PASS	DP=67;VDB=0.0139303;SGB=-4.03501;RPBZ=0.0451307;MQBZ=-0.0762896;MQSBZ=1.59324;BQBZ=-1.47106;FS=0;MQ0F=0;AC=5;AN=8;DP4=8,7,10,13;MQ=40	GT:PL	0/1:70,0,132	1/1:210,21,0	0/1:158,0,221	0/1:182,0,85
OAR1	124792610	.	T	C	49.1037	PASS	DP=31;VDB=0.17915;SGB=-2.36533;RPBZ=-2.04872;MQBZ=0.136216;MQSBZ=0.641138;BQBZ=0.122153;FS=0;MQ0F=0;AC=2;AN=8;DP4=5,11,1,2;MQ=38	GT:PL	0/0:0,21,203	0/0:0,12,135	0/1:61,0,33	0/1:27,0,93
OAR1	124820488	.	A	C	96.8627	PASS	DP=34;VDB=0.0238972;SGB=-2.00512;RPBZ=-0.889499;MQBZ=-2.72718;MQSBZ=1.30384;BQBZ=-0.218721;FS=0;MQ0F=0;AC=2;AN=8;DP4=7,7,3,1;MQ=41	GT:PL	0/1:100,0,30	0/0:0,18,204	0/0:0,18,199	0/1:36,0,36
OAR1	125713625	.	A	G	519.012	PASS	DP=63;VDB=0.0284703;SGB=4.67387;RPBZ=-0.374891;MQBZ=-0.435341;MQSBZ=0.589891;BQBZ=-0.675088;FS=0;MQ0F=0;AC=5;AN=8;DP4=2,9,13,11;MQ=38	GT:PL	1/1:193,18,0	0/0:0,15,128	1/1:255,42,0	0/1:116,0,181
OAR1	12605682	.	C	G	181.863	PASS	DP=29;VDB=0.000192691;SGB=-1.90011;RPBZ=1.44871;MQBZ=-1.79947;MQSBZ=-2.39929;BQBZ=-1.52128;FS=0;MQ0F=0;AC=5;AN=8;DP4=5,4,3,5;MQ=39	GT:PL	1/1:91,9,0	1/1:66,6,0	0/0:0,15,181	0/1:68,0,128
OAR1	126242110	.	T	C	99.2897	PASS	DP=22;VDB=0.0645318;SGB=-7.26569;RPBZ=2.04567;BQBZ=1.5396;FS=0;MQ0F=0;AC=3;AN=8;DP4=5,4,1,3;MQ=42	GT:PL	0/1:42,3,0	0/0:0,6,84	0/1:60,0,174	0/1:36,0,30
OAR1	127333972	.	C	T	38.2179	PASS	DP=33;VDB=0.176409;SGB=-2.00512;RPBZ=0.37882;MQBZ=-1.61546;MQSBZ=-0.705046;BQBZ=-0.959977;FS=0;MQ0F=0;AC=2;AN=8;DP4=5,11,1,3;MQ=38	GT:PL	0/0:0,15,173	0/0:0,15,176	0/1:30,0,82	0/1:48,0,85
OAR1	127472759	.	C	A	214.885	PASS	DP=34;VDB=0.0640817;SGB=-1.90011;RPBZ=0.775021;MQBZ=0.304587;MQSBZ=0.397911;BQBZ=0.287168;FS=0;MQ0F=0;AC=4;AN=8;DP4=6,6,4,4;MQ=39	GT:PL	0/1:87,0,12	1/1:99,9,0	0/0:0,27,255	0/1:72,0,60
OAR1	12816825	.	A	G	508.525	PASS	DP=54;VDB=0.000877556;SGB=-3.83552;RPBZ=-0.280759;MQBZ=0.651757;MQSBZ=-0.62401;BQBZ=0.384608;FS=0;MQ0F=0;AC=5;AN=8;DP4=6,5,12,9;MQ=38	GT:PL	0/1:96,0,122	1/1:172,18,0	0/1:48,0,124	0/1:231,0,6
OAR1	128402944	.	A	G	645.37	PASS	DP=60;VDB=0.358992;SGB=4.64645;RPBZ=0.642768;MQBZ=-0.430357;MQSBZ=-0.443915;BQBZ=-0.908094;FS=0;MQ0F=0;AC=5;AN=8;DP4=1,6,14,13;MQ=39	GT:PL	1/1:252,24,0	0/0:0,12,128	1/1:255,33,0	0/1:183,0,71
OAR1	12858893	.	T	A	170.689	PASS	DP=41;VDB=0.00519007;SGB=-0.866853;RPBZ=1.90648;MQBZ=-0.635674;MQSBZ=-0.886405;BQBZ=-0.625594;FS=0;MQ0F=0;AC=2;AN=8;DP4=4,11,2,5;MQ=40	GT:PL	0/0:0,15,138	0/0:0,21,230	0/1:158,0,63	0/1:52,0,33
OAR1	128607984	.	C	T	185.697	PASS	DP=48;VDB=0.374894;SGB=-0.867633;RPBZ=0.260892;MQBZ=0.606977;MQSBZ=1.08012;BQBZ=-1.72842;FS=0;MQ0F=0;AC=2;AN=8;DP4=10,9,2,5;MQ=41	GT:PL	0/0:0,27,255	0/0:0,18,204	0/1:96,0,102	0/1:129,0,27
OAR1	128615423	.	A	G	446.722	PASS	DP=52;VDB=0.000293064;SGB=-2.99237;RPBZ=0.102158;MQBZ=-0.167705;MQSBZ=0.765466;BQBZ=-0.30466;FS=0;MQ0F=0;AC=6;AN=8;DP4=5,3,11,9;MQ=41	GT:PL	1/1:255,36,0	1/1:121,12,0	0/1:83,0,128	0/1:27,0,106
OAR1	128860429	.	A	T	294.725	PASS	DP=59;VDB=0.00160686;SGB=0.494826;RPBZ=2.28276;MQBZ=-0.328603;MQSBZ=1.6308;BQBZ=-1.17226;FS=0;MQ0F=0;AC=4;AN=8;DP4=5,9,13,6;MQ=40	GT:PL	0/1:29,0,158	0/0:0,15,172	1/1:255,45,0	0/1:55,0,121
OAR1	128866598	.	T	C	100.51	PASS	DP=32;VDB=0.173131;SGB=-1.63269;RPBZ=-0.422674;MQBZ=-1.57249;MQSBZ=-1.43684;BQBZ=-0.752773;FS=0;MQ0F=0;AC=3;AN=8;DP4=9,3,2,3;MQ=38	GT:PL	0/0:0,9,109	1/1:75,6,0	0/0:0,24,195	0/1:68,0,30
OAR1	128866640	.	T	C	198.629	PASS	DP=34;VDB=0.0569337;SGB=-1.90011;RPBZ=-0.499838;MQBZ=-0.800088;MQSBZ=-1.28014;BQBZ=-0.453299;FS=0;MQ0F=0;AC=4;AN=8;DP4=6,5,2,6;MQ=38	GT:PL	0/1:94,0,30	1/1:75,6,0	0/0:0,24,222	0/1:72,0,69
OAR1	12977965	.	A	G	446.841	PASS	DP=46;VDB=0.000401782;SGB=1.9394;RPBZ=0.0272386;MQBZ=-0.823604;MQSBZ=-2.24565;BQBZ=-0.67371;FS=0;MQ0F=0;AC=5;AN=8;DP4=6,3,6,11;MQ=39	GT:PL	1/1:224,21,0	0/1:60,0,101	1/1:208,21,0	0/0:0,18,186
OAR1	130187136	.	G	C	158.457	PASS	DP=35;VDB=0.0130817;SGB=-9.12118;RPBZ=-0.524451;MQBZ=-1.17082;MQSBZ=0.356895;BQBZ=-0.303355;FS=0;MQ0F=0;AC=4;AN=8;DP4=6,8,6,1;MQ=38	GT:PL	0/0:0,36,255	1/1:77,9,0	0/1:57,0,27	0/1:68,0,14
OAR1	130244421	.	T	C	174.407	PASS	DP=26;VDB=0.080746;SGB=-2.21267;RPBZ=-1.71901;MQBZ=-1.08012;MQSBZ=-0.92582;FS=0;MQ0F=0;AC=4;AN=8;DP4=4,3,2,4;MQ=41	GT:PL	1/1:117,9,0	0/0:0,9,105	0/1:63,0,92	0/1:36,0,36
OAR1	130263206	.	C	T	360.269	PASS	DP=32;VDB=0.00164158;SGB=2.50673;RPBZ=0.747648;MQBZ=0;MQSBZ=-0.225644;BQBZ=-0.0634332;FS=0;MQ0F=0;AC=5;AN=8;DP4=3,1,5,9;MQ=38	GT:PL	1/1:250,27,0	0/0:0,9,118	1/1:40,3,0	0/1:112,0,8
OAR1	13044330	.	G	A	192.386	PASS	DP=42;VDB=0.849;SGB=-0.482272;RPBZ=0.994748;MQBZ=-1.87867;MQSBZ=0.228218;BQBZ=1.00033;FS=0;MQ0F=0;AC=2;AN=8;DP4=11,6,5,3;MQ=40	GT:PL	0/1:153,0,124	0/0:0,3,42	0/0:0,27,246	0/1:77,0,55
OAR1	130811582	.	T	G	150.494	PASS	DP=19;VDB=0.732182;SGB=0.686263;RPBZ=-1.55646;MQBZ=1.59873;MQSBZ=0;BQBZ=2.27358;FS=0;MQ0F=0;AC=3;AN=8;DP4=2,5,2,3;MQ=38	GT:PL	0/0:0,12,128	0/1:42,3,0	0/0:0,9,84	1/1:153,12,0
OAR1	130992647	.	G	A	96.4737	PASS	DP=28;VDB=0.548121;SGB=-2.00771;RPBZ=-1.70998;MQBZ=1.60336;MQSBZ=0;BQBZ=1.61722;FS=0;MQ0F=0;AC=2;AN=8;DP4=4,9,1,3;MQ=39	GT:PL	0/1:63,0,99	0/0:0,15,174	0/1:72,0,44	0/0:0,9,86
OAR1	131238000	.	C	T	402.622	PASS	DP=58;VDB=0.0022551;SGB=3.38068;RPBZ=0.361897;MQBZ=-0.125027;MQSBZ=1.28678;BQBZ=1.00023;FS=0;MQ0F=0;AC=4;AN=8;DP4=2,11,8,10;MQ=39	GT:PL	0/1:119,0,110	0/0:0,18,160	1/1:255,36,0	0/1:72,0,53
OAR1	131795496	.	G	T	37.4673	PASS	DP=27;VDB=0.94;SGB=-2.68629;RPBZ=-0.256138;BQBZ=0.0922064;FS=0;MQ0F=0;AC=2;AN=8;DP4=4,9,1,1;MQ=42	GT:PL	0/1:42,3,0	0/0:0,9,119	0/0:0,27,255	0/1:36,0,36
OAR1	132613644	.	A	G	166.245	PASS	DP=26;VDB=0.0630446;SGB=1.36429;RPBZ=-1.43054;MQBZ=-1.08012;MQSBZ=-0.92582;FS=0;MQ0F=0;AC=3;AN=8;DP4=4,3,2,4;MQ=41	GT:PL	0/0:0,9,118	0/0:0,12,153	1/1:169,15,0	0/1:42,3,0
OAR1	132613648	.	G	A	111.103	PASS	DP=26;VDB=0.235052;SGB=3.26056;RPBZ=0.92582;MQBZ=0.666667;MQSBZ=-0.92582;FS=0;MQ0F=0;AC=2;AN=8;DP4=4,5,2,2;MQ=41	GT:PL	0/0:0,9,118	1/1:153,12,0	0/0:0,15,169	0/0:0,3,42
OAR1	132658000	.	T	A	126.418	PASS	DP=38;VDB=0.00794932;SGB=-1.25176;RPBZ=-1.19199;MQBZ=-0.191775;MQSBZ=0.992039;BQBZ=0.171499;FS=0;MQ0F=0;AC=2;AN=8;DP4=8,7,1,5;MQ=40	GT:PL	0/0:0,6,84	0/0:0,12,142	0/1:87,0,129	0/1:78,0,141
OAR1	132721075	.	G	A	308.028	PASS	DP=36;VDB=0.0919998;SGB=3.57927;RPBZ=-0.623901;BQBZ=-0.894427;FS=0;MQ0F=0;AC=4;AN=8;DP4=5,3,4,6;MQ=42	GT:PL	0/0:0,18,188	0/0:0,6,77	1/1:148,12,0	1/1:207,18,0
OAR1	132852523	.	C	T	563.365	PASS	DP=42;VDB=7.32687e-05;SGB=-1.58508;RPBZ=-0.554243;MQBZ=1.49835;MQSBZ=2.2373;BQBZ=2.30559;FS=0;MQ0F=0;AC=6;AN=8;DP4=4,1,11,10;MQ=37	GT:PL	0/1:123,0,66	1/1:23,3,0	1/1:217,21,0	0/1:240,0,12
OAR1	133300304	.	G	A	323.105	PASS	DP=33;VDB=0.000339964;SGB=0.858319;RPBZ=-1.06725;MQBZ=0.564579;MQSBZ=-0.174233;BQBZ=-1.18859;FS=0;MQ0F=0;AC=4;AN=8;DP4=3,2,7,5;MQ=40	GT:PL	0/0:0,6,77	1/1:77,6,0	0/1:193,0,55	0/1:94,0,30
OAR1	133378667	.	C	G	376.92	PASS	DP=62;VDB=0.112958;SGB=7.33756;RPBZ=0.389562;MQBZ=-0.209274;MQSBZ=0.619041;BQBZ=0.166638;FS=0;MQ0F=0;AC=3;AN=8;DP4=10,11,8,7;MQ=40	GT:PL	0/1:167,0,120	0/0:0,12,138	1/1:255,27,0	0/0:0,39,255
OAR1	134409093	.	G	A	213.393	PASS	DP=41;VDB=0.259208;SGB=3.53239;RPBZ=0.712522;MQBZ=-1.87639;MQSBZ=-0.144338;BQBZ=0.866025;FS=0;MQ0F=0;AC=2;AN=8;DP4=4,8,5,4;MQ=41	GT:PL	0/0:0,12,143	0/0:0,12,148	0/1:30,0,107	0/1:222,0,15
OAR1	134699949	.	A	C	57.9137	PASS	DP=10;VDB=0.211317;SGB=0.0467143;RPBZ=0.433013;MQBZ=0.365963;BQBZ=-1.22474;FS=0;MQ0F=0;AC=3;AN=8;DP4=6,0,4,0;MQ=39	GT:PL	0/0:0,6,66	0/1:11,3,0	1/1:90,9,0	0/0:0,12,110
OAR1	134700045	.	T	C	219.386	PASS	DP=24;VDB=0.00108242;SGB=-0.197938;RPBZ=-1.32476;MQBZ=0.49371;MQSBZ=-0.520416;BQBZ=1.08889;FS=0;MQ0F=0;AC=5;AN=8;DP4=4,1,5,3;MQ=39	GT:PL	0/0:0,6,64	1/1:24,3,0	1/1:167,15,0	0/1:69,0,89
OAR1	135121596	.	G	A	129.989	PASS	DP=31;VDB=0.335973;SGB=1.26965;RPBZ=-0.712995;MQBZ=-0.0690354;MQSBZ=0.194984;BQBZ=0.102541;FS=0;MQ0F=0;AC=2;AN=8;DP4=7,6,4,2;MQ=39	GT:PL	0/1:45,0,120	0/0:0,3,42	0/1:123,0,110	0/0:0,12,142
OAR1	135588916	.	C	T	140.161	PASS	DP=28;VDB=0.203629;SGB=3.78388;RPBZ=-0.736163;MQBZ=1.0351;MQSBZ=-1.19523;BQBZ=1.03775;FS=0;MQ0F=0;AC=2;AN=8;DP4=4,6,2,3;MQ=39	GT:PL	1/1:183,15,0	0/0:0,6,72	0/0:0,18,204	0/0:0,6,48
OAR1	135786714	.	C	T	250.033	PASS	DP=32;VDB=0.0116397;SGB=3.26741;RPBZ=0.401737;MQBZ=0.910198;MQSBZ=-0.62236;BQBZ=1.00658;FS=0;MQ0F=0;AC=3;AN=8;DP4=2,7,5,4;MQ=38	GT:PL	0/0:0,21,198	0/1:107,0,30	0/0:0,3,42	1/1:186,18,0
OAR1	135998767	.	C	G	118.069	PASS	DP=17;VDB=0.128355;SGB=-0.971411;RPBZ=0.36682;MQBZ=1.50137;MQSBZ=-1.67858;BQBZ=0.78584;FS=0;MQ0F=0;AC=3;AN=8;DP4=1,5,2,3;MQ=32	GT:PL	0/1:36,0,2	0/0:0,9,84	0/1:102,0,30	0/1:18,0,2
OAR1	136059050	.	A	T	34.8376	PASS	DP=27;VDB=0.76;SGB=-2.68629;RPBZ=0.547723;MQBZ=0.599145;MQSBZ=-0.766428;BQBZ=-2.44949;FS=0;MQ0F=0;AC=2;AN=8;DP4=3,9,0,2;MQ=39	GT:PL	0/0:0,15,183	0/1:42,3,0	0/1:36,3,0	0/0:0,21,190
OAR1	13619562	.	T	G	169.324	PASS	DP=45;VDB=0.183166;SGB=-0.864905;RPBZ=-0.243358;MQBZ=1.32828;MQSBZ=-0.895313;BQBZ=1.70193;FS=0;MQ0F=0;AC=2;AN=8;DP4=8,10,4,3;MQ=39	GT:PL	0/0:0,33,255	0/0:33,39,89	0/0:0,15,174	1/1:211,18,0
OAR1	136415997	.	T	C	71.598	PASS	DP=50;VDB=0.230191;SGB=-2.00512;RPBZ=1.4772;MQBZ=0.717706;MQSBZ=1.10744;BQBZ=0.162369;FS=0;MQ0F=0;AC=2;AN=8;DP4=18,7,3,1;MQ=40	GT:PL	0/1:101,0,101	0/0:0,6,75	0/0:0,36,255	0/1:9,0,196
OAR1	136934113	.	G	A	141.45	PASS	DP=19;VDB=0.0156816;SGB=0.717222;RPBZ=2.40227;BQBZ=1.49071;FS=0;MQ0F=0;AC=3;AN=8;DP4=2,3,2,3;MQ=42	GT:PL	0/0:0,3,42	0/0:0,6,78	1/1:77,6,0	0/1:104,0,63
OAR1	137031344	.	A	G	117.117	PASS	DP=46;VDB=0.220895;SGB=-8.50453;RPBZ=0;MQBZ=1.32758;MQSBZ=1.76359;BQBZ=0.206684;FS=0;MQ0F=0;AC=2;AN=8;DP4=13,7,4,2;MQ=39	GT:PL	0/0:0,18,211	0/1:24,0,90	0/1:132,0,27	0/0:0,24,236
OAR1	13723861	.	A	C	199.734	PASS	DP=60;VDB=0.00192152;SGB=-10.9627;RPBZ=-0.981383;MQBZ=1.23859;MQSBZ=2.1437;BQBZ=1.51605;FS=0;MQ0F=0;AC=2;AN=8;DP4=20,5,5,5;MQ=39	GT:PL	0/0:0,6,184	0/0:0,9,118	0/1:9,0,218	0/1:228,0,82
OAR1	137463389	.	A	G	422.605	PASS	DP=31;VDB=0.08445;SGB=1.28892;RPBZ=0.894077;MQBZ=1.50555;MQSBZ=0.841625;BQBZ=1.60096;FS=0;MQ0F=0;AC=6;AN=8;DP4=1,2,8,7;MQ=36	GT:PL	1/1:163,15,0	0/1:0,3,24	0/1:142,0,44	1/1:158,15,0
OAR1	137864118	.	G	A	650.381	PASS	DP=61;VDB=5.64592e-05;SGB=-4.02638;RPBZ=1.69997;MQBZ=-1.05614;MQSBZ=-0.234134;BQBZ=0.775279;FS=0;MQ0F=0;AC=5;AN=8;DP4=2,6,11,12;MQ=41	GT:PL	0/1:172,0,81	1/1:204,18,0	0/1:223,0,77	0/1:92,0,63
OAR1	137970771	.	G	T	752.305	PASS	DP=78;VDB=7.89143e-05;SGB=-2.03868;RPBZ=1.04621;MQBZ=-0.958608;MQSBZ=2.23883;BQBZ=-1.98482;FS=0;MQ0F=0;AC=6;AN=8;DP4=1,5,21,15;MQ=40	GT:PL	0/1:162,0,144	1/1:222,24,0	0/1:153,0,15	1/1:255,39,0
OAR1	138095759	.	C	T	288.03	PASS	DP=69;VDB=0.0159583;SGB=-12.8047;RPBZ=0.365507;MQBZ=0.940367;MQSBZ=-0.997189;BQBZ=-0.0511775;FS=0;MQ0F=0;AC=2;AN=8;DP4=14,14,5,8;MQ=39	GT:PL	0/1:196,0,89	0/0:0,12,153	0/0:0,39,255	0/1:131,0,110
OAR1	13821869	.	A	G	712.424	PASS	DP=81;VDB=5.10967e-08;SGB=9.2577;RPBZ=-1.80361;MQBZ=-1.50018;MQSBZ=2.94705;BQBZ=-0.521329;FS=0;MQ0F=0;AC=6;AN=8;DP4=1,5,18,23;MQ=39	GT:PL	1/1:247,27,0	1/1:255,57,0	1/1:255,39,0	0/0:0,18,187
OAR1	13830733	.	G	A	90.4251	PASS	DP=19;VDB=0.121446;SGB=3.26056;RPBZ=-0.942403;MQBZ=0.66432;MQSBZ=0.66432;BQBZ=-0.46255;FS=0;MQ0F=0;AC=2;AN=8;DP4=6,2,2,2;MQ=34	GT:PL	0/0:0,15,164	0/0:0,3,42	0/0:0,6,30	1/1:132,12,0
OAR1	13866337	.	G	A	283.267	PASS	DP=28;VDB=0.0248502;SGB=0.606669;RPBZ=0.317397;MQBZ=-0.926599;MQSBZ=-0.331776;BQBZ=-0.761266;FS=0;MQ0F=0;AC=5;AN=8;DP4=0,5,4,8;MQ=35	GT:PL	0/0:0,12,118	0/1:124,0,24	1/1:157,15,0	1/1:46,6,0
OAR1	13873157	.	G	A	151.734	PASS	DP=9;VDB=0.0328229;SGB=-0.821;RPBZ=-0.781133;BQBZ=1.41421;FS=0;MQ0F=0;AC=6;AN=8;DP4=0,3,0,6;MQ=42	GT:PL	0/0:0,9,87	1/1:66,6,0	1/1:90,9,0	1/1:36,3,0
OAR1	139493607	.	T	G	470.347	PASS	DP=39;VDB=5.73566e-05;SGB=-3.54233;RPBZ=-0.609314;MQBZ=0.591111;MQSBZ=0.185405;BQBZ=-0.921196;FS=0;MQ0F=0;AC=6;AN=8;DP4=1,4,5,12;MQ=40	GT:PL	1/1:229,24,0	0/1:123,0,44	0/1:85,0,102	1/1:72,6,0
OAR1	139623741	.	C	T	298.435	PASS	DP=32;VDB=0.340495;SGB=-3.20344;RPBZ=-0.886496;MQBZ=-1.21963;MQSBZ=0;BQBZ=0.348466;FS=0;MQ0F=0;AC=6;AN=8;DP4=4,3,5,5;MQ=40	GT:PL	1/1:64,6,0	1/1:84,6,0	0/1:128,0,75	0/1:60,0,137
OAR1	13977046	.	C	G	152.395	PASS	DP=53;VDB=0.00453402;SGB=-22.2162;RPBZ=-1.26616;MQBZ=-3.53795;MQSBZ=-0.0505421;BQBZ=1.16915;FS=0;MQ0F=0;AC=4;AN=8;DP4=8,11,2,8;MQ=35	GT:PL	0/1:59,0,105	0/1:5,0,105	0/1:46,0,128	0/1:82,0,201
OAR1	13977062	.	T	A	186.014	PASS	DP=59;VDB=0.0242683;SGB=-7.5745;RPBZ=-1.72552;MQBZ=-3.73503;MQSBZ=0;BQBZ=1.90132;FS=0;MQ0F=0;AC=4;AN=8;DP4=8,11,3,9;MQ=34	GT:PL	0/1:59,0,105	0/1:22,0,103	0/1:46,0,137	0/1:99,0,203
OAR1	13977065	.	T	C	186.048	PASS	DP=58;VDB=0.0217021;SGB=-7.5745;RPBZ=-1.72621;MQBZ=-3.73503;MQSBZ=0;BQBZ=2.12108;FS=0;MQ0F=0;AC=4;AN=8;DP4=8,11,3,9;MQ=34	GT:PL	0/1:59,0,105	0/1:22,0,103	0/1:46,0,137	0/1:99,0,198
OAR1	13977118	.	G	A	98.4406	PASS	DP=30;VDB=0.00853244;SGB=-5.66621;RPBZ=-1.62938;MQBZ=-2.33285;MQSBZ=0.13041;BQBZ=0.318223;FS=0;MQ0F=0;AC=4;AN=8;DP4=3,7,1,5;MQ=34	GT:PL	0/1:62,0,65	0/1:14,0,23	0/1:31,0,75	0/1:30,0,113
OAR1	140036870	.	G	A	290.202	PASS	DP=37;VDB=0.0242683;SGB=-1.14195;RPBZ=0.988155;MQBZ=-1.21341;MQSBZ=-0.840613;BQBZ=-0.313861;FS=0;MQ0F=0;AC=3;AN=8;DP4=6,5,4,8;MQ=39	GT:PL	0/1:179,0,75	0/0:0,9,95	0/1:85,0,101	0/1:65,0,72
OAR1	141486399	.	A	G	235.831	PASS	DP=25;VDB=0.0375417;SGB=-3.08183;RPBZ=-1.36261;MQBZ=0.39841;MQSBZ=-0.39841;BQBZ=0.852803;FS=0;MQ0F=0;AC=6;AN=8;DP4=3,3,6,3;MQ=38	GT:PL	0/1:30,0,72	1/1:61,6,0	0/1:63,0,99	1/1:120,12,0
OAR1	141669960	.	C	T	147.681	PASS	DP=42;VDB=0.0443256;SGB=6.01014;RPBZ=-1.33453;MQBZ=0.886405;MQSBZ=0.341938;BQBZ=0.887412;FS=0;MQ0F=0;AC=2;AN=8;DP4=7,9,1,5;MQ=41	GT:PL	0/0:0,18,189	0/0:0,12,148	0/0:0,18,211	1/1:192,18,0
OAR1	14194926	.	T	G	43.9064	PASS	DP=61;VDB=0.321601;SGB=-17.3742;RPBZ=-1.69985;MQBZ=-3.6998;MQSBZ=-2.04276;BQBZ=2.23665;FS=0;MQ0F=0;AC=3;AN=8;DP4=15,14,3,4;MQ=37	GT:PL	0/0:0,1,157	0/1:16,0,207	0/1:11,0,219	0/1:58,0,103
OAR1	14194932	.	A	G	46.3462	PASS	DP=57;VDB=0.324191;SGB=-17.3742;RPBZ=-1.63009;MQBZ=-3.62474;MQSBZ=-1.67119;BQBZ=2.55507;FS=0;MQ0F=0;AC=3;AN=8;DP4=13,15,3,4;MQ=37	GT:PL	0/0:0,1,189	0/1:16,0,196	0/1:14,0,205	0/1:58,0,119
OAR1	14194947	.	G	T	42.1488	PASS	DP=49;VDB=0.210772;SGB=-15.7591;RPBZ=-2.10233;MQBZ=-3.45692;MQSBZ=-1.36042;BQBZ=1.38179;FS=0;MQ0F=0;AC=2;AN=8;DP4=11,14,2,4;MQ=37	GT:PL	0/0:0,1,185	0/1:19,0,172	0/0:0,1,195	0/1:60,0,95
OAR1	142169550	.	G	A	154.021	PASS	DP=12;VDB=0.0121409;SGB=-2.06645;RPBZ=0.0811998;MQBZ=-0.323669;FS=0;MQ0F=0;AC=3;AN=8;DP4=5,0,7,0;MQ=41	GT:PL	0/1:79,0,24	0/1:57,0,27	0/0:0,6,66	0/1:57,0,27
OAR1	142169552	.	A	G	151.436	PASS	DP=13;VDB=0.0143457;SGB=-2.06645;RPBZ=0.500688;MQBZ=-0.48795;BQBZ=1.08012;FS=0;MQ0F=0;AC=3;AN=8;DP4=6,0,7,0;MQ=41	GT:PL	0/1:79,0,24	0/1:57,0,27	0/0:0,6,66	0/1:54,0,48
OAR1	142169558	.	C	T	166.34	PASS	DP=14;VDB=0.0200665;SGB=-0.441371;RPBZ=0.0646208;MQBZ=-0.362372;BQBZ=-0.866025;FS=0;MQ0F=0;AC=3;AN=8;DP4=6,0,8,0;MQ=41	GT:PL	0/1:79,0,24	0/1:72,0,24	0/0:0,6,66	0/1:54,0,54
OAR1	142169562	.	A	T	105.026	PASS	DP=14;VDB=0.021254;SGB=-0.441371;RPBZ=0.129099;MQBZ=-0.362372;BQBZ=-0.866025;FS=0;MQ0F=0;AC=3;AN=8;DP4=6,0,8,0;MQ=41	GT:PL	0/1:79,0,24	0/1:54,27,54	0/0:0,6,66	0/1:36,0,54
OAR1	142169651	.	T	A	362.514	PASS	DP=51;VDB=0.00588154;SGB=-8.21197;RPBZ=-2.10507;MQBZ=0.379536;MQSBZ=0.141295;BQBZ=0.116642;FS=0;MQ0F=0;AC=4;AN=8;DP4=7,7,4,10;MQ=40	GT:PL	0/1:90,0,96	0/1:102,0,102	0/1:106,0,107	0/1:102,0,120
OAR1	142919574	.	T	C	75.0783	PASS	DP=26;VDB=0.5;SGB=1.90845;RPBZ=-2.20479;MQBZ=-0.186339;MQSBZ=-1.58114;BQBZ=0.348155;FS=0;MQ0F=0;AC=2;AN=8;DP4=4,8,1,2;MQ=40	GT:PL	0/0:0,9,119	0/0:0,12,102	1/1:117,9,0	0/0:0,15,181
OAR1	142951087	.	C	T	31.8503	PASS	DP=16;VDB=0.32;SGB=-2.68629;RPBZ=-0.167668;MQBZ=-1.73205;MQSBZ=1;BQBZ=-1.73205;FS=0;MQ0F=0;AC=2;AN=8;DP4=3,3,1,1;MQ=41	GT:PL	0/0:0,3,42	0/0:0,6,84	0/1:42,3,0	0/1:28,0,107
OAR1	143454792	.	C	A	177.027	PASS	DP=24;VDB=0.0794599;SGB=-2.21267;RPBZ=-0.290132;MQBZ=0.92582;MQSBZ=0.92582;BQBZ=1.36753;FS=0;MQ0F=0;AC=4;AN=8;DP4=5,2,2,4;MQ=41	GT:PL	1/1:84,6,0	0/0:0,3,42	0/1:27,0,123	0/1:105,0,63
OAR1	144092064	.	A	C	318.868	PASS	DP=28;VDB=0.00055817;SGB=0.888752;RPBZ=-2.93207;MQBZ=-1.27613;MQSBZ=1.60122;BQBZ=-1.28103;FS=0;MQ0F=0;AC=6;AN=8;DP4=3,1,4,8;MQ=38	GT:PL	1/1:189,21,0	1/1:24,3,0	1/1:148,12,0	0/0:0,12,146
OAR1	144721439	.	T	C	190.193	PASS	DP=28;VDB=0.0302289;SGB=-2.05683;RPBZ=-0.638787;MQBZ=0;MQSBZ=-1.0351;BQBZ=0;FS=0;MQ0F=0;AC=4;AN=8;DP4=4,4,1,6;MQ=40	GT:PL	0/1:94,0,30	0/0:0,6,84	0/1:18,0,149	1/1:119,9,0
OAR1	145253417	.	C	T	543.531	PASS	DP=78;VDB=0.00188744;SGB=0.541338;RPBZ=-0.914316;MQBZ=-0.402996;MQSBZ=-1.43288;BQBZ=-0.466569;FS=0;MQ0F=0;AC=4;AN=8;DP4=14,7,7,14;MQ=41	GT:PL	1/1:251,27,0	0/1:193,0,154	0/0:0,27,255	0/1:143,0,162
OAR1	145312779	.	A	G	49.6109	PASS	DP=57;VDB=0.121629;SGB=-2.36533;RPBZ=1.94913;MQBZ=0.664364;MQSBZ=-0.322037;BQBZ=1.1726;FS=0;MQ0F=0;AC=2;AN=8;DP4=18,12,1,2;MQ=41	GT:PL	0/1:69,0,92	0/1:21,0,136	0/0:0,30,255	0/0:0,33,255
OAR1	145332872	.	C	T	343.326	PASS	DP=40;VDB=0.527393;SGB=-1.16574;RPBZ=-1.55212;MQBZ=-0.384339;MQSBZ=0.384339;BQBZ=1.30786;FS=0;MQ0F=0;AC=5;AN=8;DP4=3,8,9,3;MQ=40	GT:PL	0/0:0,24,224	0/1:88,0,96	1/1:113,9,0	1/1:187,18,0
OAR1	146670105	.	G	C	192.65	PASS	DP=44;VDB=0.0262495;SGB=-9.73547;RPBZ=-1.48196;MQBZ=0;MQSBZ=2.04757;BQBZ=0.999096;FS=0;MQ0F=0;AC=3;AN=8;DP4=12,5,4,4;MQ=38	GT:PL	0/1:21,0,157	0/0:0,15,166	0/1:80,0,94	0/1:131,0,44
OAR1	146670140	.	T	C	172.723	PASS	DP=39;VDB=0.0231369;SGB=-9.12105;RPBZ=-0.301769;MQBZ=0.0940513;MQSBZ=-0.887731;BQBZ=0;FS=0;MQ0F=0;AC=3;AN=8;DP4=6,8,4,3;MQ=38	GT:PL	0/1:27,0,134	0/0:0,12,146	0/1:80,0,82	0/1:105,0,50
OAR1	146948886	.	C	T	422.832	PASS	DP=64;VDB=0.00174185;SGB=0.405444;RPBZ=-0.385643;MQBZ=1.52279;MQSBZ=-0.750115;BQBZ=1.97015;FS=0;MQ0F=0;AC=4;AN=8;DP4=5,12,10,10;MQ=38	GT:PL	0/0:0,12,132	0/1:93,0,80	1/1:255,39,0	0/1:118,0,194
OAR1	146960451	.	C	T	304.729	PASS	DP=67;VDB=0.0277439;SGB=0.0112664;RPBZ=0.644842;MQBZ=-0.109923;MQSBZ=1.5023;BQBZ=-0.96632;FS=0;MQ0F=0;AC=3;AN=8;DP4=14,10,8,9;MQ=38	GT:PL	0/0:0,30,255	0/1:33,0,65	0/1:255,0,0	0/1:55,0,233
OAR1	146971452	.	T	C	99.3669	PASS	DP=39;VDB=0.403223;SGB=-2.00512;RPBZ=0.53895;MQBZ=0.703815;MQSBZ=-1.13822;BQBZ=1.0457;FS=0;MQ0F=0;AC=2;AN=8;DP4=7,10,1,3;MQ=41	GT:PL	0/0:0,30,255	0/0:0,9,119	0/1:105,0,63	0/1:33,0,65
OAR1	147488704	.	G	A	256.006	PASS	DP=32;VDB=0.00262538;SGB=3.57927;RPBZ=-0.576628;MQBZ=-0.514148;MQSBZ=0.194984;BQBZ=0.300793;FS=0;MQ0F=0;AC=2;AN=8;DP4=5,4,6,4;MQ=39	GT:PL	0/1:112,0,55	0/0:0,3,42	0/1:182,0,21	0/0:0,15,143
OAR1	147493721	.	T	C	169.325	PASS	DP=26;VDB=0.252876;SGB=-2.21267;RPBZ=-0.0653444;BQBZ=0.540062;FS=0;MQ0F=0;AC=3;AN=8;DP4=3,5,2,4;MQ=42	GT:PL	0/1:69,0,99	0/1:33,0,68	0/1:105,0,58	0/0:0,3,42
OAR1	147499483	.	A	G	132.331	PASS	DP=21;VDB=0.41821;SGB=-2.34028;RPBZ=0.337818;MQBZ=0.756787;MQSBZ=-0.0891883;BQBZ=0.67082;FS=0;MQ0F=0;AC=4;AN=8;DP4=3,6,1,4;MQ=38	GT:PL	0/1:36,0,18	1/1:42,3,0	0/1:96,0,30	0/0:0,21,186
OAR1	14755039	.	T	C	576.316	PASS	DP=60;VDB=0.0056152;SGB=3.69457;RPBZ=0.158631;MQBZ=-2.02972;MQSBZ=0.789873;BQBZ=-1.73756;FS=0;MQ0F=0;AC=6;AN=8;DP4=4,4,11,12;MQ=37	GT:PL	1/1:134,12,0	1/1:232,24,0	1/1:255,33,0	0/0:0,24,255
OAR1	147596688	.	T	C	46.8757	PASS	DP=53;VDB=0.228191;SGB=-2.36533;RPBZ=-0.521591;MQBZ=0.34641;MQSBZ=-1.1547;BQBZ=0.623538;FS=0;MQ0F=0;AC=2;AN=8;DP4=14,11,2,1;MQ=41	GT:PL	0/1:77,6,0	0/1:12,0,222	0/0:0,15,181	0/0:0,33,255
OAR1	148197977	.	C	T	141.922	PASS	DP=70;VDB=0.0713017;SGB=-0.864905;RPBZ=-3.11261;MQBZ=-1.22544;MQSBZ=-0.771962;BQBZ=1.6544;FS=0;MQ0F=0;AC=2;AN=8;DP4=7,26,2,5;MQ=41	GT:PL	0/1:167,0,209	0/0:0,9,101	0/1:15,0,185	0/0:0,39,255
OAR1	149775438	.	G	C	104.785	PASS	DP=25;VDB=0.018555;SGB=3.78388;RPBZ=-0.587968;MQBZ=0.790569;MQSBZ=1.08012;BQBZ=0.790569;FS=0;MQ0F=0;AC=2;AN=8;DP4=6,2,0,5;MQ=40	GT:PL	1/1:147,15,0	0/0:0,3,42	0/0:0,6,77	0/0:0,15,169
OAR1	150216587	.	G	T	116.957	PASS	DP=33;VDB=0.00133334;SGB=0.320408;RPBZ=2.06922;MQBZ=-2.98359;MQSBZ=0.311233;BQBZ=1.35401;FS=0;MQ0F=0;AC=3;AN=8;DP4=1,5,3,8;MQ=27	GT:PL	0/1:38,0,63	0/0:0,3,36	0/1:63,0,57	0/1:53,0,11
OAR1	150216623	.	A	G	116.956	PASS	DP=32;VDB=0.00126473;SGB=0.320408;RPBZ=2.78087;MQBZ=-2.98359;MQSBZ=0.311233;BQBZ=0.813841;FS=0;MQ0F=0;AC=3;AN=8;DP4=1,5,3,8;MQ=27	GT:PL	0/1:38,0,58	0/0:0,3,42	0/1:63,0,57	0/1:53,0,11
OAR1	150556894	.	T	C	72.4236	PASS	DP=7;VDB=0.202231;SGB=-0.661244;RPBZ=-0.353553;MQBZ=0.440959;BQBZ=-1.32288;FS=0;MQ0F=0;AC=5;AN=8;DP4=3,0,4,0;MQ=39	GT:PL	1/1:62,6,0	1/1:20,3,0	0/0:0,6,56	0/1:30,0,30
OAR1	150951344	.	C	A	51.4735	PASS	DP=22;VDB=0.0295886;SGB=1.56341;RPBZ=-0.51621;MQBZ=-0.908295;MQSBZ=1.12122;BQBZ=0.612372;FS=0;MQ0F=0;AC=2;AN=8;DP4=4,4,3,0;MQ=40	GT:PL	1/1:92,9,0	0/0:0,6,84	0/0:0,15,171	0/0:0,3,42
OAR1	150989349	.	C	T	174.374	PASS	DP=35;VDB=0.00284673;SGB=-9.12079;RPBZ=-1.11233;MQBZ=-0.680112;MQSBZ=-2.39087;BQBZ=0.195955;FS=0;MQ0F=0;AC=4;AN=8;DP4=9,4,2,5;MQ=38	GT:PL	1/1:84,6,0	0/1:36,0,36	0/1:96,0,109	0/0:0,24,229
OAR1	15149183	.	A	G	56.0419	PASS	DP=29;VDB=0.11189;SGB=-2.36533;RPBZ=0.942435;MQBZ=0.889499;MQSBZ=0.592999;BQBZ=-0.592999;FS=0;MQ0F=0;AC=2;AN=8;DP4=2,11,1,2;MQ=40	GT:PL	0/0:0,12,145	0/0:0,9,101	0/1:54,0,154	0/1:42,3,0
OAR1	151659105	.	G	A	31.2738	PASS	DP=33;VDB=0.409395;SGB=-2.00512;RPBZ=1.51872;MQBZ=-1.82612;MQSBZ=-2.30239;BQBZ=0.456937;FS=0;MQ0F=0;AC=2;AN=8;DP4=12,4,2,2;MQ=37	GT:PL	0/1:30,0,96	0/0:0,12,125	0/1:42,0,167	0/0:0,6,84
OAR1	152894230	.	T	C	171.971	PASS	DP=35;VDB=0.0341101;SGB=1.24088;RPBZ=0.664234;MQBZ=0.679366;MQSBZ=0.516398;BQBZ=1.24399;FS=0;MQ0F=0;AC=2;AN=8;DP4=11,2,4,2;MQ=41	GT:PL	0/0:0,9,118	0/1:107,0,30	0/1:104,0,63	0/0:0,21,175
OAR1	153257073	.	T	A	447.712	PASS	DP=29;VDB=0.00829627;SGB=-1.62847;RPBZ=-0.226826;MQBZ=-0.802067;MQSBZ=1.1649;BQBZ=0.659966;FS=0;MQ0F=0;AC=6;AN=8;DP4=0,2,8,7;MQ=39	GT:PL	1/1:96,9,0	0/1:75,0,27	0/1:107,0,30	1/1:210,21,0
OAR1	153717084	.	T	G	362.06	PASS	DP=81;VDB=0.00305388;SGB=-14.0321;RPBZ=0.618445;MQBZ=-0.0556748;MQSBZ=0.498785;BQBZ=0.399094;FS=0;MQ0F=0;AC=3;AN=8;DP4=16,14,7,8;MQ=40	GT:PL	0/1:116,0,174	0/0:0,21,210	0/1:166,0,224	0/1:120,0,182
OAR1	154499331	.	C	T	262.569	PASS	DP=27;VDB=0.433802;SGB=-0.0320892;RPBZ=0.414333;MQBZ=1.17937;MQSBZ=0.661783;BQBZ=0.843949;FS=0;MQ0F=0;AC=5;AN=8;DP4=4,2,4,5;MQ=39	GT:PL	0/1:0,3,24	0/1:36,0,36	0/1:149,0,109	1/1:117,9,0
OAR1	154631426	.	G	A	530.505	PASS	DP=71;VDB=0.00309147;SGB=0.350078;RPBZ=-0.0850537;MQBZ=0.305493;MQSBZ=-0.333481;BQBZ=0.863461;FS=0;MQ0F=0;AC=4;AN=8;DP4=6,13,9,11;MQ=40	GT:PL	0/1:231,0,180	0/1:127,0,98	0/0:0,27,238	1/1:216,21,0
OAR1	154702391	.	A	G	77.7332	PASS	DP=18;VDB=0.228191;SGB=1.56341;RPBZ=-0.527504;FS=0;MQ0F=0;AC=2;AN=8;DP4=2,4,2,1;MQ=42	GT:PL	0/0:0,9,119	1/1:118,9,0	0/0:0,3,42	0/0:0,6,77
OAR1	156026259	.	A	T	50.1343	PASS	DP=13;VDB=0.11189;SGB=-0.535564;RPBZ=-1.04977;BQBZ=-2.64575;FS=0;MQ0F=0;AC=2;AN=8;DP4=4,1,3,0;MQ=42	GT:PL	0/1:57,0,33	0/0:0,6,84	0/1:30,0,36	0/0:0,3,42
OAR1	156062712	.	G	T	280.884	PASS	DP=38;VDB=0.0322146;SGB=4.58191;RPBZ=-1.28923;MQBZ=-1.56816;MQSBZ=-0.269946;BQBZ=-0.604367;FS=0;MQ0F=0;AC=4;AN=8;DP4=7,4,3,8;MQ=39	GT:PL	1/1:163,15,0	0/0:0,9,118	0/0:0,24,244	1/1:166,18,0
OAR1	156337728	.	C	T	370.209	PASS	DP=35;VDB=0.0783284;SGB=-3.4056;RPBZ=-0.396419;MQBZ=-1.4768;MQSBZ=1.66026;BQBZ=0.736519;FS=0;MQ0F=0.0285714;AC=6;AN=8;DP4=4,2,8,5;MQ=38	GT:PL	0/1:102,0,58	0/1:27,0,131	1/1:117,12,0	1/1:163,15,0
OAR1	15659962	.	G	C	848.516	PASS	DP=102;VDB=0.124448;SGB=-4.79853;RPBZ=-1.69659;MQBZ=1.0158;MQSBZ=-1.00992;BQBZ=0.649173;FS=0;MQ0F=0;AC=5;AN=8;DP4=6,12,15,24;MQ=41	GT:PL	0/1:223,0,96	0/1:255,0,88	0/1:192,0,235	1/1:219,21,0
OAR1	157317762	.	A	T	49.9971	PASS	DP=49;VDB=0.0117389;SGB=-2.00771;RPBZ=-1.63472;MQBZ=0.493452;MQSBZ=-1.32855;BQBZ=-0.131784;FS=0;MQ0F=0;AC=2;AN=8;DP4=14,14,3,1;MQ=37	GT:PL	0/0:0,30,255	0/1:57,0,33	0/1:32,0,248	0/0:0,9,105
OAR1	158124367	.	G	A	150.855	PASS	DP=32;VDB=0.0769344;SGB=1.26965;RPBZ=-0.453921;MQBZ=-0.493548;MQSBZ=0;BQBZ=0.205082;FS=0;MQ0F=0;AC=2;AN=8;DP4=6,7,3,3;MQ=40	GT:PL	0/0:0,15,169	0/1:69,0,33	0/1:121,0,66	0/0:0,15,158
OAR1	15851448	.	C	T	277.458	PASS	DP=39;VDB=0.00299838;SGB=-1.52654;RPBZ=0.785118;MQBZ=1.38343;MQSBZ=0.917663;BQBZ=1.32697;FS=0;MQ0F=0;AC=3;AN=8;DP4=8,3,7,3;MQ=40	GT:PL	0/0:0,15,159	0/1:150,0,18	0/1:137,0,60	0/1:30,0,82
OAR1	158933492	.	A	T	181.389	PASS	DP=45;VDB=0.09926;SGB=-0.866853;RPBZ=0.477578;MQBZ=-0.166166;MQSBZ=-0.604218;BQBZ=-2.00672;FS=0;MQ0F=0;AC=2;AN=8;DP4=8,9,4,3;MQ=41	GT:PL	0/0:0,21,232	0/1:60,0,129	0/1:160,0,75	0/0:0,9,119
OAR1	159315211	.	C	A	219.527	PASS	DP=65;VDB=0.331571;SGB=-10.3496;RPBZ=0.549232;MQBZ=0.217243;MQSBZ=-0.757944;BQBZ=0.402911;FS=0;MQ0F=0;AC=3;AN=8;DP4=11,15,2,7;MQ=40	GT:PL	0/0:0,36,255	0/1:107,0,30	0/1:96,0,142	0/1:56,0,204
OAR1	159384071	.	G	A	53.8305	PASS	DP=31;VDB=0.345596;SGB=-2.36533;RPBZ=1.28504;MQBZ=0.97788;MQSBZ=1.74431;BQBZ=1.13389;FS=0;MQ0F=0;AC=2;AN=8;DP4=9,6,2,1;MQ=39	GT:PL	0/0:0,18,171	0/0:0,3,24	0/1:69,0,82	0/1:24,0,153
OAR1	159384114	.	C	T	319.897	PASS	DP=32;VDB=0.00979069;SGB=0.272884;RPBZ=-0.284478;MQBZ=-0.149209;MQSBZ=-0.9759;BQBZ=0.689312;FS=0;MQ0F=0;AC=4;AN=8;DP4=3,2,4,7;MQ=39	GT:PL	0/1:124,0,27	0/1:0,3,24	0/1:102,0,56	0/1:132,0,27
OAR1	159384117	.	C	T	322.425	PASS	DP=30;VDB=0.0106619;SGB=0.462005;RPBZ=0.39379;MQBZ=0.0840253;MQSBZ=-1.11721;FS=0;MQ0F=0;AC=4;AN=8;DP4=3,1,4,7;MQ=39	GT:PL	0/1:124,0,27	0/1:0,3,24	0/1:105,0,30	0/1:132,0,27
OAR1	160347633	.	T	C	204.605	PASS	DP=38;VDB=0.0133786;SGB=8.72037;RPBZ=0.640852;MQBZ=-2.10263;MQSBZ=0.636603;BQBZ=-1.24722;FS=0;MQ0F=0;AC=2;AN=8;DP4=5,7,5,4;MQ=40	GT:PL	0/0:0,12,127	0/0:0,12,148	0/0:0,12,146	1/1:249,27,0
OAR1	160582219	.	G	A	54.1831	PASS	DP=11;VDB=0.131345;SGB=0.00946272;RPBZ=0.286751;MQBZ=-0.12018;BQBZ=0.564692;FS=0;MQ0F=0;AC=3;AN=8;DP4=0,7,0,4;MQ=35	GT:PL	1/1:42,6,0	0/0:0,9,78	0/1:54,0,23	0/0:0,9,77
OAR1	160648860	.	G	A	194.193	PASS	DP=56;VDB=0.259208;SGB=10.1602;RPBZ=-1.79393;MQBZ=-0.787184;MQSBZ=-0.805514;BQBZ=1.41499;FS=0;MQ0F=0;AC=2;AN=8;DP4=11,9,2,7;MQ=39	GT:PL	0/0:0,15,173	0/0:0,24,209	0/0:0,21,222	1/1:239,27,0
OAR1	160807856	.	G	A	394.389	PASS	DP=97;VDB=0.0622913;SGB=-10.9671;RPBZ=-0.479764;MQBZ=-3.00875;MQSBZ=-1.19679;BQBZ=1.48398;FS=0;MQ0F=0;AC=4;AN=8;DP4=20,7,7,16;MQ=35	GT:PL	0/1:60,0,120	0/1:64,0,101	0/1:247,0,255	0/1:62,0,161
OAR1	160807889	.	A	G	376.12	PASS	DP=87;VDB=0.134376;SGB=-10.9774;RPBZ=-1.66579;MQBZ=-3.75222;MQSBZ=-2.10843;BQBZ=-0.52651;FS=0;MQ0F=0;AC=4;AN=8;DP4=15,9,7,16;MQ=35	GT:PL	0/1:106,0,84	0/1:74,0,82	0/1:210,0,253	0/1:24,0,151
OAR1	160807913	.	T	C	302.36	PASS	DP=68;VDB=0.00102907;SGB=-10.0523;RPBZ=-2.25474;MQBZ=-3.16262;MQSBZ=-2.54886;BQBZ=-2.81441;FS=0;MQ0F=0;AC=4;AN=8;DP4=13,6,3,17;MQ=35	GT:PL	0/1:100,0,57	0/1:61,0,63	0/1:166,0,238	0/1:13,0,113
OAR1	160807937	.	G	A	60.5852	PASS	DP=30;VDB=0.00105095;SGB=-20.6025;RPBZ=1.40608;MQBZ=-2.81747;BQBZ=-0.680079;FS=0;MQ0F=0;AC=3;AN=8;DP4=0,21,0,9;MQ=33	GT:PL	0/1:39,0,79	0/0:0,0,57	0/1:33,0,141	0/1:28,0,93
OAR1	160807948	.	G	A	44.6952	PASS	DP=26;VDB=0.000559812;SGB=-6.96499;RPBZ=1.05637;MQBZ=-3.75409;BQBZ=0.522233;FS=0;MQ0F=0;AC=3;AN=8;DP4=0,15,0,10;MQ=33	GT:PL	0/1:34,0,27	0/1:28,0,28	0/1:20,0,134	0/0:31,40,107
OAR1	161288	.	A	G	711.944	PASS	DP=85;VDB=0.000673243;SGB=-4.19321;RPBZ=1.46783;MQBZ=0.530921;MQSBZ=1.54839;BQBZ=0.921604;FS=0;MQ0F=0;AC=6;AN=8;DP4=5,7,21,16;MQ=40	GT:PL	0/1:205,0,217	1/1:255,57,0	0/1:113,0,60	1/1:178,18,0
OAR1	161504450	.	G	A	262.083	PASS	DP=33;VDB=0.244343;SGB=0.124692;RPBZ=0.0490057;MQBZ=0.174233;MQSBZ=-1.07661;BQBZ=-0.146926;FS=0;MQ0F=0;AC=4;AN=8;DP4=3,4,3,7;MQ=39	GT:PL	0/0:0,15,183	0/1:107,0,28	1/1:130,15,0	0/1:69,0,21
OAR1	162464963	.	A	G	211.502	PASS	DP=37;VDB=0.0752526;SGB=8.72037;RPBZ=-0.115849;MQBZ=-0.797476;MQSBZ=1.8311;BQBZ=-0.797476;FS=0;MQ0F=0;AC=2;AN=8;DP4=5,6,5,4;MQ=41	GT:PL	0/0:0,15,177	0/0:0,3,42	0/0:0,15,172	1/1:255,27,0
OAR1	162531921	.	C	G	807.635	PASS	DP=88;VDB=0.00355546;SGB=-4.7558;RPBZ=-0.508319;MQBZ=-1.07282;MQSBZ=0.487961;BQBZ=-0.526852;FS=0;MQ0F=0;AC=5;AN=8;DP4=3,5,20,18;MQ=39	GT:PL	0/1:214,0,9	1/1:255,39,0	0/1:255,0,9	0/1:124,0,183
OAR1	162829266	.	A	G	462.996	PASS	DP=109;VDB=2.81702e-05;SGB=19.0879;RPBZ=1.47159;MQBZ=-1.5046;MQSBZ=1.96376;BQBZ=-1.97655;FS=0;MQ0F=0;AC=3;AN=8;DP4=16,18,22,10;MQ=38	GT:PL	0/0:0,36,255	1/1:254,36,0	0/1:255,0,13	0/0:0,60,255
OAR1	162852851	.	G	A	429.727	PASS	DP=61;VDB=0.121818;SGB=14.8155;RPBZ=-1.07023;MQBZ=-0.76856;MQSBZ=-2.08811;BQBZ=1.23179;FS=0;MQ0F=0;AC=4;AN=8;DP4=4,7,9,19;MQ=35	GT:PL	1/1:255,45,0	0/0:0,9,113	0/0:0,21,187	1/1:223,15,0
OAR1	163387283	.	T	C	30.4565	PASS	DP=30;VDB=0.116687;SGB=-2.36533;RPBZ=-0.190151;MQBZ=0.674802;MQSBZ=0;BQBZ=-1.27935;FS=0;MQ0F=0;AC=2;AN=8;DP4=7,7,1,2;MQ=40	GT:PL	0/0:0,12,132	0/0:0,3,23	0/1:60,0,126	0/1:10,0,163
OAR1	163687960	.	C	T	383.323	PASS	DP=45;VDB=0.155184;SGB=-8.20563;RPBZ=-0.541173;MQBZ=0.0409612;MQSBZ=-0.0409612;BQBZ=1.42399;FS=0;MQ0F=0;AC=5;AN=8;DP4=5,7,9,5;MQ=39	GT:PL	0/1:33,0,54	0/1:85,0,89	1/1:198,18,0	0/1:107,0,180
OAR1	163771822	.	G	T	146.1	PASS	DP=23;VDB=0.622148;SGB=-2.21267;RPBZ=-0.241462;MQBZ=-2.29783;MQSBZ=0.812404;BQBZ=-1.4771;FS=0;MQ0F=0;AC=4;AN=8;DP4=2,4,2,4;MQ=38	GT:PL	0/1:57,0,33	1/1:42,3,0	0/0:0,12,148	0/1:88,0,30
OAR1	163945423	.	A	C	50.2131	PASS	DP=16;VDB=0.118267;SGB=-7.26569;RPBZ=1.52033;MQBZ=-1.35105;BQBZ=1.06735;FS=0;MQ0F=0;AC=3;AN=8;DP4=0,12,0,4;MQ=35	GT:PL	0/1:17,0,30	0/1:49,0,88	0/1:24,0,39	0/0:0,12,94
OAR1	163945431	.	T	C	41.8221	PASS	DP=16;VDB=0.145389;SGB=-7.26569;RPBZ=1.27613;MQBZ=-1.35105;BQBZ=0.134963;FS=0;MQ0F=0;AC=3;AN=8;DP4=0,12,0,4;MQ=35	GT:PL	0/1:17,0,30	0/1:41,0,78	0/1:24,0,63	0/0:0,12,85
OAR1	164710405	.	T	C	267.877	PASS	DP=42;VDB=0.227032;SGB=3.89867;RPBZ=0.343911;MQBZ=1.44797;MQSBZ=-0.918054;BQBZ=0.802198;FS=0;MQ0F=0.0238095;AC=2;AN=8;DP4=6,7,5,5;MQ=37	GT:PL	0/1:158,0,113	0/0:0,6,77	0/1:148,0,80	0/0:0,12,113
OAR1	164733739	.	T	G	262.062	PASS	DP=64;VDB=0.0262535;SGB=1.06181;RPBZ=0.40476;MQBZ=-1.37033;MQSBZ=-0.225756;BQBZ=-0.613877;FS=0;MQ0F=0;AC=2;AN=8;DP4=17,12,5,7;MQ=38	GT:PL	0/1:138,0,153	0/0:0,21,166	0/1:163,0,115	0/0:0,30,253
OAR1	164733844	.	G	A	70.844	PASS	DP=11;VDB=0.036866;SGB=-2.48239;RPBZ=-0.477918;MQBZ=0.439105;FS=0;MQ0F=0;AC=4;AN=8;DP4=0,7,0,4;MQ=33	GT:PL	0/1:30,0,30	1/1:55,6,0	0/1:27,0,57	0/0:0,12,74
OAR1	164743444	.	T	C	41.5163	PASS	DP=37;VDB=0.364077;SGB=-2.36533;RPBZ=0.505648;MQBZ=-0.825267;MQSBZ=-1.01704;BQBZ=0.126246;FS=0;MQ0F=0;AC=2;AN=8;DP4=4,14,1,2;MQ=39	GT:PL	0/1:30,0,107	0/0:0,6,84	0/1:52,0,157	0/0:0,21,149
OAR1	16492767	.	C	A	231.512	PASS	DP=34;VDB=0.215483;SGB=-1.8826;RPBZ=-0.224578;MQBZ=0.894427;MQSBZ=1.11803;BQBZ=0.228709;FS=0;MQ0F=0;AC=4;AN=8;DP4=4,6,4,4;MQ=40	GT:PL	1/1:143,12,0	0/1:107,0,30	0/1:24,0,161	0/0:0,12,109
OAR1	165758306	.	T	C	149.999	PASS	DP=20;VDB=0.287141;SGB=1.26965;RPBZ=-0.967559;MQBZ=-1;MQSBZ=1.41421;BQBZ=-1.1726;FS=0;MQ0F=0;AC=3;AN=8;DP4=2,4,2,4;MQ=40	GT:PL	0/1:54,0,72	0/0:0,9,101	0/0:0,3,42	1/1:138,12,0
OAR1	16596738	.	T	C	47.0342	PASS	DP=37;VDB=0.336489;SGB=-2.36533;RPBZ=-1.29199;MQBZ=-3.35548;MQSBZ=-1.53156;BQBZ=-3.35548;FS=0;MQ0F=0;AC=2;AN=8;DP4=9,7,1,2;MQ=40	GT:PL	0/0:0,21,235	0/1:50,0,33	0/0:0,21,222	0/1:36,0,36
OAR1	166098556	.	A	C	320.386	PASS	DP=36;VDB=0.014083;SGB=-3.212;RPBZ=1.22925;MQBZ=-1.39853;MQSBZ=-0.19979;BQBZ=-1.39853;FS=0;MQ0F=0;AC=6;AN=8;DP4=1,6,6,6;MQ=38	GT:PL	1/1:211,18,0	1/1:48,6,0	0/1:65,0,131	0/1:35,0,92
OAR1	166281650	.	C	T	110.056	PASS	DP=16;VDB=0.810473;SGB=-1.04402;RPBZ=1.38345;MQBZ=-0.773492;MQSBZ=2.32048;FS=0;MQ0F=0;AC=6;AN=8;DP4=0,3,3,2;MQ=34	GT:PL	1/1:66,6,0	1/1:42,3,0	0/0:0,9,102	1/1:42,6,0
OAR1	166307046	.	G	C	46.0811	PASS	DP=37;VDB=0.292086;SGB=-2.00771;RPBZ=0.855648;MQBZ=-1.8891;MQSBZ=-0.909926;BQBZ=-0.553399;FS=0;MQ0F=0;AC=2;AN=8;DP4=9,6,2,2;MQ=39	GT:PL	0/1:63,0,163	0/0:0,9,96	0/0:0,9,102	0/1:24,0,135
OAR1	166433826	.	G	A	185.746	PASS	DP=18;VDB=0.00100205;SGB=1.38113;RPBZ=-0.696545;MQBZ=-0.654654;MQSBZ=1;BQBZ=-0.981981;FS=0;MQ0F=0;AC=5;AN=8;DP4=0,3,5,2;MQ=38	GT:PL	1/1:146,12,0	0/1:0,3,42	0/0:0,6,77	1/1:83,9,0
OAR1	166462364	.	T	A	210.14	PASS	DP=66;VDB=0.00324447;SGB=11.5453;RPBZ=-1.84898;MQBZ=-1.10118;MQSBZ=1.19137;BQBZ=-0.27284;FS=0;MQ0F=0;AC=2;AN=8;DP4=11,15,6,4;MQ=40	GT:PL	0/0:0,27,255	0/0:0,15,142	1/1:255,30,0	0/0:0,36,255
OAR1	167837218	.	C	T	133.465	PASS	DP=21;VDB=0.41821;SGB=3.78388;RPBZ=-0.976106;MQBZ=0.427618;MQSBZ=0.111803;BQBZ=1.18748;FS=0;MQ0F=0;AC=2;AN=8;DP4=6,1,2,3;MQ=40	GT:PL	0/0:0,9,87	0/0:0,6,77	1/1:176,15,0	0/0:0,6,77
OAR1	169261207	.	T	C	286.714	PASS	DP=29;VDB=0.00142387;SGB=-3.20848;RPBZ=-0.690015;MQBZ=0.248755;MQSBZ=0.0808452;BQBZ=1.23158;FS=0;MQ0F=0;AC=5;AN=8;DP4=5,2,4,7;MQ=40	GT:PL	1/1:138,15,0	0/1:68,0,27	0/1:18,0,145	0/1:102,0,24
OAR1	170199739	.	T	C	235.156	PASS	DP=19;VDB=0.0462238;SGB=-0.270975;RPBZ=0.341882;BQBZ=0.48795;FS=0;MQ0F=0;AC=6;AN=8;DP4=2,1,4,3;MQ=42	GT:PL	0/0:0,9,118	1/1:84,6,0	1/1:74,6,0	1/1:118,9,0
OAR1	170286093	.	G	A	136.047	PASS	DP=21;VDB=0.00691042;SGB=-2.0384;RPBZ=1.50414;MQBZ=-1.73888;MQSBZ=-1.73888;BQBZ=-1.12423;FS=0;MQ0F=0;AC=5;AN=8;DP4=3,3,3,4;MQ=35	GT:PL	0/0:0,15,177	1/1:24,3,0	1/1:86,12,0	0/1:69,0,33
OAR1	17049164	.	G	A	525.629	PASS	DP=66;VDB=9.32854e-05;SGB=3.61025;RPBZ=-2.17462;MQBZ=-0.9532;MQSBZ=0;BQBZ=1.20147;FS=0;MQ0F=0;AC=4;AN=8;DP4=6,6,7,16;MQ=40	GT:PL	0/0:0,24,236	1/1:255,30,0	0/1:203,0,45	0/1:112,0,66
OAR1	170820715	.	T	G	481.743	PASS	DP=45;VDB=0.000130729;SGB=-3.27148;RPBZ=0.0608277;MQBZ=-0.62361;MQSBZ=0.816497;BQBZ=1.17266;FS=0;MQ0F=0;AC=6;AN=8;DP4=6,1,9,9;MQ=41	GT:PL	0/1:98,0,99	1/1:66,6,0	0/1:101,0,101	1/1:255,30,0
OAR1	170842033	.	T	C	499.413	PASS	DP=41;VDB=0.100036;SGB=-1.83517;RPBZ=0.559835;MQBZ=-0.858395;MQSBZ=-0.280575;BQBZ=-0.858395;FS=0;MQ0F=0;AC=6;AN=8;DP4=2,2,7,11;MQ=39	GT:PL	0/1:11,0,107	1/1:134,12,0	0/1:212,0,18	1/1:181,18,0
OAR1	171333554	.	T	C	166.955	PASS	DP=53;VDB=0.485722;SGB=-0.481602;RPBZ=-1.3011;MQBZ=-0.556148;MQSBZ=0.134586;BQBZ=-0.960637;FS=0;MQ0F=0;AC=2;AN=8;DP4=11,10,1,7;MQ=39	GT:PL	0/1:65,0,72	0/0:0,18,168	0/0:0,30,255	0/1:141,0,77
OAR1	171589474	.	T	C	134.673	PASS	DP=28;VDB=0.0815962;SGB=-1.63269;RPBZ=0.857902;MQBZ=0.373979;MQSBZ=-1.9568;BQBZ=-0.278524;FS=0;MQ0F=0;AC=2;AN=8;DP4=4,7,3,2;MQ=40	GT:PL	0/1:69,0,33	0/0:0,15,161	0/1:105,0,30	0/0:0,12,148
OAR1	171734087	.	A	G	143.957	PASS	DP=17;VDB=0.00744022;SGB=0.717222;RPBZ=0.754342;MQBZ=0;MQSBZ=0.267261;BQBZ=0.654654;FS=0;MQ0F=0;AC=4;AN=8;DP4=3,2,4,1;MQ=41	GT:PL	0/0:0,6,66	1/1:77,6,0	0/0:0,9,119	1/1:111,9,0
OAR1	171891081	.	G	A	110.363	PASS	DP=41;VDB=0.407747;SGB=-8.50559;RPBZ=0.155902;MQBZ=-1.58114;MQSBZ=0.485071;BQBZ=-2.29129;FS=0;MQ0F=0;AC=3;AN=8;DP4=11,4,6,0;MQ=40	GT:PL	0/0:0,15,181	0/1:37,0,65	0/1:30,0,107	0/1:84,0,149
OAR1	17196859	.	A	C	745.039	PASS	DP=95;VDB=1.00691e-05;SGB=-4.45705;RPBZ=0.151393;MQBZ=-0.371555;MQSBZ=0.350088;BQBZ=0.306464;FS=0;MQ0F=0;AC=6;AN=8;DP4=6,8,16,20;MQ=39	GT:PL	0/1:124,0,107	1/1:234,24,0	1/1:255,51,0	0/1:171,0,242
OAR1	1730870	.	A	G	360.547	PASS	DP=33;VDB=0.00993647;SGB=3.0945;RPBZ=0.778536;MQBZ=-0.976927;MQSBZ=1.02977;BQBZ=-0.979796;FS=0;MQ0F=0;AC=5;AN=8;DP4=1,2,5,10;MQ=38	GT:PL	0/1:36,0,36	1/1:112,12,0	1/1:255,30,0	0/0:0,6,84
OAR1	173109676	.	G	A	216.37	PASS	DP=35;VDB=0.000637039;SGB=-1.90011;RPBZ=-0.0390485;MQBZ=0.186339;MQSBZ=1.11803;BQBZ=-0.339494;FS=0;MQ0F=0;AC=4;AN=8;DP4=4,8,4,4;MQ=40	GT:PL	0/1:81,0,119	1/1:72,6,0	0/0:0,18,194	0/1:105,0,63
OAR1	173975393	.	A	G	99.0339	PASS	DP=47;VDB=0.0113966;SGB=-1.62982;RPBZ=2.58092;MQBZ=0.48795;MQSBZ=-1.37437;BQBZ=1.32364;FS=0;MQ0F=0;AC=2;AN=8;DP4=14,7,3,2;MQ=41	GT:PL	0/0:0,18,207	0/0:0,6,77	0/1:6,0,236	0/1:130,0,66
OAR1	174315847	.	G	A	76.637	PASS	DP=12;VDB=0.206307;SGB=1.11484;RPBZ=0.3669;MQBZ=0;MQSBZ=-0.440959;BQBZ=0.788811;FS=0;MQ0F=0;AC=2;AN=8;DP4=2,2,2,1;MQ=39	GT:PL	1/1:116,9,0	0/0:0,6,78	0/0:0,3,23	0/0:0,3,42
OAR1	174691366	.	G	T	352.358	PASS	DP=32;VDB=0.000685895;SGB=2.08496;RPBZ=1.37434;MQBZ=0.630385;MQSBZ=0.945578;BQBZ=0.223118;FS=0;MQ0F=0;AC=5;AN=8;DP4=3,1,12,3;MQ=39	GT:PL	0/0:0,9,102	1/1:44,6,0	0/1:181,0,5	1/1:169,15,0
OAR1	175690835	.	T	C	85.216	PASS	DP=23;VDB=0.131345;SGB=-2.00771;RPBZ=-1.48855;MQBZ=0.666667;MQSBZ=-0.666667;BQBZ=0.104608;FS=0;MQ0F=0;AC=2;AN=8;DP4=4,5,0,4;MQ=40	GT:PL	0/0:0,6,74	0/1:65,0,65	0/1:58,0,79	0/0:0,6,84
OAR1	176757114	.	G	T	174.454	PASS	DP=39;VDB=0.0909239;SGB=3.22748;RPBZ=1.1933;MQBZ=-0.87888;MQSBZ=-0.768833;BQBZ=0.543707;FS=0;MQ0F=0;AC=2;AN=8;DP4=9,8,3,6;MQ=39	GT:PL	0/0:0,9,113	0/0:0,18,184	0/1:116,0,65	0/1:97,0,120
OAR1	176802284	.	T	C	70.3921	PASS	DP=34;VDB=0.875169;SGB=-1.63269;RPBZ=-1.00883;MQBZ=-0.657074;MQSBZ=-2.39929;BQBZ=-2.85261;FS=0;MQ0F=0;AC=2;AN=8;DP4=6,6,2,3;MQ=36	GT:PL	0/1:49,0,15	0/0:0,12,129	0/0:0,12,134	0/1:60,0,101
OAR1	176827819	.	T	C	585.233	PASS	DP=58;VDB=1.53756e-05;SGB=2.9326;RPBZ=1.22437;MQBZ=-0.3065;MQSBZ=-1.97077;BQBZ=-1.01124;FS=0;MQ0F=0;AC=5;AN=8;DP4=5,4,9,12;MQ=40	GT:PL	0/1:198,0,167	0/0:0,9,119	1/1:217,21,0	1/1:214,21,0
OAR1	177885814	.	T	C	178.273	PASS	DP=22;VDB=0.40105;SGB=-2.21267;RPBZ=-2.00511;MQBZ=1.4771;MQSBZ=-1.04447;BQBZ=0.843274;FS=0;MQ0F=0;AC=4;AN=8;DP4=2,4,2,4;MQ=40	GT:PL	0/1:36,0,34	1/1:77,6,0	0/1:107,0,30	0/0:0,12,132
OAR1	177899127	.	A	G	217.504	PASS	DP=25;VDB=0.00147557;SGB=-6.64815;RPBZ=0.160077;MQBZ=-1.9518;MQSBZ=0;BQBZ=-0.48795;FS=0;MQ0F=0;AC=6;AN=8;DP4=3,4,5,4;MQ=37	GT:PL	0/1:71,0,63	1/1:65,6,0	0/1:35,0,152	1/1:84,6,0
OAR1	178028261	.	A	C	621.992	PASS	DP=50;VDB=0.0202258;SGB=-3.92628;RPBZ=0.621415;MQBZ=-0.302156;MQSBZ=1.53699;BQBZ=1.34587;FS=0;MQ0F=0;AC=6;AN=8;DP4=2,5,12,11;MQ=39	GT:PL	0/1:105,0,41	0/1:95,0,128	1/1:226,21,0	1/1:235,30,0
OAR1	178028393	.	G	A	54.4526	PASS	DP=11;VDB=0.0257451;SGB=0.0467143;RPBZ=-1.73205;MQBZ=-1.54831;BQBZ=1;FS=0;MQ0F=0;AC=4;AN=8;DP4=0,4,0,4;MQ=35	GT:PL	0/1:0,3,36	0/0:0,9,83	0/1:36,3,0	1/1:60,9,0
OAR1	179072348	.	T	C	202.938	PASS	DP=37;VDB=0.0869892;SGB=-6.63735;RPBZ=1.24854;MQBZ=-2.10079;MQSBZ=-0.0594669;BQBZ=-0.956573;FS=0;MQ0F=0;AC=5;AN=8;DP4=5,7,3,6;MQ=40	GT:PL	1/1:86,12,0	0/1:70,0,72	0/1:57,0,182	0/1:30,0,90
OAR1	179146281	.	C	T	243.517	PASS	DP=45;VDB=0.0163061;SGB=-1.72802;RPBZ=0.28628;MQBZ=0.444168;MQSBZ=1.88982;BQBZ=0.189199;FS=0;MQ0F=0;AC=3;AN=8;DP4=10,6,4,5;MQ=39	GT:PL	0/1:93,0,102	0/1:91,0,30	0/1:99,0,118	0/0:0,24,196
OAR1	179221286	.	G	A	439.559	PASS	DP=47;VDB=0.0495856;SGB=-3.53423;RPBZ=0.525404;MQBZ=1.35772;MQSBZ=1.22194;BQBZ=2.75559;FS=0;MQ0F=0;AC=5;AN=8;DP4=8,3,8,8;MQ=39	GT:PL	0/1:57,0,122	0/1:45,0,107	0/1:149,0,57	1/1:228,21,0
OAR1	179240658	.	C	A	412.658	PASS	DP=47;VDB=0.00537281;SGB=-3.51507;RPBZ=1.47219;MQBZ=-0.348926;MQSBZ=-1.06996;BQBZ=0.235461;FS=0;MQ0F=0;AC=6;AN=8;DP4=3,9,6,9;MQ=39	GT:PL	0/1:146,0,143	1/1:84,6,0	0/1:38,0,171	1/1:183,15,0
OAR1	179418401	.	G	A	63.0708	PASS	DP=35;VDB=0.118267;SGB=-2.00512;RPBZ=0.0948125;MQBZ=-2.28218;MQSBZ=1.49071;BQBZ=-0.896316;FS=0;MQ0F=0;AC=2;AN=8;DP4=9,7,3,1;MQ=40	GT:PL	0/0:0,18,195	0/1:36,0,36	0/0:0,18,207	0/1:66,0,101
OAR1	179841453	.	C	T	127.284	PASS	DP=33;VDB=0.0868401;SGB=-1.63269;RPBZ=0.961736;MQBZ=-0.564579;MQSBZ=-1.21963;BQBZ=0.940966;FS=0;MQ0F=0;AC=3;AN=8;DP4=6,6,1,4;MQ=40	GT:PL	1/1:104,9,0	0/0:0,6,77	0/1:66,0,112	0/0:0,18,211
OAR1	180185611	.	T	C	51.6064	PASS	DP=18;VDB=0.199299;SGB=-0.535564;RPBZ=0.685845;MQBZ=-0.81325;MQSBZ=0.9759;BQBZ=-0.654654;FS=0;MQ0F=0;AC=2;AN=8;DP4=4,3,3,0;MQ=40	GT:PL	0/1:53,0,27	0/0:0,3,42	0/0:0,12,146	0/1:36,0,36
OAR1	180913523	.	C	A	99.0227	PASS	DP=38;VDB=0.374571;SGB=-8.50559;RPBZ=0.291242;MQBZ=-1.42586;MQSBZ=-0.298408;BQBZ=0;FS=0;MQ0F=0;AC=3;AN=8;DP4=9,10,2,4;MQ=38	GT:PL	0/1:63,0,136	0/1:12,0,100	0/1:65,0,97	0/0:0,21,221
OAR1	181240277	.	T	C	247.761	PASS	DP=42;VDB=0.100903;SGB=-1.64908;RPBZ=0.031583;MQBZ=1.15938;MQSBZ=-1.5103;BQBZ=1.71963;FS=0;MQ0F=0;AC=3;AN=8;DP4=8,6,4,5;MQ=41	GT:PL	0/1:185,0,120	0/0:0,15,181	0/1:69,0,76	0/1:33,0,50
OAR1	181273782	.	C	T	164.014	PASS	DP=52;VDB=0.0305454;SGB=-10.3492;RPBZ=0.80091;MQBZ=0.165878;MQSBZ=0.651471;BQBZ=0.0694193;FS=0;MQ0F=0;AC=3;AN=8;DP4=10,13,4,5;MQ=38	GT:PL	0/1:3,0,165	0/0:0,15,127	0/1:167,0,143	0/1:33,0,190
OAR1	181284183	.	C	G	89.4031	PASS	DP=22;VDB=0.43596;SGB=0.618465;RPBZ=0.89189;MQBZ=0;MQSBZ=-1.25213;BQBZ=1.00866;FS=0;MQ0F=0;AC=2;AN=8;DP4=2,6,2,3;MQ=36	GT:PL	0/0:0,3,42	0/0:0,3,42	0/1:61,0,102	0/1:65,0,50
OAR1	181655381	.	A	T	180.959	PASS	DP=34;VDB=0.000783197;SGB=-1.8826;RPBZ=1.16214;MQBZ=-0.780785;MQSBZ=-1.24399;BQBZ=-1.10375;FS=0;MQ0F=0;AC=3;AN=8;DP4=5,6,1,7;MQ=39	GT:PL	0/1:89,0,206	0/1:36,0,8	0/0:0,6,61	0/1:94,0,30
OAR1	181706994	.	T	C	303.343	PASS	DP=33;VDB=8.53576e-08;SGB=-3.25601;RPBZ=-0.472312;MQBZ=-1.56157;MQSBZ=1.73714;BQBZ=2.93151;FS=0;MQ0F=0;AC=6;AN=8;DP4=2,6,8,3;MQ=40	GT:PL	0/1:72,0,28	0/1:21,0,163	1/1:146,12,0	1/1:103,12,0
OAR1	182087485	.	G	A	104.594	PASS	DP=26;VDB=0.640281;SGB=-1.63269;RPBZ=1.5919;MQBZ=-0.850291;MQSBZ=1.39812;BQBZ=0.86164;FS=0;MQ0F=0;AC=3;AN=8;DP4=8,3,5,0;MQ=36	GT:PL	1/1:88,9,0	0/0:0,15,126	0/1:60,0,65	0/0:0,12,99
OAR1	182143283	.	G	A	489.583	PASS	DP=34;VDB=0.0033082;SGB=-2.1979;RPBZ=-1.00294;MQBZ=-0.62738;MQSBZ=-0.83549;BQBZ=-0.747545;FS=0;MQ0F=0;AC=6;AN=8;DP4=0,2,10,7;MQ=39	GT:PL	1/1:128,15,0	0/1:139,0,27	1/1:100,9,0	0/1:165,0,24
OAR1	182344604	.	A	C	86.5958	PASS	DP=23;VDB=0.510154;SGB=-7.26569;RPBZ=0.860572;MQBZ=-0.490653;MQSBZ=0;BQBZ=0;FS=0;MQ0F=0;AC=3;AN=8;DP4=6,3,1,3;MQ=40	GT:PL	0/1:42,3,0	0/1:48,0,163	0/1:36,0,36	0/0:0,9,87
OAR1	182472752	.	G	A	68.4779	PASS	DP=36;VDB=0.230191;SGB=-2.00771;RPBZ=0.709484;MQBZ=-0.203372;MQSBZ=0.108465;BQBZ=0.508223;FS=0;MQ0F=0;AC=2;AN=8;DP4=9,7,1,3;MQ=38	GT:PL	0/1:39,0,155	0/0:0,12,142	0/1:69,0,99	0/0:0,9,86
OAR1	182543663	.	A	G	90.1773	PASS	DP=24;VDB=0.0707707;SGB=-7.26569;RPBZ=1.35918;MQBZ=1.18322;MQSBZ=-1.62019;BQBZ=1.67332;FS=0;MQ0F=0;AC=3;AN=8;DP4=3,7,3,1;MQ=40	GT:PL	0/1:24,0,110	0/1:69,0,104	0/1:36,0,36	0/0:0,3,42
OAR1	182733600	.	G	A	605.588	PASS	DP=122;VDB=0.0010975;SGB=2.27698;RPBZ=0.36841;MQBZ=-0.345965;MQSBZ=0.812472;BQBZ=-0.266098;FS=0;MQ0F=0;AC=3;AN=8;DP4=24,17,13,17;MQ=40	GT:PL	0/1:242,0,221	0/1:148,0,237	0/1:255,0,163	0/0:0,42,255
OAR1	183119894	.	G	T	103.45	PASS	DP=14;VDB=0.325692;SGB=-2.48239;RPBZ=-1.45204;MQBZ=1;MQSBZ=1.73205;BQBZ=-0.188982;FS=0;MQ0F=0;AC=5;AN=8;DP4=2,2,0,4;MQ=39	GT:PL	0/1:33,0,56	0/0:0,6,84	1/1:42,3,0	1/1:68,6,0
OAR1	183201194	.	A	G	555.369	PASS	DP=42;VDB=0.00227357;SGB=-2.10304;RPBZ=-0.507243;MQBZ=-0.82925;MQSBZ=0.04659;BQBZ=-0.950111;FS=0;MQ0F=0;AC=6;AN=8;DP4=1,2,10,10;MQ=39	GT:PL	0/1:120,0,63	1/1:187,18,0	0/1:75,0,33	1/1:213,21,0
OAR1	183457643	.	C	T	293.937	PASS	DP=81;VDB=0.00163832;SGB=1.44808;RPBZ=-0.479905;MQBZ=-0.832911;MQSBZ=1.2504;BQBZ=-1.9821;FS=0;MQ0F=0;AC=2;AN=8;DP4=18,14,9,4;MQ=39	GT:PL	0/0:0,30,255	0/1:196,0,84	0/0:0,36,255	0/1:137,0,165
OAR1	18404831	.	G	A	904.273	PASS	DP=108;VDB=3.58903e-11;SGB=-5.44847;RPBZ=-0.916792;MQBZ=0.147071;MQSBZ=0.502676;BQBZ=1.54665;FS=0;MQ0F=0;AC=6;AN=8;DP4=6,6,28,25;MQ=37	GT:PL	0/1:222,0,218	1/1:255,54,0	1/1:255,42,0	0/1:212,0,28
OAR1	184473122	.	G	C	121.008	PASS	DP=59;VDB=0.00154763;SGB=-10.3492;RPBZ=0.11424;MQBZ=-4.03376;MQSBZ=0.248231;BQBZ=-1.44795;FS=0;MQ0F=0;AC=2;AN=8;DP4=20,6,6,3;MQ=38	GT:PL	0/1:104,0,120	0/0:0,30,221	0/1:56,0,33	0/0:0,33,255
OAR1	184583331	.	T	A	131.378	PASS	DP=33;VDB=0.00631781;SGB=-6.30614;RPBZ=-0.774081;MQBZ=-2.47406;MQSBZ=0.209096;BQBZ=1.37437;FS=0;MQ0F=0;AC=4;AN=8;DP4=5,4,5,3;MQ=34	GT:PL	0/1:39,0,33	0/1:31,0,50	0/1:75,0,27	0/1:24,0,147
OAR1	184583335	.	G	C	99.149	PASS	DP=34;VDB=0.018787;SGB=-2.0384;RPBZ=-0.885943;MQBZ=-2.30006;MQSBZ=0.209096;BQBZ=-1.19523;FS=0;MQ0F=0;AC=3;AN=8;DP4=5,5,5,2;MQ=34	GT:PL	0/1:39,0,33	0/0:0,9,88	0/1:75,0,27	0/1:24,0,153
OAR1	184583385	.	A	G	212.496	PASS	DP=38;VDB=0.00331261;SGB=-7.27294;RPBZ=-0.602081;MQBZ=-1.97057;MQSBZ=1.00388;BQBZ=0.75827;FS=0;MQ0F=0;AC=4;AN=8;DP4=4,6,7,4;MQ=34	GT:PL	0/1:39,0,33	0/1:31,0,46	0/1:74,0,66	0/1:106,0,139
OAR1	184972231	.	T	C	294.846	PASS	DP=58;VDB=8.19911e-05;SGB=0.114843;RPBZ=-0.80126;MQBZ=-2.8125;MQSBZ=0.954786;BQBZ=-2.25421;FS=0;MQ0F=0.0172414;AC=4;AN=8;DP4=8,9,7,11;MQ=38	GT:PL	1/1:255,39,0	0/1:18,0,65	0/0:0,30,255	0/1:66,0,156
OAR1	184972347	.	G	A	45.3402	PASS	DP=15;VDB=0.0714862;SGB=-2.36533;RPBZ=1.30488;MQBZ=0.928561;BQBZ=0.731925;FS=0;MQ0F=0;AC=2;AN=8;DP4=0,12,0,3;MQ=38	GT:PL	0/0:0,18,133	0/1:27,0,20	0/1:57,0,27	0/0:0,9,90
OAR1	185070924	.	A	C	283.295	PASS	DP=24;VDB=0.000696291;SGB=-1.5311;RPBZ=0.592972;MQBZ=0.338186;MQSBZ=-0.979043;BQBZ=1.24224;FS=0;MQ0F=0;AC=6;AN=8;DP4=2,0,5,6;MQ=34	GT:PL	1/1:106,15,0	0/1:34,0,36	1/1:146,12,0	0/1:36,0,18
OAR1	185639527	.	G	A	322.535	PASS	DP=36;VDB=0.237864;SGB=5.52494;RPBZ=-0.264513;MQBZ=-1.4768;MQSBZ=1.66026;BQBZ=-0.492268;FS=0;MQ0F=0;AC=3;AN=8;DP4=3,3,9,4;MQ=39	GT:PL	1/1:227,24,0	0/0:0,9,119	0/1:139,0,24	0/0:0,6,84
OAR1	185936517	.	A	G	71.3558	PASS	DP=29;VDB=0.17915;SGB=1.90845;RPBZ=0;BQBZ=-1.21988;FS=0;MQ0F=0;AC=2;AN=8;DP4=3,9,2,1;MQ=42	GT:PL	0/0:0,12,148	0/0:0,6,77	0/0:0,18,207	1/1:113,9,0
OAR1	186130576	.	G	A	311.441	PASS	DP=27;VDB=0.333578;SGB=1.32542;RPBZ=1.43871;MQBZ=-0.603023;MQSBZ=-1.22474;BQBZ=-0.0839013;FS=0;MQ0F=0;AC=4;AN=8;DP4=4,0,5,6;MQ=41	GT:PL	0/0:0,6,77	0/1:100,0,24	0/1:36,0,36	1/1:217,21,0
OAR1	186167280	.	C	T	103.675	PASS	DP=24;VDB=0.579441;SGB=-2.00771;RPBZ=-2.39423;MQBZ=0.0761517;MQSBZ=0.701808;BQBZ=2.61242;FS=0;MQ0F=0;AC=2;AN=8;DP4=0,13,2,2;MQ=39	GT:PL	0/1:75,0,1	0/0:0,9,98	0/1:67,0,55	0/0:0,18,115
OAR1	186198197	.	C	A	148.556	PASS	DP=35;VDB=0.00894018;SGB=-1.97643;RPBZ=-0.850015;BQBZ=0.19979;FS=0;MQ0F=0;AC=3;AN=8;DP4=6,6,2,5;MQ=42	GT:PL	0/1:131,0,48	0/1:27,0,75	0/1:30,0,107	0/0:0,15,177
OAR1	186317503	.	G	A	172.136	PASS	DP=74;VDB=0.00303054;SGB=-0.48012;RPBZ=1.16734;MQBZ=0.941135;MQSBZ=0.774654;BQBZ=1.74893;FS=0;MQ0F=0.0135135;AC=2;AN=8;DP4=11,22,6,2;MQ=39	GT:PL	0/1:15,0,158	0/0:0,33,255	0/1:196,0,77	0/0:0,30,255
OAR1	186381000	.	C	T	515.891	PASS	DP=66;VDB=0.00113441;SGB=-10.9802;RPBZ=-5.97621;MQBZ=1.58475;MQSBZ=-1.42589;BQBZ=5.66038;FS=0;MQ0F=0;AC=4;AN=8;DP4=0,22,8,15;MQ=39	GT:PL	0/1:67,0,65	0/1:158,0,59	0/1:170,0,69	0/1:159,0,89
OAR1	186634239	.	C	T	199.943	PASS	DP=61;VDB=0.105532;SGB=0.289452;RPBZ=0.0354305;MQBZ=-2.7837;MQSBZ=2.40112;BQBZ=-2.58599;FS=0;MQ0F=0;AC=2;AN=8;DP4=17,9,8,2;MQ=39	GT:PL	0/1:127,0,27	0/0:0,18,203	0/1:112,0,203	0/0:0,33,255
OAR1	187403858	.	A	C	735.46	PASS	DP=66;VDB=0.00303125;SGB=-4.25183;RPBZ=-0.171928;MQBZ=-0.766965;MQSBZ=0.160422;BQBZ=-0.525619;FS=0;MQ0F=0;AC=4;AN=8;DP4=4,4,12,16;MQ=41	GT:PL	0/1:187,0,93	0/1:156,0,57	0/1:255,0,6	0/1:179,0,60
OAR1	187451513	.	A	G	96.766	PASS	DP=26;VDB=0.0256605;SGB=-2.36458;RPBZ=-0.469252;MQBZ=-1.96899;MQSBZ=-1.4676;BQBZ=-0.840875;FS=0;MQ0F=0;AC=4;AN=8;DP4=7,2,0,5;MQ=39	GT:PL	0/1:49,0,72	1/1:77,6,0	0/1:12,0,107	0/0:0,12,125
OAR1	187926525	.	G	A	83.6168	PASS	DP=13;VDB=0.029231;SGB=-2.34028;RPBZ=-0.0737004;MQBZ=0.2;BQBZ=1.48859;FS=0;MQ0F=0;AC=3;AN=8;DP4=8,0,5,0;MQ=37	GT:PL	0/1:65,0,62	0/1:30,0,30	0/1:27,0,42	0/0:0,6,47
OAR1	189461161	.	C	A	230.699	PASS	DP=21;VDB=0.395707;SGB=-0.0583406;RPBZ=0.961;MQBZ=1.09931;MQSBZ=0.825501;BQBZ=-0.403473;FS=0;MQ0F=0;AC=5;AN=8;DP4=5,1,3,6;MQ=35	GT:PL	0/1:62,0,54	1/1:140,15,0	0/0:0,12,99	1/1:72,6,0
OAR1	189632400	.	A	C	194.247	PASS	DP=19;VDB=0.000495006;SGB=2.31176;RPBZ=-0.159137;MQBZ=0.842075;MQSBZ=-1.45852;BQBZ=0.658281;FS=0;MQ0F=0;AC=4;AN=8;DP4=1,4,2,6;MQ=37	GT:PL	1/1:119,12,0	0/0:0,9,87	1/1:121,12,0	0/0:0,6,78
OAR1	1898133	.	G	T	33.5739	PASS	DP=18;VDB=0.86;SGB=-2.68629;RPBZ=-0.237875;MQBZ=1.0987;MQSBZ=0.356812;BQBZ=1.10554;FS=0;MQ0F=0;AC=2;AN=8;DP4=7,2,1,1;MQ=38	GT:PL	0/1:36,0,17	0/0:0,12,127	0/1:36,0,36	0/0:0,9,102
OAR1	190092315	.	G	A	639.101	PASS	DP=68;VDB=8.58503e-08;SGB=-2.44853;RPBZ=3.01101;MQBZ=-1.69253;MQSBZ=-0.344226;BQBZ=0.135538;FS=0;MQ0F=0;AC=5;AN=8;DP4=3,4,6,22;MQ=37	GT:PL	0/1:147,0,54	0/1:215,0,84	0/1:168,0,24	1/1:152,18,0
OAR1	190220551	.	C	T	329.017	PASS	DP=28;VDB=0.000298791;SGB=0.568109;RPBZ=-2.82216;MQBZ=-0.882735;MQSBZ=1.56492;BQBZ=0.662051;FS=0;MQ0F=0;AC=5;AN=8;DP4=3,1,4,7;MQ=40	GT:PL	1/1:117,9,0	1/1:119,9,0	0/1:136,0,18	0/0:0,9,105
OAR1	190636538	.	C	T	173.734	PASS	DP=18;VDB=0.126977;SGB=-0.674143;RPBZ=-0.957427;MQBZ=0.636324;MQSBZ=-0.355716;BQBZ=1.20771;FS=0;MQ0F=0;AC=4;AN=8;DP4=1,4,2,4;MQ=36	GT:PL	0/1:33,0,53	0/1:36,0,26	1/1:146,12,0	0/0:0,6,50
OAR1	191387287	.	G	A	232.033	PASS	DP=44;VDB=0.124207;SGB=-1.64908;RPBZ=0.167229;MQBZ=-0.39943;MQSBZ=1.28182;BQBZ=1.5103;FS=0;MQ0F=0;AC=3;AN=8;DP4=7,6,3,6;MQ=41	GT:PL	0/1:186,0,93	0/1:60,0,129	0/0:0,6,56	0/1:25,0,124
OAR1	191599326	.	A	C	885.032	PASS	DP=101;VDB=3.74669e-07;SGB=-4.84806;RPBZ=-0.336413;MQBZ=-1.13855;MQSBZ=-1.59855;BQBZ=-0.314854;FS=0;MQ0F=0;AC=6;AN=8;DP4=11,5,15,25;MQ=41	GT:PL	0/1:189,0,150	1/1:255,27,0	0/1:225,0,228	1/1:255,42,0
OAR1	191599362	.	C	T	221.246	PASS	DP=90;VDB=0.0207625;SGB=0.289452;RPBZ=-2.38093;MQBZ=1.35656;MQSBZ=-0.320209;BQBZ=2.47254;FS=0;MQ0F=0;AC=2;AN=8;DP4=11,32,7,3;MQ=41	GT:PL	0/1:120,0,181	0/0:0,21,211	0/1:141,0,244	0/0:0,42,255
OAR1	191630752	.	C	T	493.74	PASS	DP=61;VDB=0.00332757;SGB=-9.7466;RPBZ=-2.64701;MQBZ=1.51102;MQSBZ=-0.913933;BQBZ=2.51496;FS=0;MQ0F=0;AC=5;AN=8;DP4=4,12,9,10;MQ=37	GT:PL	0/1:90,0,184	0/1:232,0,45	0/1:45,0,127	1/1:166,15,0
OAR1	191649798	.	C	A	143.706	PASS	DP=27;VDB=0.0105128;SGB=-2.16847;RPBZ=0.389444;MQBZ=-0.32914;MQSBZ=0.509902;BQBZ=0.866025;FS=0;MQ0F=0;AC=4;AN=8;DP4=3,5,6,0;MQ=41	GT:PL	0/0:0,6,75	1/1:126,12,0	0/1:30,0,107	0/1:30,0,65
OAR1	191715366	.	G	A	477.483	PASS	DP=84;VDB=0.0823644;SGB=0.737816;RPBZ=0.789146;MQBZ=-1.05948;MQSBZ=1.25302;BQBZ=-2.18445;FS=0;MQ0F=0;AC=4;AN=8;DP4=12,10,8,14;MQ=41	GT:PL	0/1:173,0,188	1/1:255,33,0	0/1:93,0,111	0/0:0,33,255
OAR1	191768628	.	A	G	286.606	PASS	DP=32;VDB=0.0390947;SGB=0.124692;RPBZ=-0.61399;MQBZ=1.33773;MQSBZ=-2.15396;BQBZ=1.85042;FS=0;MQ0F=0;AC=5;AN=8;DP4=3,6,4,6;MQ=36	GT:PL	0/1:156,0,107	1/1:101,9,0	0/1:69,0,41	0/1:0,3,42
OAR1	191850762	.	G	A	487.525	PASS	DP=81;VDB=0.00567755;SGB=0.557487;RPBZ=-2.52231;MQBZ=1.39152;MQSBZ=-1.00827;BQBZ=0.654816;FS=0;MQ0F=0;AC=4;AN=8;DP4=9,18,10,11;MQ=40	GT:PL	0/1:48,0,131	1/1:228,21,0	0/1:255,0,133	0/0:0,45,255
OAR1	191879489	.	C	T	239.332	PASS	DP=29;VDB=0.128485;SGB=-1.90011;RPBZ=0.210197;MQBZ=1.46059;MQSBZ=-0.276026;BQBZ=1.11803;FS=0;MQ0F=0;AC=5;AN=8;DP4=3,5,6,2;MQ=40	GT:PL	1/1:101,9,0	1/1:77,6,0	0/1:105,0,63	0/0:0,18,189
OAR1	19228888	.	C	G	254.947	PASS	DP=43;VDB=0.0124042;SGB=3.22748;RPBZ=0.090411;MQBZ=0.598057;MQSBZ=-0.089398;BQBZ=0.889313;FS=0;MQ0F=0;AC=2;AN=8;DP4=8,7,5,4;MQ=40	GT:PL	0/0:0,18,187	0/1:139,0,27	0/1:156,0,63	0/0:0,18,180
OAR1	192372305	.	C	A	57.8126	PASS	DP=72;VDB=0.296473;SGB=-7.88834;RPBZ=-0.430478;MQBZ=-0.216349;MQSBZ=-0.347966;BQBZ=-0.700378;FS=0;MQ0F=0;AC=2;AN=8;DP4=16,19,3,2;MQ=40	GT:PL	0/1:39,0,199	0/1:57,0,153	0/0:3,0,255	0/0:0,33,255
OAR1	19304857	.	G	A	148.869	PASS	DP=16;VDB=0.0568748;SGB=1.29402;RPBZ=0.777844;MQBZ=0.707107;MQSBZ=0.53033;BQBZ=0.267261;FS=0;MQ0F=0;AC=5;AN=8;DP4=2,1,6,0;MQ=38	GT:PL	1/1:70,6,0	0/0:0,6,74	1/1:121,12,0	0/1:0,3,8
OAR1	193157505	.	A	G	32.5538	PASS	DP=58;VDB=0.267404;SGB=-2.36533;RPBZ=0.744782;MQBZ=-1.92557;MQSBZ=-0.319984;BQBZ=0.855987;FS=0;MQ0F=0;AC=2;AN=8;DP4=17,12,2,1;MQ=41	GT:PL	0/0:0,21,219	0/1:63,0,142	0/0:0,24,232	0/1:10,0,247
OAR1	193168138	.	C	T	50.3294	PASS	DP=38;VDB=0.301053;SGB=-2.36533;RPBZ=0.18362;MQBZ=0.702038;MQSBZ=1.19896;BQBZ=-0.211167;FS=0;MQ0F=0;AC=2;AN=8;DP4=14,6,2,1;MQ=39	GT:PL	0/0:0,21,230	0/1:84,6,0	0/0:0,18,181	0/1:8,0,159
OAR1	193316801	.	A	T	145.841	PASS	DP=33;VDB=0.52412;SGB=1.26965;RPBZ=-1.05386;MQBZ=-1.846;MQSBZ=-1.12254;BQBZ=0.861608;FS=0;MQ0F=0;AC=3;AN=8;DP4=3,10,1,5;MQ=39	GT:PL	1/1:115,12,0	0/1:75,0,27	0/0:0,27,252	0/0:0,9,101
OAR1	193316856	.	T	C	41.7861	PASS	DP=8;VDB=0.206307;SGB=-0.535564;RPBZ=-0.150878;MQBZ=-0.853913;BQBZ=0;FS=0;MQ0F=0;AC=4;AN=8;DP4=0,5,0,3;MQ=37	GT:PL	1/1:47,6,0	0/1:36,3,0	0/0:0,12,87	0/1:0,3,36
OAR1	193382914	.	G	T	192.994	PASS	DP=19;VDB=0.142463;SGB=2.02334;RPBZ=0.949236;MQBZ=-0.755929;MQSBZ=0.912871;BQBZ=-0.219553;FS=0;MQ0F=0;AC=3;AN=8;DP4=3,1,3,4;MQ=41	GT:PL	0/1:36,0,36	0/0:0,6,74	1/1:199,18,0	0/0:0,3,42
OAR1	193812543	.	G	A	286.719	PASS	DP=23;VDB=0.00862685;SGB=-0.0320892;RPBZ=1.34196;MQBZ=-0.666667;MQSBZ=0.790569;BQBZ=1.47573;FS=0;MQ0F=0;AC=5;AN=8;DP4=4,0,4,5;MQ=41	GT:PL	1/1:113,9,0	0/1:33,0,63	1/1:183,15,0	0/0:0,6,72
OAR1	193812667	.	G	T	45.0376	PASS	DP=7;VDB=0.154358;SGB=-0.169451;RPBZ=0.218218;MQBZ=-1;BQBZ=-1;FS=0;MQ0F=0;AC=4;AN=8;DP4=0,3,0,3;MQ=41	GT:PL	0/1:36,3,0	0/1:0,3,36	1/1:49,6,0	0/0:0,6,66
OAR1	194301578	.	G	A	569.811	PASS	DP=67;VDB=0.0653482;SGB=-10.6725;RPBZ=3.25545;MQBZ=0.792917;MQSBZ=1.83575;BQBZ=2.30666;FS=0;MQ0F=0;AC=4;AN=8;DP4=10,5,10,12;MQ=38	GT:PL	0/1:143,0,99	0/1:128,0,114	0/1:236,0,102	0/1:101,0,58
OAR1	194995234	.	T	A	82.3382	PASS	DP=18;VDB=0.235765;SGB=-0.535564;RPBZ=-1.67142;MQBZ=-0.60553;MQSBZ=-0.280306;BQBZ=1.43614;FS=0;MQ0F=0;AC=4;AN=8;DP4=5,3,2,1;MQ=40	GT:PL	0/0:0,21,210	0/1:0,3,36	1/1:82,6,0	0/1:42,3,0
OAR1	195063944	.	G	T	142.848	PASS	DP=18;VDB=0.296473;SGB=0.891771;RPBZ=0.860916;MQBZ=1.67705;MQSBZ=-1.34164;BQBZ=-0.894427;FS=0;MQ0F=0;AC=3;AN=8;DP4=2,2,2,3;MQ=39	GT:PL	0/0:0,6,77	0/0:0,3,40	1/1:148,12,0	0/1:36,0,17
OAR1	195098566	.	C	T	136.686	PASS	DP=43;VDB=0.00611948;SGB=-0.864905;RPBZ=0.36867;MQBZ=-2.74048;MQSBZ=0.631085;BQBZ=-1.76171;FS=0;MQ0F=0;AC=2;AN=8;DP4=8,8,4,3;MQ=40	GT:PL	0/0:0,12,128	0/0:4,22,186	0/0:0,18,206	1/1:181,18,0
OAR1	195098631	.	C	T	258.579	PASS	DP=26;VDB=0.0276294;SGB=-0.179869;RPBZ=-1.27368;MQBZ=1.97484;MQSBZ=1.47196;BQBZ=0.700299;FS=0;MQ0F=0;AC=4;AN=8;DP4=2,3,5,4;MQ=39	GT:PL	0/1:57,0,23	1/1:105,9,0	0/1:139,0,11	0/0:0,9,85
OAR1	195289754	.	T	C	34.1629	PASS	DP=16;VDB=0.32;SGB=-2.68629;RPBZ=-1.3495;MQBZ=-0.654654;MQSBZ=-1.17108;BQBZ=0.881917;FS=0;MQ0F=0;AC=2;AN=8;DP4=3,3,0,2;MQ=37	GT:PL	0/1:33,0,41	0/1:40,3,0	0/0:0,6,84	0/0:0,6,84
OAR1	195489397	.	G	A	479.316	PASS	DP=87;VDB=0.0224107;SGB=1.32112;RPBZ=-1.12391;MQBZ=-1.27635;MQSBZ=1.32566;BQBZ=-0.311813;FS=0;MQ0F=0;AC=5;AN=8;DP4=13,13,11,14;MQ=40	GT:PL	0/1:66,0,207	1/1:255,42,0	0/0:0,51,255	1/1:204,24,0
OAR1	196007036	.	A	G	139.827	PASS	DP=65;VDB=0.00488192;SGB=-1.25176;RPBZ=-0.763956;MQBZ=-0.846244;MQSBZ=0.468059;BQBZ=1.48653;FS=0;MQ0F=0;AC=2;AN=8;DP4=15,16,4,2;MQ=40	GT:PL	0/0:0,24,224	0/1:94,0,156	0/0:0,42,255	0/1:85,0,121
OAR1	196496832	.	C	T	262.383	PASS	DP=31;VDB=0.811884;SGB=0.726191;RPBZ=-0.532608;MQBZ=0.414122;MQSBZ=-1.59959;BQBZ=-0.984732;FS=0;MQ0F=0;AC=5;AN=8;DP4=3,2,5,6;MQ=34	GT:PL	1/1:55,6,0	0/0:0,6,66	0/1:63,0,70	1/1:186,21,0
OAR1	197121869	.	A	G	119.231	PASS	DP=17;VDB=0.251321;SGB=0.891771;RPBZ=-0.740153;MQBZ=-1;MQSBZ=-0.816497;BQBZ=-1.93649;FS=0;MQ0F=0;AC=2;AN=8;DP4=2,3,2,3;MQ=41	GT:PL	0/0:0,6,84	0/1:36,0,36	0/1:120,0,27	0/0:0,3,42
OAR1	197222241	.	A	G	66.8316	PASS	DP=68;VDB=0.735663;SGB=-2.00512;RPBZ=-0.0756171;MQBZ=0.507093;MQSBZ=-1.21218;BQBZ=0.73807;FS=0;MQ0F=0;AC=2;AN=8;DP4=13,19,2,2;MQ=41	GT:PL	0/1:90,0,172	0/0:0,21,203	0/1:18,0,189	0/0:0,33,255
OAR1	197630284	.	T	G	271.273	PASS	DP=52;VDB=0.863259;SGB=-27.0575;RPBZ=-4.49006;MQBZ=-0.870691;MQSBZ=-1.72242;BQBZ=5.01237;FS=0;MQ0F=0;AC=4;AN=8;DP4=0,23,6,7;MQ=37	GT:PL	0/1:109,0,85	0/1:142,0,89	0/1:41,0,98	0/1:18,0,116
OAR1	197675133	.	C	T	70.6001	PASS	DP=98;VDB=0.00595258;SGB=-8.50559;RPBZ=-0.172742;MQBZ=1.04517;MQSBZ=0.552598;BQBZ=-0.144793;FS=0;MQ0F=0;AC=2;AN=8;DP4=27,23,2,4;MQ=40	GT:PL	0/0:0,24,213	0/1:96,0,144	0/1:15,0,255	0/0:0,36,255
OAR1	198393090	.	C	T	465.442	PASS	DP=75;VDB=0.00071784;SGB=0.776084;RPBZ=0.368362;MQBZ=-0.0358298;MQSBZ=2.61391;BQBZ=0.0889258;FS=0;MQ0F=0;AC=4;AN=8;DP4=10,11,15,7;MQ=39	GT:PL	0/1:128,0,151	0/1:126,0,66	0/0:0,42,255	1/1:255,42,0
OAR1	199016122	.	A	T	59.7689	PASS	DP=29;VDB=0.497461;SGB=-7.26569;RPBZ=-0.429198;MQBZ=-0.737865;MQSBZ=0.276026;BQBZ=-1.5154;FS=0;MQ0F=0;AC=2;AN=8;DP4=6,6,1,3;MQ=40	GT:PL	0/1:75,0,33	0/1:23,0,68	0/0:0,18,204	0/0:24,33,119
OAR1	199787539	.	T	A	330.605	PASS	DP=57;VDB=2.26502e-06;SGB=-0.197842;RPBZ=-3.64159;MQBZ=-2.97592;MQSBZ=2.52632;BQBZ=-0.551421;FS=0;MQ0F=0;AC=3;AN=8;DP4=5,12,12,5;MQ=36	GT:PL	0/1:151,0,119	0/0:0,21,213	0/1:189,0,48	0/1:30,0,96
OAR1	199853068	.	T	C	61.0654	PASS	DP=35;VDB=0.0349627;SGB=-2.36533;RPBZ=-1.514;MQBZ=0.630126;MQSBZ=0.869657;BQBZ=-0.883883;FS=0;MQ0F=0;AC=2;AN=8;DP4=11,5,3,0;MQ=41	GT:PL	0/1:60,0,65	0/1:42,3,0	0/0:0,27,255	0/0:0,15,172
OAR1	201150321	.	T	C	495.485	PASS	DP=87;VDB=0.000520285;SGB=5.56076;RPBZ=-0.290127;MQBZ=-1.21423;MQSBZ=-0.386198;BQBZ=-1.07927;FS=0;MQ0F=0;AC=4;AN=8;DP4=29,3,44,3;MQ=41	GT:PL	0/1:175,0,179	0/0:0,27,191	0/1:130,0,159	1/1:234,78,0
OAR1	20116434	.	C	G	193.208	PASS	DP=22;VDB=0.00748664;SGB=1.89663;RPBZ=-0.215773;MQBZ=-1.36277;MQSBZ=1.36277;BQBZ=0.738262;FS=0;MQ0F=0;AC=3;AN=8;DP4=4,2,3,4;MQ=40	GT:PL	0/0:0,3,42	0/0:0,9,118	1/1:138,12,0	0/1:97,0,48
OAR1	201221357	.	C	T	394.48	PASS	DP=62;VDB=0.0332492;SGB=0.165287;RPBZ=-0.65581;MQBZ=0.164671;MQSBZ=1.15024;BQBZ=-0.562966;FS=0;MQ0F=0;AC=3;AN=8;DP4=10,8,13,6;MQ=36	GT:PL	0/1:117,0,126	0/0:0,27,254	0/1:106,0,63	0/1:211,1,0
OAR1	201987534	.	C	T	87.8187	PASS	DP=14;VDB=0.258434;SGB=1.26965;RPBZ=0.286502;MQBZ=-2.02869;FS=0;MQ0F=0;AC=2;AN=8;DP4=7,0,6,0;MQ=37	GT:PL	0/1:54,0,54	0/0:0,9,90	0/0:0,3,36	0/1:71,0,21
OAR1	202028367	.	A	T	220.574	PASS	DP=18;VDB=0.311328;SGB=-1.62611;RPBZ=0.917261;MQBZ=-0.981981;MQSBZ=-1.22474;BQBZ=2.29129;FS=0;MQ0F=0;AC=6;AN=8;DP4=1,2,3,4;MQ=41	GT:PL	0/1:64,0,54	1/1:118,9,0	0/1:36,0,36	1/1:40,3,0
OAR1	202228299	.	G	A	251.544	PASS	DP=29;VDB=0.0157474;SGB=0.124692;RPBZ=0.0982545;MQBZ=-0.18198;MQSBZ=2.12311;BQBZ=-0.112321;FS=0;MQ0F=0;AC=4;AN=8;DP4=3,4,7,3;MQ=37	GT:PL	0/0:0,6,77	1/1:177,15,0	0/1:41,0,118	0/1:75,0,27
OAR1	202260907	.	C	T	380.628	PASS	DP=76;VDB=0.0161632;SGB=-0.0196191;RPBZ=0.461363;MQBZ=0.47955;MQSBZ=-0.635731;BQBZ=-2.14437;FS=0;MQ0F=0;AC=3;AN=8;DP4=16,8,7,11;MQ=39	GT:PL	0/1:116,0,160	0/0:0,18,183	0/1:202,0,192	0/1:102,0,124
OAR1	202260916	.	C	T	595.658	PASS	DP=75;VDB=0.0120849;SGB=-10.9806;RPBZ=-0.0528757;MQBZ=-1.04704;MQSBZ=-0.134454;BQBZ=1.2212;FS=0;MQ0F=0;AC=5;AN=8;DP4=6,12,16,7;MQ=39	GT:PL	0/1:163,0,120	1/1:183,18,0	0/1:163,0,229	0/1:126,0,81
OAR1	202271740	.	G	A	711.074	PASS	DP=91;VDB=0.000261224;SGB=8.75258;RPBZ=1.93621;MQBZ=-0.57023;MQSBZ=-0.747613;BQBZ=-0.395493;FS=0;MQ0F=0;AC=6;AN=8;DP4=7,5,16,25;MQ=38	GT:PL	1/1:246,27,0	1/1:255,39,0	1/1:255,18,0	0/0:0,33,255
OAR1	202333558	.	G	A	135.264	PASS	DP=18;VDB=0.498872;SGB=-0.971411;RPBZ=0.731962;MQBZ=0.21146;MQSBZ=0.656647;BQBZ=0.511766;FS=0;MQ0F=0;AC=6;AN=8;DP4=4,2,3,2;MQ=35	GT:PL	1/1:36,3,0	1/1:40,3,0	1/1:101,9,0	0/0:0,18,160
OAR1	202365085	.	C	T	350.208	PASS	DP=26;VDB=0.00699122;SGB=0.947549;RPBZ=0.582575;MQBZ=0.372678;MQSBZ=-1.82574;BQBZ=0.282038;FS=0;MQ0F=0;AC=6;AN=8;DP4=2,1,4,8;MQ=38	GT:PL	1/1:177,18,0	1/1:118,9,0	1/1:97,9,0	0/0:0,9,101
OAR1	202380666	.	T	C	722.77	PASS	DP=88;VDB=1.63521e-09;SGB=-4.65166;RPBZ=0.376028;MQBZ=1.02408;MQSBZ=0.411111;BQBZ=0.341255;FS=0;MQ0F=0;AC=6;AN=8;DP4=5,8,20,16;MQ=40	GT:PL	1/1:255,33,0	1/1:255,39,0	0/1:247,0,6	0/1:3,0,255
OAR1	203005812	.	A	G	179.162	PASS	DP=46;VDB=0.959258;SGB=-9.73561;RPBZ=-0.641747;MQBZ=0.22112;MQSBZ=-0.784965;BQBZ=-1.36951;FS=0;MQ0F=0;AC=3;AN=8;DP4=8,10,3,5;MQ=39	GT:PL	0/1:85,0,69	0/1:77,0,160	0/1:57,0,128	0/0:0,18,155
OAR1	203114004	.	A	T	88.594	PASS	DP=20;VDB=0.0175817;SGB=-2.00512;RPBZ=0;MQBZ=-0.652791;MQSBZ=0.123091;BQBZ=-0.0968246;FS=0;MQ0F=0;AC=2;AN=8;DP4=3,5,3,1;MQ=40	GT:PL	0/0:0,9,101	0/1:91,0,24	0/1:36,0,30	0/0:0,9,118
OAR1	203496545	.	A	T	108.47	PASS	DP=11;VDB=0.0175817;SGB=0.197053;RPBZ=-0.3669;BQBZ=1.18322;FS=0;MQ0F=0;AC=3;AN=8;DP4=2,1,1,3;MQ=42	GT:PL	1/1:72,6,0	0/1:75,0,27	0/0:0,3,42	0/0:0,3,32
OAR1	203874956	.	A	C	126.503	PASS	DP=23;VDB=0.0270423;SGB=0.686263;RPBZ=-1.06118;MQBZ=-1.18322;MQSBZ=1.18322;BQBZ=-1.74773;FS=0;MQ0F=0;AC=3;AN=8;DP4=3,4,2,3;MQ=40	GT:PL	1/1:147,12,0	0/0:0,9,118	0/1:24,3,0	0/0:0,12,148
OAR1	203955048	.	C	T	131.961	PASS	DP=36;VDB=0.578781;SGB=-1.25106;RPBZ=0.125427;MQBZ=0.543404;MQSBZ=-0.783128;BQBZ=0.600099;FS=0;MQ0F=0;AC=3;AN=8;DP4=7,7,0,6;MQ=38	GT:PL	0/0:0,18,203	1/1:62,6,0	0/0:0,18,168	0/1:113,0,66
OAR1	204831246	.	A	G	142.926	PASS	DP=15;VDB=0.128355;SGB=-1.04402;RPBZ=-1.0435;MQBZ=-0.774597;MQSBZ=-1;BQBZ=-0.774597;FS=0;MQ0F=0;AC=6;AN=8;DP4=2,1,2,3;MQ=39	GT:PL	1/1:84,6,0	0/1:0,3,42	0/1:33,0,68	1/1:65,6,0
OAR1	205068367	.	C	T	63.815	PASS	DP=28;VDB=0.71601;SGB=1.90845;RPBZ=1.08447;MQBZ=0.5;MQSBZ=0.707107;BQBZ=0.733799;FS=0;MQ0F=0;AC=2;AN=8;DP4=7,5,3,0;MQ=41	GT:PL	0/0:0,6,84	1/1:105,9,0	0/0:0,24,244	0/0:0,6,84
OAR1	205378826	.	C	T	192.258	PASS	DP=55;VDB=0.00202008;SGB=-10.3492;RPBZ=-1.15545;MQBZ=-1.39104;MQSBZ=1.67705;BQBZ=0.559085;FS=0;MQ0F=0;AC=3;AN=8;DP4=10,11,6,3;MQ=39	GT:PL	0/1:27,0,103	0/0:0,15,174	0/1:155,0,144	0/1:51,0,206
OAR1	205407339	.	G	A	52.1748	PASS	DP=47;VDB=0.0408818;SGB=-7.26569;RPBZ=-1.39273;MQBZ=1.03352;MQSBZ=1.9162;BQBZ=-0.0965419;FS=0;MQ0F=0;AC=3;AN=8;DP4=15,7,1,3;MQ=39	GT:PL	0/1:21,0,160	0/0:0,12,100	0/1:42,0,255	0/1:33,0,68
OAR1	205414613	.	G	A	365.711	PASS	DP=37;VDB=0.000643162;SGB=-3.23275;RPBZ=0.0853048;BQBZ=-1.10972;FS=0;MQ0F=0;AC=5;AN=8;DP4=4,3,6,6;MQ=42	GT:PL	0/1:30,0,107	1/1:183,15,0	0/1:156,0,95	0/1:36,0,36
OAR1	205514985	.	C	T	183.779	PASS	DP=20;VDB=0.0309674;SGB=-0.821;RPBZ=1.55898;MQBZ=-0.912871;MQSBZ=1.32288;BQBZ=1.63299;FS=0;MQ0F=0;AC=4;AN=8;DP4=1,4,3,3;MQ=41	GT:PL	0/1:107,0,30	1/1:82,6,0	0/1:36,0,30	0/0:0,9,101
OAR1	205627395	.	T	G	455.802	PASS	DP=39;VDB=0.280825;SGB=1.29827;RPBZ=1.36845;MQBZ=0.0551573;MQSBZ=0.736266;BQBZ=0.279439;FS=0;MQ0F=0;AC=5;AN=8;DP4=4,4,7,8;MQ=41	GT:PL	1/1:176,15,0	0/0:0,18,201	0/1:158,0,45	1/1:167,15,0
OAR1	206467255	.	A	G	95.7416	PASS	DP=58;VDB=0.355087;SGB=-8.50559;RPBZ=-0.526435;MQBZ=-2.93447;MQSBZ=1.22172;BQBZ=-1.36942;FS=0;MQ0F=0;AC=2;AN=8;DP4=14,11,4,2;MQ=41	GT:PL	0/0:0,33,255	0/1:73,0,33	0/0:0,6,229	0/1:61,0,128
OAR1	206672526	.	G	A	231.024	PASS	DP=38;VDB=7.54754e-05;SGB=-1.33564;RPBZ=0.790435;MQBZ=-0.0691616;MQSBZ=0.733936;BQBZ=0.602094;FS=0;MQ0F=0;AC=4;AN=8;DP4=10,3,4,7;MQ=36	GT:PL	0/1:113,0,60	0/0:0,12,105	0/1:12,0,174	1/1:149,18,0
OAR1	206905957	.	T	C	38.0678	PASS	DP=18;VDB=0.18;SGB=-2.68629;RPBZ=-0.641427;BQBZ=-1.87083;FS=0;MQ0F=0;AC=2;AN=8;DP4=2,5,1,1;MQ=42	GT:PL	0/0:0,9,105	0/1:42,3,0	0/1:36,0,36	0/0:0,9,118
OAR1	207074633	.	T	A	610.633	PASS	DP=69;VDB=0.000443467;SGB=-4.10276;RPBZ=0.0322506;MQBZ=-0.786421;MQSBZ=-0.209722;BQBZ=0.208402;FS=0;MQ0F=0;AC=6;AN=8;DP4=6,5,16,11;MQ=39	GT:PL	1/1:255,36,0	0/1:88,0,187	0/1:84,0,147	1/1:223,27,0
OAR1	207722468	.	T	G	260.911	PASS	DP=56;VDB=0.00582302;SGB=-1.2257;RPBZ=-1.06815;MQBZ=-0.358218;MQSBZ=-0.358218;BQBZ=0.170017;FS=0;MQ0F=0;AC=4;AN=8;DP4=11,7,7,4;MQ=41	GT:PL	0/0:0,15,180	0/1:48,0,227	0/1:24,0,153	1/1:234,24,0
OAR1	207932436	.	A	G	277.68	PASS	DP=30;VDB=0.0513961;SGB=-3.21963;RPBZ=2.53222;MQBZ=-0.318223;MQSBZ=0.493384;BQBZ=-0.160128;FS=0;MQ0F=0;AC=6;AN=8;DP4=1,5,2,8;MQ=38	GT:PL	1/1:65,9,0	0/1:33,0,68	1/1:119,9,0	0/1:99,0,123
OAR1	20910524	.	G	A	256.985	PASS	DP=37;VDB=0.2421;SGB=3.26741;RPBZ=0.497775;MQBZ=-0.146029;MQSBZ=0.296586;BQBZ=0.0500547;FS=0;MQ0F=0;AC=4;AN=8;DP4=4,7,4,5;MQ=41	GT:PL	1/1:117,9,0	1/1:188,18,0	0/0:0,18,202	0/0:0,15,177
OAR1	209338857	.	A	G	317.868	PASS	DP=35;VDB=0.0396214;SGB=6.35594;RPBZ=-0.198556;MQBZ=0.532354;MQSBZ=1.1847;BQBZ=1.03775;FS=0;MQ0F=0;AC=3;AN=8;DP4=5,2,7,6;MQ=40	GT:PL	0/1:107,0,30	0/0:0,9,118	1/1:255,30,0	0/0:0,9,90
OAR1	209500304	.	T	C	193.677	PASS	DP=40;VDB=0.0327841;SGB=-9.12118;RPBZ=-1.68574;MQBZ=0.707107;MQSBZ=0.866025;BQBZ=1.52541;FS=0;MQ0F=0;AC=3;AN=8;DP4=8,6,4,3;MQ=41	GT:PL	0/1:75,0,33	0/0:0,15,163	0/1:90,0,185	0/1:68,0,33
OAR1	210116846	.	C	T	43.2443	PASS	DP=14;VDB=0.88;SGB=-1.03207;RPBZ=0;BQBZ=-1.58114;FS=0;MQ0F=0;AC=2;AN=8;DP4=2,3,2,0;MQ=42	GT:PL	0/0:0,9,119	0/1:42,3,0	0/0:0,6,84	0/1:42,3,0
OAR1	210223046	.	T	C	229.745	PASS	DP=20;VDB=0.251998;SGB=1.93375;RPBZ=0.53033;MQBZ=0.931695;MQSBZ=-1.49071;BQBZ=-0.75;FS=0;MQ0F=0;AC=6;AN=8;DP4=1,1,4,4;MQ=38	GT:PL	0/1:0,3,40	1/1:119,9,0	1/1:153,15,0	0/1:0,3,42
OAR1	210287366	.	A	T	45.4186	PASS	DP=8;VDB=0.58;SGB=-1.03207;RPBZ=0;MQBZ=1.54919;MQSBZ=0;BQBZ=-1;FS=0;MQ0F=0.125;AC=4;AN=8;DP4=1,1,1,1;MQ=26	GT:PL	0/1:0,3,24	0/1:0,3,4	0/1:40,3,0	0/1:42,3,0
OAR1	210287437	.	A	G	286.946	PASS	DP=56;VDB=0.0185294;SGB=-8.49947;RPBZ=0.574555;MQBZ=-1.49443;MQSBZ=0.634002;BQBZ=1.49122;FS=0;MQ0F=0.0357143;AC=4;AN=8;DP4=9,7,6,9;MQ=36	GT:PL	0/1:191,0,114	0/1:0,1,4	0/1:24,0,141	0/1:108,0,148
OAR1	211515791	.	G	A	46.9662	PASS	DP=19;VDB=0.17915;SGB=-2.57971;RPBZ=0;MQBZ=-0.390868;MQSBZ=-1.74801;BQBZ=-1.5753;FS=0;MQ0F=0;AC=3;AN=8;DP4=4,4,1,2;MQ=38	GT:PL	0/1:42,3,0	0/1:8,0,114	0/1:36,0,36	0/0:0,9,118
OAR1	212062227	.	A	G	318.965	PASS	DP=44;VDB=0.0155988;SGB=-7.58825;RPBZ=1.36586;MQBZ=0;MQSBZ=0.721688;BQBZ=0.657794;FS=0;MQ0F=0;AC=5;AN=8;DP4=11,2,9,3;MQ=40	GT:PL	0/1:24,0,145	0/1:116,0,109	0/1:113,0,107	1/1:105,9,0
OAR1	212068849	.	C	T	460.606	PASS	DP=47;VDB=0.00117786;SGB=-3.14655;RPBZ=0.907886;MQBZ=-0.606977;MQSBZ=-0.790569;BQBZ=0.0339107;FS=0;MQ0F=0;AC=5;AN=8;DP4=3,4,7,12;MQ=41	GT:PL	0/1:124,0,93	0/1:33,0,69	0/1:88,0,63	1/1:255,33,0
OAR1	212325519	.	A	T	548.342	PASS	DP=39;VDB=0.000181571;SGB=-1.53492;RPBZ=0.737436;MQBZ=1.29201;MQSBZ=0.0371487;BQBZ=1.3054;FS=0;MQ0F=0;AC=6;AN=8;DP4=1,2,13,7;MQ=37	GT:PL	0/1:58,0,36	1/1:196,18,0	1/1:255,27,0	0/1:79,0,30
OAR1	212371527	.	A	C	166.438	PASS	DP=19;VDB=0.226058;SGB=-0.674143;RPBZ=-2.34521;BQBZ=-0.816497;FS=0;MQ0F=0;AC=4;AN=8;DP4=2,2,2,4;MQ=42	GT:PL	1/1:148,12,0	0/1:26,0,36	0/1:33,0,75	0/0:0,3,42
OAR1	212779052	.	G	A	108.923	PASS	DP=26;VDB=0.0308934;SGB=-2.00771;RPBZ=1.1127;MQBZ=0.981307;MQSBZ=2.20794;BQBZ=0.666667;FS=0;MQ0F=0;AC=2;AN=8;DP4=2,7,2,2;MQ=40	GT:PL	0/1:72,0,65	0/0:0,6,77	0/0:0,12,136	0/1:75,0,33
OAR1	212857755	.	G	A	304.634	PASS	DP=59;VDB=0.000421102;SGB=-0.416123;RPBZ=-0.416978;MQBZ=-0.28879;MQSBZ=1.40174;BQBZ=1.53739;FS=0;MQ0F=0;AC=5;AN=8;DP4=8,9,11,5;MQ=29	GT:PL	1/1:169,21,0	1/1:109,18,0	0/1:72,0,140	0/0:0,27,209
OAR1	21290213	.	G	A	30.7277	PASS	DP=91;VDB=1.32655e-06;SGB=-12.5151;RPBZ=-0.277544;MQBZ=-5.87484;MQSBZ=1.14361;BQBZ=1.12782;FS=0;MQ0F=0.0989011;AC=3;AN=8;DP4=11,14,17,11;MQ=21	GT:PL	0/0:0,4,195	0/1:7,0,15	0/1:53,0,148	0/1:8,0,220
OAR1	214090011	.	G	T	533.246	PASS	DP=38;VDB=0.0102297;SGB=-2.32183;RPBZ=0.972588;MQBZ=-0.900937;MQSBZ=-0.119523;BQBZ=-0.767512;FS=0;MQ0F=0;AC=5;AN=8;DP4=1,2,14,8;MQ=40	GT:PL	1/1:159,15,0	0/1:90,0,27	0/1:161,0,18	0/1:168,0,15
OAR1	214299707	.	C	T	368.335	PASS	DP=27;VDB=0.0398674;SGB=-3.4056;RPBZ=-0.397762;MQBZ=0.79828;MQSBZ=2.06667;BQBZ=1.30621;FS=0;MQ0F=0;AC=6;AN=8;DP4=2,2,4,9;MQ=37	GT:PL	1/1:145,15,0	0/1:129,0,30	1/1:100,9,0	0/1:33,0,69
OAR1	214882888	.	A	T	136.531	PASS	DP=89;VDB=8.74358e-06;SGB=-11.5943;RPBZ=-4.38829;MQBZ=-6.06576;MQSBZ=-1.15347;BQBZ=2.05159;FS=0;MQ0F=0.0561798;AC=4;AN=8;DP4=10,14,10,15;MQ=26	GT:PL	0/1:23,0,108	0/1:59,0,142	0/1:19,0,255	0/1:76,0,88
OAR1	214882889	.	A	G	96.0713	PASS	DP=89;VDB=9.35954e-06;SGB=-11.2872;RPBZ=-4.03804;MQBZ=-5.97212;MQSBZ=-1.15347;BQBZ=3.24445;FS=0;MQ0F=0.0561798;AC=4;AN=8;DP4=11,14,9,15;MQ=26	GT:PL	0/1:23,0,108	0/1:41,0,140	0/1:17,0,253	0/1:57,0,108
OAR1	215143053	.	C	T	183.63	PASS	DP=44;VDB=0.399478;SGB=-1.69618;RPBZ=-0.776183;MQBZ=-1.1418;MQSBZ=-1.1418;BQBZ=-1.06739;FS=0;MQ0F=0;AC=4;AN=8;DP4=9,6,6,3;MQ=39	GT:PL	0/0:0,21,234	1/1:84,9,0	0/1:124,0,26	0/1:18,0,172
OAR1	215789493	.	C	T	367.345	PASS	DP=41;VDB=0.022054;SGB=-1.17541;RPBZ=-0.321475;MQBZ=0.209427;MQSBZ=-1.25656;BQBZ=0.209427;FS=0;MQ0F=0;AC=5;AN=8;DP4=4,5,5,7;MQ=41	GT:PL	1/1:153,12,0	1/1:165,15,0	0/0:0,9,119	0/1:93,0,182
OAR1	216272237	.	G	T	238.666	PASS	DP=27;VDB=0.00724645;SGB=-6.64451;RPBZ=-0.90613;MQBZ=0.369744;MQSBZ=-1.41846;BQBZ=0.901573;FS=0;MQ0F=0;AC=6;AN=8;DP4=8,2,5,4;MQ=39	GT:PL	0/1:68,0,136	1/1:72,6,0	0/1:24,0,123	1/1:113,9,0
OAR1	217326212	.	A	G	182.602	PASS	DP=18;VDB=0.651061;SGB=-1.42054;RPBZ=-1.48149;MQBZ=-0.654654;MQSBZ=-1;BQBZ=-0.128388;FS=0;MQ0F=0;AC=6;AN=8;DP4=2,1,3,4;MQ=41	GT:PL	0/1:36,0,36	0/1:33,0,58	1/1:109,12,0	1/1:42,3,0
OAR1	217554000	.	C	T	82.2098	PASS	DP=25;VDB=0.152777;SGB=-2.00512;RPBZ=1.34647;MQBZ=-1.58114;MQSBZ=1.1547;BQBZ=-1.38042;FS=0;MQ0F=0;AC=2;AN=8;DP4=3,7,3,1;MQ=41	GT:PL	0/0:0,6,77	0/1:96,0,30	0/1:24,0,145	0/0:0,6,77
OAR1	217609879	.	G	T	407.903	PASS	DP=52;VDB=0.0023716;SGB=-3.43595;RPBZ=-1.33872;MQBZ=-1.5149;MQSBZ=1.03852;BQBZ=0.662868;FS=0;MQ0F=0;AC=5;AN=8;DP4=5,7,11,7;MQ=38	GT:PL	1/1:201,21,0	0/1:30,0,85	0/1:190,0,140	0/1:27,0,129
OAR1	217794036	.	G	A	151.252	PASS	DP=52;VDB=0.255255;SGB=-17.3742;RPBZ=-0.279124;MQBZ=-3.57043;MQSBZ=-0.513613;BQBZ=1.25499;FS=0;MQ0F=0;AC=4;AN=8;DP4=13,7,3,4;MQ=41	GT:PL	0/1:28,0,107	0/1:64,0,33	0/1:91,0,174	0/1:7,0,248
OAR1	217794108	.	T	C	82.9723	PASS	DP=41;VDB=0.203629;SGB=-7.88738;RPBZ=-1.83943;MQBZ=-3.6;MQSBZ=-1.85043;BQBZ=-0.271211;FS=0;MQ0F=0;AC=3;AN=8;DP4=8,8,1,4;MQ=40	GT:PL	0/1:34,0,36	0/1:78,0,30	0/0:0,15,172	0/1:10,0,232
OAR1	217794112	.	G	A	82.9648	PASS	DP=40;VDB=0.203629;SGB=-7.88738;RPBZ=-1.87998;MQBZ=-3.6;MQSBZ=-1.85043;BQBZ=1.01704;FS=0;MQ0F=0;AC=3;AN=8;DP4=8,8,1,4;MQ=40	GT:PL	0/1:34,0,36	0/1:78,0,30	0/0:0,15,153	0/1:10,0,243
OAR1	217794123	.	G	A	72.5053	PASS	DP=20;VDB=0.112085;SGB=-2.00512;RPBZ=-0.212366;MQBZ=-2.73726;MQSBZ=-0.847319;BQBZ=0.3028;FS=0;MQ0F=0;AC=3;AN=8;DP4=1,9,0,4;MQ=40	GT:PL	0/1:36,3,0	1/1:81,9,0	0/0:0,9,71	0/0:0,21,159
OAR1	217794146	.	T	C	63.5113	PASS	DP=14;VDB=0.0238972;SGB=-7.26569;RPBZ=0;MQBZ=-2.73726;FS=0;MQ0F=0;AC=5;AN=8;DP4=0,10,0,4;MQ=40	GT:PL	1/1:36,3,0	1/1:56,6,0	0/0:0,9,90	0/1:12,0,130
OAR1	217826418	.	C	T	323.512	PASS	DP=27;VDB=0.00478706;SGB=-1.6581;RPBZ=0.716575;MQBZ=-0.766428;MQSBZ=-1.69464;BQBZ=0.434226;FS=0;MQ0F=0;AC=6;AN=8;DP4=0,3,8,3;MQ=40	GT:PL	1/1:170,15,0	1/1:109,9,0	0/1:15,0,63	0/1:68,0,33
OAR1	219022900	.	T	A	171.109	PASS	DP=43;VDB=0.0846985;SGB=-1.24859;RPBZ=-0.369231;MQBZ=0.612372;MQSBZ=-1;BQBZ=1.31542;FS=0;MQ0F=0;AC=3;AN=8;DP4=9,7,2,4;MQ=41	GT:PL	0/0:0,27,255	0/1:33,0,75	0/0:0,15,169	1/1:183,15,0
OAR1	21902838	.	T	G	507.059	PASS	DP=63;VDB=0.000929262;SGB=-9.7466;RPBZ=-0.111229;MQBZ=-0.041834;MQSBZ=-1.99208;BQBZ=1.02417;FS=0;MQ0F=0;AC=5;AN=8;DP4=4,13,10,9;MQ=40	GT:PL	0/1:87,0,179	0/1:66,0,112	0/1:148,0,160	1/1:246,27,0
OAR1	219286533	.	C	A	484.4	PASS	DP=38;VDB=0.0620431;SGB=-3.54233;RPBZ=0.28145;MQBZ=0.715876;MQSBZ=0.253645;BQBZ=0.999897;FS=0;MQ0F=0;AC=6;AN=8;DP4=1,5,9,8;MQ=40	GT:PL	0/1:87,0,104	1/1:84,6,0	1/1:238,24,0	0/1:114,0,45
OAR1	22062949	.	G	A	287.592	PASS	DP=32;VDB=0.00623357;SGB=4.11542;RPBZ=-0.274838;MQBZ=0.248755;MQSBZ=-1.45521;BQBZ=0.977489;FS=0;MQ0F=0;AC=3;AN=8;DP4=3,4,6,5;MQ=39	GT:PL	0/0:0,6,72	0/1:165,0,6	0/0:0,12,136	1/1:166,18,0
OAR1	220851297	.	A	G	31.0288	PASS	DP=20;VDB=0.02;SGB=-2.68629;RPBZ=1.18221;BQBZ=-0.484123;FS=0;MQ0F=0;AC=2;AN=8;DP4=4,4,1,1;MQ=42	GT:PL	0/0:0,12,153	0/1:36,0,36	0/0:0,3,42	0/1:33,0,75
OAR1	221999462	.	G	C	32.0402	PASS	DP=6;VDB=0.26;SGB=-1.03207;RPBZ=1.38873;MQBZ=1.47561;FS=0;MQ0F=0;AC=2;AN=8;DP4=0,4,0,2;MQ=35	GT:PL	0/1:36,3,0	0/0:0,6,43	0/1:36,3,0	0/0:0,6,66
OAR1	222545835	.	C	A	94.2045	PASS	DP=15;VDB=0.446842;SGB=0.0467143;RPBZ=1.36438;MQBZ=0;MQSBZ=-0.353553;BQBZ=-0.547723;FS=0;MQ0F=0;AC=3;AN=8;DP4=3,2,3,1;MQ=36	GT:PL	0/0:0,9,89	0/1:42,3,0	1/1:95,9,0	0/0:0,6,84
OAR1	222624200	.	C	T	229.151	PASS	DP=19;VDB=0.0907041;SGB=0.0813577;RPBZ=-1.12782;MQBZ=-1.1726;MQSBZ=0.582672;BQBZ=0.263523;FS=0;MQ0F=0;AC=5;AN=8;DP4=2,1,3,5;MQ=38	GT:PL	0/1:36,0,36	1/1:89,9,0	1/1:146,12,0	0/0:0,6,78
OAR1	223355656	.	T	G	162.015	PASS	DP=19;VDB=0.0583107;SGB=0.306861;RPBZ=0.307588;MQBZ=-1.1726;MQSBZ=-2.09762;BQBZ=-1.46385;FS=0;MQ0F=0;AC=6;AN=8;DP4=2,1,4,4;MQ=34	GT:PL	1/1:62,6,0	0/1:0,6,84	0/1:98,0,24	1/1:42,3,0
OAR1	223645372	.	G	A	49.0555	PASS	DP=14;VDB=0.336489;SGB=1.56341;RPBZ=0.603513;MQBZ=0.774597;MQSBZ=0.57735;BQBZ=-1.53704;FS=0;MQ0F=0;AC=2;AN=8;DP4=4,1,2,1;MQ=39	GT:PL	1/1:89,9,0	0/0:0,3,32	0/0:0,6,77	0/0:0,6,66
OAR1	223691199	.	G	A	313.149	PASS	DP=31;VDB=0.0448615;SGB=0.740525;RPBZ=-1.19481;MQBZ=-0.984732;MQSBZ=-1.28812;BQBZ=-0.984732;FS=0;MQ0F=0;AC=5;AN=8;DP4=3,2,4,7;MQ=40	GT:PL	0/1:87,0,69	1/1:40,3,0	1/1:228,21,0	0/0:0,9,118
OAR1	223711529	.	G	A	454.768	PASS	DP=52;VDB=0.080746;SGB=-3.31685;RPBZ=-1.36416;MQBZ=0.865308;MQSBZ=-0.768373;BQBZ=-1.07198;FS=0;MQ0F=0;AC=4;AN=8;DP4=5,4,8,12;MQ=40	GT:PL	0/1:170,0,135	0/1:31,0,73	0/1:255,0,6	0/1:36,0,36
OAR1	223735038	.	A	G	239.255	PASS	DP=35;VDB=0.00695703;SGB=3.36078;RPBZ=-2.12394;MQBZ=0.78278;MQSBZ=-1.70174;BQBZ=1.82574;FS=0;MQ0F=0;AC=2;AN=8;DP4=3,9,5,4;MQ=41	GT:PL	0/0:0,9,107	0/1:72,0,72	0/1:206,0,57	0/0:0,15,132
OAR1	223841475	.	G	A	128.591	PASS	DP=37;VDB=0.138089;SGB=-1.62982;RPBZ=0.185899;MQBZ=-0.129909;MQSBZ=-1.85382;BQBZ=-0.782691;FS=0;MQ0F=0;AC=3;AN=8;DP4=5,9,3,2;MQ=39	GT:PL	0/0:0,15,180	0/1:36,0,36	0/0:0,24,223	1/1:137,12,0
OAR1	224235994	.	A	T	165.113	PASS	DP=50;VDB=0.369435;SGB=-9.12079;RPBZ=0.853224;MQBZ=-0.737534;MQSBZ=1.84284;BQBZ=0.62172;FS=0;MQ0F=0;AC=3;AN=8;DP4=13,8,4,3;MQ=40	GT:PL	0/0:0,18,181	0/1:13,0,207	0/1:63,0,158	0/1:129,0,49
OAR1	225587170	.	T	C	595.055	PASS	DP=57;VDB=0.283245;SGB=-4.01187;RPBZ=0.572998;MQBZ=-0.691664;MQSBZ=1.15233;BQBZ=-0.546;FS=0;MQ0F=0;AC=6;AN=8;DP4=6,3,10,14;MQ=39	GT:PL	1/1:255,30,0	0/1:65,0,66	0/1:137,0,181	1/1:177,21,0
OAR1	225623267	.	G	C	168.087	PASS	DP=43;VDB=0.00456383;SGB=-9.73446;RPBZ=0.431865;MQBZ=-1.12339;MQSBZ=-0.388867;BQBZ=-0.476314;FS=0;MQ0F=0;AC=3;AN=8;DP4=9,7,7,1;MQ=40	GT:PL	0/0:0,15,153	0/1:157,0,60	0/1:21,0,185	0/1:30,0,102
OAR1	225726263	.	C	G	657.486	PASS	DP=52;VDB=0.0030722;SGB=3.00683;RPBZ=0.536405;MQBZ=-0.426401;MQSBZ=-0.790569;BQBZ=-1.03652;FS=0;MQ0F=0;AC=6;AN=8;DP4=1,3,9,13;MQ=41	GT:PL	0/0:0,12,148	1/1:255,24,0	1/1:196,18,0	1/1:250,24,0
OAR1	225911630	.	T	C	580.771	PASS	DP=69;VDB=0.00038566;SGB=-3.9069;RPBZ=-0.548467;MQBZ=-0.0534808;MQSBZ=-0.777712;BQBZ=0;FS=0;MQ0F=0;AC=5;AN=8;DP4=6,9,15,10;MQ=39	GT:PL	0/1:149,0,156	1/1:132,12,0	0/1:253,0,36	0/1:86,0,191
OAR1	226411637	.	G	A	347.962	PASS	DP=31;VDB=0.0165404;SGB=5.34201;RPBZ=0.797081;MQBZ=-0.679366;MQSBZ=0.948683;BQBZ=-0.254829;FS=0;MQ0F=0;AC=4;AN=8;DP4=4,2,6,7;MQ=41	GT:PL	1/1:196,18,0	0/0:0,12,139	0/0:0,6,78	1/1:199,21,0
OAR1	226802366	.	G	A	127.543	PASS	DP=20;VDB=0.396258;SGB=0.891771;RPBZ=0.740153;MQBZ=0;MQSBZ=-0.306186;BQBZ=-1;FS=0;MQ0F=0;AC=4;AN=8;DP4=2,3,4,1;MQ=38	GT:PL	0/1:24,3,0	0/1:0,3,42	0/0:0,12,134	1/1:146,12,0
OAR1	227236460	.	C	T	129.206	PASS	DP=22;VDB=0.01209;SGB=3.78388;RPBZ=-0.202462;MQBZ=0.588612;MQSBZ=1.68175;BQBZ=0.155158;FS=0;MQ0F=0;AC=2;AN=8;DP4=6,3,3,2;MQ=40	GT:PL	0/0:0,6,77	0/0:0,6,66	1/1:172,15,0	0/0:0,15,154
OAR1	227304240	.	C	T	211.217	PASS	DP=20;VDB=0.000921711;SGB=0.0993888;RPBZ=-0.684167;MQBZ=0.111803;MQSBZ=-0.527046;BQBZ=-0.414578;FS=0;MQ0F=0;AC=5;AN=8;DP4=2,2,4,4;MQ=38	GT:PL	1/1:23,3,0	0/1:33,0,68	1/1:196,18,0	0/0:0,6,61
OAR1	227739953	.	C	T	69.8862	PASS	DP=22;VDB=0.185719;SGB=-2.36533;RPBZ=-0.76806;MQBZ=1.03133;MQSBZ=-0.581087;BQBZ=0.388938;FS=0;MQ0F=0;AC=2;AN=8;DP4=4,6,2,1;MQ=40	GT:PL	0/1:42,3,0	0/0:0,15,169	0/1:69,0,33	0/0:0,12,128
OAR1	227743487	.	C	A	435.524	PASS	DP=60;VDB=0.00679643;SGB=9.40832;RPBZ=0.0865696;MQBZ=-0.378813;MQSBZ=2.35201;BQBZ=0.150948;FS=0;MQ0F=0;AC=4;AN=8;DP4=8,8,11,7;MQ=39	GT:PL	1/1:229,21,0	0/0:0,9,119	1/1:255,33,0	0/0:0,39,255
OAR1	227900788	.	C	G	55.1671	PASS	DP=7;VDB=0.142856;SGB=-1.35278;RPBZ=-0.356753;MQBZ=0;FS=0;MQ0F=0;AC=6;AN=8;DP4=4,0,3,0;MQ=34	GT:PL	1/1:36,3,0	1/1:36,3,0	1/1:23,3,0	0/0:0,12,94
OAR1	227907140	.	T	G	374.825	PASS	DP=36;VDB=0.00354683;SGB=-1.84046;RPBZ=-0.773177;MQBZ=0.569043;MQSBZ=-1.36182;BQBZ=1.22864;FS=0;MQ0F=0;AC=5;AN=8;DP4=1,2,5,9;MQ=39	GT:PL	0/1:36,0,36	0/1:164,0,10	0/1:120,0,7	1/1:95,9,0
OAR1	229353857	.	C	T	64.7704	PASS	DP=32;VDB=0.121375;SGB=-1.63269;RPBZ=-2.77151;MQBZ=-1.31203;MQSBZ=0;BQBZ=0.101274;FS=0;MQ0F=0;AC=2;AN=8;DP4=5,10,4,1;MQ=39	GT:PL	0/0:0,9,113	0/0:0,6,62	0/1:80,0,100	0/1:24,0,178
OAR1	229410162	.	A	G	358.269	PASS	DP=31;VDB=0.00129114;SGB=0.858319;RPBZ=-1.39116;MQBZ=0.752773;MQSBZ=0.940966;BQBZ=0.991409;FS=0;MQ0F=0;AC=5;AN=8;DP4=5,0,7,5;MQ=39	GT:PL	1/1:72,6,0	0/0:0,12,112	1/1:223,21,0	0/1:107,0,30
OAR1	230540326	.	G	A	226.299	PASS	DP=60;VDB=0.0207625;SGB=-10.9633;RPBZ=-0.371068;MQBZ=0.0866224;MQSBZ=-2.10226;BQBZ=0.042771;FS=0;MQ0F=0;AC=3;AN=8;DP4=8,17,4,6;MQ=36	GT:PL	0/0:0,51,255	0/1:91,0,30	0/1:6,0,144	0/1:168,0,38
OAR1	231235212	.	T	C	73.231	PASS	DP=14;VDB=0.112085;SGB=0.00946272;RPBZ=1.11157;MQBZ=-2.19578;MQSBZ=-0.154303;BQBZ=-1.55563;FS=0;MQ0F=0;AC=2;AN=8;DP4=1,4,2,2;MQ=39	GT:PL	0/1:63,0,33	0/0:0,3,42	0/1:47,0,33	0/0:0,6,78
OAR1	231326403	.	G	A	107.493	PASS	DP=13;VDB=0.275912;SGB=0.312258;RPBZ=1.19183;FS=0;MQ0F=0;AC=5;AN=8;DP4=1,1,3,1;MQ=42	GT:PL	0/1:0,3,42	0/1:0,3,42	0/1:42,3,0	1/1:105,9,0
OAR1	231537665	.	G	A	248.983	PASS	DP=38;VDB=0.122193;SGB=-1.44086;RPBZ=-1.05519;MQBZ=0.610368;MQSBZ=0.996727;BQBZ=0.397652;FS=0;MQ0F=0;AC=4;AN=8;DP4=3,7,5,5;MQ=41	GT:PL	0/1:30,0,94	0/1:31,0,83	1/1:232,21,0	0/0:0,12,128
OAR1	231837659	.	T	G	380	PASS	DP=34;VDB=0.0308614;SGB=-1.46537;RPBZ=0.881853;MQBZ=1.43024;MQSBZ=0.415425;BQBZ=0.756273;FS=0;MQ0F=0;AC=5;AN=8;DP4=2,3,10,4;MQ=39	GT:PL	0/1:72,0,36	0/1:99,0,63	1/1:202,21,0	0/1:47,0,23
OAR1	232006509	.	T	G	57.4938	PASS	DP=39;VDB=0.00923447;SGB=-7.88738;RPBZ=2.53987;MQBZ=0.963107;MQSBZ=0.844025;BQBZ=1.08096;FS=0;MQ0F=0;AC=2;AN=8;DP4=21,3,4,1;MQ=40	GT:PL	0/0:0,9,195	0/0:0,9,60	0/1:27,0,79	0/1:70,0,112
OAR1	232217178	.	A	T	134.714	PASS	DP=25;VDB=0.0733923;SGB=0.686263;RPBZ=1.17757;MQBZ=1.16775;MQSBZ=-0.113961;BQBZ=1.48859;FS=0;MQ0F=0;AC=3;AN=8;DP4=5,3,2,3;MQ=41	GT:PL	0/0:0,6,84	0/1:30,0,105	1/1:148,12,0	0/0:0,9,113
OAR1	23239907	.	C	T	307.382	PASS	DP=39;VDB=0.446641;SGB=-1.52654;RPBZ=-1.62543;MQBZ=-1.04881;MQSBZ=-1.04881;BQBZ=-0.102772;FS=0;MQ0F=0;AC=5;AN=8;DP4=6,5,5,5;MQ=41	GT:PL	1/1:42,3,0	0/1:137,0,60	0/0:0,27,255	1/1:172,15,0
OAR1	233058518	.	T	C	146.859	PASS	DP=31;VDB=0.00542375;SGB=-1.88854;RPBZ=0.486759;MQBZ=-1.20913;MQSBZ=1.49854;BQBZ=-1;FS=0;MQ0F=0;AC=3;AN=8;DP4=4,4,6,2;MQ=36	GT:PL	0/1:96,0,60	0/1:41,0,15	0/1:48,0,105	0/0:0,6,75
OAR1	233289935	.	G	A	270.423	PASS	DP=38;VDB=0.281503;SGB=-1.33969;RPBZ=-0.381594;MQBZ=-0.489317;MQSBZ=0.869582;BQBZ=-0.761316;FS=0;MQ0F=0;AC=4;AN=8;DP4=5,4,3,8;MQ=40	GT:PL	0/0:0,9,111	1/1:113,9,0	0/1:64,0,72	0/1:135,0,126
OAR1	233289966	.	T	C	150.012	PASS	DP=35;VDB=0.0609326;SGB=-2.21267;RPBZ=-0.397475;MQBZ=-0.576697;MQSBZ=1.90532;BQBZ=1.24399;FS=0;MQ0F=0;AC=3;AN=8;DP4=2,11,5,1;MQ=41	GT:PL	0/1:66,0,27	0/0:0,9,119	0/1:30,0,79	0/1:93,0,141
OAR1	233448326	.	T	C	31.7576	PASS	DP=11;VDB=0.44;SGB=-1.03207;RPBZ=-1.64384;BQBZ=-1.41421;FS=0;MQ0F=0;AC=2;AN=8;DP4=3,1,1,1;MQ=42	GT:PL	0/0:0,3,42	0/1:36,3,0	0/1:33,0,75	0/0:0,3,42
OAR1	23348968	.	G	A	244.606	PASS	DP=42;VDB=0.101701;SGB=4.58191;RPBZ=0.193857;MQBZ=-0.692261;MQSBZ=-1.3628;BQBZ=-0.162867;FS=0;MQ0F=0;AC=2;AN=8;DP4=4,10,4,7;MQ=36	GT:PL	0/0:0,15,166	0/1:93,0,96	0/1:191,0,21	0/0:0,15,123
OAR1	233608999	.	T	C	266.163	PASS	DP=70;VDB=0.122175;SGB=1.06199;RPBZ=-1.26231;MQBZ=0.294781;MQSBZ=1.07026;BQBZ=1.21213;FS=0;MQ0F=0;AC=2;AN=8;DP4=15,11,3,9;MQ=40	GT:PL	0/1:84,0,161	0/1:221,0,197	0/0:0,27,239	0/0:0,12,137
OAR1	234522364	.	C	T	71.1337	PASS	DP=11;VDB=0.138089;SGB=-1.04402;RPBZ=0.912871;MQBZ=-0.699206;BQBZ=0.912871;FS=0;MQ0F=0;AC=6;AN=8;DP4=6,0,5,0;MQ=34	GT:PL	0/1:0,3,36	1/1:55,6,0	0/1:46,0,93	1/1:8,3,0
OAR1	234720203	.	G	C	164.156	PASS	DP=31;VDB=0.154146;SGB=1.94896;RPBZ=-1.23407;MQBZ=-1.25357;MQSBZ=-0.620174;BQBZ=-1.6301;FS=0;MQ0F=0;AC=3;AN=8;DP4=3,8,2,5;MQ=40	GT:PL	0/0:0,15,183	0/1:75,0,27	0/0:0,15,167	1/1:134,15,0
OAR1	235056193	.	T	C	78.0571	PASS	DP=14;VDB=0.045681;SGB=1.56341;RPBZ=0.4499;MQBZ=1.17108;MQSBZ=0.872872;BQBZ=1.18322;FS=0;MQ0F=0;AC=2;AN=8;DP4=4,1,2,1;MQ=37	GT:PL	0/0:0,3,24	0/0:0,6,61	0/0:0,6,84	1/1:118,9,0
OAR1	235147837	.	A	C	72.3972	PASS	DP=15;VDB=0.145389;SGB=-2.48239;RPBZ=1.25109;MQBZ=-1.11803;MQSBZ=0.534522;BQBZ=-0.582085;FS=0;MQ0F=0;AC=4;AN=8;DP4=3,2,4,0;MQ=40	GT:PL	0/1:15,0,36	0/0:0,9,119	0/1:36,0,13	1/1:62,6,0
OAR1	235230167	.	C	T	216.655	PASS	DP=36;VDB=0.538025;SGB=-1.8826;RPBZ=-0.290723;MQBZ=-0.426299;MQSBZ=0;BQBZ=1.279;FS=0;MQ0F=0;AC=3;AN=8;DP4=8,5,3,5;MQ=40	GT:PL	0/1:105,0,45	0/0:0,18,182	0/1:30,0,96	0/1:121,0,60
OAR1	2353311	.	G	A	354.032	PASS	DP=39;VDB=0.00164158;SGB=1.42471;RPBZ=-1.59014;MQBZ=0.325648;MQSBZ=-0.492334;BQBZ=0.658254;FS=0;MQ0F=0;AC=5;AN=8;DP4=1,7,10,4;MQ=39	GT:PL	0/0:0,21,184	1/1:145,12,0	1/1:204,39,18	0/1:68,0,33
OAR1	235401881	.	G	A	411.896	PASS	DP=82;VDB=0.0266124;SGB=-0.214697;RPBZ=1.64222;MQBZ=0.601263;MQSBZ=0.422141;BQBZ=1.5567;FS=0;MQ0F=0;AC=4;AN=8;DP4=14,15,9,8;MQ=40	GT:PL	0/0:0,27,255	0/1:175,0,187	0/1:33,0,255	1/1:248,27,0
OAR1	235408457	.	G	A	253.91	PASS	DP=47;VDB=0.0276294;SGB=3.26741;RPBZ=0.528914;MQBZ=1.70969;MQSBZ=-0.322604;BQBZ=2.11304;FS=0;MQ0F=0;AC=3;AN=8;DP4=8,10,5,4;MQ=40	GT:PL	0/0:0,18,207	0/1:179,0,94	0/0:0,24,217	1/1:119,9,0
OAR1	235424095	.	T	C	718.454	PASS	DP=72;VDB=0.00020598;SGB=-4.2849;RPBZ=-0.200928;MQBZ=0.134237;MQSBZ=1.66299;BQBZ=2.38372;FS=0;MQ0F=0;AC=6;AN=8;DP4=7,7,15,13;MQ=38	GT:PL	0/1:117,0,181	0/1:212,0,143	1/1:198,0,0	1/1:228,21,0
OAR1	236090972	.	A	G	139.766	PASS	DP=31;VDB=0.320361;SGB=-2.21267;RPBZ=1.01759;MQBZ=-0.473159;MQSBZ=1.62226;BQBZ=-0.177898;FS=0;MQ0F=0;AC=5;AN=8;DP4=8,3,3,3;MQ=38	GT:PL	0/0:0,9,119	1/1:24,3,0	0/1:40,0,176	1/1:117,9,0
OAR1	236098451	.	T	C	155.557	PASS	DP=42;VDB=0.140844;SGB=-0.864905;RPBZ=-0.353956;MQBZ=-0.14697;MQSBZ=0.779124;BQBZ=-0.040008;FS=0;MQ0F=0;AC=3;AN=8;DP4=12,5,2,5;MQ=37	GT:PL	0/0:0,18,154	0/1:27,0,128	0/0:0,21,211	1/1:174,18,0
OAR1	236154347	.	G	A	101.487	PASS	DP=43;VDB=0.391905;SGB=-1.62982;RPBZ=-0.0749253;MQBZ=-1.35339;MQSBZ=1.56276;BQBZ=-0.113039;FS=0;MQ0F=0.0232558;AC=3;AN=8;DP4=11,7,4,1;MQ=38	GT:PL	0/0:0,15,142	0/1:30,0,100	0/0:0,30,255	1/1:116,12,0
OAR1	236160023	.	C	T	342.484	PASS	DP=73;VDB=4.14391e-05;SGB=0.202654;RPBZ=1.24255;MQBZ=-0.927787;MQSBZ=1.50562;BQBZ=0.659327;FS=0;MQ0F=0;AC=4;AN=8;DP4=15,8,11,8;MQ=37	GT:PL	0/0:0,33,255	0/1:126,0,161	0/1:5,0,166	1/1:255,36,0
OAR1	236919012	.	C	T	211.156	PASS	DP=36;VDB=0.182239;SGB=2.55251;RPBZ=1.49488;MQBZ=-2.05145;MQSBZ=1.18492;BQBZ=1.30158;FS=0;MQ0F=0;AC=4;AN=8;DP4=2,8,5,3;MQ=38	GT:PL	1/1:121,12,0	1/1:138,12,0	0/0:0,18,207	0/0:0,12,128
OAR1	236976472	.	A	G	42.3656	PASS	DP=8;VDB=0.142856;SGB=1.11484;RPBZ=-1.09109;MQBZ=-1;BQBZ=1.54919;FS=0;MQ0F=0;AC=2;AN=8;DP4=0,3,0,3;MQ=38	GT:PL	0/0:0,3,36	0/0:0,3,16	1/1:81,9,0	0/0:0,3,4
OAR1	237246454	.	C	G	79.0075	PASS	DP=10;VDB=0.000384375;SGB=1.38113;RPBZ=-0.299067;MQBZ=-0.347863;BQBZ=1.87083;FS=0;MQ0F=0;AC=6;AN=8;DP4=0,2,0,7;MQ=24	GT:PL	1/1:62,12,0	0/1:0,3,23	0/1:0,3,29	1/1:59,9,0
OAR1	237274120	.	G	A	221.571	PASS	DP=62;VDB=0.0622373;SGB=0.290858;RPBZ=-0.588284;MQBZ=-0.629594;MQSBZ=-0.751585;BQBZ=1.15264;FS=0;MQ0F=0;AC=3;AN=8;DP4=9,14,4,6;MQ=39	GT:PL	0/0:0,33,255	0/0:0,9,101	0/1:12,0,199	1/1:255,27,0
OAR1	237304544	.	C	A	112.972	PASS	DP=44;VDB=0.24773;SGB=4.63151;RPBZ=-0.852989;MQBZ=-1.21698;MQSBZ=0.740517;BQBZ=0.47691;FS=0;MQ0F=0;AC=2;AN=8;DP4=8,12,4,1;MQ=40	GT:PL	0/0:0,24,234	0/0:0,12,143	0/0:0,24,247	1/1:157,15,0
OAR1	237346027	.	G	A	178.076	PASS	DP=25;VDB=0.00688729;SGB=1.24088;RPBZ=0.240027;BQBZ=0.801375;FS=0;MQ0F=0;AC=3;AN=8;DP4=5,4,3,3;MQ=42	GT:PL	0/0:0,21,215	0/0:0,3,35	0/1:107,0,30	1/1:113,9,0
OAR1	237574212	.	T	C	154.774	PASS	DP=46;VDB=0.271748;SGB=-0.864905;RPBZ=0.428465;MQBZ=0.900885;MQSBZ=-0.174617;BQBZ=0.922654;FS=0;MQ0F=0;AC=2;AN=8;DP4=10,8,4,3;MQ=41	GT:PL	0/1:21,0,180	0/0:0,9,104	0/1:173,0,152	0/0:0,12,137
OAR1	237619613	.	T	G	160.33	PASS	DP=39;VDB=0.0974253;SGB=-1.25176;RPBZ=-1.87388;MQBZ=0.916515;MQSBZ=-1.51987;BQBZ=1.15166;FS=0;MQ0F=0;AC=3;AN=8;DP4=10,5,1,5;MQ=40	GT:PL	0/1:99,0,91	1/1:105,9,0	0/0:0,18,200	0/0:0,15,169
OAR1	237625905	.	G	A	271.318	PASS	DP=34;VDB=0.253952;SGB=0.0284704;RPBZ=0.603703;MQBZ=-1.7121;MQSBZ=-0.348092;BQBZ=0.954669;FS=0;MQ0F=0;AC=5;AN=8;DP4=2,4,7,3;MQ=39	GT:PL	0/1:132,0,99	1/1:90,9,0	1/1:92,9,0	0/0:0,9,119
OAR1	237881993	.	C	T	219.321	PASS	DP=47;VDB=0.00288224;SGB=5.56313;RPBZ=-0.373028;MQBZ=-1.86788;MQSBZ=0.0842479;BQBZ=-0.684132;FS=0;MQ0F=0;AC=2;AN=8;DP4=12,4,3,9;MQ=39	GT:PL	0/1:63,0,96	0/0:0,3,42	0/1:194,0,159	0/0:0,18,180
OAR1	23804867	.	T	C	98.5996	PASS	DP=15;VDB=0.469001;SGB=-2.21267;RPBZ=0.828666;MQBZ=-0.39841;BQBZ=-0.843949;FS=0;MQ0F=0;AC=3;AN=8;DP4=0,9,0,6;MQ=39	GT:PL	0/1:50,0,66	0/1:36,3,0	0/1:52,0,77	0/0:0,9,74
OAR1	238317242	.	G	A	411.452	PASS	DP=46;VDB=0.00968606;SGB=1.57516;RPBZ=0.718673;MQBZ=-0.774597;MQSBZ=1.18322;BQBZ=0.435169;FS=0;MQ0F=0;AC=6;AN=8;DP4=3,6,7,8;MQ=41	GT:PL	1/1:127,12,0	0/1:0,3,42	0/1:87,0,209	1/1:239,24,0
OAR1	239562122	.	A	G	30.2085	PASS	DP=45;VDB=0.568985;SGB=-2.36533;RPBZ=1.79919;MQBZ=-3.33295;MQSBZ=1.51052;BQBZ=0.808122;FS=0;MQ0F=0;AC=2;AN=8;DP4=10,11,2,1;MQ=40	GT:PL	0/0:0,18,207	0/0:0,3,24	0/1:7,0,255	0/1:62,0,131
OAR1	239653943	.	T	C	96.0556	PASS	DP=8;VDB=0.16458;SGB=-1.04402;RPBZ=-0.447214;MQBZ=0.68313;BQBZ=-0.774597;FS=0;MQ0F=0;AC=6;AN=8;DP4=3,0,5,0;MQ=33	GT:PL	0/1:44,0,44	1/1:24,3,0	0/1:0,3,24	1/1:66,6,0
OAR1	240602200	.	C	T	55.6664	PASS	DP=18;VDB=0.0411132;SGB=-0.535564;RPBZ=1.02565;MQBZ=-0.654654;MQSBZ=0.306186;BQBZ=-0.654654;FS=0;MQ0F=0;AC=2;AN=8;DP4=3,4,1,2;MQ=38	GT:PL	0/1:66,6,0	0/0:0,9,119	0/1:30,0,89	0/0:0,3,42
OAR1	241420088	.	T	C	42.029	PASS	DP=92;VDB=0.141787;SGB=-2.00771;RPBZ=1.11013;MQBZ=1.20837;MQSBZ=0.566215;BQBZ=1.08802;FS=0;MQ0F=0.076087;AC=2;AN=8;DP4=29,17,1,3;MQ=33	GT:PL	0/1:27,0,255	0/0:0,24,154	0/1:57,0,141	0/0:0,48,255
OAR1	242203516	.	T	C	37.8819	PASS	DP=8;VDB=0.0516381;SGB=0.312258;RPBZ=0;BQBZ=-1.75543;FS=0;MQ0F=0;AC=4;AN=8;DP4=0,3,0,4;MQ=42	GT:PL	0/1:5,3,0	0/0:0,6,66	1/1:73,9,0	0/1:0,3,36
OAR1	243100456	.	A	C	150.795	PASS	DP=22;VDB=0.377852;SGB=-2.21267;RPBZ=0.320256;MQBZ=1;MQSBZ=0.707107;BQBZ=-0.123091;FS=0;MQ0F=0;AC=3;AN=8;DP4=3,3,5,1;MQ=40	GT:PL	0/0:0,3,42	0/1:107,0,30	0/1:36,0,36	0/1:45,0,89
OAR1	243125105	.	C	T	56.402	PASS	DP=16;VDB=0.0860477;SGB=-0.535564;RPBZ=-0.763763;MQBZ=-1.29099;MQSBZ=0.774597;FS=0;MQ0F=0;AC=2;AN=8;DP4=3,2,2,1;MQ=39	GT:PL	0/1:53,0,33	0/0:0,9,119	0/1:42,3,0	0/0:0,3,42
OAR1	243481492	.	C	G	175.176	PASS	DP=15;VDB=0.126977;SGB=-0.821;RPBZ=1.54479;MQBZ=-1.22474;MQSBZ=-1.83712;BQBZ=0.353553;FS=0;MQ0F=0;AC=6;AN=8;DP4=3,1,3,3;MQ=41	GT:PL	0/1:0,3,42	1/1:107,9,0	0/1:30,0,92	1/1:78,6,0
OAR1	243939045	.	A	G	43.9439	PASS	DP=34;VDB=0.193383;SGB=3.26056;RPBZ=0.854283;MQBZ=-2;MQSBZ=-1.22474;BQBZ=-2.02929;FS=0;MQ0F=0;AC=2;AN=8;DP4=10,6,2,2;MQ=41	GT:PL	1/1:87,12,0	0/0:0,9,119	0/0:0,27,236	0/0:0,12,146
OAR1	243939060	.	C	T	172.239	PASS	DP=34;VDB=0.0585364;SGB=-0.867633;RPBZ=1.15162;MQBZ=-1.36277;MQSBZ=-1.22474;BQBZ=-1.52485;FS=0;MQ0F=0;AC=3;AN=8;DP4=8,5,4,3;MQ=41	GT:PL	1/1:123,12,0	0/0:0,9,119	0/1:93,0,161	0/0:0,12,146
OAR1	24417499	.	C	G	158.583	PASS	DP=36;VDB=0.00341444;SGB=-2.21267;RPBZ=-0.30901;MQBZ=-1.47196;MQSBZ=1.05409;BQBZ=-0.493548;FS=0;MQ0F=0;AC=3;AN=8;DP4=5,8,4,2;MQ=41	GT:PL	0/0:0,24,244	0/1:33,0,75	0/1:58,0,60	0/1:107,0,30
OAR1	244519517	.	T	C	219.707	PASS	DP=24;VDB=0.00389624;SGB=2.66382;RPBZ=-1.39449;MQBZ=-0.790569;MQSBZ=-1.08012;BQBZ=2.37576;FS=0;MQ0F=0;AC=3;AN=8;DP4=3,2,4,4;MQ=40	GT:PL	0/0:0,9,71	0/1:68,0,33	0/0:0,3,42	1/1:194,18,0
OAR1	244593328	.	A	G	290.83	PASS	DP=45;VDB=0.093562;SGB=-1.00408;RPBZ=0.258814;MQBZ=-0.204806;MQSBZ=1.31076;BQBZ=-0.411046;FS=0;MQ0F=0;AC=5;AN=8;DP4=7,7,5,7;MQ=40	GT:PL	1/1:255,27,0	1/1:42,3,0	0/1:37,0,125	0/0:0,30,255
OAR1	244714935	.	G	T	290.13	PASS	DP=51;VDB=0.0142726;SGB=3.89867;RPBZ=-0.255211;MQBZ=-0.387146;MQSBZ=0.0534522;BQBZ=0.964621;FS=0;MQ0F=0;AC=3;AN=8;DP4=8,9,5,5;MQ=41	GT:PL	0/0:0,27,255	0/0:0,6,78	0/1:151,0,179	1/1:183,15,0
OAR1	24472295	.	G	A	305.912	PASS	DP=38;VDB=0.00378105;SGB=-1.35539;RPBZ=-1.87623;MQBZ=-0.305526;MQSBZ=-0.0637345;BQBZ=0.109012;FS=0;MQ0F=0;AC=4;AN=8;DP4=2,7,5,6;MQ=40	GT:PL	0/0:0,9,119	1/1:138,12,0	0/1:142,0,146	0/1:68,0,14
OAR1	245097048	.	G	A	360.676	PASS	DP=44;VDB=0.00471725;SGB=-0.736426;RPBZ=1.37819;MQBZ=0.163916;MQSBZ=0;BQBZ=0.52544;FS=0;MQ0F=0;AC=4;AN=8;DP4=10,2,9,5;MQ=39	GT:PL	0/1:69,0,83	0/0:0,15,154	1/1:252,27,0	0/1:83,0,114
OAR1	245115736	.	A	G	629.586	PASS	DP=76;VDB=0.000291192;SGB=-3.91909;RPBZ=-1.46401;MQBZ=-1.7655;MQSBZ=-0.0138963;BQBZ=-1.90714;FS=0;MQ0F=0;AC=5;AN=8;DP4=6,6,19,15;MQ=37	GT:PL	0/1:91,0,131	0/1:180,0,165	1/1:255,15,0	0/1:143,0,21
OAR1	245497760	.	T	C	263.382	PASS	DP=50;VDB=0.0622373;SGB=-6.96499;RPBZ=0.0503327;MQBZ=1.10613;MQSBZ=0.161245;BQBZ=0.530044;FS=0;MQ0F=0;AC=4;AN=8;DP4=9,8,3,7;MQ=40	GT:PL	0/1:84,0,226	0/1:68,0,33	0/1:57,0,163	0/1:92,0,63
OAR1	245523753	.	T	C	669.893	PASS	DP=96;VDB=0.0690947;SGB=-13.4352;RPBZ=1.30841;MQBZ=-0.443076;MQSBZ=-0.873439;BQBZ=1.50217;FS=0;MQ0F=0;AC=4;AN=8;DP4=6,16,21,10;MQ=40	GT:PL	0/1:161,0,60	0/1:121,0,91	0/1:171,0,179	0/1:255,0,169
OAR1	245679213	.	T	C	167.719	PASS	DP=67;VDB=0.00933828;SGB=-0.0958944;RPBZ=-2.72361;MQBZ=-2.35894;MQSBZ=0.111258;BQBZ=-2.26798;FS=0;MQ0F=0;AC=2;AN=8;DP4=15,13,4,5;MQ=39	GT:PL	0/0:0,18,193	0/1:60,0,130	0/1:147,0,200	0/0:0,33,255
OAR1	246107538	.	C	T	154.07	PASS	DP=46;VDB=0.15523;SGB=-0.481602;RPBZ=-0.0836485;MQBZ=-2.19557;MQSBZ=0.143649;BQBZ=-1.0243;FS=0;MQ0F=0;AC=2;AN=8;DP4=12,6,4,4;MQ=40	GT:PL	0/1:166,0,186	0/0:0,3,36	0/1:27,0,147	0/0:0,15,181
OAR1	246189144	.	G	A	133.489	PASS	DP=29;VDB=0.378928;SGB=-1.63269;RPBZ=-0.317789;MQBZ=0.942809;MQSBZ=-2.26274;BQBZ=1.11474;FS=0;MQ0F=0;AC=3;AN=8;DP4=8,4,4,1;MQ=41	GT:PL	0/0:0,18,199	0/0:0,6,68	0/1:98,0,105	1/1:77,6,0
OAR1	246260932	.	A	G	171.74	PASS	DP=20;VDB=0.00915276;SGB=1.55364;RPBZ=0;MQBZ=1.09545;MQSBZ=1.09545;BQBZ=0.136083;FS=0;MQ0F=0;AC=3;AN=8;DP4=2,3,3,3;MQ=41	GT:PL	0/1:36,0,30	0/0:0,3,42	1/1:178,15,0	0/0:0,9,117
OAR1	246587907	.	T	G	209.372	PASS	DP=34;VDB=0.0742966;SGB=-2.05683;RPBZ=0.642647;MQBZ=0.797724;MQSBZ=1.11803;BQBZ=0.348932;FS=0;MQ0F=0;AC=3;AN=8;DP4=5,6,3,4;MQ=40	GT:PL	0/1:36,0,30	0/1:107,0,30	0/1:107,0,30	0/0:0,24,243
OAR1	246620120	.	A	T	89.385	PASS	DP=22;VDB=0.0230738;SGB=-1.63269;RPBZ=1.49492;MQBZ=1.33643;BQBZ=-0.943086;FS=0;MQ0F=0;AC=2;AN=8;DP4=0,17,0,5;MQ=40	GT:PL	0/1:74,0,52	0/0:0,9,81	0/0:0,30,167	0/1:54,0,54
OAR1	246650049	.	C	T	500.417	PASS	DP=64;VDB=0.00137447;SGB=6.32436;RPBZ=0.145313;MQBZ=-0.732994;MQSBZ=-2.534;BQBZ=1.77657;FS=0;MQ0F=0;AC=4;AN=8;DP4=5,8,15,12;MQ=38	GT:PL	1/1:255,51,0	0/1:132,0,73	0/1:157,0,113	0/0:0,18,172
OAR1	246673820	.	C	T	329.313	PASS	DP=52;VDB=0.0332817;SGB=-0.417461;RPBZ=-0.627411;MQBZ=-0.891556;MQSBZ=0;BQBZ=-1.70002;FS=0;MQ0F=0;AC=4;AN=8;DP4=11,4,14,2;MQ=36	GT:PL	1/1:155,21,0	0/1:113,0,173	0/1:104,0,153	0/0:0,9,92
OAR1	246692219	.	T	C	218.737	PASS	DP=30;VDB=0.0408554;SGB=-1.72086;RPBZ=0.626231;MQBZ=-2.39247;MQSBZ=-0.999541;BQBZ=-0.980581;FS=0;MQ0F=0;AC=3;AN=8;DP4=2,6,4,5;MQ=38	GT:PL	0/1:70,0,58	0/1:65,0,105	0/1:121,0,66	0/0:0,3,42
OAR1	246722860	.	A	T	74.2686	PASS	DP=11;VDB=0.654404;SGB=-1.35278;RPBZ=0;MQBZ=0.78019;MQSBZ=-1.36533;BQBZ=0;FS=0;MQ0F=0;AC=5;AN=8;DP4=1,3,3,0;MQ=34	GT:PL	0/0:0,9,70	1/1:42,3,0	0/1:30,0,36	1/1:42,3,0
OAR1	246775696	.	T	G	188.286	PASS	DP=54;VDB=0.000538717;SGB=-0.481602;RPBZ=0.23496;MQBZ=-1.66673;MQSBZ=0.0869401;BQBZ=0.0799388;FS=0;MQ0F=0;AC=2;AN=8;DP4=5,17,4,4;MQ=41	GT:PL	0/0:0,27,255	0/1:65,0,54	0/1:163,0,15	0/0:0,30,255
OAR1	246862541	.	C	T	290.964	PASS	DP=36;VDB=0.00307848;SGB=3.57927;RPBZ=0.694327;MQBZ=1.05409;MQSBZ=0.948683;BQBZ=-0.643384;FS=0;MQ0F=0;AC=3;AN=8;DP4=4,5,6,4;MQ=41	GT:PL	0/1:128,0,27	0/0:0,6,66	0/0:0,18,207	1/1:207,18,0
OAR1	247430011	.	A	G	80.0815	PASS	DP=37;VDB=0.0587288;SGB=-2.00771;RPBZ=-0.497461;MQBZ=-1.1437;MQSBZ=-1.38343;BQBZ=0.205155;FS=0;MQ0F=0;AC=2;AN=8;DP4=7,10,3,1;MQ=41	GT:PL	0/0:0,12,139	0/1:65,0,65	0/1:54,0,99	0/0:0,24,242
OAR1	24775295	.	G	T	67.8684	PASS	DP=27;VDB=0.235765;SGB=-2.36533;RPBZ=1.8065;MQBZ=0.766428;MQSBZ=-0.104828;BQBZ=0.522233;FS=0;MQ0F=0;AC=2;AN=8;DP4=4,7,3,0;MQ=40	GT:PL	0/0:0,12,140	0/1:33,0,68	0/0:0,15,159	0/1:77,6,0
OAR1	247794478	.	C	A	198.516	PASS	DP=42;VDB=0.0120933;SGB=-1.69982;RPBZ=-0.15326;MQBZ=-0.367655;MQSBZ=-1.23315;BQBZ=0.393551;FS=0;MQ0F=0;AC=3;AN=8;DP4=5,10,1,8;MQ=38	GT:PL	0/1:60,0,137	0/1:151,0,90	0/1:27,0,89	0/0:0,12,145
OAR1	248044213	.	C	A	443.699	PASS	DP=50;VDB=0.0132777;SGB=1.9394;RPBZ=0.804091;MQBZ=-0.488094;MQSBZ=-1.03237;BQBZ=0.570816;FS=0;MQ0F=0;AC=5;AN=8;DP4=8,2,11,6;MQ=39	GT:PL	0/0:0,9,101	1/1:233,21,0	0/1:68,0,186	1/1:187,21,0
OAR1	249775016	.	G	C	511.951	PASS	DP=46;VDB=0.00444335;SGB=2.34323;RPBZ=-1.91236;MQBZ=-0.62361;MQSBZ=-0.75;BQBZ=0.283654;FS=0;MQ0F=0;AC=5;AN=8;DP4=3,4,6,12;MQ=41	GT:PL	0/1:183,0,93	1/1:119,9,0	1/1:254,27,0	0/0:0,12,148
OAR1	250208833	.	G	A	542.441	PASS	DP=63;VDB=0.00122583;SGB=4.05288;RPBZ=0.456567;MQBZ=-0.927025;MQSBZ=-0.861684;BQBZ=0.829207;FS=0;MQ0F=0;AC=5;AN=8;DP4=2,8,7,17;MQ=40	GT:PL	1/1:159,15,0	0/0:0,24,230	0/1:174,0,46	1/1:255,36,0
OAR1	250295738	.	C	T	34.9482	PASS	DP=42;VDB=0.450604;SGB=-2.36533;RPBZ=1.79376;MQBZ=0.7494;MQSBZ=0.457967;BQBZ=1.65718;FS=0;MQ0F=0;AC=2;AN=8;DP4=17,7,1,2;MQ=40	GT:PL	0/0:0,21,213	0/0:0,15,153	0/1:15,0,170	0/1:60,0,86
OAR1	250913806	.	G	A	181.748	PASS	DP=34;VDB=0.108254;SGB=1.26965;RPBZ=-0.763997;MQBZ=0;MQSBZ=0.228709;BQBZ=1.02899;FS=0;MQ0F=0;AC=4;AN=8;DP4=3,9,2,4;MQ=41	GT:PL	1/1:153,12,0	0/0:0,9,98	0/0:0,27,255	1/1:75,6,0
OAR1	251061315	.	G	A	196.628	PASS	DP=51;VDB=0.0407425;SGB=-9.73561;RPBZ=2.72642;MQBZ=1.20386;MQSBZ=0.743038;BQBZ=1.20118;FS=0;MQ0F=0;AC=3;AN=8;DP4=9,9,3,5;MQ=41	GT:PL	0/1:92,0,59	0/0:0,9,119	0/1:96,0,159	0/1:48,0,230
OAR1	251559038	.	G	T	48.3375	PASS	DP=13;VDB=0.074936;SGB=1.90845;RPBZ=0.592422;MQBZ=1.24127;BQBZ=1.02873;FS=0;MQ0F=0;AC=2;AN=8;DP4=0,10,0,3;MQ=37	GT:PL	0/0:0,9,78	0/0:0,12,87	1/1:90,9,0	0/0:0,9,81
OAR1	251788995	.	G	A	547.492	PASS	DP=100;VDB=0.00223097;SGB=-13.1286;RPBZ=-0.227699;MQBZ=0.0323311;MQSBZ=0.382538;BQBZ=1.68205;FS=0;MQ0F=0;AC=4;AN=8;DP4=13,16,13,17;MQ=32	GT:PL	0/1:98,0,77	0/1:120,0,189	0/1:194,0,171	0/1:173,0,105
OAR1	251789027	.	G	A	197.337	PASS	DP=76;VDB=0.600287;SGB=-27.0575;RPBZ=-1.987;MQBZ=0.399741;MQSBZ=0.413525;BQBZ=0.673669;FS=0;MQ0F=0;AC=4;AN=8;DP4=8,22,5,8;MQ=29	GT:PL	0/1:22,0,122	0/1:52,0,137	0/1:136,0,116	0/1:28,0,134
OAR1	252164838	.	C	T	30.9933	PASS	DP=23;VDB=0.8;SGB=-2.68629;RPBZ=-0.091895;MQBZ=0.768706;MQSBZ=-0.768706;BQBZ=0.307456;FS=0;MQ0F=0;AC=2;AN=8;DP4=2,10,0,2;MQ=41	GT:PL	0/1:36,0,34	0/0:0,3,42	0/0:0,24,223	0/1:33,0,63
OAR1	252217211	.	G	A	134.12	PASS	DP=34;VDB=0.0411825;SGB=-2.16847;RPBZ=1.31848;MQBZ=-0.207332;MQSBZ=-0.579046;BQBZ=0.397169;FS=0;MQ0F=0;AC=3;AN=8;DP4=6,7,3,3;MQ=39	GT:PL	0/1:33,0,68	0/0:0,18,211	0/1:132,0,27	0/1:8,0,103
OAR1	252430222	.	C	A	131.29	PASS	DP=78;VDB=0.204971;SGB=-9.12079;RPBZ=-0.467946;MQBZ=0;MQSBZ=0;BQBZ=2.01064;FS=0;MQ0F=0;AC=3;AN=8;DP4=12,25,2,5;MQ=40	GT:PL	0/1:19,0,158	0/1:60,0,112	0/1:95,0,255	0/0:0,36,255
OAR1	252722276	.	G	A	522.491	PASS	DP=78;VDB=0.000106999;SGB=-10.9797;RPBZ=-1.38159;MQBZ=-1.3124;MQSBZ=-0.981826;BQBZ=0.0686527;FS=0;MQ0F=0;AC=4;AN=8;DP4=12,8,14,9;MQ=39	GT:PL	0/1:165,0,103	0/1:131,0,116	0/1:240,0,148	0/1:24,0,155
OAR1	252888811	.	C	T	366.365	PASS	DP=40;VDB=0.0922111;SGB=-2.36889;RPBZ=-0.640628;MQBZ=-1.62262;MQSBZ=-0.989726;BQBZ=-1.03854;FS=0;MQ0F=0;AC=5;AN=8;DP4=4,3,9,7;MQ=39	GT:PL	0/1:45,0,131	0/1:34,0,36	1/1:255,33,0	0/1:72,0,65
OAR1	252926132	.	G	A	551.609	PASS	DP=57;VDB=0.0394757;SGB=-3.91152;RPBZ=0.285218;MQBZ=-1.41643;MQSBZ=0.760981;BQBZ=-1.71136;FS=0;MQ0F=0;AC=5;AN=8;DP4=5,5,13,9;MQ=40	GT:PL	0/1:78,0,108	0/1:85,0,89	1/1:236,27,0	0/1:192,0,90
OAR1	253372224	.	G	C	92.9507	PASS	DP=82;VDB=3.36074e-05;SGB=-23.83;RPBZ=4.53323;MQBZ=-4.72188;MQSBZ=-1.97645;BQBZ=0.345063;FS=0;MQ0F=0;AC=3;AN=8;DP4=27,14,5,6;MQ=36	GT:PL	0/1:35,0,250	0/1:85,0,161	0/0:0,10,255	0/1:16,0,196
OAR1	253372231	.	G	A	90.144	PASS	DP=80;VDB=2.77072e-06;SGB=-23.83;RPBZ=4.77593;MQBZ=-4.72188;MQSBZ=-2.39276;BQBZ=0.0619362;FS=0;MQ0F=0;AC=3;AN=8;DP4=27,14,4,7;MQ=36	GT:PL	0/1:32,0,251	0/1:85,0,161	0/0:0,7,255	0/1:16,0,196
OAR1	253553005	.	G	A	555.503	PASS	DP=64;VDB=0.434842;SGB=3.5179;RPBZ=0.104448;MQBZ=0.572374;MQSBZ=0.366703;BQBZ=-1.56006;FS=0;MQ0F=0;AC=5;AN=8;DP4=9,3,13,10;MQ=39	GT:PL	1/1:255,27,0	0/1:116,0,60	1/1:230,24,0	0/0:0,30,246
OAR1	253649520	.	C	T	451.729	PASS	DP=35;VDB=0.187862;SGB=-1.70719;RPBZ=-0.180064;MQBZ=-0.703815;MQSBZ=-0.982467;BQBZ=-1.31158;FS=0;MQ0F=0;AC=6;AN=8;DP4=2,0,8,11;MQ=41	GT:PL	1/1:118,12,0	0/1:36,0,36	0/1:103,0,21	1/1:234,24,0
OAR1	253728342	.	A	G	95.7339	PASS	DP=38;VDB=0.863154;SGB=-14.143;RPBZ=-0.263491;MQBZ=-1.84701;MQSBZ=2.03809;BQBZ=1.95789;FS=0;MQ0F=0;AC=4;AN=8;DP4=3,15,2,3;MQ=41	GT:PL	0/1:21,0,154	0/1:36,0,36	0/1:21,0,154	0/1:59,0,134
OAR1	253922880	.	G	A	299.564	PASS	DP=41;VDB=0.0850097;SGB=-1.2257;RPBZ=1.02127;MQBZ=-0.0978232;MQSBZ=0.547147;BQBZ=0.67207;FS=0;MQ0F=0;AC=4;AN=8;DP4=8,3,5,6;MQ=40	GT:PL	0/1:72,0,65	1/1:235,24,0	0/0:0,24,179	0/1:36,0,36
OAR1	254432800	.	C	T	62.7987	PASS	DP=36;VDB=0.102722;SGB=-2.36533;RPBZ=-1.01092;MQBZ=0.909883;MQSBZ=1.92996;BQBZ=1.17721;FS=0;MQ0F=0;AC=2;AN=8;DP4=6,11,1,2;MQ=40	GT:PL	0/0:0,12,148	0/1:72,0,65	0/1:30,0,102	0/0:0,24,216
OAR1	255930432	.	G	A	66.002	PASS	DP=29;VDB=0.0949329;SGB=-2.00771;RPBZ=0.24637;MQBZ=-0.534522;MQSBZ=-1.43427;BQBZ=-0.358057;FS=0;MQ0F=0;AC=2;AN=8;DP4=4,8,2,2;MQ=37	GT:PL	0/1:63,0,142	0/1:41,0,33	0/0:0,3,42	0/0:0,15,166
OAR1	25599062	.	T	C	350.666	PASS	DP=33;VDB=0.137055;SGB=1.10046;RPBZ=0.453255;MQBZ=0.536764;MQSBZ=-1.07353;BQBZ=0;FS=0;MQ0F=0;AC=5;AN=8;DP4=3,4,4,10;MQ=35	GT:PL	0/1:96,0,86	1/1:138,15,0	0/0:0,12,120	1/1:161,18,0
OAR1	256127662	.	A	G	70.0212	PASS	DP=13;VDB=0.220638;SGB=-2.48239;RPBZ=-2.13281;MQBZ=-1.32288;MQSBZ=1.63299;BQBZ=0.413289;FS=0;MQ0F=0;AC=3;AN=8;DP4=1,6,2,2;MQ=41	GT:PL	0/0:0,3,42	0/1:26,0,26	0/1:19,0,49	0/1:63,0,67
OAR1	256334117	.	A	T	881.06	PASS	DP=117;VDB=2.03401e-07;SGB=-5.39807;RPBZ=0.868047;MQBZ=0.319914;MQSBZ=-2.29561;BQBZ=0;FS=0;MQ0F=0.00854701;AC=6;AN=8;DP4=8,6,19,34;MQ=37	GT:PL	0/1:254,0,23	1/1:168,15,0	1/1:255,69,0	0/1:244,0,233
OAR1	256435295	.	C	T	496.495	PASS	DP=80;VDB=0.000112517;SGB=0.547906;RPBZ=-0.0114017;MQBZ=-1.0246;MQSBZ=0.582922;BQBZ=-0.862499;FS=0;MQ0F=0;AC=4;AN=8;DP4=14,10,11,10;MQ=39	GT:PL	0/1:141,0,123	1/1:255,33,0	0/0:0,45,255	0/1:144,0,116
OAR1	256927532	.	A	C	47.5689	PASS	DP=29;VDB=0.37344;SGB=-2.36533;RPBZ=-0.472962;MQBZ=0.703211;MQSBZ=0.592157;BQBZ=0.893765;FS=0;MQ0F=0;AC=2;AN=8;DP4=5,8,0,3;MQ=39	GT:PL	0/1:33,0,68	0/0:0,6,77	0/1:54,0,154	0/0:0,9,119
OAR1	257280076	.	G	A	161.205	PASS	DP=18;VDB=0.773942;SGB=1.20553;RPBZ=0;MQBZ=-1.06066;MQSBZ=-1.06066;BQBZ=-0.707107;FS=0;MQ0F=0;AC=5;AN=8;DP4=1,2,2,4;MQ=39	GT:PL	1/1:104,9,0	0/0:0,6,84	1/1:100,9,0	0/1:0,3,42
OAR1	257368881	.	G	A	108.826	PASS	DP=26;VDB=0.176043;SGB=-1.63269;RPBZ=0.911007;MQBZ=0.986928;MQSBZ=-1.88982;BQBZ=0;FS=0;MQ0F=0;AC=2;AN=8;DP4=7,4,3,2;MQ=39	GT:PL	0/1:48,0,72	0/0:0,15,122	0/1:99,0,63	0/0:0,6,77
OAR1	257398127	.	T	C	45.9439	PASS	DP=39;VDB=0.192436;SGB=-2.36533;RPBZ=1.56136;MQBZ=0.408248;MQSBZ=-0.953463;BQBZ=0.745356;FS=0;MQ0F=0;AC=2;AN=8;DP4=8,10,2,1;MQ=41	GT:PL	0/1:27,0,120	0/0:0,12,143	0/1:60,0,184	0/0:0,12,146
OAR1	257465684	.	T	C	85.7829	PASS	DP=16;VDB=0.230191;SGB=0.0467143;RPBZ=-0.591608;MQBZ=-0.188982;MQSBZ=1.9518;BQBZ=1;FS=0;MQ0F=0;AC=4;AN=8;DP4=1,3,2,2;MQ=37	GT:PL	0/1:8,3,0	0/1:0,3,42	0/0:0,9,117	1/1:119,9,0
OAR1	257492868	.	C	T	118.118	PASS	DP=51;VDB=0.233931;SGB=-8.50559;RPBZ=-1.79609;MQBZ=0.752618;MQSBZ=-1.15926;BQBZ=0.126131;FS=0;MQ0F=0;AC=3;AN=8;DP4=10,12,1,5;MQ=40	GT:PL	0/1:105,0,63	0/1:20,0,183	0/0:0,36,255	0/1:33,0,56
OAR1	257691445	.	A	G	157.893	PASS	DP=58;VDB=0.037241;SGB=-0.867633;RPBZ=0.936022;MQBZ=-0.803927;MQSBZ=1.7448;BQBZ=-0.412063;FS=0;MQ0F=0;AC=2;AN=8;DP4=11,14,5,2;MQ=38	GT:PL	0/0:0,21,210	0/1:81,0,30	0/0:0,48,255	0/1:117,0,27
OAR1	258162376	.	T	C	135.624	PASS	DP=21;VDB=0.0886428;SGB=-2.34028;RPBZ=-0.605854;MQBZ=0.297719;MQSBZ=1.74326;BQBZ=-0.0866025;FS=0;MQ0F=0;AC=5;AN=8;DP4=4,4,3,2;MQ=40	GT:PL	1/1:42,3,0	1/1:42,3,0	0/0:0,18,187	0/1:93,0,69
OAR1	258239928	.	G	A	611.895	PASS	DP=49;VDB=0.000289473;SGB=-1.60023;RPBZ=0.966042;MQBZ=-0.630488;MQSBZ=1.50362;BQBZ=-0.629941;FS=0;MQ0F=0;AC=6;AN=8;DP4=1,3,11,10;MQ=41	GT:PL	1/1:255,27,0	0/1:68,0,33	1/1:226,21,0	0/1:102,0,89
OAR1	258425693	.	C	T	649.457	PASS	DP=48;VDB=0.0357401;SGB=3.78019;RPBZ=-1.09016;MQBZ=-1.09806;MQSBZ=-0.128081;BQBZ=0.885584;FS=0;MQ0F=0;AC=6;AN=8;DP4=2,2,12,12;MQ=38	GT:PL	0/0:0,12,142	1/1:203,21,0	1/1:255,27,0	1/1:235,24,0
OAR1	258446140	.	T	C	448.359	PASS	DP=40;VDB=0.0541534;SGB=-3.60991;RPBZ=0.0415569;MQBZ=-1.01793;MQSBZ=-2.10263;BQBZ=-0.05528;FS=0;MQ0F=0;AC=6;AN=8;DP4=3,2,9,7;MQ=40	GT:PL	1/1:118,9,0	0/1:53,0,66	1/1:187,18,0	0/1:129,0,95
OAR1	258937923	.	T	G	557.462	PASS	DP=51;VDB=0.00012009;SGB=-3.75978;RPBZ=-1.30603;MQBZ=-1.09607;MQSBZ=0.601929;BQBZ=-0.875395;FS=0;MQ0F=0;AC=6;AN=8;DP4=2,5,11,8;MQ=41	GT:PL	1/1:232,21,0	0/1:77,0,183	0/1:210,0,18	1/1:77,6,0
OAR1	258969782	.	C	A	235.417	PASS	DP=34;VDB=0.00775246;SGB=-6.6337;RPBZ=1.4854;MQBZ=-0.721047;MQSBZ=-1.05258;BQBZ=1.60259;FS=0;MQ0F=0;AC=4;AN=8;DP4=7,4,5,4;MQ=39	GT:PL	0/1:30,0,81	0/1:97,0,52	0/1:112,0,138	0/1:34,0,34
OAR1	258969830	.	C	A	255.518	PASS	DP=34;VDB=0.0225549;SGB=-6.95837;RPBZ=-1.0746;MQBZ=0.12066;MQSBZ=-1.49874;BQBZ=-0.683848;FS=0;MQ0F=0;AC=4;AN=8;DP4=4,8,4,6;MQ=39	GT:PL	0/1:117,0,27	0/1:63,0,93	0/1:86,0,166	0/1:27,0,36
OAR1	258976974	.	G	C	135.245	PASS	DP=27;VDB=0.0697235;SGB=-5.65078;RPBZ=0.816497;MQBZ=-1.11378;MQSBZ=0.770295;BQBZ=-0.180907;FS=0;MQ0F=0;AC=5;AN=8;DP4=6,4,2,4;MQ=39	GT:PL	1/1:108,9,0	0/1:33,0,75	0/1:11,0,89	0/1:24,0,141
OAR1	259012820	.	A	C	395.065	PASS	DP=62;VDB=0.086377;SGB=-0.801052;RPBZ=1.22344;MQBZ=-1.67305;MQSBZ=-1.39326;BQBZ=-0.322037;FS=0;MQ0F=0;AC=3;AN=8;DP4=9,10,7,7;MQ=41	GT:PL	0/1:163,0,63	0/1:137,0,66	0/0:0,30,255	0/1:135,0,156
OAR1	259012883	.	A	G	77.9355	PASS	DP=27;VDB=0.0481133;SGB=1.90845;RPBZ=1.87666;BQBZ=0.522233;FS=0;MQ0F=0;AC=2;AN=8;DP4=4,7,1,2;MQ=42	GT:PL	0/0:0,3,36	0/0:0,12,148	0/0:0,18,211	1/1:119,9,0
OAR1	259118006	.	G	C	70.0541	PASS	DP=40;VDB=0.0224626;SGB=-1.63269;RPBZ=-0.636072;MQBZ=-2.94874;MQSBZ=-0.449402;BQBZ=-0.581531;FS=0;MQ0F=0;AC=2;AN=8;DP4=11,7,3,2;MQ=37	GT:PL	0/1:69,0,50	0/0:0,21,220	0/1:40,0,169	0/0:0,9,113
OAR1	259118021	.	T	A	358.452	PASS	DP=40;VDB=0.000699606;SGB=-3.0926;RPBZ=-2.58588;MQBZ=-1.00233;MQSBZ=-0.0842036;BQBZ=0.0826748;FS=0;MQ0F=0;AC=5;AN=8;DP4=5,3,7,7;MQ=37	GT:PL	0/1:31,0,88	0/1:66,0,137	1/1:226,24,0	0/1:75,0,33
OAR1	259192029	.	T	G	330.306	PASS	DP=31;VDB=0.0418809;SGB=-3.16163;RPBZ=-0.226873;MQBZ=1.13471;MQSBZ=-0.24108;BQBZ=1.52812;FS=0;MQ0F=0;AC=5;AN=8;DP4=1,3,7,6;MQ=37	GT:PL	0/1:40,6,34	1/1:229,21,0	0/1:74,0,24	0/1:33,0,39
OAR1	25926656	.	G	A	512.771	PASS	DP=62;VDB=6.60094e-06;SGB=-0.223943;RPBZ=0.83271;MQBZ=0.665133;MQSBZ=-0.45588;BQBZ=0.986381;FS=0;MQ0F=0;AC=5;AN=8;DP4=8,9,8,9;MQ=40	GT:PL	0/1:128,0,127	1/1:177,15,0	0/0:0,36,255	1/1:253,24,0
OAR1	259497985	.	A	G	161.554	PASS	DP=28;VDB=0.342481;SGB=7.45221;RPBZ=1.32444;MQBZ=-1.10018;MQSBZ=1.03546;BQBZ=-1.89995;FS=0;MQ0F=0;AC=2;AN=8;DP4=5,4,4,4;MQ=38	GT:PL	0/0:0,6,77	0/0:0,6,84	0/0:0,15,154	1/1:205,24,0
OAR1	260316256	.	T	C	161.103	PASS	DP=57;VDB=0.0295463;SGB=10.1602;RPBZ=-0.055655;MQBZ=-1.63678;MQSBZ=-0.856377;BQBZ=0.123151;FS=0;MQ0F=0;AC=2;AN=8;DP4=11,16,3,6;MQ=35	GT:PL	0/0:0,24,237	1/1:206,27,0	0/0:0,36,255	0/0:0,21,143
OAR1	260466349	.	C	T	614.75	PASS	DP=59;VDB=2.00554e-06;SGB=3.84325;RPBZ=0.35625;MQBZ=0.552435;MQSBZ=0.348104;BQBZ=0.461069;FS=0;MQ0F=0;AC=5;AN=8;DP4=2,5,15,9;MQ=40	GT:PL	0/0:0,15,183	1/1:255,22,0	1/1:240,27,0	0/1:165,0,24
OAR1	260666790	.	C	T	166.68	PASS	DP=34;VDB=0.0341101;SGB=-2.21267;RPBZ=0.441247;MQBZ=1.4768;MQSBZ=1.4768;BQBZ=1.48842;FS=0;MQ0F=0;AC=3;AN=8;DP4=10,3,3,3;MQ=39	GT:PL	0/1:33,0,52	0/0:0,18,142	0/1:66,0,131	0/1:107,0,30
OAR1	260794199	.	C	A	288.032	PASS	DP=29;VDB=0.0014262;SGB=0.550236;RPBZ=-0.183942;MQBZ=-1.00673;MQSBZ=-2.49932;BQBZ=-0.301511;FS=0;MQ0F=0;AC=6;AN=8;DP4=3,1,5,7;MQ=33	GT:PL	1/1:111,9,0	0/0:0,12,134	1/1:129,12,0	1/1:91,15,0
OAR1	260908824	.	T	C	40.0281	PASS	DP=10;VDB=0.06;SGB=-1.03207;RPBZ=0.92582;MQBZ=0.707107;MQSBZ=0.707107;BQBZ=1.5;FS=0;MQ0F=0;AC=2;AN=8;DP4=4,0,0,2;MQ=41	GT:PL	0/1:36,0,30	0/0:0,3,42	0/0:0,6,72	0/1:42,3,0
OAR1	261863267	.	C	T	321.618	PASS	DP=71;VDB=4.56139e-06;SGB=8.91707;RPBZ=-0.643555;MQBZ=-1.27873;MQSBZ=1.28853;BQBZ=-0.977874;FS=0;MQ0F=0;AC=3;AN=8;DP4=13,10,9,8;MQ=38	GT:PL	0/0:0,39,255	0/1:112,0,98	0/0:0,21,208	1/1:255,39,0
OAR1	261895900	.	A	C	90.3819	PASS	DP=21;VDB=0.193383;SGB=-2.00512;RPBZ=-1.90471;MQBZ=-0.73598;MQSBZ=1.07497;BQBZ=1.82574;FS=0;MQ0F=0;AC=3;AN=8;DP4=2,7,1,3;MQ=40	GT:PL	0/0:0,6,74	1/1:100,9,0	0/1:33,0,50	0/0:0,15,157
OAR1	26198950	.	A	G	330.058	PASS	DP=44;VDB=0.0132769;SGB=-1.35539;RPBZ=-0.648464;MQBZ=-1.31426;MQSBZ=1.31426;BQBZ=0.916577;FS=0;MQ0F=0;AC=4;AN=8;DP4=5,4,6,5;MQ=41	GT:PL	0/1:161,0,63	0/0:0,15,181	1/1:148,12,0	0/1:64,0,72
OAR1	262438721	.	C	T	551.871	PASS	DP=115;VDB=0.00514873;SGB=-11.5943;RPBZ=-0.520004;MQBZ=-3.19975;MQSBZ=0.314941;BQBZ=-0.448978;FS=0;MQ0F=0;AC=4;AN=8;DP4=16,24,11,14;MQ=40	GT:PL	0/1:102,0,122	0/1:166,0,120	0/1:153,0,255	0/1:169,0,255
OAR1	262438797	.	G	A	274.677	PASS	DP=47;VDB=0.0218775;SGB=-7.59071;RPBZ=-0.86422;MQBZ=-2.17298;MQSBZ=0.699106;BQBZ=-0.570755;FS=0;MQ0F=0;AC=5;AN=8;DP4=3,14,2,10;MQ=39	GT:PL	1/1:81,9,0	0/1:66,0,111	0/1:69,0,138	0/1:98,0,153
OAR1	262838782	.	C	G	118.218	PASS	DP=39;VDB=0.0537672;SGB=-7.88834;RPBZ=-1.09273;MQBZ=-0.421637;MQSBZ=-1.33973;BQBZ=1.43397;FS=0;MQ0F=0;AC=5;AN=8;DP4=12,3,1,4;MQ=40	GT:PL	1/1:77,6,0	1/1:66,6,0	0/0:0,24,232	0/1:18,0,166
OAR1	263167441	.	C	T	128.52	PASS	DP=21;VDB=0.00850514;SGB=-6.31771;RPBZ=1.34196;MQBZ=-1.01757;BQBZ=0.584974;FS=0;MQ0F=0.047619;AC=4;AN=8;DP4=13,0,8,0;MQ=36	GT:PL	0/1:69,0,106	0/1:27,0,54	0/1:34,0,99	0/1:36,3,0
OAR1	263167563	.	G	T	917.379	PASS	DP=221;VDB=0.000295276;SGB=-21.7208;RPBZ=-0.564875;MQBZ=-1.98546;MQSBZ=-2.1755;BQBZ=-0.127624;FS=0;MQ0F=0.00452489;AC=4;AN=8;DP4=35,27,29,29;MQ=40	GT:PL	0/1:255,0,255	0/1:222,0,255	0/1:255,0,255	0/1:223,0,255
OAR1	264249924	.	C	A	309.957	PASS	DP=47;VDB=0.00189365;SGB=-0.667324;RPBZ=0.689771;MQBZ=-0.0786403;MQSBZ=0.334731;BQBZ=-1.56283;FS=0;MQ0F=0;AC=3;AN=8;DP4=5,6,3,11;MQ=40	GT:PL	0/1:217,0,79	0/1:64,0,130	0/1:68,0,14	0/0:0,9,119
OAR1	264312809	.	G	T	103.059	PASS	DP=43;VDB=0.225386;SGB=-2.00771;RPBZ=-0.559064;MQBZ=-0.465242;MQSBZ=0.170697;BQBZ=1.32453;FS=0;MQ0F=0;AC=2;AN=8;DP4=10,11,2,2;MQ=41	GT:PL	0/0:0,18,161	0/1:75,0,33	0/0:0,33,255	0/1:67,0,88
OAR1	264351317	.	C	T	193.776	PASS	DP=68;VDB=0.571148;SGB=-23.8299;RPBZ=-0.888845;MQBZ=-2.16348;MQSBZ=-0.476948;BQBZ=0.222083;FS=0;MQ0F=0;AC=3;AN=8;DP4=10,17,6,5;MQ=39	GT:PL	0/1:183,0,212	0/1:28,0,121	0/1:24,0,118	0/0:3,33,255
OAR1	264541603	.	C	T	462.798	PASS	DP=119;VDB=0.000628276;SGB=20.5109;RPBZ=0.0723393;MQBZ=3.15914;MQSBZ=-0.411672;BQBZ=-1.53399;FS=0;MQ0F=0.109244;AC=4;AN=8;DP4=18,13,15,19;MQ=31	GT:PL	1/1:255,11,0	0/0:0,21,197	1/1:255,7,0	0/0:0,42,255
OAR1	264884578	.	T	C	245.415	PASS	DP=81;VDB=0.0683228;SGB=-11.5772;RPBZ=-0.0572544;MQBZ=0.921145;MQSBZ=-0.223199;BQBZ=0.35645;FS=0;MQ0F=0.0740741;AC=3;AN=8;DP4=13,18,5,6;MQ=35	GT:PL	0/1:92,0,184	0/1:140,0,232	0/0:0,30,197	0/1:54,0,128
OAR1	265234626	.	C	G	165.02	PASS	DP=30;VDB=0.0462387;SGB=2.31176;RPBZ=0.407602;MQBZ=-0.91809;MQSBZ=-1.04925;BQBZ=-0.935414;FS=0;MQ0F=0;AC=3;AN=8;DP4=4,3,3,5;MQ=34	GT:PL	1/1:145,12,0	0/0:0,3,23	0/0:0,9,118	0/1:62,0,83
OAR1	265313689	.	C	T	298.728	PASS	DP=64;VDB=0.413893;SGB=-8.21197;RPBZ=-4.41028;MQBZ=-2.01212;MQSBZ=-0.578872;BQBZ=3.52326;FS=0;MQ0F=0;AC=4;AN=8;DP4=5,19,5,9;MQ=38	GT:PL	0/1:84,0,159	0/1:90,0,58	0/1:113,0,203	0/1:50,0,158
OAR1	26535824	.	C	T	100.129	PASS	DP=42;VDB=0.0332048;SGB=-1.63269;RPBZ=0.868703;MQBZ=0.710498;MQSBZ=0.813125;BQBZ=-0.972111;FS=0;MQ0F=0;AC=2;AN=8;DP4=5,11,2,3;MQ=35	GT:PL	0/1:51,0,77	0/1:88,0,30	0/0:0,15,138	0/0:0,18,168
OAR1	265893141	.	C	T	195.17	PASS	DP=38;VDB=0.632197;SGB=-0.867633;RPBZ=1.73488;MQBZ=0.354254;MQSBZ=-1.56454;BQBZ=1.57334;FS=0;MQ0F=0;AC=3;AN=8;DP4=3,13,5,2;MQ=40	GT:PL	0/0:0,30,213	0/1:94,0,30	0/0:0,15,147	1/1:146,12,0
OAR1	266123171	.	C	T	106.649	PASS	DP=27;VDB=0.308315;SGB=3.78388;RPBZ=0;MQBZ=-0.175412;MQSBZ=-1.51911;BQBZ=0.474342;FS=0;MQ0F=0;AC=2;AN=8;DP4=5,5,1,4;MQ=39	GT:PL	0/0:0,12,153	0/0:0,9,102	1/1:150,15,0	0/0:0,9,113
OAR1	266211367	.	G	A	48.8258	PASS	DP=25;VDB=0.814281;SGB=-2.36533;RPBZ=0;MQBZ=-0.098193;MQSBZ=0.161165;BQBZ=1.56028;FS=0;MQ0F=0;AC=2;AN=8;DP4=6,5,1,2;MQ=36	GT:PL	0/1:12,0,107	0/1:75,0,27	0/0:0,9,66	0/0:0,12,148
OAR1	266342999	.	G	A	261.388	PASS	DP=34;VDB=0.0461493;SGB=-1.53316;RPBZ=-0.305137;MQBZ=0.669439;MQSBZ=-1.33973;BQBZ=0.726972;FS=0;MQ0F=0;AC=3;AN=8;DP4=3,7,4,6;MQ=39	GT:PL	0/1:69,0,33	0/1:104,0,47	0/0:0,12,129	0/1:128,0,96
OAR1	266604677	.	C	T	104.007	PASS	DP=17;VDB=0.0162466;SGB=2.63855;RPBZ=0.750652;MQBZ=-0.989949;MQSBZ=-0.989949;BQBZ=-1.11803;FS=0;MQ0F=0;AC=2;AN=8;DP4=3,2,2,2;MQ=40	GT:PL	0/0:0,6,82	0/0:0,3,42	1/1:145,12,0	0/0:0,6,82
OAR1	266604764	.	G	A	341.051	PASS	DP=39;VDB=0.0475124;SGB=-1.13949;RPBZ=0.966214;MQBZ=0.922139;MQSBZ=-0.922139;BQBZ=1.06814;FS=0;MQ0F=0;AC=5;AN=8;DP4=4,4,8,4;MQ=39	GT:PL	1/1:204,21,0	0/1:36,0,34	0/0:0,21,220	1/1:146,12,0
OAR1	266637127	.	G	A	417.255	PASS	DP=49;VDB=4.48945e-05;SGB=3.43172;RPBZ=-1.43782;MQBZ=-1.2907;MQSBZ=0.363158;BQBZ=-0.0920728;FS=0;MQ0F=0;AC=5;AN=8;DP4=2,5,3,16;MQ=38	GT:PL	1/1:234,36,0	0/1:149,0,128	0/0:0,9,101	1/1:77,6,0
OAR1	267170288	.	C	G	110.916	PASS	DP=67;VDB=0.0366953;SGB=-1.63269;RPBZ=-1.17018;MQBZ=0.558177;MQSBZ=-0.0977877;BQBZ=1.48978;FS=0;MQ0F=0;AC=2;AN=8;DP4=10,23,4,1;MQ=37	GT:PL	0/1:49,0,138	0/0:0,18,174	0/0:0,51,255	0/1:101,0,79
OAR1	267525419	.	A	G	85.3364	PASS	DP=43;VDB=0.0169029;SGB=-2.00512;RPBZ=-0.734731;MQBZ=0.458831;MQSBZ=0.877058;BQBZ=0.831703;FS=0;MQ0F=0;AC=2;AN=8;DP4=10,9,3,1;MQ=41	GT:PL	0/0:0,24,238	0/1:98,0,111	0/1:27,0,109	0/0:0,9,119
OAR1	267753969	.	G	A	363.382	PASS	DP=39;VDB=0.0679765;SGB=-3.31493;RPBZ=0.905088;MQBZ=0.0388963;MQSBZ=0.19124;BQBZ=0.791695;FS=0;MQ0F=0.025641;AC=6;AN=8;DP4=5,4,6,7;MQ=37	GT:PL	0/1:55,0,125	0/1:21,0,114	1/1:196,18,0	1/1:131,12,0
OAR1	267786970	.	A	C	248.622	PASS	DP=40;VDB=0.103133;SGB=-1.33564;RPBZ=-1.02959;MQBZ=-0.471094;MQSBZ=-1.20834;BQBZ=0.985527;FS=0;MQ0F=0;AC=4;AN=8;DP4=7,5,3,8;MQ=40	GT:PL	0/1:27,0,65	0/1:104,0,137	1/1:161,18,0	0/0:0,15,176
OAR1	268309313	.	A	G	151.598	PASS	DP=32;VDB=0.000105688;SGB=-1.8826;RPBZ=-2.3931;MQBZ=-1.16351;MQSBZ=0.912871;BQBZ=1.42441;FS=0;MQ0F=0;AC=3;AN=8;DP4=1,9,8,0;MQ=37	GT:PL	0/1:9,0,104	0/0:0,3,42	0/1:77,0,80	0/1:103,0,60
OAR1	268483601	.	G	A	352.53	PASS	DP=30;VDB=7.21765e-05;SGB=-3.1748;RPBZ=0.596052;MQBZ=-0.399373;MQSBZ=-2.49075;BQBZ=2.34611;FS=0;MQ0F=0;AC=4;AN=8;DP4=9,0,13,3;MQ=40	GT:PL	0/1:21,0,83	0/1:57,0,27	0/1:194,0,6	0/1:118,0,62
OAR1	268495358	.	C	T	449.018	PASS	DP=47;VDB=0.0104037;SGB=5.00937;RPBZ=0.81737;MQBZ=1.2741;MQSBZ=-1.47731;BQBZ=-0.507971;FS=0;MQ0F=0;AC=4;AN=8;DP4=4,2,12,9;MQ=39	GT:PL	0/1:85,0,100	0/1:0,3,4	0/1:255,0,0	0/1:144,0,24
OAR1	268570193	.	C	T	86.7029	PASS	DP=25;VDB=0.0901919;SGB=1.36429;RPBZ=2.02293;MQBZ=-1.24156;MQSBZ=0.506488;BQBZ=1.24993;FS=0;MQ0F=0;AC=3;AN=8;DP4=2,4,6,0;MQ=34	GT:PL	1/1:89,15,0	0/0:0,9,117	0/0:0,9,103	0/1:42,3,0
OAR1	268570194	.	G	A	76.1064	PASS	DP=26;VDB=0.392388;SGB=1.90845;RPBZ=-0.783578;MQBZ=1.24127;MQSBZ=0.716645;BQBZ=-1.05999;FS=0;MQ0F=0;AC=2;AN=8;DP4=7,3,1,2;MQ=35	GT:PL	0/0:0,18,125	1/1:117,9,0	0/0:0,9,103	0/0:0,3,42
OAR1	268635169	.	G	A	60.5128	PASS	DP=11;VDB=0.160409;SGB=2.63855;RPBZ=1.32589;MQBZ=-1.32288;BQBZ=1.12687;FS=0;MQ0F=0;AC=2;AN=8;DP4=7,0,4,0;MQ=40	GT:PL	0/0:0,3,32	0/0:0,12,107	1/1:102,12,0	0/0:0,6,66
OAR1	269065518	.	G	A	59.7963	PASS	DP=11;VDB=0.0295886;SGB=-0.535564;RPBZ=1.37477;MQBZ=-0.394405;MQSBZ=-0.394405;BQBZ=0.163299;FS=0;MQ0F=0;AC=4;AN=8;DP4=4,1,1,2;MQ=37	GT:PL	0/1:0,3,23	0/0:0,12,134	0/1:36,3,0	1/1:65,6,0
OAR1	269283462	.	C	G	721.898	PASS	DP=91;VDB=0.00542144;SGB=-4.35794;RPBZ=-0.847141;MQBZ=-0.663334;MQSBZ=-0.706077;BQBZ=1.37178;FS=0;MQ0F=0;AC=4;AN=8;DP4=10,4,14,16;MQ=40	GT:PL	0/1:90,0,181	0/1:167,0,133	0/1:255,0,6	0/1:248,0,9
OAR1	269500874	.	A	G	177.758	PASS	DP=18;VDB=0.0009308;SGB=-3.23912;RPBZ=0.267664;MQBZ=2.24536;BQBZ=-1.30158;FS=0;MQ0F=0;AC=4;AN=8;DP4=8,0,10,0;MQ=27	GT:PL	0/1:46,0,15	0/1:74,0,29	0/1:32,0,16	0/1:65,0,32
OAR1	269500925	.	G	T	120.915	PASS	DP=84;VDB=0.0162721;SGB=-8.51765;RPBZ=0.45155;MQBZ=-4.68715;MQSBZ=1.62911;BQBZ=0.676819;FS=0;MQ0F=0;AC=4;AN=8;DP4=12,15,8,7;MQ=30	GT:PL	0/1:19,0,173	0/1:48,0,224	0/1:27,0,133	0/1:70,0,167
OAR1	269500932	.	T	C	125.03	PASS	DP=84;VDB=0.0153266;SGB=-8.51765;RPBZ=0.438287;MQBZ=-4.68715;MQSBZ=1.62911;BQBZ=-1.17589;FS=0;MQ0F=0;AC=4;AN=8;DP4=12,15,8,7;MQ=30	GT:PL	0/1:19,0,173	0/1:48,0,224	0/1:27,0,133	0/1:74,0,167
OAR1	269500957	.	A	T	30.4746	PASS	DP=133;VDB=0.0135764;SGB=-30.2849;RPBZ=3.35278;MQBZ=-5.47152;MQSBZ=0.829211;BQBZ=2.71262;FS=0;MQ0F=0;AC=3;AN=8;DP4=40,21,8,7;MQ=34	GT:PL	0/0:1,0,246	0/1:13,0,255	0/1:6,0,255	0/1:53,0,255
OAR1	269500970	.	G	A	127.195	PASS	DP=144;VDB=0.00940234;SGB=-43.1945;RPBZ=2.67515;MQBZ=-7.17277;MQSBZ=1.15461;BQBZ=0.278447;FS=0;MQ0F=0;AC=4;AN=8;DP4=34,22,15,8;MQ=34	GT:PL	0/1:62,0,249	0/1:45,0,255	0/1:6,0,255	0/1:59,0,251
OAR1	269500973	.	A	C	127.507	PASS	DP=147;VDB=0.0240969;SGB=-44.8082;RPBZ=3.11015;MQBZ=-7.2105;MQSBZ=1.21476;BQBZ=0.13166;FS=0;MQ0F=0;AC=3;AN=8;DP4=34,22,16,8;MQ=33	GT:PL	0/1:63,0,249	0/1:45,0,255	0/0:3,0,255	0/1:60,0,253
OAR1	269500999	.	T	C	179.043	PASS	DP=146;VDB=2.24896e-06;SGB=-46.4219;RPBZ=2.471;MQBZ=-7.22139;MQSBZ=0.448998;BQBZ=-0.0917578;FS=0;MQ0F=0;AC=4;AN=8;DP4=29,27,13,12;MQ=34	GT:PL	0/1:74,0,249	0/1:72,0,255	0/1:20,0,255	0/1:58,0,255
OAR1	269501002	.	A	T	49.3121	PASS	DP=145;VDB=1.5367e-05;SGB=-35.126;RPBZ=2.42523;MQBZ=-5.41556;MQSBZ=0.448998;BQBZ=-1.23073;FS=0;MQ0F=0;AC=4;AN=8;DP4=36,27,6,12;MQ=34	GT:PL	0/1:15,0,255	0/1:8,0,255	0/1:22,0,255	0/1:52,0,255
OAR1	269516555	.	T	C	103.722	PASS	DP=42;VDB=0.0209517;SGB=-1.90011;RPBZ=2.50041;MQBZ=-3.52955;MQSBZ=-1.9485;BQBZ=1.37212;FS=0;MQ0F=0;AC=3;AN=8;DP4=9,5,3,5;MQ=35	GT:PL	0/1:33,0,104	0/0:0,9,98	0/1:60,0,168	0/1:51,0,69
OAR1	269516556	.	G	A	103.722	PASS	DP=42;VDB=0.0194942;SGB=-1.90011;RPBZ=2.18604;MQBZ=-3.52955;MQSBZ=-1.9485;BQBZ=1.37321;FS=0;MQ0F=0;AC=3;AN=8;DP4=9,5,3,5;MQ=35	GT:PL	0/1:33,0,104	0/0:0,9,101	0/1:60,0,168	0/1:51,0,69
OAR1	269542084	.	A	T	84.1965	PASS	DP=57;VDB=0.233642;SGB=-1.63269;RPBZ=1.37889;MQBZ=0.410152;MQSBZ=1.15077;BQBZ=1.37242;FS=0;MQ0F=0;AC=2;AN=8;DP4=17,10,1,4;MQ=38	GT:PL	0/1:49,0,233	0/0:0,12,142	0/0:0,18,164	0/1:76,0,180
OAR1	269542115	.	T	A	402.513	PASS	DP=61;VDB=0.00121896;SGB=-8.51217;RPBZ=-0.48887;MQBZ=1.49286;MQSBZ=0.38814;BQBZ=1.49485;FS=0;MQ0F=0;AC=4;AN=8;DP4=6,12,8,7;MQ=38	GT:PL	0/1:210,0,74	0/1:65,0,72	0/1:54,0,118	0/1:111,0,152
OAR1	269919170	.	A	G	182.165	PASS	DP=19;VDB=0.0887943;SGB=-0.821;RPBZ=-0.929935;MQBZ=1.04881;MQSBZ=1.44749;BQBZ=0.100643;FS=0;MQ0F=0;AC=5;AN=8;DP4=3,2,4,2;MQ=38	GT:PL	1/1:70,6,0	1/1:119,9,0	0/0:0,12,117	0/1:36,0,36
OAR1	27074273	.	G	C	195.82	PASS	DP=30;VDB=0.00733994;SGB=2.64773;RPBZ=2.24081;MQBZ=-0.869227;MQSBZ=-0.434613;BQBZ=1.03892;FS=0;MQ0F=0;AC=3;AN=8;DP4=3,6,5,3;MQ=39	GT:PL	0/0:0,3,42	0/1:45,0,121	0/0:0,9,119	1/1:194,18,0
OAR1	270984701	.	T	G	177.506	PASS	DP=30;VDB=0.447761;SGB=-6.00148;RPBZ=-1.97443;MQBZ=0.483507;MQSBZ=-0.623393;BQBZ=2.56495;FS=0;MQ0F=0;AC=5;AN=8;DP4=2,6,2,5;MQ=37	GT:PL	0/1:31,0,106	0/1:34,0,2	0/1:72,0,36	1/1:77,6,0
OAR1	27102736	.	G	A	333.452	PASS	DP=39;VDB=0.00444602;SGB=0.859313;RPBZ=0.202636;MQBZ=-2.04716;MQSBZ=1.61043;BQBZ=-1.0569;FS=0;MQ0F=0;AC=4;AN=8;DP4=5,4,6,7;MQ=38	GT:PL	0/1:131,0,60	0/0:0,6,84	0/1:96,0,156	1/1:148,18,0
OAR1	271425266	.	A	C	511.403	PASS	DP=50;VDB=0.000306486;SGB=-3.91993;RPBZ=1.14968;MQBZ=-1.19024;MQSBZ=0.036402;BQBZ=0;FS=0;MQ0F=0;AC=5;AN=8;DP4=3,4,11,11;MQ=38	GT:PL	0/1:90,0,151	0/1:167,0,21	0/1:241,0,6	1/1:53,6,0
OAR1	271465704	.	G	A	521.399	PASS	DP=48;VDB=0.000232818;SGB=-3.84913;RPBZ=0.483223;MQBZ=1.22066;MQSBZ=1.10413;BQBZ=2.03831;FS=0;MQ0F=0;AC=6;AN=8;DP4=5,2,17,4;MQ=39	GT:PL	0/1:24,0,133	0/1:139,0,27	1/1:185,3,0	1/1:211,24,0
OAR1	272544162	.	A	G	64.7903	PASS	DP=44;VDB=0.226768;SGB=-7.88834;RPBZ=-0.112332;MQBZ=-1.52343;MQSBZ=1.25793;BQBZ=0.762896;FS=0;MQ0F=0.0227273;AC=3;AN=8;DP4=8,10,3,2;MQ=39	GT:PL	0/1:27,0,121	0/1:57,0,146	0/1:24,0,165	0/0:0,12,153
OAR1	272884884	.	G	A	61.4006	PASS	DP=28;VDB=0.707536;SGB=1.90845;RPBZ=1.91448;MQBZ=-0.541626;MQSBZ=-0.359274;BQBZ=0.766428;FS=0;MQ0F=0;AC=2;AN=8;DP4=4,7,2,1;MQ=39	GT:PL	0/0:0,12,137	0/0:0,6,84	1/1:103,9,0	0/0:0,15,169
OAR1	273233473	.	A	G	338.078	PASS	DP=74;VDB=0.0971751;SGB=-8.77662;RPBZ=4.3356;MQBZ=-2.41053;MQSBZ=-0.633425;BQBZ=1.77926;FS=0;MQ0F=0;AC=4;AN=8;DP4=13,9,9,7;MQ=38	GT:PL	0/1:45,0,104	0/1:237,0,132	0/1:51,0,236	0/1:44,0,137
OAR1	273903449	.	T	C	273.127	PASS	DP=57;VDB=0.00852725;SGB=6.64074;RPBZ=1.7268;MQBZ=-1.32526;MQSBZ=1.73079;BQBZ=-1.09951;FS=0;MQ0F=0;AC=3;AN=8;DP4=8,11,10,4;MQ=35	GT:PL	0/0:0,33,255	0/0:0,9,85	0/1:88,0,144	1/1:230,24,0
OAR1	274531863	.	G	T	172.46	PASS	DP=30;VDB=0.106656;SGB=1.26965;RPBZ=-0.600994;MQBZ=1.13137;MQSBZ=0.984732;BQBZ=1.13389;FS=0;MQ0F=0;AC=3;AN=8;DP4=7,3,4,2;MQ=40	GT:PL	0/1:69,0,86	1/1:146,12,0	0/0:0,3,42	0/0:0,18,185
OAR1	275233273	.	G	A	157.169	PASS	DP=39;VDB=0.00211394;SGB=-1.25106;RPBZ=-0.281802;MQBZ=1.07688;MQSBZ=1.13039;BQBZ=2.17212;FS=0;MQ0F=0;AC=3;AN=8;DP4=8,9,1,5;MQ=40	GT:PL	0/1:123,0,70	1/1:77,6,0	0/0:0,21,224	0/0:0,15,168
OAR1	275594220	.	T	C	384.747	PASS	DP=372;VDB=2.46691e-05;SGB=-115.811;RPBZ=2.02215;MQBZ=-3.33836;MQSBZ=2.05676;BQBZ=-2.15622;FS=0;MQ0F=0.0215054;AC=3;AN=8;DP4=71,72,24,44;MQ=27	GT:PL	0/1:153,0,255	0/1:112,0,255	0/0:0,24,255	0/1:160,0,255
OAR1	275594226	.	T	C	920.584	PASS	DP=353;VDB=0.000419104;SGB=-9.51322;RPBZ=3.51014;MQBZ=-3.474;MQSBZ=1.39133;BQBZ=-0.729771;FS=0;MQ0F=0.0226629;AC=4;AN=8;DP4=26,31,62,80;MQ=26	GT:PL	0/1:254,0,207	0/1:196,0,189	0/1:255,0,151	0/1:255,0,112
OAR1	275594259	.	T	C	308.783	PASS	DP=293;VDB=7.69757e-26;SGB=-93.2194;RPBZ=9.05612;MQBZ=-2.19099;MQSBZ=0.328661;BQBZ=-0.377866;FS=0;MQ0F=0.0273038;AC=4;AN=8;DP4=26,92,15,39;MQ=25	GT:PL	0/1:93,0,255	0/1:97,0,176	0/1:44,0,255	0/1:116,0,255
OAR1	28252306	.	G	C	344.658	PASS	DP=77;VDB=0.102332;SGB=2.60695;RPBZ=0.299413;MQBZ=0.695632;MQSBZ=0.0849631;BQBZ=0.982096;FS=0;MQ0F=0;AC=2;AN=8;DP4=17,12,10,6;MQ=41	GT:PL	0/1:138,0,72	0/0:0,21,215	0/1:246,0,139	0/0:0,39,255
OAR1	28451148	.	G	A	118.848	PASS	DP=88;VDB=7.81963e-06;SGB=-4.70903;RPBZ=-0.809838;MQBZ=-0.864262;MQSBZ=-1.31524;BQBZ=0.482728;FS=0;MQ0F=0.215909;AC=6;AN=8;DP4=7,4,16,21;MQ=8	GT:PL	0/1:16,0,8	0/1:83,0,12	1/1:47,18,0	1/1:9,5,0
OAR1	28451154	.	T	C	47.2362	PASS	DP=90;VDB=4.50249e-06;SGB=0.348025;RPBZ=3.87489;MQBZ=0;MQSBZ=-0.318994;BQBZ=-0.86269;FS=0;MQ0F=0.188889;AC=3;AN=8;DP4=11,16,10,10;MQ=11	GT:PL	0/1:8,0,41	0/1:51,0,105	0/1:27,0,26	0/0:0,12,16
OAR1	2864558	.	G	A	352.42	PASS	DP=33;VDB=0.0015913;SGB=-3.35608;RPBZ=0.639786;MQBZ=-1.10972;MQSBZ=-1.90238;BQBZ=1.50938;FS=0;MQ0F=0;AC=6;AN=8;DP4=5,2,7,5;MQ=40	GT:PL	0/1:115,0,148	1/1:151,12,0	1/1:102,9,0	0/1:23,0,60
OAR1	29088413	.	G	A	219.046	PASS	DP=33;VDB=0.351291;SGB=2.55251;RPBZ=-1.10598;MQBZ=-1;MQSBZ=-0.774597;BQBZ=-1.46059;FS=0;MQ0F=0;AC=3;AN=8;DP4=2,6,4,4;MQ=40	GT:PL	0/0:0,9,119	0/1:134,0,27	0/0:0,12,148	1/1:129,12,0
OAR1	29188726	.	A	G	583.571	PASS	DP=96;VDB=0.143948;SGB=2.08445;RPBZ=-0.324748;MQBZ=0.398771;MQSBZ=1.10909;BQBZ=0.717989;FS=0;MQ0F=0;AC=5;AN=8;DP4=10,13,14,15;MQ=40	GT:PL	0/1:119,0,144	0/0:0,54,255	1/1:255,39,0	1/1:255,36,0
OAR1	29289754	.	A	G	97.3042	PASS	DP=13;VDB=0.0949329;SGB=-4.97423;RPBZ=2.04522;MQBZ=-1;MQSBZ=-1;BQBZ=2;FS=0;MQ0F=0;AC=6;AN=8;DP4=4,0,0,4;MQ=39	GT:PL	1/1:42,3,0	0/1:36,0,5	0/1:12,0,85	1/1:42,3,0
OAR1	29562858	.	G	A	153.372	PASS	DP=48;VDB=0.0428737;SGB=-9.73446;RPBZ=-2.2039;MQBZ=-1.1557;MQSBZ=0.370165;BQBZ=1.39628;FS=0;MQ0F=0;AC=4;AN=8;DP4=9,9,6,2;MQ=37	GT:PL	0/1:27,0,132	0/0:0,12,129	0/1:9,0,230	1/1:162,18,0
OAR1	29769111	.	G	A	93.7066	PASS	DP=20;VDB=0.0257451;SGB=0.0467143;RPBZ=0.0949236;MQBZ=-0.560612;MQSBZ=-0.908295;BQBZ=0;FS=0;MQ0F=0;AC=3;AN=8;DP4=2,5,1,3;MQ=40	GT:PL	1/1:103,9,0	0/0:0,9,105	0/1:33,0,68	0/0:0,6,72
OAR1	29806475	.	T	C	234.302	PASS	DP=26;VDB=0.0140615;SGB=2.66382;RPBZ=1.46207;MQBZ=-0.707107;MQSBZ=0.707107;BQBZ=-0.707107;FS=0;MQ0F=0;AC=3;AN=8;DP4=4,0,4,4;MQ=41	GT:PL	0/0:0,6,77	0/0:0,3,42	0/1:190,0,21	1/1:84,6,0
OAR1	30027758	.	G	A	30.5655	PASS	DP=10;VDB=0.131948;SGB=1.56341;RPBZ=-0.800152;MQBZ=-1.03108;BQBZ=0.654654;FS=0;MQ0F=0;AC=2;AN=8;DP4=0,7,0,3;MQ=36	GT:PL	0/0:0,6,53	0/0:0,3,36	1/1:71,9,0	0/0:0,12,102
OAR1	30617805	.	C	T	44.2486	PASS	DP=12;VDB=0.0411132;SGB=-2.36533;RPBZ=0.649425;MQBZ=-0.121349;FS=0;MQ0F=0;AC=2;AN=8;DP4=9,0,3,0;MQ=38	GT:PL	0/1:52,0,77	0/1:30,0,30	0/0:0,3,36	0/0:0,12,94
OAR1	30761734	.	T	G	304.489	PASS	DP=60;VDB=0.0374864;SGB=-1.1641;RPBZ=0.224996;MQBZ=0.0498691;MQSBZ=-0.466411;BQBZ=-0.250126;FS=0;MQ0F=0;AC=4;AN=8;DP4=14,7,6,6;MQ=39	GT:PL	0/1:107,0,60	0/0:0,24,251	1/1:196,18,0	0/1:45,0,234
OAR1	30922704	.	T	C	181.748	PASS	DP=39;VDB=0.0455292;SGB=-0.866853;RPBZ=1.63509;MQBZ=0;MQSBZ=-1.4272;BQBZ=0.327327;FS=0;MQ0F=0;AC=3;AN=8;DP4=4,10,4,3;MQ=40	GT:PL	1/1:181,15,0	0/0:0,6,77	0/1:45,0,158	0/0:0,21,216
OAR1	30922706	.	C	T	152.338	PASS	DP=39;VDB=0.0147072;SGB=-1.25106;RPBZ=0.405506;MQBZ=-0.319625;MQSBZ=-1.4272;BQBZ=-0.195379;FS=0;MQ0F=0;AC=3;AN=8;DP4=6,9,2,4;MQ=40	GT:PL	0/0:0,15,181	1/1:77,6,0	0/0:0,21,212	0/1:118,0,87
OAR1	31016973	.	A	T	335.483	PASS	DP=64;VDB=0.15791;SGB=-12.8047;RPBZ=0.115877;MQBZ=0.20354;MQSBZ=-1.08211;BQBZ=0.238742;FS=0;MQ0F=0;AC=3;AN=8;DP4=13,10,7,6;MQ=41	GT:PL	0/1:122,0,149	0/0:0,15,173	0/1:108,0,179	0/1:145,0,180
OAR1	31369644	.	T	C	398.645	PASS	DP=40;VDB=0.0883423;SGB=1.20049;RPBZ=-0.1374;MQBZ=0.659666;MQSBZ=-1.46742;BQBZ=0.612372;FS=0;MQ0F=0;AC=5;AN=8;DP4=3,5,4,10;MQ=40	GT:PL	1/1:229,21,0	1/1:113,9,0	0/0:0,15,166	0/1:101,0,83
OAR1	32072082	.	T	C	144.144	PASS	DP=44;VDB=0.233931;SGB=-1.24859;RPBZ=0.494019;MQBZ=1.07688;MQSBZ=1.73548;BQBZ=1.0761;FS=0;MQ0F=0;AC=2;AN=8;DP4=10,7,2,4;MQ=40	GT:PL	0/1:30,0,107	0/1:153,0,57	0/0:0,21,204	0/0:0,15,159
OAR1	32126320	.	C	T	174.224	PASS	DP=52;VDB=0.0224906;SGB=-0.0964228;RPBZ=-0.166851;MQBZ=-1.43359;MQSBZ=0.233382;BQBZ=-1.26635;FS=0;MQ0F=0;AC=2;AN=8;DP4=14,6,2,7;MQ=40	GT:PL	0/1:72,0,63	0/0:0,12,153	0/1:141,0,153	0/0:0,27,215
OAR1	32154606	.	T	C	105.213	PASS	DP=53;VDB=0.216674;SGB=-1.62982;RPBZ=0;MQBZ=0.819327;MQSBZ=-1.50815;BQBZ=1.47594;FS=0;MQ0F=0;AC=2;AN=8;DP4=11,13,1,4;MQ=40	GT:PL	0/1:24,0,152	0/0:0,6,78	0/1:121,0,176	0/0:0,33,255
OAR1	33212272	.	A	G	489.726	PASS	DP=107;VDB=0.0528071;SGB=-13.7231;RPBZ=0.833862;MQBZ=-3.06828;MQSBZ=-0.277438;BQBZ=0.323033;FS=0;MQ0F=0;AC=5;AN=8;DP4=14,12,15,17;MQ=39	GT:PL	0/1:144,0,255	0/1:84,0,185	1/1:255,60,0	0/1:48,0,224
OAR1	33212330	.	T	G	162.56	PASS	DP=53;VDB=0.0859282;SGB=8.77574;RPBZ=-1.21127;MQBZ=-3.11822;MQSBZ=-1.66404;BQBZ=-1.00251;FS=0;MQ0F=0;AC=2;AN=8;DP4=9,11,2,6;MQ=39	GT:PL	0/0:0,36,255	0/0:0,15,181	1/1:207,24,0	0/0:0,9,105
OAR1	33233355	.	G	A	154.165	PASS	DP=56;VDB=0.00308608;SGB=-0.48012;RPBZ=-2.06337;MQBZ=-1.71624;MQSBZ=0.351201;BQBZ=-1.48361;FS=0;MQ0F=0;AC=2;AN=8;DP4=14,9,4,4;MQ=40	GT:PL	0/1:175,0,118	0/0:0,6,84	0/0:0,30,255	0/1:18,0,197
OAR1	33288728	.	G	A	331.175	PASS	DP=40;VDB=0.000973191;SGB=6.72358;RPBZ=0.337258;MQBZ=-0.707107;MQSBZ=-0.866025;BQBZ=-0.436436;FS=0;MQ0F=0;AC=3;AN=8;DP4=3,4,6,8;MQ=41	GT:PL	1/1:255,30,0	0/1:119,0,60	0/0:0,3,42	0/0:0,12,148
OAR1	33600967	.	C	T	214.927	PASS	DP=36;VDB=0.195133;SGB=-1.76987;RPBZ=0.193608;MQBZ=1.49071;MQSBZ=0.550482;BQBZ=0.96959;FS=0;MQ0F=0;AC=4;AN=8;DP4=8,4,3,5;MQ=40	GT:PL	0/0:0,15,169	0/1:33,0,68	1/1:202,18,0	0/1:24,0,127
OAR1	34519534	.	C	T	135.679	PASS	DP=46;VDB=0.0685556;SGB=-6.63735;RPBZ=1.70358;MQBZ=-1.65723;MQSBZ=1.10482;BQBZ=2.19491;FS=0;MQ0F=0.0434783;AC=3;AN=8;DP4=10,7,7,2;MQ=35	GT:PL	0/1:131,0,27	0/0:0,3,96	0/1:24,0,145	0/1:19,0,215
OAR1	34799806	.	C	T	425.337	PASS	DP=64;VDB=0.313295;SGB=-0.223131;RPBZ=0.667186;MQBZ=1.11463;MQSBZ=-2.16556;BQBZ=1.6014;FS=0;MQ0F=0;AC=3;AN=8;DP4=6,10,11,6;MQ=39	GT:PL	0/1:162,0,120	0/1:84,0,101	0/0:0,15,166	0/1:219,0,54
OAR1	34920915	.	G	A	349.99	PASS	DP=46;VDB=0.000472185;SGB=-1.1641;RPBZ=0.872132;MQBZ=1.28667;MQSBZ=1.09879;BQBZ=0.392232;FS=0;MQ0F=0;AC=5;AN=8;DP4=6,7,8,4;MQ=39	GT:PL	0/1:69,0,104	1/1:148,12,0	0/0:0,30,255	1/1:178,18,0
OAR1	34992719	.	A	G	122.263	PASS	DP=34;VDB=0.0687819;SGB=-1.63269;RPBZ=0.396756;MQBZ=0.902485;MQSBZ=0.777844;BQBZ=1.13794;FS=0;MQ0F=0;AC=2;AN=8;DP4=10,3,4,1;MQ=40	GT:PL	0/1:95,0,130	0/0:0,3,42	0/1:65,0,58	0/0:0,15,169
OAR1	3511649	.	T	C	407.546	PASS	DP=53;VDB=0.124943;SGB=-0.215916;RPBZ=0.435872;MQBZ=0;MQSBZ=0;BQBZ=-1.15232;FS=0;MQ0F=0;AC=4;AN=8;DP4=7,8,10,7;MQ=37	GT:PL	0/1:109,0,140	0/0:0,24,220	0/1:93,0,60	1/1:249,27,0
OAR1	35320116	.	C	T	177.269	PASS	DP=30;VDB=0.0763459;SGB=6.20246;RPBZ=-0.0532794;MQBZ=0.390673;MQSBZ=-0.85948;BQBZ=1.63299;FS=0;MQ0F=0;AC=2;AN=8;DP4=4,5,5,2;MQ=41	GT:PL	0/0:0,9,105	0/0:0,9,96	1/1:221,21,0	0/0:0,9,119
OAR1	35633309	.	C	T	54.5349	PASS	DP=21;VDB=0.578719;SGB=-0.535564;RPBZ=0.102529;MQBZ=0.612372;MQSBZ=-1.32288;BQBZ=-1.94714;FS=0;MQ0F=0;AC=2;AN=8;DP4=5,3,2,1;MQ=40	GT:PL	0/0:0,3,42	0/0:0,6,84	0/1:65,0,33	0/1:27,0,123
OAR1	3583858	.	A	G	203.366	PASS	DP=48;VDB=0.244443;SGB=-9.73561;RPBZ=-0.437841;MQBZ=0.685994;MQSBZ=-0.685994;BQBZ=0.051615;FS=0;MQ0F=0;AC=4;AN=8;DP4=7,10,1,7;MQ=41	GT:PL	0/1:84,0,129	0/0:0,15,183	0/1:57,0,193	1/1:105,9,0
OAR1	35840624	.	C	T	213.478	PASS	DP=44;VDB=0.0132287;SGB=2.64773;RPBZ=1.00929;MQBZ=-0.31367;MQSBZ=1.23902;BQBZ=0.715598;FS=0;MQ0F=0;AC=4;AN=8;DP4=6,9,6,2;MQ=40	GT:PL	0/0:0,24,244	1/1:84,6,0	1/1:177,18,0	0/0:0,21,195
OAR1	35897090	.	A	G	99.2899	PASS	DP=50;VDB=0.407747;SGB=-1.24859;RPBZ=0.953908;MQBZ=-2.03381;MQSBZ=0.514868;BQBZ=-1.31915;FS=0;MQ0F=0;AC=2;AN=8;DP4=11,11,4,2;MQ=41	GT:PL	0/0:0,15,166	0/0:0,18,148	0/1:121,0,123	0/1:18,0,205
OAR1	35897152	.	G	A	134.537	PASS	DP=37;VDB=0.236588;SGB=-8.50594;RPBZ=-2.86948;MQBZ=-0.338255;MQSBZ=-1.01477;BQBZ=1.67282;FS=0;MQ0F=0;AC=3;AN=8;DP4=3,16,3,3;MQ=41	GT:PL	0/1:66,0,23	0/1:45,0,100	0/0:0,27,171	0/1:63,0,138
OAR1	35897185	.	C	A	47.0554	PASS	DP=8;VDB=0.318564;SGB=1.56341;RPBZ=0.4499;MQBZ=0.774597;BQBZ=-1.29099;FS=0;MQ0F=0;AC=2;AN=8;DP4=0,5,0,3;MQ=41	GT:PL	0/0:0,6,66	0/0:0,6,66	1/1:87,9,0	0/0:0,3,36
OAR1	36449441	.	G	A	284.479	PASS	DP=39;VDB=0.0424114;SGB=-1.14195;RPBZ=0.682923;MQBZ=0.926239;MQSBZ=2.09182;BQBZ=1.28341;FS=0;MQ0F=0;AC=4;AN=8;DP4=6,4,8,4;MQ=36	GT:PL	0/1:47,0,121	0/0:0,9,113	1/1:178,21,0	0/1:102,0,43
OAR1	36937599	.	C	T	104.25	PASS	DP=34;VDB=0.494358;SGB=-1.62982;RPBZ=1.5893;MQBZ=0.239572;MQSBZ=1.70215;BQBZ=1.51523;FS=0;MQ0F=0;AC=2;AN=8;DP4=11,3,2,3;MQ=37	GT:PL	0/1:36,0,17	0/0:0,15,154	0/1:107,0,107	0/0:0,12,142
OAR1	36969788	.	T	C	104.658	PASS	DP=40;VDB=0.0291996;SGB=6.01014;RPBZ=2.3507;MQBZ=-0.946875;MQSBZ=2.36719;BQBZ=2.58249;FS=0;MQ0F=0;AC=2;AN=8;DP4=3,14,3,3;MQ=37	GT:PL	1/1:149,18,0	0/0:0,12,73	0/0:0,18,87	0/0:0,21,111
OAR1	37453261	.	A	G	204.617	PASS	DP=24;VDB=0.171907;SGB=-1.97643;RPBZ=-0.571403;MQBZ=-0.845154;MQSBZ=0.845154;FS=0;MQ0F=0;AC=5;AN=8;DP4=3,2,4,3;MQ=40	GT:PL	0/0:0,12,146	0/1:36,0,36	1/1:169,15,0	1/1:42,3,0
OAR1	37754795	.	C	T	97.0909	PASS	DP=46;VDB=0.170249;SGB=-7.88834;RPBZ=-0.357121;MQBZ=-1.03849;MQSBZ=1.22209;BQBZ=-1.03849;FS=0;MQ0F=0;AC=3;AN=8;DP4=10,9,4,1;MQ=40	GT:PL	0/1:51,0,189	0/1:33,0,75	0/0:0,27,255	0/1:53,0,33
OAR1	37965131	.	A	T	148.779	PASS	DP=13;VDB=0.0490877;SGB=-5.99185;RPBZ=-1.30606;MQBZ=-0.323669;BQBZ=0.748331;FS=0;MQ0F=0;AC=5;AN=8;DP4=0,5,0,7;MQ=41	GT:PL	0/1:27,0,57	1/1:53,6,0	0/1:30,0,26	0/1:77,0,48
OAR1	38018724	.	A	G	140.899	PASS	DP=31;VDB=0.258434;SGB=1.26965;RPBZ=-0.328144;MQBZ=0.515388;MQSBZ=-0.515388;BQBZ=0.839143;FS=0;MQ0F=0;AC=2;AN=8;DP4=3,9,3,3;MQ=39	GT:PL	0/1:119,0,87	0/0:0,6,77	0/1:60,0,122	0/0:0,9,83
OAR1	38098665	.	G	C	267.479	PASS	DP=37;VDB=0.560194;SGB=-1.53316;RPBZ=-1.0611;BQBZ=-0.597646;FS=0;MQ0F=0;AC=3;AN=8;DP4=7,3,5,5;MQ=42	GT:PL	0/0:0,12,146	0/1:69,0,99	0/1:148,0,63	0/1:90,0,30
OAR1	38354767	.	A	G	170.958	PASS	DP=35;VDB=0.136063;SGB=-0.867633;RPBZ=1.38989;MQBZ=1.06471;MQSBZ=0.837708;BQBZ=0.576557;FS=0;MQ0F=0;AC=2;AN=8;DP4=9,4,6,1;MQ=40	GT:PL	0/0:0,9,101	0/1:101,0,71	0/0:0,18,207	0/1:109,0,21
OAR1	38651555	.	C	T	632.557	PASS	DP=103;VDB=0.00259311;SGB=2.85615;RPBZ=-0.780734;MQBZ=-2.12304;MQSBZ=-1.23037;BQBZ=-1.35774;FS=0;MQ0F=0;AC=5;AN=8;DP4=16,8,19,14;MQ=38	GT:PL	1/1:255,36,0	0/1:168,0,244	1/1:255,39,0	0/0:0,42,255
OAR1	38660401	.	A	G	206.806	PASS	DP=99;VDB=0.0185891;SGB=-25.4437;RPBZ=-0.230923;MQBZ=-0.906503;MQSBZ=-0.722746;BQBZ=0.902584;FS=0;MQ0F=0;AC=3;AN=8;DP4=29,15,7,5;MQ=40	GT:PL	0/1:115,0,166	0/1:78,0,255	0/1:56,0,245	0/0:0,45,255
OAR1	38660434	.	A	G	638.185	PASS	DP=96;VDB=0.00353284;SGB=1.69784;RPBZ=0.119285;MQBZ=-0.540312;MQSBZ=-1.00986;BQBZ=-0.0120603;FS=0;MQ0F=0;AC=4;AN=8;DP4=17,8,11,16;MQ=40	GT:PL	1/1:255,30,0	0/1:172,0,175	0/1:255,0,67	0/0:0,48,255
OAR1	38736390	.	A	T	38.7006	PASS	DP=36;VDB=0.0058656;SGB=-2.00771;RPBZ=-3.35926;BQBZ=-1.05612;FS=0;MQ0F=0;AC=2;AN=8;DP4=22,4,4,0;MQ=42	GT:PL	0/1:41,0,115	0/0:0,21,163	0/1:38,0,120	0/0:0,30,194
OAR1	38896863	.	C	T	359.084	PASS	DP=34;VDB=0.0489991;SGB=1.68521;RPBZ=-1.19089;MQBZ=-0.620174;MQSBZ=-0.894427;BQBZ=0.303822;FS=0;MQ0F=0;AC=5;AN=8;DP4=2,3,6,7;MQ=41	GT:PL	0/1:104,0,69	1/1:42,3,0	1/1:255,27,0	0/0:0,9,113
OAR1	3891814	.	G	A	480.202	PASS	DP=92;VDB=6.73592e-05;SGB=-11.2711;RPBZ=0.201085;MQBZ=-1.27017;MQSBZ=-2.55314;BQBZ=0.810015;FS=0;MQ0F=0;AC=5;AN=8;DP4=12,13,10,14;MQ=41	GT:PL	0/1:9,0,248	0/1:131,0,246	0/1:126,0,153	1/1:255,42,0
OAR1	39035450	.	A	G	276.28	PASS	DP=36;VDB=0.0434932;SGB=3.22748;RPBZ=-0.076261;MQBZ=0.904534;MQSBZ=-1.22474;BQBZ=0.800756;FS=0;MQ0F=0;AC=5;AN=8;DP4=6,5,6,3;MQ=41	GT:PL	1/1:146,12,0	0/1:0,3,42	1/1:176,15,0	0/0:0,30,255
OAR1	39192420	.	G	A	50.4111	PASS	DP=22;VDB=0.199299;SGB=-2.36533;RPBZ=0.338994;MQBZ=0.806226;MQSBZ=0.981307;BQBZ=0;FS=0;MQ0F=0;AC=2;AN=8;DP4=6,4,3,0;MQ=39	GT:PL	0/0:0,9,119	0/1:30,0,87	0/0:0,6,44	0/1:59,0,66
OAR1	39270696	.	C	T	49.7329	PASS	DP=16;VDB=0.607612;SGB=1.56341;RPBZ=-0.852803;BQBZ=-1.69734;FS=0;MQ0F=0;AC=2;AN=8;DP4=1,5,3,0;MQ=42	GT:PL	0/0:0,3,42	1/1:90,9,0	0/0:0,9,119	0/0:0,6,77
OAR1	3968852	.	C	T	53.9193	PASS	DP=30;VDB=0.336489;SGB=-2.36533;RPBZ=0.170495;MQBZ=0;MQSBZ=-0.0533002;BQBZ=-1.68476;FS=0;MQ0F=0;AC=3;AN=8;DP4=7,9,1,2;MQ=36	GT:PL	0/0:0,33,255	0/1:27,0,36	0/0:0,9,74	1/1:69,6,0
OAR1	39776575	.	A	G	507.899	PASS	DP=56;VDB=0.00682632;SGB=-3.8307;RPBZ=2.20764;MQBZ=-0.15813;MQSBZ=-0.616504;BQBZ=-0.177134;FS=0;MQ0F=0;AC=4;AN=8;DP4=4,8,12,7;MQ=40	GT:PL	0/1:104,0,165	0/1:126,0,60	0/1:153,0,24	0/1:164,0,67
OAR1	39808257	.	T	G	448.594	PASS	DP=44;VDB=0.0241319;SGB=1.98485;RPBZ=-0.995734;MQBZ=-0.75;MQSBZ=0.886405;BQBZ=-0.161334;FS=0;MQ0F=0;AC=5;AN=8;DP4=6,3,8,8;MQ=41	GT:PL	1/1:255,27,0	0/1:96,0,24	1/1:143,12,0	0/0:0,24,252
OAR1	40431012	.	T	A	226.634	PASS	DP=31;VDB=0.0355714;SGB=1.06749;RPBZ=0.817102;MQBZ=-1.70993;MQSBZ=-0.90389;BQBZ=0.471405;FS=0;MQ0F=0;AC=4;AN=8;DP4=2,4,5,5;MQ=37	GT:PL	1/1:230,24,0	1/1:40,3,0	0/0:0,5,113	0/0:0,9,110
OAR1	42264823	.	C	T	34.4587	PASS	DP=44;VDB=0.82085;SGB=-2.36533;RPBZ=-0.1833;MQBZ=-0.506726;MQSBZ=0.961604;BQBZ=0.702038;FS=0;MQ0F=0;AC=2;AN=8;DP4=12,8,2,1;MQ=38	GT:PL	0/1:15,0,66	0/1:60,0,172	0/0:0,21,235	0/0:0,15,153
OAR1	42631932	.	G	A	241.599	PASS	DP=51;VDB=0.0288938;SGB=-1.35539;RPBZ=0.1578;MQBZ=-0.956811;MQSBZ=1.49315;BQBZ=-0.415951;FS=0;MQ0F=0;AC=3;AN=8;DP4=10,8,5,6;MQ=38	GT:PL	0/1:126,0,61	0/1:97,0,126	0/1:58,0,79	0/0:0,24,249
OAR1	44953238	.	G	C	83.7834	PASS	DP=8;VDB=0.0307704;SGB=0.891771;RPBZ=-0.4499;MQBZ=0.172133;FS=0;MQ0F=0;AC=3;AN=8;DP4=3,0,5,0;MQ=35	GT:PL	0/0:0,3,36	0/1:30,0,17	1/1:94,12,0	0/0:0,3,36
OAR1	45335611	.	G	C	87.9924	PASS	DP=50;VDB=0.0588947;SGB=-1.63269;RPBZ=-1.49715;MQBZ=0;MQSBZ=0.607716;BQBZ=0;FS=0;MQ0F=0;AC=2;AN=8;DP4=7,14,1,4;MQ=40	GT:PL	0/0:0,6,55	0/0:0,15,163	0/1:45,0,166	0/1:83,0,156
OAR1	46187046	.	C	A	178.426	PASS	DP=16;VDB=0.592253;SGB=-2.84753;RPBZ=-1;MQBZ=-0.872872;MQSBZ=-1.17108;FS=0;MQ0F=0;AC=6;AN=8;DP4=1,1,2,4;MQ=39	GT:PL	1/1:82,6,0	0/1:75,0,33	0/1:36,0,36	1/1:23,3,0
OAR1	4667719	.	C	T	157.757	PASS	DP=23;VDB=0.118204;SGB=-5.66621;RPBZ=0.341857;MQBZ=-0.19245;MQSBZ=-0.87831;BQBZ=1.4771;FS=0;MQ0F=0;AC=5;AN=8;DP4=2,4,3,3;MQ=40	GT:PL	0/1:36,0,34	1/1:66,6,0	0/1:31,0,73	0/1:63,0,99
OAR1	46729761	.	C	G	339.664	PASS	DP=40;VDB=0.0729901;SGB=-1.17541;RPBZ=0.0683337;MQBZ=-0.713624;MQSBZ=0.856349;BQBZ=0.765248;FS=0;MQ0F=0;AC=6;AN=8;DP4=6,4,6,6;MQ=36	GT:PL	1/1:127,12,0	1/1:117,9,0	0/0:0,30,255	1/1:140,15,0
OAR1	46762486	.	A	G	613.511	PASS	DP=56;VDB=0.00330688;SGB=4.42067;RPBZ=0.170345;MQBZ=-0.799679;MQSBZ=0.658218;BQBZ=0;FS=0;MQ0F=0;AC=6;AN=8;DP4=3,3,16,10;MQ=37	GT:PL	1/1:238,33,0	1/1:255,30,0	0/0:0,18,192	1/1:165,15,0
OAR1	46794196	.	G	A	36.9382	PASS	DP=30;VDB=0.02;SGB=-2.68629;RPBZ=-2.02847;BQBZ=1.03078;FS=0;MQ0F=0;AC=2;AN=8;DP4=5,11,2,0;MQ=42	GT:PL	0/1:36,0,36	0/1:42,3,0	0/0:0,27,248	0/0:0,18,202
OAR1	46812395	.	G	A	210.467	PASS	DP=49;VDB=0.0037412;SGB=3.36078;RPBZ=-1.33273;MQBZ=-1.92617;MQSBZ=-0.174617;BQBZ=0.648289;FS=0;MQ0F=0;AC=3;AN=8;DP4=9,7,5,4;MQ=41	GT:PL	0/0:0,18,199	0/0:0,18,211	0/1:26,0,128	1/1:230,21,0
OAR1	47505613	.	A	C	83.2029	PASS	DP=29;VDB=0.86066;SGB=4.63151;RPBZ=0.739096;MQBZ=-2.74208;MQSBZ=-0.318223;BQBZ=-2.7578;FS=0;MQ0F=0;AC=2;AN=8;DP4=4,7,2,3;MQ=38	GT:PL	0/0:0,3,42	0/0:0,15,183	0/0:0,15,167	1/1:126,15,0
OAR1	47581637	.	A	G	393.914	PASS	DP=62;VDB=0.0477568;SGB=-8.82348;RPBZ=1.47157;MQBZ=0.526016;MQSBZ=-0.320086;BQBZ=0.0489712;FS=0;MQ0F=0;AC=5;AN=8;DP4=5,13,9,7;MQ=41	GT:PL	0/1:30,0,102	1/1:80,9,0	0/1:184,0,196	0/1:139,0,189
OAR1	47611578	.	A	G	37.042	PASS	DP=57;VDB=0.0785113;SGB=-2.36533;RPBZ=-2.39233;MQBZ=0.855987;MQSBZ=1.50886;BQBZ=-1.64356;FS=0;MQ0F=0;AC=2;AN=8;DP4=17,12,1,2;MQ=40	GT:PL	0/0:0,24,252	0/1:57,0,158	0/1:21,0,118	0/0:0,36,255
OAR1	4793827	.	A	C	172.751	PASS	DP=31;VDB=0.493668;SGB=1.94896;RPBZ=1.2819;MQBZ=-0.0574039;MQSBZ=1.07003;BQBZ=1.25913;FS=0;MQ0F=0;AC=2;AN=8;DP4=6,5,4,3;MQ=38	GT:PL	0/0:0,9,119	0/1:63,0,99	0/1:148,0,41	0/0:0,9,97
OAR1	49089939	.	G	A	502.192	PASS	DP=49;VDB=2.87138e-05;SGB=3.00357;RPBZ=1.06231;MQBZ=-0.486941;MQSBZ=-2.21238;BQBZ=0.0255381;FS=0;MQ0F=0;AC=6;AN=8;DP4=2,7,9,12;MQ=37	GT:PL	1/1:234,27,0	1/1:136,15,0	0/0:0,27,224	1/1:177,21,0
OAR1	49138872	.	A	G	93.2725	PASS	DP=31;VDB=0.0949329;SGB=3.26056;RPBZ=-1.6581;MQBZ=0.777844;MQSBZ=1.30158;BQBZ=0.243215;FS=0;MQ0F=0;AC=2;AN=8;DP4=9,5,1,3;MQ=40	GT:PL	0/0:0,24,244	0/0:0,12,148	1/1:136,12,0	0/0:0,6,62
OAR1	49327916	.	T	C	295.714	PASS	DP=36;VDB=0.00293275;SGB=-1.33969;RPBZ=1.03424;MQBZ=-0.874165;MQSBZ=-2.26255;BQBZ=-0.80904;FS=0;MQ0F=0;AC=4;AN=8;DP4=6,4,5,6;MQ=40	GT:PL	0/1:76,0,24	0/1:63,0,92	0/0:0,18,194	1/1:200,18,0
OAR1	49483820	.	C	T	91.5001	PASS	DP=24;VDB=0.0343724;SGB=-2.00771;RPBZ=0.938806;MQBZ=-0.490653;MQSBZ=-0.227128;BQBZ=-0.209215;FS=0;MQ0F=0;AC=3;AN=8;DP4=3,6,4,0;MQ=40	GT:PL	0/1:58,0,104	0/0:0,9,92	1/1:75,6,0	0/0:0,9,119
OAR1	49596772	.	G	A	176.571	PASS	DP=17;VDB=0.0178597;SGB=-0.674143;RPBZ=-1.55569;MQBZ=1.54303;MQSBZ=-0.146385;BQBZ=2.12132;FS=0;MQ0F=0;AC=6;AN=8;DP4=2,1,2,4;MQ=39	GT:PL	0/1:132,0,21	1/1:42,3,0	1/1:42,3,0	0/1:0,6,62
OAR1	49820117	.	C	T	30.4074	PASS	DP=19;VDB=0.44;SGB=-2.68629;RPBZ=-1.28506;MQBZ=0.5;MQSBZ=-1.52753;BQBZ=0.5;FS=0;MQ0F=0;AC=2;AN=8;DP4=6,2,1,1;MQ=40	GT:PL	0/0:0,3,42	0/1:42,3,0	0/1:27,0,123	0/0:0,9,105
OAR1	49883156	.	A	T	260.025	PASS	DP=33;VDB=0.0995804;SGB=4.68384;RPBZ=-0.568723;MQBZ=-1.42176;MQSBZ=1.42176;BQBZ=-0.0403943;FS=0;MQ0F=0;AC=3;AN=8;DP4=5,5,6,5;MQ=40	GT:PL	0/0:0,3,36	1/1:90,9,0	0/1:212,0,9	0/0:0,24,230
OAR1	50110055	.	T	A	107.671	PASS	DP=21;VDB=0.0256605;SGB=-2.36458;RPBZ=-0.409595;MQBZ=-1.1724;MQSBZ=-1.12796;BQBZ=-2.26569;FS=0;MQ0F=0;AC=5;AN=8;DP4=7,0,3,2;MQ=38	GT:PL	1/1:36,3,0	0/1:52,0,33	1/1:62,6,0	0/0:0,18,162
OAR1	50460897	.	C	T	239.87	PASS	DP=27;VDB=0.0555824;SGB=-0.381925;RPBZ=2.14994;MQBZ=0.720082;MQSBZ=-0.450051;BQBZ=0.105915;FS=0;MQ0F=0;AC=5;AN=8;DP4=2,4,4,4;MQ=40	GT:PL	1/1:134,12,0	1/1:77,6,0	0/0:0,12,145	0/1:72,0,72
OAR1	50646144	.	C	T	404.617	PASS	DP=38;VDB=0.00122867;SGB=-3.54233;RPBZ=0.890327;MQBZ=-1.5684;MQSBZ=1.41115;BQBZ=-1.72339;FS=0;MQ0F=0;AC=6;AN=8;DP4=4,3,14,3;MQ=40	GT:PL	0/1:110,0,27	1/1:56,6,0	0/1:77,0,178	1/1:200,24,0
OAR1	50939214	.	C	T	109.856	PASS	DP=41;VDB=0.139238;SGB=-0.867633;RPBZ=2.38244;MQBZ=-1.53866;MQSBZ=1.59672;BQBZ=0.831907;FS=0;MQ0F=0;AC=2;AN=8;DP4=16,5,5,2;MQ=36	GT:PL	0/1:87,0,90	0/1:62,0,146	0/0:0,18,175	0/0:0,18,156
OAR1	50939249	.	G	A	398.626	PASS	DP=50;VDB=0.00344223;SGB=0.178071;RPBZ=0.290336;MQBZ=-0.833638;MQSBZ=1.34446;BQBZ=0.0657152;FS=0;MQ0F=0;AC=4;AN=8;DP4=7,6,13,6;MQ=38	GT:PL	1/1:222,33,0	0/1:154,0,75	0/1:66,0,96	0/0:0,18,202
OAR1	51004630	.	G	A	274.443	PASS	DP=45;VDB=0.0914214;SGB=4.61211;RPBZ=-1.24819;MQBZ=-1.24536;MQSBZ=-0.800641;BQBZ=1.68259;FS=0;MQ0F=0;AC=3;AN=8;DP4=5,9,7,4;MQ=39	GT:PL	0/0:0,12,134	0/0:0,9,69	0/1:116,0,198	1/1:203,21,0
OAR1	51119399	.	A	G	39.5769	PASS	DP=34;VDB=0.154358;SGB=-2.36533;RPBZ=1.91927;MQBZ=-0.704026;MQSBZ=0.997863;BQBZ=0.943729;FS=0;MQ0F=0;AC=2;AN=8;DP4=5,11,2,1;MQ=39	GT:PL	0/1:33,0,56	0/0:0,3,42	0/0:0,15,159	0/1:46,0,210
OAR1	51268610	.	A	C	378.585	PASS	DP=51;VDB=1.15636e-05;SGB=8.70985;RPBZ=-0.544208;MQBZ=-0.177685;MQSBZ=-1.98405;BQBZ=-0.163454;FS=0;MQ0F=0;AC=3;AN=8;DP4=10,6,8,9;MQ=38	GT:PL	0/0:0,21,226	0/0:0,18,162	0/1:178,0,84	1/1:246,30,0
OAR1	51370543	.	C	T	50.8418	PASS	DP=6;VDB=0.0949329;SGB=-0.661244;RPBZ=0;MQBZ=-0.939336;FS=0;MQ0F=0;AC=6;AN=8;DP4=2,0,4,0;MQ=29	GT:PL	1/1:23,3,0	0/1:0,3,36	1/1:8,3,0	0/1:57,0,15
OAR1	51370592	.	T	A	179.227	PASS	DP=24;VDB=0.00433074;SGB=-0.381925;RPBZ=-0.453242;MQBZ=-1.58799;MQSBZ=-2.16257;BQBZ=-0.707107;FS=0;MQ0F=0;AC=5;AN=8;DP4=3,1,3,5;MQ=33	GT:PL	1/1:65,6,0	0/1:0,3,42	0/1:91,0,27	0/1:62,0,54
OAR1	51370604	.	C	T	208.592	PASS	DP=28;VDB=0.00250362;SGB=-0.179869;RPBZ=-0.34091;MQBZ=-1.54695;MQSBZ=-2.15631;BQBZ=1.34164;FS=0;MQ0F=0;AC=5;AN=8;DP4=3,2,4,5;MQ=34	GT:PL	1/1:98,9,0	0/1:0,3,42	0/1:88,0,64	0/1:62,0,54
OAR1	51370622	.	A	T	66.4057	PASS	DP=43;VDB=0.0452455;SGB=-2.00771;RPBZ=1.11928;MQBZ=0.340315;MQSBZ=-1.89181;BQBZ=1.643;FS=0;MQ0F=0;AC=2;AN=8;DP4=16,6,2,2;MQ=35	GT:PL	0/0:0,21,199	0/0:0,15,124	0/1:61,0,102	0/1:45,0,115
OAR1	51370660	.	T	A	232.203	PASS	DP=42;VDB=0.00012164;SGB=-7.27698;RPBZ=0.879629;MQBZ=-2.09934;MQSBZ=-1.12326;BQBZ=0.399401;FS=0;MQ0F=0;AC=4;AN=8;DP4=8,5,6,5;MQ=35	GT:PL	0/1:81,0,85	0/1:47,0,79	0/1:86,0,81	0/1:56,0,121
OAR1	51676455	.	A	G	369.17	PASS	DP=28;VDB=0.00478706;SGB=0.462005;RPBZ=-2.42672;MQBZ=-0.522233;MQSBZ=-1;BQBZ=1.91485;FS=0;MQ0F=0;AC=6;AN=8;DP4=3,0,4,7;MQ=41	GT:PL	1/1:145,12,0	0/0:0,9,101	1/1:118,9,0	1/1:148,12,0
OAR1	52314252	.	C	T	181.071	PASS	DP=40;VDB=0.160383;SGB=3.22748;RPBZ=0.692689;MQBZ=-0.209998;MQSBZ=-2.06214;BQBZ=-0.862226;FS=0;MQ0F=0;AC=2;AN=8;DP4=5,10,5,4;MQ=38	GT:PL	0/0:0,21,194	0/1:106,0,27	0/1:114,0,106	0/0:0,9,119
OAR1	52452299	.	A	C	100.244	PASS	DP=29;VDB=0.145389;SGB=-2.00512;RPBZ=0.520817;MQBZ=-0.808608;MQSBZ=-1.07661;BQBZ=1.43223;FS=0;MQ0F=0;AC=2;AN=8;DP4=4,9,2,2;MQ=40	GT:PL	0/0:0,12,117	0/1:40,3,0	0/0:0,18,191	0/1:101,0,102
OAR1	52760050	.	C	T	114.511	PASS	DP=24;VDB=0.100048;SGB=-1.62982;RPBZ=1.69191;MQBZ=-0.492366;MQSBZ=0.843274;BQBZ=1.5891;FS=0;MQ0F=0;AC=2;AN=8;DP4=9,2,3,2;MQ=40	GT:PL	0/1:128,0,41	0/0:0,9,110	0/1:24,0,90	0/0:0,3,42
OAR1	5276293	.	T	G	57.8923	PASS	DP=39;VDB=0.509904;SGB=-2.36533;RPBZ=-1.28889;MQBZ=-0.380045;MQSBZ=0.602689;BQBZ=0.6335;FS=0;MQ0F=0;AC=2;AN=8;DP4=6,14,1,2;MQ=40	GT:PL	0/1:61,0,127	0/1:36,0,36	0/0:0,15,133	0/0:0,27,255
OAR1	52776022	.	T	C	737.779	PASS	DP=84;VDB=0.00104821;SGB=-4.62936;RPBZ=-0.337393;MQBZ=0.432809;MQSBZ=0.662071;BQBZ=1.52006;FS=0;MQ0F=0;AC=6;AN=8;DP4=5,3,21,15;MQ=40	GT:PL	0/1:137,0,27	0/1:130,0,183	1/1:255,39,0	1/1:255,42,0
OAR1	53102706	.	C	T	201.264	PASS	DP=29;VDB=0.000156924;SGB=-1.88854;RPBZ=0.693428;MQBZ=-0.0912871;MQSBZ=-1.13137;BQBZ=-1.21149;FS=0;MQ0F=0;AC=5;AN=8;DP4=4,4,2,6;MQ=39	GT:PL	1/1:119,12,0	0/1:65,0,65	1/1:61,6,0	0/0:0,18,202
OAR1	53447734	.	A	C	171.358	PASS	DP=20;VDB=0.000543789;SGB=1.29402;RPBZ=-0.691898;FS=0;MQ0F=0;AC=3;AN=8;DP4=2,2,1,5;MQ=42	GT:PL	0/0:0,3,42	0/0:0,6,84	0/1:134,0,27	1/1:77,6,0
OAR1	53447802	.	G	A	212.868	PASS	DP=33;VDB=0.00433074;SGB=2.57447;RPBZ=1.46539;MQBZ=0.894427;MQSBZ=-0.797724;BQBZ=0.479257;FS=0;MQ0F=0;AC=2;AN=8;DP4=5,5,2,6;MQ=41	GT:PL	0/0:0,12,148	0/0:0,9,106	0/1:158,0,61	0/1:94,0,30
OAR1	53522180	.	C	T	38.2187	PASS	DP=31;VDB=0.166456;SGB=-2.36533;RPBZ=-2.14506;MQBZ=-1.25831;MQSBZ=0.493548;BQBZ=0.256851;FS=0;MQ0F=0;AC=2;AN=8;DP4=5,11,1,2;MQ=40	GT:PL	0/0:0,21,212	0/1:65,0,61	0/0:0,12,148	0/1:12,0,81
OAR1	53557544	.	G	T	567.863	PASS	DP=50;VDB=0.000730169;SGB=-4.06648;RPBZ=-0.955536;MQBZ=-0.39843;MQSBZ=-1.56611;BQBZ=0.65442;FS=0;MQ0F=0;AC=6;AN=8;DP4=1,8,12,12;MQ=38	GT:PL	1/1:158,15,0	1/1:119,15,0	0/1:127,0,107	0/1:203,0,87
OAR1	53584872	.	G	T	44.2448	PASS	DP=64;VDB=0.164317;SGB=-2.00512;RPBZ=0.882136;MQBZ=-1.0889;MQSBZ=-0.551939;BQBZ=0.483129;FS=0;MQ0F=0;AC=2;AN=8;DP4=12,21,2,2;MQ=40	GT:PL	0/0:0,36,255	0/1:70,0,129	0/0:0,27,252	0/1:15,0,200
OAR1	53637880	.	C	G	120.392	PASS	DP=24;VDB=0.0287765;SGB=1.89663;RPBZ=-0.221175;MQBZ=-1.0109;MQSBZ=1.43427;BQBZ=0.170602;FS=0;MQ0F=0;AC=2;AN=8;DP4=4,5,6,1;MQ=36	GT:PL	0/1:118,0,79	0/0:0,6,47	0/1:40,0,69	0/0:0,6,77
OAR1	53750409	.	G	A	155.134	PASS	DP=23;VDB=0.00160276;SGB=-0.381925;RPBZ=0.551447;MQBZ=0.105915;MQSBZ=-1.09388;BQBZ=-1.6648;FS=0;MQ0F=0;AC=4;AN=8;DP4=3,3,2,6;MQ=40	GT:PL	0/1:93,0,25	0/0:0,9,119	0/1:37,0,65	1/1:66,6,0
OAR1	53774656	.	T	C	151.711	PASS	DP=38;VDB=0.0102746;SGB=-8.50559;RPBZ=1.05996;MQBZ=0.917663;MQSBZ=1.52177;BQBZ=1.76656;FS=0;MQ0F=0;AC=3;AN=8;DP4=8,7,2,4;MQ=41	GT:PL	0/1:27,0,132	0/1:102,0,96	0/1:63,0,147	0/0:0,9,101
OAR1	53774677	.	A	G	40.1198	PASS	DP=43;VDB=0.0249187;SGB=-2.36533;RPBZ=1.2847;MQBZ=0.703562;MQSBZ=1.89737;BQBZ=1.18244;FS=0;MQ0F=0;AC=2;AN=8;DP4=11,9,0,3;MQ=41	GT:PL	0/0:0,18,200	0/1:60,0,126	0/1:21,0,183	0/0:0,12,127
OAR1	53871806	.	G	A	224.053	PASS	DP=64;VDB=0.0461493;SGB=0.289633;RPBZ=-0.719551;MQBZ=-1.09448;MQSBZ=0.470933;BQBZ=0.187702;FS=0;MQ0F=0;AC=2;AN=8;DP4=12,15,4,6;MQ=37	GT:PL	0/1:169,0,90	0/1:94,0,149	0/0:0,36,255	0/0:0,21,196
OAR1	54398242	.	G	A	63.5798	PASS	DP=25;VDB=0.180561;SGB=-2.00771;RPBZ=0;MQBZ=-1.58114;MQSBZ=1;BQBZ=-2.58646;FS=0;MQ0F=0;AC=3;AN=8;DP4=4,6,3,1;MQ=39	GT:PL	0/0:0,15,183	1/1:48,6,0	0/1:57,0,104	0/0:0,6,77
OAR1	54566060	.	G	A	158.491	PASS	DP=37;VDB=0.348672;SGB=-1.25106;RPBZ=0.331413;MQBZ=1.41686;MQSBZ=-0.973928;BQBZ=0.0511363;FS=0;MQ0F=0;AC=2;AN=8;DP4=7,7,3,3;MQ=39	GT:PL	0/0:0,9,101	0/1:134,0,64	0/1:63,0,104	0/0:0,15,174
OAR1	54952090	.	G	A	49.3969	PASS	DP=20;VDB=0.243476;SGB=-0.535564;RPBZ=0.411061;MQBZ=-0.390868;MQSBZ=1.1726;BQBZ=-0.760726;FS=0;MQ0F=0;AC=2;AN=8;DP4=6,2,2,1;MQ=38	GT:PL	0/0:0,6,75	0/0:0,6,84	0/1:30,0,102	0/1:57,0,15
OAR1	55102759	.	C	T	476.584	PASS	DP=50;VDB=0.00663258;SGB=-3.31685;RPBZ=0.489127;MQBZ=-1.1647;MQSBZ=-0.0817861;BQBZ=0.752296;FS=0;MQ0F=0;AC=5;AN=8;DP4=2,4,11,9;MQ=41	GT:PL	1/1:201,21,0	0/1:30,0,107	0/1:249,0,45	0/1:36,0,30
OAR1	55821187	.	G	T	119.85	PASS	DP=31;VDB=0.342281;SGB=-1.72086;RPBZ=3.51525;MQBZ=-0.644965;MQSBZ=0.342044;BQBZ=2.83344;FS=0;MQ0F=0;AC=3;AN=8;DP4=5,4,7,2;MQ=26	GT:PL	0/0:0,6,11	0/1:59,0,82	0/1:35,0,31	0/1:64,0,58
OAR1	55821194	.	T	C	112.82	PASS	DP=32;VDB=0.364077;SGB=-1.72086;RPBZ=2.76025;MQBZ=-0.644965;MQSBZ=0.850507;BQBZ=1.64232;FS=0;MQ0F=0;AC=3;AN=8;DP4=5,4,6,3;MQ=26	GT:PL	0/0:0,6,11	0/1:59,0,82	0/1:35,0,31	0/1:57,0,58
OAR1	55821215	.	C	T	124.863	PASS	DP=32;VDB=0.310568;SGB=-1.72086;RPBZ=2.94607;MQBZ=-0.644965;MQSBZ=0.850507;BQBZ=2.20389;FS=0;MQ0F=0;AC=3;AN=8;DP4=5,4,6,3;MQ=26	GT:PL	0/0:0,6,11	0/1:59,0,82	0/1:35,0,31	0/1:69,0,58
OAR1	55821222	.	A	C	124.848	PASS	DP=33;VDB=0.315765;SGB=-1.72086;RPBZ=3.06386;MQBZ=-0.644965;MQSBZ=0.850507;BQBZ=1.84391;FS=0;MQ0F=0;AC=3;AN=8;DP4=5,4,6,3;MQ=26	GT:PL	0/0:0,6,11	0/1:59,0,82	0/1:35,0,31	0/1:69,0,62
OAR1	55821242	.	A	T	107.391	PASS	DP=40;VDB=0.00112642;SGB=-6.32365;RPBZ=-0.725622;MQBZ=-0.781776;MQSBZ=0.506771;BQBZ=0.36388;FS=0;MQ0F=0;AC=4;AN=8;DP4=7,6,4,4;MQ=28	GT:PL	1/1:11,6,0	0/1:79,0,86	0/0:0,3,66	0/1:56,0,114
OAR1	55821266	.	G	A	137.604	PASS	DP=43;VDB=0.0404287;SGB=-6.64815;RPBZ=0.126742;MQBZ=-0.843671;MQSBZ=-0.287512;BQBZ=1.45651;FS=0;MQ0F=0;AC=5;AN=8;DP4=6,8,4,5;MQ=29	GT:PL	1/1:11,6,0	0/1:76,0,120	0/1:33,0,68	0/1:56,0,121
OAR1	55821272	.	T	C	137.604	PASS	DP=43;VDB=0.0486852;SGB=-6.64815;RPBZ=0.221301;MQBZ=-0.843671;MQSBZ=-0.287512;BQBZ=1.45336;FS=0;MQ0F=0;AC=5;AN=8;DP4=6,8,4,5;MQ=29	GT:PL	1/1:11,6,0	0/1:76,0,120	0/1:33,0,68	0/1:56,0,121
OAR1	55821293	.	A	T	30.0035	PASS	DP=34;VDB=0.0916056;SGB=-15.7594;RPBZ=-2.21845;MQBZ=-1.47302;MQSBZ=-0.708628;BQBZ=0.664772;FS=0;MQ0F=0;AC=5;AN=8;DP4=5,9,3,3;MQ=27	GT:PL	1/1:11,6,0	0/1:6,0,123	0/1:33,0,68	0/1:19,0,122
OAR1	5639221	.	C	T	432.403	PASS	DP=36;VDB=0.366346;SGB=1.3264;RPBZ=-0.931221;MQBZ=1.93405;MQSBZ=-1.75076;BQBZ=0.744981;FS=0;MQ0F=0;AC=5;AN=8;DP4=3,4,10,5;MQ=39	GT:PL	0/0:0,9,118	1/1:180,15,0	0/1:119,0,84	1/1:177,18,0
OAR1	56431475	.	A	T	50.2859	PASS	DP=30;VDB=0.460446;SGB=-2.36533;RPBZ=-0.252441;BQBZ=0.156476;FS=0;MQ0F=0;AC=2;AN=8;DP4=10,4,0,3;MQ=42	GT:PL	0/0:0,9,105	0/0:0,12,143	0/1:24,0,154	0/1:65,0,34
OAR1	57428131	.	T	G	99.6811	PASS	DP=27;VDB=0.133161;SGB=-2.36458;RPBZ=0.369075;MQBZ=-0.175091;MQSBZ=-0.661783;BQBZ=0.393532;FS=0;MQ0F=0;AC=3;AN=8;DP4=6,4,1,4;MQ=38	GT:PL	0/0:0,18,201	0/1:36,0,36	0/1:34,0,72	0/1:69,0,14
OAR1	57649491	.	G	C	102.082	PASS	DP=21;VDB=0.836469;SGB=-2.00771;RPBZ=0;MQBZ=1.04881;MQSBZ=0;BQBZ=-0.223607;FS=0;MQ0F=0;AC=3;AN=8;DP4=4,4,2,2;MQ=38	GT:PL	1/1:69,6,0	0/0:0,6,84	0/0:0,15,168	0/1:75,0,14
OAR1	57660064	.	G	A	70.3159	PASS	DP=33;VDB=0.0588947;SGB=-2.36533;RPBZ=0.126925;BQBZ=1.01793;FS=0;MQ0F=0;AC=2;AN=8;DP4=9,5,1,2;MQ=42	GT:PL	0/0:0,15,181	0/1:42,3,0	0/1:69,0,104	0/0:0,18,196
OAR1	57769346	.	A	C	135.745	PASS	DP=19;VDB=0.933438;SGB=0.717222;RPBZ=-1.04765;MQBZ=0;MQSBZ=0.306186;BQBZ=1;FS=0;MQ0F=0;AC=3;AN=8;DP4=3,2,1,4;MQ=41	GT:PL	0/0:0,9,113	1/1:82,6,0	0/1:94,0,30	0/0:0,3,42
OAR1	58037082	.	G	A	144.697	PASS	DP=63;VDB=0.00303054;SGB=-18.9886;RPBZ=1.20082;MQBZ=-0.402318;MQSBZ=0.727428;BQBZ=1.61348;FS=0;MQ0F=0;AC=4;AN=8;DP4=15,11,6,2;MQ=38	GT:PL	0/1:54,0,213	0/1:39,0,212	0/1:41,0,145	0/1:54,0,163
OAR1	58055402	.	C	T	602.56	PASS	DP=42;VDB=7.1305e-07;SGB=3.41719;RPBZ=1.51946;MQBZ=-0.786551;MQSBZ=-0.576873;BQBZ=-1.43595;FS=0;MQ0F=0;AC=6;AN=8;DP4=1,2,8,14;MQ=40	GT:PL	1/1:194,18,0	0/0:0,9,119	1/1:255,30,0	1/1:196,18,0
OAR1	58061003	.	C	T	332.197	PASS	DP=75;VDB=5.78749e-05;SGB=-30.2849;RPBZ=-2.68061;MQBZ=0.286229;MQSBZ=-0.528789;BQBZ=-0.923362;FS=0;MQ0F=0;AC=4;AN=8;DP4=14,16,11,4;MQ=37	GT:PL	0/1:31,0,229	0/1:118,0,136	0/1:121,0,244	0/1:101,0,101
OAR1	5907530	.	A	G	38.3761	PASS	DP=8;VDB=0.327477;SGB=-0.169451;RPBZ=-0.707107;MQBZ=0.390095;BQBZ=-1.1547;FS=0;MQ0F=0;AC=3;AN=8;DP4=4,0,3,0;MQ=36	GT:PL	0/0:0,3,23	0/1:18,0,30	1/1:60,6,0	0/0:0,6,66
OAR1	5907629	.	G	A	556.907	PASS	DP=54;VDB=0.00200876;SGB=-3.97315;RPBZ=-2.23404;MQBZ=-1.03575;MQSBZ=0.0888486;BQBZ=-0.385388;FS=0;MQ0F=0;AC=6;AN=8;DP4=5,3,12,11;MQ=35	GT:PL	1/1:208,24,0	0/1:97,0,101	1/1:231,27,0	0/1:60,0,131
OAR1	59129469	.	C	A	139.43	PASS	DP=21;VDB=0.349195;SGB=-2.36458;RPBZ=-1.46673;MQBZ=0.686607;MQSBZ=-1.43863;BQBZ=0.323669;FS=0;MQ0F=0;AC=5;AN=8;DP4=3,4,3,2;MQ=35	GT:PL	0/0:0,18,178	1/1:75,6,0	1/1:70,6,0	0/1:36,0,2
OAR1	59631539	.	C	T	190.555	PASS	DP=41;VDB=0.019766;SGB=3.36078;RPBZ=0.222076;MQBZ=-1.52856;MQSBZ=0.202661;BQBZ=-0.493342;FS=0;MQ0F=0;AC=2;AN=8;DP4=9,5,7,2;MQ=39	GT:PL	0/0:0,9,119	0/1:41,0,104	0/0:0,21,205	0/1:188,0,5
OAR1	59755753	.	G	A	308.367	PASS	DP=53;VDB=0.154023;SGB=5.27335;RPBZ=-1.14954;MQBZ=-0.244675;MQSBZ=-0.145135;BQBZ=0.326945;FS=0;MQ0F=0;AC=2;AN=8;DP4=11,7,6,6;MQ=41	GT:PL	0/0:0,12,138	0/0:0,12,139	0/1:187,0,178	0/1:160,0,84
OAR1	59772854	.	G	C	445.895	PASS	DP=70;VDB=0.0217614;SGB=-0.0330749;RPBZ=-0.260057;MQBZ=-1.6097;MQSBZ=2.13049;BQBZ=0.25305;FS=0;MQ0F=0;AC=3;AN=8;DP4=10,12,12,6;MQ=40	GT:PL	0/0:0,33,255	0/1:96,0,54	0/1:205,0,43	0/1:185,0,185
OAR1	59780950	.	C	G	203.949	PASS	DP=47;VDB=0.0151657;SGB=-0.481602;RPBZ=-0.761543;MQBZ=-0.840619;MQSBZ=0.289323;BQBZ=1.99687;FS=0;MQ0F=0;AC=2;AN=8;DP4=7,11,4,4;MQ=40	GT:PL	0/0:0,18,181	0/1:73,0,33	0/0:0,18,191	0/1:170,0,148
OAR1	60050356	.	G	A	310.659	PASS	DP=28;VDB=0.644951;SGB=3.40722;RPBZ=-0.234844;MQBZ=-1.17422;MQSBZ=-0.97361;BQBZ=-0.522233;FS=0;MQ0F=0;AC=5;AN=8;DP4=2,1,4,7;MQ=39	GT:PL	1/1:152,15,0	0/1:0,3,42	0/0:0,6,84	1/1:203,18,0
OAR1	60497366	.	G	A	486.484	PASS	DP=72;VDB=0.000597789;SGB=0.938715;RPBZ=1.25578;MQBZ=0.689465;MQSBZ=0.0816855;BQBZ=1.5169;FS=0;MQ0F=0;AC=4;AN=8;DP4=10,8,12,11;MQ=39	GT:PL	1/1:255,39,0	0/1:69,0,83	0/1:206,0,128	0/0:0,30,255
OAR1	60730131	.	G	T	227.079	PASS	DP=50;VDB=0.0258173;SGB=-0.0964228;RPBZ=-0.0246737;MQBZ=0.479326;MQSBZ=-1.16353;BQBZ=1.17388;FS=0;MQ0F=0;AC=2;AN=8;DP4=13,6,4,5;MQ=39	GT:PL	0/0:0,27,246	0/1:189,0,54	0/1:78,0,30	0/0:0,21,216
OAR1	60759201	.	G	A	139.416	PASS	DP=36;VDB=0.813523;SGB=-7.88834;RPBZ=0.0991889;MQBZ=0.270951;MQSBZ=1.1601;BQBZ=0.620174;FS=0;MQ0F=0;AC=4;AN=8;DP4=6,7,2,3;MQ=39	GT:PL	0/1:64,0,99	1/1:84,6,0	0/1:33,0,68	0/0:0,21,230
OAR1	6078228	.	T	C	369.426	PASS	DP=41;VDB=0.00742086;SGB=-3.4335;RPBZ=1.03825;MQBZ=0.386143;MQSBZ=-0.516334;BQBZ=0.333333;FS=0;MQ0F=0;AC=5;AN=8;DP4=3,7,9,6;MQ=36	GT:PL	1/1:204,21,0	0/1:110,0,82	0/1:68,0,85	0/1:27,0,91
OAR1	60806357	.	T	G	268.381	PASS	DP=41;VDB=0.00114085;SGB=-6.95837;RPBZ=1.12723;MQBZ=-0.794901;MQSBZ=-0.968904;BQBZ=0.173452;FS=0;MQ0F=0;AC=4;AN=8;DP4=9,4,5,5;MQ=40	GT:PL	0/1:60,0,168	0/1:33,0,75	0/1:112,0,121	0/1:101,0,30
OAR1	60870385	.	C	T	89.8948	PASS	DP=22;VDB=0.0127498;SGB=-7.26569;RPBZ=-1.23278;MQBZ=0.707107;MQSBZ=1.73205;BQBZ=0.222932;FS=0;MQ0F=0;AC=3;AN=8;DP4=3,5,0,4;MQ=40	GT:PL	0/1:68,0,33	0/1:33,0,68	0/1:28,0,36	0/0:0,12,110
OAR1	60952878	.	T	C	367.396	PASS	DP=36;VDB=0.00703557;SGB=-3.4279;RPBZ=0.356497;MQBZ=0;MQSBZ=1.56157;BQBZ=-0.253481;FS=0;MQ0F=0;AC=4;AN=8;DP4=5,1,6,7;MQ=40	GT:PL	0/1:72,0,60	0/1:136,0,24	0/1:94,0,30	0/1:105,0,69
OAR1	61500406	.	T	C	469.084	PASS	DP=42;VDB=0.0001421;SGB=-2.11925;RPBZ=1.05959;MQBZ=-1.76123;MQSBZ=-0.836213;BQBZ=-1.29294;FS=0;MQ0F=0;AC=6;AN=8;DP4=2,3,10,8;MQ=37	GT:PL	1/1:178,18,0	0/1:51,0,33	0/1:128,0,123	1/1:151,15,0
OAR1	61551425	.	T	C	317.53	PASS	DP=28;VDB=0.00373613;SGB=0.869948;RPBZ=-1.19429;MQBZ=-1.77038;MQSBZ=0.938517;BQBZ=-0.522233;FS=0;MQ0F=0;AC=6;AN=8;DP4=2,1,7,4;MQ=37	GT:PL	1/1:178,18,0	1/1:80,6,0	0/0:0,9,118	1/1:101,9,0
OAR1	62068967	.	G	A	253.708	PASS	DP=45;VDB=0.2216;SGB=4.68384;RPBZ=1.2542;MQBZ=0.766392;MQSBZ=0.866356;BQBZ=-0.643951;FS=0;MQ0F=0;AC=2;AN=8;DP4=9,6,6,5;MQ=38	GT:PL	0/1:220,0,15	0/1:73,0,76	0/0:0,21,207	0/0:0,12,153
OAR1	62881754	.	C	T	145.621	PASS	DP=16;VDB=0.0697235;SGB=-5.66621;RPBZ=1.21376;MQBZ=0.538028;MQSBZ=0.621261;BQBZ=1.64317;FS=0;MQ0F=0;AC=5;AN=8;DP4=6,0,3,3;MQ=37	GT:PL	0/1:36,0,79	0/1:30,0,30	0/1:75,0,27	1/1:42,3,0
OAR1	63060665	.	T	C	95.1555	PASS	DP=36;VDB=0.277213;SGB=-1.62982;RPBZ=0.265787;MQBZ=-1.68655;MQSBZ=-1.11803;BQBZ=-2.30925;FS=0;MQ0F=0;AC=3;AN=8;DP4=8,7,4,1;MQ=40	GT:PL	0/0:0,18,194	0/1:36,3,0	0/0:0,27,255	1/1:105,12,0
OAR1	63780786	.	C	T	642.584	PASS	DP=74;VDB=4.19178e-06;SGB=-4.0297;RPBZ=-0.8453;MQBZ=-1.22847;MQSBZ=-0.40326;BQBZ=-0.0919823;FS=0;MQ0F=0;AC=5;AN=8;DP4=5,4,16,17;MQ=39	GT:PL	0/1:110,0,82	0/1:97,0,123	1/1:255,12,0	0/1:220,0,12
OAR1	63780844	.	C	G	138.581	PASS	DP=36;VDB=0.306246;SGB=-0.867633;RPBZ=-1.1538;MQBZ=-0.919407;MQSBZ=0.175412;BQBZ=0.0488765;FS=0;MQ0F=0;AC=2;AN=8;DP4=7,6,3,4;MQ=40	GT:PL	0/0:0,12,129	0/1:97,0,32	0/1:80,0,127	0/0:0,9,104
OAR1	63849792	.	A	G	132.214	PASS	DP=39;VDB=0.16458;SGB=4.63151;RPBZ=1.69259;MQBZ=0.309863;MQSBZ=1.20317;BQBZ=0.044353;FS=0;MQ0F=0;AC=2;AN=8;DP4=10,8,3,2;MQ=38	GT:PL	1/1:176,15,0	0/0:0,9,71	0/0:0,30,255	0/0:0,15,163
OAR1	63877728	.	C	T	34.0646	PASS	DP=65;VDB=0.529687;SGB=-2.36533;RPBZ=-1.3663;MQBZ=0.70237;MQSBZ=-0.206393;BQBZ=1.20664;FS=0;MQ0F=0;AC=2;AN=8;DP4=15,19,1,2;MQ=40	GT:PL	0/1:63,0,145	0/0:0,33,255	0/1:12,0,245	0/0:0,27,255
OAR1	63877729	.	G	C	181.003	PASS	DP=65;VDB=0.0585364;SGB=-0.867633;RPBZ=-2.0429;MQBZ=1.14218;MQSBZ=-0.206393;BQBZ=1.7497;FS=0;MQ0F=0;AC=2;AN=8;DP4=11,19,5,2;MQ=40	GT:PL	0/1:98,0,110	0/0:0,33,255	0/0:0,30,255	0/1:122,0,152
OAR1	63962561	.	G	A	127.686	PASS	DP=38;VDB=0.160141;SGB=6.01014;RPBZ=0.16995;MQBZ=0.573964;MQSBZ=0.168244;BQBZ=0.190473;FS=0;MQ0F=0;AC=2;AN=8;DP4=6,12,1,5;MQ=40	GT:PL	1/1:172,18,0	0/0:0,12,123	0/0:0,27,253	0/0:0,15,178
OAR1	64382871	.	T	C	110.464	PASS	DP=29;VDB=0.119109;SGB=-1.63269;RPBZ=1.51335;MQBZ=-2.16908;MQSBZ=-2.51588;BQBZ=-0.0836242;FS=0;MQ0F=0;AC=3;AN=8;DP4=7,4,2,3;MQ=39	GT:PL	0/0:0,12,142	0/1:37,0,33	1/1:117,9,0	0/0:0,18,204
OAR1	64391344	.	A	G	239.985	PASS	DP=36;VDB=0.0532919;SGB=3.26741;RPBZ=-1.07158;MQBZ=0.881612;MQSBZ=-0.881612;BQBZ=1.26014;FS=0;MQ0F=0;AC=3;AN=8;DP4=5,7,4,5;MQ=40	GT:PL	0/0:0,21,194	0/1:100,0,102	1/1:184,18,0	0/0:0,6,84
OAR1	64395795	.	C	T	42.5354	PASS	DP=16;VDB=0.18;SGB=-2.68629;RPBZ=0.734994;BQBZ=0.808122;FS=0;MQ0F=0;AC=2;AN=8;DP4=4,3,2,0;MQ=42	GT:PL	0/0:0,6,84	0/1:42,3,0	0/1:42,3,0	0/0:0,15,138
OAR1	64680570	.	G	A	368.576	PASS	DP=48;VDB=0.0149618;SGB=-3.25455;RPBZ=1.61166;MQBZ=0.935639;MQSBZ=0.935639;BQBZ=-0.826637;FS=0;MQ0F=0;AC=4;AN=8;DP4=4,7,7,8;MQ=41	GT:PL	0/1:77,0,113	0/1:69,0,105	0/1:230,0,15	0/1:30,0,93
OAR1	64804591	.	T	C	104.806	PASS	DP=35;VDB=0.0707707;SGB=3.26056;RPBZ=-1.12003;MQBZ=1.19989;MQSBZ=-0.387185;BQBZ=1.53393;FS=0;MQ0F=0;AC=2;AN=8;DP4=4,13,1,3;MQ=38	GT:PL	0/0:0,21,145	1/1:148,12,0	0/0:0,9,105	0/0:0,21,188
OAR1	65727096	.	G	A	838.21	PASS	DP=101;VDB=0.00086744;SGB=-4.74907;RPBZ=0.642009;MQBZ=0.302866;MQSBZ=-0.947579;BQBZ=-1.68253;FS=0;MQ0F=0.00990099;AC=5;AN=8;DP4=9,8,19,19;MQ=38	GT:PL	0/1:176,0,2	0/1:226,0,167	0/1:219,0,220	1/1:255,42,0
OAR1	66237718	.	G	T	525.129	PASS	DP=53;VDB=0.000156046;SGB=-3.81831;RPBZ=2.34322;MQBZ=-1.30227;MQSBZ=-1.50815;BQBZ=-0.594041;FS=0;MQ0F=0;AC=4;AN=8;DP4=6,4,6,13;MQ=41	GT:PL	0/1:110,0,87	0/1:85,0,102	0/1:183,0,84	0/1:186,0,21
OAR1	66319583	.	C	T	375.217	PASS	DP=33;VDB=0.00323625;SGB=-1.99795;RPBZ=0.362007;MQBZ=-1.5715;MQSBZ=0.343765;BQBZ=-0.610464;FS=0;MQ0F=0;AC=6;AN=8;DP4=1,2,9,6;MQ=35	GT:PL	1/1:162,15,0	1/1:178,15,0	0/1:52,0,33	0/1:22,0,69
OAR1	66319627	.	C	T	173.703	PASS	DP=34;VDB=0.408139;SGB=-2.06645;RPBZ=-1.23034;MQBZ=-0.189294;MQSBZ=-0.518403;BQBZ=1.67332;FS=0;MQ0F=0;AC=3;AN=8;DP4=3,9,2,5;MQ=36	GT:PL	0/1:88,0,86	0/1:59,0,105	0/1:66,0,23	0/0:0,15,109
OAR1	66461321	.	T	A	288.666	PASS	DP=71;VDB=0.0142657;SGB=-0.223131;RPBZ=0.332342;MQBZ=-2.80989;MQSBZ=-0.683052;BQBZ=-1.3416;FS=0;MQ0F=0;AC=3;AN=8;DP4=14,13,10,7;MQ=36	GT:PL	0/1:141,0,15	0/1:165,0,172	0/0:0,39,255	0/1:22,0,174
OAR1	66693192	.	A	T	71.7209	PASS	DP=15;VDB=0.0749805;SGB=0.717222;RPBZ=0;MQBZ=-1.49071;MQSBZ=0.9759;BQBZ=-1.61658;FS=0;MQ0F=0;AC=2;AN=8;DP4=2,3,5,0;MQ=36	GT:PL	0/0:0,3,42	0/0:0,3,42	0/1:77,0,30	0/1:31,0,66
OAR1	66765759	.	C	T	86.6112	PASS	DP=23;VDB=0.0587288;SGB=-7.26569;RPBZ=0.771057;MQBZ=-0.652791;MQSBZ=-0.391675;BQBZ=0.707107;FS=0;MQ0F=0;AC=3;AN=8;DP4=5,3,3,1;MQ=40	GT:PL	0/1:72,0,65	0/1:24,3,0	0/1:30,0,97	0/0:0,9,119
OAR1	66858451	.	T	C	38.4005	PASS	DP=14;VDB=0.38;SGB=-2.68629;RPBZ=1.37488;MQBZ=0.881917;MQSBZ=-1.52753;BQBZ=1.44016;FS=0;MQ0F=0;AC=2;AN=8;DP4=3,3,1,1;MQ=37	GT:PL	0/1:42,3,0	0/0:0,6,78	0/0:0,9,96	0/1:36,0,18
OAR1	66970342	.	T	C	45.6415	PASS	DP=7;VDB=0.106137;SGB=-0.661244;RPBZ=0.707107;MQBZ=0.223607;BQBZ=-0.866025;FS=0;MQ0F=0;AC=6;AN=8;DP4=3,0,4,0;MQ=32	GT:PL	0/1:5,0,57	0/1:0,3,8	1/1:36,3,0	1/1:42,6,0
OAR1	67058844	.	T	C	59.0037	PASS	DP=26;VDB=0.421281;SGB=-6.63222;RPBZ=1.24834;MQBZ=0.522233;MQSBZ=0.522233;BQBZ=0.768706;FS=0;MQ0F=0;AC=3;AN=8;DP4=9,2,2,1;MQ=40	GT:PL	0/1:33,0,68	0/1:42,3,0	0/1:24,0,138	0/0:0,12,142
OAR1	67172400	.	T	C	248.512	PASS	DP=27;VDB=0.565813;SGB=-0.0320892;RPBZ=-0.767404;MQBZ=0.199205;MQSBZ=1.36931;BQBZ=-0.453743;FS=0;MQ0F=0;AC=3;AN=8;DP4=3,3,5,4;MQ=40	GT:PL	0/1:152,0,24	0/1:36,0,36	0/1:99,0,63	0/0:0,6,65
OAR1	67284052	.	G	A	481.401	PASS	DP=52;VDB=0.00068262;SGB=-3.80249;RPBZ=-0.424834;MQBZ=-1.7432;MQSBZ=0.134586;BQBZ=-1.43917;FS=0;MQ0F=0;AC=4;AN=8;DP4=7,3,10,9;MQ=39	GT:PL	0/1:139,0,27	0/1:73,0,89	0/1:176,0,57	0/1:132,0,128
OAR1	67706665	.	G	A	423.717	PASS	DP=31;VDB=0.00119035;SGB=-1.58993;RPBZ=0.672375;MQBZ=-0.821584;MQSBZ=0.680414;BQBZ=0.228709;FS=0;MQ0F=0;AC=5;AN=8;DP4=2,1,7,8;MQ=39	GT:PL	0/1:97,0,27	0/1:75,0,27	0/1:69,0,33	1/1:224,21,0
OAR1	68044824	.	C	T	642.068	PASS	DP=57;VDB=0.000289358;SGB=-4.00948;RPBZ=-0.339579;MQBZ=-0.847845;MQSBZ=0.496016;BQBZ=0.720684;FS=0;MQ0F=0;AC=6;AN=8;DP4=1,7,9,14;MQ=41	GT:PL	0/1:21,0,167	1/1:244,24,0	0/1:207,0,43	1/1:209,21,0
OAR1	6873747	.	G	A	40.4724	PASS	DP=60;VDB=0.259298;SGB=1.90845;RPBZ=1.58278;MQBZ=-1.0357;MQSBZ=0.504466;BQBZ=-1.61348;FS=0;MQ0F=0;AC=2;AN=8;DP4=16,15,0,3;MQ=40	GT:PL	1/1:83,9,0	0/0:0,24,255	0/0:0,33,255	0/0:0,36,255
OAR1	68873765	.	C	A	431.148	PASS	DP=44;VDB=0.00160807;SGB=-3.7013;RPBZ=2.54141;MQBZ=-2.07041;MQSBZ=-2.03434;BQBZ=-1.57373;FS=0;MQ0F=0;AC=6;AN=8;DP4=3,7,11,6;MQ=38	GT:PL	0/1:69,0,193	1/1:162,18,0	0/1:107,0,99	1/1:132,12,0
OAR1	68954883	.	T	C	401.763	PASS	DP=45;VDB=0.0549041;SGB=1.59584;RPBZ=0.868346;MQBZ=0.353974;MQSBZ=0.698308;BQBZ=0.489202;FS=0;MQ0F=0;AC=4;AN=8;DP4=3,8,5,11;MQ=38	GT:PL	0/0:0,21,203	0/1:94,0,45	0/1:171,0,42	1/1:181,18,0
OAR1	69016835	.	T	G	161.209	PASS	DP=16;VDB=0.177551;SGB=-0.674143;RPBZ=1.0247;MQBZ=-0.57735;MQSBZ=0.774597;BQBZ=-0.57735;FS=0;MQ0F=0;AC=6;AN=8;DP4=0,2,5,1;MQ=37	GT:PL	0/1:0,3,42	1/1:42,3,0	0/1:36,0,36	1/1:122,12,0
OAR1	69109469	.	G	A	91.3378	PASS	DP=18;VDB=0.828494;SGB=-2.48239;RPBZ=-0.856278;MQBZ=0.755929;MQSBZ=-1.09545;BQBZ=0.221601;FS=0;MQ0F=0;AC=5;AN=8;DP4=5,2,1,3;MQ=40	GT:PL	1/1:65,6,0	1/1:42,3,0	0/1:24,0,150	0/0:0,6,66
OAR1	69327580	.	C	T	212.136	PASS	DP=37;VDB=0.162778;SGB=-1.72086;RPBZ=-0.575874;MQBZ=-0.580549;MQSBZ=1.65233;BQBZ=-1.07583;FS=0;MQ0F=0;AC=4;AN=8;DP4=5,7,4,5;MQ=37	GT:PL	0/0:0,12,153	0/1:48,0,129	0/1:64,0,103	1/1:143,12,0
OAR1	69448540	.	A	C	229.76	PASS	DP=24;VDB=0.189309;SGB=2.91644;RPBZ=-0.317914;MQBZ=-0.666667;MQSBZ=-0.790569;BQBZ=-0.981307;FS=0;MQ0F=0;AC=2;AN=8;DP4=2,2,3,6;MQ=41	GT:PL	0/1:117,0,27	0/0:0,3,42	0/1:149,0,24	0/0:0,3,42
OAR1	69614829	.	T	A	61.815	PASS	DP=28;VDB=0.401962;SGB=1.90845;RPBZ=0.724279;MQBZ=-0.516811;MQSBZ=-0.580119;BQBZ=-0.412694;FS=0;MQ0F=0;AC=2;AN=8;DP4=6,6,1,2;MQ=38	GT:PL	0/0:0,6,77	1/1:103,9,0	0/0:0,24,227	0/0:0,6,77
OAR1	70150451	.	C	T	363.047	PASS	DP=51;VDB=0.000241248;SGB=-0.410827;RPBZ=-0.607934;MQBZ=0;MQSBZ=0.222333;BQBZ=0.126269;FS=0;MQ0F=0;AC=4;AN=8;DP4=6,8,2,14;MQ=40	GT:PL	0/1:155,0,32	0/0:0,18,199	0/1:147,0,168	1/1:104,9,0
OAR1	70323344	.	C	T	496.173	PASS	DP=72;VDB=0.00113926;SGB=0.926592;RPBZ=-1.66021;MQBZ=-1.03355;MQSBZ=0.177968;BQBZ=-1.93214;FS=0;MQ0F=0;AC=3;AN=8;DP4=12,7,5,18;MQ=40	GT:PL	0/1:174,0,148	0/0:0,9,107	0/1:203,0,136	0/1:158,0,161
OAR1	70559244	.	G	A	34.1523	PASS	DP=10;VDB=0.0649539;SGB=-0.535564;RPBZ=1.42605;MQBZ=-0.994937;BQBZ=1.41421;FS=0;MQ0F=0;AC=2;AN=8;DP4=6,0,3,0;MQ=37	GT:PL	0/1:57,0,23	0/0:0,3,32	0/1:14,0,47	0/0:0,6,62
OAR1	70569341	.	G	A	151.425	PASS	DP=22;VDB=0.17309;SGB=1.20553;RPBZ=-0.365148;MQBZ=-1.36083;MQSBZ=0.422577;BQBZ=-0.912871;FS=0;MQ0F=0;AC=3;AN=8;DP4=2,3,2,4;MQ=38	GT:PL	0/0:0,6,84	0/0:0,6,77	0/1:74,0,30	1/1:119,9,0
OAR1	7068236	.	G	A	148.1	PASS	DP=49;VDB=0.00245507;SGB=-22.2163;RPBZ=-2.71336;MQBZ=-1.77756;MQSBZ=-0.107321;BQBZ=1.00699;FS=0;MQ0F=0;AC=4;AN=8;DP4=10,8,7,3;MQ=33	GT:PL	0/1:89,0,30	0/1:68,0,15	0/1:1,0,199	0/1:26,0,193
OAR1	70955184	.	C	T	135.281	PASS	DP=21;VDB=0.112489;SGB=-2.36458;RPBZ=1.92427;MQBZ=1.16369;MQSBZ=-0.227128;BQBZ=1.10479;FS=0;MQ0F=0;AC=3;AN=8;DP4=5,3,2,3;MQ=39	GT:PL	0/0:0,9,96	0/1:72,0,72	0/1:75,0,15	0/1:27,0,63
OAR1	70955232	.	T	C	54.145	PASS	DP=26;VDB=0.354794;SGB=-2.36533;RPBZ=-0.437329;MQBZ=0.731925;MQSBZ=-0.882735;BQBZ=-0.282038;FS=0;MQ0F=0;AC=2;AN=8;DP4=3,9,1,2;MQ=39	GT:PL	0/1:72,0,49	0/1:21,0,139	0/0:0,9,87	0/0:0,9,113
OAR1	71007181	.	G	A	123.286	PASS	DP=34;VDB=0.0215714;SGB=-15.7594;RPBZ=2.99754;MQBZ=0.387716;MQSBZ=1.59907;BQBZ=2.0702;FS=0;MQ0F=0;AC=4;AN=8;DP4=9,5,1,5;MQ=36	GT:PL	0/1:31,0,75	0/1:24,0,134	0/1:39,0,146	0/1:68,0,27
OAR1	71094767	.	G	A	143.389	PASS	DP=23;VDB=0.036809;SGB=-2.21267;RPBZ=-0.640513;MQBZ=-0.19245;MQSBZ=-1.93918;BQBZ=-1;FS=0;MQ0F=0;AC=4;AN=8;DP4=4,2,4,2;MQ=37	GT:PL	0/1:36,0,36	0/0:0,12,132	0/1:89,0,30	1/1:60,6,0
OAR1	71464370	.	C	T	320.91	PASS	DP=36;VDB=0.0115998;SGB=-3.29721;RPBZ=-0.833808;BQBZ=2.14482;FS=0;MQ0F=0;AC=6;AN=8;DP4=4,4,10,1;MQ=42	GT:PL	0/1:75,0,33	1/1:128,12,0	0/1:79,0,195	1/1:77,6,0
OAR1	72009752	.	C	A	78.8477	PASS	DP=15;VDB=0.803107;SGB=0.0467143;RPBZ=-0.145204;MQBZ=-1;MQSBZ=-0.57735;BQBZ=-1.51186;FS=0;MQ0F=0;AC=2;AN=8;DP4=2,2,0,4;MQ=39	GT:PL	0/0:0,6,77	0/0:0,3,42	0/1:94,0,30	0/1:23,3,0
OAR1	72033402	.	G	T	129.479	PASS	DP=28;VDB=0.237012;SGB=7.45221;RPBZ=-1.77456;MQBZ=-0.921556;BQBZ=2.81721;FS=0;MQ0F=0;AC=2;AN=8;DP4=0,14,0,8;MQ=40	GT:PL	0/0:0,15,126	0/0:0,12,107	0/0:0,15,130	1/1:174,24,0
OAR1	72238102	.	C	T	80.8863	PASS	DP=28;VDB=0.155969;SGB=4.97668;RPBZ=1.26564;MQBZ=-1.28616;MQSBZ=-0.367315;BQBZ=-1.69304;FS=0;MQ0F=0;AC=2;AN=8;DP4=5,6,2,4;MQ=37	GT:PL	0/0:0,12,129	0/0:0,3,42	0/0:0,18,195	1/1:124,18,0
OAR1	72384159	.	C	T	93.8768	PASS	DP=44;VDB=0.0942182;SGB=-1.63269;RPBZ=0.0990745;MQBZ=-0.238984;MQSBZ=-2.58133;BQBZ=-0.23997;FS=0;MQ0F=0;AC=2;AN=8;DP4=9,12,1,4;MQ=36	GT:PL	0/0:0,18,211	0/0:0,18,134	0/1:64,0,150	0/1:69,0,65
OAR1	73655260	.	G	A	576.054	PASS	DP=55;VDB=0.12089;SGB=-3.83655;RPBZ=0.0408245;MQBZ=0;MQSBZ=-0.803956;BQBZ=0.590434;FS=0;MQ0F=0;AC=5;AN=8;DP4=4,6,12,10;MQ=38	GT:PL	0/1:79,0,174	0/1:99,0,51	0/1:191,0,21	1/1:247,30,0
OAR1	73799833	.	G	A	492.641	PASS	DP=45;VDB=0.000994484;SGB=3.84322;RPBZ=1.38006;MQBZ=-0.978874;MQSBZ=-2.59896;BQBZ=-0.60297;FS=0;MQ0F=0;AC=6;AN=8;DP4=5,1,6,15;MQ=35	GT:PL	1/1:217,33,0	1/1:197,18,0	1/1:123,12,0	0/0:0,18,170
OAR1	73811966	.	G	T	210.449	PASS	DP=16;VDB=0.26936;SGB=-0.179585;RPBZ=-0.59555;MQBZ=-0.534522;MQSBZ=-0.707107;BQBZ=-1.04978;FS=0;MQ0F=0;AC=6;AN=8;DP4=0,2,3,4;MQ=41	GT:PL	1/1:36,3,0	1/1:112,9,0	0/1:101,0,30	0/1:0,3,42
OAR1	74272094	.	A	G	64.5792	PASS	DP=41;VDB=0.292086;SGB=-2.00771;RPBZ=-0.489087;MQBZ=-0.831703;MQSBZ=-1.32378;BQBZ=0.0527139;FS=0;MQ0F=0;AC=2;AN=8;DP4=8,11,0,4;MQ=40	GT:PL	0/1:44,0,81	0/0:0,15,181	0/0:0,18,206	0/1:60,0,131
OAR1	74443740	.	A	G	210.25	PASS	DP=56;VDB=0.0797555;SGB=12.6061;RPBZ=-1.39673;MQBZ=-2.0755;MQSBZ=0.175255;BQBZ=1.24722;FS=0;MQ0F=0;AC=2;AN=8;DP4=12,4,5,7;MQ=40	GT:PL	0/0:0,18,201	0/0:0,15,147	1/1:255,36,0	0/0:0,15,169
OAR1	7463587	.	G	A	336.609	PASS	DP=33;VDB=0.00316674;SGB=-3.22772;RPBZ=-0.888183;MQBZ=-0.0398841;MQSBZ=0.750813;BQBZ=0.961927;FS=0;MQ0F=0;AC=5;AN=8;DP4=5,2,11,4;MQ=36	GT:PL	0/1:30,0,82	0/1:127,0,57	1/1:186,24,0	0/1:33,0,38
OAR1	74680324	.	C	T	105.698	PASS	DP=40;VDB=0.123672;SGB=-1.62982;RPBZ=0.904562;MQBZ=-1.28386;MQSBZ=1.12497;BQBZ=-1.12616;FS=0;MQ0F=0;AC=2;AN=8;DP4=8,9,3,2;MQ=40	GT:PL	0/0:0,24,235	0/0:0,6,84	0/1:21,0,180	0/1:123,0,27
OAR1	75601259	.	C	T	122.149	PASS	DP=28;VDB=0.0341101;SGB=1.26965;RPBZ=-1.53895;MQBZ=-1.22474;MQSBZ=-0.707107;BQBZ=-0.39841;FS=0;MQ0F=0;AC=2;AN=8;DP4=4,5,1,5;MQ=41	GT:PL	0/0:0,9,110	0/0:0,6,77	0/1:91,0,29	0/1:69,0,104
OAR1	75614696	.	C	T	113.201	PASS	DP=35;VDB=0.181959;SGB=-1.62982;RPBZ=0.219793;MQBZ=0.57735;MQSBZ=-1;BQBZ=-0.653197;FS=0;MQ0F=0;AC=2;AN=8;DP4=8,7,2,3;MQ=41	GT:PL	0/0:0,15,160	0/0:0,18,177	0/1:128,0,27	0/1:24,0,107
OAR1	75704066	.	G	A	45.8348	PASS	DP=28;VDB=0.472095;SGB=-2.00512;RPBZ=1.82945;MQBZ=-1.3484;MQSBZ=-0.608581;BQBZ=-1.69223;FS=0;MQ0F=0;AC=2;AN=8;DP4=7,4,2,2;MQ=36	GT:PL	0/0:0,9,101	0/0:0,6,84	0/1:55,0,84	0/1:30,0,94
OAR1	75830672	.	G	T	342.79	PASS	DP=63;VDB=0.0236225;SGB=-8.80351;RPBZ=1.41996;MQBZ=-1.4182;MQSBZ=-0.909463;BQBZ=1.00441;FS=0;MQ0F=0;AC=4;AN=8;DP4=9,9,6,10;MQ=37	GT:PL	0/1:217,0,73	0/1:27,0,102	0/1:71,0,197	0/1:66,0,126
OAR1	75874313	.	G	A	323.327	PASS	DP=44;VDB=0.00772007;SGB=-0.609974;RPBZ=0.877164;MQBZ=-0.742759;MQSBZ=1.61358;BQBZ=-1.18159;FS=0;MQ0F=0;AC=3;AN=8;DP4=5,8,10,5;MQ=35	GT:PL	0/1:111,0,64	0/1:138,0,74	0/1:114,0,90	0/0:0,15,148
OAR1	76592929	.	A	G	33.0911	PASS	DP=20;VDB=0.38;SGB=-2.68629;RPBZ=-0.951499;MQBZ=0.471405;MQSBZ=-0.912871;BQBZ=0.702728;FS=0;MQ0F=0;AC=2;AN=8;DP4=4,5,1,1;MQ=38	GT:PL	0/1:42,3,0	0/0:0,15,148	0/1:30,0,107	0/0:0,3,42
OAR1	77992881	.	A	G	75.1053	PASS	DP=15;VDB=0.0513395;SGB=0.618465;RPBZ=0.613469;MQBZ=-0.511695;BQBZ=0.707107;FS=0;MQ0F=0;AC=3;AN=8;DP4=10,0,5,0;MQ=36	GT:PL	0/1:36,0,101	0/0:0,3,36	0/0:0,12,102	1/1:81,9,0
OAR1	77992992	.	C	T	244.997	PASS	DP=54;VDB=0.028369;SGB=-11.5772;RPBZ=-0.980179;MQBZ=0.446619;MQSBZ=-0.671182;BQBZ=0.230482;FS=0;MQ0F=0.0185185;AC=3;AN=8;DP4=11,10,4,7;MQ=35	GT:PL	0/1:105,0,183	0/0:0,9,103	0/0:0,4,192	1/1:183,18,0
OAR1	79389914	.	A	G	99.7186	PASS	DP=24;VDB=0.109082;SGB=-2.00771;RPBZ=-2.1183;MQBZ=-0.490653;MQSBZ=-0.227128;BQBZ=-0.490653;FS=0;MQ0F=0;AC=3;AN=8;DP4=4,5,3,1;MQ=39	GT:PL	1/1:72,6,0	0/0:0,12,153	0/1:69,0,105	0/0:0,6,50
OAR1	7940181	.	A	C	178.397	PASS	DP=34;VDB=0.0348597;SGB=2.64773;RPBZ=0.233126;MQBZ=-0.918559;MQSBZ=-0.102062;BQBZ=-0.823319;FS=0;MQ0F=0;AC=3;AN=8;DP4=6,6,6,2;MQ=38	GT:PL	0/0:0,12,121	0/1:162,0,93	1/1:59,6,0	0/0:0,15,174
OAR1	7953938	.	C	G	64.0629	PASS	DP=20;VDB=0.281254;SGB=-2.00771;RPBZ=0.309458;MQBZ=-1.43755;MQSBZ=0;BQBZ=0;FS=0;MQ0F=0;AC=2;AN=8;DP4=4,5,2,2;MQ=36	GT:PL	0/0:0,3,32	0/1:35,0,50	0/1:67,0,104	0/0:0,9,96
OAR1	80283750	.	C	T	204.358	PASS	DP=22;VDB=0.182239;SGB=-0.197938;RPBZ=2.32724;MQBZ=-0.396958;MQSBZ=-0.209215;BQBZ=2.20958;FS=0;MQ0F=0;AC=5;AN=8;DP4=4,1,5,3;MQ=39	GT:PL	0/1:63,0,93	1/1:42,3,0	0/1:0,3,42	0/1:137,0,18
OAR1	8084637	.	A	T	155.55	PASS	DP=39;VDB=0.149847;SGB=-1.25176;RPBZ=-0.743426;MQBZ=-1.47297;MQSBZ=-1.3;BQBZ=0.654654;FS=0;MQ0F=0;AC=3;AN=8;DP4=8,6,2,4;MQ=40	GT:PL	1/1:102,9,0	0/0:0,12,130	0/1:97,0,128	0/0:0,18,203
OAR1	8084644	.	A	C	155.767	PASS	DP=35;VDB=0.175312;SGB=1.24088;RPBZ=-0.469262;MQBZ=-1.25499;MQSBZ=-1.2959;BQBZ=-0.428746;FS=0;MQ0F=0;AC=3;AN=8;DP4=7,5,2,4;MQ=40	GT:PL	1/1:102,9,0	0/0:0,12,130	0/1:97,0,128	0/0:0,12,146
OAR1	81170833	.	C	T	104.425	PASS	DP=24;VDB=0.193383;SGB=3.26056;RPBZ=1.97048;MQBZ=-1.41421;MQSBZ=-1.18322;FS=0;MQ0F=0;AC=2;AN=8;DP4=4,4,3,1;MQ=41	GT:PL	0/0:0,3,42	0/0:0,6,84	0/0:0,15,181	1/1:146,12,0
OAR1	81560680	.	G	A	306.997	PASS	DP=32;VDB=0.469714;SGB=1.0273;RPBZ=0.358757;MQBZ=-0.995871;MQSBZ=-1.17371;BQBZ=0.268194;FS=0;MQ0F=0;AC=4;AN=8;DP4=6,1,6,7;MQ=37	GT:PL	0/1:183,0,18	0/1:28,0,77	0/0:0,9,92	1/1:138,12,0
OAR1	83257819	.	T	C	73.3827	PASS	DP=21;VDB=0.460446;SGB=-0.535564;RPBZ=1.24764;BQBZ=0.612372;FS=0;MQ0F=0;AC=2;AN=8;DP4=3,5,2,1;MQ=42	GT:PL	0/0:0,12,148	0/0:0,3,36	0/1:30,0,107	0/1:84,6,0
OAR1	83345362	.	T	G	162.968	PASS	DP=46;VDB=0.0239016;SGB=-1.24859;RPBZ=-1.18237;MQBZ=-0.426014;MQSBZ=1.98919;BQBZ=1.2015;FS=0;MQ0F=0;AC=3;AN=8;DP4=5,14,3,3;MQ=40	GT:PL	0/0:0,30,255	0/1:30,0,91	0/0:0,18,163	1/1:178,15,0
OAR1	84403756	.	G	A	190.165	PASS	DP=61;VDB=0.0407425;SGB=8.77574;RPBZ=1.04294;MQBZ=0.529405;MQSBZ=1.17842;BQBZ=0.347679;FS=0;MQ0F=0;AC=2;AN=8;DP4=22,8,5,3;MQ=40	GT:PL	0/0:0,21,189	0/0:0,21,214	0/0:0,48,255	1/1:235,24,0
OAR1	84426844	.	C	A	155.393	PASS	DP=30;VDB=0.0181344;SGB=1.89663;RPBZ=-0.638931;MQBZ=0.207555;MQSBZ=-0.559971;BQBZ=-0.574287;FS=0;MQ0F=0;AC=4;AN=8;DP4=4,7,4,3;MQ=37	GT:PL	1/1:119,9,0	1/1:107,33,24	0/0:0,15,164	0/0:0,18,171
OAR1	84585332	.	G	A	177.55	PASS	DP=99;VDB=0.00653337;SGB=-0.482464;RPBZ=-1.23457;MQBZ=-1.73272;MQSBZ=0.994688;BQBZ=0.259191;FS=0;MQ0F=0;AC=2;AN=8;DP4=28,21,6,2;MQ=41	GT:PL	0/1:107,0,129	0/1:110,0,216	0/0:0,60,255	0/0:0,45,255
OAR1	8486525	.	C	T	333.338	PASS	DP=59;VDB=0.0102728;SGB=-8.21197;RPBZ=0.0849382;MQBZ=0.554655;MQSBZ=-1.20553;BQBZ=-0.353443;FS=0;MQ0F=0;AC=4;AN=8;DP4=11,10,7,7;MQ=39	GT:PL	0/1:124,0,74	0/1:77,0,89	0/1:66,0,243	0/1:104,0,95
OAR1	85591184	.	A	T	604.36	PASS	DP=88;VDB=0.0161449;SGB=-13.1272;RPBZ=0.102166;MQBZ=-0.363589;MQSBZ=-0.115562;BQBZ=0.553306;FS=0;MQ0F=0;AC=5;AN=8;DP4=9,13,16,14;MQ=39	GT:PL	0/1:164,0,184	0/1:146,0,118	1/1:255,45,0	0/1:79,0,240
OAR1	85783414	.	G	A	341.8	PASS	DP=49;VDB=0.0208464;SGB=-0.798646;RPBZ=3.30439;MQBZ=0.120446;MQSBZ=-1.08402;BQBZ=3.38206;FS=0;MQ0F=0;AC=3;AN=8;DP4=9,4,5,9;MQ=38	GT:PL	0/1:115,0,27	0/1:84,0,96	0/0:0,15,155	0/1:183,0,63
OAR1	85933562	.	C	T	496.112	PASS	DP=79;VDB=5.80536e-05;SGB=1.12292;RPBZ=-1.30008;MQBZ=-1.0924;MQSBZ=-1.07054;BQBZ=-1.92099;FS=0;MQ0F=0;AC=5;AN=8;DP4=12,8,9,15;MQ=39	GT:PL	0/0:0,36,255	1/1:255,30,0	0/1:32,0,221	1/1:255,36,0
OAR1	86464657	.	C	T	289.927	PASS	DP=52;VDB=0.0529042;SGB=-0.981039;RPBZ=0.923331;MQBZ=-1.93351;MQSBZ=-0.472636;BQBZ=-1.72768;FS=0;MQ0F=0;AC=5;AN=8;DP4=5,10,8,5;MQ=40	GT:PL	0/1:136,0,201	1/1:154,18,0	0/0:0,24,222	1/1:44,6,0
OAR1	86561130	.	G	A	446.146	PASS	DP=48;VDB=3.60101e-05;SGB=-0.227714;RPBZ=0.401724;MQBZ=-0.852994;MQSBZ=1.47335;BQBZ=0.686448;FS=0;MQ0F=0;AC=5;AN=8;DP4=7,6,10,7;MQ=37	GT:PL	1/1:186,21,0	0/1:129,0,196	1/1:176,15,0	0/0:0,15,169
OAR1	8661258	.	C	T	79.2458	PASS	DP=13;VDB=0.0560361;SGB=-0.169451;RPBZ=1.76777;MQBZ=0.866025;MQSBZ=-0.866025;BQBZ=0;FS=0;MQ0F=0;AC=4;AN=8;DP4=1,3,2,1;MQ=39	GT:PL	1/1:78,6,0	0/1:0,3,32	0/0:0,9,102	0/1:42,3,0
OAR1	86806918	.	A	G	137.759	PASS	DP=28;VDB=0.00172966;SGB=1.94896;RPBZ=-1.11555;MQBZ=-0.184428;MQSBZ=-0.377964;BQBZ=-1.40859;FS=0;MQ0F=0;AC=2;AN=8;DP4=3,6,7,0;MQ=39	GT:PL	0/0:0,3,23	0/0:0,3,42	0/1:68,0,33	0/1:106,0,174
OAR1	86944771	.	C	T	405.822	PASS	DP=60;VDB=0.102598;SGB=-0.797437;RPBZ=-0.0351082;MQBZ=0.170541;MQSBZ=1.98964;BQBZ=-0.460811;FS=0;MQ0F=0;AC=5;AN=8;DP4=11,9,9,5;MQ=40	GT:PL	0/1:89,0,85	1/1:170,15,0	0/0:0,51,255	1/1:192,18,0
OAR1	87079274	.	T	C	335.714	PASS	DP=44;VDB=0.0595827;SGB=1.80544;RPBZ=-1.45411;MQBZ=-0.958099;MQSBZ=1.1827;BQBZ=-1.10159;FS=0;MQ0F=0;AC=5;AN=8;DP4=7,3,14,2;MQ=37	GT:PL	1/1:157,24,0	0/1:24,0,33	0/0:0,27,254	1/1:200,18,0
OAR1	87733072	.	C	T	96.3742	PASS	DP=34;VDB=0.273436;SGB=-1.62982;RPBZ=-2.74829;MQBZ=-0.194717;MQSBZ=-0.8988;BQBZ=3.45056;FS=0;MQ0F=0;AC=2;AN=8;DP4=1,19,2,3;MQ=39	GT:PL	0/1:5,0,74	0/0:0,6,52	0/0:0,24,193	0/1:128,0,67
OAR1	87917913	.	T	C	114.777	PASS	DP=14;VDB=0.566267;SGB=-0.971411;RPBZ=-0.61754;MQBZ=1.17108;MQSBZ=1.38873;BQBZ=-0.514024;FS=0;MQ0F=0;AC=5;AN=8;DP4=3,1,3,2;MQ=37	GT:PL	1/1:21,3,0	0/0:0,9,66	1/1:101,9,0	0/1:34,0,36
OAR1	88258860	.	T	G	131.795	PASS	DP=22;VDB=0.167399;SGB=0.618465;RPBZ=0.954824;MQBZ=0.2;MQSBZ=-1.26491;BQBZ=0.404463;FS=0;MQ0F=0;AC=3;AN=8;DP4=3,5,1,4;MQ=41	GT:PL	0/0:0,9,107	0/1:61,0,99	0/0:0,6,84	1/1:113,9,0
OAR1	88470522	.	G	A	30.2918	PASS	DP=81;VDB=0.459448;SGB=-2.00771;RPBZ=0.54426;MQBZ=0.178516;MQSBZ=-1.29808;BQBZ=0.896759;FS=0;MQ0F=0;AC=2;AN=8;DP4=14,33,3,1;MQ=36	GT:PL	0/1:45,0,118	0/0:0,42,255	0/1:27,0,255	0/0:0,36,235
OAR1	88607510	.	C	T	314.846	PASS	DP=33;VDB=0.0111222;SGB=0.435999;RPBZ=-0.252033;MQBZ=-1.36182;MQSBZ=1.05919;BQBZ=-1.36182;FS=0;MQ0F=0;AC=6;AN=8;DP4=2,4,4,7;MQ=40	GT:PL	1/1:176,15,0	1/1:42,3,0	0/0:0,18,207	1/1:140,15,0
OAR1	88914866	.	T	A	34.9034	PASS	DP=47;VDB=0.292464;SGB=-2.36533;RPBZ=0.925932;MQBZ=0.0455023;MQSBZ=-1.27119;BQBZ=1.37389;FS=0;MQ0F=0;AC=2;AN=8;DP4=6,20,2,1;MQ=37	GT:PL	0/0:0,27,248	0/0:0,12,137	0/1:60,0,114	0/1:16,0,174
OAR1	89494485	.	T	A	42.993	PASS	DP=40;VDB=0.220755;SGB=-2.36533;RPBZ=-0.243411;BQBZ=1.21735;FS=0;MQ0F=0;AC=2;AN=8;DP4=5,14,3,0;MQ=42	GT:PL	0/1:27,0,134	0/1:57,0,153	0/0:0,15,172	0/0:0,15,138
OAR1	89647798	.	G	A	308.918	PASS	DP=30;VDB=0.122193;SGB=-3.20344;RPBZ=-2.90384;MQBZ=-1.64924;MQSBZ=2.31146;BQBZ=3.41928;FS=0;MQ0F=0;AC=4;AN=8;DP4=2,6,5,5;MQ=41	GT:PL	0/1:69,0,77	0/1:75,0,33	0/1:130,0,72	0/1:73,0,33
OAR1	89714967	.	A	C	115.548	PASS	DP=31;VDB=0.00721075;SGB=-7.88834;RPBZ=-1.21444;MQBZ=-0.317397;MQSBZ=1.02282;BQBZ=-0.159364;FS=0;MQ0F=0;AC=3;AN=8;DP4=11,1,2,3;MQ=40	GT:PL	0/1:36,0,36	0/0:0,15,145	0/1:47,0,126	0/1:72,0,60
OAR1	89719166	.	A	G	186.302	PASS	DP=19;VDB=0.683425;SGB=-1.54553;RPBZ=0.206484;MQBZ=-1.68783;MQSBZ=-2.02539;BQBZ=-1.43614;FS=0;MQ0F=0;AC=5;AN=8;DP4=3,0,5,3;MQ=36	GT:PL	0/1:2,0,36	1/1:42,3,0	0/1:47,0,33	0/1:132,0,27
OAR1	89807441	.	C	T	511.245	PASS	DP=51;VDB=0.00585439;SGB=-3.78791;RPBZ=-2.59418;MQBZ=-1.31462;MQSBZ=0.931981;BQBZ=-2.2017;FS=0;MQ0F=0;AC=6;AN=8;DP4=6,4,11,10;MQ=37	GT:PL	1/1:230,27,0	1/1:213,24,0	0/1:75,0,217	0/1:33,0,68
OAR1	91123228	.	G	A	158.436	PASS	DP=37;VDB=0.0459681;SGB=-8.50594;RPBZ=0.631259;MQBZ=1.36626;MQSBZ=1.87083;BQBZ=1.27279;FS=0;MQ0F=0;AC=4;AN=8;DP4=9,6,3,3;MQ=38	GT:PL	0/0:0,18,164	0/1:63,0,92	0/1:60,0,155	1/1:77,6,0
OAR1	91235047	.	G	C	334.584	PASS	DP=54;VDB=0.000489864;SGB=-0.798646;RPBZ=-1.88646;MQBZ=-1.20042;MQSBZ=-1.24171;BQBZ=-0.352454;FS=0;MQ0F=0;AC=3;AN=8;DP4=4,14,5,9;MQ=38	GT:PL	0/0:0,18,194	0/1:162,0,167	0/1:121,0,122	0/1:91,0,9
OAR1	92780927	.	C	T	473.527	PASS	DP=61;VDB=0.00881933;SGB=-9.74053;RPBZ=0.619914;MQBZ=1.45293;MQSBZ=0.347414;BQBZ=0.975575;FS=0;MQ0F=0.0163934;AC=5;AN=8;DP4=10,4,12,7;MQ=38	GT:PL	0/1:99,0,48	0/1:84,0,159	0/1:95,0,145	1/1:235,30,0
OAR1	9300966	.	G	A	112.728	PASS	DP=66;VDB=0.215372;SGB=-0.867633;RPBZ=-1.20676;MQBZ=-1.42839;MQSBZ=1.65502;BQBZ=0.549915;FS=0;MQ0F=0.0151515;AC=2;AN=8;DP4=14,15,5,2;MQ=37	GT:PL	0/0:0,21,206	0/1:78,0,126	0/1:74,0,135	0/0:0,36,255
OAR1	93575304	.	G	T	437.07	PASS	DP=52;VDB=0.0515362;SGB=-9.1371;RPBZ=0.313459;MQBZ=-1.71397;MQSBZ=-0.459309;BQBZ=-1.25049;FS=0;MQ0F=0;AC=6;AN=8;DP4=8,4,11,6;MQ=39	GT:PL	0/1:101,0,121	1/1:165,15,0	1/1:135,12,0	0/1:75,0,222
OAR1	93766322	.	T	C	356.846	PASS	DP=53;VDB=0.142558;SGB=-0.790273;RPBZ=0.91844;MQBZ=-1.01926;MQSBZ=1.687;BQBZ=0.678601;FS=0;MQ0F=0;AC=3;AN=8;DP4=6,9,5,9;MQ=40	GT:PL	0/1:102,0,89	0/0:0,12,153	0/1:162,0,104	0/1:132,0,98
OAR1	93826471	.	T	C	130.777	PASS	DP=16;VDB=0.407747;SGB=1.29402;RPBZ=-0.107252;MQBZ=0.456435;MQSBZ=-1.21716;BQBZ=0.243975;FS=0;MQ0F=0;AC=3;AN=8;DP4=3,1,1,5;MQ=39	GT:PL	0/0:0,3,42	0/0:0,6,65	1/1:125,12,0	0/1:47,0,27
OAR1	93972575	.	G	A	267.397	PASS	DP=44;VDB=0.0737652;SGB=-1.35808;RPBZ=1.53631;MQBZ=-1.19957;MQSBZ=-0.526795;BQBZ=-0.810887;FS=0;MQ0F=0;AC=5;AN=8;DP4=8,7,5,6;MQ=39	GT:PL	1/1:158,15,0	1/1:64,9,0	0/1:90,0,198	0/0:0,24,250
OAR1	93986600	.	T	C	61.0877	PASS	DP=7;VDB=0.0686416;SGB=0.312258;RPBZ=-0.891883;MQBZ=0;BQBZ=-0.591608;FS=0;MQ0F=0;AC=3;AN=8;DP4=3,0,4,0;MQ=39	GT:PL	1/1:78,9,0	0/1:23,0,30	0/0:0,3,32	0/0:0,3,36
OAR1	94217188	.	A	G	247.562	PASS	DP=57;VDB=0.0136452;SGB=7.07747;RPBZ=-1.81011;MQBZ=-0.775014;MQSBZ=1.48181;BQBZ=-1.60505;FS=0;MQ0F=0;AC=3;AN=8;DP4=9,8,6,8;MQ=39	GT:PL	0/0:0,24,255	0/1:38,0,72	1/1:255,36,0	0/0:0,21,221
OAR1	94325861	.	G	A	104.439	PASS	DP=61;VDB=0.225386;SGB=3.26056;RPBZ=-1.87084;MQBZ=1.04047;MQSBZ=0.498146;BQBZ=0.196276;FS=0;MQ0F=0;AC=2;AN=8;DP4=21,10,2,2;MQ=40	GT:PL	0/0:0,27,255	0/0:0,21,198	0/0:0,45,255	1/1:148,12,0
OAR1	94736751	.	C	A	71.0666	PASS	DP=27;VDB=0.591842;SGB=-2.00512;RPBZ=2.68335;MQBZ=-1.38229;MQSBZ=-2.25109;BQBZ=3.1215;FS=0;MQ0F=0;AC=2;AN=8;DP4=16,1,3,1;MQ=39	GT:PL	0/0:0,15,111	0/1:86,0,43	0/0:0,15,127	0/1:24,0,91
OAR1	95214182	.	G	C	97.582	PASS	DP=26;VDB=0.220638;SGB=-2.00771;RPBZ=0;MQBZ=-1.58114;MQSBZ=-1.1547;BQBZ=-0.235558;FS=0;MQ0F=0;AC=3;AN=8;DP4=6,4,2,2;MQ=41	GT:PL	0/0:0,18,201	1/1:72,6,0	0/1:68,0,33	0/0:0,9,119
OAR1	95420955	.	G	C	103.73	PASS	DP=35;VDB=0.281254;SGB=3.26056;RPBZ=0.83485;MQBZ=0.777844;MQSBZ=0.902485;BQBZ=-0.326926;FS=0;MQ0F=0;AC=2;AN=8;DP4=10,4,3,1;MQ=40	GT:PL	0/0:0,21,212	1/1:146,12,0	0/0:0,18,203	0/0:0,3,42
OAR1	95584639	.	C	T	352.561	PASS	DP=67;VDB=0.0114173;SGB=-0.605598;RPBZ=-0.859774;MQBZ=0.267785;MQSBZ=1.50629;BQBZ=-0.592118;FS=0;MQ0F=0;AC=4;AN=8;DP4=15,6,6,9;MQ=40	GT:PL	0/1:90,0,238	0/1:112,0,205	1/1:194,21,0	0/0:0,9,113
OAR1	95685762	.	G	A	456.735	PASS	DP=62;VDB=0.056621;SGB=-0.0365176;RPBZ=1.09044;MQBZ=-1.31855;MQSBZ=-1.59909;BQBZ=-1.00441;FS=0;MQ0F=0;AC=4;AN=8;DP4=6,10,12,6;MQ=41	GT:PL	0/1:153,0,22	0/1:142,0,244	0/0:0,15,177	1/1:205,21,0
OAR1	9573053	.	T	C	92.6639	PASS	DP=50;VDB=0.112489;SGB=-1.62982;RPBZ=0.425587;MQBZ=0.322216;MQSBZ=0.747567;BQBZ=-0.611377;FS=0;MQ0F=0;AC=2;AN=8;DP4=15,10,4,1;MQ=38	GT:PL	0/0:0,18,178	0/1:33,0,56	0/0:0,30,255	0/1:99,0,177
OAR1	96106485	.	C	T	383.676	PASS	DP=48;VDB=0.000784718;SGB=-7.89841;RPBZ=-1.95643;MQBZ=0.05547;MQSBZ=-0.168415;BQBZ=0.787926;FS=0;MQ0F=0;AC=5;AN=8;DP4=8,5,7,6;MQ=41	GT:PL	0/1:153,0,166	0/1:66,0,125	0/1:67,0,87	1/1:137,12,0
OAR1	96129450	.	G	A	71.1489	PASS	DP=20;VDB=0.0860477;SGB=-0.535564;RPBZ=0;BQBZ=0.908295;FS=0;MQ0F=0;AC=3;AN=8;DP4=5,3,1,2;MQ=42	GT:PL	0/0:0,9,119	0/1:36,0,36	0/0:0,12,134	1/1:77,6,0
OAR1	96488872	.	C	A	196.622	PASS	DP=49;VDB=0.00331752;SGB=-9.73547;RPBZ=-0.830296;MQBZ=-1.16878;MQSBZ=-0.167818;BQBZ=-0.831242;FS=0;MQ0F=0;AC=4;AN=8;DP4=10,9,5,3;MQ=39	GT:PL	1/1:117,9,0	0/1:110,0,60	0/1:12,0,229	0/0:0,24,250
OAR1	96493321	.	A	G	99.7885	PASS	DP=45;VDB=0.0198035;SGB=-9.12105;RPBZ=0.727393;MQBZ=-1.94997;MQSBZ=-1.71353;BQBZ=-1.45578;FS=0;MQ0F=0;AC=3;AN=8;DP4=12,6,1,6;MQ=37	GT:PL	0/1:52,0,69	0/1:73,0,85	0/1:15,0,210	0/0:0,15,169
OAR1	96703303	.	C	T	282.755	PASS	DP=51;VDB=0.110512;SGB=4.61211;RPBZ=0.4238;MQBZ=0.829156;MQSBZ=-1.20605;BQBZ=0.246476;FS=0;MQ0F=0;AC=3;AN=8;DP4=7,9,9,2;MQ=41	GT:PL	0/1:113,0,66	1/1:215,21,0	0/0:0,15,177	0/0:0,27,254
OAR1	96872903	.	C	T	345.176	PASS	DP=43;VDB=0.0408641;SGB=5.97069;RPBZ=-0.927994;MQBZ=-0.758706;MQSBZ=-2.5259;BQBZ=-1.34841;FS=0;MQ0F=0;AC=4;AN=8;DP4=7,4,7,6;MQ=39	GT:PL	1/1:232,24,0	1/1:162,15,0	0/0:0,15,181	0/0:0,18,176
OAR1	96944133	.	G	T	355.387	PASS	DP=57;VDB=0.00743869;SGB=-7.89941;RPBZ=4.12779;MQBZ=1.44077;MQSBZ=1.84205;BQBZ=2.77885;FS=0;MQ0F=0;AC=4;AN=8;DP4=13,7,3,10;MQ=41	GT:PL	0/1:79,0,201	0/1:156,0,146	0/1:90,0,155	0/1:68,0,33
OAR1	97874755	.	G	T	383.999	PASS	DP=59;VDB=0.0213479;SGB=-0.797437;RPBZ=0.019222;MQBZ=-0.22318;MQSBZ=-1.16478;BQBZ=-0.307055;FS=0;MQ0F=0.0169492;AC=4;AN=8;DP4=9,9,8,6;MQ=38	GT:PL	1/1:182,18,0	0/1:85,0,12	0/1:161,0,84	0/0:0,39,255
OAR1	97954059	.	T	C	167.579	PASS	DP=64;VDB=0.131006;SGB=-0.481602;RPBZ=1.18166;MQBZ=1.13751;MQSBZ=1.13489;BQBZ=0.742332;FS=0;MQ0F=0;AC=2;AN=8;DP4=13,14,4,4;MQ=39	GT:PL	0/1:183,0,141	0/0:0,21,230	0/0:0,27,237	0/1:24,0,167
OAR1	98338200	.	A	G	147.346	PASS	DP=24;VDB=0.000263815;SGB=-6.91347;RPBZ=-1.76122;MQBZ=-0.743736;BQBZ=0.725062;FS=0;MQ0F=0;AC=4;AN=8;DP4=0,14,0,10;MQ=37	GT:PL	0/1:27,0,57	0/1:33,0,114	0/1:99,0,72	0/1:27,0,57
OAR1	98397900	.	A	G	140.024	PASS	DP=524;VDB=2.21534e-11;SGB=-38.9045;RPBZ=0.596817;MQBZ=-14.837;MQSBZ=1.58234;BQBZ=7.9254;FS=0;MQ0F=0.0782443;AC=3;AN=8;DP4=77,103,65,49;MQ=27	GT:PL	0/1:49,0,255	0/1:46,0,255	0/1:91,0,255	0/0:0,33,255
OAR1	98397909	.	T	C	155.432	PASS	DP=518;VDB=2.1476e-14;SGB=-39.8251;RPBZ=0.274453;MQBZ=-14.8756;MQSBZ=1.12268;BQBZ=3.04893;FS=0;MQ0F=0.0791506;AC=3;AN=8;DP4=75,104,64,53;MQ=27	GT:PL	0/1:44,0,255	0/1:45,0,255	0/1:112,0,255	0/0:0,27,255
OAR1	98397911	.	T	C	982.513	PASS	DP=513;VDB=4.58006e-27;SGB=-170.677;RPBZ=0.555841;MQBZ=7.57462;MQSBZ=0.635501;BQBZ=-0.569609;FS=0;MQ0F=0.079922;AC=4;AN=8;DP4=86,104,45,57;MQ=27	GT:PL	0/1:255,0,255	0/1:255,0,255	0/1:255,0,255	0/1:255,0,255
OAR1	98397916	.	G	T	110.508	PASS	DP=510;VDB=4.6917e-19;SGB=-37.6771;RPBZ=0.424014;MQBZ=-15.0317;MQSBZ=0.685527;BQBZ=2.85761;FS=0;MQ0F=0.072549;AC=3;AN=8;DP4=69,113,56,54;MQ=28	GT:PL	0/1:49,0,255	0/1:43,0,255	0/1:65,0,255	0/0:0,27,255
OAR1	98397987	.	A	G	148.831	PASS	DP=58;VDB=0.000559333;SGB=-9.44235;RPBZ=0.621748;MQBZ=-2.39302;MQSBZ=1.80959;BQBZ=0.393157;FS=0;MQ0F=0;AC=5;AN=8;DP4=7,7,10,8;MQ=23	GT:PL	0/1:45,0,110	0/1:46,0,104	0/1:72,0,74	1/1:23,3,0
OAR1	98398001	.	C	T	194.291	PASS	DP=50;VDB=2.32034e-07;SGB=-3.88647;RPBZ=0.363994;MQBZ=-4.27601;MQSBZ=1.31331;BQBZ=-2.9868;FS=0;MQ0F=0;AC=5;AN=8;DP4=3,4,12,9;MQ=24	GT:PL	0/1:51,0,82	0/1:79,0,54	0/1:79,0,60	1/1:23,3,0
OAR1	98398007	.	A	G	108.848	PASS	DP=26;VDB=0.00250602;SGB=-8.20563;RPBZ=-1.03347;MQBZ=-2.18755;BQBZ=-2.12308;FS=0;MQ0F=0;AC=5;AN=8;DP4=0,12,0,14;MQ=24	GT:PL	0/1:41,0,65	0/1:20,0,85	0/1:62,0,43	1/1:23,3,0
OAR1	98418285	.	A	T	360.988	PASS	DP=144;VDB=0.0101891;SGB=3.37952;RPBZ=0.342006;MQBZ=-0.667538;MQSBZ=1.94164;BQBZ=-0.342501;FS=0;MQ0F=0;AC=2;AN=8;DP4=29,32,8,10;MQ=39	GT:PL	0/0:0,54,255	0/0:0,66,255	0/1:223,0,246	0/1:177,0,251
OAR1	98749394	.	G	A	337.277	PASS	DP=33;VDB=0.0439555;SGB=-3.29965;RPBZ=0.660398;MQBZ=1.41421;MQSBZ=1.11803;BQBZ=0.118531;FS=0;MQ0F=0;AC=4;AN=8;DP4=4,2,4,8;MQ=41	GT:PL	0/1:152,0,24	0/1:54,0,89	0/1:134,0,27	0/1:36,0,36
OAR1	98814417	.	C	G	103.781	PASS	DP=45;VDB=0.304345;SGB=-1.62982;RPBZ=-1.76814;MQBZ=1.03669;MQSBZ=-1.67964;BQBZ=1.60562;FS=0;MQ0F=0;AC=2;AN=8;DP4=8,13,2,3;MQ=40	GT:PL	0/0:0,18,200	0/0:0,6,78	0/1:24,0,125	0/1:120,0,222
OAR1	99223875	.	T	C	76.4546	PASS	DP=150;VDB=0.104744;SGB=-22.2162;RPBZ=-1.65232;MQBZ=0.0526616;MQSBZ=-1.67471;BQBZ=1.59086;FS=0;MQ0F=0;AC=2;AN=8;DP4=40,31,8,2;MQ=40	GT:PL	0/0:0,9,255	0/0:0,5,255	0/1:84,0,255	0/1:33,0,255
OAR1	99317346	.	A	G	86.5768	PASS	DP=23;VDB=0.036866;SGB=-2.00771;RPBZ=1.43002;MQBZ=0.413274;MQSBZ=0.623422;BQBZ=0.585662;FS=0;MQ0F=0;AC=3;AN=8;DP4=4,6,1,3;MQ=37	GT:PL	0/0:0,15,134	0/0:0,6,77	1/1:77,6,0	0/1:51,0,104
OAR1	9932383	.	T	C	540.522	PASS	DP=81;VDB=0.00027251;SGB=5.47604;RPBZ=-1.15379;MQBZ=-1.28925;MQSBZ=-0.699148;BQBZ=-0.833142;FS=0;MQ0F=0;AC=4;AN=8;DP4=4,11,17,12;MQ=39	GT:PL	1/1:255,36,0	0/1:74,0,184	0/1:255,0,36	0/0:0,18,192
OAR1	9941721	.	T	C	75.4342	PASS	DP=84;VDB=0.00966191;SGB=-0.866853;RPBZ=1.35204;MQBZ=-0.600573;MQSBZ=-0.751499;BQBZ=-1.15383;FS=0;MQ0F=0;AC=2;AN=8;DP4=19,24,1,6;MQ=38	GT:PL	0/0:0,36,255	0/1:102,0,207	0/1:14,0,255	0/0:0,24,199
OAR1	9957428	.	A	G	365.685	PASS	DP=62;VDB=0.00105766;SGB=-0.783933;RPBZ=0.186558;MQBZ=0;MQSBZ=1.17304;BQBZ=0.0849791;FS=0;MQ0F=0;AC=4;AN=8;DP4=13,8,7,7;MQ=37	GT:PL	0/0:0,33,243	1/1:187,18,0	0/0:0,9,239	1/1:227,21,0
OAR1	99712776	.	T	A	221.186	PASS	DP=46;VDB=0.550378;SGB=3.22748;RPBZ=-0.91703;MQBZ=-1.63096;MQSBZ=-0.165089;BQBZ=0.932824;FS=0;MQ0F=0;AC=2;AN=8;DP4=8,9,5,4;MQ=40	GT:PL	0/0:0,12,146	0/0:0,18,204	0/1:141,0,102	0/1:119,0,81
OAR1	99848815	.	C	A	592.5	PASS	DP=46;VDB=0.164362;SGB=3.70779;RPBZ=-1.275;MQBZ=-0.498888;MQSBZ=1.07344;BQBZ=-1.04245;FS=0;MQ0F=0;AC=6;AN=8;DP4=1,2,17,8;MQ=41	GT:PL	1/1:211,21,0	1/1:255,27,0	1/1:169,27,0	0/0:0,9,119
OAR10	10130456	.	G	A	99.8414	PASS	DP=37;VDB=0.184775;SGB=3.26056;RPBZ=0.0899426;MQBZ=1.0457;MQSBZ=-0.369932;BQBZ=0.376945;FS=0;MQ0F=0;AC=2;AN=8;DP4=10,7,3,1;MQ=39	GT:PL	0/0:0,3,42	1/1:142,12,0	0/0:0,36,255	0/0:0,12,120
OAR10	1015610	.	G	C	125.938	PASS	DP=19;VDB=0.0414745;SGB=-1.04402;RPBZ=-1.14891;MQBZ=-1;MQSBZ=0.816497;BQBZ=-1.49071;FS=0;MQ0F=0;AC=6;AN=8;DP4=3,2,3,2;MQ=40	GT:PL	1/1:62,6,0	0/1:0,3,42	0/1:60,0,137	1/1:42,3,0
OAR10	10381187	.	C	T	106.999	PASS	DP=15;VDB=0.27062;SGB=0.00946272;RPBZ=1.59725;MQBZ=1.51186;MQSBZ=-1.9518;BQBZ=1;FS=0;MQ0F=0;AC=2;AN=8;DP4=2,2,3,1;MQ=39	GT:PL	0/1:68,0,33	0/0:0,3,24	0/1:75,0,31	0/0:0,3,32
OAR10	10598185	.	G	A	264.924	PASS	DP=40;VDB=0.00495697;SGB=-7.20966;RPBZ=1.46334;MQBZ=0.495041;MQSBZ=0.3314;BQBZ=0.759961;FS=0;MQ0F=0;AC=5;AN=8;DP4=7,4,5,6;MQ=39	GT:PL	0/1:11,0,157	1/1:48,6,0	0/1:208,0,113	0/1:36,0,30
OAR10	10935994	.	C	T	111.747	PASS	DP=16;VDB=0.00951049;SGB=-2.48239;RPBZ=0.146087;MQBZ=1;MQSBZ=1;FS=0;MQ0F=0;AC=5;AN=8;DP4=2,2,2,2;MQ=41	GT:PL	1/1:42,3,0	0/1:68,0,33	1/1:42,3,0	0/0:0,9,117
OAR10	10988210	.	G	A	91.7371	PASS	DP=52;VDB=0.14314;SGB=-1.62982;RPBZ=0.601996;MQBZ=-1.7744;MQSBZ=0;BQBZ=-2.56752;FS=0;MQ0F=0;AC=2;AN=8;DP4=12,11,2,3;MQ=39	GT:PL	0/1:116,0,126	0/1:15,0,66	0/0:0,24,255	0/0:0,27,255
OAR10	10988239	.	T	C	164.633	PASS	DP=44;VDB=0.648388;SGB=-9.11988;RPBZ=-2.28987;MQBZ=-0.276395;MQSBZ=-1.4013;BQBZ=-0.167227;FS=0;MQ0F=0;AC=3;AN=8;DP4=5,12,4,3;MQ=39	GT:PL	0/0:0,21,211	0/1:36,0,18	0/1:21,0,176	0/1:147,0,84
OAR10	11011509	.	C	T	200.384	PASS	DP=54;VDB=0.372756;SGB=0.290035;RPBZ=-0.198972;MQBZ=-0.542343;MQSBZ=0.862124;BQBZ=0.23668;FS=0;MQ0F=0;AC=2;AN=8;DP4=11,9,8,2;MQ=38	GT:PL	0/0:0,9,118	0/1:65,0,42	0/0:0,24,253	0/1:174,0,173
OAR10	11374767	.	A	C	158.461	PASS	DP=49;VDB=0.0703243;SGB=-0.864905;RPBZ=2.08342;MQBZ=0.419361;MQSBZ=-0.735607;BQBZ=-0.611577;FS=0;MQ0F=0;AC=3;AN=8;DP4=10,10,3,4;MQ=40	GT:PL	0/0:0,15,177	1/1:183,18,0	0/1:21,0,170	0/0:0,27,255
OAR10	12117637	.	A	G	79.4458	PASS	DP=8;VDB=0.0132829;SGB=0.0467143;RPBZ=0;MQBZ=1.51186;BQBZ=1;FS=0;MQ0F=0;AC=3;AN=8;DP4=4,0,4,0;MQ=37	GT:PL	0/1:30,0,17	0/0:0,6,62	0/0:0,3,24	1/1:90,9,0
OAR10	12117769	.	A	C	144.198	PASS	DP=52;VDB=0.866441;SGB=-9.12105;RPBZ=1.12656;MQBZ=1.36954;MQSBZ=1.16323;BQBZ=0.943882;FS=0;MQ0F=0.0192308;AC=3;AN=8;DP4=13,12,5,2;MQ=35	GT:PL	0/1:15,0,173	0/1:83,0,101	0/1:86,0,68	0/0:0,30,255
OAR10	12766329	.	T	C	232.559	PASS	DP=25;VDB=0.021254;SGB=-3.0058;RPBZ=0.648782;MQBZ=2.39046;MQSBZ=-2.73861;BQBZ=1.33631;FS=0;MQ0F=0;AC=6;AN=8;DP4=3,4,6,2;MQ=37	GT:PL	0/1:21,0,127	1/1:101,9,0	0/1:36,0,36	1/1:113,9,0
OAR10	12839529	.	C	T	60.2073	PASS	DP=29;VDB=0.0308934;SGB=-2.00512;RPBZ=-1.47121;MQBZ=-1.41162;MQSBZ=1.64268;BQBZ=-0.851035;FS=0;MQ0F=0;AC=2;AN=8;DP4=9,4,3,1;MQ=36	GT:PL	0/1:63,0,47	0/1:36,0,36	0/0:0,15,159	0/0:0,15,169
OAR10	13005368	.	G	C	179.976	PASS	DP=28;VDB=0.14143;SGB=-0.197938;RPBZ=-1.74682;MQBZ=-2.29129;MQSBZ=-0.763763;BQBZ=-1.27098;FS=0;MQ0F=0;AC=5;AN=8;DP4=5,1,3,5;MQ=36	GT:PL	1/1:75,6,0	0/0:0,6,77	0/1:27,0,132	1/1:120,15,0
OAR10	13349436	.	T	C	207.461	PASS	DP=24;VDB=0.50238;SGB=-3.07561;RPBZ=1.63361;MQBZ=-1.33759;MQSBZ=0;BQBZ=-0.707107;FS=0;MQ0F=0;AC=6;AN=8;DP4=1,3,3,5;MQ=37	GT:PL	1/1:61,6,0	1/1:84,6,0	0/1:34,0,92	0/1:66,0,33
OAR10	13944947	.	T	C	31.3943	PASS	DP=23;VDB=0.1;SGB=-2.68629;RPBZ=1.72472;MQBZ=-1.15601;MQSBZ=-0.391675;BQBZ=0.447214;FS=0;MQ0F=0;AC=2;AN=8;DP4=7,3,1,1;MQ=40	GT:PL	0/1:36,0,36	0/0:0,12,153	0/0:0,12,133	0/1:34,0,36
OAR10	14212960	.	G	A	600.246	PASS	DP=42;VDB=3.03526e-07;SGB=-2.05131;RPBZ=-0.501392;MQBZ=1.4282;MQSBZ=0.374998;BQBZ=0.0458046;FS=0;MQ0F=0;AC=6;AN=8;DP4=2,1,16,7;MQ=38	GT:PL	0/1:83,0,20	1/1:116,12,0	0/1:215,0,33	1/1:228,24,0
OAR10	14236675	.	A	C	128.958	PASS	DP=48;VDB=0.281405;SGB=-0.867633;RPBZ=-0.957234;MQBZ=-0.665703;MQSBZ=-0.0642214;BQBZ=-0.575581;FS=0;MQ0F=0;AC=2;AN=8;DP4=11,10,4,3;MQ=38	GT:PL	0/1:119,0,97	0/0:0,15,172	0/0:0,24,213	0/1:49,0,117
OAR10	14537130	.	A	G	375.624	PASS	DP=64;VDB=0.00787602;SGB=-0.199265;RPBZ=-0.458064;MQBZ=-1.18087;MQSBZ=-1.7039;BQBZ=-0.230697;FS=0;MQ0F=0;AC=3;AN=8;DP4=11,10,8,9;MQ=37	GT:PL	0/1:199,0,137	0/1:100,0,67	0/0:0,21,214	0/1:116,0,176
OAR10	14544885	.	G	A	290.621	PASS	DP=60;VDB=0.041506;SGB=-1.16574;RPBZ=-0.825124;MQBZ=-0.990647;MQSBZ=0.735206;BQBZ=-0.837574;FS=0;MQ0F=0;AC=3;AN=8;DP4=16,5,6,6;MQ=40	GT:PL	0/1:85,0,89	0/1:160,0,54	0/0:0,24,213	0/1:85,0,207
OAR10	14544948	.	G	T	93.6017	PASS	DP=37;VDB=0.116503;SGB=-8.50453;RPBZ=-1.99836;MQBZ=-1.49619;MQSBZ=3.03524;BQBZ=2.61027;FS=0;MQ0F=0;AC=3;AN=8;DP4=2,17,3,3;MQ=40	GT:PL	0/1:17,0,72	0/0:0,15,153	0/1:27,0,83	0/1:91,0,129
OAR10	14558915	.	T	C	67.679	PASS	DP=18;VDB=0.142856;SGB=-0.535564;RPBZ=1.71461;MQBZ=0.9759;MQSBZ=-1.21716;BQBZ=1.2619;FS=0;MQ0F=0;AC=2;AN=8;DP4=2,5,2,1;MQ=38	GT:PL	0/1:69,0,104	0/1:36,0,36	0/0:0,3,23	0/0:0,6,62
OAR10	14823046	.	A	G	162.215	PASS	DP=44;VDB=0.204971;SGB=-0.867633;RPBZ=2.52361;MQBZ=-0.224476;MQSBZ=0.114404;BQBZ=1.16942;FS=0;MQ0F=0;AC=2;AN=8;DP4=14,6,2,5;MQ=37	GT:PL	0/0:0,15,181	0/1:102,0,52	0/1:99,0,179	0/0:0,15,121
OAR10	14823060	.	A	G	329.008	PASS	DP=47;VDB=0.086377;SGB=6.63142;RPBZ=-0.788307;MQBZ=-1.03171;MQSBZ=0.772615;BQBZ=-0.956522;FS=0;MQ0F=0;AC=3;AN=8;DP4=9,6,8,6;MQ=37	GT:PL	0/0:0,15,181	1/1:202,21,0	0/1:172,0,127	0/0:0,15,121
OAR10	15713705	.	G	A	513.898	PASS	DP=59;VDB=0.00200876;SGB=-3.61481;RPBZ=-1.96971;MQBZ=-1.57012;MQSBZ=-0.0295351;BQBZ=-0.775976;FS=0;MQ0F=0;AC=6;AN=8;DP4=5,5,8,15;MQ=40	GT:PL	0/1:0,4,206	1/1:128,12,0	1/1:255,36,0	0/1:172,0,93
OAR10	16262968	.	T	A	58.8371	PASS	DP=21;VDB=0.62656;SGB=-2.36533;RPBZ=-1.20607;MQBZ=-0.710669;MQSBZ=1.74773;BQBZ=-0.243432;FS=0;MQ0F=0;AC=2;AN=8;DP4=4,5,1,2;MQ=38	GT:PL	0/1:57,0,33	0/0:0,18,199	0/1:42,3,0	0/0:0,6,61
OAR10	16636197	.	G	A	75.5554	PASS	DP=54;VDB=0.748679;SGB=1.90845;RPBZ=0;MQBZ=0.688218;MQSBZ=1.08575;BQBZ=1.04839;FS=0;MQ0F=0;AC=2;AN=8;DP4=14,14,2,1;MQ=39	GT:PL	0/0:0,27,247	1/1:118,9,0	0/0:0,15,166	0/0:0,42,255
OAR10	16636245	.	G	C	61.0099	PASS	DP=49;VDB=0.697632;SGB=-1.62982;RPBZ=-0.782326;MQBZ=-0.762376;MQSBZ=0.0500771;BQBZ=-0.0441909;FS=0;MQ0F=0;AC=2;AN=8;DP4=6,15,2,3;MQ=39	GT:PL	0/1:73,0,49	0/0:0,9,113	0/1:27,0,115	0/0:0,36,255
OAR10	16643841	.	G	A	275.013	PASS	DP=73;VDB=0.000117932;SGB=1.06183;RPBZ=0.533111;MQBZ=-1.00444;MQSBZ=0.332725;BQBZ=-1.29489;FS=0;MQ0F=0;AC=2;AN=8;DP4=15,17,4,8;MQ=41	GT:PL	0/1:134,0,135	0/0:0,36,255	0/1:180,0,135	0/0:0,30,255
OAR10	16663123	.	G	C	77.4108	PASS	DP=20;VDB=0.37344;SGB=1.56341;RPBZ=1.25357;FS=0;MQ0F=0;AC=2;AN=8;DP4=4,3,2,1;MQ=42	GT:PL	0/0:0,3,42	1/1:118,9,0	0/0:0,9,118	0/0:0,9,118
OAR10	17095535	.	A	C	84.8282	PASS	DP=36;VDB=0.292086;SGB=3.26056;RPBZ=-1.70405;MQBZ=0.912871;MQSBZ=2.48807;BQBZ=0.249019;FS=0;MQ0F=0;AC=2;AN=8;DP4=7,9,0,4;MQ=38	GT:PL	0/0:0,9,100	0/0:0,18,171	0/0:0,21,222	1/1:128,12,0
OAR10	17095647	.	T	G	50.1123	PASS	DP=8;VDB=0.0506481;SGB=1.56341;RPBZ=1.94956;MQBZ=1.54919;FS=0;MQ0F=0;AC=2;AN=8;DP4=0,5,0,3;MQ=33	GT:PL	0/0:0,6,55	0/0:0,3,8	0/0:0,6,55	1/1:90,9,0
OAR10	17425751	.	A	T	322.18	PASS	DP=33;VDB=0.100991;SGB=0.512133;RPBZ=-0.125071;MQBZ=0.868853;MQSBZ=-1.33395;BQBZ=0.608383;FS=0;MQ0F=0;AC=5;AN=8;DP4=5,3,7,4;MQ=39	GT:PL	1/1:137,12,0	1/1:199,18,0	0/0:0,18,199	0/1:31,0,51
OAR10	18064314	.	A	C	53.7396	PASS	DP=35;VDB=0.0860477;SGB=1.90845;RPBZ=-1.01712;MQBZ=-0.683468;MQSBZ=1.42014;BQBZ=-1.18197;FS=0;MQ0F=0;AC=2;AN=8;DP4=12,5,2,1;MQ=39	GT:PL	0/0:0,15,168	0/0:0,12,145	0/0:0,24,217	1/1:96,9,0
OAR10	18239861	.	G	T	132.037	PASS	DP=23;VDB=0.0815962;SGB=0.686263;RPBZ=-1.07455;MQBZ=-1.18322;MQSBZ=-0.845154;BQBZ=-1.18322;FS=0;MQ0F=0;AC=3;AN=8;DP4=3,4,2,3;MQ=40	GT:PL	0/0:0,6,84	0/1:42,3,0	1/1:134,12,0	0/0:0,15,183
OAR10	18273937	.	T	C	194.27	PASS	DP=48;VDB=0.0273582;SGB=-0.48012;RPBZ=0.187022;MQBZ=0;MQSBZ=-0.203598;BQBZ=0.973329;FS=0;MQ0F=0;AC=3;AN=8;DP4=8,11,3,5;MQ=39	GT:PL	0/0:0,15,168	1/1:219,21,0	0/0:0,24,209	0/1:21,0,191
OAR10	18634540	.	T	C	288.126	PASS	DP=74;VDB=0.00369523;SGB=0.289452;RPBZ=0.421595;MQBZ=-0.410807;MQSBZ=0.587834;BQBZ=0.746703;FS=0;MQ0F=0;AC=4;AN=8;DP4=19,10,3,7;MQ=41	GT:PL	1/1:189,18,0	1/1:148,12,0	0/0:0,48,255	0/0:0,39,255
OAR10	19139210	.	G	A	125.812	PASS	DP=38;VDB=0.252876;SGB=-1.25106;RPBZ=1.41312;MQBZ=-0.73951;MQSBZ=-1.44914;BQBZ=-0.381881;FS=0;MQ0F=0;AC=3;AN=8;DP4=10,6,1,5;MQ=40	GT:PL	0/1:45,0,148	0/0:0,9,113	1/1:125,12,0	0/0:0,24,236
OAR10	19906961	.	C	T	115.256	PASS	DP=36;VDB=0.22001;SGB=4.63151;RPBZ=0.139056;MQBZ=-0.291494;MQSBZ=-0.145747;BQBZ=-0.0649546;FS=0;MQ0F=0;AC=2;AN=8;DP4=10,4,4,1;MQ=39	GT:PL	0/0:0,18,204	0/0:0,9,118	1/1:159,15,0	0/0:0,15,148
OAR10	20080177	.	A	G	255.194	PASS	DP=44;VDB=0.0123495;SGB=-1.33969;RPBZ=-1.24524;MQBZ=-1.32958;MQSBZ=-0.213069;BQBZ=-1.74684;FS=0;MQ0F=0;AC=3;AN=8;DP4=7,7,6,5;MQ=39	GT:PL	0/0:0,21,214	0/1:55,0,144	0/1:155,0,21	0/1:85,0,30
OAR10	20155116	.	A	G	92.7855	PASS	DP=15;VDB=0.510154;SGB=-2.48239;RPBZ=0.145204;BQBZ=-1;FS=0;MQ0F=0;AC=3;AN=8;DP4=2,2,3,1;MQ=42	GT:PL	0/1:36,0,36	0/0:0,3,42	0/1:68,0,33	0/1:26,0,36
OAR10	20511161	.	A	G	70.488	PASS	DP=20;VDB=0.431015;SGB=-0.535564;RPBZ=0;MQBZ=1.1726;MQSBZ=-0.120624;BQBZ=1.1726;FS=0;MQ0F=0;AC=2;AN=8;DP4=5,3,2,1;MQ=39	GT:PL	0/0:0,12,135	0/1:33,0,75	0/1:75,0,31	0/0:0,3,36
OAR10	21086350	.	T	C	259.383	PASS	DP=38;VDB=0.0752526;SGB=-1.69618;RPBZ=-1.03109;MQBZ=-0.733976;MQSBZ=0.733976;BQBZ=0.489317;FS=0;MQ0F=0;AC=5;AN=8;DP4=3,8,6,3;MQ=40	GT:PL	0/1:31,0,75	1/1:154,15,0	0/0:0,27,244	1/1:119,9,0
OAR10	2222701	.	A	G	222.506	PASS	DP=40;VDB=0.0174388;SGB=4.81957;RPBZ=-0.6946;MQBZ=-1.38967;MQSBZ=0.765248;BQBZ=-0.838163;FS=0;MQ0F=0;AC=2;AN=8;DP4=6,5,4,7;MQ=39	GT:PL	0/1:47,0,92	0/0:0,9,103	0/1:214,0,12	0/0:0,12,146
OAR10	22266434	.	A	C	316.662	PASS	DP=65;VDB=8.12647e-06;SGB=11.9148;RPBZ=-1.63391;MQBZ=0.291719;MQSBZ=2.30108;BQBZ=0.351576;FS=0;MQ0F=0;AC=3;AN=8;DP4=10,8,12,9;MQ=40	GT:PL	0/0:0,21,194	0/0:0,18,207	0/1:107,0,138	1/1:255,48,0
OAR10	22364114	.	G	C	552.174	PASS	DP=83;VDB=0.00428594;SGB=-3.70207;RPBZ=2.00988;MQBZ=-1.09753;MQSBZ=-2.76173;BQBZ=0.90384;FS=0;MQ0F=0;AC=5;AN=8;DP4=14,4,9,16;MQ=40	GT:PL	0/1:169,0,193	0/1:97,0,116	1/1:255,39,0	0/1:71,0,154
OAR10	22401927	.	C	T	193.055	PASS	DP=46;VDB=0.000815903;SGB=-0.481602;RPBZ=-0.365832;MQBZ=-1.418;MQSBZ=0.37509;BQBZ=-1.51648;FS=0;MQ0F=0;AC=2;AN=8;DP4=11,7,3,5;MQ=40	GT:PL	0/1:52,0,104	0/0:0,21,218	0/1:180,0,54	0/0:0,18,189
OAR10	22442018	.	T	C	324.506	PASS	DP=59;VDB=0.336164;SGB=-0.790273;RPBZ=0.140271;MQBZ=0.526694;MQSBZ=-2.37012;BQBZ=0.337149;FS=0;MQ0F=0;AC=3;AN=8;DP4=13,7,7,7;MQ=39	GT:PL	0/0:0,27,236	0/1:71,0,90	0/1:183,0,146	0/1:110,0,60
OAR10	22520620	.	C	A	309.919	PASS	DP=69;VDB=0.0213549;SGB=-12.191;RPBZ=1.09996;MQBZ=-2.01355;MQSBZ=-1.34303;BQBZ=-0.913925;FS=0;MQ0F=0;AC=4;AN=8;DP4=15,12,8,4;MQ=40	GT:PL	0/1:124,0,118	0/0:0,42,255	0/1:87,0,233	1/1:142,12,0
OAR10	22541519	.	T	C	146.708	PASS	DP=21;VDB=0.374572;SGB=1.36429;RPBZ=0.326006;MQBZ=-1;MQSBZ=0.57735;BQBZ=-1.14605;FS=0;MQ0F=0;AC=3;AN=8;DP4=4,2,5,1;MQ=41	GT:PL	0/0:0,9,118	0/0:0,9,113	1/1:164,15,0	0/1:27,3,0
OAR10	22572818	.	G	A	89.8607	PASS	DP=40;VDB=0.112085;SGB=-2.00771;RPBZ=2.1207;MQBZ=0.485071;MQSBZ=-0.953463;BQBZ=0.180194;FS=0;MQ0F=0;AC=2;AN=8;DP4=7,10,3,1;MQ=41	GT:PL	0/0:0,15,169	0/0:0,15,167	0/1:69,0,96	0/1:60,0,115
OAR10	22674845	.	A	G	224.7	PASS	DP=42;VDB=8.18706e-05;SGB=4.08523;RPBZ=-1.6173;MQBZ=-1.12541;MQSBZ=0.184674;BQBZ=0.491341;FS=0;MQ0F=0;AC=3;AN=8;DP4=9,6,8,2;MQ=39	GT:PL	0/0:0,15,158	0/0:0,15,158	0/1:57,0,158	1/1:213,24,0
OAR10	22762170	.	G	C	453.515	PASS	DP=37;VDB=0.0377836;SGB=1.47006;RPBZ=0.918243;MQBZ=-0.57735;MQSBZ=-1;BQBZ=-0.377733;FS=0;MQ0F=0;AC=6;AN=8;DP4=1,4,9,6;MQ=41	GT:PL	1/1:203,18,0	1/1:77,6,0	0/0:0,15,167	1/1:217,21,0
OAR10	22769203	.	G	A	47.6349	PASS	DP=11;VDB=0.336489;SGB=1.11484;RPBZ=0;MQBZ=0;MQSBZ=-0.62361;BQBZ=-1.02062;FS=0;MQ0F=0;AC=2;AN=8;DP4=1,3,0,3;MQ=34	GT:PL	0/0:0,3,42	0/0:0,6,48	1/1:87,9,0	0/0:0,3,42
OAR10	23165541	.	G	A	474.156	PASS	DP=40;VDB=0.00075959;SGB=1.87175;RPBZ=0.996058;MQBZ=-1.16496;MQSBZ=-0.628892;BQBZ=-0.2507;FS=0;MQ0F=0;AC=6;AN=8;DP4=4,1,11,6;MQ=40	GT:PL	1/1:151,15,0	0/1:0,3,42	0/1:132,0,115	1/1:232,21,0
OAR10	23585667	.	T	C	253.558	PASS	DP=30;VDB=0.0119432;SGB=0.179862;RPBZ=2.28168;MQBZ=-0.474689;MQSBZ=1.01344;BQBZ=0;FS=0;MQ0F=0;AC=5;AN=8;DP4=3,6,5,5;MQ=38	GT:PL	0/1:131,0,175	1/1:36,3,0	0/0:0,6,78	1/1:127,12,0
OAR10	23744827	.	T	C	254.479	PASS	DP=46;VDB=0.00262538;SGB=-10.9633;RPBZ=-3.77847;MQBZ=-0.169482;MQSBZ=0.75559;BQBZ=3.51468;FS=0;MQ0F=0;AC=3;AN=8;DP4=2,18,5,5;MQ=39	GT:PL	0/1:83,0,96	0/1:30,0,76	0/1:181,0,94	0/0:0,24,219
OAR10	23784869	.	T	C	162.283	PASS	DP=33;VDB=0.15187;SGB=1.26965;RPBZ=-0.97334;MQBZ=0.987096;MQSBZ=-0.154887;BQBZ=1.39019;FS=0;MQ0F=0;AC=3;AN=8;DP4=8,5,3,3;MQ=40	GT:PL	0/0:0,24,205	0/0:0,3,42	1/1:77,6,0	0/1:126,0,120
OAR10	24499423	.	T	C	286.953	PASS	DP=32;VDB=0.00908008;SGB=-7.24923;RPBZ=-0.15375;MQBZ=0.327035;MQSBZ=-1.96221;BQBZ=-1.14592;FS=0;MQ0F=0;AC=5;AN=8;DP4=6,3,3,8;MQ=39	GT:PL	1/1:187,18,0	0/1:33,0,75	0/1:49,0,112	0/1:58,0,86
OAR10	24648408	.	A	G	185.224	PASS	DP=24;VDB=0.0907276;SGB=1.94896;RPBZ=0.664964;MQBZ=1.14919;MQSBZ=0.635959;BQBZ=1.04083;FS=0;MQ0F=0;AC=3;AN=8;DP4=5,2,5,2;MQ=36	GT:PL	0/1:66,0,14	0/0:0,9,100	1/1:163,15,0	0/0:0,9,96
OAR10	24737736	.	C	A	329.572	PASS	DP=27;VDB=0.000129497;SGB=-1.84216;RPBZ=0.327568;BQBZ=0.186989;FS=0;MQ0F=0;AC=6;AN=8;DP4=3,1,3,8;MQ=42	GT:PL	0/1:107,0,24	1/1:106,9,0	1/1:125,12,0	0/1:30,0,107
OAR10	24940968	.	C	T	87.5064	PASS	DP=17;VDB=0.360777;SGB=-2.48239;RPBZ=-0.498273;MQBZ=-2.19578;MQSBZ=-0.58554;BQBZ=-1.11803;FS=0;MQ0F=0;AC=3;AN=8;DP4=3,2,1,3;MQ=39	GT:PL	0/1:71,0,33	0/1:30,0,107	0/0:0,3,42	0/1:24,3,0
OAR10	25184132	.	G	C	125.204	PASS	DP=12;VDB=0.044843;SGB=-5.99185;RPBZ=2.44887;MQBZ=-1.59873;FS=0;MQ0F=0;AC=5;AN=8;DP4=5,0,7,0;MQ=37	GT:PL	1/1:90,9,0	0/1:30,0,30	0/1:11,0,79	0/1:33,0,27
OAR10	25506796	.	A	G	109.862	PASS	DP=36;VDB=0.319981;SGB=3.26056;RPBZ=0.907964;MQBZ=0.911982;MQSBZ=-0.427736;BQBZ=-0.111452;FS=0;MQ0F=0;AC=2;AN=8;DP4=7,9,2,2;MQ=38	GT:PL	0/0:0,15,157	0/0:0,9,105	0/0:0,24,223	1/1:153,12,0
OAR10	25662656	.	T	C	312.732	PASS	DP=39;VDB=0.00686116;SGB=-7.54989;RPBZ=-2.42808;MQBZ=1.17728;MQSBZ=-0.406202;BQBZ=2.70801;FS=0;MQ0F=0;AC=4;AN=8;DP4=1,9,7,5;MQ=38	GT:PL	0/1:60,0,105	0/1:14,0,53	0/1:63,0,74	0/1:213,0,12
OAR10	25917260	.	G	A	489.131	PASS	DP=42;VDB=0.0591071;SGB=-3.72323;RPBZ=-0.13951;MQBZ=0.188676;MQSBZ=0.250591;BQBZ=0.790569;FS=0;MQ0F=0;AC=6;AN=8;DP4=2,6,14,4;MQ=39	GT:PL	1/1:166,15,0	1/1:182,21,0	0/1:114,0,148	0/1:66,0,66
OAR10	26035454	.	G	A	213.101	PASS	DP=37;VDB=0.0773866;SGB=-2.0384;RPBZ=-0.888973;MQBZ=0.133631;MQSBZ=1.74284;BQBZ=1.33513;FS=0;MQ0F=0;AC=5;AN=8;DP4=6,6,4,3;MQ=41	GT:PL	0/0:0,27,255	0/1:69,0,93	1/1:145,12,0	1/1:42,3,0
OAR10	26177455	.	C	T	329.75	PASS	DP=38;VDB=0.0345562;SGB=-1.15838;RPBZ=0.661814;MQBZ=-0.735344;MQSBZ=-0.735344;BQBZ=-1.95959;FS=0;MQ0F=0;AC=5;AN=8;DP4=6,4,4,8;MQ=38	GT:PL	0/0:0,24,235	0/1:27,0,75	1/1:164,15,0	1/1:184,18,0
OAR10	26395903	.	T	C	310.441	PASS	DP=41;VDB=0.144698;SGB=-1.35808;RPBZ=-1.1663;MQBZ=1.38444;MQSBZ=-1.05601;BQBZ=-0.492764;FS=0;MQ0F=0;AC=5;AN=8;DP4=3,9,5,6;MQ=41	GT:PL	0/0:0,24,237	0/1:71,0,109	1/1:101,9,0	1/1:183,15,0
OAR10	26933203	.	A	T	331.259	PASS	DP=53;VDB=0.00603211;SGB=-8.50076;RPBZ=1.4794;MQBZ=-1.47006;MQSBZ=0.813515;BQBZ=-1.00715;FS=0;MQ0F=0;AC=3;AN=8;DP4=10,5,10,5;MQ=39	GT:PL	0/1:66,0,110	0/1:128,0,83	0/1:177,0,15	0/0:18,39,225
OAR10	27158899	.	T	A	94.3493	PASS	DP=33;VDB=0.213368;SGB=-1.63269;RPBZ=-1.21347;MQBZ=-1.00041;MQSBZ=0.454107;BQBZ=-1.26592;FS=0;MQ0F=0;AC=2;AN=8;DP4=5,10,2,3;MQ=39	GT:PL	0/1:48,0,68	0/0:0,9,102	0/1:85,0,96	0/0:0,18,211
OAR10	27188791	.	C	G	299.111	PASS	DP=37;VDB=0.956174;SGB=-1.73626;RPBZ=2.13407;MQBZ=-1.69527;MQSBZ=1.66318;BQBZ=-0.56837;FS=0;MQ0F=0;AC=6;AN=8;DP4=2,3,9,5;MQ=34	GT:PL	0/1:36,0,36	1/1:104,12,0	0/1:47,0,129	1/1:151,18,0
OAR10	27229600	.	G	A	189.19	PASS	DP=28;VDB=0.033316;SGB=-5.99185;RPBZ=0.859507;MQBZ=0;MQSBZ=-1.36277;BQBZ=-1.36277;FS=0;MQ0F=0;AC=6;AN=8;DP4=2,4,4,3;MQ=39	GT:PL	0/1:27,0,134	1/1:23,3,0	0/1:92,0,51	1/1:84,6,0
OAR10	27236844	.	T	A	581.885	PASS	DP=57;VDB=3.14593e-05;SGB=0.682932;RPBZ=0.559085;MQBZ=2.74875;MQSBZ=-1.16289;BQBZ=2.19793;FS=0;MQ0F=0;AC=6;AN=8;DP4=3,4,13,15;MQ=38	GT:PL	0/1:156,0,109	0/1:129,0,8	1/1:80,5,0	1/1:255,48,0
OAR10	2730076	.	T	A	514.388	PASS	DP=39;VDB=0.0008138;SGB=-1.79182;RPBZ=-1.15801;MQBZ=-0.826284;MQSBZ=1.09002;BQBZ=-1.27078;FS=0;MQ0F=0;AC=6;AN=8;DP4=2,0,14,8;MQ=36	GT:PL	1/1:116,21,0	0/1:79,0,30	1/1:255,27,0	0/1:105,0,30
OAR10	27585269	.	T	A	49.3454	PASS	DP=14;VDB=0.00671048;SGB=-2.00512;RPBZ=-2.53686;MQBZ=0.984732;BQBZ=0;FS=0;MQ0F=0;AC=2;AN=8;DP4=9,0,4,0;MQ=39	GT:PL	0/1:61,0,67	0/0:0,6,68	0/0:0,6,58	0/1:26,0,26
OAR10	27585272	.	A	T	49.3454	PASS	DP=14;VDB=0.00766117;SGB=-2.00512;RPBZ=-2.0016;MQBZ=0.984732;BQBZ=0.417378;FS=0;MQ0F=0;AC=2;AN=8;DP4=9,0,4,0;MQ=39	GT:PL	0/1:61,0,67	0/0:0,6,67	0/0:0,6,58	0/1:26,0,26
OAR10	27667225	.	G	C	289.287	PASS	DP=44;VDB=0.233702;SGB=-1.3634;RPBZ=-0.772393;MQBZ=0.878173;MQSBZ=-1.26056;BQBZ=0.0664632;FS=0;MQ0F=0;AC=5;AN=8;DP4=7,7,3,8;MQ=38	GT:PL	1/1:117,12,0	0/0:0,33,255	0/1:108,0,65	1/1:109,9,0
OAR10	27836645	.	A	G	81.0099	PASS	DP=33;VDB=0.176409;SGB=-2.00771;RPBZ=-1.3527;MQBZ=1.08298;MQSBZ=1.58938;BQBZ=-0.109632;FS=0;MQ0F=0;AC=2;AN=8;DP4=11,5,2,2;MQ=38	GT:PL	0/1:55,0,101	0/1:64,0,65	0/0:0,27,248	0/0:0,3,42
OAR10	28020299	.	A	G	246.778	PASS	DP=33;VDB=0.00382775;SGB=-6.32365;RPBZ=1.74602;MQBZ=1.37437;MQSBZ=0.35887;BQBZ=0.942809;FS=0;MQ0F=0;AC=6;AN=8;DP4=4,5,2,6;MQ=40	GT:PL	0/1:63,0,86	1/1:42,3,0	0/1:60,0,175	1/1:119,9,0
OAR10	28130994	.	A	G	155.126	PASS	DP=83;VDB=0.000741206;SGB=-0.0966342;RPBZ=2.02213;MQBZ=-1.08734;MQSBZ=-1.23601;BQBZ=2.29946;FS=0;MQ0F=0;AC=2;AN=8;DP4=27,12,4,5;MQ=39	GT:PL	0/0:0,30,255	0/1:93,0,195	0/1:103,0,255	0/0:0,15,178
OAR10	28131032	.	G	A	682.837	PASS	DP=92;VDB=0.00766607;SGB=-3.99769;RPBZ=1.39305;MQBZ=-1.26893;MQSBZ=-0.476619;BQBZ=-0.443815;FS=0;MQ0F=0;AC=6;AN=8;DP4=7,9,15,21;MQ=39	GT:PL	0/1:124,0,183	0/1:147,0,242	1/1:255,57,0	1/1:196,18,0
OAR10	28379222	.	C	T	337.317	PASS	DP=27;VDB=0.056398;SGB=-3.45539;RPBZ=1.00457;MQBZ=-1.0335;MQSBZ=-0.371154;BQBZ=-0.576489;FS=0;MQ0F=0;AC=6;AN=8;DP4=3,2,11,2;MQ=40	GT:PL	1/1:119,12,0	0/1:61,0,33	0/1:107,0,106	1/1:89,9,0
OAR10	28407753	.	C	A	175.5	PASS	DP=21;VDB=0.200896;SGB=2.06895;RPBZ=1.54524;MQBZ=-0.387391;MQSBZ=-1.74326;BQBZ=-0.497613;FS=0;MQ0F=0;AC=3;AN=8;DP4=3,3,3,4;MQ=38	GT:PL	0/1:30,0,36	0/0:0,6,84	0/0:0,9,96	1/1:189,18,0
OAR10	28417801	.	G	A	188.364	PASS	DP=40;VDB=0.004262;SGB=-1.64908;RPBZ=0.890988;MQBZ=-2.33796;MQSBZ=-1.4102;BQBZ=-1.36301;FS=0;MQ0F=0;AC=4;AN=8;DP4=6,8,3,6;MQ=36	GT:PL	1/1:62,6,0	0/0:0,9,119	0/0:0,25,255	1/1:173,18,0
OAR10	28807268	.	G	A	202.2	PASS	DP=31;VDB=0.0498254;SGB=1.94896;RPBZ=-0.820623;MQBZ=1.41275;MQSBZ=-0.543366;BQBZ=1.82728;FS=0;MQ0F=0;AC=3;AN=8;DP4=3,8,4,3;MQ=39	GT:PL	0/1:65,0,72	0/0:0,6,56	0/0:0,21,204	1/1:181,15,0
OAR10	28889413	.	C	T	312.244	PASS	DP=64;VDB=0.102598;SGB=6.64074;RPBZ=0.0793659;MQBZ=-1.00132;MQSBZ=-0.490121;BQBZ=-1.37889;FS=0;MQ0F=0;AC=3;AN=8;DP4=10,13,6,8;MQ=39	GT:PL	0/1:159,0,21	0/0:0,18,201	0/0:0,48,255	1/1:199,24,0
OAR10	28894061	.	G	A	83.3989	PASS	DP=20;VDB=0.0868401;SGB=0.618465;RPBZ=-0.523242;MQBZ=-2.38175;MQSBZ=-2.03381;BQBZ=0.570088;FS=0;MQ0F=0;AC=3;AN=8;DP4=6,2,1,4;MQ=36	GT:PL	0/1:37,0,33	0/0:0,6,78	0/0:0,15,156	1/1:89,9,0
OAR10	29200038	.	T	C	111.679	PASS	DP=30;VDB=0.072067;SGB=-1.24859;RPBZ=-0.343797;MQBZ=0.886405;MQSBZ=-0.575176;BQBZ=2.20728;FS=0;MQ0F=0;AC=2;AN=8;DP4=2,14,1,5;MQ=41	GT:PL	0/1:132,0,9	0/0:0,9,75	0/1:18,0,81	0/0:0,15,123
OAR10	29398673	.	T	G	70.8781	PASS	DP=20;VDB=0.405004;SGB=-5.32332;RPBZ=1.38525;MQBZ=-1.54789;MQSBZ=0;BQBZ=0.8167;FS=0;MQ0F=0;AC=5;AN=8;DP4=5,2,5,0;MQ=36	GT:PL	0/1:24,0,78	0/1:24,0,68	1/1:14,3,0	0/1:46,0,27
OAR10	29398679	.	C	A	167.821	PASS	DP=26;VDB=0.528538;SGB=-3.04071;RPBZ=1.00359;MQBZ=-1.68225;MQSBZ=-0.56075;BQBZ=-2.15847;FS=0;MQ0F=0;AC=5;AN=8;DP4=3,4,5,3;MQ=37	GT:PL	0/1:75,0,78	0/1:19,0,81	1/1:62,6,0	0/1:50,0,33
OAR10	29398680	.	G	A	163.82	PASS	DP=26;VDB=0.528538;SGB=-3.04071;RPBZ=1.00359;MQBZ=-1.68225;MQSBZ=-0.56075;BQBZ=-2.39758;FS=0;MQ0F=0;AC=5;AN=8;DP4=3,4,5,3;MQ=37	GT:PL	0/1:75,0,79	0/1:19,0,81	1/1:58,6,0	0/1:50,0,33
OAR10	29398707	.	G	A	112.575	PASS	DP=53;VDB=0.183166;SGB=-17.3742;RPBZ=3.09964;MQBZ=-3.56434;MQSBZ=-1.88269;BQBZ=1.19772;FS=0;MQ0F=0;AC=4;AN=8;DP4=16,7,4,3;MQ=39	GT:PL	0/1:82,0,130	0/1:19,0,165	0/1:19,0,155	0/1:36,0,142
OAR10	29398762	.	T	G	424.506	PASS	DP=58;VDB=0.00890803;SGB=-9.44395;RPBZ=-1.61526;MQBZ=-2.07595;MQSBZ=-2.67675;BQBZ=-1.06489;FS=0;MQ0F=0;AC=4;AN=8;DP4=8,7,12,6;MQ=39	GT:PL	0/1:126,0,105	0/1:61,0,141	0/1:159,0,93	0/1:116,0,95
OAR10	2979607	.	A	G	37.0074	PASS	DP=13;VDB=0.38;SGB=-1.03207;RPBZ=0.195402;MQBZ=0.632456;MQSBZ=-0.866025;BQBZ=-1.28198;FS=0;MQ0F=0;AC=2;AN=8;DP4=2,3,1,1;MQ=39	GT:PL	0/1:42,3,0	0/0:0,3,42	0/0:0,6,74	0/1:33,0,57
OAR10	30180712	.	C	T	127.779	PASS	DP=45;VDB=0.0511907;SGB=-8.50559;RPBZ=1.072;MQBZ=-0.195089;MQSBZ=0.0329761;BQBZ=0.705301;FS=0;MQ0F=0;AC=4;AN=8;DP4=10,10,4,2;MQ=38	GT:PL	0/1:101,0,101	1/1:64,6,0	0/1:3,0,252	0/0:0,15,153
OAR10	31004084	.	A	G	235.625	PASS	DP=34;VDB=0.133561;SGB=-1.8826;RPBZ=-0.538851;MQBZ=1.2286;MQSBZ=-0.273373;BQBZ=1.8684;FS=0;MQ0F=0;AC=4;AN=8;DP4=8,3,4,4;MQ=38	GT:PL	1/1:119,9,0	0/1:31,0,75	0/1:128,0,70	0/0:0,18,149
OAR10	31253648	.	G	A	229.556	PASS	DP=60;VDB=0.000290077;SGB=0.676086;RPBZ=-3.05459;MQBZ=0.0260763;MQSBZ=-0.459491;BQBZ=-1.18535;FS=0;MQ0F=0;AC=3;AN=8;DP4=13,10,9,2;MQ=39	GT:PL	0/0:0,24,241	0/1:37,0,72	0/0:0,39,255	1/1:238,27,0
OAR10	31551915	.	A	C	103.931	PASS	DP=26;VDB=0.10325;SGB=3.26056;RPBZ=-0.430946;BQBZ=0.930949;FS=0;MQ0F=0;AC=2;AN=8;DP4=3,7,3,1;MQ=42	GT:PL	0/0:0,12,140	0/0:0,15,174	0/0:0,3,42	1/1:146,12,0
OAR10	32348678	.	C	T	201.99	PASS	DP=24;VDB=0.00850514;SGB=2.4014;RPBZ=-0.235702;MQBZ=0.692488;MQSBZ=0;BQBZ=0.198332;FS=0;MQ0F=0;AC=2;AN=8;DP4=3,4,3,5;MQ=39	GT:PL	0/1:131,0,113	0/1:107,0,30	0/0:0,3,23	0/0:0,3,42
OAR10	32389726	.	G	A	285.415	PASS	DP=93;VDB=0.000137046;SGB=11.4397;RPBZ=-0.478204;MQBZ=0.46233;MQSBZ=1.00145;BQBZ=0.249772;FS=0;MQ0F=0;AC=3;AN=8;DP4=19,14,9,11;MQ=39	GT:PL	0/0:0,42,255	0/1:76,0,161	1/1:255,51,0	0/0:0,33,255
OAR10	32423041	.	G	A	195.257	PASS	DP=53;VDB=0.182239;SGB=-9.73561;RPBZ=2.1015;MQBZ=-0.403409;MQSBZ=0.705965;BQBZ=1.94794;FS=0;MQ0F=0;AC=3;AN=8;DP4=18,4,4,4;MQ=40	GT:PL	0/1:91,0,154	0/1:57,0,142	0/0:0,27,188	0/1:87,0,63
OAR10	32423081	.	C	T	316.731	PASS	DP=54;VDB=0.112238;SGB=5.27335;RPBZ=0.80631;MQBZ=1.36554;MQSBZ=-1.08001;BQBZ=1.30845;FS=0;MQ0F=0;AC=2;AN=8;DP4=9,9,8,4;MQ=40	GT:PL	0/0:0,24,243	0/1:157,0,57	0/1:200,0,33	0/0:0,18,195
OAR10	32537807	.	G	A	475.524	PASS	DP=64;VDB=6.45496e-07;SGB=0.361044;RPBZ=1.09298;MQBZ=-0.306708;MQSBZ=0.929225;BQBZ=-1.32967;FS=0;MQ0F=0;AC=5;AN=8;DP4=8,8,5,15;MQ=39	GT:PL	1/1:253,33,0	0/1:87,0,220	0/0:0,24,224	1/1:181,18,0
OAR10	32576362	.	G	A	336.473	PASS	DP=56;VDB=7.28413e-06;SGB=8.08861;RPBZ=1.14158;MQBZ=-0.430716;MQSBZ=-0.940905;BQBZ=0;FS=0;MQ0F=0;AC=3;AN=8;DP4=9,8,6,10;MQ=38	GT:PL	0/0:0,21,209	0/1:127,0,63	1/1:255,33,0	0/0:0,24,234
OAR10	33088021	.	C	T	377.716	PASS	DP=31;VDB=0.0138189;SGB=1.95091;RPBZ=-1.86312;MQBZ=0.364765;MQSBZ=-1.04105;BQBZ=0.100679;FS=0;MQ0F=0;AC=5;AN=8;DP4=4,1,7,7;MQ=40	GT:PL	1/1:120,12,0	0/1:73,0,33	0/0:0,12,126	1/1:229,24,0
OAR10	34285719	.	C	G	523.58	PASS	DP=55;VDB=4.70206e-05;SGB=-3.68974;RPBZ=-0.818534;MQBZ=-1.18295;MQSBZ=0.186071;BQBZ=-0.726599;FS=0;MQ0F=0;AC=5;AN=8;DP4=4,6,9,13;MQ=39	GT:PL	0/1:121,0,55	0/1:104,0,181	1/1:255,33,0	0/1:83,0,69
OAR10	34681181	.	C	T	518.112	PASS	DP=63;VDB=0.00742244;SGB=-3.92891;RPBZ=-0.185598;MQBZ=0.916857;MQSBZ=1.98854;BQBZ=0.220037;FS=0;MQ0F=0;AC=4;AN=8;DP4=12,2,13,8;MQ=38	GT:PL	0/1:132,0,27	0/1:99,0,98	0/1:189,0,131	0/1:137,0,60
OAR10	34700464	.	G	T	501.727	PASS	DP=67;VDB=0.0195993;SGB=-10.3665;RPBZ=0.0448846;MQBZ=-1.08941;MQSBZ=1.17481;BQBZ=-0.344381;FS=0;MQ0F=0;AC=5;AN=8;DP4=4,13,7,14;MQ=37	GT:PL	0/1:122,0,167	0/1:148,0,138	0/1:118,0,119	1/1:153,15,0
OAR10	34992221	.	C	A	326.498	PASS	DP=26;VDB=0.00162196;SGB=0.869948;RPBZ=-1.17552;MQBZ=-0.983332;MQSBZ=0.905929;BQBZ=-0.766428;FS=0;MQ0F=0;AC=6;AN=8;DP4=0,3,6,5;MQ=41	GT:PL	1/1:106,9,0	1/1:201,18,0	0/1:0,3,42	0/1:60,0,65
OAR10	35117133	.	A	T	31.4259	PASS	DP=16;VDB=0.68;SGB=-2.68629;RPBZ=-0.333333;FS=0;MQ0F=0;AC=2;AN=8;DP4=1,5,1,1;MQ=42	GT:PL	0/1:36,0,36	0/1:33,0,68	0/0:0,6,84	0/0:0,3,42
OAR10	35153922	.	T	G	64.6154	PASS	DP=28;VDB=0.014407;SGB=-2.00512;RPBZ=-0.405339;MQBZ=-2.11743;MQSBZ=1.49956;BQBZ=-1.57256;FS=0;MQ0F=0;AC=2;AN=8;DP4=6,7,3,1;MQ=39	GT:PL	0/0:0,21,226	0/1:40,3,0	0/1:65,0,96	0/0:0,9,96
OAR10	35157542	.	G	A	76.1376	PASS	DP=18;VDB=0.109082;SGB=-2.00512;RPBZ=-0.528333;MQBZ=-0.652791;MQSBZ=1.04447;BQBZ=-0.73252;FS=0;MQ0F=0;AC=3;AN=8;DP4=5,3,3,1;MQ=40	GT:PL	0/0:0,9,113	1/1:97,9,0	0/1:21,0,134	0/0:0,3,14
OAR10	35395254	.	T	C	330.825	PASS	DP=36;VDB=0.00739455;SGB=-1.17541;RPBZ=-0.709462;MQBZ=-1.49071;MQSBZ=-1.49071;BQBZ=0;FS=0;MQ0F=0;AC=4;AN=8;DP4=4,4,4,8;MQ=40	GT:PL	0/1:166,0,7	0/0:0,12,143	0/1:97,0,98	1/1:110,9,0
OAR10	35594988	.	T	C	140.351	PASS	DP=29;VDB=0.0598975;SGB=1.36429;RPBZ=0.52214;MQBZ=0.307667;MQSBZ=-1.29909;BQBZ=0.892862;FS=0;MQ0F=0;AC=2;AN=8;DP4=2,11,3,3;MQ=38	GT:PL	0/1:146,0,24	0/0:0,21,185	0/0:0,9,93	0/1:33,0,63
OAR10	36657395	.	C	T	233.09	PASS	DP=56;VDB=0.0302093;SGB=-0.0966342;RPBZ=0.472921;MQBZ=-2.04668;MQSBZ=0.878743;BQBZ=0.314873;FS=0;MQ0F=0;AC=2;AN=8;DP4=11,9,5,4;MQ=41	GT:PL	0/1:134,0,58	0/0:0,15,181	0/0:0,21,225	0/1:138,0,165
OAR10	36714981	.	C	T	220.036	PASS	DP=37;VDB=0.0854515;SGB=3.22748;RPBZ=-1.1772;MQBZ=-0.103791;MQSBZ=1.32654;BQBZ=-0.866025;FS=0;MQ0F=0;AC=2;AN=8;DP4=1,11,4,5;MQ=38	GT:PL	0/1:163,0,41	0/0:0,9,100	0/0:0,15,144	0/1:96,0,60
OAR10	37472989	.	A	G	183.735	PASS	DP=18;VDB=0.236588;SGB=-0.821;RPBZ=0;MQBZ=1.41421;MQSBZ=0.894427;BQBZ=-1.06066;FS=0;MQ0F=0;AC=6;AN=8;DP4=1,2,3,3;MQ=36	GT:PL	0/0:0,9,86	1/1:37,3,0	1/1:84,6,0	1/1:103,9,0
OAR10	37473075	.	G	A	61.6568	PASS	DP=34;VDB=0.27062;SGB=3.26056;RPBZ=0.639734;MQBZ=-1.56259;MQSBZ=-0.429198;BQBZ=-0.101545;FS=0;MQ0F=0;AC=2;AN=8;DP4=9,8,0,4;MQ=39	GT:PL	1/1:105,12,0	0/0:0,12,140	0/0:0,21,231	0/0:0,18,172
OAR10	38389269	.	A	G	60.7417	PASS	DP=22;VDB=0.748679;SGB=1.90845;RPBZ=-1.77989;MQBZ=-1.73205;MQSBZ=-1.18322;BQBZ=0.856349;FS=0;MQ0F=0;AC=2;AN=8;DP4=6,3,1,2;MQ=40	GT:PL	1/1:102,9,0	0/0:0,6,7	0/0:0,12,146	0/0:0,9,105
OAR10	38803231	.	A	G	153.997	PASS	DP=24;VDB=0.00127981;SGB=1.26965;RPBZ=-0.269062;MQBZ=0.179637;MQSBZ=-1.1807;BQBZ=0.822851;FS=0;MQ0F=0;AC=4;AN=8;DP4=3,5,1,5;MQ=38	GT:PL	0/0:0,9,103	1/1:77,6,0	1/1:123,12,0	0/0:0,15,173
OAR10	38984987	.	A	C	90.8732	PASS	DP=31;VDB=0.141787;SGB=3.26056;RPBZ=-2.27519;MQBZ=-0.937886;MQSBZ=0.493548;BQBZ=-0.737724;FS=0;MQ0F=0;AC=2;AN=8;DP4=3,12,3,1;MQ=40	GT:PL	0/0:0,15,141	0/0:0,9,119	0/0:0,21,205	1/1:134,12,0
OAR10	39101393	.	A	G	149.539	PASS	DP=17;VDB=0.0630446;SGB=1.29402;RPBZ=-0.131876;MQBZ=-1.06904;MQSBZ=1.35225;BQBZ=-0.288675;FS=0;MQ0F=0;AC=5;AN=8;DP4=2,1,3,3;MQ=38	GT:PL	1/1:44,6,0	0/1:0,3,36	0/0:0,6,84	1/1:148,12,0
OAR10	39127180	.	G	A	334.823	PASS	DP=59;VDB=0.000107924;SGB=-0.609974;RPBZ=3.29101;MQBZ=-1.41637;MQSBZ=-0.824769;BQBZ=1.68463;FS=0;MQ0F=0;AC=3;AN=8;DP4=8,10,5,10;MQ=37	GT:PL	0/1:107,0,107	0/0:0,12,142	0/1:149,0,209	0/1:118,0,18
OAR10	39167078	.	C	A	297.521	PASS	DP=97;VDB=0.0472706;SGB=-14.0321;RPBZ=0.662454;MQBZ=0.609258;MQSBZ=0.821273;BQBZ=0.632135;FS=0;MQ0F=0;AC=4;AN=8;DP4=20,20,9,6;MQ=39	GT:PL	0/0:0,51,255	1/1:138,15,0	0/1:201,0,233	0/1:0,0,255
OAR10	39993156	.	C	T	192.794	PASS	DP=34;VDB=0.33691;SGB=-1.72086;RPBZ=2.87576;MQBZ=-3.59351;MQSBZ=-0.206027;BQBZ=1.83712;FS=0;MQ0F=0;AC=3;AN=8;DP4=7,2,5,4;MQ=38	GT:PL	0/1:87,0,61	0/0:0,6,78	0/1:82,0,93	0/1:62,0,65
OAR10	40323143	.	T	A	63.994	PASS	DP=26;VDB=0.0331786;SGB=-7.26569;RPBZ=1.13538;MQBZ=-1.65831;MQSBZ=-1.22474;BQBZ=-1.09372;FS=0;MQ0F=0;AC=3;AN=8;DP4=7,4,2,2;MQ=40	GT:PL	0/1:57,0,163	0/0:0,6,72	0/1:11,0,102	0/1:36,0,36
OAR10	40670820	.	G	A	245.851	PASS	DP=24;VDB=0.223138;SGB=0.311679;RPBZ=-0.77022;MQBZ=-1.02873;MQSBZ=-0.67623;BQBZ=-1.02873;FS=0;MQ0F=0.0416667;AC=6;AN=8;DP4=1,2,5,5;MQ=34	GT:PL	1/1:77,6,0	0/0:0,9,119	1/1:45,6,0	1/1:165,18,0
OAR10	40819899	.	A	G	179.728	PASS	DP=35;VDB=0.156836;SGB=-1.72086;RPBZ=-0.07158;MQBZ=-1.11931;MQSBZ=2.66182;BQBZ=-1.06746;FS=0;MQ0F=0;AC=3;AN=8;DP4=6,6,5,4;MQ=37	GT:PL	0/1:94,0,60	0/1:63,0,57	0/1:62,0,63	0/0:0,15,163
OAR10	40865103	.	C	A	352.519	PASS	DP=42;VDB=0.0348516;SGB=-0.798646;RPBZ=0.0275909;MQBZ=-1.62731;MQSBZ=2.25576;BQBZ=-1.28635;FS=0;MQ0F=0;AC=4;AN=8;DP4=7,4,9,5;MQ=38	GT:PL	0/1:97,0,60	0/0:0,3,36	0/1:113,0,203	1/1:183,18,0
OAR10	40886346	.	T	A	273.849	PASS	DP=34;VDB=0.00542535;SGB=-1.72086;RPBZ=0.843673;BQBZ=0;FS=0;MQ0F=0;AC=5;AN=8;DP4=5,4,3,6;MQ=42	GT:PL	1/1:119,9,0	0/0:0,9,98	0/1:113,0,165	1/1:84,6,0
OAR10	41367157	.	G	A	70.9426	PASS	DP=17;VDB=0.121629;SGB=-0.535564;RPBZ=-1.10951;BQBZ=0.652051;FS=0;MQ0F=0;AC=2;AN=8;DP4=4,3,2,1;MQ=42	GT:PL	0/0:0,3,42	0/1:84,6,0	0/1:27,0,128	0/0:0,6,78
OAR10	41559885	.	T	A	151.226	PASS	DP=14;VDB=0.0434932;SGB=0.193263;RPBZ=0;MQBZ=-0.67036;BQBZ=-1.40346;FS=0;MQ0F=0;AC=6;AN=8;DP4=5,0,9,0;MQ=39	GT:PL	1/1:115,18,0	0/1:0,3,36	0/1:11,0,96	1/1:66,6,0
OAR10	41559904	.	T	G	244.561	PASS	DP=25;VDB=0.0142726;SGB=0.331171;RPBZ=0;MQBZ=-0.551759;MQSBZ=-1.81292;BQBZ=-1.16421;FS=0;MQ0F=0;AC=6;AN=8;DP4=3,2,7,3;MQ=39	GT:PL	1/1:163,18,0	0/1:0,3,42	0/1:21,0,120	1/1:102,9,0
OAR10	41718532	.	C	T	111.301	PASS	DP=12;VDB=0.106137;SGB=-0.661244;RPBZ=-0.713506;BQBZ=0.223607;FS=0;MQ0F=0;AC=5;AN=8;DP4=2,1,1,3;MQ=42	GT:PL	0/1:36,0,30	0/1:0,3,42	0/1:36,0,36	1/1:78,6,0
OAR10	42301938	.	T	A	142.289	PASS	DP=23;VDB=0.000803917;SGB=-2.21267;RPBZ=-0.364216;MQBZ=-2.95804;MQSBZ=-0.760639;BQBZ=-1.64058;FS=0;MQ0F=0;AC=3;AN=8;DP4=4,3,3,3;MQ=41	GT:PL	0/1:56,0,99	0/1:36,3,0	0/1:89,0,63	0/0:0,6,84
OAR10	42301940	.	A	T	142.289	PASS	DP=23;VDB=0.000852857;SGB=-2.21267;RPBZ=-0.437059;MQBZ=-2.95804;MQSBZ=-0.760639;BQBZ=-1.23153;FS=0;MQ0F=0;AC=3;AN=8;DP4=4,3,3,3;MQ=41	GT:PL	0/1:56,0,99	0/1:36,3,0	0/1:89,0,63	0/0:0,6,84
OAR10	42449651	.	A	G	63.3281	PASS	DP=26;VDB=0.663511;SGB=-2.36533;RPBZ=1.3249;MQBZ=-0.434226;MQSBZ=0.185924;BQBZ=0.768706;FS=0;MQ0F=0;AC=2;AN=8;DP4=6,5,3,0;MQ=40	GT:PL	0/1:36,0,30	0/1:66,0,33	0/0:0,9,119	0/0:0,18,187
OAR10	42772768	.	A	G	122.222	PASS	DP=26;VDB=0.0435222;SGB=-2.36458;RPBZ=-1.32846;MQBZ=0.0992395;MQSBZ=-0.209215;BQBZ=-1.26491;FS=0;MQ0F=0;AC=3;AN=8;DP4=6,2,3,2;MQ=38	GT:PL	0/1:56,0,33	0/1:69,0,92	0/1:36,0,34	0/0:0,9,102
OAR10	42808611	.	G	A	168.221	PASS	DP=31;VDB=0.0102361;SGB=-2.06645;RPBZ=-0.87219;MQBZ=-0.698746;MQSBZ=0.388192;BQBZ=-0.276026;FS=0;MQ0F=0;AC=3;AN=8;DP4=5,4,4,3;MQ=39	GT:PL	0/1:50,0,65	0/1:72,0,72	0/1:85,0,69	0/0:0,9,100
OAR10	42808629	.	G	A	197.223	PASS	DP=33;VDB=0.00631781;SGB=-1.90011;RPBZ=-1.18105;MQBZ=-0.578681;MQSBZ=0.293445;BQBZ=-0.171796;FS=0;MQ0F=0;AC=3;AN=8;DP4=5,4,5,3;MQ=39	GT:PL	0/1:50,0,65	0/1:96,0,69	0/1:90,0,69	0/0:0,9,100
OAR10	43654601	.	C	G	163.635	PASS	DP=36;VDB=0.00227637;SGB=-0.866853;RPBZ=0.120043;MQBZ=1.06471;MQSBZ=-1.60409;BQBZ=-0.795917;FS=0;MQ0F=0;AC=3;AN=8;DP4=5,8,6,1;MQ=40	GT:PL	0/1:134,0,128	0/0:0,15,166	0/0:0,12,117	1/1:72,6,0
OAR10	43752624	.	C	A	132.461	PASS	DP=20;VDB=0.00523773;SGB=0.891771;RPBZ=0.383932;BQBZ=-0.699206;FS=0;MQ0F=0;AC=2;AN=8;DP4=2,4,2,3;MQ=42	GT:PL	0/0:0,6,77	0/1:36,0,36	0/1:134,0,27	0/0:0,6,78
OAR10	44568033	.	A	G	56.4759	PASS	DP=61;VDB=0.0411132;SGB=1.90845;RPBZ=-0.534958;MQBZ=-0.823234;MQSBZ=1.93702;BQBZ=0.100744;FS=0;MQ0F=0;AC=2;AN=8;DP4=18,14,3,0;MQ=40	GT:PL	0/0:0,45,255	1/1:99,9,0	0/0:0,24,250	0/0:0,27,253
OAR10	44586972	.	C	T	78.3285	PASS	DP=24;VDB=0.325692;SGB=-2.00771;RPBZ=1.08611;MQBZ=-0.252439;MQSBZ=0.638626;BQBZ=0.984732;FS=0;MQ0F=0;AC=3;AN=8;DP4=5,4,3,1;MQ=34	GT:PL	0/1:37,0,65	0/0:0,3,40	0/0:0,18,147	1/1:82,6,0
OAR10	4624276	.	G	C	190.992	PASS	DP=63;VDB=0.00232005;SGB=-0.0964228;RPBZ=-1.1518;MQBZ=0.604367;MQSBZ=-1.36079;BQBZ=0.123334;FS=0;MQ0F=0;AC=2;AN=8;DP4=16,10,5,4;MQ=40	GT:PL	0/1:69,0,196	0/0:0,21,228	0/1:161,0,104	0/0:0,21,229
OAR10	4624369	.	T	C	44.426	PASS	DP=11;VDB=0.166456;SGB=-0.535564;RPBZ=0.722694;MQBZ=0.908295;BQBZ=0.912871;FS=0;MQ0F=0;AC=2;AN=8;DP4=0,8,0,3;MQ=40	GT:PL	0/0:0,9,81	0/1:30,0,30	0/1:52,0,74	0/0:0,3,36
OAR10	46304382	.	C	T	70.9536	PASS	DP=44;VDB=0.0058656;SGB=-2.00512;RPBZ=1.49204;MQBZ=-0.368404;MQSBZ=2.23632;BQBZ=0.831103;FS=0;MQ0F=0;AC=2;AN=8;DP4=7,12,4,0;MQ=37	GT:PL	0/0:0,30,255	0/1:23,3,0	0/1:89,0,102	0/0:0,18,154
OAR10	46736146	.	T	C	286.339	PASS	DP=38;VDB=0.0360487;SGB=-3.4335;RPBZ=-1.70531;MQBZ=0.210613;MQSBZ=-0.911982;BQBZ=-0.96248;FS=0;MQ0F=0;AC=6;AN=8;DP4=2,3,2,13;MQ=39	GT:PL	0/1:30,0,36	1/1:107,9,0	0/1:44,0,104	1/1:144,21,0
OAR10	46877618	.	G	C	96.8327	PASS	DP=28;VDB=0.0424884;SGB=-7.88738;RPBZ=1.43958;MQBZ=-1.3316;MQSBZ=0.790666;BQBZ=0.301511;FS=0;MQ0F=0;AC=3;AN=8;DP4=3,8,0,5;MQ=39	GT:PL	0/0:0,18,207	0/1:31,0,68	0/1:90,0,12	0/1:15,0,57
OAR10	46906731	.	T	C	498.764	PASS	DP=44;VDB=0.0279625;SGB=-3.55088;RPBZ=2.19028;MQBZ=1.63299;MQSBZ=-0.912871;FS=0;MQ0F=0;AC=5;AN=8;DP4=0,6,10,6;MQ=40	GT:PL	0/1:130,0,60	0/1:75,0,33	0/1:101,0,65	1/1:233,21,0
OAR10	46954008	.	C	A	263.966	PASS	DP=32;VDB=0.0270917;SGB=5.12146;RPBZ=-0.332041;MQBZ=0.401624;MQSBZ=-0.794273;BQBZ=0.608383;FS=0;MQ0F=0;AC=3;AN=8;DP4=4,4,6,5;MQ=37	GT:PL	0/0:0,12,119	0/0:0,6,61	0/1:53,0,72	1/1:255,27,0
OAR10	47208250	.	A	T	118.982	PASS	DP=53;VDB=0.0169122;SGB=-0.0966342;RPBZ=-0.284388;MQBZ=-1.47175;MQSBZ=0.255138;BQBZ=-0.468053;FS=0;MQ0F=0;AC=2;AN=8;DP4=14,6,4,5;MQ=39	GT:PL	0/1:127,0,122	0/0:0,9,118	0/0:0,24,241	0/1:31,0,124
OAR10	4759310	.	A	G	70.2821	PASS	DP=27;VDB=0.0295886;SGB=-2.36533;RPBZ=-0.483103;MQBZ=0.480384;MQSBZ=-0.774597;BQBZ=1.24035;FS=0;MQ0F=0;AC=3;AN=8;DP4=4,9,2,1;MQ=41	GT:PL	0/0:0,21,231	0/1:36,0,26	0/0:0,15,148	1/1:77,6,0
OAR10	47655958	.	A	G	54.5873	PASS	DP=25;VDB=0.131948;SGB=-2.36533;RPBZ=1.80852;MQBZ=-1.91485;MQSBZ=-1.1547;BQBZ=1.75685;FS=0;MQ0F=0;AC=2;AN=8;DP4=6,5,2,1;MQ=41	GT:PL	0/1:30,0,96	0/0:0,6,58	0/1:64,0,137	0/0:0,6,78
OAR10	48265035	.	A	C	134.075	PASS	DP=19;VDB=0.0672958;SGB=0.891771;RPBZ=0.628587;MQBZ=0;MQSBZ=0;BQBZ=1.49071;FS=0;MQ0F=0;AC=2;AN=8;DP4=1,4,4,1;MQ=41	GT:PL	0/1:42,3,0	0/0:0,3,42	0/1:131,0,27	0/0:0,9,90
OAR10	48948250	.	G	A	255.901	PASS	DP=24;VDB=0.0305454;SGB=-3.05558;RPBZ=1.39642;MQBZ=0.490653;MQSBZ=-0.227128;BQBZ=0.615457;FS=0;MQ0F=0;AC=5;AN=8;DP4=2,2,5,4;MQ=40	GT:PL	0/1:36,0,30	0/1:36,0,36	0/1:70,0,63	1/1:153,12,0
OAR10	49038217	.	G	C	94.7789	PASS	DP=23;VDB=0.703527;SGB=-2.00771;RPBZ=0.0777955;MQBZ=-0.73598;MQSBZ=-0.981307;BQBZ=1.25213;FS=0;MQ0F=0;AC=3;AN=8;DP4=3,6,1,3;MQ=40	GT:PL	0/0:0,9,119	0/1:53,0,31	1/1:84,6,0	0/0:0,15,156
OAR10	49351782	.	G	A	427.526	PASS	DP=67;VDB=0.00329545;SGB=0.158471;RPBZ=-0.916704;MQBZ=-0.189364;MQSBZ=1.81169;BQBZ=-1.75676;FS=0;MQ0F=0;AC=3;AN=8;DP4=13,7,12,7;MQ=37	GT:PL	0/1:183,0,154	0/1:96,0,86	0/1:188,0,106	0/0:0,18,193
OAR10	49389594	.	G	A	350.678	PASS	DP=50;VDB=0.147066;SGB=-0.801052;RPBZ=0.918213;MQBZ=0.321092;MQSBZ=-1.07408;BQBZ=-0.378431;FS=0;MQ0F=0;AC=3;AN=8;DP4=6,9,4,10;MQ=37	GT:PL	0/1:142,0,78	0/1:105,0,25	0/1:144,0,110	0/0:0,21,206
OAR10	49389670	.	C	T	41.3127	PASS	DP=16;VDB=0.192436;SGB=1.56341;RPBZ=-2.2495;MQBZ=-1.29099;MQSBZ=-0.377964;BQBZ=-1.97203;FS=0;MQ0F=0;AC=2;AN=8;DP4=1,4,0,3;MQ=37	GT:PL	0/0:0,3,42	0/0:0,3,42	0/0:0,9,105	1/1:81,9,0
OAR10	49420815	.	T	G	190.43	PASS	DP=57;VDB=0.0019584;SGB=-0.0958944;RPBZ=-0.898657;MQBZ=0.215395;MQSBZ=1.67012;BQBZ=0;FS=0;MQ0F=0;AC=3;AN=8;DP4=15,9,6,3;MQ=38	GT:PL	0/1:48,0,188	0/0:0,24,224	0/0:0,24,240	1/1:188,21,0
OAR10	49976040	.	T	A	404.164	PASS	DP=36;VDB=0.0105501;SGB=-3.36342;RPBZ=-0.270077;MQBZ=-0.988623;MQSBZ=0.0766965;BQBZ=1.24399;FS=0;MQ0F=0;AC=6;AN=8;DP4=3,3,6,7;MQ=41	GT:PL	1/1:174,15,0	0/1:66,0,27	0/1:22,0,161	1/1:181,15,0
OAR10	50017927	.	T	C	231.123	PASS	DP=31;VDB=0.188618;SGB=2.57447;RPBZ=0.144871;MQBZ=-0.727393;MQSBZ=-0.727393;BQBZ=0.509175;FS=0;MQ0F=0;AC=3;AN=8;DP4=4,5,5,3;MQ=41	GT:PL	0/0:0,12,140	1/1:117,9,0	0/1:158,0,24	0/0:0,12,148
OAR10	50029743	.	T	C	172.093	PASS	DP=29;VDB=0.542521;SGB=1.94896;RPBZ=-0.212014;MQBZ=0.232915;MQSBZ=-1.84871;BQBZ=-0.840197;FS=0;MQ0F=0;AC=3;AN=8;DP4=5,4,3,4;MQ=38	GT:PL	0/0:0,12,148	1/1:74,6,0	0/1:141,0,24	0/0:0,12,129
OAR10	50054434	.	G	A	233.825	PASS	DP=38;VDB=0.0130631;SGB=4.08523;RPBZ=-0.335617;MQBZ=-0.450146;MQSBZ=0.503279;BQBZ=-1.28986;FS=0;MQ0F=0;AC=4;AN=8;DP4=8,4,8,2;MQ=40	GT:PL	0/0:0,12,113	1/1:78,6,0	1/1:203,24,0	0/0:0,24,252
OAR10	50078389	.	G	A	567.069	PASS	DP=48;VDB=0.00402338;SGB=-3.89782;RPBZ=-0.99357;MQBZ=-0.344086;MQSBZ=0.465298;BQBZ=1.45647;FS=0;MQ0F=0;AC=5;AN=8;DP4=1,6,11,10;MQ=39	GT:PL	0/1:119,0,116	0/1:100,0,30	0/1:172,0,33	1/1:217,24,0
OAR10	50108782	.	C	T	78.5655	PASS	DP=14;VDB=0.262259;SGB=-0.971411;RPBZ=0.150878;MQBZ=-0.512348;MQSBZ=-0.512348;BQBZ=-0.489898;FS=0;MQ0F=0;AC=5;AN=8;DP4=2,1,1,4;MQ=30	GT:PL	0/1:36,0,36	1/1:42,3,0	0/1:0,3,42	0/1:38,0,12
OAR10	50605005	.	A	C	72.6323	PASS	DP=41;VDB=0.0732611;SGB=-1.25106;RPBZ=-2.86234;MQBZ=-0.268206;MQSBZ=0.559746;BQBZ=-0.501965;FS=0;MQ0F=0;AC=2;AN=8;DP4=3,24,0,6;MQ=38	GT:PL	0/0:0,21,156	0/1:21,0,148	0/1:92,0,149	0/0:0,12,98
OAR10	5070960	.	C	T	40.211	PASS	DP=12;VDB=0.11189;SGB=-2.36533;RPBZ=1.11527;MQBZ=0.856349;BQBZ=0.856349;FS=0;MQ0F=0;AC=2;AN=8;DP4=0,9,0,3;MQ=39	GT:PL	0/1:57,0,23	0/0:0,6,44	0/1:21,0,94	0/0:0,6,66
OAR10	50755370	.	C	G	53.6889	PASS	DP=38;VDB=0.267404;SGB=-2.36533;RPBZ=-0.706515;MQBZ=-0.269768;MQSBZ=0.803303;BQBZ=-0.664211;FS=0;MQ0F=0;AC=2;AN=8;DP4=8,10,2,1;MQ=40	GT:PL	0/0:0,15,151	0/1:27,0,132	0/0:0,21,221	0/1:66,0,50
OAR10	50837466	.	A	G	126.987	PASS	DP=9;VDB=0.0560499;SGB=0.254986;RPBZ=-0.885722;MQBZ=-1.04978;BQBZ=1.87083;FS=0;MQ0F=0;AC=6;AN=8;DP4=0,2,0,7;MQ=35	GT:PL	1/1:113,15,0	0/1:17,0,26	1/1:36,3,0	0/1:0,3,36
OAR10	50931764	.	G	T	151.253	PASS	DP=28;VDB=0.00350431;SGB=-2.21267;RPBZ=-2.2539;MQBZ=-1.22474;MQSBZ=-0.816497;BQBZ=1.51911;FS=0;MQ0F=0;AC=3;AN=8;DP4=4,5,2,4;MQ=41	GT:PL	0/1:66,0,131	0/1:30,0,107	0/1:93,0,30	0/0:0,3,36
OAR10	51355883	.	G	A	210.908	PASS	DP=29;VDB=0.0136396;SGB=-0.381925;RPBZ=-1.25739;MQBZ=-1.36931;MQSBZ=0.662051;BQBZ=-1.36931;FS=0;MQ0F=0;AC=4;AN=8;DP4=3,4,1,7;MQ=40	GT:PL	0/1:65,0,65	0/1:42,0,72	1/1:146,12,0	0/0:0,9,118
OAR10	51535909	.	T	C	56.4217	PASS	DP=15;VDB=0.000273358;SGB=-3.05558;RPBZ=-1.23613;MQBZ=-2.66188;BQBZ=0.615457;FS=0;MQ0F=0;AC=6;AN=8;DP4=4,0,9,0;MQ=21	GT:PL	1/1:33,9,0	0/1:2,0,18	0/1:34,0,69	1/1:24,3,0
OAR10	51535945	.	G	A	132.545	PASS	DP=40;VDB=0.00024194;SGB=-3.56606;RPBZ=1.01264;MQBZ=-3.47089;MQSBZ=-1.38662;BQBZ=-0.871354;FS=0;MQ0F=0;AC=4;AN=8;DP4=4,3,6,9;MQ=24	GT:PL	0/1:49,0,53	0/1:22,0,15	0/1:43,0,92	0/1:56,0,20
OAR10	51536002	.	C	T	250.863	PASS	DP=101;VDB=8.18488e-06;SGB=-10.6731;RPBZ=3.3473;MQBZ=-4.71716;MQSBZ=-1.01562;BQBZ=3.77657;FS=0;MQ0F=0;AC=4;AN=8;DP4=25,11,11,11;MQ=32	GT:PL	0/1:127,0,216	0/1:90,0,179	0/1:42,0,200	0/1:33,0,212
OAR10	51536039	.	G	A	488.387	PASS	DP=96;VDB=9.46064e-07;SGB=-13.4357;RPBZ=2.3772;MQBZ=-3.99136;MQSBZ=-1.43071;BQBZ=1.10294;FS=0;MQ0F=0;AC=4;AN=8;DP4=16,11,15,16;MQ=32	GT:PL	0/1:153,0,200	0/1:159,0,129	0/1:75,0,161	0/1:139,0,165
OAR10	51536087	.	T	C	38.3792	PASS	DP=42;VDB=0.0799024;SGB=-1.63269;RPBZ=0.593832;MQBZ=-2.32332;MQSBZ=0;BQBZ=-1.02052;FS=0;MQ0F=0;AC=2;AN=8;DP4=7,10,3,2;MQ=35	GT:PL	0/0:0,9,102	0/1:29,0,135	0/0:0,15,136	0/1:50,0,141
OAR10	51536101	.	C	G	45.3623	PASS	DP=39;VDB=0.0850649;SGB=-1.63269;RPBZ=0.847923;MQBZ=-2.08329;MQSBZ=-0.40093;BQBZ=-1.73205;FS=0;MQ0F=0;AC=2;AN=8;DP4=7,8,3,2;MQ=34	GT:PL	0/0:0,9,102	0/1:29,0,135	0/0:0,15,136	0/1:56,0,86
OAR10	51536102	.	T	G	57.5883	PASS	DP=39;VDB=0.0815962;SGB=-1.63269;RPBZ=0.965987;MQBZ=-2.08329;MQSBZ=-0.40093;BQBZ=-1.73205;FS=0;MQ0F=0;AC=2;AN=8;DP4=7,8,3,2;MQ=34	GT:PL	0/0:0,9,102	0/1:29,0,135	0/0:0,15,136	0/1:68,0,86
OAR10	51536120	.	C	T	32.9173	PASS	DP=34;VDB=0.149052;SGB=-2.00771;RPBZ=0.615587;MQBZ=-2.19429;MQSBZ=0.0441922;BQBZ=-1.84197;FS=0;MQ0F=0;AC=2;AN=8;DP4=6,9,2,2;MQ=34	GT:PL	0/0:0,9,96	0/1:29,0,135	0/0:0,15,119	0/1:44,0,89
OAR10	52300293	.	A	G	104.698	PASS	DP=28;VDB=0.397713;SGB=-2.21267;RPBZ=1.0475;MQBZ=-1.38621;MQSBZ=-0.193257;BQBZ=0.990148;FS=0;MQ0F=0;AC=4;AN=8;DP4=6,4,3,3;MQ=36	GT:PL	0/1:0,0,75	0/0:0,18,169	0/1:72,0,66	1/1:73,9,0
OAR10	52434326	.	A	G	239.72	PASS	DP=44;VDB=5.76767e-05;SGB=-6.95837;RPBZ=1.37696;MQBZ=-1.39827;MQSBZ=1.36986;BQBZ=-0.362531;FS=0;MQ0F=0;AC=4;AN=8;DP4=9,5,8,2;MQ=39	GT:PL	0/1:75,0,69	0/1:132,0,27	0/1:10,0,233	0/1:60,0,66
OAR10	52501001	.	A	G	491.84	PASS	DP=40;VDB=0.0160911;SGB=-2.17621;RPBZ=0.597739;MQBZ=0.232332;MQSBZ=-0.719855;BQBZ=0.741196;FS=0;MQ0F=0;AC=6;AN=8;DP4=3,1,9,9;MQ=40	GT:PL	1/1:204,18,0	0/1:141,0,12	0/1:82,0,86	1/1:104,12,0
OAR10	52520278	.	G	A	133.756	PASS	DP=26;VDB=0.0456508;SGB=0.618465;RPBZ=1.90346;MQBZ=-1.41421;MQSBZ=-0.816497;BQBZ=0.698836;FS=0;MQ0F=0;AC=3;AN=8;DP4=4,6,2,3;MQ=41	GT:PL	0/0:0,9,105	1/1:74,6,0	0/1:102,0,57	0/0:0,15,172
OAR10	53881094	.	A	T	136.169	PASS	DP=48;VDB=0.14314;SGB=4.63151;RPBZ=-1.17644;MQBZ=-0.963404;MQSBZ=-0.060403;BQBZ=0.741781;FS=0;MQ0F=0;AC=2;AN=8;DP4=10,9,3,2;MQ=41	GT:PL	0/0:0,30,255	1/1:180,15,0	0/0:0,9,119	0/0:0,18,192
OAR10	53929772	.	G	T	102.505	PASS	DP=22;VDB=0.230191;SGB=0.618465;RPBZ=0.757774;MQBZ=-0.748331;MQSBZ=-0.427618;BQBZ=-0.193238;FS=0;MQ0F=0;AC=2;AN=8;DP4=3,4,2,3;MQ=37	GT:PL	0/0:0,6,54	0/1:65,0,47	0/1:75,0,33	0/0:0,6,76
OAR10	54266668	.	A	G	199.034	PASS	DP=33;VDB=0.258967;SGB=4.29628;RPBZ=1.25861;MQBZ=-1.14934;MQSBZ=0.62691;BQBZ=0.50072;FS=0;MQ0F=0;AC=2;AN=8;DP4=4,2,7,4;MQ=32	GT:PL	0/0:0,6,77	0/0:0,3,42	0/1:182,0,34	0/1:54,0,9
OAR10	54266685	.	A	G	285.747	PASS	DP=33;VDB=0.000291043;SGB=5.52112;RPBZ=-0.426117;MQBZ=-2.65502;MQSBZ=-1.11067;BQBZ=0.365963;FS=0;MQ0F=0;AC=5;AN=8;DP4=3,1,7,7;MQ=32	GT:PL	0/0:0,9,98	0/1:0,3,42	1/1:238,27,0	1/1:93,15,0
OAR10	54266694	.	T	G	302.739	PASS	DP=36;VDB=0.000332593;SGB=6.32159;RPBZ=-0.504445;MQBZ=-2.71043;MQSBZ=-1.11903;BQBZ=0.420954;FS=0;MQ0F=0;AC=5;AN=8;DP4=3,1,8,7;MQ=33	GT:PL	0/0:0,9,97	0/1:0,3,42	1/1:255,30,0	1/1:93,15,0
OAR10	54871193	.	G	T	281.622	PASS	DP=45;VDB=0.0338376;SGB=-8.50813;RPBZ=-0.696433;MQBZ=-2.02338;MQSBZ=0.740862;BQBZ=0.240395;FS=0;MQ0F=0;AC=5;AN=8;DP4=5,8,9,6;MQ=33	GT:PL	1/1:162,18,0	0/1:17,0,36	0/1:30,0,107	0/1:113,0,186
OAR10	55085971	.	A	G	166.419	PASS	DP=34;VDB=0.000675148;SGB=-0.867633;RPBZ=-1.91556;MQBZ=1.06471;MQSBZ=-1.31244;BQBZ=-0.294951;FS=0;MQ0F=0;AC=2;AN=8;DP4=6,7,3,4;MQ=40	GT:PL	0/0:0,21,224	0/1:130,0,60	0/0:0,3,23	0/1:74,0,96
OAR10	55100306	.	C	T	571.564	PASS	DP=66;VDB=0.00034783;SGB=-3.82923;RPBZ=0.635025;MQBZ=0.926596;MQSBZ=-1.83493;BQBZ=0.812268;FS=0;MQ0F=0;AC=5;AN=8;DP4=7,8,11,9;MQ=40	GT:PL	1/1:252,24,0	0/1:85,0,102	0/1:126,0,156	0/1:148,0,177
OAR10	55235968	.	C	T	271.909	PASS	DP=54;VDB=0.0862644;SGB=4.58191;RPBZ=-1.4858;MQBZ=-0.526471;MQSBZ=0.564076;BQBZ=-0.539212;FS=0;MQ0F=0;AC=4;AN=8;DP4=11,7,7,4;MQ=41	GT:PL	1/1:133,15,0	0/0:0,27,255	0/0:0,27,255	1/1:188,18,0
OAR10	55983173	.	T	G	155.92	PASS	DP=31;VDB=0.108254;SGB=-2.21267;RPBZ=-0.152066;MQBZ=0.998596;MQSBZ=1.37437;BQBZ=0.27128;FS=0;MQ0F=0;AC=3;AN=8;DP4=7,4,2,4;MQ=37	GT:PL	0/0:0,12,116	0/1:36,0,36	0/1:94,0,120	0/1:65,0,33
OAR10	55983200	.	A	G	166.743	PASS	DP=30;VDB=0.123545;SGB=-1.8826;RPBZ=0.855201;MQBZ=-1.46539;MQSBZ=1.28222;BQBZ=-1.43415;FS=0;MQ0F=0;AC=4;AN=8;DP4=2,8,6,2;MQ=38	GT:PL	1/1:101,9,0	0/0:0,6,77	0/1:77,0,142	0/1:30,0,74
OAR10	5625433	.	C	T	237.761	PASS	DP=23;VDB=0.000281321;SGB=0.63205;RPBZ=-1.30172;MQBZ=-0.928191;MQSBZ=-2.32048;BQBZ=-1.67332;FS=0;MQ0F=0;AC=6;AN=8;DP4=4,0,6,4;MQ=37	GT:PL	0/1:0,3,42	1/1:24,3,0	0/1:58,0,92	1/1:195,21,0
OAR10	56371452	.	A	G	265.814	PASS	DP=40;VDB=0.0682888;SGB=-6.96059;RPBZ=-0.890696;MQBZ=-0.696311;MQSBZ=1.74078;BQBZ=-0.0691714;FS=0;MQ0F=0;AC=5;AN=8;DP4=5,6,6,4;MQ=39	GT:PL	0/1:104,0,172	0/1:75,0,33	0/1:60,0,131	1/1:65,6,0
OAR10	58508045	.	G	A	267.348	PASS	DP=44;VDB=0.00729268;SGB=-7.26762;RPBZ=0.703541;MQBZ=0.786329;MQSBZ=0.310106;BQBZ=1.01722;FS=0;MQ0F=0;AC=4;AN=8;DP4=10,5,8,3;MQ=41	GT:PL	0/1:53,0,148	0/1:24,0,144	0/1:121,0,109	0/1:107,0,24
OAR10	59432919	.	C	T	182.32	PASS	DP=33;VDB=0.44307;SGB=7.45221;RPBZ=-0.144515;MQBZ=-1.54616;MQSBZ=-0.808608;BQBZ=-0.723352;FS=0;MQ0F=0;AC=2;AN=8;DP4=7,2,6,2;MQ=40	GT:PL	0/0:0,6,77	0/0:0,12,153	0/0:0,9,105	1/1:226,24,0
OAR10	59696197	.	G	A	345.697	PASS	DP=44;VDB=0.00123692;SGB=-8.19665;RPBZ=0.556955;MQBZ=0.171802;MQSBZ=0.365636;BQBZ=0.332763;FS=0;MQ0F=0;AC=5;AN=8;DP4=7,4,10,4;MQ=41	GT:PL	0/1:64,0,121	0/1:27,0,128	0/1:146,0,90	1/1:148,12,0
OAR10	59812330	.	A	C	171.994	PASS	DP=23;VDB=0.0186337;SGB=-2.16847;RPBZ=2.28706;MQBZ=1.27475;MQSBZ=-0.438854;BQBZ=2.32737;FS=0;MQ0F=0;AC=5;AN=8;DP4=4,4,5,1;MQ=39	GT:PL	1/1:42,3,0	0/1:130,0,48	0/0:0,18,182	1/1:42,3,0
OAR10	6052385	.	A	C	78.2423	PASS	DP=52;VDB=0.427066;SGB=-7.88738;RPBZ=0.0578563;MQBZ=-0.529891;MQSBZ=0.219535;BQBZ=-0.341036;FS=0;MQ0F=0;AC=2;AN=8;DP4=10,14,3,2;MQ=39	GT:PL	0/0:0,24,227	0/1:42,3,0	0/0:0,30,255	0/1:77,0,156
OAR10	60817042	.	C	A	133.667	PASS	DP=33;VDB=0.108225;SGB=4.63151;RPBZ=-0.701693;MQBZ=0.645497;MQSBZ=0.83666;BQBZ=0.284521;FS=0;MQ0F=0;AC=2;AN=8;DP4=7,5,3,2;MQ=41	GT:PL	0/0:0,6,78	0/0:0,12,132	0/0:0,18,211	1/1:177,15,0
OAR10	61309007	.	A	G	299.456	PASS	DP=25;VDB=0.0015167;SGB=-3.23912;RPBZ=0.340408;MQBZ=-1.02873;MQSBZ=1.25213;BQBZ=-1.24127;FS=0;MQ0F=0;AC=6;AN=8;DP4=2,1,7,3;MQ=39	GT:PL	0/1:88,0,69	1/1:103,9,0	0/1:75,0,33	1/1:72,6,0
OAR10	62873587	.	C	A	170.592	PASS	DP=58;VDB=0.274147;SGB=-9.12105;RPBZ=-3.42399;MQBZ=0.504882;MQSBZ=-0.848035;BQBZ=3.76368;FS=0;MQ0F=0;AC=3;AN=8;DP4=5,26,4,3;MQ=41	GT:PL	0/0:0,45,255	0/1:34,0,26	0/1:75,0,139	0/1:101,0,43
OAR10	62873630	.	G	C	149.703	PASS	DP=22;VDB=0.100048;SGB=-1.04402;RPBZ=-0.654047;MQBZ=-1.09545;MQSBZ=0.755929;BQBZ=0.912871;FS=0;MQ0F=0;AC=5;AN=8;DP4=5,1,2,3;MQ=41	GT:PL	0/0:0,15,147	1/1:40,3,0	0/1:68,0,33	1/1:84,6,0
OAR10	63319277	.	T	A	65.6351	PASS	DP=14;VDB=0.0330887;SGB=1.11484;RPBZ=0.733799;FS=0;MQ0F=0;AC=2;AN=8;DP4=4,0,3,0;MQ=42	GT:PL	1/1:105,9,0	0/0:0,3,42	0/0:0,6,77	0/0:0,3,42
OAR10	64387208	.	G	A	103.84	PASS	DP=43;VDB=0.3423;SGB=-8.50559;RPBZ=2.39587;BQBZ=1.83232;FS=0;MQ0F=0;AC=2;AN=8;DP4=23,2,4,2;MQ=42	GT:PL	0/1:79,0,159	0/0:0,12,110	0/1:63,0,80	0/0:0,4,193
OAR10	64653914	.	C	A	138.799	PASS	DP=42;VDB=0.132453;SGB=-1.24859;RPBZ=-2.227;MQBZ=-0.788278;MQSBZ=0.0629941;BQBZ=0.14574;FS=0;MQ0F=0;AC=2;AN=8;DP4=8,9,3,3;MQ=41	GT:PL	0/0:0,6,78	0/1:14,0,160	0/0:0,24,255	0/1:163,0,57
OAR10	64904033	.	C	T	164.42	PASS	DP=35;VDB=0.109713;SGB=2.06895;RPBZ=0.773417;MQBZ=-1.25357;MQSBZ=-1;BQBZ=0.797724;FS=0;MQ0F=0;AC=2;AN=8;DP4=4,7,5,2;MQ=40	GT:PL	0/1:170,0,21	0/1:33,0,75	0/0:0,9,119	0/0:0,15,178
OAR10	64930243	.	C	T	68.5581	PASS	DP=18;VDB=0.779245;SGB=-2.57971;RPBZ=-0.571537;MQBZ=0.654654;MQSBZ=1;BQBZ=0.140211;FS=0;MQ0F=0;AC=3;AN=8;DP4=4,3,1,2;MQ=41	GT:PL	0/1:33,0,75	0/1:42,3,0	0/1:33,0,60	0/0:0,9,113
OAR10	64972778	.	T	G	270.935	PASS	DP=88;VDB=0.00203245;SGB=1.83438;RPBZ=-1.47034;MQBZ=-1.93414;MQSBZ=-2.06753;BQBZ=1.41634;FS=0;MQ0F=0;AC=2;AN=8;DP4=27,7,7,7;MQ=39	GT:PL	0/0:0,21,197	0/1:101,0,103	0/1:209,0,255	0/0:0,27,229
OAR10	65427028	.	A	G	400.498	PASS	DP=30;VDB=0.00174958;SGB=-1.61386;RPBZ=-0.261439;MQBZ=-1.01793;MQSBZ=0.854196;BQBZ=-1.18368;FS=0;MQ0F=0;AC=6;AN=8;DP4=1,2,9,5;MQ=39	GT:PL	0/1:152,0,21	1/1:42,3,0	0/1:163,0,63	1/1:84,6,0
OAR10	65568523	.	A	G	72.2397	PASS	DP=21;VDB=0.259298;SGB=1.56341;RPBZ=1.03003;BQBZ=-0.908295;FS=0;MQ0F=0;AC=2;AN=8;DP4=3,5,1,2;MQ=42	GT:PL	0/0:0,12,153	0/0:0,3,42	1/1:113,9,0	0/0:0,9,105
OAR10	65716877	.	C	G	40.959	PASS	DP=7;VDB=0.02;SGB=-1.03207;RPBZ=-0.816497;MQBZ=0.816497;BQBZ=2;FS=0;MQ0F=0;AC=2;AN=8;DP4=3,0,2,0;MQ=38	GT:PL	0/0:0,3,36	0/0:0,3,24	0/1:36,0,30	0/1:42,3,0
OAR10	66074414	.	C	T	38.0338	PASS	DP=12;VDB=0.06;SGB=-1.03207;RPBZ=0.986013;MQBZ=0.632456;MQSBZ=-0.408248;BQBZ=-0.734847;FS=0;MQ0F=0;AC=3;AN=8;DP4=1,4,0,2;MQ=39	GT:PL	0/1:0,3,42	0/1:42,3,0	0/1:36,3,0	0/0:0,12,134
OAR10	66608041	.	G	T	99.8004	PASS	DP=38;VDB=0.0923317;SGB=-7.88738;RPBZ=-0.124507;MQBZ=-0.892218;MQSBZ=1.25656;BQBZ=-1.44914;FS=0;MQ0F=0;AC=3;AN=8;DP4=9,7,3,2;MQ=41	GT:PL	0/1:92,0,30	0/0:0,15,166	0/1:21,0,182	0/1:27,0,134
OAR10	66688169	.	C	T	97.7727	PASS	DP=30;VDB=0.161792;SGB=-1.62982;RPBZ=-1.02871;MQBZ=-0.24928;MQSBZ=1.432;BQBZ=-1.3316;FS=0;MQ0F=0;AC=2;AN=8;DP4=6,5,4,1;MQ=38	GT:PL	0/1:30,0,107	0/0:0,6,75	0/0:0,12,148	0/1:106,0,48
OAR10	66724168	.	C	A	266.858	PASS	DP=24;VDB=0.165106;SGB=0.0641491;RPBZ=-0.144802;MQBZ=-0.0891883;MQSBZ=1.76584;BQBZ=-0.180278;FS=0;MQ0F=0;AC=4;AN=8;DP4=0,4,5,5;MQ=38	GT:PL	0/0:0,6,77	0/1:47,0,33	0/1:128,0,9	1/1:133,12,0
OAR10	66753977	.	G	A	64.6336	PASS	DP=16;VDB=0.0568882;SGB=-2.00771;RPBZ=1.5294;MQBZ=-1.73205;BQBZ=0.843274;FS=0;MQ0F=0;AC=2;AN=8;DP4=12,0,4,0;MQ=41	GT:PL	0/0:0,9,87	0/1:49,0,95	0/1:54,0,36	0/0:0,9,90
OAR10	66798505	.	A	G	502.846	PASS	DP=46;VDB=0.0497659;SGB=2.45736;RPBZ=-1.30897;MQBZ=1.10535;MQSBZ=0.496198;BQBZ=1.06172;FS=0;MQ0F=0;AC=5;AN=8;DP4=3,4,8,11;MQ=40	GT:PL	0/1:117,0,112	0/1:0,3,32	0/1:186,0,38	1/1:240,24,0
OAR10	67141081	.	T	C	453.951	PASS	DP=55;VDB=0.0558147;SGB=2.45736;RPBZ=-2.14153;MQBZ=0.740895;MQSBZ=0.952088;BQBZ=-0.774552;FS=0;MQ0F=0;AC=4;AN=8;DP4=5,6,10,9;MQ=39	GT:PL	1/1:253,24,0	0/0:0,12,146	0/1:145,0,115	0/1:99,0,48
OAR10	67146874	.	T	G	39.9258	PASS	DP=56;VDB=0.0249187;SGB=-2.36533;RPBZ=-1.37233;MQBZ=0.85497;MQSBZ=0.418629;BQBZ=1.02923;FS=0;MQ0F=0;AC=2;AN=8;DP4=13,16,1,2;MQ=39	GT:PL	0/0:0,24,243	0/1:24,0,127	0/0:0,33,255	0/1:57,0,150
OAR10	67918347	.	G	A	192.394	PASS	DP=45;VDB=0.24632;SGB=8.77574;RPBZ=-1.39848;MQBZ=-0.708197;MQSBZ=0.163916;BQBZ=-0.170761;FS=0;MQ0F=0;AC=2;AN=8;DP4=9,9,3,5;MQ=40	GT:PL	1/1:237,24,0	0/0:0,12,140	0/0:0,15,158	0/0:0,27,226
OAR10	68148107	.	A	T	37.4535	PASS	DP=37;VDB=0.480199;SGB=-2.36533;RPBZ=-0.841112;MQBZ=-1.87965;MQSBZ=1.37283;BQBZ=0.629153;FS=0;MQ0F=0;AC=2;AN=8;DP4=11,5,2,1;MQ=37	GT:PL	0/1:62,0,124	0/0:0,21,210	0/1:15,0,52	0/0:0,9,118
OAR10	68148119	.	C	T	300.735	PASS	DP=38;VDB=0.088815;SGB=-3.28287;RPBZ=-0.206794;MQBZ=-0.574434;MQSBZ=1.66586;BQBZ=-1.40205;FS=0;MQ0F=0;AC=6;AN=8;DP4=4,4,8,3;MQ=37	GT:PL	0/1:120,0,66	0/1:21,0,163	1/1:80,9,0	1/1:118,9,0
OAR10	68224390	.	C	T	351.749	PASS	DP=36;VDB=0.0443341;SGB=-3.43179;RPBZ=-0.0414423;MQBZ=-0.650811;MQSBZ=-1.21756;BQBZ=0.381881;FS=0;MQ0F=0;AC=5;AN=8;DP4=2,4,6,8;MQ=37	GT:PL	0/1:33,0,53	0/1:110,0,99	0/1:129,0,21	1/1:119,9,0
OAR10	69305379	.	G	C	71.886	PASS	DP=28;VDB=0.23997;SGB=3.26056;RPBZ=1.3198;MQBZ=-1.65831;MQSBZ=-1.06904;BQBZ=-0.373979;FS=0;MQ0F=0;AC=2;AN=8;DP4=5,6,3,1;MQ=39	GT:PL	1/1:114,12,0	0/0:0,3,42	0/0:0,12,153	0/0:0,18,207
OAR10	69305383	.	C	T	71.886	PASS	DP=28;VDB=0.230191;SGB=3.26056;RPBZ=1.1977;MQBZ=-1.65831;MQSBZ=-1.06904;BQBZ=-0.774371;FS=0;MQ0F=0;AC=2;AN=8;DP4=5,6,3,1;MQ=39	GT:PL	1/1:114,12,0	0/0:0,3,42	0/0:0,12,153	0/0:0,18,207
OAR10	69744359	.	A	G	118.665	PASS	DP=40;VDB=0.213368;SGB=-1.63269;RPBZ=-0.553331;MQBZ=-0.74893;MQSBZ=0.746053;BQBZ=1.19709;FS=0;MQ0F=0;AC=2;AN=8;DP4=6,13,3,2;MQ=38	GT:PL	0/1:102,0,41	0/1:56,0,33	0/0:0,27,242	0/0:0,21,177
OAR10	69829757	.	A	G	157.783	PASS	DP=24;VDB=0.0194361;SGB=4.97668;RPBZ=-0.671855;MQBZ=0.540062;MQSBZ=-0.651339;BQBZ=0.822851;FS=0;MQ0F=0;AC=2;AN=8;DP4=7,1,4,2;MQ=39	GT:PL	0/0:0,9,95	0/0:0,6,61	1/1:201,18,0	0/0:0,9,105
OAR10	72492595	.	G	C	372.411	PASS	DP=35;VDB=0.00181217;SGB=-3.25455;RPBZ=-0.75161;MQBZ=-1.05409;MQSBZ=-2.01843;BQBZ=-0.269654;FS=0;MQ0F=0;AC=5;AN=8;DP4=1,4,10,5;MQ=40	GT:PL	0/1:118,0,9	1/1:67,6,0	0/1:214,0,15	0/1:12,0,107
OAR10	725426	.	G	T	387.952	PASS	DP=30;VDB=0.0217307;SGB=-0.914583;RPBZ=0.539985;MQBZ=0.973992;MQSBZ=0.332249;BQBZ=-0.734631;FS=0;MQ0F=0;AC=6;AN=8;DP4=2,2,5,9;MQ=40	GT:PL	1/1:234,24,0	0/1:36,0,36	0/1:22,0,92	1/1:135,12,0
OAR10	72820068	.	G	T	230.854	PASS	DP=36;VDB=0.0161083;SGB=3.22748;RPBZ=1.06443;MQBZ=-1.60409;MQSBZ=1.45095;BQBZ=-0.904534;FS=0;MQ0F=0;AC=3;AN=8;DP4=6,5,4,5;MQ=40	GT:PL	0/0:0,12,148	0/0:0,6,84	0/1:136,0,141	1/1:138,12,0
OAR10	72979576	.	C	T	416.421	PASS	DP=56;VDB=0.264666;SGB=3.60056;RPBZ=0.592711;MQBZ=-0.985238;MQSBZ=2.23072;BQBZ=0.699336;FS=0;MQ0F=0;AC=4;AN=8;DP4=6,8,13,8;MQ=37	GT:PL	1/1:255,36,0	0/1:29,0,30	0/0:0,27,211	0/1:176,0,103
OAR10	74804754	.	G	A	400.495	PASS	DP=68;VDB=0.00109692;SGB=-9.13588;RPBZ=1.49249;MQBZ=-2.00175;MQSBZ=0.543832;BQBZ=-0.108909;FS=0;MQ0F=0;AC=4;AN=8;DP4=9,10,12,5;MQ=39	GT:PL	0/1:156,0,176	0/1:53,0,33	0/1:141,0,125	0/1:88,0,214
OAR10	75154394	.	C	T	348.341	PASS	DP=46;VDB=0.0127274;SGB=-0.970362;RPBZ=0.734537;MQBZ=0.441983;MQSBZ=-1.29438;BQBZ=0.142481;FS=0;MQ0F=0;AC=4;AN=8;DP4=6,8,7,6;MQ=37	GT:PL	0/1:99,0,116	0/1:107,0,24	0/0:0,27,243	1/1:186,21,0
OAR10	75201124	.	A	G	341.781	PASS	DP=42;VDB=0.0280608;SGB=1.67761;RPBZ=-0.502113;MQBZ=1.20185;MQSBZ=0.83205;BQBZ=1.44248;FS=0;MQ0F=0;AC=4;AN=8;DP4=6,3,7,6;MQ=41	GT:PL	0/1:65,0,65	0/1:65,0,60	1/1:255,27,0	0/0:0,15,178
OAR10	75467042	.	C	T	110.505	PASS	DP=17;VDB=0.0044822;SGB=2.06895;RPBZ=-0.879929;MQBZ=0.549686;FS=0;MQ0F=0;AC=2;AN=8;DP4=10,0,7,0;MQ=37	GT:PL	0/0:0,15,104	0/1:121,0,43	0/1:27,0,47	0/0:0,3,36
OAR10	75523505	.	T	G	109.287	PASS	DP=56;VDB=0.391905;SGB=-1.62982;RPBZ=1.31745;MQBZ=0.665271;MQSBZ=-1.90965;BQBZ=1.71891;FS=0;MQ0F=0;AC=2;AN=8;DP4=15,14,3,2;MQ=36	GT:PL	0/1:132,0,9	0/0:0,36,233	0/1:16,0,160	0/0:0,27,236
OAR10	76045903	.	C	T	331.125	PASS	DP=81;VDB=0.026517;SGB=-14.0321;RPBZ=-0.871377;MQBZ=-1.14241;MQSBZ=-0.600751;BQBZ=-0.344725;FS=0;MQ0F=0;AC=3;AN=8;DP4=19,14,9,6;MQ=40	GT:PL	0/1:153,0,193	0/0:0,39,255	0/1:126,0,179	0/1:92,0,179
OAR10	76298298	.	A	G	154.025	PASS	DP=26;VDB=0.15244;SGB=-2.0384;RPBZ=-1.46951;MQBZ=-0.581087;MQSBZ=1.19087;BQBZ=1.09578;FS=0;MQ0F=0;AC=3;AN=8;DP4=2,4,3,4;MQ=40	GT:PL	1/1:136,12,0	0/0:0,3,30	0/1:58,0,75	0/0:0,2,53
OAR10	76412276	.	C	A	182.198	PASS	DP=50;VDB=0.0116902;SGB=-0.481602;RPBZ=1.54698;MQBZ=-0.630839;MQSBZ=-0.991265;BQBZ=-0.81736;FS=0;MQ0F=0;AC=2;AN=8;DP4=8,13,3,5;MQ=40	GT:PL	0/0:0,30,255	0/1:67,0,105	0/1:154,0,104	0/0:0,12,141
OAR10	76718619	.	C	T	134.234	PASS	DP=43;VDB=0.0536475;SGB=-0.864905;RPBZ=-1.13661;MQBZ=-1.18732;MQSBZ=1.38375;BQBZ=0.162693;FS=0;MQ0F=0;AC=2;AN=8;DP4=13,6,4,3;MQ=38	GT:PL	0/0:0,24,230	0/0:0,6,68	0/1:24,0,127	0/1:149,0,118
OAR10	76763954	.	A	G	90.9419	PASS	DP=7;VDB=0.145389;SGB=-0.661244;RPBZ=-1.76777;FS=0;MQ0F=0;AC=6;AN=8;DP4=3,0,4,0;MQ=42	GT:PL	1/1:36,3,0	1/1:66,6,0	0/1:0,3,36	0/1:27,0,57
OAR10	76880407	.	C	T	182.219	PASS	DP=44;VDB=0.0132117;SGB=3.26741;RPBZ=0.051912;MQBZ=-0.276654;MQSBZ=-0.899037;BQBZ=0.365148;FS=0;MQ0F=0;AC=2;AN=8;DP4=10,8,3,6;MQ=37	GT:PL	0/0:0,15,168	0/1:76,0,85	0/0:0,15,140	0/1:145,0,117
OAR10	76880458	.	C	T	165.191	PASS	DP=24;VDB=0.299032;SGB=-2.21267;RPBZ=-0.217908;MQBZ=0.67623;MQSBZ=-0.772834;BQBZ=-0.966042;FS=0;MQ0F=0;AC=4;AN=8;DP4=5,2,2,4;MQ=37	GT:PL	1/1:78,6,0	0/1:36,0,36	0/0:0,9,92	0/1:92,0,67
OAR10	7718173	.	T	C	195.326	PASS	DP=21;VDB=0.0674539;SGB=-2.0384;RPBZ=0.901109;MQBZ=0.250713;MQSBZ=0.250713;BQBZ=-0.427618;FS=0;MQ0F=0;AC=5;AN=8;DP4=3,2,2,5;MQ=39	GT:PL	0/1:30,0,102	1/1:62,6,0	1/1:145,12,0	0/0:0,6,66
OAR10	77556954	.	C	T	317.648	PASS	DP=45;VDB=0.136643;SGB=-1.35808;RPBZ=2.17593;MQBZ=-1.08711;MQSBZ=-1.18322;BQBZ=0.849281;FS=0;MQ0F=0;AC=3;AN=8;DP4=10,3,4,7;MQ=41	GT:PL	0/0:0,27,255	0/1:92,0,63	0/1:165,0,24	0/1:102,0,30
OAR10	77594641	.	C	T	120.07	PASS	DP=51;VDB=0.0167502;SGB=-1.25106;RPBZ=-2.27696;MQBZ=-0.988829;MQSBZ=0.0924909;BQBZ=0.89461;FS=0;MQ0F=0;AC=2;AN=8;DP4=10,13,4,2;MQ=38	GT:PL	0/1:33,0,15	0/1:126,0,177	0/0:0,21,203	0/0:0,27,255
OAR10	77702226	.	A	G	59.2163	PASS	DP=21;VDB=0.635923;SGB=-6.63222;RPBZ=0.18822;MQBZ=-0.243432;MQSBZ=-1.60357;BQBZ=-0.368514;FS=0;MQ0F=0;AC=3;AN=8;DP4=4,5,1,2;MQ=40	GT:PL	0/0:0,12,128	0/1:42,3,0	0/1:21,0,139	0/1:36,0,36
OAR10	78267754	.	C	G	348.481	PASS	DP=48;VDB=0.00269582;SGB=-7.9014;RPBZ=-0.722783;MQBZ=-0.335849;MQSBZ=2.24565;BQBZ=0.922613;FS=0;MQ0F=0.0208333;AC=4;AN=8;DP4=5,8,9,4;MQ=38	GT:PL	0/1:50,0,72	0/1:119,0,61	0/1:124,0,120	0/1:93,0,88
OAR10	7848455	.	A	G	160.525	PASS	DP=38;VDB=0.544728;SGB=-1.25176;RPBZ=0;MQBZ=-0.763763;MQSBZ=-1.1368;BQBZ=0.474342;FS=0;MQ0F=0;AC=4;AN=8;DP4=7,8,1,5;MQ=41	GT:PL	0/0:0,24,245	1/1:103,9,0	1/1:105,9,0	0/0:0,21,225
OAR10	78648020	.	A	C	434.569	PASS	DP=83;VDB=0.0100004;SGB=-0.227714;RPBZ=-0.482988;MQBZ=-1.43562;MQSBZ=0.36396;BQBZ=0.839355;FS=0;MQ0F=0;AC=3;AN=8;DP4=18,9,9,8;MQ=40	GT:PL	0/1:193,0,211	0/0:0,15,166	0/1:128,0,198	0/1:153,0,162
OAR10	7899372	.	T	G	255.885	PASS	DP=36;VDB=0.390412;SGB=5.27335;RPBZ=-1.0443;MQBZ=-2.54534;MQSBZ=-0.31331;BQBZ=1.57036;FS=0;MQ0F=0;AC=3;AN=8;DP4=4,4,5,7;MQ=35	GT:PL	0/1:136,3,0	0/0:0,3,42	0/0:0,18,197	1/1:163,15,0
OAR10	79009236	.	G	A	32.6035	PASS	DP=15;VDB=0.52;SGB=-2.68629;RPBZ=-1;MQBZ=-0.654654;MQSBZ=1.51186;BQBZ=-0.654654;FS=0;MQ0F=0;AC=2;AN=8;DP4=3,3,1,1;MQ=39	GT:PL	0/0:0,9,103	0/1:36,3,0	0/1:36,0,36	0/0:0,6,75
OAR10	79017208	.	A	G	283.553	PASS	DP=26;VDB=0.168856;SGB=1.21881;RPBZ=-0.435351;MQBZ=-0.733799;MQSBZ=1.03775;BQBZ=-1.6795;FS=0;MQ0F=0;AC=6;AN=8;DP4=2,1,8,4;MQ=39	GT:PL	0/1:33,0,75	0/1:0,3,42	1/1:143,18,0	1/1:149,15,0
OAR10	79103623	.	C	T	151.319	PASS	DP=27;VDB=0.358597;SGB=-2.0384;RPBZ=0.507636;MQBZ=-1.49512;MQSBZ=0.747561;BQBZ=-0.191824;FS=0;MQ0F=0;AC=3;AN=8;DP4=4,7,3,4;MQ=39	GT:PL	0/1:66,0,124	0/0:0,6,60	0/1:12,0,74	0/1:112,0,60
OAR10	7920051	.	T	A	44.5325	PASS	DP=8;VDB=0.18;SGB=-1.03207;RPBZ=0;MQBZ=-1;FS=0;MQ0F=0;AC=4;AN=8;DP4=0,2,0,2;MQ=41	GT:PL	0/1:0,3,42	0/1:40,3,0	0/1:42,3,0	0/1:0,3,42
OAR10	79439630	.	G	A	205.534	PASS	DP=35;VDB=0.111658;SGB=-1.72086;RPBZ=0.247347;MQBZ=0;MQSBZ=-0.309773;BQBZ=-1.58114;FS=0;MQ0F=0;AC=3;AN=8;DP4=3,7,8,1;MQ=40	GT:PL	0/1:63,0,105	0/0:0,3,42	0/1:109,0,113	0/1:71,0,69
OAR10	79728409	.	A	G	149.574	PASS	DP=36;VDB=0.025915;SGB=-8.50559;RPBZ=2.04304;MQBZ=-0.763763;MQSBZ=0;BQBZ=0.83378;FS=0;MQ0F=0;AC=3;AN=8;DP4=9,6,2,4;MQ=41	GT:PL	0/1:33,0,68	0/0:0,24,248	0/1:51,0,90	0/1:105,0,41
OAR10	79758012	.	C	T	97.5405	PASS	DP=21;VDB=0.124686;SGB=-2.00512;RPBZ=0.766973;MQBZ=1.04881;MQSBZ=-0.250713;BQBZ=1.35401;FS=0;MQ0F=0;AC=2;AN=8;DP4=5,3,2,2;MQ=41	GT:PL	0/1:33,0,69	0/0:0,6,78	0/0:0,3,42	0/1:102,0,96
OAR10	80185530	.	C	G	114.109	PASS	DP=56;VDB=7.83534e-05;SGB=-3.88925;RPBZ=1.67596;MQBZ=-4.32363;MQSBZ=-0.42489;BQBZ=1.47175;FS=0;MQ0F=0.142857;AC=5;AN=8;DP4=5,4,9,11;MQ=20	GT:PL	1/1:42,9,0	0/1:79,0,78	0/1:0,2,156	0/1:32,0,26
OAR10	80892573	.	A	G	365.31	PASS	DP=42;VDB=0.0185294;SGB=1.57516;RPBZ=-1.94983;MQBZ=-0.155597;MQSBZ=-0.259329;BQBZ=-0.17873;FS=0;MQ0F=0;AC=4;AN=8;DP4=4,5,5,10;MQ=40	GT:PL	0/1:92,0,118	0/0:0,3,42	0/1:105,0,120	1/1:209,24,0
OAR10	81264333	.	G	A	70.745	PASS	DP=16;VDB=0.0941127;SGB=-0.535564;RPBZ=-1.28511;MQBZ=0.9759;MQSBZ=1.21716;BQBZ=0.731925;FS=0;MQ0F=0;AC=3;AN=8;DP4=3,4,3,0;MQ=38	GT:PL	0/0:0,9,92	0/0:0,12,130	0/1:42,3,0	1/1:72,6,0
OAR10	81376364	.	C	T	226.252	PASS	DP=43;VDB=0.00430975;SGB=4.08523;RPBZ=0.394797;MQBZ=-0.605063;MQSBZ=-1.85081;BQBZ=0;FS=0;MQ0F=0;AC=4;AN=8;DP4=5,10,1,9;MQ=38	GT:PL	0/0:0,9,102	1/1:77,6,0	0/0:0,36,255	1/1:196,24,0
OAR10	81392780	.	C	T	291.479	PASS	DP=44;VDB=0.00238979;SGB=4.08523;RPBZ=-1.55274;MQBZ=0.877058;MQSBZ=-1.04447;BQBZ=0.476597;FS=0;MQ0F=0;AC=4;AN=8;DP4=7,6,5,5;MQ=41	GT:PL	0/0:0,21,193	1/1:84,6,0	0/0:0,18,202	1/1:255,24,0
OAR10	81610190	.	A	G	535.741	PASS	DP=66;VDB=6.53049e-07;SGB=-10.9799;RPBZ=0.995157;MQBZ=0.359902;MQSBZ=1.50504;BQBZ=0.16185;FS=0;MQ0F=0;AC=5;AN=8;DP4=10,8,13,10;MQ=37	GT:PL	0/1:188,0,189	0/1:143,0,108	1/1:169,15,0	0/1:75,0,161
OAR10	81821747	.	A	G	421.415	PASS	DP=57;VDB=0.00246277;SGB=-0.198858;RPBZ=-1.48791;MQBZ=-1.6339;MQSBZ=-0.233414;BQBZ=-1.24594;FS=0;MQ0F=0;AC=5;AN=8;DP4=8,9,9,8;MQ=40	GT:PL	0/0:0,27,255	1/1:172,15,0	1/1:255,30,0	0/1:40,0,212
OAR10	81825954	.	C	T	330.332	PASS	DP=30;VDB=0.000142181;SGB=4.11542;RPBZ=-0.969386;BQBZ=0;FS=0;MQ0F=0;AC=3;AN=8;DP4=5,0,5,6;MQ=42	GT:PL	1/1:207,18,0	0/0:0,6,77	0/0:0,6,59	0/1:166,0,24
OAR10	81924315	.	A	G	355.646	PASS	DP=42;VDB=0.0694965;SGB=-0.969364;RPBZ=-0.814661;MQBZ=-1.70653;MQSBZ=1.30484;BQBZ=-1.62081;FS=0;MQ0F=0;AC=4;AN=8;DP4=8,3,8,5;MQ=39	GT:PL	0/1:109,0,60	0/1:66,0,66	0/0:0,18,204	1/1:224,21,0
OAR10	81953858	.	C	A	438.566	PASS	DP=56;VDB=0.00976479;SGB=-2.35389;RPBZ=0.239544;MQBZ=-0.87412;MQSBZ=1.29084;BQBZ=0.428652;FS=0;MQ0F=0;AC=5;AN=8;DP4=4,6,11,12;MQ=39	GT:PL	0/1:24,0,155	0/1:131,0,126	1/1:255,45,0	0/1:68,0,24
OAR10	82083386	.	C	T	120.04	PASS	DP=42;VDB=0.203629;SGB=-1.63269;RPBZ=-0.138398;MQBZ=0.722315;MQSBZ=1.38796;BQBZ=-0.121268;FS=0;MQ0F=0;AC=2;AN=8;DP4=10,10,3,2;MQ=41	GT:PL	0/0:0,27,255	0/1:60,0,65	0/1:99,0,63	0/0:0,21,208
OAR10	82523813	.	T	G	124.084	PASS	DP=41;VDB=0.41821;SGB=-1.63269;RPBZ=1.45922;MQBZ=-0.282276;MQSBZ=0.704605;BQBZ=-0.98545;FS=0;MQ0F=0;AC=3;AN=8;DP4=10,8,3,2;MQ=38	GT:PL	0/0:0,21,208	1/1:102,9,0	0/1:66,0,49	0/0:0,27,255
OAR10	82604520	.	C	T	277.286	PASS	DP=37;VDB=0.0711853;SGB=3.91527;RPBZ=1.63511;MQBZ=-0.486865;MQSBZ=-1.27593;BQBZ=0.503322;FS=0;MQ0F=0;AC=3;AN=8;DP4=6,4,7,3;MQ=40	GT:PL	1/1:201,18,0	0/0:0,12,137	0/0:0,6,77	0/1:120,0,113
OAR10	83109271	.	A	G	31.154	PASS	DP=29;VDB=0.36;SGB=-2.68629;RPBZ=1.37094;MQBZ=-1.04978;MQSBZ=-2.0755;BQBZ=0.703211;FS=0;MQ0F=0;AC=2;AN=8;DP4=13,1,0,2;MQ=40	GT:PL	0/0:0,15,144	0/1:34,0,36	0/1:36,0,36	0/0:0,21,193
OAR10	84036664	.	A	G	210.431	PASS	DP=55;VDB=0.00307971;SGB=11.2992;RPBZ=-0.390607;MQBZ=-1.2792;MQSBZ=0.901388;BQBZ=1.40512;FS=0;MQ0F=0;AC=2;AN=8;DP4=8,10,8,3;MQ=41	GT:PL	0/0:0,18,196	0/0:0,9,119	1/1:255,33,0	0/0:0,27,255
OAR10	84103514	.	G	C	167.728	PASS	DP=30;VDB=0.250121;SGB=1.26965;RPBZ=-0.544331;MQBZ=0.774597;MQSBZ=-0.6742;BQBZ=0.642039;FS=0;MQ0F=0;AC=3;AN=8;DP4=2,8,3,3;MQ=39	GT:PL	1/1:144,12,0	0/1:68,0,33	0/0:0,15,167	0/0:0,12,117
OAR10	84465612	.	G	A	505.818	PASS	DP=65;VDB=0.0101741;SGB=-2.88307;RPBZ=-1.19225;MQBZ=2.9812;MQSBZ=-0.0453052;BQBZ=3.5084;FS=0;MQ0F=0;AC=5;AN=8;DP4=9,5,13,10;MQ=38	GT:PL	1/1:255,42,0	0/1:93,0,161	0/1:107,0,12	0/1:90,0,136
OAR10	8463174	.	T	A	269.412	PASS	DP=24;VDB=0.0175375;SGB=-0.179869;RPBZ=1.55374;MQBZ=-0.443008;MQSBZ=-0.252165;BQBZ=0.313033;FS=0;MQ0F=0;AC=5;AN=8;DP4=2,2,3,6;MQ=38	GT:PL	1/1:152,12,0	0/0:0,9,97	0/1:83,0,30	1/1:77,6,0
OAR10	84733885	.	C	T	288.629	PASS	DP=83;VDB=0.00093587;SGB=-12.8047;RPBZ=1.86346;MQBZ=-0.167681;MQSBZ=-0.23635;BQBZ=-0.689892;FS=0;MQ0F=0;AC=3;AN=8;DP4=22,14,8,5;MQ=41	GT:PL	0/0:0,36,255	0/1:69,0,228	0/1:70,0,241	0/1:190,0,132
OAR10	84733892	.	C	G	355.15	PASS	DP=86;VDB=0.324125;SGB=-14.0321;RPBZ=0.286494;MQBZ=-1.52833;MQSBZ=-0.164325;BQBZ=-0.330872;FS=0;MQ0F=0;AC=3;AN=8;DP4=20,15,10,5;MQ=41	GT:PL	0/0:0,36,255	0/1:96,0,215	0/1:160,0,198	0/1:139,0,190
OAR10	85022149	.	G	A	121.599	PASS	DP=49;VDB=0.0629862;SGB=-1.63269;RPBZ=1.37274;MQBZ=0.119588;MQSBZ=1.3191;BQBZ=1.47906;FS=0;MQ0F=0;AC=3;AN=8;DP4=11,14,2,3;MQ=38	GT:PL	1/1:117,9,0	0/0:0,9,85	0/1:48,0,216	0/0:0,42,255
OAR10	85853809	.	C	T	47.4986	PASS	DP=15;VDB=0.0560361;SGB=-2.57971;RPBZ=1.93793;MQBZ=-0.853913;MQSBZ=-0.763763;BQBZ=1.18322;FS=0;MQ0F=0;AC=3;AN=8;DP4=3,2,3,0;MQ=37	GT:PL	0/1:36,0,36	0/1:34,0,17	0/1:15,0,63	0/0:0,3,36
OAR10	85913780	.	G	A	351.1	PASS	DP=52;VDB=0.000105503;SGB=-8.82693;RPBZ=0.64942;MQBZ=0.213917;MQSBZ=2.26389;BQBZ=-0.673045;FS=0;MQ0F=0;AC=5;AN=8;DP4=10,4,10,6;MQ=38	GT:PL	0/1:64,0,143	0/1:33,0,105	0/1:128,0,127	1/1:166,15,0
OAR10	8672455	.	A	T	90.9583	PASS	DP=7;VDB=0.168287;SGB=0.197053;RPBZ=0;MQBZ=-0.866025;BQBZ=1.1547;FS=0;MQ0F=0;AC=5;AN=8;DP4=3,0,4,0;MQ=41	GT:PL	0/1:0,3,11	0/0:0,6,66	1/1:66,6,0	1/1:66,6,0
OAR10	9677680	.	A	T	317.751	PASS	DP=40;VDB=0.0142657;SGB=-3.71674;RPBZ=-0.459309;MQBZ=1.72345;MQSBZ=1.67967;BQBZ=-1.65544;FS=0;MQ0F=0;AC=5;AN=8;DP4=2,4,10,7;MQ=26	GT:PL	1/1:112,8,0	0/1:87,0,9	0/1:111,0,6	0/1:47,0,33
OAR11	1099453	.	C	T	216.189	PASS	DP=75;VDB=0.0556217;SGB=-11.5772;RPBZ=1.43451;MQBZ=-0.796279;MQSBZ=-1.70124;BQBZ=0.50097;FS=0;MQ0F=0;AC=3;AN=8;DP4=11,20,8,3;MQ=38	GT:PL	0/1:149,0,216	0/1:24,0,165	0/1:84,0,121	0/0:0,36,255
OAR11	11157325	.	G	A	295.567	PASS	DP=56;VDB=0.00145791;SGB=-1.14195;RPBZ=0.850069;MQBZ=0.325904;MQSBZ=0.936087;BQBZ=0.773082;FS=0;MQ0F=0;AC=3;AN=8;DP4=9,13,7,5;MQ=39	GT:PL	0/1:96,0,144	0/1:44,0,60	0/0:0,39,255	0/1:195,0,57
OAR11	11233539	.	C	G	59.2658	PASS	DP=7;VDB=0.0483573;SGB=0.197053;RPBZ=-0.178377;MQBZ=0.440959;FS=0;MQ0F=0;AC=3;AN=8;DP4=3,0,4,0;MQ=34	GT:PL	1/1:66,6,0	0/0:0,6,66	0/0:0,3,8	0/1:51,21,18
OAR11	11233653	.	G	A	618.447	PASS	DP=96;VDB=5.43311e-06;SGB=-3.91915;RPBZ=-0.026143;MQBZ=-0.616849;MQSBZ=1.69884;BQBZ=-0.710028;FS=0;MQ0F=0;AC=5;AN=8;DP4=11,10,20,14;MQ=37	GT:PL	0/1:111,0,190	0/1:181,0,116	1/1:255,54,0	0/1:111,0,213
OAR11	11883811	.	C	T	364.62	PASS	DP=37;VDB=0.012447;SGB=-3.4056;RPBZ=-0.0795124;MQBZ=-0.733799;MQSBZ=1.73205;BQBZ=0.568512;FS=0;MQ0F=0;AC=6;AN=8;DP4=2,5,3,10;MQ=41	GT:PL	0/1:110,0,60	1/1:105,9,0	1/1:183,15,0	0/1:5,0,160
OAR11	12140153	.	G	A	604.998	PASS	DP=59;VDB=3.49619e-07;SGB=-3.96582;RPBZ=-2.07721;MQBZ=-0.400928;MQSBZ=0.378172;BQBZ=-0.763167;FS=0;MQ0F=0;AC=6;AN=8;DP4=5,6,11,11;MQ=39	GT:PL	0/1:126,0,96	1/1:227,24,0	0/1:87,0,216	1/1:204,18,0
OAR11	12211723	.	G	A	195.456	PASS	DP=33;VDB=0.00258065;SGB=-6.63735;RPBZ=-0.0777171;MQBZ=-1.60631;MQSBZ=1.06619;BQBZ=-1.69918;FS=0;MQ0F=0;AC=5;AN=8;DP4=7,4,6,3;MQ=40	GT:PL	0/1:94,0,66	1/1:77,6,0	0/1:18,0,155	0/1:45,0,130
OAR11	12271743	.	T	C	106.237	PASS	DP=41;VDB=0.0765947;SGB=-1.63269;RPBZ=0.362492;MQBZ=0.0504824;MQSBZ=1.08121;BQBZ=-0.206456;FS=0;MQ0F=0;AC=2;AN=8;DP4=12,7,2,3;MQ=38	GT:PL	0/1:88,0,157	0/0:0,3,23	0/1:56,0,33	0/0:0,33,255
OAR11	12285200	.	A	G	67.9646	PASS	DP=23;VDB=0.470313;SGB=-2.36533;RPBZ=0.18555;MQBZ=0.57735;MQSBZ=0.707107;BQBZ=0.57735;FS=0;MQ0F=0;AC=2;AN=8;DP4=5,4,3,0;MQ=41	GT:PL	0/1:65,0,70	0/0:0,3,42	0/1:42,3,0	0/0:0,18,195
OAR11	12474434	.	T	G	135.309	PASS	DP=39;VDB=0.0347691;SGB=-8.50559;RPBZ=0.305771;MQBZ=0.471405;MQSBZ=-1.64317;BQBZ=0.975345;FS=0;MQ0F=0;AC=3;AN=8;DP4=15,3,5,1;MQ=38	GT:PL	0/1:95,0,126	0/0:0,24,208	0/1:27,0,96	0/1:53,0,33
OAR11	12707361	.	C	A	141.559	PASS	DP=22;VDB=0.00394547;SGB=2.06895;RPBZ=-0.808232;MQBZ=0.227128;MQSBZ=0.981307;BQBZ=-0.979958;FS=0;MQ0F=0;AC=3;AN=8;DP4=3,3,6,1;MQ=38	GT:PL	0/0:0,6,84	0/0:0,9,85	0/1:36,0,36	1/1:149,18,0
OAR11	12741536	.	C	T	103.186	PASS	DP=28;VDB=0.0341101;SGB=1.36429;RPBZ=-0.627289;MQBZ=-1.32121;MQSBZ=-0.765461;BQBZ=0.85839;FS=0;MQ0F=0;AC=3;AN=8;DP4=6,7,2,4;MQ=37	GT:PL	0/0:0,15,161	0/0:0,15,166	1/1:118,15,0	0/1:30,0,82
OAR11	13111341	.	G	A	174.893	PASS	DP=40;VDB=0.0302289;SGB=-0.864905;RPBZ=-0.475646;MQBZ=0.452315;MQSBZ=0.687002;BQBZ=-0.164294;FS=0;MQ0F=0;AC=3;AN=8;DP4=7,9,3,4;MQ=38	GT:PL	0/0:0,15,166	0/1:40,3,0	0/0:0,33,255	1/1:181,18,0
OAR11	13411168	.	T	A	117.734	PASS	DP=18;VDB=0.0181344;SGB=1.94896;RPBZ=-1.40669;MQBZ=1.05319;BQBZ=0.797724;FS=0;MQ0F=0;AC=2;AN=8;DP4=11,0,7,0;MQ=36	GT:PL	0/0:0,6,51	0/0:0,15,112	0/1:104,0,18	0/1:52,0,68
OAR11	13411283	.	C	T	301.025	PASS	DP=97;VDB=0.0185985;SGB=1.83436;RPBZ=2.57307;MQBZ=-0.161649;MQSBZ=-1.93979;BQBZ=-1.51839;FS=0;MQ0F=0;AC=2;AN=8;DP4=20,23,5,9;MQ=39	GT:PL	0/0:0,42,255	0/0:0,42,255	0/1:180,0,196	0/1:160,0,199
OAR11	13612188	.	T	C	523.799	PASS	DP=44;VDB=0.00962161;SGB=-1.89728;RPBZ=2.0682;MQBZ=2.74359;MQSBZ=1.38444;BQBZ=0.394511;FS=0;MQ0F=0;AC=5;AN=8;DP4=3,2,9,9;MQ=41	GT:PL	1/1:176,15,0	0/1:189,0,57	0/1:165,0,6	0/1:33,0,73
OAR11	13624029	.	C	T	274.335	PASS	DP=30;VDB=3.74918e-06;SGB=-7.27294;RPBZ=2.47722;MQBZ=0.217687;MQSBZ=2.65274;BQBZ=-0.642824;FS=0;MQ0F=0;AC=4;AN=8;DP4=5,4,3,8;MQ=39	GT:PL	0/1:57,0,14	0/1:21,0,134	0/1:115,0,49	0/1:119,0,60
OAR11	14040557	.	G	A	641.889	PASS	DP=68;VDB=3.55516e-05;SGB=-4.25992;RPBZ=0.690272;MQBZ=0.518293;MQSBZ=-2.21178;BQBZ=0.215272;FS=0;MQ0F=0;AC=5;AN=8;DP4=3,9,14,15;MQ=37	GT:PL	1/1:236,36,0	0/1:139,0,21	0/1:213,0,91	0/1:94,0,160
OAR11	14196209	.	C	T	283.906	PASS	DP=35;VDB=0.235908;SGB=5.40386;RPBZ=1.08983;MQBZ=-1.66227;MQSBZ=-0.953956;BQBZ=1.37793;FS=0;MQ0F=0;AC=3;AN=8;DP4=6,4,7,5;MQ=39	GT:PL	0/0:0,18,199	0/1:73,0,51	0/0:0,6,61	1/1:255,27,0
OAR11	14266697	.	C	T	93.0068	PASS	DP=12;VDB=0.0340507;SGB=-1.04402;RPBZ=0.641934;MQBZ=-0.798549;BQBZ=0.912871;FS=0;MQ0F=0;AC=6;AN=8;DP4=6,0,5,0;MQ=33	GT:PL	0/0:0,18,125	1/1:44,6,0	1/1:36,3,0	1/1:55,6,0
OAR11	14339281	.	C	T	74.7271	PASS	DP=25;VDB=0.0257451;SGB=-2.00512;RPBZ=-0.662382;BQBZ=-0.975965;FS=0;MQ0F=0;AC=2;AN=8;DP4=4,6,3,1;MQ=42	GT:PL	0/1:33,0,75	0/1:80,0,69	0/0:0,12,137	0/0:0,6,78
OAR11	14422564	.	G	T	296.062	PASS	DP=33;VDB=0.00549941;SGB=0.470932;RPBZ=-1.95334;MQBZ=-0.326396;MQSBZ=1.13586;BQBZ=0.702386;FS=0;MQ0F=0;AC=4;AN=8;DP4=3,5,4,7;MQ=39	GT:PL	0/1:75,0,15	0/0:0,12,120	0/1:72,0,80	1/1:192,18,0
OAR11	14441688	.	C	T	57.4925	PASS	DP=28;VDB=0.401962;SGB=1.90845;RPBZ=-0.135535;MQBZ=-3.04047;MQSBZ=-0.276026;BQBZ=-0.16538;FS=0;MQ0F=0;AC=2;AN=8;DP4=7,6,2,1;MQ=40	GT:PL	1/1:99,9,0	0/0:0,9,118	0/0:0,24,244	0/0:0,6,84
OAR11	14712176	.	T	C	133.245	PASS	DP=22;VDB=0.353391;SGB=-2.36458;RPBZ=-0.89951;BQBZ=-0.124838;FS=0;MQ0F=0;AC=4;AN=8;DP4=2,5,2,3;MQ=42	GT:PL	0/0:0,9,101	1/1:84,6,0	0/1:54,0,92	0/1:36,0,36
OAR11	14787154	.	C	G	49.5538	PASS	DP=43;VDB=0.635923;SGB=-2.36533;RPBZ=-1.5126;MQBZ=0.703562;MQSBZ=1.02495;BQBZ=0.703562;FS=0;MQ0F=0;AC=2;AN=8;DP4=9,11,0,3;MQ=39	GT:PL	0/0:0,12,138	0/1:65,0,65	0/1:24,0,127	0/0:0,27,255
OAR11	14822785	.	A	C	254.548	PASS	DP=58;VDB=0.0538265;SGB=-1.17541;RPBZ=-0.144815;MQBZ=-0.0727657;MQSBZ=-0.606958;BQBZ=-1.82296;FS=0;MQ0F=0;AC=3;AN=8;DP4=13,9,6,6;MQ=38	GT:PL	0/0:0,24,212	0/1:102,0,56	0/1:129,0,229	0/1:63,0,30
OAR11	14827706	.	C	T	66.5859	PASS	DP=8;VDB=0.303109;SGB=2.63855;RPBZ=0.438262;BQBZ=-1;FS=0;MQ0F=0;AC=2;AN=8;DP4=4,0,4,0;MQ=42	GT:PL	1/1:107,12,0	0/0:0,3,36	0/0:0,3,36	0/0:0,6,66
OAR11	14827790	.	C	T	362.311	PASS	DP=83;VDB=0.000166815;SGB=-14.6458;RPBZ=0.33937;MQBZ=-1.6824;MQSBZ=0.920389;BQBZ=0.668093;FS=0;MQ0F=0;AC=3;AN=8;DP4=20,11,9,7;MQ=39	GT:PL	0/0:0,27,219	0/1:113,0,111	0/1:201,0,174	0/1:88,0,231
OAR11	14991099	.	C	T	206.451	PASS	DP=44;VDB=0.0267105;SGB=-6.63735;RPBZ=-1.45671;MQBZ=-1.97686;MQSBZ=-1.77748;BQBZ=1.05255;FS=0;MQ0F=0;AC=4;AN=8;DP4=14,3,6,3;MQ=40	GT:PL	0/1:116,0,60	0/1:24,0,158	0/1:35,0,149	0/1:70,0,64
OAR11	15025548	.	G	A	421.556	PASS	DP=51;VDB=0.000599307;SGB=-9.13602;RPBZ=0.527746;MQBZ=-1.43804;MQSBZ=0.209714;BQBZ=-0.651425;FS=0;MQ0F=0;AC=5;AN=8;DP4=6,7,7,10;MQ=38	GT:PL	0/1:66,0,142	0/1:90,0,156	1/1:171,18,0	0/1:134,0,72
OAR11	15581550	.	C	T	97.9662	PASS	DP=47;VDB=0.14314;SGB=4.63151;RPBZ=1.50855;MQBZ=-1.46761;MQSBZ=-1.07385;BQBZ=-0.972199;FS=0;MQ0F=0;AC=2;AN=8;DP4=14,7,2,3;MQ=38	GT:PL	0/0:0,27,255	0/0:0,12,140	0/0:0,24,209	1/1:142,15,0
OAR11	1577016	.	A	C	164.683	PASS	DP=34;VDB=0.132453;SGB=-2.21267;RPBZ=1.76264;MQBZ=0.851076;MQSBZ=-0.369744;BQBZ=1.93862;FS=0;MQ0F=0;AC=3;AN=8;DP4=5,8,4,2;MQ=37	GT:PL	0/0:0,18,170	0/1:33,0,57	0/1:66,0,101	0/1:105,0,30
OAR11	15771035	.	A	G	294.746	PASS	DP=67;VDB=0.195983;SGB=-8.19665;RPBZ=1.55004;MQBZ=-2.17633;MQSBZ=-1.58967;BQBZ=-0.367366;FS=0;MQ0F=0;AC=4;AN=8;DP4=9,15,5,9;MQ=38	GT:PL	0/1:72,0,175	1/1:84,6,0	0/0:0,13,255	0/1:180,0,143
OAR11	15868459	.	G	A	325.331	PASS	DP=35;VDB=0.174192;SGB=3.64546;RPBZ=-0.532094;BQBZ=-0.777844;FS=0;MQ0F=0;AC=4;AN=8;DP4=0,4,6,8;MQ=42	GT:PL	0/1:26,0,36	1/1:84,6,0	0/1:255,0,6	0/0:0,6,77
OAR11	15988643	.	C	T	410.515	PASS	DP=40;VDB=0.00581872;SGB=2.83779;RPBZ=-1.48344;MQBZ=0.417421;MQSBZ=-0.350771;BQBZ=-0.700935;FS=0;MQ0F=0;AC=4;AN=8;DP4=4,4,9,8;MQ=40	GT:PL	1/1:255,33,0	0/0:0,9,118	0/1:104,0,47	0/1:94,0,85
OAR11	16764718	.	A	C	428.355	PASS	DP=62;VDB=0.0334354;SGB=-0.0194547;RPBZ=-0.510206;MQBZ=-0.146445;MQSBZ=-0.977809;BQBZ=-0.449715;FS=0;MQ0F=0;AC=4;AN=8;DP4=11,7,8,10;MQ=40	GT:PL	0/0:0,18,195	0/1:93,0,159	0/1:124,0,174	1/1:255,30,0
OAR11	16914509	.	C	A	139.037	PASS	DP=12;VDB=0.0571085;SGB=2.91644;RPBZ=-1.21034;MQBZ=-1.7943;BQBZ=-0.221108;FS=0;MQ0F=0;AC=5;AN=8;DP4=0,3,0,9;MQ=33	GT:PL	0/1:0,3,36	1/1:70,12,0	0/0:0,6,62	1/1:113,15,0
OAR11	17154022	.	G	A	371.748	PASS	DP=35;VDB=0.0147164;SGB=1.20049;RPBZ=-0.547342;MQBZ=1.22464;MQSBZ=0.190134;BQBZ=0.986379;FS=0;MQ0F=0;AC=5;AN=8;DP4=3,6,5,9;MQ=36	GT:PL	0/0:0,15,110	1/1:137,12,0	0/1:178,0,91	1/1:101,9,0
OAR11	18002046	.	A	G	300.823	PASS	DP=64;VDB=0.0415061;SGB=1.06181;RPBZ=0.554955;MQBZ=-0.0258643;MQSBZ=1.40967;BQBZ=0.841664;FS=0;MQ0F=0;AC=2;AN=8;DP4=15,9,6,6;MQ=40	GT:PL	0/0:0,18,189	0/1:172,0,139	0/1:168,0,77	0/0:0,30,255
OAR11	18219496	.	C	T	240.31	PASS	DP=20;VDB=0.136639;SGB=0.562593;RPBZ=-1.21034;MQBZ=-0.57735;MQSBZ=-1.18322;BQBZ=-1.33333;FS=0;MQ0F=0;AC=5;AN=8;DP4=3,0,4,5;MQ=40	GT:PL	1/1:32,3,0	0/1:36,0,36	1/1:213,21,0	0/0:0,6,77
OAR11	1824787	.	G	A	67.2161	PASS	DP=12;VDB=0.107235;SGB=-1.35278;RPBZ=0.442807;MQBZ=-0.942809;MQSBZ=2.12132;FS=0;MQ0F=0;AC=6;AN=8;DP4=1,2,2,1;MQ=38	GT:PL	0/0:0,9,117	1/1:24,3,0	1/1:42,3,0	1/1:40,3,0
OAR11	18948189	.	C	T	202.029	PASS	DP=31;VDB=0.0266148;SGB=-6.30614;RPBZ=2.24081;MQBZ=-1.54919;MQSBZ=-0.261861;BQBZ=-0.130744;FS=0;MQ0F=0;AC=6;AN=8;DP4=5,4,5,3;MQ=39	GT:PL	0/1:12,0,107	1/1:126,12,0	0/1:60,0,176	1/1:42,3,0
OAR11	19046622	.	C	T	203.127	PASS	DP=32;VDB=0.293704;SGB=-2.0384;RPBZ=0.54413;MQBZ=-0.808094;MQSBZ=-1.70469;BQBZ=1.22202;FS=0;MQ0F=0;AC=4;AN=8;DP4=8,2,5,2;MQ=40	GT:PL	0/0:0,15,166	0/1:70,0,65	0/1:30,0,91	1/1:146,12,0
OAR11	19064815	.	G	A	255.841	PASS	DP=77;VDB=0.052315;SGB=0.289633;RPBZ=1.04796;MQBZ=-0.841311;MQSBZ=0.0736902;BQBZ=-1.77204;FS=0;MQ0F=0;AC=2;AN=8;DP4=13,16,5,5;MQ=41	GT:PL	0/0:0,24,255	0/1:87,0,63	0/0:0,45,255	0/1:208,0,118
OAR11	19183048	.	A	G	459.948	PASS	DP=44;VDB=0.0412402;SGB=-3.6933;RPBZ=-0.811789;MQBZ=1.11738;MQSBZ=-0.0971638;BQBZ=-1.6235;FS=0;MQ0F=0;AC=6;AN=8;DP4=5,4,4,13;MQ=41	GT:PL	1/1:174,15,0	1/1:170,18,0	0/1:68,0,182	0/1:87,0,100
OAR11	19276947	.	G	A	132.021	PASS	DP=36;VDB=0.385886;SGB=-0.867633;RPBZ=-0.200766;MQBZ=0.652903;MQSBZ=0.444878;BQBZ=0.459703;FS=0;MQ0F=0;AC=2;AN=8;DP4=9,4,1,6;MQ=37	GT:PL	0/1:94,0,133	0/0:0,6,72	0/1:76,0,115	0/0:0,6,55
OAR11	19832868	.	G	A	274.121	PASS	DP=59;VDB=0.0284323;SGB=5.94801;RPBZ=0.0352927;MQBZ=0.489008;MQSBZ=-0.863004;BQBZ=0.230963;FS=0;MQ0F=0;AC=3;AN=8;DP4=15,7,10,3;MQ=39	GT:PL	0/0:0,12,122	0/0:0,45,255	0/1:108,0,87	1/1:211,18,0
OAR11	20225929	.	T	C	63.3164	PASS	DP=9;VDB=0.0846253;SGB=-2.48239;RPBZ=-0.498273;MQBZ=1.34164;BQBZ=-1.67705;FS=0;MQ0F=0;AC=3;AN=8;DP4=5,0,4,0;MQ=37	GT:PL	0/1:38,0,54	0/1:34,3,0	0/1:30,0,30	0/0:0,6,43
OAR11	20226018	.	A	G	149.199	PASS	DP=44;VDB=0.025915;SGB=-1.25106;RPBZ=0.955151;MQBZ=1.0761;MQSBZ=-1.32282;BQBZ=0.859939;FS=0;MQ0F=0;AC=2;AN=8;DP4=7,10,1,5;MQ=40	GT:PL	0/1:123,0,158	0/0:0,15,146	0/0:0,15,169	0/1:65,0,31
OAR11	20236918	.	A	C	70.6524	PASS	DP=41;VDB=0.610267;SGB=-2.00771;RPBZ=0.814129;MQBZ=-0.393958;MQSBZ=1.40924;BQBZ=0.158208;FS=0;MQ0F=0;AC=2;AN=8;DP4=10,9,1,3;MQ=40	GT:PL	0/1:63,0,95	0/0:0,15,177	0/0:0,21,230	0/1:47,0,109
OAR11	20241183	.	C	T	62.9844	PASS	DP=29;VDB=0.607612;SGB=-2.36533;RPBZ=-0.880976;MQBZ=0.703211;MQSBZ=-0.986928;BQBZ=-0.0888231;FS=0;MQ0F=0;AC=2;AN=8;DP4=4,9,1,2;MQ=41	GT:PL	0/0:0,12,125	0/1:72,0,66	0/1:30,0,90	0/0:0,12,146
OAR11	20475226	.	A	G	181.338	PASS	DP=21;VDB=0.101965;SGB=-0.821;RPBZ=0.640467;BQBZ=1.09545;FS=0;MQ0F=0;AC=6;AN=8;DP4=1,4,5,1;MQ=42	GT:PL	0/1:0,3,42	0/1:60,0,126	1/1:42,3,0	1/1:118,9,0
OAR11	20649330	.	A	G	38.0556	PASS	DP=40;VDB=0.0349627;SGB=-2.36533;RPBZ=0.464506;MQBZ=0.816202;MQSBZ=-1.09674;BQBZ=1.07869;FS=0;MQ0F=0;AC=2;AN=8;DP4=4,22,1,2;MQ=37	GT:PL	0/1:12,0,153	0/0:0,18,166	0/0:0,27,208	0/1:66,0,88
OAR11	20654804	.	G	T	277.378	PASS	DP=31;VDB=0.15874;SGB=0.331171;RPBZ=-1.70887;MQBZ=-0.83666;MQSBZ=-1.06066;BQBZ=0.393807;FS=0;MQ0F=0;AC=4;AN=8;DP4=4,3,5,5;MQ=41	GT:PL	1/1:36,3,0	0/0:0,9,110	0/1:180,0,93	0/1:102,0,30
OAR11	20957660	.	A	G	50.4951	PASS	DP=14;VDB=0.0485232;SGB=-2.21267;RPBZ=-2.52299;MQBZ=-2.64575;BQBZ=-2.16025;FS=0;MQ0F=0;AC=3;AN=8;DP4=8,0,6,0;MQ=31	GT:PL	0/1:17,0,30	0/0:0,6,66	0/1:39,0,76	0/1:33,0,27
OAR11	20957665	.	G	T	44.2395	PASS	DP=16;VDB=0.0485233;SGB=-2.21267;RPBZ=-1.41005;MQBZ=-2.92119;BQBZ=1.43427;FS=0;MQ0F=0;AC=3;AN=8;DP4=10,0,6,0;MQ=32	GT:PL	0/1:17,0,30	0/0:0,6,66	0/1:33,0,99	0/1:33,0,27
OAR11	20957692	.	C	T	53.2576	PASS	DP=40;VDB=0.0191208;SGB=-17.3742;RPBZ=-1.36786;MQBZ=-3.29613;MQSBZ=-1.01125;BQBZ=-1.14834;FS=0;MQ0F=0;AC=4;AN=8;DP4=7,6,2,5;MQ=33	GT:PL	0/1:14,0,75	0/1:12,0,94	0/1:31,0,174	0/1:37,0,33
OAR11	20957695	.	G	A	53.2576	PASS	DP=40;VDB=0.0191208;SGB=-17.3742;RPBZ=-1.36786;MQBZ=-3.29613;MQSBZ=-1.01125;BQBZ=-1.97731;FS=0;MQ0F=0;AC=4;AN=8;DP4=7,6,2,5;MQ=33	GT:PL	0/1:14,0,75	0/1:12,0,94	0/1:31,0,174	0/1:37,0,33
OAR11	21212359	.	C	T	199.862	PASS	DP=36;VDB=0.0875327;SGB=0.435999;RPBZ=1.19987;MQBZ=-1.08453;MQSBZ=0.168629;BQBZ=-0.435652;FS=0;MQ0F=0;AC=2;AN=8;DP4=2,5,3,8;MQ=33	GT:PL	0/1:108,0,57	0/0:0,6,82	0/1:128,0,32	0/0:0,1,37
OAR11	21476144	.	C	T	494.083	PASS	DP=61;VDB=0.0119027;SGB=-0.0342242;RPBZ=1.3465;MQBZ=-0.832285;MQSBZ=1.33245;BQBZ=1.93472;FS=0;MQ0F=0;AC=4;AN=8;DP4=6,10,9,9;MQ=39	GT:PL	0/1:120,0,27	0/0:0,30,255	0/1:166,0,134	1/1:252,24,0
OAR11	22384467	.	G	A	76.6609	PASS	DP=48;VDB=0.192436;SGB=1.90845;RPBZ=2.08867;MQBZ=0.622354;MQSBZ=0.43219;BQBZ=1.13137;FS=0;MQ0F=0.0208333;AC=2;AN=8;DP4=15,10,1,2;MQ=39	GT:PL	0/0:0,21,219	0/0:0,42,255	0/0:0,12,141	1/1:119,9,0
OAR11	23972289	.	C	T	108.761	PASS	DP=22;VDB=0.0702932;SGB=-2.34028;RPBZ=-2.05504;MQBZ=-2.38175;MQSBZ=0;BQBZ=0.0837519;FS=0;MQ0F=0;AC=3;AN=8;DP4=5,3,4,1;MQ=40	GT:PL	0/1:18,0,36	0/1:36,0,36	0/0:0,15,158	0/1:94,0,20
OAR11	24008665	.	A	G	420.687	PASS	DP=57;VDB=0.00749656;SGB=0.20228;RPBZ=1.39387;MQBZ=0.88097;MQSBZ=-1.7277;BQBZ=-0.218789;FS=0;MQ0F=0;AC=4;AN=8;DP4=3,10,8,11;MQ=40	GT:PL	1/1:255,36,0	0/1:63,0,92	0/1:146,0,151	0/0:0,15,149
OAR11	24071680	.	A	G	120.64	PASS	DP=29;VDB=0.101965;SGB=-1.24859;RPBZ=-1.41011;MQBZ=-1.22798;MQSBZ=-1.76971;BQBZ=-1.2808;FS=0;MQ0F=0;AC=2;AN=8;DP4=10,4,3,3;MQ=39	GT:PL	0/0:0,21,197	0/1:14,0,69	0/0:0,9,95	0/1:145,0,51
OAR11	2436399	.	G	A	51.5821	PASS	DP=23;VDB=0.045681;SGB=-2.36533;RPBZ=-0.837931;MQBZ=0.57735;MQSBZ=-0.57735;BQBZ=1.09214;FS=0;MQ0F=0;AC=2;AN=8;DP4=0,9,3,0;MQ=40	GT:PL	0/1:27,0,104	0/1:63,0,88	0/0:0,3,32	0/0:0,3,42
OAR11	24547715	.	A	G	201.093	PASS	DP=62;VDB=0.0249492;SGB=-10.3496;RPBZ=1.50397;MQBZ=-0.337838;MQSBZ=-0.519271;BQBZ=0.608995;FS=0;MQ0F=0;AC=3;AN=8;DP4=14,13,7,2;MQ=38	GT:PL	0/0:0,36,255	0/1:108,0,221	0/1:45,0,143	0/1:88,0,69
OAR11	24560342	.	C	G	381.087	PASS	DP=43;VDB=0.0136452;SGB=1.10046;RPBZ=-0.664068;MQBZ=-2.21168;MQSBZ=-0.260649;BQBZ=0;FS=0;MQ0F=0;AC=5;AN=8;DP4=7,2,9,5;MQ=40	GT:PL	1/1:173,18,0	0/0:0,21,197	0/1:143,0,57	1/1:110,9,0
OAR11	24574555	.	C	T	509.444	PASS	DP=81;VDB=0.00171927;SGB=0.926592;RPBZ=-1.30035;MQBZ=2.9565;MQSBZ=1.31494;BQBZ=0.491701;FS=0;MQ0F=0;AC=3;AN=8;DP4=16,11,8,15;MQ=38	GT:PL	0/0:0,24,207	0/1:154,0,121	0/1:164,0,134	0/1:231,0,182
OAR11	24748975	.	T	C	411.515	PASS	DP=32;VDB=3.45521e-05;SGB=-1.80972;RPBZ=0.32042;MQBZ=0.409159;MQSBZ=1.13933;BQBZ=0;FS=0;MQ0F=0;AC=6;AN=8;DP4=4,0,9,5;MQ=39	GT:PL	0/1:68,0,63	1/1:193,18,0	0/1:105,0,58	1/1:84,6,0
OAR11	24949786	.	G	A	205.959	PASS	DP=28;VDB=0.0194942;SGB=-1.88854;RPBZ=0.328897;MQBZ=-1.2433;MQSBZ=0.596078;BQBZ=0.0690724;FS=0;MQ0F=0;AC=4;AN=8;DP4=3,5,2,6;MQ=39	GT:PL	0/1:63,0,97	0/0:0,9,119	1/1:134,12,0	0/1:51,0,42
OAR11	25010820	.	C	T	145.527	PASS	DP=58;VDB=0.060425;SGB=-0.482464;RPBZ=0.806786;MQBZ=-0.111382;MQSBZ=-1.70875;BQBZ=1.11003;FS=0;MQ0F=0;AC=2;AN=8;DP4=12,15,4,4;MQ=36	GT:PL	0/0:0,15,147	0/1:90,0,115	0/1:95,0,209	0/0:0,24,194
OAR11	25035830	.	G	C	142.178	PASS	DP=108;VDB=0.00590549;SGB=-0.482272;RPBZ=1.66464;MQBZ=0.0901812;MQSBZ=0.449543;BQBZ=1.82739;FS=0;MQ0F=0;AC=2;AN=8;DP4=32,22,2,6;MQ=40	GT:PL	0/1:52,0,255	0/0:0,39,255	0/1:131,0,223	0/0:0,33,255
OAR11	25035844	.	T	A	177.068	PASS	DP=108;VDB=0.180666;SGB=-0.482272;RPBZ=-0.938003;MQBZ=0.148933;MQSBZ=0.688441;BQBZ=0.0581195;FS=0;MQ0F=0;AC=2;AN=8;DP4=26,25,4,4;MQ=40	GT:PL	0/0:0,66,255	0/1:77,0,237	0/1:140,0,210	0/0:0,33,255
OAR11	2567256	.	T	G	64.9541	PASS	DP=24;VDB=0.37344;SGB=-2.36533;RPBZ=0.765917;MQBZ=-0.228607;MQSBZ=0.579625;BQBZ=0.80904;FS=0;MQ0F=0;AC=2;AN=8;DP4=3,7,3,0;MQ=39	GT:PL	0/1:40,3,0	0/1:65,0,54	0/0:0,18,194	0/0:0,6,77
OAR11	26328084	.	C	T	67.7631	PASS	DP=41;VDB=0.820274;SGB=-2.00771;RPBZ=2.0781;MQBZ=-1.10469;MQSBZ=1.36752;BQBZ=1.13426;FS=0;MQ0F=0;AC=2;AN=8;DP4=11,8,2,2;MQ=38	GT:PL	0/0:0,12,126	0/1:59,6,0	0/1:51,0,176	0/0:0,24,255
OAR11	26328109	.	G	A	270.137	PASS	DP=40;VDB=0.024476;SGB=3.89867;RPBZ=-1.47219;MQBZ=0.501259;MQSBZ=0.628255;BQBZ=1.20712;FS=0;MQ0F=0;AC=3;AN=8;DP4=6,8,3,7;MQ=38	GT:PL	1/1:163,15,0	0/0:0,6,55	0/0:0,27,251	0/1:151,0,58
OAR11	26599621	.	A	G	46.8699	PASS	DP=101;VDB=0.390954;SGB=-2.00512;RPBZ=-1.57363;MQBZ=0.494081;MQSBZ=-1.73243;BQBZ=-1.11684;FS=0;MQ0F=0;AC=2;AN=8;DP4=26,25,1,3;MQ=40	GT:PL	0/0:0,57,255	0/1:77,0,255	0/1:12,0,233	0/0:0,36,255
OAR11	2668790	.	G	T	181.838	PASS	DP=32;VDB=0.00173091;SGB=-6.30614;RPBZ=0.467502;MQBZ=0.124226;MQSBZ=-1.65145;BQBZ=0.220248;FS=0;MQ0F=0;AC=3;AN=8;DP4=5,7,4,4;MQ=38	GT:PL	0/0:0,6,128	0/1:65,0,33	0/1:21,0,155	0/1:134,0,27
OAR11	27139224	.	T	C	210.02	PASS	DP=114;VDB=0.107942;SGB=31.5838;RPBZ=-0.771537;MQBZ=-0.128756;MQSBZ=1.16603;BQBZ=0.520643;FS=0;MQ0F=0;AC=2;AN=8;DP4=19,20,9,17;MQ=38	GT:PL	1/1:255,78,0	0/0:0,30,255	0/0:0,42,255	0/0:0,45,255
OAR11	27311888	.	C	T	100.658	PASS	DP=27;VDB=0.497461;SGB=-2.00771;RPBZ=-1.13137;MQBZ=-0.580119;MQSBZ=1.14964;BQBZ=-0.580119;FS=0;MQ0F=0;AC=4;AN=8;DP4=2,8,1,3;MQ=39	GT:PL	1/1:84,6,0	0/0:0,12,125	0/0:0,18,192	1/1:62,6,0
OAR11	28530265	.	G	A	210.956	PASS	DP=63;VDB=0.000917248;SGB=-10.9635;RPBZ=0.068445;MQBZ=-0.196347;MQSBZ=0.166814;BQBZ=-0.724236;FS=0;MQ0F=0;AC=3;AN=8;DP4=20,8,7,3;MQ=39	GT:PL	0/0:0,27,245	0/1:90,0,204	0/1:67,0,205	0/1:94,0,65
OAR11	28530294	.	G	A	134.984	PASS	DP=63;VDB=0.0598975;SGB=-1.25176;RPBZ=0.731202;MQBZ=0.313694;MQSBZ=-0.668927;BQBZ=0.544807;FS=0;MQ0F=0;AC=2;AN=8;DP4=16,13,4,2;MQ=39	GT:PL	0/0:0,27,255	0/0:0,30,255	0/1:74,0,154	0/1:100,0,83
OAR11	28530375	.	G	A	65.4825	PASS	DP=18;VDB=0.0422968;SGB=-2.00771;RPBZ=0.37208;MQBZ=0.57132;BQBZ=0.981981;FS=0;MQ0F=0;AC=2;AN=8;DP4=0,14,0,4;MQ=36	GT:PL	0/0:0,9,90	0/0:0,15,120	0/1:52,0,34	0/1:52,0,68
OAR11	2861896	.	A	G	293.322	PASS	DP=59;VDB=0.0152347;SGB=-0.2994;RPBZ=-0.475445;MQBZ=0.324351;MQSBZ=-0.848581;BQBZ=0.540062;FS=0;MQ0F=0;AC=4;AN=8;DP4=6,10,7,8;MQ=38	GT:PL	1/1:255,36,0	0/1:75,0,31	0/1:6,0,251	0/0:0,12,153
OAR11	2875520	.	C	T	275.634	PASS	DP=66;VDB=0.0120479;SGB=1.06188;RPBZ=-0.411919;MQBZ=-1.77507;MQSBZ=1.05346;BQBZ=0.420278;FS=0;MQ0F=0;AC=3;AN=8;DP4=13,14,8,4;MQ=39	GT:PL	1/1:224,24,0	0/1:97,0,87	0/0:0,39,255	0/0:0,33,255
OAR11	29070694	.	A	C	469.402	PASS	DP=39;VDB=0.147249;SGB=-3.35998;RPBZ=-0.47343;MQBZ=-0.785014;MQSBZ=-1.44749;BQBZ=-0.267286;FS=0;MQ0F=0;AC=6;AN=8;DP4=3,2,8,9;MQ=41	GT:PL	1/1:117,9,0	1/1:255,27,0	0/1:70,0,96	0/1:66,0,72
OAR11	29125466	.	G	A	313.074	PASS	DP=46;VDB=0.000400381;SGB=-1.33969;RPBZ=-2.22915;MQBZ=0.886405;MQSBZ=0.886405;BQBZ=0.314561;FS=0;MQ0F=0;AC=4;AN=8;DP4=7,7,7,4;MQ=41	GT:PL	1/1:101,9,0	0/1:180,0,172	0/0:0,21,229	0/1:75,0,15
OAR11	29715620	.	G	T	157.388	PASS	DP=50;VDB=0.0287765;SGB=-0.864905;RPBZ=-0.861521;MQBZ=-0.419822;MQSBZ=-1.29814;BQBZ=0.785673;FS=0;MQ0F=0;AC=2;AN=8;DP4=9,15,2,5;MQ=37	GT:PL	0/1:157,0,88	0/1:42,3,0	0/0:0,36,255	0/0:0,27,255
OAR11	30368211	.	A	T	34.3161	PASS	DP=35;VDB=0.0785113;SGB=-2.36533;RPBZ=-1.28331;MQBZ=0.769217;MQSBZ=-0.133193;BQBZ=1.18818;FS=0;MQ0F=0;AC=2;AN=8;DP4=11,6,3,0;MQ=39	GT:PL	0/1:57,0,139	0/0:0,12,134	0/1:18,0,177	0/0:0,3,42
OAR11	30381842	.	A	G	407.766	PASS	DP=43;VDB=0.0103125;SGB=-3.55088;RPBZ=0;MQBZ=0.0716556;MQSBZ=0.98291;BQBZ=0.232714;FS=0;MQ0F=0;AC=6;AN=8;DP4=5,4,10,6;MQ=37	GT:PL	0/1:100,0,99	1/1:65,6,0	0/1:95,0,160	1/1:186,21,0
OAR11	30696129	.	A	C	127.353	PASS	DP=23;VDB=0.328499;SGB=0.618465;RPBZ=1.25466;MQBZ=-1.26491;MQSBZ=-0.790569;BQBZ=-0.537484;FS=0;MQ0F=0;AC=3;AN=8;DP4=3,5,2,3;MQ=40	GT:PL	0/0:0,6,72	0/0:0,15,178	1/1:118,9,0	0/1:52,0,33
OAR11	31129638	.	G	A	91.0023	PASS	DP=50;VDB=0.413752;SGB=-9.12079;RPBZ=1.36134;MQBZ=-3.74074;MQSBZ=-1.05566;BQBZ=-1.79921;FS=0;MQ0F=0;AC=3;AN=8;DP4=11,11,4,3;MQ=38	GT:PL	0/1:72,0,55	0/1:36,0,163	0/0:0,30,255	0/1:24,0,165
OAR11	31274917	.	C	T	306.415	PASS	DP=35;VDB=0.0299595;SGB=2.1817;RPBZ=-0.357265;MQBZ=-0.733799;MQSBZ=-0.816497;BQBZ=0.419314;FS=0;MQ0F=0;AC=4;AN=8;DP4=4,3,4,9;MQ=41	GT:PL	0/1:58,0,96	0/1:36,0,30	1/1:255,30,0	0/0:0,9,118
OAR11	31346778	.	G	C	140.114	PASS	DP=48;VDB=0.0483588;SGB=-0.864905;RPBZ=0.127949;MQBZ=-0.680048;MQSBZ=-0.19505;BQBZ=0.643755;FS=0;MQ0F=0;AC=2;AN=8;DP4=12,10,4,3;MQ=36	GT:PL	0/0:0,33,255	0/0:0,15,178	0/1:149,0,59	0/1:30,0,107
OAR11	31388677	.	C	T	106.824	PASS	DP=32;VDB=0.140599;SGB=-1.62982;RPBZ=2.21903;MQBZ=-0.0758625;MQSBZ=0.410289;BQBZ=0.113724;FS=0;MQ0F=0;AC=2;AN=8;DP4=6,7,4,1;MQ=38	GT:PL	0/1:110,0,21	0/1:36,0,36	0/0:0,12,96	0/0:0,21,226
OAR11	31388714	.	G	A	226.378	PASS	DP=41;VDB=0.928022;SGB=-1.71005;RPBZ=0.409867;MQBZ=0.322735;MQSBZ=1.4263;BQBZ=0.327519;FS=0;MQ0F=0;AC=3;AN=8;DP4=4,10,3,6;MQ=39	GT:PL	0/1:131,0,21	0/1:36,0,36	0/0:0,21,161	0/1:99,0,153
OAR11	31429210	.	C	T	227.442	PASS	DP=18;VDB=0.107308;SGB=0.0813577;RPBZ=-0.525427;MQBZ=1.30437;MQSBZ=-1.82574;BQBZ=1.30437;FS=0;MQ0F=0;AC=6;AN=8;DP4=1,1,5,3;MQ=36	GT:PL	0/1:36,0,36	0/1:0,3,8	1/1:128,12,0	1/1:103,9,0
OAR11	32030434	.	T	C	351.62	PASS	DP=26;VDB=0.00402789;SGB=-1.49458;RPBZ=0.583106;MQBZ=0.516811;MQSBZ=-1.31559;BQBZ=0;FS=0;MQ0F=0;AC=6;AN=8;DP4=0,3,5,7;MQ=40	GT:PL	0/1:36,0,36	1/1:55,6,0	0/1:95,0,58	1/1:204,18,0
OAR11	32422562	.	G	A	505.964	PASS	DP=38;VDB=0.00602096;SGB=-3.53025;RPBZ=1.01054;MQBZ=-0.766965;MQSBZ=-0.91747;BQBZ=-0.766965;FS=0;MQ0F=0;AC=6;AN=8;DP4=1,2,10,7;MQ=40	GT:PL	1/1:246,24,0	1/1:168,15,0	0/1:65,0,72	0/1:66,0,33
OAR11	32583030	.	C	T	115.873	PASS	DP=31;VDB=0.096133;SGB=-7.88738;RPBZ=1.17653;MQBZ=1.09789;MQSBZ=-1.09789;BQBZ=1.93649;FS=0;MQ0F=0;AC=3;AN=8;DP4=3,11,2,3;MQ=39	GT:PL	0/1:27,0,95	0/1:105,0,58	0/1:24,0,147	0/0:0,9,97
OAR11	32940376	.	C	G	86.6796	PASS	DP=61;VDB=0.264054;SGB=-1.24859;RPBZ=-0.1975;MQBZ=-1.06656;MQSBZ=-0.9795;BQBZ=-0.468418;FS=0;MQ0F=0;AC=2;AN=8;DP4=13,16,2,4;MQ=39	GT:PL	0/0:0,21,203	0/1:12,0,82	0/1:114,0,148	0/0:0,42,255
OAR11	33051364	.	G	A	203.14	PASS	DP=67;VDB=0.00173091;SGB=-0.482272;RPBZ=1.28317;MQBZ=1.6136;MQSBZ=1.53421;BQBZ=0.0482012;FS=0;MQ0F=0;AC=2;AN=8;DP4=19,11,5,3;MQ=38	GT:PL	0/0:0,30,255	0/1:90,0,11	0/0:0,45,255	0/1:153,0,94
OAR11	33190124	.	C	T	331.993	PASS	DP=97;VDB=0.018825;SGB=1.83436;RPBZ=0.504841;MQBZ=0.690738;MQSBZ=1.39379;BQBZ=2.02532;FS=0;MQ0F=0;AC=2;AN=8;DP4=16,26,6,8;MQ=39	GT:PL	0/0:0,42,255	0/1:194,0,226	0/1:177,0,185	0/0:0,27,249
OAR11	33206769	.	C	T	159.749	PASS	DP=79;VDB=0.635403;SGB=-10.9634;RPBZ=0.460228;MQBZ=0.910912;MQSBZ=-1.38876;BQBZ=-1.31287;FS=0;MQ0F=0;AC=2;AN=8;DP4=15,18,5,5;MQ=39	GT:PL	0/0:0,0,255	0/1:52,0,183	0/1:145,0,156	0/0:0,27,209
OAR11	33210264	.	C	T	297.542	PASS	DP=69;VDB=1.603e-05;SGB=0.675585;RPBZ=-0.425376;MQBZ=-0.172053;MQSBZ=-0.379299;BQBZ=1.0241;FS=0;MQ0F=0;AC=2;AN=8;DP4=12,15,4,7;MQ=40	GT:PL	0/0:0,48,255	0/1:175,0,21	0/1:163,0,57	0/0:0,24,203
OAR11	33564937	.	C	T	285.048	PASS	DP=64;VDB=0.0211987;SGB=0.675785;RPBZ=0.973496;MQBZ=1.53877;MQSBZ=0.43494;BQBZ=1.14032;FS=0;MQ0F=0;AC=2;AN=8;DP4=13,13,6,5;MQ=40	GT:PL	0/0:0,27,248	0/0:0,39,255	0/1:105,0,58	0/1:220,0,36
OAR11	33624068	.	T	G	116.463	PASS	DP=36;VDB=0.293058;SGB=-1.24859;RPBZ=-1.73663;MQBZ=0.949871;MQSBZ=0.222131;BQBZ=0.237797;FS=0;MQ0F=0;AC=2;AN=8;DP4=8,6,0,6;MQ=40	GT:PL	0/0:0,9,103	0/1:128,0,41	0/1:27,0,128	0/0:0,15,181
OAR11	33755667	.	G	A	145.673	PASS	DP=45;VDB=0.0023421;SGB=-0.481602;RPBZ=-1.56393;MQBZ=-3.07168;MQSBZ=0;BQBZ=-1.16509;FS=0;MQ0F=0;AC=2;AN=8;DP4=7,9,4,4;MQ=38	GT:PL	0/1:137,0,93	0/1:47,0,99	0/0:0,21,228	0/0:0,6,77
OAR11	3429622	.	T	A	367.56	PASS	DP=56;VDB=1.51846e-07;SGB=8.69724;RPBZ=-0.0840447;MQBZ=0.189239;MQSBZ=-0.348702;BQBZ=0.0375233;FS=0;MQ0F=0;AC=4;AN=8;DP4=9,9,3,14;MQ=38	GT:PL	1/1:185,27,0	0/0:0,27,246	0/0:0,27,243	1/1:232,24,0
OAR11	34444773	.	T	A	506.466	PASS	DP=44;VDB=0.0012456;SGB=-3.65158;RPBZ=-1.06948;MQBZ=-0.520609;MQSBZ=1.07358;BQBZ=-0.888355;FS=0;MQ0F=0;AC=6;AN=8;DP4=5,2,10,8;MQ=40	GT:PL	1/1:148,12,0	1/1:129,12,0	0/1:214,0,15	0/1:54,0,179
OAR11	3449154	.	G	C	70.2397	PASS	DP=20;VDB=0.549396;SGB=1.56341;RPBZ=-0.818359;MQBZ=-0.760726;MQSBZ=2.43432;BQBZ=-0.760726;FS=0;MQ0F=0;AC=2;AN=8;DP4=2,6,1,2;MQ=41	GT:PL	0/0:0,12,143	0/0:0,9,117	1/1:111,9,0	0/0:0,3,42
OAR11	3539667	.	C	T	305.899	PASS	DP=27;VDB=0.0772601;SGB=0.179862;RPBZ=0.061292;MQBZ=-0.0877058;MQSBZ=1.51911;BQBZ=1.32288;FS=0;MQ0F=0;AC=5;AN=8;DP4=3,2,6,4;MQ=40	GT:PL	1/1:183,15,0	0/0:0,12,148	0/1:36,0,30	1/1:131,12,0
OAR11	35786735	.	C	T	83.2638	PASS	DP=9;VDB=0.00791854;SGB=-0.971411;RPBZ=0;MQBZ=1.67705;BQBZ=-1.21974;FS=0;MQ0F=0;AC=6;AN=8;DP4=0,4,0,5;MQ=37	GT:PL	1/1:32,3,0	1/1:56,9,0	0/0:0,12,90	1/1:36,3,0
OAR11	3650771	.	C	T	556.935	PASS	DP=57;VDB=0.280153;SGB=-3.79146;RPBZ=2.714;MQBZ=-0.988462;MQSBZ=2.27637;BQBZ=1.10265;FS=0;MQ0F=0;AC=6;AN=8;DP4=3,3,9,14;MQ=38	GT:PL	0/1:65,0,65	1/1:216,24,0	0/1:60,0,122	1/1:255,33,0
OAR11	36567152	.	A	G	58.9107	PASS	DP=32;VDB=0.392388;SGB=1.90845;RPBZ=0.563986;MQBZ=-0.792891;MQSBZ=1.39853;BQBZ=-0.0693375;FS=0;MQ0F=0;AC=2;AN=8;DP4=9,7,3,0;MQ=40	GT:PL	0/0:0,24,234	0/0:0,9,118	1/1:101,9,0	0/0:0,15,177
OAR11	36642011	.	G	T	88.819	PASS	DP=38;VDB=0.211317;SGB=-2.00512;RPBZ=1.81037;MQBZ=0.5;MQSBZ=-1;BQBZ=0.725476;FS=0;MQ0F=0;AC=2;AN=8;DP4=7,9,3,1;MQ=41	GT:PL	0/0:0,18,196	0/1:95,0,145	0/0:0,9,119	0/1:33,0,75
OAR11	37569233	.	A	G	415.135	PASS	DP=34;VDB=0.000459327;SGB=3.28278;RPBZ=2.1065;MQBZ=-1.58363;MQSBZ=-0.613338;BQBZ=-1.88415;FS=0;MQ0F=0;AC=6;AN=8;DP4=2,2,8,10;MQ=36	GT:PL	0/0:0,12,153	1/1:61,6,0	1/1:236,30,0	1/1:161,18,0
OAR11	37664949	.	A	G	269.085	PASS	DP=37;VDB=0.00103526;SGB=-1.33564;RPBZ=-1.02797;MQBZ=-0.870075;MQSBZ=1.41686;BQBZ=-0.42941;FS=0;MQ0F=0;AC=4;AN=8;DP4=7,2,7,4;MQ=37	GT:PL	0/1:134,0,98	0/0:0,9,105	0/1:133,0,77	1/1:42,3,0
OAR11	37730320	.	C	T	304.611	PASS	DP=50;VDB=0.0188978;SGB=-1.16574;RPBZ=-0.0248925;MQBZ=-0.276367;MQSBZ=0.0895346;BQBZ=-0.242856;FS=0;MQ0F=0;AC=4;AN=8;DP4=12,3,8,4;MQ=39	GT:PL	0/1:84,0,148	1/1:102,9,0	0/0:0,18,188	0/1:161,0,88
OAR11	37924323	.	G	A	391.927	PASS	DP=78;VDB=0.0169277;SGB=13.761;RPBZ=0.672563;MQBZ=-1.65475;MQSBZ=1.38426;BQBZ=-1.13293;FS=0;MQ0F=0;AC=3;AN=8;DP4=7,15,15,9;MQ=40	GT:PL	0/0:0,27,255	0/0:0,27,255	1/1:255,15,0	0/1:182,0,74
OAR11	37934819	.	G	A	282.606	PASS	DP=72;VDB=0.00123166;SGB=0.675642;RPBZ=0.205456;MQBZ=-1.07938;MQSBZ=0.933654;BQBZ=0.177921;FS=0;MQ0F=0;AC=3;AN=8;DP4=13,15,7,4;MQ=38	GT:PL	0/0:0,45,255	0/0:0,33,255	1/1:216,21,0	0/1:112,0,60
OAR11	38329809	.	A	C	102.417	PASS	DP=70;VDB=0.202231;SGB=3.26056;RPBZ=2.48538;MQBZ=0.714376;MQSBZ=-0.638312;BQBZ=0.987124;FS=0;MQ0F=0;AC=2;AN=8;DP4=13,21,3,1;MQ=40	GT:PL	0/0:0,27,252	0/0:0,33,255	0/0:0,42,255	1/1:146,12,0
OAR11	38352849	.	G	A	418.648	PASS	DP=33;VDB=0.27949;SGB=-1.89942;RPBZ=-1.13612;MQBZ=-1.08253;MQSBZ=1.69842;BQBZ=-1.36516;FS=0;MQ0F=0;AC=6;AN=8;DP4=2,1,11,5;MQ=37	GT:PL	1/1:42,3,0	1/1:204,18,0	0/1:127,0,57	0/1:85,0,27
OAR11	3883013	.	A	T	167.042	PASS	DP=41;VDB=0.0805733;SGB=-0.867633;RPBZ=1.81435;MQBZ=-0.0570932;MQSBZ=-0.420723;BQBZ=0.560612;FS=0;MQ0F=0;AC=2;AN=8;DP4=9,7,2,5;MQ=38	GT:PL	0/0:0,12,148	0/1:90,0,30	0/1:116,0,126	0/0:0,21,183
OAR11	39874601	.	C	T	173.177	PASS	DP=55;VDB=0.0124042;SGB=-0.0947856;RPBZ=-0.874638;MQBZ=0.453327;MQSBZ=-1.12633;BQBZ=0.80796;FS=0;MQ0F=0;AC=3;AN=8;DP4=6,19,2,7;MQ=38	GT:PL	0/1:18,0,149	0/0:0,27,210	1/1:201,24,0	0/0:0,27,255
OAR11	40205231	.	T	C	66.3402	PASS	DP=52;VDB=0.516498;SGB=-2.00512;RPBZ=0.726271;MQBZ=-3.5104;MQSBZ=-0.0757865;BQBZ=1.3203;FS=0;MQ0F=0;AC=2;AN=8;DP4=14,10,1,3;MQ=41	GT:PL	0/1:9,0,255	0/0:0,9,113	0/1:96,0,96	0/0:0,24,236
OAR11	40205264	.	C	T	241.401	PASS	DP=50;VDB=0.00865347;SGB=0.290035;RPBZ=-1.21176;MQBZ=1.53238;MQSBZ=-0.45033;BQBZ=0.730088;FS=0;MQ0F=0;AC=2;AN=8;DP4=7,12,4,6;MQ=41	GT:PL	0/1:206,0,87	0/1:75,0,33	0/0:0,21,200	0/0:0,24,242
OAR11	40359359	.	G	A	510.13	PASS	DP=47;VDB=0.0249061;SGB=3.21525;RPBZ=-1.28982;MQBZ=0.255413;MQSBZ=2.02678;BQBZ=-0.794658;FS=0;MQ0F=0.0212766;AC=6;AN=8;DP4=5,4,9,13;MQ=37	GT:PL	1/1:187,21,0	1/1:172,21,0	0/0:0,27,253	1/1:196,24,0
OAR11	41055528	.	A	G	136.426	PASS	DP=34;VDB=0.111502;SGB=-1.24859;RPBZ=-0.70292;MQBZ=0.389337;MQSBZ=-2.54934;BQBZ=-1.31597;FS=0;MQ0F=0;AC=2;AN=8;DP4=6,8,2,4;MQ=38	GT:PL	0/0:0,9,102	0/0:0,21,202	0/1:30,0,105	0/1:145,0,24
OAR11	41387724	.	T	C	511.363	PASS	DP=104;VDB=0.000180591;SGB=1.89935;RPBZ=-0.965584;MQBZ=-1.49372;MQSBZ=-1.69906;BQBZ=-2.9299;FS=0;MQ0F=0;AC=4;AN=8;DP4=12,17,13,15;MQ=38	GT:PL	0/1:107,0,216	1/1:255,48,0	0/0:0,42,255	0/1:193,0,197
OAR11	41643401	.	G	A	71.6838	PASS	DP=20;VDB=0.38486;SGB=2.63855;RPBZ=1.39428;MQBZ=-1.82574;MQSBZ=0.9759;BQBZ=-0.306186;FS=0;MQ0F=0;AC=2;AN=8;DP4=3,3,4,0;MQ=40	GT:PL	0/0:0,6,78	0/0:0,9,118	1/1:113,12,0	0/0:0,3,42
OAR11	42124756	.	G	A	433.533	PASS	DP=96;VDB=0.67201;SGB=0.951948;RPBZ=0.627254;MQBZ=-2.00546;MQSBZ=0.525822;BQBZ=-1.51867;FS=0;MQ0F=0;AC=3;AN=8;DP4=22,10,10,13;MQ=39	GT:PL	0/1:131,0,201	0/0:0,48,255	0/1:255,0,36	0/1:87,0,145
OAR11	42322221	.	G	A	60.5147	PASS	DP=52;VDB=0.184775;SGB=-2.00771;RPBZ=1.78077;MQBZ=0.575698;MQSBZ=-1.39044;BQBZ=1.28699;FS=0;MQ0F=0;AC=2;AN=8;DP4=10,15,4,0;MQ=41	GT:PL	0/1:51,0,197	0/0:0,15,148	0/1:51,0,186	0/0:0,18,182
OAR11	42366375	.	C	T	228.96	PASS	DP=39;VDB=1.67213e-07;SGB=-8.82693;RPBZ=-0.543535;MQBZ=-1.07109;BQBZ=2.18809;FS=0;MQ0F=0;AC=4;AN=8;DP4=23,0,16,0;MQ=35	GT:PL	0/1:109,0,63	0/1:15,0,128	0/1:45,0,112	0/1:98,0,88
OAR11	42366489	.	G	A	638.475	PASS	DP=229;VDB=2.22953e-06;SGB=-70.6275;RPBZ=-1.83003;MQBZ=-0.520128;MQSBZ=-1.03;BQBZ=0.710273;FS=0;MQ0F=0;AC=3;AN=8;DP4=42,46,20,20;MQ=39	GT:PL	0/1:220,0,255	0/1:203,0,196	0/1:255,0,255	0/0:0,18,255
OAR11	42401548	.	C	T	95.7868	PASS	DP=50;VDB=0.0178597;SGB=-8.50453;RPBZ=-0.578189;MQBZ=0.82646;MQSBZ=-1.15244;BQBZ=0.828998;FS=0;MQ0F=0;AC=2;AN=8;DP4=8,20,2,4;MQ=39	GT:PL	0/1:27,0,104	0/0:0,3,91	0/0:0,36,239	0/1:108,0,228
OAR11	42488593	.	C	T	396.543	PASS	DP=119;VDB=0.000107846;SGB=-17.7144;RPBZ=-1.14023;MQBZ=-2.99295;MQSBZ=-2.31331;BQBZ=-0.259321;FS=0;MQ0F=0;AC=3;AN=8;DP4=24,23,10,11;MQ=40	GT:PL	0/0:0,54,255	0/1:255,0,220	0/1:176,0,207	0/1:4,0,255
OAR11	42792599	.	C	A	34.8935	PASS	DP=47;VDB=0.189048;SGB=-7.26569;RPBZ=3.02211;MQBZ=0.73807;MQSBZ=-1.35995;BQBZ=1.30976;FS=0;MQ0F=0.0212766;AC=2;AN=8;DP4=26,6,2,2;MQ=40	GT:PL	0/1:51,0,102	0/0:0,7,150	0/0:0,42,255	0/1:24,0,106
OAR11	42792764	.	C	T	101.953	PASS	DP=11;VDB=0.0196075;SGB=0.891771;RPBZ=1.37243;MQBZ=1.35401;BQBZ=0.912871;FS=0;MQ0F=0.0909091;AC=3;AN=8;DP4=0,6,0,5;MQ=38	GT:PL	0/0:0,9,66	0/0:0,9,87	0/1:36,3,0	1/1:110,12,0
OAR11	43352567	.	A	G	40.7734	PASS	DP=14;VDB=0.0295886;SGB=-0.535564;RPBZ=-1.30189;MQBZ=-1.07375;MQSBZ=0.521794;BQBZ=-0.414039;FS=0;MQ0F=0;AC=2;AN=8;DP4=1,5,1,2;MQ=37	GT:PL	0/0:0,6,61	0/1:51,0,27	0/1:27,0,75	0/0:0,3,42
OAR11	44703107	.	G	A	502.135	PASS	DP=68;VDB=0.181809;SGB=-10.0578;RPBZ=0.979775;MQBZ=-1.64186;MQSBZ=-1.55445;BQBZ=-0.64187;FS=0;MQ0F=0;AC=5;AN=8;DP4=8,9,8,12;MQ=40	GT:PL	0/1:42,0,145	1/1:211,18,0	0/1:196,0,175	0/1:93,0,173
OAR11	44828177	.	T	C	82.421	PASS	DP=32;VDB=0.325692;SGB=-2.00512;RPBZ=0.301191;MQBZ=0.486076;MQSBZ=-1.19064;BQBZ=1.48842;FS=0;MQ0F=0;AC=2;AN=8;DP4=6,9,4,0;MQ=37	GT:PL	0/0:0,9,103	0/0:0,21,226	0/1:36,0,34	0/1:85,0,82
OAR11	44881248	.	C	T	280.649	PASS	DP=61;VDB=0.00660743;SGB=5.26088;RPBZ=-1.52256;MQBZ=-0.611874;MQSBZ=-1.10998;BQBZ=0.327257;FS=0;MQ0F=0;AC=2;AN=8;DP4=11,11,7,5;MQ=39	GT:PL	0/0:0,15,176	0/0:0,6,74	0/1:149,0,198	0/1:170,0,185
OAR11	44884705	.	T	G	106.094	PASS	DP=34;VDB=0.400625;SGB=-1.63269;RPBZ=-0.131326;MQBZ=0.649786;MQSBZ=-2.29734;BQBZ=1.62447;FS=0;MQ0F=0;AC=2;AN=8;DP4=8,7,4,1;MQ=39	GT:PL	0/0:0,6,66	0/0:0,3,42	0/1:79,0,240	0/1:65,0,66
OAR11	44905663	.	C	A	146.006	PASS	DP=49;VDB=0.215799;SGB=-8.50559;RPBZ=-3.25295;MQBZ=0.897527;MQSBZ=-1.36583;BQBZ=0.772005;FS=0;MQ0F=0;AC=3;AN=8;DP4=7,17,4,2;MQ=40	GT:PL	0/1:93,0,183	0/1:75,0,33	0/1:18,0,199	0/0:0,30,188
OAR11	44919603	.	C	T	191.164	PASS	DP=27;VDB=0.0321909;SGB=2.66382;RPBZ=-1.51122;MQBZ=0.662994;MQSBZ=-1.12194;BQBZ=1.98898;FS=0;MQ0F=0;AC=2;AN=8;DP4=3,4,1,7;MQ=39	GT:PL	0/0:0,6,78	0/0:0,3,42	0/1:160,0,78	0/1:68,0,27
OAR11	45197040	.	C	T	319.786	PASS	DP=37;VDB=0.0172878;SGB=1.46139;RPBZ=-1.09857;MQBZ=-1.7075;MQSBZ=-1.15089;BQBZ=-0.416142;FS=0;MQ0F=0;AC=5;AN=8;DP4=4,4,6,8;MQ=36	GT:PL	1/1:174,24,0	1/1:40,3,0	0/1:150,0,24	0/0:0,21,215
OAR11	45202240	.	T	C	389.599	PASS	DP=49;VDB=0.264167;SGB=-0.602295;RPBZ=1.04291;MQBZ=0.576165;MQSBZ=-0.211729;BQBZ=0.0291009;FS=0;MQ0F=0;AC=5;AN=8;DP4=5,8,9,6;MQ=39	GT:PL	0/0:0,27,255	1/1:62,6,0	0/1:171,0,97	1/1:201,21,0
OAR11	45482597	.	A	G	166.56	PASS	DP=51;VDB=0.0124389;SGB=-0.482272;RPBZ=-0.171737;MQBZ=-3.03578;MQSBZ=-1.08027;BQBZ=-1.89286;FS=0;MQ0F=0;AC=2;AN=8;DP4=10,11,4,4;MQ=40	GT:PL	0/0:0,33,255	0/0:0,6,77	0/1:141,0,128	0/1:64,0,118
OAR11	45509073	.	C	T	75.9817	PASS	DP=18;VDB=0.845642;SGB=-0.535564;RPBZ=-0.258199;MQBZ=-1.41421;MQSBZ=1.11803;BQBZ=-1.41421;FS=0;MQ0F=0;AC=2;AN=8;DP4=2,4,2,1;MQ=41	GT:PL	0/0:0,3,42	0/0:0,12,148	0/1:75,0,33	0/1:40,3,0
OAR11	45528610	.	A	G	200.642	PASS	DP=30;VDB=0.000211583;SGB=3.26741;RPBZ=-0.0532794;BQBZ=-1.28812;FS=0;MQ0F=0;AC=3;AN=8;DP4=3,4,8,1;MQ=42	GT:PL	0/0:0,6,77	0/0:0,3,42	0/1:80,0,134	1/1:163,18,0
OAR11	45819317	.	G	C	191.644	PASS	DP=37;VDB=0.0490877;SGB=-9.12079;RPBZ=0.119223;MQBZ=0.127593;MQSBZ=-0.869582;BQBZ=0.340581;FS=0;MQ0F=0;AC=3;AN=8;DP4=9,4,3,4;MQ=40	GT:PL	0/1:33,0,75	0/1:59,0,96	0/0:0,21,193	0/1:139,0,27
OAR11	4605888	.	G	A	208.26	PASS	DP=55;VDB=0.00420137;SGB=0.289633;RPBZ=0;MQBZ=-1.64798;MQSBZ=-0.814739;BQBZ=-1.33095;FS=0;MQ0F=0;AC=2;AN=8;DP4=9,12,5,5;MQ=39	GT:PL	0/1:74,0,110	0/0:0,9,118	0/1:173,0,191	0/0:0,21,218
OAR11	46223658	.	A	G	86.1068	PASS	DP=40;VDB=0.202231;SGB=-2.00512;RPBZ=1.12724;MQBZ=0.485071;MQSBZ=1.04881;BQBZ=0.883281;FS=0;MQ0F=0;AC=2;AN=8;DP4=7,10,3,1;MQ=41	GT:PL	0/1:92,0,63	0/1:33,0,56	0/0:0,21,230	0/0:0,18,211
OAR11	46467475	.	C	G	302.895	PASS	DP=22;VDB=0.0667521;SGB=0.879178;RPBZ=0.234844;MQBZ=-1.17218;MQSBZ=-0.752849;BQBZ=-1.1315;FS=0;MQ0F=0;AC=6;AN=8;DP4=2,1,7,4;MQ=37	GT:PL	0/0:0,9,118	1/1:147,15,0	1/1:155,15,0	1/1:42,3,0
OAR11	46986704	.	A	G	197.518	PASS	DP=48;VDB=0.0216012;SGB=-0.867633;RPBZ=1.21092;MQBZ=-1.44785;MQSBZ=0.291029;BQBZ=1.12611;FS=0;MQ0F=0;AC=3;AN=8;DP4=9,9,5,2;MQ=41	GT:PL	0/0:0,21,217	1/1:145,12,0	0/1:97,0,120	0/0:0,21,233
OAR11	47313548	.	C	T	162.445	PASS	DP=40;VDB=0.324191;SGB=7.39213;RPBZ=0.200793;MQBZ=-1.76254;MQSBZ=-0.08962;BQBZ=0.316415;FS=0;MQ0F=0;AC=2;AN=8;DP4=11,5,4,3;MQ=40	GT:PL	1/1:207,21,0	0/0:0,15,177	0/0:0,18,185	0/0:0,15,159
OAR11	47598554	.	C	T	598.494	PASS	DP=45;VDB=2.3902e-06;SGB=-2.16214;RPBZ=-0.378343;MQBZ=2.47464;MQSBZ=-1.69725;BQBZ=2.2381;FS=0;MQ0F=0;AC=6;AN=8;DP4=0,4,7,14;MQ=38	GT:PL	0/1:174,0,47	0/1:166,0,21	1/1:223,21,0	1/1:77,6,0
OAR11	47805592	.	G	A	182.744	PASS	DP=20;VDB=0.250121;SGB=1.55364;RPBZ=0.659912;FS=0;MQ0F=0;AC=4;AN=8;DP4=2,2,3,3;MQ=42	GT:PL	0/0:0,9,118	0/1:42,3,0	1/1:183,15,0	0/1:0,3,42
OAR11	47805645	.	C	T	261.34	PASS	DP=42;VDB=0.0362545;SGB=3.97131;RPBZ=1.80764;MQBZ=0.845154;MQSBZ=1;BQBZ=-0.564282;FS=0;MQ0F=0;AC=3;AN=8;DP4=7,7,5,5;MQ=41	GT:PL	0/0:0,21,218	1/1:118,9,0	0/1:188,0,12	0/0:0,18,202
OAR11	48217741	.	T	C	45.3007	PASS	DP=10;VDB=0.0785113;SGB=-0.535564;RPBZ=-0.343973;BQBZ=-0.654654;FS=0;MQ0F=0;AC=2;AN=8;DP4=7,0,3,0;MQ=42	GT:PL	0/1:66,6,0	0/0:0,6,62	0/1:20,0,79	0/0:0,6,66
OAR11	48269799	.	C	T	276.642	PASS	DP=51;VDB=0.390412;SGB=-1.17541;RPBZ=0.360597;MQBZ=0.48586;MQSBZ=-1.01159;BQBZ=-1.5467;FS=0;MQ0F=0;AC=3;AN=8;DP4=10,8,5,7;MQ=40	GT:PL	0/0:0,21,218	0/1:134,0,120	0/1:95,0,87	0/1:87,0,96
OAR11	48378672	.	C	G	284.623	PASS	DP=66;VDB=0.00136465;SGB=-12.191;RPBZ=0;MQBZ=-0.427812;MQSBZ=0.044651;BQBZ=0.457881;FS=0;MQ0F=0;AC=3;AN=8;DP4=13,12,7,5;MQ=40	GT:PL	0/1:158,0,127	0/1:142,0,61	0/0:0,45,255	0/1:24,0,83
OAR11	487477	.	C	T	31.4259	PASS	DP=15;VDB=0.86;SGB=-2.68629;RPBZ=0;MQBZ=0.57735;MQSBZ=-1.73205;BQBZ=0.57735;FS=0;MQ0F=0;AC=2;AN=8;DP4=4,2,2,0;MQ=39	GT:PL	0/0:0,3,36	0/0:0,6,62	0/1:36,0,36	0/1:33,0,68
OAR11	487546	.	T	G	101.663	PASS	DP=12;VDB=0.0846253;SGB=-1.51954;RPBZ=-0.92582;MQBZ=-0.707107;MQSBZ=-1;BQBZ=2.19089;FS=0;MQ0F=0;AC=6;AN=8;DP4=0,2,3,1;MQ=39	GT:PL	1/1:42,3,0	0/1:18,0,30	1/1:42,3,0	0/1:36,0,26
OAR11	49105487	.	C	T	47.5009	PASS	DP=19;VDB=0.074936;SGB=-0.535564;RPBZ=-1.64424;BQBZ=-1.1821;FS=0;MQ0F=0;AC=2;AN=8;DP4=4,4,1,2;MQ=42	GT:PL	0/0:0,9,92	0/1:71,6,0	0/1:17,0,132	0/0:0,3,42
OAR11	4924504	.	T	C	172.676	PASS	DP=30;VDB=0.108259;SGB=-7.26897;RPBZ=0.719284;MQBZ=-1.124;MQSBZ=-1.16146;BQBZ=0.115364;FS=0;MQ0F=0.0333333;AC=5;AN=8;DP4=4,6,6,5;MQ=29	GT:PL	1/1:118,15,0	0/1:32,0,69	0/1:31,0,66	0/1:32,0,112
OAR11	49549648	.	T	C	117.705	PASS	DP=23;VDB=0.877481;SGB=0.618465;RPBZ=-0.488911;MQBZ=0.484295;MQSBZ=-0.330836;BQBZ=-2.23822;FS=0;MQ0F=0;AC=4;AN=8;DP4=6,1,3,2;MQ=35	GT:PL	1/1:50,6,0	0/0:0,12,102	0/0:0,9,118	1/1:113,9,0
OAR11	50191218	.	C	T	542.549	PASS	DP=139;VDB=4.09915e-05;SGB=-46.4219;RPBZ=0.437763;MQBZ=1.87177;MQSBZ=-0.866677;BQBZ=0.0201702;FS=0;MQ0F=0;AC=4;AN=8;DP4=23,31,9,16;MQ=38	GT:PL	0/1:171,0,194	0/1:22,0,255	0/1:196,0,251	0/1:192,0,166
OAR11	50395274	.	A	G	243.511	PASS	DP=38;VDB=0.667077;SGB=-7.26762;RPBZ=1.02719;MQBZ=-2.24953;MQSBZ=0.379887;BQBZ=1.33233;FS=0;MQ0F=0;AC=4;AN=8;DP4=7,2,7,4;MQ=37	GT:PL	0/1:127,0,84	0/1:84,0,68	0/1:33,0,68	0/1:37,0,33
OAR11	50426812	.	A	C	120.15	PASS	DP=47;VDB=0.0850649;SGB=-1.63269;RPBZ=1.14886;MQBZ=0.421114;MQSBZ=-0.87794;BQBZ=0.512989;FS=0;MQ0F=0;AC=2;AN=8;DP4=4,15,3,2;MQ=38	GT:PL	0/0:0,21,181	0/1:107,0,30	0/1:52,0,186	0/0:0,15,132
OAR11	51076494	.	G	A	184.716	PASS	DP=19;VDB=0.00915276;SGB=-0.821;RPBZ=0.109985;MQBZ=1.22474;MQSBZ=1;BQBZ=1.22474;FS=0;MQ0F=0;AC=5;AN=8;DP4=1,3,4,2;MQ=40	GT:PL	0/0:0,9,100	0/1:107,0,30	1/1:42,3,0	1/1:77,6,0
OAR11	51205021	.	G	A	670.465	PASS	DP=66;VDB=0.00281466;SGB=4.95883;RPBZ=-0.863607;MQBZ=-0.0192151;MQSBZ=0.0691969;BQBZ=1.8447;FS=0;MQ0F=0;AC=5;AN=8;DP4=4,7,15,13;MQ=39	GT:PL	0/0:0,24,192	1/1:255,36,0	0/1:212,0,87	1/1:249,24,0
OAR11	51349827	.	T	C	273.595	PASS	DP=32;VDB=0.100991;SGB=-2.78837;RPBZ=2.35953;MQBZ=1.1726;MQSBZ=-0.948683;BQBZ=-0.430572;FS=0;MQ0F=0;AC=5;AN=8;DP4=3,5,6,5;MQ=41	GT:PL	0/1:63,0,105	0/1:36,0,30	0/1:0,3,131	1/1:215,21,0
OAR11	51406027	.	T	C	646.601	PASS	DP=74;VDB=0.105796;SGB=-4.20748;RPBZ=-0.453139;MQBZ=-0.607198;MQSBZ=-2.14087;BQBZ=-1.02835;FS=0;MQ0F=0;AC=5;AN=8;DP4=10,5,10,19;MQ=41	GT:PL	0/1:137,0,155	0/1:136,0,113	0/1:158,0,151	1/1:255,39,0
OAR11	51598179	.	G	T	44.1793	PASS	DP=44;VDB=0.470313;SGB=-2.36533;RPBZ=-0.973979;MQBZ=-1.87527;MQSBZ=-0.870388;BQBZ=1.71111;FS=0;MQ0F=0;AC=2;AN=8;DP4=21,5,1,2;MQ=41	GT:PL	0/0:0,15,172	0/1:24,0,121	0/0:0,33,253	0/1:61,0,109
OAR11	51598210	.	T	C	595.107	PASS	DP=54;VDB=1.569e-05;SGB=-3.94162;RPBZ=0.975946;MQBZ=-0.942208;MQSBZ=0;BQBZ=-1.93056;FS=0;MQ0F=0;AC=6;AN=8;DP4=3,6,12,9;MQ=41	GT:PL	1/1:187,18,0	1/1:191,18,0	0/1:140,0,180	0/1:116,0,60
OAR11	53534998	.	C	T	488.515	PASS	DP=53;VDB=0.000219269;SGB=-3.58582;RPBZ=0.460665;MQBZ=-0.209165;MQSBZ=0.0436436;BQBZ=0.583726;FS=0;MQ0F=0;AC=6;AN=8;DP4=5,3,16,4;MQ=41	GT:PL	0/1:100,0,101	0/1:18,0,153	1/1:255,30,0	1/1:155,18,0
OAR11	53574654	.	T	G	472.891	PASS	DP=61;VDB=0.000109737;SGB=3.6749;RPBZ=0.100395;MQBZ=-0.0819812;MQSBZ=-2.13849;BQBZ=0.828772;FS=0;MQ0F=0;AC=3;AN=8;DP4=6,10,9,14;MQ=37	GT:PL	0/1:143,0,80	0/1:245,0,6	0/1:125,0,109	0/0:0,18,191
OAR11	53938469	.	C	T	165.51	PASS	DP=24;VDB=0.140004;SGB=1.26965;RPBZ=-2.37835;MQBZ=-0.199205;MQSBZ=0.414039;BQBZ=2.51385;FS=0;MQ0F=0;AC=3;AN=8;DP4=2,7,3,3;MQ=40	GT:PL	1/1:145,12,0	0/0:0,3,36	0/1:63,0,83	0/0:0,15,158
OAR11	55144850	.	A	G	157.039	PASS	DP=64;VDB=0.128343;SGB=-0.867633;RPBZ=1.18479;MQBZ=-1.70827;MQSBZ=0.504199;BQBZ=-1.40154;FS=0;MQ0F=0;AC=2;AN=8;DP4=15,14,3,4;MQ=39	GT:PL	0/0:0,33,255	0/1:93,0,101	0/0:0,36,255	0/1:103,0,91
OAR11	55458296	.	C	T	227.179	PASS	DP=21;VDB=0.712723;SGB=-0.270975;RPBZ=0.569803;FS=0;MQ0F=0;AC=6;AN=8;DP4=1,2,2,5;MQ=42	GT:PL	0/1:105,0,69	1/1:84,6,0	1/1:77,6,0	0/1:0,3,42
OAR11	55836371	.	G	A	141.75	PASS	DP=44;VDB=0.201783;SGB=-18.9885;RPBZ=0;MQBZ=-3.34664;MQSBZ=-1.41296;BQBZ=0.167428;FS=0;MQ0F=0;AC=4;AN=8;DP4=12,8,4,4;MQ=41	GT:PL	0/1:75,0,63	0/1:47,0,21	0/1:10,0,223	0/1:48,0,214
OAR11	55971589	.	C	T	443.623	PASS	DP=63;VDB=0.0164297;SGB=0.167902;RPBZ=-0.434652;MQBZ=-1.35805;MQSBZ=1.0374;BQBZ=0.912079;FS=0;MQ0F=0;AC=4;AN=8;DP4=9,6,8,11;MQ=40	GT:PL	0/1:21,0,191	1/1:255,30,0	0/1:211,0,15	0/0:0,24,230
OAR11	56047404	.	G	C	132.965	PASS	DP=69;VDB=0.0171916;SGB=-9.12118;RPBZ=3.05323;MQBZ=-0.160348;MQSBZ=1.49183;BQBZ=1.43089;FS=0;MQ0F=0;AC=3;AN=8;DP4=18,13,1,6;MQ=40	GT:PL	0/1:57,0,152	0/1:42,0,172	0/1:76,0,203	0/0:0,36,255
OAR11	56436392	.	C	T	656.24	PASS	DP=52;VDB=0.000329211;SGB=-2.37444;RPBZ=1.07984;MQBZ=-0.834602;MQSBZ=-0.951397;BQBZ=-1.02634;FS=0;MQ0F=0;AC=5;AN=8;DP4=3,0,14,11;MQ=39	GT:PL	1/1:151,15,0	0/1:137,0,24	0/1:202,0,15	0/1:213,0,18
OAR11	56550872	.	G	A	36.75	PASS	DP=12;VDB=0.0587288;SGB=0.00946272;RPBZ=0.375326;MQBZ=-1.0247;MQSBZ=0.874818;BQBZ=-1.52128;FS=0;MQ0F=0;AC=4;AN=8;DP4=0,5,2,2;MQ=39	GT:PL	0/0:0,6,58	1/1:41,6,0	0/0:0,9,96	1/1:39,6,0
OAR11	56717809	.	T	G	196.371	PASS	DP=48;VDB=0.00282476;SGB=-0.0966342;RPBZ=2.88089;MQBZ=-0.316997;MQSBZ=-1.10369;BQBZ=0.920773;FS=0;MQ0F=0;AC=2;AN=8;DP4=3,17,5,4;MQ=38	GT:PL	0/1:84,0,94	0/0:0,9,119	0/0:0,21,171	0/1:151,0,124
OAR11	57248736	.	T	C	370.763	PASS	DP=47;VDB=0.213967;SGB=-8.8266;RPBZ=1.37326;MQBZ=0.680256;MQSBZ=0.595836;BQBZ=-0.0774846;FS=0;MQ0F=0;AC=5;AN=8;DP4=9,4,11,5;MQ=35	GT:PL	0/1:27,0,132	1/1:131,15,0	0/1:153,0,23	0/1:99,0,160
OAR11	57767691	.	A	G	59.1815	PASS	DP=15;VDB=0.465768;SGB=0.0467143;RPBZ=-0.996546;MQBZ=-0.731925;MQSBZ=-0.731925;BQBZ=-1.60997;FS=0;MQ0F=0;AC=2;AN=8;DP4=3,2,1,3;MQ=32	GT:PL	0/0:0,6,50	0/1:36,0,36	0/0:0,3,42	0/1:60,0,30
OAR11	57833004	.	A	T	162.898	PASS	DP=12;VDB=0.0173415;SGB=-0.197938;RPBZ=-1.88817;MQBZ=1.52849;BQBZ=0.652791;FS=0;MQ0F=0;AC=6;AN=8;DP4=4,0,8,0;MQ=35	GT:PL	1/1:66,6,0	0/1:0,3,36	0/1:99,0,32	1/1:36,3,0
OAR11	58113309	.	G	A	444.965	PASS	DP=32;VDB=0.0975649;SGB=-2.00186;RPBZ=0.789933;MQBZ=-0.0681967;MQSBZ=-0.0515518;BQBZ=0.261429;FS=0;MQ0F=0;AC=6;AN=8;DP4=2,1,5,11;MQ=38	GT:PL	0/1:95,0,17	1/1:60,6,0	0/1:131,0,66	1/1:199,18,0
OAR11	58247290	.	T	C	367.387	PASS	DP=41;VDB=0.844193;SGB=1.28622;RPBZ=-0.702161;MQBZ=-0.83205;MQSBZ=1.09545;BQBZ=-0.84348;FS=0;MQ0F=0;AC=4;AN=8;DP4=4,5,6,7;MQ=41	GT:PL	0/1:104,0,63	0/1:75,0,33	0/0:0,18,207	1/1:232,24,0
OAR11	58930195	.	C	T	471.801	PASS	DP=45;VDB=0.0283898;SGB=-3.68923;RPBZ=0.5268;MQBZ=-0.48534;MQSBZ=-0.5558;BQBZ=0.859051;FS=0;MQ0F=0;AC=5;AN=8;DP4=5,1,11,6;MQ=39	GT:PL	1/1:169,15,0	0/1:132,0,21	0/1:165,0,21	0/1:46,0,129
OAR11	58930206	.	T	C	159.435	PASS	DP=46;VDB=0.207027;SGB=-9.12079;RPBZ=1.33862;MQBZ=-0.41685;MQSBZ=-0.5558;BQBZ=-1.3122;FS=0;MQ0F=0;AC=3;AN=8;DP4=12,4,4,3;MQ=39	GT:PL	0/1:132,0,27	0/0:0,15,166	0/1:21,0,159	0/1:46,0,129
OAR11	59266923	.	C	T	169.79	PASS	DP=36;VDB=0.594311;SGB=2.57447;RPBZ=0.231979;MQBZ=-2.24264;MQSBZ=-0.0639839;BQBZ=-1.16683;FS=0;MQ0F=0;AC=2;AN=8;DP4=3,9,4,4;MQ=39	GT:PL	0/0:0,12,122	0/1:99,0,63	0/1:110,0,24	0/0:0,15,183
OAR11	60186101	.	G	A	263.09	PASS	DP=36;VDB=0.141978;SGB=-1.2257;RPBZ=0.955072;MQBZ=0.649441;MQSBZ=0.650811;BQBZ=1.31426;FS=0;MQ0F=0;AC=5;AN=8;DP4=7,2,7,4;MQ=37	GT:PL	0/1:54,0,146	0/0:0,9,113	1/1:209,24,0	1/1:42,3,0
OAR11	6038079	.	T	C	58.2084	PASS	DP=19;VDB=0.166456;SGB=-2.57971;RPBZ=-0.573288;MQBZ=-0.48795;MQSBZ=-1.21716;BQBZ=0.654654;FS=0;MQ0F=0;AC=3;AN=8;DP4=3,4,1,2;MQ=39	GT:PL	0/0:0,3,42	0/1:30,0,91	0/1:33,0,68	0/1:34,0,36
OAR11	60605823	.	C	G	629.305	PASS	DP=93;VDB=0.000564652;SGB=1.69753;RPBZ=0.351592;MQBZ=-2.04382;MQSBZ=0.218509;BQBZ=-0.95264;FS=0;MQ0F=0;AC=4;AN=8;DP4=11,16,13,14;MQ=39	GT:PL	0/0:0,48,255	1/1:255,24,0	0/1:193,0,133	0/1:225,0,133
OAR11	61066803	.	G	A	98.8361	PASS	DP=29;VDB=0.863154;SGB=-1.63269;RPBZ=1.07942;MQBZ=1.2464;MQSBZ=-0.533676;BQBZ=0.345857;FS=0;MQ0F=0;AC=2;AN=8;DP4=7,4,5,0;MQ=39	GT:PL	0/0:0,15,153	0/0:0,6,84	0/1:89,0,100	0/1:48,0,27
OAR11	61066893	.	G	A	39.9916	PASS	DP=11;VDB=0.06;SGB=-1.03207;RPBZ=0.491869;MQBZ=0.707107;MQSBZ=0.707107;BQBZ=0.707107;FS=0;MQ0F=0;AC=2;AN=8;DP4=2,2,2,0;MQ=39	GT:PL	0/1:36,0,18	0/0:0,3,42	0/0:0,6,74	0/1:42,3,0
OAR11	61813996	.	G	C	402.394	PASS	DP=40;VDB=0.00155668;SGB=-3.71674;RPBZ=-1.98189;MQBZ=0.282899;MQSBZ=-0.514345;BQBZ=0.396059;FS=0;MQ0F=0;AC=5;AN=8;DP4=2,6,5,12;MQ=36	GT:PL	0/1:77,0,91	0/1:131,0,26	0/1:74,0,94	1/1:160,15,0
OAR11	6868047	.	C	A	110.809	PASS	DP=29;VDB=0.00748665;SGB=-2.06645;RPBZ=-0.363961;MQBZ=-1.3192;MQSBZ=2.02574;BQBZ=-1.00232;FS=0;MQ0F=0;AC=3;AN=8;DP4=4,7,4,3;MQ=36	GT:PL	0/1:60,0,65	0/1:2,0,99	0/0:0,9,110	0/1:86,0,83
OAR11	6868089	.	A	G	51.151	PASS	DP=33;VDB=0.698947;SGB=-2.36533;RPBZ=0.0560741;MQBZ=1.22118;MQSBZ=1.74157;BQBZ=0;FS=0;MQ0F=0;AC=2;AN=8;DP4=4,12,1,2;MQ=36	GT:PL	0/1:21,0,127	0/1:69,0,35	0/0:0,9,96	0/0:0,18,169
OAR11	7907496	.	A	T	448.597	PASS	DP=51;VDB=0.00446108;SGB=-3.56378;RPBZ=0.419205;MQBZ=-0.746116;MQSBZ=0.593085;BQBZ=-1.05443;FS=0;MQ0F=0;AC=5;AN=8;DP4=6,4,15,5;MQ=40	GT:PL	0/1:170,0,77	0/1:60,0,43	1/1:234,30,0	0/1:24,0,166
OAR11	8178960	.	A	G	479.833	PASS	DP=45;VDB=9.14806e-05;SGB=3.34299;RPBZ=-0.29607;MQBZ=-0.173655;MQSBZ=0.868274;BQBZ=-0.534786;FS=0;MQ0F=0;AC=5;AN=8;DP4=7,1,14,7;MQ=37	GT:PL	0/1:42,0,34	1/1:239,33,0	0/0:0,18,158	1/1:244,24,0
OAR11	8709764	.	C	A	461.026	PASS	DP=99;VDB=0.0454223;SGB=19.1462;RPBZ=1.68812;MQBZ=-0.918347;MQSBZ=-0.486252;BQBZ=0.345126;FS=0;MQ0F=0;AC=4;AN=8;DP4=8,13,18,17;MQ=40	GT:PL	0/0:0,33,255	0/0:0,27,248	1/1:255,12,0	1/1:255,54,0
OAR11	8903406	.	G	T	248.97	PASS	DP=49;VDB=0.0611834;SGB=-10.9634;RPBZ=-0.580139;MQBZ=-1.11338;MQSBZ=0.207039;BQBZ=0.508513;FS=0;MQ0F=0;AC=4;AN=8;DP4=9,9,6,4;MQ=38	GT:PL	0/1:125,0,72	1/1:148,12,0	0/1:19,0,173	0/0:0,27,252
OAR11	950904	.	T	C	84.8958	PASS	DP=35;VDB=0.0132829;SGB=3.26056;RPBZ=2.14851;MQBZ=0.534522;MQSBZ=-1.41421;BQBZ=0.777844;FS=0;MQ0F=0;AC=2;AN=8;DP4=8,6,4,0;MQ=41	GT:PL	1/1:128,12,0	0/0:0,9,91	0/0:0,18,204	0/0:0,15,181
OAR12	10161287	.	C	T	76.6722	PASS	DP=37;VDB=0.5;SGB=1.90845;RPBZ=0.239793;MQBZ=1.33438;MQSBZ=0.881337;BQBZ=1.45528;FS=0;MQ0F=0.0540541;AC=2;AN=8;DP4=9,10,1,2;MQ=33	GT:PL	0/0:0,24,200	1/1:119,9,0	0/0:0,12,132	0/0:0,21,166
OAR12	10823240	.	G	A	111.509	PASS	DP=14;VDB=0.101965;SGB=1.26965;RPBZ=-0.519259;MQBZ=0.489308;BQBZ=0.866025;FS=0;MQ0F=0;AC=3;AN=8;DP4=8,0,6,0;MQ=35	GT:PL	1/1:66,6,0	0/0:0,12,90	0/1:87,0,49	0/0:0,6,42
OAR12	11907372	.	A	T	247.816	PASS	DP=33;VDB=0.277458;SGB=0.512133;RPBZ=0.665559;MQBZ=-0.960105;MQSBZ=1.21309;BQBZ=-1.32788;FS=0;MQ0F=0;AC=3;AN=8;DP4=3,5,7,4;MQ=38	GT:PL	0/1:109,0,93	0/0:0,3,42	0/1:33,0,56	0/1:143,0,54
OAR12	13067113	.	T	C	498.392	PASS	DP=47;VDB=0.0014754;SGB=-3.82923;RPBZ=2.95311;MQBZ=-1.47948;MQSBZ=-1.14117;BQBZ=-0.954702;FS=0;MQ0F=0;AC=6;AN=8;DP4=1,3,12,8;MQ=35	GT:PL	0/1:161,0,87	0/1:162,0,24	1/1:146,12,0	1/1:70,9,0
OAR12	1334214	.	T	C	55.6171	PASS	DP=39;VDB=0.011063;SGB=-1.63269;RPBZ=-2.06108;MQBZ=-0.765583;MQSBZ=-0.285433;BQBZ=-0.127045;FS=0;MQ0F=0.025641;AC=2;AN=8;DP4=11,8,4,1;MQ=37	GT:PL	0/1:12,0,99	0/0:0,12,133	0/1:84,0,231	0/0:0,9,92
OAR12	13398578	.	T	C	104.164	PASS	DP=36;VDB=0.0525422;SGB=-1.62982;RPBZ=0.790101;MQBZ=-0.408248;MQSBZ=1.91485;BQBZ=-0.347526;FS=0;MQ0F=0;AC=2;AN=8;DP4=7,9,3,2;MQ=39	GT:PL	0/0:0,15,174	0/1:36,0,30	0/1:107,0,85	0/0:0,18,192
OAR12	13409126	.	A	G	362.522	PASS	DP=53;VDB=0.127295;SGB=-8.82537;RPBZ=-5.35078;MQBZ=-0.437289;MQSBZ=0.861225;BQBZ=5.64737;FS=0;MQ0F=0;AC=4;AN=8;DP4=0,22,6,10;MQ=38	GT:PL	0/1:122,0,83	0/1:75,0,23	0/1:176,0,94	0/1:27,0,117
OAR12	13792731	.	T	G	288.133	PASS	DP=39;VDB=0.0387809;SGB=-1.30012;RPBZ=0.457739;MQBZ=0.218739;MQSBZ=0.218739;BQBZ=0.163139;FS=0;MQ0F=0;AC=4;AN=8;DP4=5,4,4,7;MQ=40	GT:PL	0/1:100,0,93	0/0:0,9,92	0/1:30,0,107	1/1:201,21,0
OAR12	14301382	.	T	C	122.207	PASS	DP=32;VDB=0.210092;SGB=4.63151;RPBZ=1.25593;MQBZ=-0.837272;MQSBZ=-1.01344;BQBZ=0.516418;FS=0;MQ0F=0;AC=2;AN=8;DP4=8,6,3,2;MQ=38	GT:PL	0/0:0,3,42	0/0:0,12,113	1/1:165,15,0	0/0:0,27,239
OAR12	14621488	.	G	A	43.7832	PASS	DP=13;VDB=0.6;SGB=-2.68629;RPBZ=1.59814;MQBZ=0.57735;MQSBZ=-0.377964;BQBZ=0.547723;FS=0;MQ0F=0;AC=3;AN=8;DP4=0,6,1,1;MQ=41	GT:PL	0/1:42,3,0	0/1:42,3,0	0/0:0,15,137	0/1:0,3,42
OAR12	15969764	.	T	C	207.169	PASS	DP=58;VDB=0.527088;SGB=-10.3492;RPBZ=0.323678;MQBZ=-1.75057;MQSBZ=1.17051;BQBZ=0.452092;FS=0;MQ0F=0;AC=4;AN=8;DP4=6,18,6,3;MQ=40	GT:PL	1/1:199,18,0	0/1:11,0,82	0/0:0,39,255	0/1:42,0,220
OAR12	16127282	.	T	G	117.444	PASS	DP=18;VDB=0.00215942;SGB=-0.971411;RPBZ=-1.61645;MQBZ=-1.49071;MQSBZ=-1.21716;BQBZ=-0.903696;FS=0;MQ0F=0;AC=4;AN=8;DP4=4,1,0,5;MQ=40	GT:PL	0/0:0,9,118	0/1:36,0,36	1/1:87,9,0	0/1:36,0,36
OAR12	16152854	.	A	G	265.733	PASS	DP=35;VDB=0.0190922;SGB=-1.5013;RPBZ=-0.498334;MQBZ=-0.0725476;MQSBZ=0.0725476;BQBZ=0.503322;FS=0;MQ0F=0;AC=4;AN=8;DP4=5,5,5,5;MQ=40	GT:PL	1/1:204,18,0	0/1:17,0,36	0/0:0,21,212	0/1:88,0,69
OAR12	16726984	.	G	A	397.745	PASS	DP=39;VDB=0.0145163;SGB=1.57516;RPBZ=0.307359;MQBZ=-1.05409;MQSBZ=-0.856305;BQBZ=-0.485377;FS=0;MQ0F=0;AC=5;AN=8;DP4=3,2,8,7;MQ=40	GT:PL	0/0:0,12,142	1/1:91,9,0	1/1:224,24,0	0/1:127,0,27
OAR12	16943371	.	A	G	280.367	PASS	DP=27;VDB=0.0504901;SGB=0.124692;RPBZ=1.81771;MQBZ=-1.22202;MQSBZ=0.942809;BQBZ=0.114286;FS=0;MQ0F=0;AC=5;AN=8;DP4=5,2,7,3;MQ=41	GT:PL	1/1:156,15,0	0/1:68,0,33	0/0:0,18,177	1/1:101,9,0
OAR12	17032156	.	A	T	210.883	PASS	DP=73;VDB=0.000232064;SGB=0.165287;RPBZ=1.40575;MQBZ=-5.0175;MQSBZ=0.145202;BQBZ=-3.6492;FS=0;MQ0F=0;AC=5;AN=8;DP4=6,9,10,9;MQ=29	GT:PL	0/0:0,30,255	1/1:74,12,0	1/1:135,30,0	0/1:47,0,135
OAR12	17032157	.	T	G	209.785	PASS	DP=72;VDB=6.79789e-05;SGB=-0.0196191;RPBZ=1.76563;MQBZ=-5.08205;MQSBZ=0.145202;BQBZ=-3.74463;FS=0;MQ0F=0;AC=5;AN=8;DP4=7,9,9,9;MQ=29	GT:PL	0/0:0,30,255	1/1:74,12,0	1/1:135,30,0	0/1:46,0,168
OAR12	17135452	.	A	G	114.083	PASS	DP=36;VDB=0.0942182;SGB=-1.63269;RPBZ=2.76098;MQBZ=0.0554092;MQSBZ=-0.572263;BQBZ=2.25026;FS=0;MQ0F=0;AC=2;AN=8;DP4=8,8,4,1;MQ=37	GT:PL	0/1:49,0,51	0/0:0,21,180	0/0:0,15,132	0/1:104,0,52
OAR12	17339060	.	C	T	207.156	PASS	DP=18;VDB=0.0602416;SGB=-1.62611;RPBZ=2.67634;MQBZ=-0.755929;MQSBZ=-1.09545;BQBZ=1.55121;FS=0;MQ0F=0;AC=6;AN=8;DP4=3,1,3,4;MQ=40	GT:PL	0/1:11,0,96	1/1:42,3,0	1/1:84,6,0	0/1:107,0,24
OAR12	17932278	.	A	C	249.788	PASS	DP=28;VDB=0.15334;SGB=-0.179869;RPBZ=-0.946194;MQBZ=-1.19829;MQSBZ=-1.19829;BQBZ=-1.51911;FS=0;MQ0F=0;AC=5;AN=8;DP4=5,1,1,8;MQ=41	GT:PL	0/0:0,12,146	1/1:78,6,0	0/1:88,0,63	1/1:127,12,0
OAR12	17935566	.	C	A	356.643	PASS	DP=75;VDB=0.266516;SGB=-14.0321;RPBZ=0.496251;MQBZ=0.127827;MQSBZ=-0.479411;BQBZ=0.54331;FS=0;MQ0F=0;AC=4;AN=8;DP4=18,14,8,7;MQ=39	GT:PL	0/0:0,42,255	0/1:124,0,179	0/1:36,0,255	1/1:241,27,0
OAR12	17996655	.	C	G	136.065	PASS	DP=18;VDB=0.100525;SGB=-2.06645;RPBZ=-0.325368;MQBZ=-0.53291;MQSBZ=0.53291;BQBZ=-0.722806;FS=0;MQ0F=0;AC=4;AN=8;DP4=1,4,6,1;MQ=35	GT:PL	0/0:0,9,101	0/1:69,0,33	0/1:60,0,27	1/1:49,9,0
OAR12	18399948	.	C	T	322.585	PASS	DP=73;VDB=0.0543833;SGB=10.4004;RPBZ=-0.608891;MQBZ=-0.290943;MQSBZ=-1.61894;BQBZ=1.47842;FS=0;MQ0F=0;AC=3;AN=8;DP4=15,10,8,11;MQ=37	GT:PL	0/0:0,27,220	0/1:113,0,133	0/0:0,33,255	1/1:255,45,0
OAR12	18568991	.	T	A	36.4558	PASS	DP=15;VDB=0.0822145;SGB=-2.36533;RPBZ=0.144596;MQBZ=0.258445;BQBZ=0.0870388;FS=0;MQ0F=0;AC=2;AN=8;DP4=12,0,3,0;MQ=38	GT:PL	0/1:24,0,73	0/1:51,0,39	0/0:0,15,113	0/0:0,6,66
OAR12	18833964	.	G	C	124.544	PASS	DP=37;VDB=0.095534;SGB=-17.3742;RPBZ=3.69798;MQBZ=0.0489237;MQSBZ=0.80687;BQBZ=1.87155;FS=0;MQ0F=0;AC=4;AN=8;DP4=14,3,7,0;MQ=39	GT:PL	0/1:27,0,89	0/1:29,0,148	0/1:27,0,117	0/1:83,0,118
OAR12	19008675	.	A	G	129.114	PASS	DP=37;VDB=0.0474063;SGB=2.57447;RPBZ=0.833808;MQBZ=-1.14842;MQSBZ=-0.297146;BQBZ=1.55987;FS=0;MQ0F=0;AC=4;AN=8;DP4=3,8,2,6;MQ=28	GT:PL	1/1:75,9,0	0/0:0,18,147	1/1:102,15,0	0/0:0,15,133
OAR12	19167318	.	A	G	203.957	PASS	DP=30;VDB=0.0568693;SGB=-2.05683;RPBZ=-1.63028;MQBZ=1.28812;MQSBZ=-0.984732;BQBZ=0.544331;FS=0;MQ0F=0;AC=4;AN=8;DP4=3,6,2,5;MQ=39	GT:PL	0/1:33,0,56	0/0:0,6,77	0/1:96,0,120	1/1:116,9,0
OAR12	19507650	.	A	G	113.833	PASS	DP=62;VDB=0.161792;SGB=-1.62982;RPBZ=0.488057;MQBZ=0.262811;MQSBZ=0;BQBZ=1.10418;FS=0;MQ0F=0;AC=2;AN=8;DP4=16,13,4,1;MQ=40	GT:PL	0/1:31,0,68	0/0:0,21,216	0/1:122,0,134	0/0:0,45,255
OAR12	19634073	.	A	C	75.4818	PASS	DP=75;VDB=0.206307;SGB=1.90845;RPBZ=-0.560943;MQBZ=1.07001;MQSBZ=1.62495;BQBZ=1.37701;FS=0;MQ0F=0;AC=2;AN=8;DP4=18,23,2,1;MQ=37	GT:PL	0/0:0,54,255	1/1:118,9,0	0/0:0,48,255	0/0:0,21,202
OAR12	19743104	.	A	T	59.4487	PASS	DP=13;VDB=0.00701511;SGB=0.0467143;RPBZ=-1.97597;MQBZ=0.755929;BQBZ=-1.12687;FS=0;MQ0F=0;AC=2;AN=8;DP4=7,0,4,0;MQ=41	GT:PL	0/1:32,3,0	0/0:0,9,98	0/1:67,0,44	0/0:0,6,58
OAR12	20219000	.	A	G	124.49	PASS	DP=21;VDB=0.00114127;SGB=-2.21267;RPBZ=0.138558;MQBZ=-0.430653;MQSBZ=-1.88703;BQBZ=0.421038;FS=0;MQ0F=0;AC=5;AN=8;DP4=2,6,2,4;MQ=31	GT:PL	1/1:103,9,0	1/1:65,6,0	0/0:0,15,124	0/1:0,3,95
OAR12	20521112	.	C	T	131.567	PASS	DP=36;VDB=0.0930359;SGB=-8.50559;RPBZ=0.2759;MQBZ=-0.312893;MQSBZ=1.40685;BQBZ=-0.217421;FS=0;MQ0F=0;AC=3;AN=8;DP4=8,7,0,6;MQ=39	GT:PL	0/1:86,0,30	0/1:27,0,100	0/0:0,21,209	0/1:58,0,104
OAR12	20592809	.	C	G	234.723	PASS	DP=37;VDB=0.0941654;SGB=-6.64815;RPBZ=-2.10839;MQBZ=-0.217687;MQSBZ=0.217687;BQBZ=1.29888;FS=0;MQ0F=0;AC=5;AN=8;DP4=7,4,2,7;MQ=39	GT:PL	0/1:42,0,131	0/1:60,0,64	1/1:84,6,0	0/1:87,0,105
OAR12	20778973	.	G	T	335.111	PASS	DP=78;VDB=0.0274092;SGB=-14.0321;RPBZ=-0.0235605;MQBZ=-0.677574;MQSBZ=-1.56981;BQBZ=-0.941787;FS=0;MQ0F=0;AC=3;AN=8;DP4=17,14,9,6;MQ=39	GT:PL	0/1:141,0,208	0/1:104,0,151	0/0:0,27,236	0/1:130,0,224
OAR12	21349481	.	C	T	296.848	PASS	DP=22;VDB=0.0367486;SGB=-0.0583406;RPBZ=-1.08611;MQBZ=2.21565;MQSBZ=1.16775;BQBZ=0.716645;FS=0;MQ0F=0;AC=6;AN=8;DP4=3,1,5,4;MQ=41	GT:PL	1/1:84,6,0	1/1:177,15,0	0/0:0,12,137	1/1:78,6,0
OAR12	21683257	.	T	C	73.1603	PASS	DP=29;VDB=0.228191;SGB=1.90845;RPBZ=-2.02481;MQBZ=-1.18129;MQSBZ=1.67764;BQBZ=2.04193;FS=0;MQ0F=0;AC=2;AN=8;DP4=4,13,1,2;MQ=39	GT:PL	0/0:0,33,235	0/0:0,9,80	1/1:115,9,0	0/0:0,9,41
OAR12	2259917	.	T	C	390.491	PASS	DP=85;VDB=0.0262629;SGB=-14.6458;RPBZ=-0.707508;MQBZ=0.786839;MQSBZ=-0.052811;BQBZ=-0.373984;FS=0;MQ0F=0;AC=3;AN=8;DP4=18,15,8,8;MQ=41	GT:PL	0/1:136,0,183	0/1:164,0,148	0/0:0,39,255	0/1:130,0,208
OAR12	22693027	.	T	C	457.915	PASS	DP=34;VDB=0.0250462;SGB=-1.83477;RPBZ=-0.400463;MQBZ=-0.746251;MQSBZ=-1.08935;BQBZ=-0.972356;FS=0;MQ0F=0;AC=6;AN=8;DP4=1,1,9,8;MQ=39	GT:PL	0/1:89,0,30	1/1:62,6,0	0/1:126,0,24	1/1:222,21,0
OAR12	22934002	.	A	G	38.0248	PASS	DP=62;VDB=0.0132829;SGB=-2.00512;RPBZ=-1.85835;MQBZ=-2.12437;MQSBZ=1.09811;BQBZ=-2.69947;FS=0;MQ0F=0;AC=2;AN=8;DP4=11,19,4,0;MQ=39	GT:PL	0/0:0,30,236	0/1:61,0,147	0/0:0,24,231	0/1:18,0,182
OAR12	23056463	.	T	G	303.451	PASS	DP=26;VDB=0.00611187;SGB=-2.88125;RPBZ=-1.28916;MQBZ=0.57296;MQSBZ=0.968479;BQBZ=-0.547723;FS=0;MQ0F=0;AC=6;AN=8;DP4=2,1,4,6;MQ=39	GT:PL	0/1:57,0,15	0/1:31,0,75	1/1:42,3,0	1/1:211,18,0
OAR12	23316124	.	G	A	58.1261	PASS	DP=84;VDB=0.0815962;SGB=-1.63269;RPBZ=0.0723938;MQBZ=-2.06202;MQSBZ=0.0948458;BQBZ=0.273297;FS=0;MQ0F=0;AC=2;AN=8;DP4=23,17,3,2;MQ=39	GT:PL	0/0:0,45,255	0/1:25,0,255	0/1:75,0,170	0/0:0,21,220
OAR12	23316153	.	G	C	387.07	PASS	DP=91;VDB=0.0207037;SGB=-15.2595;RPBZ=-1.41675;MQBZ=-1.83525;MQSBZ=-0.233751;BQBZ=0.891212;FS=0;MQ0F=0;AC=3;AN=8;DP4=16,17,10,7;MQ=39	GT:PL	0/1:194,0,197	0/1:84,0,246	0/1:149,0,185	0/0:0,21,220
OAR12	23459918	.	G	A	402.144	PASS	DP=47;VDB=0.0103227;SGB=1.47006;RPBZ=-1.24771;MQBZ=1.40967;MQSBZ=-1.37611;BQBZ=0.25448;FS=0;MQ0F=0;AC=4;AN=8;DP4=6,6,6,9;MQ=38	GT:PL	0/1:50,0,32	0/1:176,0,54	1/1:220,21,0	0/0:0,24,215
OAR12	23549291	.	T	G	288.092	PASS	DP=31;VDB=0.0333892;SGB=0.740525;RPBZ=0;MQBZ=0.374513;MQSBZ=-0.811444;BQBZ=0.0582804;FS=0;MQ0F=0;AC=4;AN=8;DP4=3,4,4,7;MQ=37	GT:PL	1/1:222,21,0	0/1:76,0,30	0/0:0,12,116	0/1:33,0,75
OAR12	23629177	.	A	G	63.3284	PASS	DP=25;VDB=0.663511;SGB=-2.36533;RPBZ=0.289973;MQBZ=0.731925;MQSBZ=-1.79284;BQBZ=1.30558;FS=0;MQ0F=0;AC=2;AN=8;DP4=8,4,1,2;MQ=40	GT:PL	0/0:0,9,94	0/0:0,12,132	0/1:66,0,106	0/1:36,0,36
OAR12	2367004	.	C	T	261.012	PASS	DP=51;VDB=0.00175256;SGB=4.61211;RPBZ=-0.724158;MQBZ=-1.37829;MQSBZ=1.44643;BQBZ=0.166181;FS=0;MQ0F=0;AC=3;AN=8;DP4=10,8,7,4;MQ=38	GT:PL	0/0:0,12,138	0/0:0,33,255	0/1:114,0,93	1/1:192,21,0
OAR12	23785506	.	C	G	166.077	PASS	DP=44;VDB=0.324191;SGB=-0.866853;RPBZ=-0.0305267;MQBZ=0.439746;MQSBZ=0.828678;BQBZ=-0.324102;FS=0;MQ0F=0;AC=3;AN=8;DP4=9,9,5,2;MQ=36	GT:PL	0/0:0,24,214	1/1:160,15,0	0/0:0,21,206	0/1:51,0,75
OAR12	2387213	.	C	A	151.437	PASS	DP=98;VDB=0.0157188;SGB=-0.0947856;RPBZ=-0.574097;MQBZ=-1.53834;MQSBZ=-0.418014;BQBZ=0.67262;FS=0;MQ0F=0;AC=2;AN=8;DP4=29,19,4,5;MQ=39	GT:PL	0/0:0,42,255	0/1:181,0,242	0/1:10,0,246	0/0:0,45,255
OAR12	25173274	.	C	T	393.772	PASS	DP=82;VDB=0.0352944;SGB=11.5841;RPBZ=-1.26814;MQBZ=-0.653974;MQSBZ=0.389971;BQBZ=3.11672;FS=0;MQ0F=0;AC=2;AN=8;DP4=6,29,5,16;MQ=40	GT:PL	0/0:0,33,225	0/0:0,57,255	0/1:255,0,41	0/1:180,0,21
OAR12	25372672	.	C	T	116.57	PASS	DP=24;VDB=0.223468;SGB=-2.21267;RPBZ=0.708155;MQBZ=0.0660819;MQSBZ=-0.967339;BQBZ=-0.0589768;FS=0;MQ0F=0;AC=4;AN=8;DP4=1,9,1,5;MQ=36	GT:PL	0/1:58,0,68	0/0:0,3,42	0/1:21,0,115	1/1:78,9,0
OAR12	25428373	.	G	C	218.505	PASS	DP=27;VDB=0.00141529;SGB=-3.43747;RPBZ=2.64139;MQBZ=-2.92466;BQBZ=0.161245;FS=0;MQ0F=0;AC=4;AN=8;DP4=12,0,15,0;MQ=35	GT:PL	0/1:91,0,61	0/1:30,0,54	0/1:78,0,118	0/1:57,0,27
OAR12	25702353	.	T	C	156.1	PASS	DP=12;VDB=0.00129366;SGB=-2.94636;RPBZ=0.257019;MQBZ=0.506488;FS=0;MQ0F=0.0833333;AC=6;AN=8;DP4=4,0,8,0;MQ=35	GT:PL	0/1:73,0,63	0/1:18,0,30	1/1:66,6,0	1/1:36,3,0
OAR12	26052221	.	G	A	48.9782	PASS	DP=13;VDB=0.102049;SGB=0.686263;RPBZ=0.439155;MQBZ=-1.51574;BQBZ=0.360555;FS=0;MQ0F=0;AC=2;AN=8;DP4=8,0,5,0;MQ=34	GT:PL	0/0:0,6,62	0/1:74,0,39	0/0:0,3,32	0/1:12,0,71
OAR12	26595252	.	T	C	127.423	PASS	DP=19;VDB=0.00843033;SGB=1.38113;RPBZ=-0.286751;MQBZ=-0.401463;MQSBZ=-1.20439;BQBZ=-1.77281;FS=0;MQ0F=0;AC=3;AN=8;DP4=2,2,5,2;MQ=30	GT:PL	1/1:52,9,0	0/0:0,3,24	0/1:115,0,60	0/0:0,3,24
OAR12	2686702	.	G	C	277.452	PASS	DP=46;VDB=0.00269645;SGB=-1.53316;RPBZ=1.69805;MQBZ=-0.353553;MQSBZ=-0.811107;BQBZ=-0.407407;FS=0;MQ0F=0;AC=4;AN=8;DP4=2,13,4,6;MQ=41	GT:PL	0/0:0,27,238	1/1:102,9,0	0/1:55,0,112	0/1:163,0,57
OAR12	26871313	.	G	A	575.281	PASS	DP=59;VDB=0.0360189;SGB=-4.08809;RPBZ=-1.73093;MQBZ=-0.256713;MQSBZ=-1.48581;BQBZ=1.37882;FS=0;MQ0F=0;AC=4;AN=8;DP4=4,3,13,11;MQ=37	GT:PL	0/1:163,0,15	0/1:135,0,5	0/1:190,0,15	0/1:129,0,107
OAR12	26974348	.	T	C	175.652	PASS	DP=38;VDB=0.038698;SGB=-6.32365;RPBZ=-0.66103;MQBZ=0.0418636;MQSBZ=-2.0756;BQBZ=1.03838;FS=0;MQ0F=0;AC=4;AN=8;DP4=6,9,6,2;MQ=39	GT:PL	0/1:49,0,44	0/1:60,0,62	0/1:81,0,177	0/1:24,0,138
OAR12	2700004	.	A	T	319.903	PASS	DP=37;VDB=0.00729269;SGB=-1.33564;RPBZ=0.0333837;MQBZ=-0.660578;MQSBZ=-0.497494;BQBZ=1.11953;FS=0;MQ0F=0;AC=5;AN=8;DP4=3,8,7,4;MQ=41	GT:PL	0/0:0,24,210	1/1:204,18,0	1/1:131,12,0	0/1:30,0,92
OAR12	28742482	.	C	G	74.5967	PASS	DP=48;VDB=0.0128197;SGB=-1.63269;RPBZ=-0.809788;MQBZ=-1.63784;MQSBZ=-0.914729;BQBZ=-1.96634;FS=0;MQ0F=0;AC=2;AN=8;DP4=12,12,1,4;MQ=39	GT:PL	0/0:0,27,244	0/1:54,0,72	0/0:0,21,226	0/1:60,0,170
OAR12	28897430	.	A	G	680.707	PASS	DP=90;VDB=7.09526e-05;SGB=-4.27857;RPBZ=1.19674;MQBZ=0.807852;MQSBZ=0.255455;BQBZ=1.07167;FS=0;MQ0F=0;AC=6;AN=8;DP4=6,8,20,16;MQ=40	GT:PL	1/1:255,27,0	1/1:255,54,0	0/1:9,0,173	0/1:201,0,123
OAR12	29112582	.	A	C	62.8906	PASS	DP=20;VDB=0.142856;SGB=-2.36533;RPBZ=1.2125;MQBZ=1.09214;MQSBZ=-0.420365;BQBZ=1.35401;FS=0;MQ0F=0;AC=2;AN=8;DP4=3,6,3,0;MQ=37	GT:PL	0/1:68,0,33	0/0:0,6,72	0/0:0,12,96	0/1:33,0,68
OAR12	29193258	.	C	T	62.635	PASS	DP=13;VDB=0.88811;SGB=1.11484;RPBZ=0;MQBZ=-0.223607;MQSBZ=0.223607;BQBZ=0.866025;FS=0;MQ0F=0;AC=2;AN=8;DP4=1,3,2,1;MQ=36	GT:PL	0/0:0,3,42	0/0:0,3,42	1/1:102,9,0	0/0:0,6,61
OAR12	29360240	.	C	T	139.655	PASS	DP=44;VDB=0.387746;SGB=-1.25106;RPBZ=0.670286;MQBZ=-0.227511;MQSBZ=1.09072;BQBZ=-1.18059;FS=0;MQ0F=0;AC=2;AN=8;DP4=6,11,2,4;MQ=37	GT:PL	0/1:129,0,82	0/0:0,6,77	0/0:0,27,235	0/1:49,0,105
OAR12	30100492	.	G	A	71.257	PASS	DP=34;VDB=0.249971;SGB=-2.00512;RPBZ=1.23584;MQBZ=-1.11913;MQSBZ=2.24953;BQBZ=0.395285;FS=0;MQ0F=0;AC=2;AN=8;DP4=9,7,2,2;MQ=38	GT:PL	0/0:0,15,149	0/0:0,12,128	0/1:21,0,167	0/1:89,0,24
OAR12	30340070	.	G	A	98.3056	PASS	DP=23;VDB=0.560696;SGB=-2.00771;RPBZ=-0.85101;MQBZ=-0.209215;MQSBZ=-2.03381;BQBZ=-0.105409;FS=0;MQ0F=0;AC=3;AN=8;DP4=5,4,2,2;MQ=37	GT:PL	0/0:0,6,77	1/1:84,6,0	0/0:0,18,181	0/1:56,0,33
OAR12	30940681	.	C	T	90.9393	PASS	DP=40;VDB=0.152777;SGB=3.26056;RPBZ=0.654405;MQBZ=-0.429805;MQSBZ=0.439776;BQBZ=1.41202;FS=0;MQ0F=0;AC=2;AN=8;DP4=14,5,1,3;MQ=38	GT:PL	0/0:0,36,255	0/0:0,9,76	0/0:0,12,153	1/1:134,12,0
OAR12	3099223	.	A	G	434.179	PASS	DP=45;VDB=0.00703798;SGB=2.9201;RPBZ=-1.83813;MQBZ=-1.23251;MQSBZ=1.24963;BQBZ=0.290976;FS=0;MQ0F=0;AC=6;AN=8;DP4=2,4,9,9;MQ=39	GT:PL	1/1:153,15,0	0/0:0,18,199	1/1:255,33,0	1/1:70,6,0
OAR12	31358033	.	C	A	394.365	PASS	DP=38;VDB=0.0149018;SGB=1.08001;RPBZ=0.0373509;MQBZ=-1.28646;MQSBZ=1.57559;BQBZ=-1.75117;FS=0;MQ0F=0;AC=5;AN=8;DP4=3,4,9,5;MQ=39	GT:PL	0/0:0,15,183	1/1:153,12,0	1/1:184,18,0	0/1:102,0,66
OAR12	31383287	.	G	A	213.669	PASS	DP=79;VDB=0.0554472;SGB=-0.0964228;RPBZ=-1.12267;MQBZ=1.46342;MQSBZ=1.08463;BQBZ=0.351672;FS=0;MQ0F=0.0126582;AC=2;AN=8;DP4=20,14,4,5;MQ=39	GT:PL	0/1:99,0,123	0/0:0,21,195	0/0:0,27,246	0/1:154,0,255
OAR12	31416156	.	G	C	67.045	PASS	DP=30;VDB=0.775568;SGB=-7.26569;RPBZ=0.850126;MQBZ=-0.948683;MQSBZ=-0.689312;BQBZ=-0.533676;FS=0;MQ0F=0;AC=3;AN=8;DP4=9,3,2,2;MQ=40	GT:PL	0/1:60,0,130	0/1:33,0,69	0/0:0,12,146	0/1:15,0,68
OAR12	31844877	.	G	A	221.059	PASS	DP=96;VDB=2.98495e-05;SGB=1.06266;RPBZ=0.0957846;MQBZ=-1.24242;MQSBZ=-2.31523;BQBZ=-1.0093;FS=0;MQ0F=0;AC=3;AN=8;DP4=16,27,4,8;MQ=39	GT:PL	0/0:0,69,255	1/1:249,33,0	0/0:0,45,255	0/1:18,0,160
OAR12	31939841	.	A	G	197.038	PASS	DP=78;VDB=0.0917264;SGB=-0.0964228;RPBZ=0.330776;MQBZ=0.223224;MQSBZ=-0.606878;BQBZ=-1.17875;FS=0;MQ0F=0;AC=2;AN=8;DP4=16,18,4,5;MQ=40	GT:PL	0/1:75,0,118	0/1:161,0,106	0/0:0,42,255	0/0:0,36,255
OAR12	32003038	.	T	C	68.0377	PASS	DP=24;VDB=0.0871199;SGB=-7.26569;RPBZ=-3.17597;MQBZ=1.12254;MQSBZ=-0.941281;BQBZ=2.51972;FS=0;MQ0F=0;AC=3;AN=8;DP4=1,14,2,2;MQ=39	GT:PL	0/1:17,0,61	0/1:15,0,130	0/0:0,6,43	0/1:75,0,23
OAR12	32724076	.	A	G	141.733	PASS	DP=37;VDB=0.607474;SGB=-0.864905;RPBZ=-3.31739;MQBZ=-0.517746;MQSBZ=-1.01868;BQBZ=2.32073;FS=0;MQ0F=0;AC=2;AN=8;DP4=6,9,3,4;MQ=37	GT:PL	0/1:145,0,41	0/1:36,0,30	0/0:0,18,177	0/0:0,18,174
OAR12	32744783	.	G	A	384.694	PASS	DP=53;VDB=0.00246779;SGB=-0.801052;RPBZ=-0.750359;MQBZ=0.38435;MQSBZ=1.74127;BQBZ=0.112938;FS=0;MQ0F=0;AC=4;AN=8;DP4=5,11,8,6;MQ=40	GT:PL	0/1:113,0,103	0/1:138,0,96	0/0:0,27,254	1/1:177,15,0
OAR12	32744786	.	G	A	205.182	PASS	DP=53;VDB=0.265581;SGB=10.1602;RPBZ=0.317785;MQBZ=-0.453296;MQSBZ=1.9244;BQBZ=-0.952877;FS=0;MQ0F=0;AC=2;AN=8;DP4=9,12,3,6;MQ=40	GT:PL	0/0:0,24,216	0/0:0,24,255	1/1:250,27,0	0/0:0,15,177
OAR12	32909016	.	A	G	250.764	PASS	DP=52;VDB=0.829464;SGB=-1.50352;RPBZ=1.41105;MQBZ=-1.30384;MQSBZ=0.829156;BQBZ=2.28481;FS=0;MQ0F=0;AC=3;AN=8;DP4=8,9,8,2;MQ=41	GT:PL	0/1:164,0,121	0/1:51,0,180	0/0:0,15,183	0/1:75,0,33
OAR12	3290946	.	T	G	358.471	PASS	DP=48;VDB=0.119443;SGB=2.3282;RPBZ=-0.963284;MQBZ=-0.255156;MQSBZ=-0.148354;BQBZ=-0.943638;FS=0;MQ0F=0;AC=4;AN=8;DP4=5,6,12,4;MQ=37	GT:PL	0/1:65,0,30	0/1:85,0,96	0/0:0,21,219	1/1:252,30,0
OAR12	32930381	.	G	A	524.438	PASS	DP=63;VDB=0.0603269;SGB=-10.6683;RPBZ=1.58374;MQBZ=-1.14462;MQSBZ=-1.21268;BQBZ=-0.300559;FS=0;MQ0F=0;AC=5;AN=8;DP4=6,8,9,13;MQ=40	GT:PL	0/1:50,0,126	0/1:109,0,72	0/1:150,0,201	1/1:255,33,0
OAR12	33174225	.	A	G	129.253	PASS	DP=23;VDB=0.153612;SGB=0.618465;RPBZ=0;MQBZ=1.39443;MQSBZ=0.763763;BQBZ=2.2771;FS=0;MQ0F=0;AC=2;AN=8;DP4=8,1,4,1;MQ=36	GT:PL	0/1:75,0,14	0/0:0,3,42	0/1:92,0,52	0/0:0,15,136
OAR12	33599097	.	C	T	202.765	PASS	DP=24;VDB=0.0192132;SGB=-3.04071;RPBZ=-0.202523;MQBZ=-1.94722;MQSBZ=0;BQBZ=-0.381881;FS=0;MQ0F=0;AC=5;AN=8;DP4=1,5,3,5;MQ=39	GT:PL	0/1:107,0,30	0/1:58,0,72	0/1:30,0,90	1/1:46,6,0
OAR12	3375880	.	T	C	38.2843	PASS	DP=68;VDB=0.0103008;SGB=-10.9634;RPBZ=1.994;MQBZ=-0.887052;MQSBZ=-0.608003;BQBZ=-0.818493;FS=0;MQ0F=0.0147059;AC=2;AN=8;DP4=11,21,3,7;MQ=22	GT:PL	0/0:0,12,148	0/1:34,0,103	0/0:0,20,134	0/1:44,0,157
OAR12	33793391	.	G	C	300.528	PASS	DP=54;VDB=0.00198685;SGB=-0.973617;RPBZ=1.84844;MQBZ=-0.666237;MQSBZ=0.0333118;BQBZ=0.20486;FS=0;MQ0F=0;AC=4;AN=8;DP4=10,6,6,7;MQ=39	GT:PL	0/0:0,24,230	0/1:27,0,132	0/1:132,0,100	1/1:185,18,0
OAR12	33868015	.	A	C	107.064	PASS	DP=16;VDB=0.0107983;SGB=-2.48239;RPBZ=1.02261;FS=0;MQ0F=0;AC=4;AN=8;DP4=2,2,4,0;MQ=42	GT:PL	0/1:68,0,33	0/1:36,0,36	1/1:42,3,0	0/0:0,6,77
OAR12	34023597	.	C	T	541.408	PASS	DP=66;VDB=0.0257235;SGB=-3.80756;RPBZ=-1.30396;MQBZ=0;MQSBZ=2.56555;BQBZ=0.485867;FS=0;MQ0F=0;AC=5;AN=8;DP4=6,8,11,12;MQ=40	GT:PL	0/1:170,0,176	0/1:33,0,57	0/1:123,0,149	1/1:255,33,0
OAR12	34456288	.	G	A	105.845	PASS	DP=16;VDB=0.145389;SGB=0.00946272;RPBZ=1.00525;BQBZ=0;FS=0;MQ0F=0;AC=3;AN=8;DP4=2,3,3,1;MQ=42	GT:PL	0/1:69,0,33	0/0:0,3,27	0/0:0,9,118	1/1:77,6,0
OAR12	35085076	.	G	A	179.263	PASS	DP=24;VDB=0.572009;SGB=-0.821;RPBZ=1.28387;MQBZ=-0.912871;MQSBZ=0.755929;BQBZ=-0.23221;FS=0;MQ0F=0;AC=4;AN=8;DP4=3,2,4,2;MQ=41	GT:PL	0/1:75,0,23	0/0:0,6,84	0/1:27,0,75	1/1:118,9,0
OAR12	35288272	.	A	T	219.454	PASS	DP=26;VDB=0.0278409;SGB=-2.06645;RPBZ=1.50414;FS=0;MQ0F=0;AC=5;AN=8;DP4=2,4,4,3;MQ=42	GT:PL	1/1:118,9,0	0/0:0,15,183	1/1:77,6,0	0/1:68,0,33
OAR12	35539015	.	C	T	410.765	PASS	DP=85;VDB=0.026633;SGB=-0.0194547;RPBZ=0.610754;MQBZ=1.23373;MQSBZ=-1.68461;BQBZ=1.45072;FS=0;MQ0F=0;AC=4;AN=8;DP4=12,20,8,10;MQ=38	GT:PL	0/1:128,0,200	0/0:0,27,255	0/1:72,0,248	1/1:255,30,0
OAR12	35543367	.	T	C	319.738	PASS	DP=36;VDB=0.0244334;SGB=-3.48951;RPBZ=-0.48763;MQBZ=-1.74811;MQSBZ=-0.886014;BQBZ=-1.98431;FS=0;MQ0F=0;AC=5;AN=8;DP4=6,1,9,5;MQ=37	GT:PL	0/1:112,0,63	0/1:116,0,87	1/1:42,3,0	0/1:88,0,60
OAR12	35594497	.	G	A	191.086	PASS	DP=55;VDB=0.714572;SGB=-0.482272;RPBZ=1.33595;MQBZ=0.0617043;MQSBZ=-2.02605;BQBZ=0.947919;FS=0;MQ0F=0;AC=2;AN=8;DP4=10,13,6,2;MQ=38	GT:PL	0/0:0,15,169	0/0:0,21,228	0/1:84,0,142	0/1:146,0,145
OAR12	35644027	.	C	G	246.053	PASS	DP=62;VDB=0.0100024;SGB=0.675642;RPBZ=0.0715191;MQBZ=0.440082;MQSBZ=-1.44617;BQBZ=1.31372;FS=0;MQ0F=0;AC=2;AN=8;DP4=13,11,6,5;MQ=38	GT:PL	0/1:191,0,146	0/1:94,0,198	0/0:0,18,169	0/0:0,18,183
OAR12	36085641	.	G	A	832.364	PASS	DP=79;VDB=0.0135137;SGB=-4.75372;RPBZ=-1.18301;MQBZ=-0.667599;MQSBZ=-0.297258;BQBZ=-0.855493;FS=0;MQ0F=0;AC=6;AN=8;DP4=5,2,19,19;MQ=38	GT:PL	1/1:255,39,0	1/1:255,36,0	0/1:176,0,155	0/1:186,0,15
OAR12	36849488	.	T	C	312.69	PASS	DP=38;VDB=0.00124879;SGB=-7.58582;RPBZ=0.935356;MQBZ=-0.3314;MQSBZ=-1.72907;BQBZ=-0.763121;FS=0;MQ0F=0;AC=5;AN=8;DP4=6,4,10,2;MQ=39	GT:PL	1/1:146,15,0	0/1:60,0,72	0/1:89,0,67	0/1:57,0,158
OAR12	36973525	.	A	C	72.8692	PASS	DP=36;VDB=0.539429;SGB=-7.88738;RPBZ=1.07414;MQBZ=-1.78885;MQSBZ=0.784465;BQBZ=0.988764;FS=0;MQ0F=0;AC=2;AN=8;DP4=10,6,3,2;MQ=40	GT:PL	0/0:0,0,68	0/0:0,3,32	0/1:98,0,124	0/1:12,0,226
OAR12	36977869	.	C	T	266.576	PASS	DP=28;VDB=0.144698;SGB=-1.6581;RPBZ=-2.35849;MQBZ=-1.12194;MQSBZ=-0.0843949;BQBZ=-0.251704;FS=0;MQ0F=0;AC=5;AN=8;DP4=2,2,4,7;MQ=38	GT:PL	1/1:42,3,0	0/1:155,0,24	0/1:91,0,30	0/1:17,0,66
OAR12	37233960	.	G	A	127.952	PASS	DP=12;VDB=0.0278409;SGB=-1.97643;RPBZ=-1.46673;MQBZ=-0.845154;BQBZ=1.18322;FS=0;MQ0F=0;AC=4;AN=8;DP4=5,0,7,0;MQ=40	GT:PL	0/1:27,0,39	0/0:0,6,66	0/1:104,0,18	1/1:36,3,0
OAR12	37451446	.	A	C	200.906	PASS	DP=53;VDB=0.0569337;SGB=-0.482272;RPBZ=1.33789;MQBZ=-1.01747;MQSBZ=0.365766;BQBZ=-0.0652711;FS=0;MQ0F=0;AC=2;AN=8;DP4=10,11,3,5;MQ=40	GT:PL	0/0:0,21,223	0/0:0,24,223	0/1:102,0,50	0/1:138,0,123
OAR12	37921225	.	A	G	213.448	PASS	DP=24;VDB=0.288755;SGB=-2.0384;RPBZ=0.16297;MQBZ=0.457738;MQSBZ=-1.91485;FS=0;MQ0F=0;AC=5;AN=8;DP4=2,3,2,5;MQ=38	GT:PL	1/1:84,6,0	1/1:141,12,0	0/1:30,0,74	0/0:0,6,84
OAR12	37946036	.	G	A	62.0907	PASS	DP=30;VDB=0.0686416;SGB=-2.00771;RPBZ=-0.562061;MQBZ=-0.948683;MQSBZ=-1.46059;BQBZ=-1.44115;FS=0;MQ0F=0;AC=2;AN=8;DP4=7,5,1,3;MQ=39	GT:PL	0/0:0,18,188	0/0:0,3,42	0/1:31,0,131	0/1:69,0,33
OAR12	38392505	.	G	A	75.4628	PASS	DP=60;VDB=0.160409;SGB=-2.00512;RPBZ=0.165896;MQBZ=-1.60011;MQSBZ=-1.39326;BQBZ=1.08363;FS=0;MQ0F=0;AC=2;AN=8;DP4=15,14,1,3;MQ=41	GT:PL	0/0:0,36,255	0/1:30,0,88	0/1:85,0,134	0/0:0,30,255
OAR12	38764123	.	T	C	163.171	PASS	DP=49;VDB=0.113829;SGB=-0.867633;RPBZ=-0.831411;MQBZ=-0.771517;MQSBZ=0.116311;BQBZ=1.12815;FS=0;MQ0F=0;AC=2;AN=8;DP4=7,11,4,3;MQ=40	GT:PL	0/1:92,0,63	0/0:0,18,171	0/1:110,0,153	0/0:0,15,181
OAR12	38943120	.	G	A	109.411	PASS	DP=18;VDB=0.366751;SGB=0.00946272;RPBZ=-1.22988;MQBZ=1.34164;MQSBZ=-1.67705;FS=0;MQ0F=0;AC=3;AN=8;DP4=2,3,3,1;MQ=36	GT:PL	0/0:0,3,42	1/1:77,6,0	0/1:72,0,72	0/0:0,6,30
OAR12	38943176	.	T	C	468.525	PASS	DP=59;VDB=0.137904;SGB=-9.75088;RPBZ=-0.528972;MQBZ=-0.487511;MQSBZ=-0.645182;BQBZ=0.855103;FS=0;MQ0F=0;AC=5;AN=8;DP4=8,6,7,12;MQ=38	GT:PL	0/1:129,0,98	1/1:77,6,0	0/1:143,0,182	0/1:158,0,102
OAR12	39156218	.	G	A	87.1267	PASS	DP=40;VDB=0.421803;SGB=-2.00771;RPBZ=0.440959;MQBZ=0.856349;MQSBZ=-1.37321;BQBZ=1.01835;FS=0;MQ0F=0;AC=2;AN=8;DP4=7,11,1,3;MQ=41	GT:PL	0/1:54,0,180	0/0:0,6,75	0/1:72,0,72	0/0:0,24,224
OAR12	39156221	.	C	T	84.1875	PASS	DP=39;VDB=0.173131;SGB=-1.62982;RPBZ=-0.0401603;MQBZ=-1.77333;MQSBZ=-1.24097;BQBZ=-2.30595;FS=0;MQ0F=0;AC=2;AN=8;DP4=6,11,1,4;MQ=41	GT:PL	0/0:0,24,255	0/1:34,0,36	0/0:0,12,153	0/1:89,0,99
OAR12	39238824	.	T	C	157.899	PASS	DP=33;VDB=0.0459681;SGB=-2.16847;RPBZ=-1.54135;MQBZ=-1.29099;MQSBZ=-1;BQBZ=1.432;FS=0;MQ0F=0;AC=4;AN=8;DP4=4,6,4,2;MQ=41	GT:PL	0/0:0,12,146	0/1:34,0,26	1/1:42,3,0	0/1:122,0,116
OAR12	39364796	.	T	C	99.1342	PASS	DP=22;VDB=0.0707707;SGB=-2.00771;RPBZ=1.32997;MQBZ=1.52023;MQSBZ=-2.11119;BQBZ=1.51082;FS=0;MQ0F=0;AC=2;AN=8;DP4=3,6,3,1;MQ=37	GT:PL	0/0:0,9,83	0/0:0,6,72	0/1:65,0,65	0/1:72,0,42
OAR12	39376074	.	C	G	356.082	PASS	DP=57;VDB=0.00296996;SGB=-0.987961;RPBZ=0.297802;MQBZ=0.650444;MQSBZ=-0.52855;BQBZ=1.67985;FS=0;MQ0F=0;AC=3;AN=8;DP4=12,8,9,4;MQ=40	GT:PL	0/0:0,27,255	0/1:148,0,173	0/1:158,0,93	0/1:90,0,24
OAR12	39481859	.	T	C	121.404	PASS	DP=37;VDB=0.22001;SGB=-1.63269;RPBZ=0.195849;MQBZ=-0.782691;MQSBZ=0.232689;BQBZ=-0.129909;FS=0;MQ0F=0;AC=2;AN=8;DP4=5,9,3,2;MQ=41	GT:PL	0/1:85,0,151	0/0:0,12,148	0/1:75,0,31	0/0:0,12,153
OAR12	39768229	.	A	C	206.709	PASS	DP=48;VDB=0.00653337;SGB=-0.481602;RPBZ=-0.966017;MQBZ=1.56788;MQSBZ=0;BQBZ=1.68082;FS=0;MQ0F=0;AC=2;AN=8;DP4=8,11,4,4;MQ=39	GT:PL	0/0:0,15,167	0/1:65,0,44	0/0:0,27,252	0/1:181,0,78
OAR12	39825528	.	G	A	266.031	PASS	DP=85;VDB=0.268133;SGB=0.675785;RPBZ=-1.22511;MQBZ=1.31121;MQSBZ=1.24535;BQBZ=1.43139;FS=0;MQ0F=0;AC=2;AN=8;DP4=20,15,5,6;MQ=41	GT:PL	0/0:0,48,255	0/1:216,0,203	0/0:0,24,252	0/1:89,0,85
OAR12	40042564	.	C	A	310.969	PASS	DP=28;VDB=0.00103526;SGB=-3.25601;RPBZ=1.87339;MQBZ=-0.345101;MQSBZ=-0.639835;BQBZ=-0.373979;FS=0;MQ0F=0;AC=6;AN=8;DP4=2,3,6,5;MQ=38	GT:PL	0/1:56,0,72	1/1:146,12,0	0/1:12,0,91	1/1:136,12,0
OAR12	4009840	.	C	T	147.231	PASS	DP=14;VDB=0.00497727;SGB=-3.04071;RPBZ=1.68385;MQBZ=-1.27475;BQBZ=-0.450051;FS=0;MQ0F=0;AC=6;AN=8;DP4=6,0,8,0;MQ=39	GT:PL	1/1:23,3,0	0/1:62,0,74	0/1:33,0,74	1/1:66,6,0
OAR12	40119175	.	G	C	116.113	PASS	DP=38;VDB=0.0652132;SGB=-15.7594;RPBZ=-1.6386;MQBZ=0.301808;MQSBZ=-0.492851;BQBZ=1.12686;FS=0;MQ0F=0;AC=4;AN=8;DP4=7,9,4,2;MQ=39	GT:PL	0/1:54,0,66	0/1:30,0,85	0/1:60,0,107	0/1:12,0,179
OAR12	40624308	.	A	G	65.4002	PASS	DP=37;VDB=0.382879;SGB=-2.36533;RPBZ=-0.508269;MQBZ=-1.36527;MQSBZ=-1.38054;BQBZ=1.36033;FS=0;MQ0F=0;AC=2;AN=8;DP4=8,8,1,2;MQ=41	GT:PL	0/0:0,15,172	0/1:42,3,0	0/0:0,21,235	0/1:64,0,130
OAR12	40680441	.	C	T	154.841	PASS	DP=30;VDB=0.00270021;SGB=-1.64908;RPBZ=-0.943952;MQBZ=-0.805639;MQSBZ=-1.56389;BQBZ=-0.404628;FS=0;MQ0F=0;AC=3;AN=8;DP4=6,4,3,6;MQ=35	GT:PL	0/1:30,0,36	0/0:0,12,153	0/1:63,0,65	0/1:101,0,39
OAR12	40741209	.	G	A	262.805	PASS	DP=42;VDB=0.00599654;SGB=-10.9671;RPBZ=-0.709448;MQBZ=-0.127024;BQBZ=-0.311695;FS=0;MQ0F=0;AC=4;AN=8;DP4=19,0,23,0;MQ=37	GT:PL	0/1:33,0,74	0/1:140,0,8	0/1:100,0,82	0/1:27,0,135
OAR12	40741306	.	C	A	621.055	PASS	DP=211;VDB=0.00203671;SGB=-80.3098;RPBZ=-0.198395;MQBZ=-1.30533;MQSBZ=0.905872;BQBZ=-1.48867;FS=0;MQ0F=0;AC=4;AN=8;DP4=43,36,21,25;MQ=37	GT:PL	0/1:133,0,255	0/1:17,0,255	0/1:255,0,255	0/1:255,0,216
OAR12	40741348	.	T	C	518.21	PASS	DP=207;VDB=0.0725732;SGB=-54.4905;RPBZ=-6.01756;MQBZ=-0.553814;MQSBZ=0.0628351;BQBZ=2.90276;FS=0;MQ0F=0;AC=4;AN=8;DP4=33,60,14,16;MQ=37	GT:PL	0/1:198,0,237	0/1:144,0,255	0/1:165,0,255	0/1:53,0,255
OAR12	40741371	.	T	G	307.499	PASS	DP=77;VDB=0.000759754;SGB=-0.417461;RPBZ=0.0407568;MQBZ=-0.243176;MQSBZ=1.47679;BQBZ=-1.23649;FS=0;MQ0F=0;AC=3;AN=8;DP4=11,14,6,10;MQ=36	GT:PL	0/1:72,0,176	0/0:0,21,198	0/1:193,0,155	0/1:82,0,108
OAR12	41036256	.	G	A	123.495	PASS	DP=34;VDB=0.0396801;SGB=1.26965;RPBZ=-2.25597;MQBZ=-0.33665;MQSBZ=1.5269;BQBZ=-0.36162;FS=0;MQ0F=0;AC=2;AN=8;DP4=9,3,5,1;MQ=38	GT:PL	0/1:32,0,60	0/0:0,15,181	0/1:130,0,58	0/0:0,9,87
OAR12	41531736	.	C	T	148.549	PASS	DP=35;VDB=0.0128822;SGB=-2.21267;RPBZ=-0.729364;MQBZ=0.988623;MQSBZ=-0.576697;BQBZ=-0.0693375;FS=0;MQ0F=0;AC=4;AN=8;DP4=8,5,5,1;MQ=41	GT:PL	0/1:36,0,36	1/1:101,9,0	0/0:0,18,205	0/1:54,0,179
OAR12	41531785	.	C	A	120.598	PASS	DP=33;VDB=0.0234194;SGB=-2.21267;RPBZ=-0.196005;MQBZ=0.707107;MQSBZ=-1.41421;BQBZ=-0.903696;FS=0;MQ0F=0;AC=4;AN=8;DP4=7,5,5,1;MQ=41	GT:PL	0/1:30,0,36	1/1:79,9,0	0/0:0,15,177	0/1:54,0,179
OAR12	41536842	.	T	C	178.985	PASS	DP=36;VDB=0.358583;SGB=-1.69982;RPBZ=-0.642529;MQBZ=-2.85465;MQSBZ=0.285465;BQBZ=-0.540062;FS=0;MQ0F=0;AC=5;AN=8;DP4=7,5,5,4;MQ=37	GT:PL	1/1:122,15,0	0/0:0,24,231	0/1:36,0,126	1/1:65,6,0
OAR12	41585474	.	T	C	225.784	PASS	DP=52;VDB=0.00498595;SGB=-10.3496;RPBZ=-0.439218;MQBZ=-0.454257;MQSBZ=0.706135;BQBZ=-0.0816253;FS=0;MQ0F=0;AC=3;AN=8;DP4=9,12,5,4;MQ=41	GT:PL	0/1:28,0,102	0/0:0,21,225	0/1:120,0,166	0/1:118,0,153
OAR12	4161271	.	C	T	246.766	PASS	DP=27;VDB=0.000507412;SGB=0.606669;RPBZ=0.851133;MQBZ=-1.63801;MQSBZ=-2.69153;BQBZ=-0.0617213;FS=0;MQ0F=0;AC=3;AN=8;DP4=5,0,4,8;MQ=34	GT:PL	0/1:4,0,60	0/1:165,0,18	0/1:114,0,24	0/0:0,3,42
OAR12	4165367	.	C	T	446.52	PASS	DP=65;VDB=0.00327034;SGB=-10.3573;RPBZ=-1.09274;MQBZ=-0.920076;MQSBZ=1.69544;BQBZ=-0.389832;FS=0;MQ0F=0;AC=5;AN=8;DP4=3,13,14,7;MQ=38	GT:PL	0/1:33,0,195	0/1:27,0,123	0/1:172,0,92	1/1:255,33,0
OAR12	41735930	.	C	T	614.752	PASS	DP=58;VDB=2.40766e-05;SGB=-3.78685;RPBZ=-1.54405;MQBZ=-0.279807;MQSBZ=-0.947232;BQBZ=-0.530415;FS=0;MQ0F=0;AC=6;AN=8;DP4=2,4,10,17;MQ=39	GT:PL	0/1:108,0,8	0/1:154,0,156	1/1:255,42,0	1/1:136,12,0
OAR12	41750947	.	T	G	807.2	PASS	DP=80;VDB=8.7461e-05;SGB=-2.46624;RPBZ=-0.247634;MQBZ=-1.14908;MQSBZ=-1.68346;BQBZ=0.525332;FS=0;MQ0F=0;AC=6;AN=8;DP4=2,3,24,17;MQ=39	GT:PL	1/1:255,39,0	1/1:255,39,0	0/1:227,0,6	0/1:108,0,113
OAR12	41786658	.	C	T	490.229	PASS	DP=47;VDB=0.0133724;SGB=2.68364;RPBZ=0.926455;MQBZ=0.609275;MQSBZ=-1.83371;BQBZ=0.107481;FS=0;MQ0F=0;AC=5;AN=8;DP4=3,6,13,7;MQ=37	GT:PL	0/1:142,0,150	1/1:159,18,0	1/1:233,24,0	0/0:0,9,83
OAR12	41804289	.	C	T	925.958	PASS	DP=183;VDB=1.61554e-10;SGB=-6.52768;RPBZ=-1.34906;MQBZ=-0.918867;MQSBZ=-0.0915301;BQBZ=0.688414;FS=0;MQ0F=0;AC=6;AN=8;DP4=9,17,32,45;MQ=37	GT:PL	0/1:242,0,246	1/1:255,99,0	1/1:255,24,0	0/1:213,0,255
OAR12	41835273	.	A	C	510.75	PASS	DP=48;VDB=0.025915;SGB=-3.82923;RPBZ=-0.7401;MQBZ=-0.649316;MQSBZ=1.21632;BQBZ=-0.538346;FS=0;MQ0F=0;AC=5;AN=8;DP4=6,5,10,10;MQ=39	GT:PL	0/1:80,0,145	0/1:93,0,129	0/1:194,0,15	1/1:183,15,0
OAR12	41914407	.	C	T	212.845	PASS	DP=49;VDB=0.00363353;SGB=-0.0964228;RPBZ=-0.331168;MQBZ=-0.233276;MQSBZ=1.55005;BQBZ=0;FS=0;MQ0F=0;AC=2;AN=8;DP4=11,9,5,4;MQ=38	GT:PL	0/0:0,27,255	0/1:91,0,30	0/1:162,0,36	0/0:0,24,223
OAR12	42051122	.	C	T	355.226	PASS	DP=78;VDB=0.00208765;SGB=0.15916;RPBZ=1.42186;MQBZ=-2.92923;MQSBZ=-0.181252;BQBZ=-2.34612;FS=0;MQ0F=0;AC=3;AN=8;DP4=14,12,7,12;MQ=38	GT:PL	0/1:137,0,57	0/0:0,36,255	0/1:103,0,255	0/1:155,0,12
OAR12	42059242	.	T	C	427.559	PASS	DP=43;VDB=0.00260458;SGB=1.96643;RPBZ=-0.554384;MQBZ=-0.917086;MQSBZ=-0.0342788;BQBZ=-1.18967;FS=0;MQ0F=0;AC=5;AN=8;DP4=5,3,11,6;MQ=36	GT:PL	0/1:107,0,27	1/1:230,24,0	1/1:136,15,0	0/0:0,21,218
OAR12	42522491	.	T	C	452.943	PASS	DP=43;VDB=0.016628;SGB=-2.00347;RPBZ=-0.963237;MQBZ=-0.831703;MQSBZ=0.702038;BQBZ=-1.39559;FS=0;MQ0F=0;AC=6;AN=8;DP4=2,2,18,1;MQ=40	GT:PL	0/1:58,0,104	1/1:162,21,0	1/1:152,18,0	0/1:120,0,27
OAR12	42531474	.	A	T	439.126	PASS	DP=90;VDB=0.0201178;SGB=-10.3663;RPBZ=1.00638;MQBZ=-0.0182345;MQSBZ=1.00289;BQBZ=0.203919;FS=0;MQ0F=0.0111111;AC=4;AN=8;DP4=18,13,13,8;MQ=40	GT:PL	0/1:80,0,255	0/1:117,0,137	0/1:179,0,85	0/1:101,0,193
OAR12	42901382	.	A	C	77.853	PASS	DP=13;VDB=0.140599;SGB=0.618465;RPBZ=0.960786;MQBZ=-0.547723;BQBZ=1.80278;FS=0;MQ0F=0;AC=3;AN=8;DP4=8,0,5,0;MQ=36	GT:PL	0/0:0,9,68	1/1:55,6,0	0/1:63,0,79	0/0:0,3,23
OAR12	43091687	.	C	T	628.927	PASS	DP=70;VDB=1.58568e-06;SGB=-4.34859;RPBZ=0.0874615;MQBZ=-1.45616;MQSBZ=0.294092;BQBZ=-0.579641;FS=0;MQ0F=0;AC=6;AN=8;DP4=4,4,16,15;MQ=38	GT:PL	0/1:6,0,166	1/1:255,39,0	1/1:255,33,0	0/1:152,0,87
OAR12	43099768	.	A	T	706.597	PASS	DP=75;VDB=0.0215677;SGB=-1.49261;RPBZ=1.10797;MQBZ=-0.0739734;MQSBZ=-1.36751;BQBZ=0.174146;FS=0;MQ0F=0;AC=6;AN=8;DP4=3,3,11,26;MQ=38	GT:PL	0/1:156,0,48	1/1:238,39,0	1/1:255,45,0	0/1:97,0,87
OAR12	43177557	.	C	T	249.897	PASS	DP=25;VDB=0.052315;SGB=0.179862;RPBZ=-0.614019;MQBZ=-1.82748;MQSBZ=0.984758;BQBZ=0.349418;FS=0;MQ0F=0;AC=5;AN=8;DP4=1,4,8,2;MQ=38	GT:PL	0/0:0,12,112	0/1:34,0,30	1/1:122,15,0	1/1:138,12,0
OAR12	43283379	.	G	A	310.692	PASS	DP=66;VDB=0.146167;SGB=1.06183;RPBZ=-0.65012;MQBZ=-1.3709;MQSBZ=-1.9316;BQBZ=-0.249485;FS=0;MQ0F=0;AC=3;AN=8;DP4=15,10,5,7;MQ=40	GT:PL	1/1:228,21,0	0/0:0,30,255	0/0:0,33,255	0/1:128,0,108
OAR12	43719086	.	A	G	155.151	PASS	DP=26;VDB=0.101965;SGB=-5.65078;RPBZ=-0.155302;MQBZ=0.699374;MQSBZ=0.961639;BQBZ=0.92582;FS=0;MQ0F=0;AC=5;AN=8;DP4=4,3,3,3;MQ=37	GT:PL	1/1:118,9,0	0/1:30,0,82	0/1:14,0,68	0/1:33,0,55
OAR12	43735531	.	G	T	194.26	PASS	DP=28;VDB=0.283405;SGB=-2.94636;RPBZ=0.778024;MQBZ=0.242981;MQSBZ=-2.24456;BQBZ=-0.150455;FS=0;MQ0F=0;AC=4;AN=8;DP4=2,4,5,3;MQ=39	GT:PL	0/1:36,0,36	0/1:36,0,34	0/1:108,0,98	0/1:52,0,15
OAR12	43813924	.	C	T	380.014	PASS	DP=65;VDB=0.00932598;SGB=8.70985;RPBZ=-2.71433;MQBZ=0.277787;MQSBZ=-0.742591;BQBZ=1.21413;FS=0;MQ0F=0;AC=2;AN=8;DP4=10,12,8,9;MQ=37	GT:PL	0/1:171,0,18	0/1:249,0,114	0/0:0,12,153	0/0:0,33,255
OAR12	44481152	.	C	T	94.8169	PASS	DP=38;VDB=0.206745;SGB=3.26056;RPBZ=-0.184282;MQBZ=-1.1437;MQSBZ=-1.67542;BQBZ=-0.328834;FS=0;MQ0F=0;AC=2;AN=8;DP4=10,7,2,2;MQ=40	GT:PL	0/0:0,24,239	0/0:0,9,113	1/1:138,12,0	0/0:0,18,200
OAR12	44610757	.	C	T	63.3508	PASS	DP=10;VDB=0.130743;SGB=0.891771;RPBZ=-0.630512;MQBZ=-0.224387;BQBZ=-1;FS=0;MQ0F=0;AC=2;AN=8;DP4=5,0,5,0;MQ=36	GT:PL	0/0:0,6,55	0/0:0,3,36	0/0:1,0,47	1/1:102,12,0
OAR12	44682631	.	T	C	44.8505	PASS	DP=35;VDB=0.392388;SGB=-2.36533;RPBZ=2.58583;MQBZ=-0.379517;MQSBZ=1.09388;BQBZ=0;FS=0;MQ0F=0;AC=2;AN=8;DP4=11,7,2,1;MQ=39	GT:PL	0/1:36,0,36	0/1:48,0,121	0/0:0,24,231	0/0:0,15,172
OAR12	44693312	.	G	A	210.087	PASS	DP=56;VDB=0.11127;SGB=12.9307;RPBZ=0.555841;MQBZ=0.965973;MQSBZ=-0.0267984;BQBZ=0.824848;FS=0;MQ0F=0;AC=2;AN=8;DP4=10,12,7,4;MQ=39	GT:PL	0/0:0,21,187	0/0:0,21,219	0/0:0,24,227	1/1:255,33,0
OAR12	44882938	.	C	T	249.78	PASS	DP=72;VDB=0.161751;SGB=0.675642;RPBZ=-1.27598;MQBZ=0.816807;MQSBZ=-0.344363;BQBZ=-0.34617;FS=0;MQ0F=0;AC=2;AN=8;DP4=12,19,3,8;MQ=40	GT:PL	0/0:0,27,248	0/1:176,0,141	0/1:113,0,66	0/0:0,45,255
OAR12	44982790	.	A	T	251.01	PASS	DP=56;VDB=0.0105399;SGB=0.289452;RPBZ=-0.572619;MQBZ=0.362615;MQSBZ=-0.136247;BQBZ=-1.56057;FS=0;MQ0F=0.0178571;AC=2;AN=8;DP4=13,8,4,6;MQ=39	GT:PL	0/0:0,27,255	0/1:116,0,126	0/1:174,0,80	0/0:0,15,128
OAR12	46148029	.	A	G	132.154	PASS	DP=91;VDB=0.102965;SGB=-9.73547;RPBZ=2.32572;MQBZ=-0.359321;MQSBZ=-0.595984;BQBZ=0.963299;FS=0;MQ0F=0;AC=2;AN=8;DP4=35,12,5,3;MQ=40	GT:PL	0/1:103,0,110	0/0:0,25,255	0/1:69,0,255	0/0:0,51,255
OAR12	46148093	.	A	G	407.631	PASS	DP=96;VDB=0.00173778;SGB=2.99323;RPBZ=-4.35748;MQBZ=0.474502;MQSBZ=-1.88155;BQBZ=1.55488;FS=0;MQ0F=0;AC=2;AN=8;DP4=14,23,7,10;MQ=40	GT:PL	0/0:0,27,249	0/1:206,0,89	0/0:0,54,255	0/1:241,0,154
OAR12	46201719	.	A	C	161.457	PASS	DP=32;VDB=0.000225647;SGB=-2.06645;RPBZ=-0.638258;MQBZ=-0.261861;MQSBZ=0.810192;BQBZ=-1.74233;FS=0;MQ0F=0;AC=3;AN=8;DP4=6,4,7,0;MQ=41	GT:PL	0/1:50,0,92	0/1:92,0,63	0/1:58,0,90	0/0:0,6,77
OAR12	46267837	.	A	T	108.644	PASS	DP=8;VDB=0.194159;SGB=-2.73266;RPBZ=0.299933;MQBZ=-0.344265;BQBZ=0.394405;FS=0;MQ0F=0;AC=6;AN=8;DP4=3,0,5,0;MQ=39	GT:PL	0/1:46,0,27	1/1:36,3,0	1/1:36,3,0	0/1:27,0,54
OAR12	46363486	.	C	T	191.59	PASS	DP=35;VDB=0.101802;SGB=1.89663;RPBZ=-0.391803;MQBZ=0.293445;MQSBZ=-1.35993;BQBZ=-0.393371;FS=0;MQ0F=0.0285714;AC=3;AN=8;DP4=3,7,3,4;MQ=37	GT:PL	0/1:102,0,30	0/0:0,12,118	0/0:0,15,154	1/1:134,12,0
OAR12	46497430	.	C	T	116.662	PASS	DP=56;VDB=0.207027;SGB=-0.867633;RPBZ=1.91654;MQBZ=-0.550451;MQSBZ=-1.08817;BQBZ=-1.00482;FS=0;MQ0F=0;AC=2;AN=8;DP4=11,13,3,4;MQ=39	GT:PL	0/1:30,0,124	0/0:0,24,242	0/0:0,24,236	0/1:126,0,119
OAR12	47474840	.	G	A	455.785	PASS	DP=98;VDB=0.00128333;SGB=0.931447;RPBZ=0.824354;MQBZ=2.31339;MQSBZ=0.519136;BQBZ=0.729663;FS=0;MQ0F=0;AC=3;AN=8;DP4=17,16,9,14;MQ=38	GT:PL	0/0:0,45,255	0/1:235,0,45	0/1:248,0,161	0/1:12,0,221
OAR12	47484280	.	G	A	240.946	PASS	DP=82;VDB=0.000889954;SGB=-12.1909;RPBZ=-0.392041;MQBZ=-1.10213;MQSBZ=-0.620237;BQBZ=-0.786466;FS=0;MQ0F=0;AC=2;AN=8;DP4=16,19,8,4;MQ=39	GT:PL	0/1:177,0,66	0/0:0,27,255	0/0:0,15,255	0/1:103,0,145
OAR12	47525178	.	C	T	105.586	PASS	DP=16;VDB=0.0539735;SGB=1.24088;RPBZ=-0.162818;MQBZ=-0.377964;BQBZ=0.57735;FS=0;MQ0F=0;AC=2;AN=8;DP4=10,0,6,0;MQ=39	GT:PL	0/0:0,6,51	0/0:0,15,126	0/1:70,0,24	0/1:74,0,48
OAR12	47887712	.	G	A	83.7888	PASS	DP=65;VDB=0.119488;SGB=-0.864905;RPBZ=-1.97212;MQBZ=-1.7705;MQSBZ=-1.78999;BQBZ=-0.613441;FS=0;MQ0F=0.0153846;AC=2;AN=8;DP4=22,15,6,1;MQ=37	GT:PL	0/0:0,36,255	0/0:0,39,255	0/1:3,0,221	0/1:117,0,40
OAR12	48898497	.	T	G	82.0373	PASS	DP=57;VDB=0.0175817;SGB=-2.00771;RPBZ=-0.508808;MQBZ=1.15332;MQSBZ=2.8064;BQBZ=0.391108;FS=0;MQ0F=0;AC=2;AN=8;DP4=17,13,2,2;MQ=39	GT:PL	0/1:58,0,88	0/0:0,57,255	0/0:0,15,183	0/1:63,0,78
OAR12	48949830	.	T	C	164.467	PASS	DP=16;VDB=0.0674392;SGB=-2.84753;RPBZ=0.781133;MQBZ=-0.707107;MQSBZ=1.41421;BQBZ=-1.06066;FS=0;MQ0F=0;AC=6;AN=8;DP4=1,2,2,4;MQ=40	GT:PL	1/1:84,6,0	0/1:33,0,75	1/1:67,6,0	0/1:18,0,36
OAR12	49090698	.	C	T	137.446	PASS	DP=30;VDB=0.0539735;SGB=-2.21267;RPBZ=-0.0879375;MQBZ=0.510646;MQSBZ=1.70215;BQBZ=-0.297621;FS=0;MQ0F=0;AC=4;AN=8;DP4=10,3,3,3;MQ=37	GT:PL	1/1:96,9,0	0/1:63,0,104	0/0:0,12,142	0/1:21,0,131
OAR12	49324495	.	C	T	572.165	PASS	DP=86;VDB=0.00250911;SGB=7.6281;RPBZ=1.9412;MQBZ=-1.76882;MQSBZ=-0.997014;BQBZ=-1.34695;FS=0;MQ0F=0.0116279;AC=4;AN=8;DP4=6,10,19,15;MQ=39	GT:PL	0/1:165,0,51	0/1:196,0,163	0/0:0,24,252	1/1:255,57,0
OAR12	51025388	.	C	A	294.796	PASS	DP=41;VDB=0.0224524;SGB=-1.3634;RPBZ=-2.09762;MQBZ=0.700645;MQSBZ=-0.725923;BQBZ=0.733772;FS=0;MQ0F=0.0243902;AC=3;AN=8;DP4=8,7,4,7;MQ=37	GT:PL	0/1:112,0,106	0/0:0,12,137	0/1:94,0,133	0/1:128,0,27
OAR12	51393	.	G	A	167.734	PASS	DP=16;VDB=0.118204;SGB=-0.821;RPBZ=-0.259281;MQBZ=1.07375;MQSBZ=-0.436564;BQBZ=0.154303;FS=0;MQ0F=0;AC=6;AN=8;DP4=2,1,2,4;MQ=35	GT:PL	0/0:0,9,100	1/1:48,6,0	1/1:118,9,0	1/1:42,3,0
OAR12	51411710	.	A	G	32.3526	PASS	DP=21;VDB=0.02;SGB=-2.68629;RPBZ=0;MQBZ=0.845968;MQSBZ=-0.84073;BQBZ=1.21106;FS=0;MQ0F=0;AC=2;AN=8;DP4=5,5,1,1;MQ=38	GT:PL	0/1:42,3,0	0/0:0,6,84	0/0:0,15,161	0/1:30,0,86
OAR12	51878756	.	T	C	314.536	PASS	DP=28;VDB=0.0442698;SGB=-3.33008;RPBZ=0.106325;MQBZ=-1.51002;MQSBZ=0.107539;BQBZ=-0.878235;FS=0;MQ0F=0;AC=5;AN=8;DP4=3,2,4,8;MQ=38	GT:PL	0/1:60,0,72	0/1:66,0,72	0/1:90,0,24	1/1:138,15,0
OAR12	51947938	.	G	A	322.704	PASS	DP=61;VDB=0.00208073;SGB=-0.788458;RPBZ=1.10778;MQBZ=-0.14886;MQSBZ=-0.76911;BQBZ=-0.174959;FS=0;MQ0F=0;AC=3;AN=8;DP4=7,13,7,7;MQ=39	GT:PL	0/1:207,0,18	0/0:0,18,181	0/1:51,0,224	0/1:104,0,122
OAR12	52071531	.	T	C	155.785	PASS	DP=33;VDB=0.0018116;SGB=-1.72086;RPBZ=2.1285;MQBZ=-1.68655;MQSBZ=0.193649;BQBZ=-0.818811;FS=0;MQ0F=0;AC=4;AN=8;DP4=3,7,1,8;MQ=37	GT:PL	0/1:77,0,77	0/0:0,15,177	1/1:22,5,2	0/1:99,0,66
OAR12	52089078	.	C	T	476.332	PASS	DP=120;VDB=0.00754498;SGB=-12.2009;RPBZ=2.18292;MQBZ=4.0659;MQSBZ=1.1193;BQBZ=0.320009;FS=0;MQ0F=0;AC=4;AN=8;DP4=18,19,16,11;MQ=32	GT:PL	0/1:79,0,208	0/1:59,0,72	0/1:255,0,80	0/1:121,0,247
OAR12	52089102	.	A	G	202.16	PASS	DP=121;VDB=4.61057e-05;SGB=-36.7397;RPBZ=-1.10545;MQBZ=-5.43121;MQSBZ=1.64916;BQBZ=-0.104274;FS=0;MQ0F=0;AC=4;AN=8;DP4=16,18,12,7;MQ=33	GT:PL	0/1:51,0,155	0/1:59,0,99	0/1:73,0,255	0/1:60,0,247
OAR12	52089138	.	T	G	251.083	PASS	DP=83;VDB=0.00709423;SGB=-10.6729;RPBZ=-0.896845;MQBZ=-5.38658;MQSBZ=-0.201342;BQBZ=-1.36474;FS=0;MQ0F=0;AC=4;AN=8;DP4=9,11,9,13;MQ=30	GT:PL	0/1:27,0,85	0/1:69,0,27	0/1:95,0,225	0/1:98,0,197
OAR12	52089155	.	G	C	219.059	PASS	DP=75;VDB=0.0103124;SGB=-10.058;RPBZ=-0.79538;MQBZ=-5.21861;MQSBZ=-0.316023;BQBZ=-1.66015;FS=0;MQ0F=0;AC=4;AN=8;DP4=9,9,7,13;MQ=30	GT:PL	0/1:37,0,85	0/1:69,0,27	0/1:97,0,208	0/1:54,0,181
OAR12	52089156	.	C	T	219.059	PASS	DP=74;VDB=0.0101432;SGB=-10.058;RPBZ=-0.850105;MQBZ=-5.21861;MQSBZ=-0.316023;BQBZ=0;FS=0;MQ0F=0;AC=4;AN=8;DP4=9,9,7,13;MQ=30	GT:PL	0/1:37,0,85	0/1:69,0,27	0/1:97,0,208	0/1:54,0,181
OAR12	52089158	.	A	C	218.086	PASS	DP=69;VDB=0.0177207;SGB=-9.74968;RPBZ=-0.798848;MQBZ=-5.05425;MQSBZ=-0.453106;BQBZ=-0.832286;FS=0;MQ0F=0;AC=4;AN=8;DP4=8,9,6,13;MQ=30	GT:PL	0/1:33,0,88	0/1:69,0,27	0/1:97,0,203	0/1:57,0,154
OAR12	52089177	.	C	A	136.326	PASS	DP=31;VDB=0.00131549;SGB=-8.82427;RPBZ=0.890468;MQBZ=-4.70909;BQBZ=-1.70318;FS=0;MQ0F=0;AC=5;AN=8;DP4=0,15,0,16;MQ=29	GT:PL	0/1:16,0,68	1/1:57,9,0	0/1:67,0,119	0/1:36,0,106
OAR12	52089210	.	A	G	43.6575	PASS	DP=14;VDB=0.00102666;SGB=-5.99185;RPBZ=0.641703;MQBZ=-2.96131;FS=0;MQ0F=0;AC=4;AN=8;DP4=0,7,0,7;MQ=27	GT:PL	0/1:2,0,17	0/1:23,3,0	0/1:25,0,88	0/1:30,0,52
OAR12	52275443	.	C	T	58.5043	PASS	DP=84;VDB=0.243476;SGB=1.90845;RPBZ=0.152556;MQBZ=0.816192;MQSBZ=-0.394601;BQBZ=-0.284765;FS=0;MQ0F=0.107143;AC=2;AN=8;DP4=18,26,1,2;MQ=27	GT:PL	1/1:101,9,0	0/0:0,18,166	0/0:0,69,255	0/0:0,45,255
OAR12	522962	.	G	A	362.482	PASS	DP=70;VDB=0.147249;SGB=8.7407;RPBZ=0.682256;MQBZ=-0.20622;MQSBZ=-1.18625;BQBZ=0.540748;FS=0;MQ0F=0;AC=3;AN=8;DP4=11,12,9,8;MQ=39	GT:PL	0/0:0,30,255	0/0:0,30,255	0/1:153,0,78	1/1:255,33,0
OAR12	52596193	.	G	A	214.996	PASS	DP=31;VDB=0.0205067;SGB=1.89663;RPBZ=-1.56625;BQBZ=-0.526831;FS=0;MQ0F=0;AC=5;AN=8;DP4=7,3,4,3;MQ=42	GT:PL	1/1:142,12,0	0/1:0,3,42	0/0:0,27,247	1/1:118,9,0
OAR12	52729067	.	A	C	279.154	PASS	DP=24;VDB=0.0340797;SGB=-0.0320892;RPBZ=0.18822;MQBZ=1.11111;MQSBZ=0.612372;BQBZ=-0.57735;FS=0;MQ0F=0;AC=6;AN=8;DP4=1,2,3,6;MQ=40	GT:PL	0/0:0,9,115	1/1:42,3,0	1/1:109,9,0	1/1:169,15,0
OAR12	52729099	.	A	T	55.1512	PASS	DP=19;VDB=0.0349627;SGB=1.90845;RPBZ=-0.721646;MQBZ=-1.11111;MQSBZ=-1.0328;BQBZ=-0.971008;FS=0;MQ0F=0;AC=2;AN=8;DP4=2,7,0,3;MQ=40	GT:PL	1/1:96,9,0	0/0:0,3,42	0/0:0,9,101	0/0:0,15,163
OAR12	52863932	.	A	G	545.07	PASS	DP=51;VDB=0.00555194;SGB=3.39685;RPBZ=0.384085;MQBZ=1.12399;MQSBZ=-3.07634;BQBZ=0.933984;FS=0;MQ0F=0;AC=4;AN=8;DP4=4,3,14,8;MQ=40	GT:PL	0/1:89,0,34	0/0:0,12,138	0/1:245,0,12	1/1:255,30,0
OAR12	52899193	.	A	G	160.795	PASS	DP=66;VDB=0.00885852;SGB=-0.0964228;RPBZ=-0.158175;MQBZ=-1.05108;MQSBZ=-0.858794;BQBZ=-2.39247;FS=0;MQ0F=0;AC=2;AN=8;DP4=12,13,1,8;MQ=39	GT:PL	0/0:0,6,84	0/0:0,21,222	0/1:84,0,149	0/1:116,0,255
OAR12	52933541	.	G	A	87.8638	PASS	DP=10;VDB=0.0404803;SGB=-2.73266;RPBZ=0.105085;MQBZ=0.111803;BQBZ=0.149071;FS=0;MQ0F=0;AC=6;AN=8;DP4=5,0,5,0;MQ=32	GT:PL	0/1:47,0,27	1/1:24,3,0	1/1:36,3,0	0/1:17,0,68
OAR12	52933656	.	T	C	540.47	PASS	DP=83;VDB=1.71158e-05;SGB=-10.9799;RPBZ=0.479762;MQBZ=-0.263933;MQSBZ=-0.174751;BQBZ=0.121951;FS=0;MQ0F=0;AC=4;AN=8;DP4=17,7,11,12;MQ=38	GT:PL	0/1:231,0,111	0/1:141,0,27	0/1:141,0,145	0/1:65,0,232
OAR12	53321674	.	A	C	428.629	PASS	DP=64;VDB=0.00501032;SGB=8.70985;RPBZ=-1.19379;MQBZ=-1.3421;MQSBZ=-0.307565;BQBZ=0.856594;FS=0;MQ0F=0;AC=4;AN=8;DP4=10,7,7,10;MQ=39	GT:PL	1/1:224,21,0	0/0:0,21,207	1/1:254,30,0	0/0:0,30,255
OAR12	53331585	.	A	G	47.2436	PASS	DP=31;VDB=0.764235;SGB=-2.36533;RPBZ=0.20195;MQBZ=-0.888091;MQSBZ=-0.355784;BQBZ=0.480384;FS=0;MQ0F=0;AC=2;AN=8;DP4=10,3,2,1;MQ=39	GT:PL	0/0:0,18,183	0/0:0,9,99	0/1:30,0,94	0/1:56,0,33
OAR12	53331637	.	G	A	366.33	PASS	DP=41;VDB=0.133653;SGB=5.34201;RPBZ=1.03854;MQBZ=2.06525;MQSBZ=-1.73423;BQBZ=0.690479;FS=0;MQ0F=0;AC=4;AN=8;DP4=3,7,8,5;MQ=40	GT:PL	1/1:215,21,0	0/0:0,18,192	1/1:200,18,0	0/0:0,12,117
OAR12	53595617	.	C	T	32.4955	PASS	DP=6;VDB=0.56;SGB=-1.03207;RPBZ=0;FS=0;MQ0F=0;AC=3;AN=8;DP4=0,4,0,2;MQ=42	GT:PL	0/1:36,3,0	0/1:0,3,36	0/1:36,3,0	0/0:0,9,90
OAR12	54136512	.	G	A	214.759	PASS	DP=39;VDB=0.00100041;SGB=-1.72086;RPBZ=1.33215;MQBZ=-1.67332;MQSBZ=-1.1368;BQBZ=-1.34835;FS=0;MQ0F=0;AC=3;AN=8;DP4=5,7,3,6;MQ=41	GT:PL	0/1:88,0,69	0/1:103,0,66	0/0:0,15,176	0/1:63,0,92
OAR12	54228746	.	C	A	210.099	PASS	DP=63;VDB=0.476417;SGB=15.2489;RPBZ=-0.135094;MQBZ=-0.457138;MQSBZ=-0.089617;BQBZ=0.255737;FS=0;MQ0F=0.015873;AC=2;AN=8;DP4=10,11,8,6;MQ=40	GT:PL	0/0:0,18,188	0/0:0,21,209	1/1:255,42,0	0/0:0,24,255
OAR12	54371150	.	G	A	68.3812	PASS	DP=13;VDB=0.0298006;SGB=3.26056;RPBZ=-1.00435;MQBZ=0.981307;BQBZ=1.25529;FS=0;MQ0F=0;AC=2;AN=8;DP4=9,0,4,0;MQ=40	GT:PL	0/0:0,18,135	0/0:0,3,23	1/1:110,12,0	0/0:0,6,58
OAR12	54451508	.	C	T	159.233	PASS	DP=42;VDB=0.347872;SGB=-0.867633;RPBZ=-0.0926933;MQBZ=-0.321745;MQSBZ=-1.05338;BQBZ=0.776673;FS=0;MQ0F=0;AC=2;AN=8;DP4=12,6,4,3;MQ=41	GT:PL	0/1:74,0,118	0/0:0,12,146	0/0:0,21,192	0/1:124,0,93
OAR12	54571019	.	C	A	251.154	PASS	DP=53;VDB=0.600287;SGB=6.02524;RPBZ=-0.888068;MQBZ=0.34287;MQSBZ=0.111081;BQBZ=-1.02994;FS=0;MQ0F=0;AC=2;AN=8;DP4=12,9,5,8;MQ=38	GT:PL	0/1:108,0,76	0/0:0,9,113	0/1:182,0,84	0/0:0,36,255
OAR12	55085492	.	G	A	93.4943	PASS	DP=31;VDB=0.0489998;SGB=-1.63269;RPBZ=0.848442;MQBZ=-1.06213;MQSBZ=-2.81587;BQBZ=-0.172251;FS=0;MQ0F=0;AC=2;AN=8;DP4=7,6,3,2;MQ=37	GT:PL	0/0:0,9,102	0/1:72,0,24	0/0:0,15,166	0/1:60,0,125
OAR12	5510092	.	A	G	266.342	PASS	DP=18;VDB=0.215477;SGB=0.355435;RPBZ=-0.237875;MQBZ=-0.471405;MQSBZ=-0.912871;BQBZ=0.545988;FS=0;MQ0F=0;AC=6;AN=8;DP4=2,0,3,6;MQ=41	GT:PL	1/1:72,6,0	0/1:0,3,30	0/1:75,0,33	1/1:159,15,0
OAR12	55404917	.	A	G	64.4759	PASS	DP=18;VDB=0.0221621;SGB=1.56341;RPBZ=1.60357;FS=0;MQ0F=0;AC=2;AN=8;DP4=3,3,3,0;MQ=42	GT:PL	1/1:105,9,0	0/0:0,6,84	0/0:0,6,84	0/0:0,6,84
OAR12	55617327	.	G	A	541.026	PASS	DP=60;VDB=0.00247564;SGB=-3.83981;RPBZ=0.955747;MQBZ=0.166093;MQSBZ=0.352742;BQBZ=-0.293016;FS=0;MQ0F=0;AC=4;AN=8;DP4=5,9,13,8;MQ=40	GT:PL	0/1:214,0,63	0/1:66,0,72	0/1:146,0,125	0/1:153,0,107
OAR12	5585640	.	T	C	612.471	PASS	DP=111;VDB=0.000185796;SGB=-14.0493;RPBZ=0.0851489;MQBZ=0.47929;MQSBZ=-0.108107;BQBZ=0.459827;FS=0;MQ0F=0;AC=4;AN=8;DP4=12,17,15,18;MQ=32	GT:PL	0/1:93,0,204	0/1:126,0,113	0/1:255,0,184	0/1:176,0,77
OAR12	55898001	.	G	A	334.685	PASS	DP=61;VDB=0.00222306;SGB=7.3787;RPBZ=-0.734982;MQBZ=-1.81566;MQSBZ=1.01358;BQBZ=0.414695;FS=0;MQ0F=0;AC=3;AN=8;DP4=7,13,7,8;MQ=39	GT:PL	0/0:0,18,190	0/1:125,0,125	0/0:0,27,255	1/1:255,30,0
OAR12	57287918	.	C	T	151.681	PASS	DP=36;VDB=0.0861031;SGB=-2.0384;RPBZ=1.27389;MQBZ=-1.8681;MQSBZ=-1.52096;BQBZ=-0.597614;FS=0;MQ0F=0;AC=3;AN=8;DP4=7,5,4,3;MQ=39	GT:PL	0/1:30,0,36	0/1:41,0,27	0/0:0,18,204	0/1:120,0,117
OAR12	57331860	.	T	G	45.285	PASS	DP=9;VDB=0.28;SGB=-1.03207;RPBZ=1.73205;BQBZ=0;FS=0;MQ0F=0;AC=3;AN=8;DP4=2,1,2,0;MQ=42	GT:PL	0/1:0,3,36	0/1:42,3,0	0/0:0,6,84	0/1:42,3,0
OAR12	57697782	.	A	G	70.4355	PASS	DP=26;VDB=0.0349142;SGB=0.618465;RPBZ=-0.27634;MQBZ=1.31559;MQSBZ=-0.930261;BQBZ=-0.804093;FS=0;MQ0F=0;AC=2;AN=8;DP4=2,8,1,4;MQ=37	GT:PL	0/1:33,0,47	0/0:0,3,42	0/0:0,18,171	0/1:75,0,33
OAR12	58749642	.	C	T	245.839	PASS	DP=102;VDB=0.459646;SGB=0.676086;RPBZ=-0.899304;MQBZ=0.332749;MQSBZ=0.549607;BQBZ=0.810769;FS=0;MQ0F=0;AC=2;AN=8;DP4=31,17,4,7;MQ=40	GT:PL	0/0:0,60,255	0/1:53,0,164	0/1:232,0,161	0/0:0,45,255
OAR12	59215777	.	G	A	244.452	PASS	DP=25;VDB=0.00444948;SGB=-2.68244;RPBZ=1.13961;MQBZ=1.34164;MQSBZ=-0.866025;BQBZ=0.0929622;FS=0;MQ0F=0;AC=5;AN=8;DP4=1,4,5,4;MQ=40	GT:PL	0/1:27,0,68	1/1:36,3,0	0/1:36,0,36	0/1:183,0,42
OAR12	59359022	.	G	A	193.643	PASS	DP=16;VDB=0.0974253;SGB=-2.78917;RPBZ=-0.666667;MQBZ=-0.57735;MQSBZ=-0.774597;FS=0;MQ0F=0;AC=6;AN=8;DP4=2,0,1,5;MQ=41	GT:PL	1/1:42,3,0	1/1:117,9,0	0/1:36,0,36	0/1:36,0,36
OAR12	59545352	.	C	T	499.334	PASS	DP=55;VDB=0.000946251;SGB=-3.87173;RPBZ=0.249565;MQBZ=0.107813;MQSBZ=-0.757075;BQBZ=0.49371;FS=0;MQ0F=0;AC=5;AN=8;DP4=3,3,10,10;MQ=33	GT:PL	0/1:163,0,24	0/1:77,0,66	1/1:211,21,0	0/1:89,0,46
OAR12	5987563	.	A	G	144.408	PASS	DP=17;VDB=0.0170667;SGB=0.717222;RPBZ=-1.22988;MQBZ=1.11803;MQSBZ=-0.707107;BQBZ=0.33541;FS=0;MQ0F=0;AC=3;AN=8;DP4=0,4,3,2;MQ=39	GT:PL	1/1:77,6,0	0/1:107,0,30	0/0:0,3,23	0/0:0,6,77
OAR12	59906604	.	C	T	279.897	PASS	DP=21;VDB=0.0917263;SGB=-0.0583406;RPBZ=-0.671038;MQBZ=-1.09545;MQSBZ=-0.737865;BQBZ=-1.33333;FS=0;MQ0F=0;AC=6;AN=8;DP4=1,2,5,4;MQ=40	GT:PL	1/1:78,6,0	1/1:66,6,0	1/1:177,15,0	0/0:0,9,119
OAR12	59957304	.	G	A	484.294	PASS	DP=51;VDB=0.0668901;SGB=-3.69895;RPBZ=-0.764355;MQBZ=-0.551656;MQSBZ=-1.13691;BQBZ=-0.588974;FS=0;MQ0F=0;AC=6;AN=8;DP4=4,6,10,9;MQ=38	GT:PL	1/1:118,9,0	1/1:229,21,0	0/1:160,0,79	0/1:16,0,208
OAR12	60301328	.	A	T	832.196	PASS	DP=73;VDB=0.00712437;SGB=-2.57055;RPBZ=0.837698;MQBZ=-1.27229;MQSBZ=0.0484622;BQBZ=-0.422556;FS=0;MQ0F=0;AC=6;AN=8;DP4=2,2,26,13;MQ=38	GT:PL	0/1:135,0,49	1/1:247,30,0	0/1:237,0,39	1/1:255,36,0
OAR12	60780615	.	A	G	458.552	PASS	DP=43;VDB=0.0150857;SGB=2.14877;RPBZ=-0.449089;MQBZ=-1.16316;MQSBZ=-0.306394;BQBZ=-0.754227;FS=0;MQ0F=0;AC=5;AN=8;DP4=3,4,7,10;MQ=39	GT:PL	0/1:85,0,101	1/1:163,15,0	0/0:0,12,143	1/1:255,27,0
OAR12	60785709	.	G	A	151.221	PASS	DP=21;VDB=0.0248912;SGB=-2.21267;RPBZ=-0.321382;MQBZ=-0.123091;MQSBZ=1.24838;BQBZ=0.421637;FS=0;MQ0F=0;AC=5;AN=8;DP4=3,3,4,2;MQ=38	GT:PL	0/1:12,0,68	1/1:77,6,0	0/0:0,12,128	1/1:105,9,0
OAR12	61322493	.	A	G	36.9634	PASS	DP=13;VDB=0.36;SGB=-1.03207;RPBZ=-0.774597;BQBZ=0.632456;FS=0;MQ0F=0;AC=2;AN=8;DP4=4,1,2,0;MQ=42	GT:PL	0/0:0,6,78	0/0:0,3,42	0/1:42,3,0	0/1:33,0,68
OAR12	61329340	.	C	A	393.628	PASS	DP=64;VDB=0.00275794;SGB=3.49879;RPBZ=2.08894;MQBZ=-0.142003;MQSBZ=0.448053;BQBZ=-0.170506;FS=0;MQ0F=0;AC=4;AN=8;DP4=6,8,10,10;MQ=39	GT:PL	0/1:117,0,45	0/0:0,18,206	1/1:255,36,0	0/1:65,0,182
OAR12	61592291	.	C	T	318.642	PASS	DP=35;VDB=0.00129649;SGB=-3.32962;RPBZ=-1.60055;MQBZ=-1.69112;MQSBZ=0.544412;BQBZ=-0.623148;FS=0;MQ0F=0;AC=5;AN=8;DP4=6,2,8,5;MQ=37	GT:PL	0/1:102,0,89	0/1:58,0,129	0/1:36,0,30	1/1:162,18,0
OAR12	61604358	.	T	A	336.108	PASS	DP=33;VDB=0.0126959;SGB=5.3158;RPBZ=-1.6432;MQBZ=-0.186339;MQSBZ=0.366988;BQBZ=1.11926;FS=0;MQ0F=0;AC=5;AN=8;DP4=5,3,6,6;MQ=40	GT:PL	0/1:0,3,42	1/1:236,24,0	1/1:146,12,0	0/0:0,21,208
OAR12	61616559	.	A	C	290.953	PASS	DP=31;VDB=0.0391189;SGB=0.347274;RPBZ=-1.91379;MQBZ=0.0574994;MQSBZ=0.789753;BQBZ=-0.432768;FS=0;MQ0F=0;AC=4;AN=8;DP4=3,4,5,6;MQ=39	GT:PL	0/1:70,0,72	1/1:144,12,0	0/1:119,0,57	0/0:0,9,101
OAR12	61798703	.	G	C	162.632	PASS	DP=25;VDB=0.00311747;SGB=4.68384;RPBZ=0.521886;MQBZ=-0.242291;BQBZ=0.388744;FS=0;MQ0F=0;AC=3;AN=8;DP4=0,14,0,11;MQ=38	GT:PL	1/1:138,24,0	0/0:0,6,66	0/0:0,21,143	0/1:69,0,106
OAR12	61989961	.	C	A	178.417	PASS	DP=36;VDB=0.0264851;SGB=-0.866853;RPBZ=2.18176;MQBZ=-0.615489;MQSBZ=-0.0629941;BQBZ=0.932915;FS=0;MQ0F=0;AC=3;AN=8;DP4=8,8,4,3;MQ=41	GT:PL	0/1:143,0,147	0/0:0,6,72	0/0:0,24,208	1/1:77,6,0
OAR12	62181825	.	T	C	31.9987	PASS	DP=22;VDB=0.02;SGB=-2.68629;RPBZ=0;MQBZ=0.447214;MQSBZ=1;BQBZ=0.660578;FS=0;MQ0F=0;AC=2;AN=8;DP4=4,6,2,0;MQ=40	GT:PL	0/0:0,12,148	0/1:30,0,64	0/0:0,9,118	0/1:42,3,0
OAR12	6228540	.	T	A	488.335	PASS	DP=47;VDB=0.00189505;SGB=2.38807;RPBZ=-1.92903;MQBZ=-0.276364;MQSBZ=-1.30503;BQBZ=-0.382242;FS=0;MQ0F=0;AC=5;AN=8;DP4=2,6,7,12;MQ=39	GT:PL	1/1:186,21,0	0/0:0,6,77	0/1:164,0,167	1/1:181,18,0
OAR12	62647472	.	C	T	407.427	PASS	DP=48;VDB=0.0155327;SGB=-0.416123;RPBZ=-1.35767;MQBZ=-0.204003;MQSBZ=0.694038;BQBZ=0.917663;FS=0;MQ0F=0;AC=5;AN=8;DP4=8,4,7,9;MQ=36	GT:PL	0/1:166,0,104	1/1:101,9,0	0/0:0,18,211	1/1:185,18,0
OAR12	6294390	.	C	T	98.0131	PASS	DP=42;VDB=0.585652;SGB=-2.00512;RPBZ=0.429782;MQBZ=-0.0546536;MQSBZ=2.24832;BQBZ=1.61278;FS=0;MQ0F=0;AC=2;AN=8;DP4=11,9,2,2;MQ=39	GT:PL	0/0:0,27,255	0/1:40,3,0	0/1:99,0,114	0/0:0,21,176
OAR12	63179413	.	G	A	122.293	PASS	DP=57;VDB=0.633777;SGB=-22.2163;RPBZ=-3.81929;MQBZ=-1.31297;MQSBZ=0.212662;BQBZ=2.06044;FS=0;MQ0F=0;AC=2;AN=8;DP4=3,31,1,9;MQ=39	GT:PL	0/1:82,0,80	0/0:0,20,229	0/1:79,0,110	0/0:0,10,156
OAR12	63226136	.	A	G	123.26	PASS	DP=32;VDB=0.0162911;SGB=-2.06645;RPBZ=2.2127;MQBZ=-0.719708;MQSBZ=-0.163206;BQBZ=0.983739;FS=0;MQ0F=0;AC=4;AN=8;DP4=5,3,7,0;MQ=34	GT:PL	1/1:62,6,0	0/1:31,0,59	0/1:71,0,71	0/0:0,9,76
OAR12	63226223	.	T	C	376.475	PASS	DP=93;VDB=0.000236127;SGB=-33.5123;RPBZ=-0.145107;MQBZ=1.17767;MQSBZ=-0.393611;BQBZ=0.338503;FS=0;MQ0F=0.0215054;AC=4;AN=8;DP4=14,19,9,8;MQ=36	GT:PL	0/1:21,0,159	0/1:48,0,189	0/1:215,0,249	0/1:132,0,107
OAR12	63360237	.	G	T	207.23	PASS	DP=61;VDB=0.0116902;SGB=-0.482272;RPBZ=0.843914;MQBZ=-0.336969;MQSBZ=1.16326;BQBZ=0.61895;FS=0;MQ0F=0;AC=3;AN=8;DP4=9,16,3,5;MQ=41	GT:PL	0/1:138,0,205	0/0:0,27,255	0/0:0,24,243	1/1:113,9,0
OAR12	63422240	.	G	T	461.145	PASS	DP=77;VDB=0.165588;SGB=-0.0342242;RPBZ=1.59456;MQBZ=0.797987;MQSBZ=1.32891;BQBZ=0.399246;FS=0;MQ0F=0;AC=3;AN=8;DP4=21,7,8,10;MQ=40	GT:PL	0/1:213,0,113	0/1:115,0,219	0/0:0,39,255	0/1:173,0,15
OAR12	63936837	.	T	G	45.2931	PASS	DP=8;VDB=0.02;SGB=-1.03207;RPBZ=1.82574;MQBZ=0.816497;MQSBZ=0.816497;BQBZ=1.33333;FS=0;MQ0F=0;AC=3;AN=8;DP4=3,0,0,2;MQ=38	GT:PL	0/0:0,6,72	0/1:0,3,24	0/1:42,3,0	0/1:42,3,0
OAR12	6402415	.	C	T	86.8757	PASS	DP=39;VDB=0.491115;SGB=-2.00512;RPBZ=0.170831;MQBZ=-0.715329;MQSBZ=0.280575;BQBZ=1.31358;FS=0;MQ0F=0;AC=2;AN=8;DP4=11,7,2,2;MQ=41	GT:PL	0/1:24,0,155	0/1:102,0,69	0/0:0,12,146	0/0:0,21,216
OAR12	6402439	.	C	T	86.9009	PASS	DP=42;VDB=0.38486;SGB=-2.00512;RPBZ=0.469119;MQBZ=-0.715329;MQSBZ=0.443273;BQBZ=0.856349;FS=0;MQ0F=0;AC=2;AN=8;DP4=10,8,2,2;MQ=41	GT:PL	0/1:24,0,147	0/1:102,0,69	0/0:0,12,152	0/0:0,21,233
OAR12	65019278	.	A	G	67.2444	PASS	DP=14;VDB=0.549396;SGB=-0.169451;RPBZ=-1.24864;MQBZ=-1.1547;MQSBZ=0.866025;BQBZ=0.866025;FS=0;MQ0F=0;AC=4;AN=8;DP4=3,1,1,2;MQ=39	GT:PL	1/1:66,6,0	0/0:0,9,118	0/1:42,3,0	0/1:0,3,42
OAR12	65057864	.	C	T	210.063	PASS	DP=56;VDB=0.0262495;SGB=-0.482272;RPBZ=1.64209;MQBZ=0.639593;MQSBZ=-0.693736;BQBZ=0.468804;FS=0;MQ0F=0;AC=2;AN=8;DP4=11,13,4,4;MQ=39	GT:PL	0/1:90,0,156	0/1:159,0,80	0/0:0,27,230	0/0:0,21,233
OAR12	65477435	.	C	T	107.567	PASS	DP=24;VDB=0.38486;SGB=0.00946272;RPBZ=0.854312;MQBZ=0.768434;MQSBZ=-0.219553;BQBZ=-1.32288;FS=0;MQ0F=0;AC=3;AN=8;DP4=3,4,1,3;MQ=38	GT:PL	0/0:0,12,133	0/0:0,3,42	1/1:84,6,0	0/1:64,0,48
OAR12	65613390	.	A	G	498.744	PASS	DP=55;VDB=0.00745407;SGB=3.14619;RPBZ=0.910478;MQBZ=-0.617213;MQSBZ=-0.840168;BQBZ=-1.65453;FS=0;MQ0F=0;AC=5;AN=8;DP4=5,3,7,14;MQ=41	GT:PL	0/1:188,0,56	0/1:0,3,42	1/1:255,30,0	0/1:96,0,160
OAR12	66114036	.	G	A	43.6997	PASS	DP=53;VDB=0.0481132;SGB=-2.36533;RPBZ=1.48729;BQBZ=1.07676;FS=0;MQ0F=0;AC=2;AN=8;DP4=15,12,0,3;MQ=42	GT:PL	0/0:0,27,255	0/1:33,0,63	0/0:0,27,246	0/1:51,0,208
OAR12	66538997	.	A	G	120.049	PASS	DP=22;VDB=0.494358;SGB=0.618465;RPBZ=-1.06495;MQBZ=-1.75499;MQSBZ=-1.04881;BQBZ=-1.74773;FS=0;MQ0F=0;AC=3;AN=8;DP4=3,4,1,4;MQ=41	GT:PL	0/0:0,9,119	0/0:0,9,118	1/1:74,6,0	0/1:88,0,30
OAR12	66713398	.	G	A	505.133	PASS	DP=36;VDB=0.000183482;SGB=-3.56945;RPBZ=-2.01095;MQBZ=-0.5;MQSBZ=0.816497;BQBZ=0.474535;FS=0;MQ0F=0;AC=6;AN=8;DP4=4,0,8,8;MQ=41	GT:PL	1/1:211,18,0	0/1:33,0,56	1/1:196,18,0	0/1:104,0,63
OAR12	67112118	.	A	C	78.0687	PASS	DP=23;VDB=0.0532881;SGB=1.90845;RPBZ=-0.18555;BQBZ=0.852803;FS=0;MQ0F=0;AC=2;AN=8;DP4=6,3,1,2;MQ=42	GT:PL	0/0:0,12,153	0/0:0,3,42	0/0:0,12,119	1/1:119,9,0
OAR12	67259026	.	A	G	73.3826	PASS	DP=21;VDB=0.392388;SGB=-0.535564;RPBZ=0.820233;BQBZ=-0.60553;FS=0;MQ0F=0;AC=2;AN=8;DP4=5,3,1,2;MQ=42	GT:PL	0/1:84,6,0	0/1:30,0,107	0/0:0,12,148	0/0:0,3,42
OAR12	67345008	.	C	T	264.579	PASS	DP=53;VDB=0.00124878;SGB=5.56313;RPBZ=0.721113;MQBZ=0.573409;MQSBZ=2.10684;BQBZ=-0.838005;FS=0;MQ0F=0;AC=3;AN=8;DP4=10,8,5,7;MQ=40	GT:PL	0/0:0,18,173	0/1:55,0,105	1/1:255,30,0	0/0:0,27,255
OAR12	67777117	.	C	T	555.468	PASS	DP=65;VDB=0.00753774;SGB=3.90776;RPBZ=-1.32782;MQBZ=0.0365944;MQSBZ=-1.28844;BQBZ=0.483805;FS=0;MQ0F=0;AC=4;AN=8;DP4=2,9,10,14;MQ=41	GT:PL	0/1:147,0,183	0/0:0,6,84	0/1:195,0,15	1/1:255,33,0
OAR12	68479744	.	T	C	394.63	PASS	DP=35;VDB=0.000197224;SGB=1.23168;RPBZ=0.932126;MQBZ=-1.42014;MQSBZ=-0.108465;BQBZ=0.407679;FS=0;MQ0F=0;AC=5;AN=8;DP4=3,3,7,7;MQ=40	GT:PL	1/1:218,21,0	0/1:49,0,44	1/1:172,15,0	0/0:0,12,148
OAR12	68624458	.	T	G	393.502	PASS	DP=42;VDB=0.0867674;SGB=-3.0926;RPBZ=-0.0687196;MQBZ=-0.608922;MQSBZ=-1.17168;BQBZ=-0.51031;FS=0;MQ0F=0;AC=6;AN=8;DP4=5,3,6,8;MQ=40	GT:PL	0/1:61,0,92	1/1:65,6,0	1/1:243,24,0	0/1:63,0,158
OAR12	68864551	.	T	C	313.915	PASS	DP=42;VDB=0.0500111;SGB=-1.33564;RPBZ=-2.2983;MQBZ=-0.953463;MQSBZ=0.784465;BQBZ=1.51987;FS=0;MQ0F=0;AC=3;AN=8;DP4=6,4,7,4;MQ=41	GT:PL	0/1:36,0,36	0/0:0,15,181	0/1:137,0,27	0/1:181,0,93
OAR12	68868205	.	T	C	59.3415	PASS	DP=28;VDB=0.215949;SGB=-7.26569;RPBZ=-1.21536;MQBZ=-0.534522;MQSBZ=0.249675;BQBZ=0.372678;FS=0;MQ0F=0;AC=3;AN=8;DP4=2,10,3,1;MQ=40	GT:PL	0/1:27,0,107	0/0:0,3,42	0/1:30,0,88	0/1:44,0,126
OAR12	69324513	.	C	A	210.149	PASS	DP=53;VDB=0.375148;SGB=10.1602;RPBZ=0.553646;MQBZ=0.941647;MQSBZ=0.941647;BQBZ=-0.381825;FS=0;MQ0F=0;AC=2;AN=8;DP4=16,5,5,4;MQ=40	GT:PL	1/1:255,27,0	0/0:0,24,243	0/0:0,21,163	0/0:0,18,188
OAR12	6947049	.	A	G	187.387	PASS	DP=34;VDB=0.00043661;SGB=-7.26762;RPBZ=-0.371363;MQBZ=-2.10599;MQSBZ=0.433224;BQBZ=-1.93991;FS=0;MQ0F=0;AC=4;AN=8;DP4=8,3,9,2;MQ=35	GT:PL	0/1:62,0,30	0/1:14,0,56	0/1:40,0,147	0/1:109,0,80
OAR12	69694617	.	A	G	30.6633	PASS	DP=20;VDB=0.48;SGB=-2.68629;RPBZ=0;MQBZ=0.471405;MQSBZ=-1.09545;BQBZ=0.902671;FS=0;MQ0F=0;AC=2;AN=8;DP4=5,4,1,1;MQ=40	GT:PL	0/0:0,12,129	0/1:33,0,75	0/1:36,0,30	0/0:0,6,84
OAR12	70527411	.	G	A	205.068	PASS	DP=28;VDB=0.0238078;SGB=-3.04071;RPBZ=-1.91982;MQBZ=-0.148741;MQSBZ=0.757352;BQBZ=1.56893;FS=0;MQ0F=0;AC=5;AN=8;DP4=2,5,4,4;MQ=38	GT:PL	0/1:30,0,94	0/1:28,0,83	0/1:68,0,33	1/1:118,9,0
OAR12	7108353	.	A	G	144.482	PASS	DP=37;VDB=0.025915;SGB=-1.25106;RPBZ=0.954189;MQBZ=1.27201;MQSBZ=1.27201;BQBZ=2.20694;FS=0;MQ0F=0;AC=2;AN=8;DP4=15,2,2,4;MQ=40	GT:PL	0/0:0,12,111	0/0:0,6,77	0/1:60,0,132	0/1:123,0,111
OAR12	71252962	.	A	G	353.114	PASS	DP=41;VDB=0.0403175;SGB=2.20627;RPBZ=-0.793526;MQBZ=0.66761;MQSBZ=1.07157;BQBZ=1.0571;FS=0;MQ0F=0;AC=4;AN=8;DP4=3,6,8,6;MQ=39	GT:PL	0/0:0,12,125	0/1:66,0,137	1/1:255,30,0	0/1:75,0,14
OAR12	71859880	.	G	A	579.533	PASS	DP=98;VDB=0.0146734;SGB=-12.2073;RPBZ=-1.53682;MQBZ=-2.73616;MQSBZ=0.791109;BQBZ=1.07896;FS=0;MQ0F=0;AC=4;AN=8;DP4=4,22,13,14;MQ=40	GT:PL	0/1:156,0,211	0/1:18,0,152	0/1:188,0,152	0/1:255,0,53
OAR12	71937264	.	G	A	177.714	PASS	DP=14;VDB=0.000339286;SGB=-3.1284;RPBZ=-0.868578;MQBZ=0.814318;BQBZ=-0.745356;FS=0;MQ0F=0;AC=6;AN=8;DP4=5,0,9,0;MQ=35	GT:PL	0/1:0,3,82	1/1:90,9,0	1/1:66,6,0	0/1:61,0,29
OAR12	71967330	.	T	C	182.97	PASS	DP=52;VDB=0.00261765;SGB=-9.73547;RPBZ=-1.16292;MQBZ=-0.694595;MQSBZ=-2.30215;BQBZ=1.24011;FS=0;MQ0F=0;AC=3;AN=8;DP4=9,13,5,3;MQ=39	GT:PL	0/1:100,0,66	0/1:104,0,152	0/1:19,0,185	0/0:0,24,213
OAR12	72079318	.	T	C	475.726	PASS	DP=56;VDB=4.96459e-06;SGB=-2.65508;RPBZ=2.00113;MQBZ=-1.27514;MQSBZ=-1.63419;BQBZ=0.295903;FS=0;MQ0F=0;AC=6;AN=8;DP4=6,1,16,8;MQ=37	GT:PL	0/1:27,0,123	1/1:207,21,0	1/1:255,24,0	0/1:27,0,68
OAR12	72633642	.	A	G	201.918	PASS	DP=35;VDB=0.0244851;SGB=2.64773;RPBZ=-0.078891;MQBZ=-0.276114;MQSBZ=0.706936;BQBZ=0.288675;FS=0;MQ0F=0;AC=2;AN=8;DP4=6,6,5,3;MQ=38	GT:PL	0/1:68,0,15	0/0:0,9,119	0/0:0,21,205	0/1:174,0,15
OAR12	72852404	.	G	A	311.793	PASS	DP=54;VDB=0.0176123;SGB=4.58191;RPBZ=0.697447;MQBZ=1.12511;MQSBZ=1.84109;BQBZ=1.87785;FS=0;MQ0F=0;AC=2;AN=8;DP4=6,12,5,6;MQ=41	GT:PL	0/0:0,21,217	0/1:188,0,15	0/0:0,27,239	0/1:165,0,24
OAR12	72944912	.	G	T	576.109	PASS	DP=65;VDB=1.69446e-07;SGB=-10.6719;RPBZ=-0.655227;MQBZ=-0.399922;MQSBZ=-0.714214;BQBZ=0.71641;FS=0;MQ0F=0;AC=6;AN=8;DP4=3,11,8,14;MQ=38	GT:PL	0/1:54,0,177	1/1:227,24,0	1/1:242,27,0	0/1:93,0,179
OAR12	72994625	.	A	G	216.279	PASS	DP=60;VDB=0.0355992;SGB=5.82257;RPBZ=-1.58315;MQBZ=1.38564;MQSBZ=1.90438;BQBZ=0.987541;FS=0;MQ0F=0;AC=3;AN=8;DP4=9,11,6,6;MQ=40	GT:PL	0/0:0,12,128	0/0:0,15,147	0/1:6,0,255	1/1:255,33,0
OAR12	73117866	.	G	A	212.14	PASS	DP=23;VDB=0.106182;SGB=0.193263;RPBZ=0.595672;MQBZ=0.66858;MQSBZ=0.267432;BQBZ=-0.922587;FS=0;MQ0F=0;AC=4;AN=8;DP4=6,0,3,6;MQ=37	GT:PL	0/1:69,0,23	0/1:17,0,15	1/1:169,18,0	0/0:0,12,118
OAR12	73117942	.	C	G	90.8436	PASS	DP=18;VDB=0.431509;SGB=-0.971411;RPBZ=0.105085;MQBZ=-0.453557;MQSBZ=-1.04155;BQBZ=-0.354375;FS=0;MQ0F=0;AC=3;AN=8;DP4=4,1,2,3;MQ=37	GT:PL	0/1:36,0,34	0/0:0,3,24	1/1:96,9,0	0/0:12,21,112
OAR12	7313163	.	A	G	245.776	PASS	DP=18;VDB=0.0694872;SGB=0.0813577;RPBZ=-0.528681;MQBZ=-0.745356;MQSBZ=1.21716;BQBZ=-0.745356;FS=0;MQ0F=0;AC=6;AN=8;DP4=1,1,5,3;MQ=39	GT:PL	1/1:148,12,0	0/1:0,3,42	0/1:36,0,36	1/1:102,9,0
OAR12	73733240	.	T	C	406.596	PASS	DP=65;VDB=0.19715;SGB=-0.0296575;RPBZ=-1.10103;MQBZ=-1.82716;MQSBZ=-1.77564;BQBZ=-1.40143;FS=0;MQ0F=0;AC=3;AN=8;DP4=9,11,12,6;MQ=39	GT:PL	0/1:198,0,128	0/1:104,0,21	0/0:0,30,255	0/1:145,0,96
OAR12	73736776	.	T	C	261.967	PASS	DP=84;VDB=0.000197224;SGB=1.83441;RPBZ=-0.321854;MQBZ=-2.20675;MQSBZ=1.16474;BQBZ=0.426507;FS=0;MQ0F=0;AC=2;AN=8;DP4=11,34,4,10;MQ=39	GT:PL	0/1:207,0,92	0/0:0,57,255	0/0:0,48,255	0/1:94,0,112
OAR12	74215374	.	T	C	174.317	PASS	DP=29;VDB=0.162254;SGB=-2.21267;RPBZ=-1.15689;MQBZ=0.50128;MQSBZ=-1.31741;BQBZ=0.160128;FS=0;MQ0F=0;AC=6;AN=8;DP4=7,3,1,5;MQ=38	GT:PL	1/1:42,3,0	1/1:62,6,0	0/0:0,30,255	1/1:113,9,0
OAR12	74858670	.	C	T	71.0379	PASS	DP=6;VDB=0.0298006;SGB=0.197053;RPBZ=1.19183;BQBZ=-1.09545;FS=0;MQ0F=0;AC=6;AN=8;DP4=0,2,0,4;MQ=42	GT:PL	0/1:0,3,36	0/1:0,3,36	1/1:66,6,0	1/1:45,6,0
OAR12	75304281	.	G	A	222.339	PASS	DP=59;VDB=0.0235879;SGB=6.31574;RPBZ=1.86194;MQBZ=-0.308573;MQSBZ=1.58875;BQBZ=0.622242;FS=0;MQ0F=0.0169492;AC=2;AN=8;DP4=11,10,9,4;MQ=37	GT:PL	0/0:0,24,233	0/0:0,9,95	0/1:217,0,140	0/1:44,0,129
OAR12	75615746	.	A	C	174.68	PASS	DP=62;VDB=0.000246742;SGB=-9.73551;RPBZ=-1.6867;MQBZ=0.990338;MQSBZ=-0.77554;BQBZ=0.25278;FS=0;MQ0F=0;AC=3;AN=8;DP4=14,12,5,3;MQ=40	GT:PL	0/1:113,0,183	0/1:52,0,146	0/0:0,21,222	0/1:51,0,185
OAR12	7657382	.	C	T	58.1172	PASS	DP=23;VDB=0.345596;SGB=-2.36533;RPBZ=-2.55306;MQBZ=-1.82574;MQSBZ=1.26491;BQBZ=-0.46188;FS=0;MQ0F=0;AC=2;AN=8;DP4=4,6,1,2;MQ=41	GT:PL	0/1:27,0,129	0/0:0,3,42	0/0:0,12,148	0/1:69,0,33
OAR12	76859099	.	C	A	173.214	PASS	DP=20;VDB=0.203362;SGB=-0.674143;RPBZ=0.457476;MQBZ=0.270801;MQSBZ=-1.35401;BQBZ=-0.349603;FS=0;MQ0F=0;AC=5;AN=8;DP4=2,3,3,3;MQ=40	GT:PL	1/1:42,3,0	1/1:42,3,0	0/1:128,0,99	0/0:0,6,65
OAR12	77932655	.	T	G	403.728	PASS	DP=46;VDB=0.0205696;SGB=-3.5111;RPBZ=1.04853;MQBZ=1.29099;MQSBZ=-0.919866;BQBZ=0.0420178;FS=0;MQ0F=0;AC=5;AN=8;DP4=3,6,8,7;MQ=41	GT:PL	0/1:176,0,54	0/1:36,0,30	1/1:172,15,0	0/1:59,0,166
OAR12	78018132	.	G	A	721.452	PASS	DP=138;VDB=0.000538738;SGB=-14.97;RPBZ=1.61255;MQBZ=-0.599485;MQSBZ=1.40048;BQBZ=-0.134177;FS=0;MQ0F=0;AC=4;AN=8;DP4=22,23,18,18;MQ=38	GT:PL	0/1:142,0,157	0/1:250,0,255	0/1:255,0,126	0/1:112,0,195
OAR12	78018139	.	G	C	698.481	PASS	DP=138;VDB=0.00634948;SGB=-17.4248;RPBZ=-1.45465;MQBZ=0.468544;MQSBZ=1.79403;BQBZ=0.519821;FS=0;MQ0F=0;AC=4;AN=8;DP4=17,20,20,24;MQ=38	GT:PL	0/1:157,0,144	0/1:255,0,216	0/1:94,0,255	0/1:230,0,112
OAR12	78178922	.	C	T	201.706	PASS	DP=20;VDB=0.51669;SGB=1.89663;RPBZ=-0.580712;MQBZ=0.457738;MQSBZ=0.521157;BQBZ=0.396412;FS=0;MQ0F=0;AC=4;AN=8;DP4=4,1,5,2;MQ=38	GT:PL	0/0:0,6,77	1/1:96,9,0	0/0:0,9,85	1/1:151,12,0
OAR12	78248793	.	T	C	42.9476	PASS	DP=48;VDB=0.0422968;SGB=-7.26569;RPBZ=-1.21876;MQBZ=0.864099;MQSBZ=0.512727;BQBZ=-0.885584;FS=0;MQ0F=0;AC=3;AN=8;DP4=15,9,3,1;MQ=41	GT:PL	0/0:0,21,202	0/1:18,0,204	0/1:46,0,146	0/1:24,0,166
OAR12	78807746	.	G	A	249.939	PASS	DP=23;VDB=0.00352864;SGB=-3.08183;RPBZ=-0.541552;MQBZ=0.73598;MQSBZ=-1.07497;BQBZ=1.25213;FS=0;MQ0F=0;AC=6;AN=8;DP4=2,2,8,1;MQ=39	GT:PL	0/1:47,0,78	1/1:128,12,0	0/1:36,0,30	1/1:77,6,0
OAR12	78845270	.	G	A	142.755	PASS	DP=21;VDB=0.269736;SGB=-2.22809;RPBZ=1.4771;MQBZ=-0.39841;MQSBZ=0.621059;BQBZ=1.87529;FS=0;MQ0F=0;AC=3;AN=8;DP4=1,8,4,2;MQ=40	GT:PL	0/1:56,0,115	0/1:75,0,27	0/0:0,6,66	0/1:50,0,54
OAR12	8514883	.	G	C	258.049	PASS	DP=40;VDB=0.0478483;SGB=3.97131;RPBZ=0.227206;MQBZ=-1.82574;MQSBZ=-0.265606;BQBZ=1.21434;FS=0;MQ0F=0;AC=4;AN=8;DP4=6,4,8,2;MQ=40	GT:PL	1/1:189,21,0	0/0:0,15,169	1/1:117,9,0	0/0:0,15,174
OAR12	8550802	.	T	C	443.319	PASS	DP=59;VDB=0.26159;SGB=0.1616;RPBZ=-0.711316;MQBZ=-0.803205;MQSBZ=0.561146;BQBZ=-1.34998;FS=0;MQ0F=0;AC=5;AN=8;DP4=7,7,5,14;MQ=40	GT:PL	1/1:244,27,0	0/1:22,0,104	1/1:223,24,0	0/0:0,33,255
OAR12	862184	.	T	C	471.261	PASS	DP=49;VDB=0.00046729;SGB=-3.8307;RPBZ=0.177962;MQBZ=-1.23229;MQSBZ=0.484862;BQBZ=-0.024885;FS=0;MQ0F=0;AC=4;AN=8;DP4=5,6,13,6;MQ=38	GT:PL	0/1:86,0,18	0/1:128,0,80	0/1:162,0,115	0/1:134,0,83
OAR12	9241528	.	T	C	171.955	PASS	DP=24;VDB=0.00686892;SGB=2.57447;RPBZ=0.918003;MQBZ=-0.276642;MQSBZ=1.27775;BQBZ=0.235702;FS=0;MQ0F=0;AC=4;AN=8;DP4=7,1,5,3;MQ=35	GT:PL	0/0:0,15,133	1/1:76,9,0	0/0:0,9,92	1/1:143,15,0
OAR12	9732723	.	C	T	400.899	PASS	DP=59;VDB=0.0364192;SGB=-0.410827;RPBZ=1.98853;MQBZ=-0.252239;MQSBZ=0.681348;BQBZ=0.231312;FS=0;MQ0F=0;AC=3;AN=8;DP4=10,7,11,5;MQ=39	GT:PL	0/1:135,0,24	0/0:0,27,252	0/1:205,0,154	0/1:102,0,30
OAR12	9990241	.	G	A	261.557	PASS	DP=39;VDB=0.491369;SGB=-6.94533;RPBZ=0.396076;MQBZ=2.4141;MQSBZ=0.504493;BQBZ=-0.812404;FS=0;MQ0F=0.0769231;AC=6;AN=8;DP4=7,5,6,4;MQ=32	GT:PL	0/1:42,0,146	1/1:67,2,0	1/1:163,10,0	0/1:27,0,92
OAR13	1011959	.	G	T	159.671	PASS	DP=41;VDB=0.140844;SGB=7.39213;RPBZ=-0.874014;MQBZ=0.69442;MQSBZ=-0.0872941;BQBZ=0.872114;FS=0;MQ0F=0;AC=2;AN=8;DP4=8,8,1,6;MQ=38	GT:PL	0/0:0,15,181	0/0:0,9,118	0/0:0,24,199	1/1:204,21,0
OAR13	10671511	.	C	T	164.229	PASS	DP=13;VDB=4.57572e-05;SGB=-2.56088;RPBZ=0.0871914;MQBZ=0.833696;BQBZ=-0.806226;FS=0;MQ0F=0;AC=6;AN=8;DP4=3,0,10,0;MQ=36	GT:PL	0/1:117,0,30	1/1:23,3,0	1/1:32,3,0	0/1:30,0,30
OAR13	10881371	.	C	T	303.397	PASS	DP=37;VDB=0.128058;SGB=-1.35808;RPBZ=-1.12405;MQBZ=0.384339;MQSBZ=0.879198;BQBZ=0.34228;FS=0;MQ0F=0;AC=5;AN=8;DP4=3,9,2,9;MQ=40	GT:PL	1/1:163,15,0	0/1:82,0,89	0/0:0,27,208	1/1:103,9,0
OAR13	11027365	.	C	T	68.8451	PASS	DP=46;VDB=0.100421;SGB=-7.26569;RPBZ=-2.61212;MQBZ=0.96168;MQSBZ=-0.482269;BQBZ=1.73041;FS=0;MQ0F=0;AC=3;AN=8;DP4=7,18,1,3;MQ=40	GT:PL	0/1:65,0,49	0/1:27,0,134	0/1:18,0,166	0/0:0,36,255
OAR13	11644463	.	T	C	472.183	PASS	DP=33;VDB=0.0420974;SGB=-1.5687;RPBZ=1.73036;MQBZ=2.23607;MQSBZ=1;BQBZ=0.571548;FS=0;MQ0F=0;AC=6;AN=8;DP4=2,1,7,8;MQ=41	GT:PL	0/1:102,0,24	0/1:33,0,75	1/1:230,21,0	1/1:146,12,0
OAR13	11750451	.	C	T	79.5357	PASS	DP=55;VDB=0.00958792;SGB=-15.7594;RPBZ=-2.6665;MQBZ=-0.682844;MQSBZ=-2.16017;BQBZ=2.06054;FS=0;MQ0F=0;AC=4;AN=8;DP4=7,21,1,5;MQ=38	GT:PL	0/1:54,0,173	0/1:31,0,181	0/1:13,0,152	0/1:27,0,128
OAR13	12420653	.	T	C	50.5324	PASS	DP=28;VDB=0.698947;SGB=-2.36533;RPBZ=-0.145117;BQBZ=0.733799;FS=0;MQ0F=0;AC=2;AN=8;DP4=8,4,3,0;MQ=42	GT:PL	0/1:63,0,99	0/0:0,9,105	0/0:0,6,78	0/1:27,0,132
OAR13	12442148	.	T	G	922.568	PASS	DP=108;VDB=1.25944e-08;SGB=-2.41795;RPBZ=1.20204;MQBZ=-1.27118;MQSBZ=1.26732;BQBZ=-1.11718;FS=0;MQ0F=0;AC=6;AN=8;DP4=1,2,32,27;MQ=37	GT:PL	1/1:255,42,0	0/1:198,0,12	0/1:255,0,10	1/1:255,45,0
OAR13	12521451	.	G	C	35.3346	PASS	DP=21;VDB=0.26;SGB=-2.68629;RPBZ=-0.713624;MQBZ=0.471405;MQSBZ=-1.09545;BQBZ=0.899346;FS=0;MQ0F=0;AC=2;AN=8;DP4=6,3,0,2;MQ=41	GT:PL	0/1:33,0,68	0/1:42,3,0	0/0:0,6,82	0/0:0,15,174
OAR13	12541310	.	A	C	189.493	PASS	DP=26;VDB=0.306246;SGB=1.89663;RPBZ=0.872644;MQBZ=-0.150756;MQSBZ=-0.150756;BQBZ=-0.692488;FS=0;MQ0F=0;AC=2;AN=8;DP4=5,3,3,4;MQ=41	GT:PL	0/0:0,6,78	0/1:137,0,60	0/1:90,0,58	0/0:0,6,77
OAR13	12657451	.	G	A	165.568	PASS	DP=40;VDB=0.410943;SGB=-9.12105;RPBZ=1.39015;MQBZ=-1.41421;MQSBZ=1.04881;BQBZ=-0.322819;FS=0;MQ0F=0;AC=4;AN=8;DP4=4,10,6,1;MQ=41	GT:PL	1/1:42,3,0	0/1:88,0,33	0/1:76,0,187	0/0:0,18,163
OAR13	12752913	.	G	T	192.577	PASS	DP=34;VDB=0.0235569;SGB=-1.55206;RPBZ=-0.488953;MQBZ=-1.53422;MQSBZ=-0.444027;BQBZ=0.280308;FS=0;MQ0F=0;AC=4;AN=8;DP4=5,4,0,9;MQ=41	GT:PL	0/1:33,0,73	0/1:36,0,36	0/0:0,18,200	1/1:167,21,0
OAR13	13277608	.	T	C	490.419	PASS	DP=41;VDB=0.000115262;SGB=2.12912;RPBZ=-2.11983;MQBZ=0.19222;MQSBZ=1.03651;BQBZ=0.436436;FS=0;MQ0F=0;AC=5;AN=8;DP4=4,3,9,9;MQ=37	GT:PL	0/0:0,9,84	1/1:183,15,0	0/1:167,0,113	1/1:184,18,0
OAR13	13345828	.	A	C	198.077	PASS	DP=25;VDB=0.27692;SGB=-1.69982;RPBZ=1.7934;MQBZ=-1.1649;MQSBZ=-0.878724;BQBZ=-1.16667;FS=0;MQ0F=0;AC=4;AN=8;DP4=7,1,4,5;MQ=38	GT:PL	0/1:48,0,106	0/0:0,6,72	0/1:60,0,72	1/1:132,15,0
OAR13	14248909	.	A	G	97.8551	PASS	DP=42;VDB=0.588406;SGB=-1.63269;RPBZ=2.44732;MQBZ=-1.84547;MQSBZ=-0.365601;BQBZ=1.4496;FS=0;MQ0F=0;AC=2;AN=8;DP4=10,8,3,2;MQ=37	GT:PL	0/1:70,0,181	0/0:0,12,123	0/1:67,0,79	0/0:0,12,121
OAR13	14587753	.	C	T	131.1	PASS	DP=41;VDB=0.0270423;SGB=-1.63269;RPBZ=0;MQBZ=0.954664;MQSBZ=-0.788288;BQBZ=1.29355;FS=0;MQ0F=0;AC=2;AN=8;DP4=9,9,3,2;MQ=40	GT:PL	0/1:69,0,96	0/0:0,15,166	0/1:101,0,101	0/0:0,21,178
OAR13	14750515	.	C	T	523.619	PASS	DP=55;VDB=0.00853156;SGB=3.31081;RPBZ=1.20776;MQBZ=-0.0289118;MQSBZ=0.270446;BQBZ=-0.521251;FS=0;MQ0F=0;AC=5;AN=8;DP4=3,7,13,8;MQ=38	GT:PL	1/1:229,21,0	0/0:0,24,243	1/1:255,33,0	0/1:85,0,47
OAR13	14892223	.	T	G	131.678	PASS	DP=39;VDB=0.195133;SGB=-1.76987;RPBZ=-0.109057;MQBZ=-1.35834;MQSBZ=1.22643;BQBZ=0.633731;FS=0;MQ0F=0;AC=3;AN=8;DP4=7,6,4,4;MQ=36	GT:PL	0/1:133,0,21	0/0:0,15,157	0/1:24,0,165	0/1:14,0,46
OAR13	15006742	.	G	A	294.562	PASS	DP=58;VDB=0.00670551;SGB=-0.965879;RPBZ=0.803709;MQBZ=-0.487452;MQSBZ=-0.771077;BQBZ=0.864359;FS=0;MQ0F=0;AC=3;AN=8;DP4=8,12,6,7;MQ=39	GT:PL	0/1:27,0,69	0/1:128,0,103	0/1:179,0,180	0/0:0,18,200
OAR13	15223933	.	G	A	199.86	PASS	DP=37;VDB=0.44307;SGB=-1.90011;RPBZ=2.32199;MQBZ=0.528474;MQSBZ=1.86694;BQBZ=-0.261381;FS=0;MQ0F=0;AC=3;AN=8;DP4=7,6,5,3;MQ=40	GT:PL	0/1:105,0,69	0/1:44,0,65	0/1:90,0,129	0/0:0,12,148
OAR13	16137897	.	G	A	275.981	PASS	DP=52;VDB=0.045868;SGB=-7.50171;RPBZ=0.445171;MQBZ=-0.879753;MQSBZ=0.743223;BQBZ=-1.38867;FS=0;MQ0F=0;AC=4;AN=8;DP4=7,10,7,5;MQ=40	GT:PL	0/1:63,0,92	0/1:33,0,68	0/0:0,3,255	1/1:221,24,0
OAR13	1647000	.	C	T	209.437	PASS	DP=67;VDB=0.00525213;SGB=1.06266;RPBZ=1.06159;MQBZ=-2.30867;MQSBZ=0.366591;BQBZ=-2.10502;FS=0;MQ0F=0;AC=2;AN=8;DP4=14,10,4,8;MQ=37	GT:PL	0/0:0,45,255	0/1:42,3,0	0/1:210,0,12	0/0:0,21,223
OAR13	1647049	.	C	T	125.248	PASS	DP=32;VDB=0.262259;SGB=4.63151;RPBZ=-0.340366;MQBZ=0.760886;MQSBZ=-0.840197;FS=0;MQ0F=0;AC=2;AN=8;DP4=7,4,2,3;MQ=35	GT:PL	0/0:0,18,188	0/0:0,3,24	0/0:0,12,90	1/1:168,15,0
OAR13	16772590	.	T	C	68.1517	PASS	DP=12;VDB=0.0205346;SGB=-2.00512;RPBZ=1.02263;MQBZ=0.707107;FS=0;MQ0F=0;AC=2;AN=8;DP4=0,8,0,4;MQ=40	GT:PL	0/0:0,6,66	0/1:79,0,24	0/1:27,0,47	0/0:0,9,90
OAR13	17605137	.	C	T	31.9138	PASS	DP=63;VDB=0.0649539;SGB=-2.36533;RPBZ=-0.929222;MQBZ=0.755856;MQSBZ=0.996941;BQBZ=0.410279;FS=0;MQ0F=0;AC=2;AN=8;DP4=24,12,2,1;MQ=40	GT:PL	0/1:63,0,145	0/0:0,21,231	0/0:0,48,255	0/1:9,0,205
OAR13	17605180	.	A	G	618.384	PASS	DP=73;VDB=0.00166214;SGB=-4.02852;RPBZ=-0.410815;MQBZ=-1.16087;MQSBZ=0.525521;BQBZ=-0.438512;FS=0;MQ0F=0;AC=4;AN=8;DP4=8,6,12,13;MQ=40	GT:PL	0/1:148,0,57	0/1:153,0,57	0/1:255,0,125	0/1:101,0,153
OAR13	18346644	.	C	T	627.582	PASS	DP=105;VDB=0.00554433;SGB=6.94789;RPBZ=-1.09469;MQBZ=-0.589282;MQSBZ=0.204449;BQBZ=-0.224459;FS=0;MQ0F=0;AC=5;AN=8;DP4=8,13,14,21;MQ=39	GT:PL	1/1:255,45,0	1/1:255,36,0	0/1:163,0,177	0/0:0,39,255
OAR13	18420223	.	T	C	239.287	PASS	DP=40;VDB=0.0128834;SGB=3.26741;RPBZ=0.391632;MQBZ=-0.518595;MQSBZ=0.259298;BQBZ=0.408845;FS=0;MQ0F=0;AC=3;AN=8;DP4=5,7,4,5;MQ=39	GT:PL	0/0:0,24,255	0/0:0,9,92	0/1:88,0,24	1/1:196,18,0
OAR13	1862338	.	C	A	439.639	PASS	DP=43;VDB=0.0547703;SGB=-3.58112;RPBZ=1.54421;MQBZ=0.435169;MQSBZ=-1.22094;BQBZ=0.206919;FS=0;MQ0F=0;AC=5;AN=8;DP4=5,4,5,10;MQ=41	GT:PL	0/1:72,0,50	1/1:143,12,0	0/1:133,0,141	0/1:131,0,66
OAR13	18664801	.	G	A	138.363	PASS	DP=69;VDB=0.210772;SGB=-1.25176;RPBZ=2.70692;MQBZ=-0.3197;MQSBZ=1.13031;BQBZ=1.9988;FS=0;MQ0F=0;AC=2;AN=8;DP4=21,15,3,3;MQ=40	GT:PL	0/1:82,0,226	0/1:96,0,129	0/0:0,48,255	0/0:0,18,175
OAR13	18922455	.	C	T	127.517	PASS	DP=24;VDB=0.0765947;SGB=0.686263;RPBZ=0.330631;MQBZ=1.24838;MQSBZ=-0.391675;FS=0;MQ0F=0;AC=2;AN=8;DP4=4,3,4,1;MQ=40	GT:PL	0/1:132,0,27	0/1:33,0,68	0/0:0,6,82	0/0:0,6,62
OAR13	19530849	.	T	C	105.028	PASS	DP=35;VDB=0.489846;SGB=-14.143;RPBZ=-2.04161;MQBZ=0.559017;MQSBZ=-0.707107;BQBZ=1.93649;FS=0;MQ0F=0;AC=4;AN=8;DP4=4,12,3,2;MQ=41	GT:PL	0/1:60,0,174	0/1:33,0,75	0/1:24,0,140	0/1:30,0,85
OAR13	2001653	.	C	T	81.6141	PASS	DP=17;VDB=0.0343724;SGB=0.00946272;RPBZ=-0.41217;MQBZ=0.564692;MQSBZ=-1.46385;BQBZ=-0.529728;FS=0;MQ0F=0;AC=3;AN=8;DP4=2,5,1,3;MQ=41	GT:PL	1/1:78,6,0	0/0:0,12,131	0/0:0,6,77	0/1:45,0,33
OAR13	2009334	.	G	A	237.542	PASS	DP=53;VDB=0.00961161;SGB=-10.9634;RPBZ=1.5177;MQBZ=-1.11565;MQSBZ=1.16625;BQBZ=-0.781362;FS=0;MQ0F=0;AC=3;AN=8;DP4=11,8,5,5;MQ=39	GT:PL	0/1:36,0,188	0/0:0,18,207	0/1:169,0,97	0/1:72,0,65
OAR13	22644718	.	C	T	113.295	PASS	DP=21;VDB=0.134765;SGB=-7.26569;RPBZ=-0.681754;BQBZ=0;FS=0;MQ0F=0;AC=6;AN=8;DP4=6,2,1,3;MQ=42	GT:PL	1/1:42,3,0	1/1:36,3,0	1/1:77,6,0	0/0:0,24,232
OAR13	22855601	.	C	G	94.9694	PASS	DP=15;VDB=0.497461;SGB=0.0467143;RPBZ=1.47902;MQBZ=0.188982;MQSBZ=0.872872;BQBZ=1;FS=0;MQ0F=0;AC=2;AN=8;DP4=3,1,3,1;MQ=39	GT:PL	0/1:90,0,69	0/0:0,3,42	0/0:0,3,23	0/1:42,3,0
OAR13	22888160	.	G	T	162.579	PASS	DP=50;VDB=0.334635;SGB=7.39213;RPBZ=-1.84879;MQBZ=0.809047;MQSBZ=-1.09023;BQBZ=-0.321551;FS=0;MQ0F=0;AC=2;AN=8;DP4=12,6,5,2;MQ=39	GT:PL	0/0:0,12,146	0/0:0,12,114	0/0:0,30,255	1/1:207,21,0
OAR13	23041987	.	A	C	86.3764	PASS	DP=31;VDB=0.337235;SGB=-7.26569;RPBZ=0;MQBZ=0.258388;MQSBZ=-1.16035;BQBZ=1.65173;FS=0;MQ0F=0;AC=3;AN=8;DP4=7,8,2,2;MQ=38	GT:PL	0/1:33,0,63	0/1:30,0,107	0/1:64,0,95	0/0:0,18,170
OAR13	23072276	.	A	G	139.294	PASS	DP=21;VDB=0.00625083;SGB=-2.16847;RPBZ=0.256392;MQBZ=0;MQSBZ=0.971008;BQBZ=-0.19245;FS=0;MQ0F=0;AC=3;AN=8;DP4=3,3,4,2;MQ=38	GT:PL	0/1:17,0,36	0/1:30,0,36	0/1:131,0,27	0/0:0,9,100
OAR13	23204773	.	T	C	38.3845	PASS	DP=13;VDB=0.148533;SGB=-2.36533;RPBZ=-0.169264;MQBZ=-0.46188;BQBZ=1.47196;FS=0;MQ0F=0;AC=2;AN=8;DP4=0,10,0,3;MQ=37	GT:PL	0/0:0,9,81	0/1:30,0,30	0/1:47,0,12	0/0:0,15,111
OAR13	23414751	.	G	A	572.761	PASS	DP=75;VDB=0.00468983;SGB=6.53902;RPBZ=0.285818;MQBZ=-1.77457;MQSBZ=2.05841;BQBZ=0.269925;FS=0;MQ0F=0;AC=5;AN=8;DP4=6,6,10,21;MQ=41	GT:PL	1/1:255,51,0	1/1:242,30,0	0/1:121,0,161	0/0:0,18,201
OAR13	23926900	.	C	T	413.699	PASS	DP=63;VDB=0.205655;SGB=-0.223943;RPBZ=0.265287;MQBZ=-0.515643;MQSBZ=-0.245054;BQBZ=-1.13984;FS=0;MQ0F=0;AC=4;AN=8;DP4=11,7,5,12;MQ=40	GT:PL	0/1:105,0,210	0/1:210,0,48	0/0:0,24,216	1/1:142,15,0
OAR13	24832245	.	G	A	295.566	PASS	DP=79;VDB=0.0277269;SGB=-13.4184;RPBZ=0.358288;MQBZ=-0.450564;MQSBZ=0.143992;BQBZ=0.0912903;FS=0;MQ0F=0;AC=3;AN=8;DP4=13,13,5,9;MQ=41	GT:PL	0/0:0,21,233	0/1:84,0,160	0/0:0,3,255	1/1:255,30,0
OAR13	25346218	.	A	T	34.9375	PASS	DP=9;VDB=0.22;SGB=-1.03207;RPBZ=0.296174;BQBZ=-1.22474;FS=0;MQ0F=0;AC=2;AN=8;DP4=2,1,1,1;MQ=42	GT:PL	0/1:36,3,0	0/1:36,0,36	0/0:0,3,42	0/0:0,3,42
OAR13	2558745	.	C	T	33.2128	PASS	DP=42;VDB=0.102722;SGB=-2.36533;RPBZ=-2.32272;MQBZ=0.546019;MQSBZ=0.595931;BQBZ=1.14877;FS=0;MQ0F=0;AC=2;AN=8;DP4=7,14,0,3;MQ=41	GT:PL	0/0:0,18,193	0/0:0,9,113	0/1:54,0,142	0/1:21,0,176
OAR13	26580362	.	C	T	694.032	PASS	DP=70;VDB=0.00150573;SGB=-4.18374;RPBZ=-1.79158;MQBZ=0.449834;MQSBZ=0.621755;BQBZ=1.14732;FS=0;MQ0F=0;AC=6;AN=8;DP4=4,7,14,13;MQ=37	GT:PL	1/1:255,33,0	1/1:146,12,0	0/1:191,0,50	0/1:141,0,209
OAR13	26964626	.	G	A	92.1602	PASS	DP=117;VDB=0.0015385;SGB=-11.5944;RPBZ=-0.819852;MQBZ=-6.41283;MQSBZ=0.890081;BQBZ=1.50417;FS=0;MQ0F=0;AC=4;AN=8;DP4=21,19,17,8;MQ=29	GT:PL	0/1:76,0,201	0/1:22,0,227	0/1:20,0,248	0/1:20,0,209
OAR13	26964651	.	G	A	38.8011	PASS	DP=104;VDB=0.00165651;SGB=-10.9805;RPBZ=-0.942487;MQBZ=-6.39206;MQSBZ=0.904685;BQBZ=1.57384;FS=0;MQ0F=0;AC=4;AN=8;DP4=15,21,15,8;MQ=27	GT:PL	0/1:19,0,199	0/1:22,0,202	0/1:22,0,238	0/1:23,0,195
OAR13	26964652	.	T	C	39.1485	PASS	DP=104;VDB=0.0017335;SGB=-10.9805;RPBZ=-1.00379;MQBZ=-6.39206;MQSBZ=0.904685;BQBZ=1.972;FS=0;MQ0F=0;AC=4;AN=8;DP4=15,21,15,8;MQ=27	GT:PL	0/1:19,0,184	0/1:22,0,202	0/1:22,0,230	0/1:23,0,195
OAR13	28685760	.	T	G	216.507	PASS	DP=14;VDB=0.00614907;SGB=-3.1284;RPBZ=0.3711;MQBZ=-1.09545;BQBZ=1.73205;FS=0;MQ0F=0;AC=6;AN=8;DP4=3,0,9,0;MQ=40	GT:PL	0/1:30,0,8	1/1:90,9,0	1/1:66,6,0	0/1:68,0,52
OAR13	28685804	.	A	T	151.794	PASS	DP=37;VDB=0.00758032;SGB=1.26965;RPBZ=-1.73388;MQBZ=0.370161;MQSBZ=1.51015;BQBZ=-0.658064;FS=0;MQ0F=0;AC=2;AN=8;DP4=6,7,2,4;MQ=40	GT:PL	0/1:58,0,102	0/0:0,15,168	0/0:0,6,77	0/1:132,0,80
OAR13	29093555	.	G	C	437.102	PASS	DP=39;VDB=0.00541603;SGB=1.5749;RPBZ=-0.902607;MQBZ=-0.477385;MQSBZ=1.33429;BQBZ=-0.0347172;FS=0;MQ0F=0;AC=4;AN=8;DP4=5,3,9,7;MQ=39	GT:PL	0/1:151,0,24	0/0:0,12,146	0/1:164,0,48	1/1:166,15,0
OAR13	29164734	.	T	C	484.583	PASS	DP=55;VDB=0.00781013;SGB=-3.22685;RPBZ=-0.367459;MQBZ=-0.259683;MQSBZ=0.533444;BQBZ=1.28266;FS=0;MQ0F=0;AC=5;AN=8;DP4=4,4,9,12;MQ=40	GT:PL	0/1:65,0,72	0/1:60,0,126	0/1:144,0,41	1/1:255,36,0
OAR13	30113597	.	G	A	133.884	PASS	DP=11;VDB=0.0190313;SGB=-0.821;RPBZ=0.731962;MQBZ=1.09545;BQBZ=1.09545;FS=0;MQ0F=0;AC=4;AN=8;DP4=5,0,6,0;MQ=41	GT:PL	0/1:30,0,30	1/1:66,6,0	0/1:79,0,24	0/0:0,9,74
OAR13	30196361	.	G	A	311.584	PASS	DP=33;VDB=0.43896;SGB=0.858319;RPBZ=-1.01866;MQBZ=-0.656094;MQSBZ=0.273373;BQBZ=-1.2454;FS=0;MQ0F=0;AC=5;AN=8;DP4=4,3,3,9;MQ=39	GT:PL	0/0:0,9,118	1/1:92,9,0	1/1:197,21,0	0/1:66,0,121
OAR13	30291611	.	A	G	101.501	PASS	DP=12;VDB=0.0197595;SGB=0.312258;RPBZ=-1.409;MQBZ=0.5;MQSBZ=1.58114;BQBZ=-0.707107;FS=0;MQ0F=0;AC=5;AN=8;DP4=1,1,0,4;MQ=38	GT:PL	1/1:99,9,0	0/1:0,3,42	0/1:42,3,0	0/1:0,3,24
OAR13	30908502	.	C	T	521.641	PASS	DP=45;VDB=0.0124745;SGB=3.84322;RPBZ=0.668024;MQBZ=-0.281979;MQSBZ=-0.381802;BQBZ=0.437722;FS=0;MQ0F=0;AC=6;AN=8;DP4=2,2,9,12;MQ=39	GT:PL	1/1:121,12,0	1/1:255,33,0	0/0:0,12,148	1/1:189,18,0
OAR13	31478937	.	A	T	443.697	PASS	DP=45;VDB=0.000369377;SGB=-3.60141;RPBZ=-3.96463;MQBZ=-0.321681;MQSBZ=-0.660775;BQBZ=2.60141;FS=0;MQ0F=0;AC=5;AN=8;DP4=3,7,10,6;MQ=39	GT:PL	0/1:130,0,75	1/1:42,3,0	0/1:177,0,116	0/1:134,0,32
OAR13	32227942	.	G	A	246.175	PASS	DP=25;VDB=0.26558;SGB=0.193263;RPBZ=-0.156689;MQBZ=0;MQSBZ=0;BQBZ=-0.188853;FS=0;MQ0F=0;AC=5;AN=8;DP4=1,3,3,6;MQ=37	GT:PL	0/0:0,6,77	1/1:189,18,0	1/1:84,6,0	0/1:15,0,47
OAR13	32514648	.	C	T	145.358	PASS	DP=32;VDB=0.0044139;SGB=4.97668;RPBZ=1.00388;BQBZ=1.13389;FS=0;MQ0F=0;AC=2;AN=8;DP4=5,5,5,1;MQ=42	GT:PL	0/0:0,21,235	0/0:0,3,42	1/1:188,18,0	0/0:0,6,84
OAR13	32605121	.	T	C	106.498	PASS	DP=25;VDB=0.249971;SGB=-2.00771;RPBZ=0.930556;MQBZ=0.267565;MQSBZ=1.20873;BQBZ=1.42701;FS=0;MQ0F=0;AC=3;AN=8;DP4=5,5,2,2;MQ=40	GT:PL	0/1:64,0,126	1/1:84,6,0	0/0:0,9,103	0/0:0,9,119
OAR13	33601483	.	G	C	62.1187	PASS	DP=32;VDB=0.166456;SGB=-2.36533;RPBZ=-0.174413;MQBZ=0.792029;MQSBZ=-0.454963;BQBZ=1.23563;FS=0;MQ0F=0;AC=2;AN=8;DP4=6,10,2,1;MQ=39	GT:PL	0/1:68,0,27	0/0:0,15,158	0/0:0,24,225	0/1:33,0,60
OAR13	34141866	.	T	A	226.323	PASS	DP=22;VDB=0.00102141;SGB=-7.27967;RPBZ=-0.854611;MQBZ=1.00626;BQBZ=0.715626;FS=0;MQ0F=0;AC=4;AN=8;DP4=11,0,11,0;MQ=37	GT:PL	0/1:42,0,87	0/1:77,0,43	0/1:68,0,43	0/1:77,0,41
OAR13	34142103	.	T	C	56.0475	PASS	DP=10;VDB=0.0180471;SGB=-0.971411;RPBZ=-0.104447;MQBZ=-0.219089;BQBZ=-0.149071;FS=0;MQ0F=0;AC=5;AN=8;DP4=0,5,0,5;MQ=29	GT:PL	1/1:24,3,0	0/0:0,6,52	1/1:69,3,0	0/1:0,0,57
OAR13	34421953	.	A	G	221.101	PASS	DP=90;VDB=0.194065;SGB=0.676086;RPBZ=1.20448;MQBZ=1.13526;MQSBZ=0.630453;BQBZ=0.74591;FS=0;MQ0F=0;AC=2;AN=8;DP4=28,12,7,4;MQ=36	GT:PL	0/1:206,0,6	0/1:54,0,169	0/0:0,33,254	0/0:0,66,255
OAR13	34421995	.	G	A	561.477	PASS	DP=93;VDB=0.105918;SGB=2.27719;RPBZ=-0.812564;MQBZ=-1.36904;MQSBZ=-0.832101;BQBZ=-0.459873;FS=0;MQ0F=0;AC=4;AN=8;DP4=10,14,13,17;MQ=37	GT:PL	0/0:0,33,255	0/1:121,0,123	1/1:255,39,0	0/1:229,0,199
OAR13	35804196	.	A	G	179.792	PASS	DP=22;VDB=0.0511907;SGB=-2.84753;RPBZ=0.823457;MQBZ=1.09545;MQSBZ=-0.612372;FS=0;MQ0F=0;AC=5;AN=8;DP4=1,4,2,4;MQ=40	GT:PL	0/1:30,0,91	0/1:75,0,33	0/1:36,0,36	1/1:77,6,0
OAR13	36231073	.	C	T	191.44	PASS	DP=34;VDB=0.0231463;SGB=-1.88854;RPBZ=-0.467323;MQBZ=-1.65669;MQSBZ=2.06625;BQBZ=-0.0455001;FS=0;MQ0F=0;AC=4;AN=8;DP4=4,8,2,6;MQ=39	GT:PL	0/0:0,15,172	0/1:53,0,27	0/1:115,0,163	1/1:65,6,0
OAR13	36494423	.	G	T	49.2875	PASS	DP=20;VDB=0.21346;SGB=-0.535564;RPBZ=0.690066;BQBZ=-0.862949;FS=0;MQ0F=0;AC=3;AN=8;DP4=1,6,1,2;MQ=42	GT:PL	0/1:42,3,0	0/0:0,6,77	0/0:0,15,150	1/1:50,6,0
OAR13	36803323	.	T	C	612.681	PASS	DP=76;VDB=7.94706e-07;SGB=-3.7601;RPBZ=0.826708;MQBZ=-1.54785;MQSBZ=-0.616131;BQBZ=0.0601401;FS=0;MQ0F=0;AC=6;AN=8;DP4=3,11,13,17;MQ=38	GT:PL	0/1:26,0,210	1/1:235,21,0	1/1:255,48,0	0/1:136,0,99
OAR13	36889625	.	A	G	580.094	PASS	DP=115;VDB=2.40077e-06;SGB=-16.8111;RPBZ=-3.02454;MQBZ=-2.01002;MQSBZ=0.459579;BQBZ=-0.139276;FS=0;MQ0F=0;AC=4;AN=8;DP4=15,12,25,17;MQ=30	GT:PL	0/1:103,0,216	0/1:142,0,192	0/1:219,0,46	0/1:154,0,69
OAR13	36931378	.	C	T	433.324	PASS	DP=72;VDB=0.00486685;SGB=-9.1344;RPBZ=1.60247;MQBZ=-0.188267;MQSBZ=0.57568;BQBZ=-1.2661;FS=0;MQ0F=0;AC=4;AN=8;DP4=10,12,5,12;MQ=40	GT:PL	0/1:128,0,139	0/1:89,0,69	0/1:72,0,189	0/1:182,0,209
OAR13	36936470	.	C	T	599.637	PASS	DP=67;VDB=0.000133994;SGB=-3.93014;RPBZ=-0.957878;MQBZ=-1.2599;MQSBZ=0.527931;BQBZ=-2.0455;FS=0;MQ0F=0;AC=4;AN=8;DP4=8,4,10,14;MQ=40	GT:PL	0/1:112,0,27	0/1:105,0,63	0/1:255,0,67	0/1:167,0,180
OAR13	36982215	.	G	A	663.297	PASS	DP=179;VDB=0.000119468;SGB=-18.9591;RPBZ=0.788937;MQBZ=-3.05229;MQSBZ=-3.23717;BQBZ=-0.151169;FS=0;MQ0F=0.00558659;AC=4;AN=8;DP4=26,26,25,24;MQ=32	GT:PL	0/1:237,0,187	0/1:232,0,166	0/1:33,0,255	0/1:199,0,255
OAR13	36982268	.	T	C	133.931	PASS	DP=47;VDB=0.0781894;SGB=-15.7594;RPBZ=1.10482;MQBZ=1.04447;MQSBZ=1.2792;BQBZ=-0.231951;FS=0;MQ0F=0;AC=4;AN=8;DP4=13,5,3,3;MQ=39	GT:PL	0/1:36,0,36	0/1:51,0,229	0/1:65,0,49	0/1:21,0,169
OAR13	3710893	.	G	A	234.23	PASS	DP=36;VDB=0.00817939;SGB=-1.72086;RPBZ=0.457739;MQBZ=-0.856305;MQSBZ=-1.65145;BQBZ=-1.31426;FS=0;MQ0F=0;AC=3;AN=8;DP4=4,7,5,4;MQ=40	GT:PL	0/1:125,0,66	0/1:88,0,69	0/1:60,0,131	0/0:0,9,104
OAR13	37378133	.	T	G	244.133	PASS	DP=51;VDB=0.286863;SGB=-10.9634;RPBZ=-2.14576;MQBZ=-0.0632455;MQSBZ=-0.486664;BQBZ=0.986796;FS=0;MQ0F=0;AC=2;AN=8;DP4=3,15,6,4;MQ=39	GT:PL	0/0:27,39,122	0/0:0,27,225	0/1:129,0,121	0/1:154,0,24
OAR13	37378141	.	C	T	153.013	PASS	DP=51;VDB=0.0697235;SGB=-1.25176;RPBZ=-3.09453;MQBZ=-1.10782;MQSBZ=-0.486664;BQBZ=1.41142;FS=0;MQ0F=0;AC=2;AN=8;DP4=6,16,3,3;MQ=39	GT:PL	0/0:0,15,136	0/0:0,27,225	0/1:94,0,156	0/1:98,0,102
OAR13	3738309	.	G	A	286.744	PASS	DP=35;VDB=0.0581053;SGB=0.0641491;RPBZ=-1.8854;MQBZ=0.706953;MQSBZ=-1.92805;BQBZ=-0.808511;FS=0;MQ0F=0;AC=4;AN=8;DP4=5,4,5,5;MQ=39	GT:PL	0/0:0,6,84	0/1:65,0,72	0/1:110,0,124	1/1:153,12,0
OAR13	37384903	.	T	G	85.2503	PASS	DP=67;VDB=0.107028;SGB=-9.12079;RPBZ=0.757031;MQBZ=-0.736444;MQSBZ=-0.105856;BQBZ=0.824861;FS=0;MQ0F=0;AC=2;AN=8;DP4=18,12,3,4;MQ=35	GT:PL	0/1:91,0,180	0/0:0,3,23	0/1:33,0,190	0/0:0,3,245
OAR13	37405357	.	C	T	397.481	PASS	DP=60;VDB=0.0242353;SGB=-0.166391;RPBZ=0.397201;MQBZ=-1.22582;MQSBZ=-0.417753;BQBZ=-0.610246;FS=0;MQ0F=0;AC=4;AN=8;DP4=6,9,10,7;MQ=40	GT:PL	0/1:114,0,83	1/1:255,33,0	0/1:72,0,65	0/0:0,30,255
OAR13	37594857	.	G	A	385.616	PASS	DP=62;VDB=0.00038804;SGB=-8.82348;RPBZ=-1.20618;MQBZ=-0.620959;MQSBZ=1.27026;BQBZ=0.579764;FS=0;MQ0F=0;AC=4;AN=8;DP4=10,7,10,6;MQ=38	GT:PL	0/1:175,0,12	0/1:33,0,75	0/1:147,0,208	0/1:68,0,171
OAR13	37621515	.	C	A	116.289	PASS	DP=34;VDB=0.0313397;SGB=-6.32365;RPBZ=-0.179757;MQBZ=-2.32807;MQSBZ=0.153375;BQBZ=-0.244047;FS=0;MQ0F=0;AC=5;AN=8;DP4=8,2,4,4;MQ=33	GT:PL	0/1:9,0,132	1/1:52,6,0	0/1:49,0,61	0/1:45,0,99
OAR13	37621523	.	C	T	92.9486	PASS	DP=30;VDB=0.0231369;SGB=-5.99185;RPBZ=-0.426872;MQBZ=-2.44737;MQSBZ=0.524891;BQBZ=1.28812;FS=0;MQ0F=0;AC=5;AN=8;DP4=6,3,4,3;MQ=32	GT:PL	0/1:9,0,110	1/1:24,3,0	0/1:52,0,29	0/1:45,0,99
OAR13	37621541	.	A	T	90.5813	PASS	DP=24;VDB=0.0263438;SGB=-2.36458;RPBZ=-0.451741;MQBZ=0.795686;MQSBZ=0.310604;BQBZ=-0.537484;FS=0;MQ0F=0;AC=3;AN=8;DP4=4,4,3,2;MQ=30	GT:PL	0/1:30,0,89	0/0:0,3,24	0/1:29,0,52	0/1:69,0,15
OAR13	37621555	.	G	C	39.8927	PASS	DP=17;VDB=0.0205346;SGB=0.0467143;RPBZ=-0.385518;MQBZ=-1.7021;MQSBZ=0.785584;BQBZ=0.894427;FS=0;MQ0F=0;AC=2;AN=8;DP4=3,2,2,2;MQ=31	GT:PL	0/0:0,6,84	0/1:24,3,0	0/1:55,0,11	0/0:0,6,78
OAR13	37879017	.	T	C	65.308	PASS	DP=61;VDB=0.0107983;SGB=-2.00512;RPBZ=-0.758837;MQBZ=-0.0709952;MQSBZ=-0.547723;BQBZ=-1.26658;FS=0;MQ0F=0;AC=2;AN=8;DP4=17,14,3,1;MQ=41	GT:PL	0/1:18,0,169	0/0:0,36,255	0/0:0,21,216	0/1:88,0,125
OAR13	37945182	.	C	T	493.235	PASS	DP=50;VDB=0.0120319;SGB=1.84296;RPBZ=0.567373;MQBZ=-1.04937;MQSBZ=1.33524;BQBZ=0.46676;FS=0;MQ0F=0;AC=5;AN=8;DP4=5,4,9,8;MQ=41	GT:PL	1/1:168,15,0	1/1:202,18,0	0/1:169,0,21	0/0:0,24,255
OAR13	38011211	.	T	A	274.61	PASS	DP=59;VDB=0.0388838;SGB=-12.191;RPBZ=0.967542;MQBZ=0.342133;MQSBZ=0.395834;BQBZ=0.0520601;FS=0;MQ0F=0;AC=4;AN=8;DP4=15,10,4,8;MQ=38	GT:PL	1/1:145,15,0	0/1:57,0,255	0/1:116,0,81	0/0:0,30,246
OAR13	38034539	.	G	C	119.061	PASS	DP=28;VDB=0.104078;SGB=-1.63269;RPBZ=0.952779;MQBZ=-0.993609;MQSBZ=0.993609;BQBZ=1.03122;FS=0;MQ0F=0;AC=3;AN=8;DP4=2,10,3,2;MQ=39	GT:PL	1/1:97,9,0	0/0:0,3,36	0/1:64,0,99	0/0:0,21,218
OAR13	38674795	.	C	T	687.046	PASS	DP=60;VDB=0.0215643;SGB=-1.55184;RPBZ=1.09792;MQBZ=-0.537144;MQSBZ=2.07704;BQBZ=-1.02536;FS=0;MQ0F=0;AC=6;AN=8;DP4=3,3,13,16;MQ=39	GT:PL	0/1:251,0,75	1/1:255,36,0	0/1:51,0,104	1/1:169,15,0
OAR13	39642540	.	A	G	39.2853	PASS	DP=8;VDB=0.26;SGB=-1.03207;RPBZ=1.1547;BQBZ=0.296174;FS=0;MQ0F=0;AC=3;AN=8;DP4=2,1,2,0;MQ=42	GT:PL	0/1:42,3,0	0/1:36,3,0	0/0:0,6,68	0/1:0,3,42
OAR13	39642612	.	T	C	66.7462	PASS	DP=15;VDB=0.107235;SGB=-0.535564;RPBZ=-0.694365;BQBZ=-0.616392;FS=0;MQ0F=0;AC=3;AN=8;DP4=2,5,1,2;MQ=42	GT:PL	1/1:78,6,0	0/1:32,3,0	0/0:0,9,88	0/0:0,12,125
[truncated: 1,444,625 more chars]
