# Supplementary material for: Development of a high-density sub-species-specific targeted SNP assay for Rocky Mountain bighorn sheep (Ovis canadensis canadensis)
Source: PeerJ. 2024 Feb 26;12:e16946. doi: 10.7717/peerj.16946 (PMC10903336; doi:10.7717/peerj.16946)
Supplement: Supplemental Information 9 [file peerj-12-16946-s009.zip › Cali_50K_SNPs.vcf]

##fileformat=VCFv4.2
##FILTER=<ID=PASS,Description="All filters passed">
##bcftoolsVersion=1.13+htslib-1.13
##bcftoolsCommand=mpileup -f OAR3.1_50Kregions.fa -b Cali_50K.txt
##reference=file://OAR3.1_50Kregions.fa
##contig=<ID=OAR1,length=275612895>
##contig=<ID=OAR2,length=248993846>
##contig=<ID=OAR3,length=224283230>
##contig=<ID=OAR4,length=119255633>
##contig=<ID=OAR5,length=107901688>
##contig=<ID=OAR6,length=117031472>
##contig=<ID=OAR7,length=100079507>
##contig=<ID=OAR8,length=90695168>
##contig=<ID=OAR9,length=94726778>
##contig=<ID=OAR10,length=86447213>
##contig=<ID=OAR11,length=62248096>
##contig=<ID=OAR12,length=79100223>
##contig=<ID=OAR13,length=83079144>
##contig=<ID=OAR14,length=62722625>
##contig=<ID=OAR15,length=80923592>
##contig=<ID=OAR16,length=71719816>
##contig=<ID=OAR17,length=72286588>
##contig=<ID=OAR18,length=68604602>
##contig=<ID=OAR19,length=60464314>
##contig=<ID=OAR20,length=51176841>
##contig=<ID=OAR21,length=50073674>
##contig=<ID=OAR22,length=50832532>
##contig=<ID=OAR23,length=62330649>
##contig=<ID=OAR24,length=42034648>
##contig=<ID=OAR25,length=45367442>
##contig=<ID=OAR26,length=44077779>
##contig=<ID=OARX,length=135437088>
##ALT=<ID=*,Description="Represents allele(s) other than observed.">
##INFO=<ID=INDEL,Number=0,Type=Flag,Description="Indicates that the variant is an INDEL.">
##INFO=<ID=IDV,Number=1,Type=Integer,Description="Maximum number of raw reads supporting an indel">
##INFO=<ID=IMF,Number=1,Type=Float,Description="Maximum fraction of raw reads supporting an indel">
##INFO=<ID=DP,Number=1,Type=Integer,Description="Raw read depth">
##INFO=<ID=VDB,Number=1,Type=Float,Description="Variant Distance Bias for filtering splice-site artefacts in RNA-seq data (bigger is better)",Version="3">
##INFO=<ID=RPBZ,Number=1,Type=Float,Description="Mann-Whitney U-z test of Read Position Bias (closer to 0 is better)">
##INFO=<ID=MQBZ,Number=1,Type=Float,Description="Mann-Whitney U-z test of Mapping Quality Bias (closer to 0 is better)">
##INFO=<ID=BQBZ,Number=1,Type=Float,Description="Mann-Whitney U-z test of Base Quality Bias (closer to 0 is better)">
##INFO=<ID=MQSBZ,Number=1,Type=Float,Description="Mann-Whitney U-z test of Mapping Quality vs Strand Bias (closer to 0 is better)">
##INFO=<ID=SCBZ,Number=1,Type=Float,Description="Mann-Whitney U-z test of Soft-Clip Length Bias (closer to 0 is better)">
##INFO=<ID=FS,Number=1,Type=Float,Description="Phred-scaled p-value using Fisher's exact test to detect strand bias">
##INFO=<ID=SGB,Number=1,Type=Float,Description="Segregation based metric.">
##INFO=<ID=MQ0F,Number=1,Type=Float,Description="Fraction of MQ0 reads (smaller is better)">
##FORMAT=<ID=PL,Number=G,Type=Integer,Description="List of Phred-scaled genotype likelihoods">
##FORMAT=<ID=GT,Number=1,Type=String,Description="Genotype">
##INFO=<ID=AC,Number=A,Type=Integer,Description="Allele count in genotypes for each ALT allele, in the same order as listed">
##INFO=<ID=AN,Number=1,Type=Integer,Description="Total number of alleles in called genotypes">
##INFO=<ID=DP4,Number=4,Type=Integer,Description="Number of high-quality ref-forward , ref-reverse, alt-forward and alt-reverse bases">
##INFO=<ID=MQ,Number=1,Type=Integer,Description="Average mapping quality">
##bcftools_callVersion=1.13+htslib-1.13
##bcftools_callCommand=call -mv -Ov -o Cali_50K.vcf; Date=Thu Oct 27 09:36:25 2022
##bcftools_filterVersion=1.10.2+htslib-1.10.2
##bcftools_filterCommand=filter -e 'QUAL <30' -o Cali_50K_SNPs_QUAL30.vcf Cali_50K_SNPs.recode.vcf; Date=Thu Oct 27 12:10:17 2022
##bcftools_filterCommand=filter -e 'INFO/DP <6' -o Cali_50K_SNPs_QUAL30_DP6.vcf Cali_50K_SNPs_QUAL30.vcf; Date=Thu Oct 27 12:13:37 2022
#CHROM	POS	ID	REF	ALT	QUAL	FILTER	INFO	FORMAT	EML003_50Krun	EML019_50Krun	SAW014_50Krun
OAR1	100262221	.	C	T	695.777	PASS	DP=76;VDB=0.00194735;SGB=7.83382;RPBZ=-0.610104;MQBZ=0.70345;MQSBZ=-2.61391;BQBZ=0.456405;FS=0;MQ0F=0;AC=5;AN=6;DP4=2,5,16,20;MQ=40	GT:PL	1/1:249,27,0	1/1:255,51,0	0/1:226,0,172
OAR1	100357472	.	G	C	295.983	PASS	DP=25;VDB=0.00391872;SGB=1.80781;RPBZ=1.10208;MQBZ=-1.36912;MQSBZ=-1.21089;BQBZ=-0.983332;FS=0;MQ0F=0;AC=5;AN=6;DP4=2,1,6,5;MQ=37	GT:PL	1/1:84,6,0	1/1:216,24,0	0/1:30,0,107
OAR1	100528326	.	A	G	62.1199	PASS	DP=18;VDB=0.154358;SGB=-0.535564;RPBZ=1.12524;MQBZ=0.612372;MQSBZ=0.612372;BQBZ=-0.239357;FS=0;MQ0F=0;AC=2;AN=6;DP4=6,2,2,1;MQ=40	GT:PL	0/0:0,15,154	0/1:36,0,36	0/1:62,0,66
OAR1	100535361	.	T	C	158.27	PASS	DP=50;VDB=0.0759489;SGB=-0.0958944;RPBZ=-0.790321;MQBZ=-0.342992;MQSBZ=-0.969492;BQBZ=-0.615855;FS=0;MQ0F=0;AC=2;AN=6;DP4=6,13,4,5;MQ=39	GT:PL	0/0:0,15,167	0/1:35,0,191	0/1:160,0,175
OAR1	100535381	.	G	A	155.332	PASS	DP=49;VDB=0.00748664;SGB=-9.12118;RPBZ=-3.0139;MQBZ=-0.360198;MQSBZ=-0.732972;BQBZ=1.97853;FS=0;MQ0F=0;AC=3;AN=6;DP4=7,15,2,5;MQ=39	GT:PL	0/1:69,0,83	0/1:88,0,180	0/1:35,0,255
OAR1	100735178	.	A	C	328.246	PASS	DP=45;VDB=0.00629361;SGB=12.293;RPBZ=0.522354;MQBZ=1.30128;MQSBZ=1.30365;BQBZ=-1.74148;FS=0;MQ0F=0;AC=3;AN=6;DP4=7,2,6,14;MQ=39	GT:PL	1/1:255,48,0	0/1:114,0,31	0/0:0,21,212
OAR1	100778632	.	T	C	370.539	PASS	DP=50;VDB=0.103486;SGB=6.67268;RPBZ=-2.0056;MQBZ=0.192531;MQSBZ=0.0657032;BQBZ=1.26075;FS=0;MQ0F=0;AC=3;AN=6;DP4=9,5,8,6;MQ=40	GT:PL	1/1:255,27,0	0/1:156,0,151	0/0:0,27,236
OAR1	101181304	.	C	T	81.1847	PASS	DP=17;VDB=0.284203;SGB=1.29402;RPBZ=-0.213201;MQBZ=-0.798762;MQSBZ=0.931695;BQBZ=1.3241;FS=0;MQ0F=0;AC=4;AN=6;DP4=0,4,1,5;MQ=31	GT:PL	1/1:59,6,0	0/0:0,12,49	1/1:62,12,0
OAR1	101228313	.	T	C	35.3497	PASS	DP=23;VDB=0.28;SGB=0.604408;RPBZ=0.218692;BQBZ=0.447214;FS=0;MQ0F=0;AC=1;AN=6;DP4=6,4,1,1;MQ=42	GT:PL	0/0:0,3,42	0/1:69,0,105	0/0:0,18,198
OAR1	101284122	.	G	T	196.656	PASS	DP=93;VDB=0.00270021;SGB=10.1602;RPBZ=-1.50865;MQBZ=-1.61029;MQSBZ=0.887444;BQBZ=-0.524385;FS=0;MQ0F=0;AC=1;AN=6;DP4=20,21,6,3;MQ=41	GT:PL	0/0:0,57,255	0/0:0,51,255	0/1:231,0,145
OAR1	101318680	.	G	C	350.106	PASS	DP=67;VDB=0.236989;SGB=16.4717;RPBZ=-0.175903;MQBZ=-1.33632;MQSBZ=-1.04413;BQBZ=-1.55613;FS=0;MQ0F=0;AC=4;AN=6;DP4=8,6,14,11;MQ=37	GT:PL	0/0:0,42,255	1/1:255,60,0	1/1:137,15,0
OAR1	101576697	.	C	G	106.574	PASS	DP=41;VDB=0.16458;SGB=4.63151;RPBZ=-0.48799;MQBZ=0;MQSBZ=1.07579;BQBZ=-0.321456;FS=0;MQ0F=0;AC=1;AN=6;DP4=12,6,1,4;MQ=39	GT:PL	0/0:0,15,176	0/1:141,0,63	0/0:0,33,255
OAR1	10169957	.	G	T	521.358	PASS	DP=42;VDB=0.00328693;SGB=3.19862;RPBZ=0.516568;MQBZ=3.16228;MQSBZ=1.20185;BQBZ=1.52757;FS=0;MQ0F=0;AC=5;AN=6;DP4=2,0,7,13;MQ=41	GT:PL	1/1:253,27,0	0/1:191,0,32	1/1:113,9,0
OAR1	102249153	.	T	A	468.006	PASS	DP=76;VDB=0.000288307;SGB=18.4905;RPBZ=-2.28816;MQBZ=-1.46342;MQSBZ=-1.17209;BQBZ=-0.499335;FS=0;MQ0F=0;AC=4;AN=6;DP4=5,4,16,18;MQ=39	GT:PL	0/0:0,27,255	1/1:255,51,0	1/1:255,51,0
OAR1	102262187	.	G	A	299.498	PASS	DP=37;VDB=0.000169595;SGB=6.72358;RPBZ=0;MQBZ=-0.620576;MQSBZ=1.2953;BQBZ=-0.655789;FS=0;MQ0F=0;AC=3;AN=6;DP4=4,4,5,9;MQ=36	GT:PL	0/0:0,18,192	0/1:85,0,36	1/1:255,30,0
OAR1	102307964	.	A	G	314.29	PASS	DP=49;VDB=0.0133556;SGB=3.94553;RPBZ=-1.41968;MQBZ=-1.64497;MQSBZ=2.7101;BQBZ=-1.48087;FS=0;MQ0F=0;AC=4;AN=6;DP4=2,5,11,8;MQ=37	GT:PL	1/1:255,39,0	0/1:48,0,98	0/1:48,0,113
OAR1	102445863	.	A	T	74.1181	PASS	DP=17;VDB=0.598008;SGB=0.0467143;RPBZ=-0.682288;MQBZ=0;MQSBZ=-0.968246;BQBZ=-0.731925;FS=0;MQ0F=0;AC=3;AN=6;DP4=1,5,1,3;MQ=38	GT:PL	1/1:111,9,0	0/1:0,0,57	0/0:0,12,148
OAR1	102494672	.	A	G	420.127	PASS	DP=56;VDB=0.00110119;SGB=2.92286;RPBZ=0.0585864;MQBZ=-1.25781;MQSBZ=0.116552;BQBZ=1.26479;FS=0;MQ0F=0;AC=3;AN=6;DP4=7,5,14,6;MQ=37	GT:PL	0/1:142,0,81	0/1:229,0,91	0/1:84,0,132
OAR1	102494752	.	T	C	159.435	PASS	DP=27;VDB=0.0443256;SGB=-2.21267;RPBZ=-0.225739;MQBZ=0.92582;MQSBZ=0.547723;BQBZ=-0.677935;FS=0;MQ0F=0;AC=3;AN=6;DP4=5,2,5,1;MQ=40	GT:PL	0/1:30,0,85	0/1:104,0,69	0/1:60,0,65
OAR1	102840805	.	A	G	213.054	PASS	DP=41;VDB=0.176079;SGB=10.0035;RPBZ=-1.64345;MQBZ=0.356753;MQSBZ=-0.356753;BQBZ=1.70917;FS=0;MQ0F=0;AC=2;AN=6;DP4=5,9,5,5;MQ=41	GT:PL	1/1:255,30,0	0/0:0,21,225	0/0:0,21,186
OAR1	102865607	.	C	T	73.7636	PASS	DP=9;VDB=0.00328272;SGB=2.87247;RPBZ=-1.35859;MQBZ=-1.17838;BQBZ=1.11803;FS=0;MQ0F=0;AC=2;AN=6;DP4=0,4,0,5;MQ=35	GT:PL	1/1:113,15,0	0/0:0,9,81	0/0:0,3,32
OAR1	10290021	.	T	C	539.897	PASS	DP=81;VDB=0.00827496;SGB=6.44569;RPBZ=0.844653;MQBZ=0.0599167;MQSBZ=0.372394;BQBZ=-0.0150269;FS=0;MQ0F=0;AC=4;AN=6;DP4=11,5,10,20;MQ=39	GT:PL	0/1:114,0,200	1/1:255,51,0	0/1:207,0,184
OAR1	102920135	.	C	A	76.858	PASS	DP=33;VDB=0.226768;SGB=-1.62982;RPBZ=2.50081;MQBZ=0.597178;MQSBZ=-0.368663;BQBZ=0.337961;FS=0;MQ0F=0.030303;AC=2;AN=6;DP4=5,9,4,1;MQ=35	GT:PL	0/0:0,9,54	0/1:103,0,132	0/1:10,0,97
OAR1	103039070	.	A	G	147.795	PASS	DP=29;VDB=0.015032;SGB=1.26965;RPBZ=-0.272367;MQBZ=0.774597;MQSBZ=-1.29099;BQBZ=1.12339;FS=0;MQ0F=0;AC=2;AN=6;DP4=5,5,5,1;MQ=40	GT:PL	0/0:0,15,177	0/1:75,0,23	0/1:109,0,107
OAR1	103134388	.	T	C	34.3113	PASS	DP=18;VDB=0.1;SGB=0.604408;RPBZ=0;FS=0;MQ0F=0;AC=1;AN=6;DP4=4,3,0,2;MQ=42	GT:PL	0/0:0,12,153	0/0:0,6,84	0/1:68,0,33
OAR1	103269972	.	C	T	66.6998	PASS	DP=63;VDB=0.300397;SGB=-1.62982;RPBZ=0.173773;MQBZ=-0.851243;MQSBZ=0;BQBZ=0.07405;FS=0;MQ0F=0;AC=1;AN=6;DP4=19,14,1,4;MQ=39	GT:PL	0/0:0,39,255	0/1:101,0,185	0/0:0,42,255
OAR1	10330953	.	G	A	318.988	PASS	DP=23;VDB=1.70723e-05;SGB=4.43498;RPBZ=-0.679745;MQBZ=0.799305;BQBZ=-0.58639;FS=0;MQ0F=0;AC=5;AN=6;DP4=1,0,22,0;MQ=36	GT:PL	1/1:90,12,0	1/1:160,36,0	0/1:103,0,15
OAR1	103502036	.	C	T	92.5014	PASS	DP=50;VDB=0.597187;SGB=4.63151;RPBZ=-0.194396;MQBZ=-0.536866;MQSBZ=-1.68962;BQBZ=-2.49391;FS=0;MQ0F=0;AC=2;AN=6;DP4=17,9,4,1;MQ=37	GT:PL	0/0:0,54,255	0/0:0,24,245	1/1:134,15,0
OAR1	103607237	.	C	T	431.977	PASS	DP=41;VDB=0.0605845;SGB=1.88718;RPBZ=0.2273;MQBZ=0.148255;MQSBZ=-1.85319;BQBZ=2.24238;FS=0;MQ0F=0;AC=4;AN=6;DP4=1,9,9,8;MQ=38	GT:PL	1/1:204,21,0	0/1:90,0,88	0/1:174,0,107
OAR1	103805058	.	A	G	35.0871	PASS	DP=23;VDB=0.38;SGB=0.604408;RPBZ=-1.09163;MQBZ=0.627646;MQSBZ=1.5899;BQBZ=0.802887;FS=0;MQ0F=0;AC=1;AN=6;DP4=5,6,1,1;MQ=38	GT:PL	0/0:0,15,168	0/1:69,0,69	0/0:0,9,119
OAR1	104058032	.	G	A	412.219	PASS	DP=58;VDB=0.0044739;SGB=10.1089;RPBZ=2.19826;MQBZ=2.13477;MQSBZ=-1.35849;BQBZ=2.14976;FS=0;MQ0F=0;AC=3;AN=6;DP4=9,5,10,9;MQ=39	GT:PL	0/0:0,30,255	0/1:198,0,71	1/1:255,36,0
OAR1	104099922	.	T	A	135.067	PASS	DP=46;VDB=0.0476385;SGB=-0.864905;RPBZ=-1.64444;MQBZ=-0.715102;MQSBZ=1.61705;BQBZ=-0.186839;FS=0;MQ0F=0;AC=2;AN=6;DP4=15,4,3,4;MQ=39	GT:PL	0/1:164,0,21	0/1:6,0,252	0/0:0,21,189
OAR1	104281491	.	A	G	123.934	PASS	DP=11;VDB=0.0949329;SGB=0.197053;RPBZ=-1.38873;MQBZ=1.41421;MQSBZ=-0.707107;BQBZ=0.821584;FS=0;MQ0F=0;AC=5;AN=6;DP4=1,1,1,3;MQ=41	GT:PL	1/1:77,6,0	1/1:84,6,0	0/1:0,6,78
OAR1	104333088	.	C	T	64.9585	PASS	DP=30;VDB=0.281254;SGB=3.26056;RPBZ=1.11798;MQBZ=-0.0729782;MQSBZ=-0.707968;BQBZ=0.449359;FS=0;MQ0F=0;AC=1;AN=6;DP4=8,6,4,0;MQ=38	GT:PL	0/0:0,12,130	0/0:0,18,178	0/1:99,0,112
OAR1	104337518	.	G	A	202.871	PASS	DP=52;VDB=0.00967404;SGB=-0.482272;RPBZ=0.168372;MQBZ=0.126634;MQSBZ=-1.10184;BQBZ=2.08938;FS=0;MQ0F=0;AC=2;AN=6;DP4=9,13,4,4;MQ=38	GT:PL	0/0:0,27,245	0/1:84,0,210	0/1:155,0,107
OAR1	104416707	.	C	A	120.821	PASS	DP=36;VDB=0.0815962;SGB=-1.63269;RPBZ=-1.48457;MQBZ=0.597614;MQSBZ=1.05409;BQBZ=0.869657;FS=0;MQ0F=0;AC=2;AN=6;DP4=7,7,2,3;MQ=41	GT:PL	0/0:0,30,255	0/1:89,0,102	0/1:68,0,33
OAR1	104451481	.	C	T	175.805	PASS	DP=59;VDB=0.0200665;SGB=8.77574;RPBZ=-1.60217;MQBZ=-0.415735;MQSBZ=0.887982;BQBZ=-0.447626;FS=0;MQ0F=0;AC=1;AN=6;DP4=11,13,4,4;MQ=39	GT:PL	0/0:0,30,255	0/0:0,24,215	0/1:210,0,175
OAR1	104479947	.	C	T	152.478	PASS	DP=59;VDB=0.503448;SGB=6.01014;RPBZ=-1.13699;MQBZ=0.859338;MQSBZ=-0.413187;BQBZ=0.762624;FS=0;MQ0F=0;AC=1;AN=6;DP4=11,15,3,3;MQ=41	GT:PL	0/0:0,24,250	0/0:0,45,255	0/1:187,0,74
OAR1	104556397	.	A	G	431.494	PASS	DP=100;VDB=0.00315949;SGB=14.9225;RPBZ=0.669385;MQBZ=-1.0285;MQSBZ=1.05418;BQBZ=-0.915766;FS=0;MQ0F=0;AC=3;AN=6;DP4=21,12,18,8;MQ=40	GT:PL	0/0:0,66,255	0/1:217,0,255	1/1:255,45,0
OAR1	104725368	.	T	G	97.0343	PASS	DP=22;VDB=0.00178347;SGB=3.26741;RPBZ=3.59182;MQBZ=-1.9893;MQSBZ=-0.790206;BQBZ=2.89251;FS=0;MQ0F=0;AC=2;AN=6;DP4=8,0,7,2;MQ=28	GT:PL	0/1:51,0,37	0/1:81,0,62	0/0:0,6,58
OAR1	104725380	.	C	A	117.141	PASS	DP=27;VDB=0.00123166;SGB=0.512133;RPBZ=2.86703;MQBZ=-2.02448;MQSBZ=-0.790206;BQBZ=0.104763;FS=0;MQ0F=0;AC=3;AN=6;DP4=6,0,9,2;MQ=28	GT:PL	0/1:67,0,18	0/1:79,0,32	0/1:5,0,63
OAR1	104725391	.	A	G	218.564	PASS	DP=31;VDB=0.0126419;SGB=1.30563;RPBZ=2.19777;MQBZ=-1.36604;MQSBZ=-0.151173;BQBZ=1.31235;FS=0;MQ0F=0;AC=3;AN=6;DP4=8,0,11,3;MQ=30	GT:PL	0/1:139,0,33	0/1:100,0,66	0/1:14,0,63
OAR1	104859451	.	C	T	185.01	PASS	DP=31;VDB=0.0725163;SGB=8.72037;RPBZ=-0.620038;MQBZ=-0.0808452;MQSBZ=-1.62698;BQBZ=-2.5818;FS=0;MQ0F=0;AC=2;AN=6;DP4=3,6,7,2;MQ=40	GT:PL	0/0:0,21,228	1/1:226,27,0	0/0:0,6,78
OAR1	104939117	.	C	G	678.543	PASS	DP=80;VDB=0.0442245;SGB=7.17536;RPBZ=0.226965;MQBZ=-1.38302;MQSBZ=-0.51295;BQBZ=-1.44671;FS=0;MQ0F=0;AC=5;AN=6;DP4=8,5,13,23;MQ=39	GT:PL	1/1:255,0,0	0/1:201,0,253	1/1:255,39,0
OAR1	104956415	.	C	T	40.9784	PASS	DP=25;VDB=0.281254;SGB=3.26056;RPBZ=-0.142219;MQBZ=-1.87192;MQSBZ=1.04656;BQBZ=-0.31313;FS=0;MQ0F=0;AC=2;AN=6;DP4=6,10,1,3;MQ=34	GT:PL	1/1:82,12,0	0/0:0,24,174	0/0:0,24,202
OAR1	105134998	.	G	A	366.025	PASS	DP=30;VDB=0.0214129;SGB=5.94402;RPBZ=0.251773;MQBZ=0.490121;MQSBZ=1.61089;BQBZ=0;FS=0;MQ0F=0;AC=4;AN=6;DP4=1,3,6,9;MQ=35	GT:PL	1/1:226,27,0	1/1:181,18,0	0/0:0,12,117
OAR1	105251512	.	G	A	301.314	PASS	DP=26;VDB=0.00948041;SGB=0.879178;RPBZ=-0.984475;MQBZ=-0.882735;MQSBZ=0;BQBZ=0.142209;FS=0;MQ0F=0;AC=5;AN=6;DP4=4,0,3,8;MQ=39	GT:PL	1/1:131,15,0	1/1:178,15,0	0/1:27,0,112
OAR1	105628491	.	G	A	68.1988	PASS	DP=82;VDB=0.0549273;SGB=6.01014;RPBZ=0.334896;MQBZ=-2.35544;MQSBZ=1.2171;BQBZ=-2.32597;FS=0;MQ0F=0;AC=1;AN=6;DP4=20,19,5,1;MQ=39	GT:PL	0/0:0,39,255	0/0:0,48,255	0/1:103,0,255
OAR1	105639829	.	G	A	61.7885	PASS	DP=62;VDB=0.121629;SGB=1.90845;RPBZ=0.89382;MQBZ=0.9277;MQSBZ=1.64656;BQBZ=1.55973;FS=0;MQ0F=0;AC=1;AN=6;DP4=18,16,1,2;MQ=37	GT:PL	0/0:0,30,255	0/0:0,57,255	0/1:96,0,121
OAR1	106015178	.	C	T	213.003	PASS	DP=73;VDB=0.105288;SGB=10.1602;RPBZ=-0.357201;MQBZ=2.04096;MQSBZ=-0.459501;BQBZ=1.57824;FS=0;MQ0F=0;AC=2;AN=6;DP4=10,21,3,6;MQ=37	GT:PL	0/0:0,48,255	0/0:0,45,255	1/1:255,27,0
OAR1	106255915	.	A	G	444.992	PASS	DP=58;VDB=2.35841e-05;SGB=10.0859;RPBZ=1.02612;MQBZ=-1.55591;MQSBZ=-2.49966;BQBZ=-0.0436144;FS=0;MQ0F=0;AC=4;AN=6;DP4=8,6,6,13;MQ=39	GT:PL	1/1:232,24,0	1/1:255,33,0	0/0:0,42,255
OAR1	106265733	.	C	A	192.303	PASS	DP=34;VDB=0.0261122;SGB=8.72037;RPBZ=0.114046;MQBZ=-1.1715;MQSBZ=0.468601;BQBZ=0.308517;FS=0;MQ0F=0.0294118;AC=2;AN=6;DP4=5,6,4,5;MQ=36	GT:PL	0/0:0,12,142	0/0:0,21,175	1/1:234,27,0
OAR1	106284670	.	C	T	213.012	PASS	DP=53;VDB=0.222611;SGB=19.2717;RPBZ=0.950736;MQBZ=1.33409;MQSBZ=-0.463329;BQBZ=0.44265;FS=0;MQ0F=0;AC=2;AN=6;DP4=7,9,15,2;MQ=38	GT:PL	0/0:0,27,237	0/0:0,21,206	1/1:255,51,0
OAR1	106572502	.	T	C	65.5226	PASS	DP=15;VDB=0.490096;SGB=-0.535564;RPBZ=1.19973;BQBZ=-1.29099;FS=0;MQ0F=0;AC=2;AN=6;DP4=2,3,3,0;MQ=42	GT:PL	0/1:42,3,0	0/1:60,0,65	0/0:0,9,118
OAR1	106629675	.	G	A	299.654	PASS	DP=55;VDB=0.00930411;SGB=5.27335;RPBZ=0.298331;MQBZ=-0.293785;MQSBZ=1.53862;BQBZ=-0.63901;FS=0;MQ0F=0;AC=2;AN=6;DP4=10,8,4,8;MQ=40	GT:PL	0/0:0,33,255	0/1:151,0,96	0/1:185,0,123
OAR1	106857109	.	C	T	99.7058	PASS	DP=66;VDB=0.0643982;SGB=4.63151;RPBZ=-0.738289;MQBZ=-0.367598;MQSBZ=-0.374863;BQBZ=0.366348;FS=0;MQ0F=0;AC=1;AN=6;DP4=13,20,4,1;MQ=40	GT:PL	0/0:0,39,255	0/0:0,36,255	0/1:134,0,196
OAR1	106982859	.	G	C	67.9768	PASS	DP=9;VDB=0.0846253;SGB=2.63855;RPBZ=0.979796;MQBZ=-1.09545;BQBZ=0.447214;FS=0;MQ0F=0;AC=2;AN=6;DP4=5,0,4,0;MQ=39	GT:PL	0/0:0,3,24	0/0:0,12,104	1/1:107,12,0
OAR1	106982908	.	C	T	187.371	PASS	DP=46;VDB=0.061143;SGB=8.77574;RPBZ=2.77667;MQBZ=-1.21355;MQSBZ=-0.122392;BQBZ=3.47843;FS=0;MQ0F=0;AC=1;AN=6;DP4=22,2,4,4;MQ=39	GT:PL	0/0:0,27,134	0/0:0,33,241	0/1:222,0,63
OAR1	106982952	.	G	A	303.301	PASS	DP=64;VDB=0.00459087;SGB=8.91707;RPBZ=0.876967;MQBZ=0.0208264;MQSBZ=0.538556;BQBZ=-1.2818;FS=0;MQ0F=0;AC=3;AN=6;DP4=10,8,12,5;MQ=39	GT:PL	0/0:0,30,255	0/1:89,0,210	1/1:255,39,0
OAR1	107295761	.	T	C	150.698	PASS	DP=25;VDB=0.407747;SGB=1.24088;RPBZ=-3.17038;MQBZ=-0.377964;MQSBZ=-0.703211;BQBZ=1.30546;FS=0;MQ0F=0;AC=2;AN=6;DP4=1,9,2,4;MQ=39	GT:PL	0/1:101,0,24	0/0:0,18,166	0/1:86,0,80
OAR1	107602636	.	C	T	568.813	PASS	DP=52;VDB=0.00343959;SGB=5.3811;RPBZ=-0.832558;MQBZ=0.17501;MQSBZ=0.626057;BQBZ=2.38452;FS=0;MQ0F=0;AC=5;AN=6;DP4=1,3,15,11;MQ=40	GT:PL	1/1:255,33,0	0/1:93,0,107	1/1:255,36,0
OAR1	107816777	.	T	C	46.53	PASS	DP=32;VDB=0.568985;SGB=1.90845;RPBZ=-0.542693;MQBZ=0.72184;MQSBZ=-0.574456;BQBZ=1.3846;FS=0;MQ0F=0;AC=1;AN=6;DP4=1,18,1,2;MQ=39	GT:PL	0/0:0,24,128	0/0:0,12,98	0/1:81,0,126
OAR1	107918298	.	G	A	568.754	PASS	DP=52;VDB=2.34203e-05;SGB=3.20127;RPBZ=-0.622556;MQBZ=-0.292394;MQSBZ=-0.066045;BQBZ=0.207339;FS=0;MQ0F=0;AC=5;AN=6;DP4=2,3,10,11;MQ=39	GT:PL	1/1:252,24,0	0/1:96,0,143	1/1:255,27,0
OAR1	107927993	.	A	C	637.199	PASS	DP=61;VDB=6.21074e-07;SGB=6.32558;RPBZ=1.51189;MQBZ=-0.805152;MQSBZ=0.744785;BQBZ=-0.805032;FS=0;MQ0F=0;AC=5;AN=6;DP4=1,1,16,15;MQ=40	GT:PL	1/1:255,39,0	0/1:162,0,63	1/1:255,39,0
OAR1	108053904	.	T	C	256.987	PASS	DP=60;VDB=0.0739287;SGB=5.40386;RPBZ=-1.53807;MQBZ=-0.485913;MQSBZ=1.94365;BQBZ=-1.51146;FS=0;MQ0F=0;AC=2;AN=6;DP4=9,13,3,9;MQ=41	GT:PL	0/0:0,33,255	0/1:210,0,171	0/1:83,0,128
OAR1	108063036	.	T	C	295.347	PASS	DP=45;VDB=0.0210959;SGB=-0.541287;RPBZ=2.01021;MQBZ=-0.485048;MQSBZ=-1.60066;BQBZ=0.698737;FS=0;MQ0F=0;AC=4;AN=6;DP4=5,6,6,8;MQ=40	GT:PL	1/1:255,33,0	0/1:60,0,137	0/1:18,0,199
OAR1	108063041	.	T	A	31.4703	PASS	DP=44;VDB=0.44;SGB=0.604408;RPBZ=0.401519;MQBZ=0.532498;MQSBZ=-1.47442;BQBZ=0.807573;FS=0;MQ0F=0;AC=1;AN=6;DP4=9,14,1,1;MQ=40	GT:PL	0/0:0,33,255	0/1:66,0,130	0/0:0,24,239
OAR1	108144204	.	G	A	60.9523	PASS	DP=19;VDB=0.0765947;SGB=-1.62982;RPBZ=0.297256;MQBZ=0.168516;MQSBZ=-1.7574;BQBZ=-1.06125;FS=0;MQ0F=0;AC=3;AN=6;DP4=12,1,5,0;MQ=34	GT:PL	1/1:77,12,0	0/1:24,0,60	0/0:0,30,166
OAR1	10817730	.	A	T	606.315	PASS	DP=45;VDB=2.61371e-05;SGB=4.56386;RPBZ=0.648204;MQBZ=-0.52987;MQSBZ=-0.0333787;BQBZ=1.85862;FS=0;MQ0F=0;AC=5;AN=6;DP4=1,0,13,13;MQ=38	GT:PL	0/1:130,0,14	1/1:255,30,0	1/1:255,33,0
OAR1	108341723	.	T	G	552.987	PASS	DP=59;VDB=9.56181e-06;SGB=2.69521;RPBZ=-0.228088;BQBZ=-0.838752;FS=0;MQ0F=0;AC=4;AN=6;DP4=6,5,8,12;MQ=42	GT:PL	1/1:222,21,0	0/1:220,0,198	0/1:147,0,122
OAR1	108410839	.	C	T	187.542	PASS	DP=46;VDB=0.0238078;SGB=8.77574;RPBZ=0.0278876;MQBZ=-0.797414;MQSBZ=0.943335;BQBZ=1.23428;FS=0;MQ0F=0;AC=1;AN=6;DP4=10,8,4,4;MQ=41	GT:PL	0/0:0,24,246	0/0:0,18,211	0/1:222,0,95
OAR1	108539421	.	G	A	419.053	PASS	DP=71;VDB=0.000120661;SGB=10.7831;RPBZ=-0.366443;MQBZ=-1.23782;MQSBZ=-0.260593;BQBZ=-0.0652593;FS=0;MQ0F=0;AC=2;AN=6;DP4=12,9,9,11;MQ=39	GT:PL	0/0:0,15,169	0/1:255,0,129	0/1:200,0,242
OAR1	108583360	.	T	G	83.0991	PASS	DP=8;VDB=0.012598;SGB=-0.821;RPBZ=0.506061;MQBZ=-1.05131;BQBZ=-0.57735;FS=0;MQ0F=0;AC=5;AN=6;DP4=2,0,6,0;MQ=28	GT:PL	1/1:47,6,0	1/1:36,3,0	0/1:33,0,41
OAR1	10878316	.	T	G	108.597	PASS	DP=20;VDB=0.296473;SGB=-2.34028;RPBZ=-0.0841971;MQBZ=-1.18322;MQSBZ=-0.57735;BQBZ=-0.396412;FS=0;MQ0F=0;AC=3;AN=6;DP4=1,6,2,3;MQ=40	GT:PL	0/1:15,0,63	0/1:99,0,69	0/1:30,0,90
OAR1	108896964	.	A	G	94.1522	PASS	DP=25;VDB=0.0170667;SGB=3.78388;RPBZ=-0.617914;MQBZ=-2.0755;MQSBZ=1.37281;BQBZ=0.138962;FS=0;MQ0F=0;AC=1;AN=6;DP4=4,6,4,1;MQ=39	GT:PL	0/0:0,6,68	0/0:0,18,197	0/1:128,0,52
OAR1	109068488	.	T	C	54.2913	PASS	DP=25;VDB=0.519801;SGB=1.90845;RPBZ=1.28629;MQBZ=-0.57296;MQSBZ=0.677935;BQBZ=0.806226;FS=0;MQ0F=0;AC=1;AN=6;DP4=4,6,2,1;MQ=38	GT:PL	0/0:0,6,84	0/0:0,18,186	0/1:88,0,67
OAR1	109147859	.	G	T	567.568	PASS	DP=54;VDB=3.32924e-07;SGB=5.81421;RPBZ=-1.6291;MQBZ=-0.0753601;MQSBZ=-0.387725;BQBZ=-0.765025;FS=0;MQ0F=0;AC=5;AN=6;DP4=3,1,10,16;MQ=37	GT:PL	1/1:148,12,0	1/1:255,42,0	0/1:199,0,96
OAR1	109192655	.	C	T	174.202	PASS	DP=12;VDB=0.00907312;SGB=-0.381925;RPBZ=1.20588;MQBZ=-0.707107;BQBZ=0.396412;FS=0;MQ0F=0;AC=4;AN=6;DP4=4,0,8,0;MQ=41	GT:PL	1/1:104,12,0	0/1:54,0,27	0/1:52,0,71
OAR1	109192869	.	C	T	75.6158	PASS	DP=7;VDB=0.0467461;SGB=-0.444405;RPBZ=0.387298;MQBZ=0.432049;BQBZ=-0.966092;FS=0;MQ0F=0;AC=4;AN=6;DP4=0,2,0,5;MQ=34	GT:PL	1/1:64,9,0	0/1:17,0,30	0/1:30,0,17
OAR1	109240859	.	C	T	52.243	PASS	DP=36;VDB=0.0411132;SGB=-2.36533;RPBZ=-0.1017;MQBZ=0.743392;MQSBZ=0.0613139;BQBZ=1.1547;FS=0;MQ0F=0;AC=2;AN=6;DP4=6,12,1,2;MQ=37	GT:PL	0/0:0,27,235	0/1:27,0,103	0/1:63,0,158
OAR1	10926013	.	C	A	176.924	PASS	DP=38;VDB=0.133454;SGB=3.53239;RPBZ=0.270729;MQBZ=-1.49028;MQSBZ=0.170317;BQBZ=-1.47014;FS=0;MQ0F=0;AC=3;AN=6;DP4=4,9,5,4;MQ=37	GT:PL	0/1:21,0,158	1/1:197,24,0	0/0:0,21,231
OAR1	109336804	.	G	A	73.0391	PASS	DP=65;VDB=0.308689;SGB=3.26056;RPBZ=-0.252318;MQBZ=-2.01067;MQSBZ=2.36959;BQBZ=1.27967;FS=0;MQ0F=0;AC=1;AN=6;DP4=16,16,2,2;MQ=40	GT:PL	0/0:0,27,255	0/0:0,36,255	0/1:108,0,255
OAR1	109336884	.	T	C	38.8934	PASS	DP=41;VDB=0.0433485;SGB=-2.36533;RPBZ=0.525554;MQBZ=0.923814;MQSBZ=0.403304;BQBZ=1.14877;FS=0;MQ0F=0;AC=2;AN=6;DP4=6,15,1,2;MQ=40	GT:PL	0/1:24,0,133	0/1:54,0,198	0/0:0,24,221
OAR1	10935737	.	C	T	459.824	PASS	DP=95;VDB=0.00403156;SGB=14.9171;RPBZ=2.66217;MQBZ=-1.21485;MQSBZ=2.57889;BQBZ=0.711623;FS=0;MQ0F=0;AC=2;AN=6;DP4=14,14,16,10;MQ=37	GT:PL	0/1:241,0,188	0/1:255,0,222	0/0:0,33,255
OAR1	10935772	.	A	G	92.8224	PASS	DP=98;VDB=0.670308;SGB=6.01014;RPBZ=-2.55268;MQBZ=-1.59169;MQSBZ=1.51043;BQBZ=1.29677;FS=0;MQ0F=0;AC=1;AN=6;DP4=23,25,2,4;MQ=37	GT:PL	0/0:0,57,255	0/0:0,72,255	0/1:127,0,121
OAR1	109564832	.	C	T	213.009	PASS	DP=47;VDB=0.0628408;SGB=12.6061;RPBZ=0.256146;MQBZ=-2.69502;MQSBZ=0.0573409;BQBZ=-2.09789;FS=0;MQ0F=0;AC=2;AN=6;DP4=11,7,7,5;MQ=38	GT:PL	0/0:0,33,255	0/0:0,21,205	1/1:255,36,0
OAR1	109674280	.	T	C	285.304	PASS	DP=49;VDB=0.00488998;SGB=3.91527;RPBZ=1.50631;MQBZ=-1.76777;MQSBZ=-0.481125;BQBZ=-0.353553;FS=0;MQ0F=0;AC=4;AN=6;DP4=10,5,6,4;MQ=40	GT:PL	1/1:138,12,0	1/1:189,18,0	0/0:0,45,255
OAR1	109682720	.	G	T	466.976	PASS	DP=77;VDB=0.00896102;SGB=18.9326;RPBZ=0.531149;MQBZ=-1.02985;MQSBZ=0.319324;BQBZ=-1.20434;FS=0;MQ0F=0;AC=4;AN=6;DP4=5,11,15,16;MQ=39	GT:PL	1/1:254,30,0	1/1:255,63,0	0/0:0,48,255
OAR1	11019677	.	C	T	320.745	PASS	DP=57;VDB=0.00359983;SGB=6.67268;RPBZ=-0.590707;MQBZ=-0.376885;MQSBZ=0.954215;BQBZ=-0.578789;FS=0;MQ0F=0;AC=2;AN=6;DP4=13,7,8,6;MQ=39	GT:PL	0/1:144,0,63	0/1:213,0,197	0/0:0,27,255
OAR1	110247851	.	A	C	158.54	PASS	DP=19;VDB=0.00971287;SGB=-1.69618;RPBZ=0.737765;MQBZ=1.23775;FS=0;MQ0F=0;AC=4;AN=6;DP4=10,0,9,0;MQ=31	GT:PL	0/1:15,0,96	0/1:74,0,44	1/1:105,8,0
OAR1	110247866	.	T	G	169.632	PASS	DP=44;VDB=0.0140643;SGB=-1.69618;RPBZ=2.96159;MQBZ=1.09102;MQSBZ=-0.9147;BQBZ=1.90882;FS=0;MQ0F=0;AC=3;AN=6;DP4=7,7,8,1;MQ=31	GT:PL	0/1:13,0,165	0/1:81,0,70	0/1:110,0,29
OAR1	110247881	.	C	T	31.9019	PASS	DP=52;VDB=0.00323009;SGB=-10.3496;RPBZ=-1.53805;MQBZ=-3.72599;MQSBZ=-0.965053;BQBZ=-1.43621;FS=0;MQ0F=0;AC=2;AN=6;DP4=13,6,5,4;MQ=32	GT:PL	0/1:47,0,147	0/1:23,0,176	0/0:0,14,139
OAR1	110247891	.	A	G	233.397	PASS	DP=62;VDB=0.0322146;SGB=-1.33564;RPBZ=2.59033;MQBZ=1.28642;MQSBZ=-0.647139;BQBZ=0.74162;FS=0;MQ0F=0;AC=3;AN=6;DP4=8,12,8,3;MQ=33	GT:PL	0/1:10,0,181	0/1:113,0,166	0/1:145,0,62
OAR1	110247909	.	G	A	159.922	PASS	DP=66;VDB=0.00388273;SGB=-0.969364;RPBZ=-2.38281;MQBZ=-3.86457;MQSBZ=-0.755671;BQBZ=-1.24035;FS=0;MQ0F=0;AC=3;AN=6;DP4=12,8,5,8;MQ=33	GT:PL	0/1:120,0,139	0/1:55,0,209	0/1:22,0,164
OAR1	110247917	.	A	G	431.491	PASS	DP=88;VDB=0.00491987;SGB=1.11847;RPBZ=3.84434;MQBZ=-3.66201;MQSBZ=-0.316046;BQBZ=3.87224;FS=0;MQ0F=0;AC=3;AN=6;DP4=14,10,13,11;MQ=35	GT:PL	0/1:132,0,219	0/1:162,0,199	0/1:172,0,121
OAR1	110247925	.	T	A	135.718	PASS	DP=92;VDB=0.00387563;SGB=-13.4184;RPBZ=0.367943;MQBZ=-4.69583;MQSBZ=0.148064;BQBZ=0.604135;FS=0;MQ0F=0;AC=3;AN=6;DP4=21,15,6,8;MQ=35	GT:PL	0/1:106,0,253	0/1:41,0,255	0/1:29,0,255
OAR1	110247955	.	C	T	45.505	PASS	DP=95;VDB=0.26019;SGB=3.26056;RPBZ=0.137607;MQBZ=0.583279;MQSBZ=-0.844812;BQBZ=-0.168563;FS=0;MQ0F=0;AC=1;AN=6;DP4=23,25,1,3;MQ=36	GT:PL	0/0:0,54,255	0/1:81,0,255	0/0:0,45,255
OAR1	110248002	.	G	T	46.5285	PASS	DP=15;VDB=0.301053;SGB=-0.169451;RPBZ=-1.56038;MQBZ=-2.36643;MQSBZ=0;FS=0;MQ0F=0;AC=2;AN=6;DP4=3,1,2,1;MQ=38	GT:PL	0/1:47,0,65	0/1:34,0,36	0/0:0,3,42
OAR1	110415968	.	C	G	336.867	PASS	DP=28;VDB=0.000811778;SGB=0.898146;RPBZ=-0.152145;MQBZ=-0.731925;MQSBZ=0.195615;BQBZ=-0.731925;FS=0;MQ0F=0;AC=5;AN=6;DP4=0,3,7,5;MQ=38	GT:PL	1/1:145,15,0	0/1:69,0,92	1/1:157,15,0
OAR1	110514174	.	C	T	558.949	PASS	DP=40;VDB=0.0312766;SGB=2.23094;RPBZ=0;MQBZ=-0.700877;MQSBZ=0.423659;BQBZ=-0.699905;FS=0;MQ0F=0;AC=5;AN=6;DP4=1,1,12,7;MQ=40	GT:PL	1/1:194,18,0	0/1:180,0,60	1/1:220,21,0
OAR1	110637701	.	A	G	494.842	PASS	DP=47;VDB=0.00130985;SGB=3.00976;RPBZ=-0.638396;MQBZ=0.812866;MQSBZ=-0.0556349;BQBZ=0.472669;FS=0;MQ0F=0;AC=5;AN=6;DP4=6,1,8,11;MQ=41	GT:PL	1/1:151,12,0	1/1:255,33,0	0/1:123,0,169
OAR1	111151293	.	C	T	79.8358	PASS	DP=50;VDB=0.194159;SGB=4.63151;RPBZ=0.355433;MQBZ=-0.419456;MQSBZ=1.90039;BQBZ=-0.46505;FS=0;MQ0F=0;AC=1;AN=6;DP4=15,11,4,1;MQ=37	GT:PL	0/0:0,48,255	0/0:0,18,204	0/1:114,0,89
OAR1	111272340	.	G	A	31.4776	PASS	DP=16;VDB=0.02;SGB=0.604408;RPBZ=1.04359;MQBZ=0.801784;BQBZ=1.29588;FS=0;MQ0F=0;AC=1;AN=6;DP4=0,7,0,2;MQ=39	GT:PL	0/1:65,0,60	0/0:0,9,45	0/0:0,6,72
OAR1	11141580	.	C	T	568.184	PASS	DP=65;VDB=5.04578e-05;SGB=3.79861;RPBZ=0.302332;MQBZ=-1.04539;MQSBZ=-1.32755;BQBZ=-0.559017;FS=0;MQ0F=0;AC=3;AN=6;DP4=9,3,9,15;MQ=39	GT:PL	0/1:203,0,84	0/1:172,0,138	0/1:229,0,93
OAR1	111551864	.	C	T	61.7624	PASS	DP=40;VDB=0.348933;SGB=3.26056;RPBZ=0.128051;MQBZ=-0.784986;MQSBZ=0.391869;BQBZ=-1.13425;FS=0;MQ0F=0;AC=1;AN=6;DP4=10,8,3,1;MQ=38	GT:PL	0/0:0,21,221	0/0:0,27,255	0/1:96,0,66
OAR1	111595190	.	G	A	101.621	PASS	DP=8;VDB=0.024992;SGB=-1.04402;RPBZ=1.34164;MQBZ=1.29099;BQBZ=-0.774597;FS=0;MQ0F=0;AC=3;AN=6;DP4=0,3,0,5;MQ=39	GT:PL	0/1:50,0,27	0/1:30,0,18	0/1:57,0,27
OAR1	111982857	.	G	T	57.7682	PASS	DP=33;VDB=0.26019;SGB=3.26056;RPBZ=-0.558895;MQBZ=-0.90635;MQSBZ=-0.962221;BQBZ=0.0654654;FS=0;MQ0F=0;AC=1;AN=6;DP4=7,8,1,3;MQ=37	GT:PL	0/1:92,0,158	0/0:0,15,183	0/0:0,12,132
OAR1	112035318	.	G	A	673.601	PASS	DP=74;VDB=0.000733347;SGB=7.27836;RPBZ=-0.188119;MQBZ=-0.969148;MQSBZ=0.190591;BQBZ=-1.13455;FS=0;MQ0F=0;AC=5;AN=6;DP4=3,1,19,16;MQ=39	GT:PL	0/1:198,0,114	1/1:255,33,0	1/1:255,48,0
OAR1	112409853	.	C	T	643.743	PASS	DP=72;VDB=0.000415521;SGB=7.52529;RPBZ=-1.06022;MQBZ=-0.455344;MQSBZ=1.91521;BQBZ=-2.00398;FS=0;MQ0F=0.0138889;AC=5;AN=6;DP4=7,3,26,11;MQ=36	GT:PL	1/1:255,39,0	1/1:255,48,0	0/1:168,0,227
OAR1	112781334	.	G	T	233.584	PASS	DP=46;VDB=0.0113588;SGB=4.61211;RPBZ=1.44365;MQBZ=0.207384;MQSBZ=-1.13148;BQBZ=-0.303233;FS=0;MQ0F=0;AC=2;AN=6;DP4=11,6,4,7;MQ=35	GT:PL	0/0:0,30,250	0/1:190,0,75	0/1:80,0,68
OAR1	112868591	.	G	C	291.603	PASS	DP=53;VDB=0.213347;SGB=4.58191;RPBZ=0.360551;MQBZ=-0.45033;MQSBZ=0.295772;BQBZ=-0.0571414;FS=0;MQ0F=0;AC=2;AN=6;DP4=7,11,5,6;MQ=41	GT:PL	0/0:0,33,255	0/1:167,0,118	0/1:161,0,74
OAR1	112877952	.	C	T	199.974	PASS	DP=47;VDB=0.0273202;SGB=3.22748;RPBZ=-0.658445;MQBZ=-0.481125;MQSBZ=-1.08253;BQBZ=-1.20386;FS=0;MQ0F=0;AC=2;AN=6;DP4=6,10,3,6;MQ=39	GT:PL	0/0:0,27,255	0/1:106,0,99	0/1:130,0,96
OAR1	112887633	.	G	T	196.999	PASS	DP=27;VDB=0.00477428;SGB=-2.06645;RPBZ=-1.22725;MQBZ=0.624038;MQSBZ=1.20037;BQBZ=0.5;FS=0;MQ0F=0;AC=4;AN=6;DP4=5,3,4,3;MQ=39	GT:PL	1/1:77,6,0	0/1:91,0,129	0/1:64,0,87
OAR1	113072465	.	C	G	94.3303	PASS	DP=44;VDB=0.0949329;SGB=3.26056;RPBZ=0.901167;MQBZ=-0.623327;MQSBZ=0.165353;BQBZ=0.831103;FS=0;MQ0F=0;AC=1;AN=6;DP4=12,7,3,1;MQ=40	GT:PL	0/1:129,0,35	0/0:0,21,222	0/0:0,30,255
OAR1	113098364	.	G	A	439.993	PASS	DP=65;VDB=0.0002186;SGB=9.39052;RPBZ=-1.1254;MQBZ=0.154164;MQSBZ=1.64677;BQBZ=0.163169;FS=0;MQ0F=0;AC=4;AN=6;DP4=9,7,12,6;MQ=40	GT:PL	1/1:227,24,0	1/1:255,30,0	0/0:0,48,255
OAR1	113123932	.	G	A	136.708	PASS	DP=15;VDB=0.0297381;SGB=1.94896;RPBZ=-0.752901;MQBZ=1.18585;FS=0;MQ0F=0;AC=3;AN=6;DP4=8,0,7,0;MQ=38	GT:PL	0/1:110,0,6	1/1:66,6,0	0/0:0,21,140
OAR1	113498523	.	G	A	468.502	PASS	DP=39;VDB=0.000149426;SGB=9.08482;RPBZ=-2.26836;MQBZ=-1.09568;MQSBZ=0.643395;BQBZ=0.564177;FS=0;MQ0F=0;AC=4;AN=6;DP4=4,1,11,8;MQ=40	GT:PL	1/1:255,27,0	1/1:255,30,0	0/0:0,15,142
OAR1	113498565	.	T	C	55.5819	PASS	DP=42;VDB=0.549396;SGB=1.90845;RPBZ=-1.39219;MQBZ=0.82972;MQSBZ=1.25864;BQBZ=1.07238;FS=0;MQ0F=0;AC=1;AN=6;DP4=9,11,2,1;MQ=40	GT:PL	0/0:0,27,255	0/1:90,0,163	0/0:0,12,135
OAR1	113904373	.	T	C	360.117	PASS	DP=30;VDB=0.0158646;SGB=4.79507;RPBZ=-0.734113;MQBZ=-0.57735;MQSBZ=1;BQBZ=-0.845154;FS=0;MQ0F=0;AC=4;AN=6;DP4=2,2,6,6;MQ=40	GT:PL	1/1:178,15,0	1/1:223,21,0	0/0:0,12,153
OAR1	114116939	.	C	T	123.079	PASS	DP=27;VDB=0.51241;SGB=4.63151;RPBZ=0.801912;MQBZ=0;MQSBZ=-0.186097;BQBZ=0.261372;FS=0;MQ0F=0;AC=1;AN=6;DP4=6,5,3,2;MQ=40	GT:PL	0/0:0,15,177	0/0:0,15,169	0/1:158,0,6
OAR1	114147393	.	C	A	45.0086	PASS	DP=31;VDB=0.32;SGB=0.604408;RPBZ=-1.22291;MQBZ=0.934646;MQSBZ=-0.286176;BQBZ=0.639602;FS=0;MQ0F=0;AC=1;AN=6;DP4=7,11,1,1;MQ=38	GT:PL	0/0:0,30,249	0/0:0,24,210	0/1:84,6,0
OAR1	114160960	.	G	A	187.913	PASS	DP=20;VDB=0.00308951;SGB=0.307883;RPBZ=-0.873038;MQBZ=-1.09181;MQSBZ=-1.19126;BQBZ=-0.333333;FS=0;MQ0F=0.05;AC=5;AN=6;DP4=1,0,6,3;MQ=31	GT:PL	0/1:127,0,27	1/1:92,12,0	1/1:4,3,0
OAR1	114286473	.	T	C	174.189	PASS	DP=35;VDB=0.0816572;SGB=7.39213;RPBZ=-0.0751186;MQBZ=0.502096;MQSBZ=-0.956573;BQBZ=0.224281;FS=0;MQ0F=0;AC=2;AN=6;DP4=9,5,3,4;MQ=40	GT:PL	0/0:0,18,196	0/0:0,24,199	1/1:216,21,0
OAR1	114627633	.	T	G	109.256	PASS	DP=59;VDB=0.132453;SGB=-1.25176;RPBZ=-0.219473;MQBZ=0.7351;MQSBZ=-1.12511;BQBZ=-0.359118;FS=0;MQ0F=0;AC=2;AN=6;DP4=9,14,2,4;MQ=41	GT:PL	0/0:0,24,234	0/1:81,0,252	0/1:66,0,151
OAR1	114802337	.	C	A	35.6239	PASS	DP=51;VDB=0.460446;SGB=-2.36533;RPBZ=-0.399468;MQBZ=0.353553;MQSBZ=-0.766965;BQBZ=0.853994;FS=0;MQ0F=0;AC=2;AN=6;DP4=8,16,2,1;MQ=41	GT:PL	0/0:0,36,255	0/1:51,0,193	0/1:24,0,165
OAR1	115039224	.	C	T	220.678	PASS	DP=70;VDB=0.0875289;SGB=15.7021;RPBZ=-0.521026;MQBZ=0.476246;MQSBZ=-0.409382;BQBZ=0.125432;FS=0;MQ0F=0;AC=1;AN=6;DP4=14,13,8,5;MQ=40	GT:PL	0/0:0,18,198	0/1:255,0,180	0/0:0,42,255
OAR1	115129557	.	T	C	82.4758	PASS	DP=37;VDB=0.765925;SGB=3.26056;RPBZ=-0.257199;MQBZ=-0.348132;MQSBZ=0.35955;BQBZ=0.365624;FS=0;MQ0F=0;AC=1;AN=6;DP4=9,9,3,1;MQ=39	GT:PL	0/1:117,0,39	0/0:0,18,183	0/0:0,30,255
OAR1	115143499	.	C	T	220.467	PASS	DP=88;VDB=0.0109575;SGB=15.7021;RPBZ=-1.2785;MQBZ=-0.460486;MQSBZ=-0.654077;BQBZ=-0.279596;FS=0;MQ0F=0;AC=1;AN=6;DP4=23,12,3,10;MQ=39	GT:PL	0/1:255,0,134	0/0:0,60,255	0/0:0,30,245
OAR1	115245302	.	G	A	465.849	PASS	DP=34;VDB=0.000923194;SGB=3.29847;RPBZ=0.368889;BQBZ=-0.513701;FS=0;MQ0F=0;AC=5;AN=6;DP4=1,0,11,7;MQ=42	GT:PL	0/1:36,0,36	1/1:255,27,0	1/1:209,24,0
OAR1	115324066	.	T	G	355.631	PASS	DP=70;VDB=0.0901357;SGB=7.33756;RPBZ=1.26431;MQBZ=-0.120092;MQSBZ=-0.311639;BQBZ=1.3686;FS=0;MQ0F=0;AC=2;AN=6;DP4=13,12,9,6;MQ=39	GT:PL	0/1:156,0,121	0/1:236,0,97	0/0:0,48,255
OAR1	115324177	.	T	C	137.519	PASS	DP=10;VDB=0.0098501;SGB=1.38113;RPBZ=-0.45723;MQBZ=0.128885;BQBZ=-0.654654;FS=0;MQ0F=0;AC=4;AN=6;DP4=0,3,0,7;MQ=36	GT:PL	0/0:0,9,81	1/1:67,9,0	1/1:110,12,0
OAR1	115357241	.	G	A	50.8439	PASS	DP=49;VDB=0.251321;SGB=1.90845;RPBZ=0.373337;MQBZ=-1.83051;MQSBZ=-2.09395;BQBZ=-0.245358;FS=0;MQ0F=0;AC=1;AN=6;DP4=18,7,1,2;MQ=40	GT:PL	0/0:0,18,179	0/0:0,48,255	0/1:85,0,82
OAR1	115410607	.	G	C	348.025	PASS	DP=30;VDB=0.00215044;SGB=0.648351;RPBZ=-0.518342;MQBZ=-1.54919;MQSBZ=-0.121716;BQBZ=0.670424;FS=0;MQ0F=0;AC=4;AN=6;DP4=3,3,6,6;MQ=40	GT:PL	0/1:97,0,59	1/1:190,18,0	0/1:97,0,120
OAR1	115479302	.	C	T	233.839	PASS	DP=47;VDB=0.0242683;SGB=5.56313;RPBZ=-0.862244;MQBZ=-0.3692;MQSBZ=-0.271543;BQBZ=0.908186;FS=0;MQ0F=0;AC=3;AN=6;DP4=8,7,8,4;MQ=38	GT:PL	0/1:20,0,194	1/1:255,30,0	0/0:0,24,211
OAR1	115673020	.	G	A	532.754	PASS	DP=75;VDB=1.96205e-05;SGB=1.70462;RPBZ=-1.7303;MQBZ=-1.88709;MQSBZ=-2.74657;BQBZ=-0.526308;FS=0;MQ0F=0;AC=4;AN=6;DP4=9,8,11,16;MQ=36	GT:PL	1/1:255,45,0	0/1:123,0,211	0/1:191,0,220
OAR1	115700859	.	G	A	98.4484	PASS	DP=23;VDB=0.00958792;SGB=1.26965;RPBZ=-1.3226;MQBZ=-0.867162;MQSBZ=2.03059;BQBZ=-1.05409;FS=0;MQ0F=0;AC=2;AN=6;DP4=3,6,5,1;MQ=36	GT:PL	0/1:54,0,49	0/1:80,0,116	0/0:0,9,105
OAR1	115708393	.	C	T	61.3882	PASS	DP=74;VDB=0.0139857;SGB=-1.62982;RPBZ=0.99435;MQBZ=1.20662;MQSBZ=0.772144;BQBZ=0.671685;FS=0;MQ0F=0;AC=1;AN=6;DP4=35,7,4,1;MQ=39	GT:PL	0/0:0,12,237	0/1:96,0,209	0/0:0,42,255
OAR1	115891465	.	A	C	675.569	PASS	DP=63;VDB=0.00289922;SGB=6.02204;RPBZ=0.732775;MQBZ=-1.04047;MQSBZ=-0.949302;BQBZ=-0.0339667;FS=0;MQ0F=0;AC=5;AN=6;DP4=1,3,15,16;MQ=39	GT:PL	1/1:255,30,0	1/1:255,42,0	0/1:200,0,113
OAR1	115918517	.	C	T	531.659	PASS	DP=48;VDB=1.01986e-08;SGB=3.95721;RPBZ=-1.09805;MQBZ=1.07736;MQSBZ=-1.26194;BQBZ=1.25503;FS=0;MQ0F=0;AC=5;AN=6;DP4=4,2,8,13;MQ=40	GT:PL	1/1:255,33,0	1/1:218,21,0	0/1:93,0,163
OAR1	116104578	.	A	G	476.851	PASS	DP=41;VDB=0.00164909;SGB=2.421;RPBZ=-0.327532;MQBZ=1.0534;MQSBZ=0.606189;BQBZ=-0.703599;FS=0;MQ0F=0;AC=5;AN=6;DP4=4,0,13,6;MQ=40	GT:PL	1/1:144,18,0	1/1:249,24,0	0/1:118,0,90
OAR1	116175535	.	A	G	62.4453	PASS	DP=55;VDB=0.176043;SGB=4.63151;RPBZ=0.560871;MQBZ=-1.58641;MQSBZ=0.195701;BQBZ=-2.1166;FS=0;MQ0F=0;AC=1;AN=6;DP4=10,15,2,3;MQ=38	GT:PL	0/0:0,30,255	0/1:97,0,205	0/0:0,24,221
OAR1	116355917	.	G	C	105.823	PASS	DP=80;VDB=0.0874129;SGB=6.01014;RPBZ=-0.10079;MQBZ=-4.30817;MQSBZ=-0.167112;BQBZ=-0.599564;FS=0;MQ0F=0;AC=1;AN=6;DP4=22,17,3,3;MQ=39	GT:PL	0/0:0,69,255	0/0:0,30,244	0/1:140,0,135
OAR1	116355925	.	T	C	105.822	PASS	DP=78;VDB=0.0820477;SGB=6.01014;RPBZ=0.218824;MQBZ=-4.30817;MQSBZ=-0.77171;BQBZ=-0.167918;FS=0;MQ0F=0;AC=1;AN=6;DP4=21,18,3,3;MQ=39	GT:PL	0/0:0,66,255	0/0:0,33,255	0/1:140,0,135
OAR1	116355941	.	A	G	173.625	PASS	DP=82;VDB=0.0517194;SGB=-0.0958944;RPBZ=0.291652;MQBZ=-3.48835;MQSBZ=-1.07099;BQBZ=-0.504182;FS=0;MQ0F=0;AC=2;AN=6;DP4=19,18,5,4;MQ=38	GT:PL	0/0:0,66,255	0/1:51,0,187	0/1:159,0,132
OAR1	116370144	.	G	A	186.931	PASS	DP=11;VDB=0.000368483;SGB=0.784389;RPBZ=1.2707;MQBZ=-1;BQBZ=-0.469042;FS=0;MQ0F=0;AC=5;AN=6;DP4=1,0,10,0;MQ=33	GT:PL	0/1:53,0,27	1/1:55,6,0	1/1:113,18,0
OAR1	116370270	.	C	A	592.989	PASS	DP=107;VDB=2.46387e-05;SGB=9.48727;RPBZ=0.388353;MQBZ=0.436694;MQSBZ=-0.637327;BQBZ=-0.518553;FS=0;MQ0F=0.00934579;AC=4;AN=6;DP4=9,9,24,19;MQ=39	GT:PL	1/1:255,63,0	0/1:255,0,153	0/1:119,0,255
OAR1	116490819	.	A	G	68.4513	PASS	DP=18;VDB=0.0127498;SGB=-2.00771;RPBZ=-0.815836;MQBZ=0.102062;MQSBZ=-1.11111;BQBZ=0;FS=0;MQ0F=0;AC=2;AN=6;DP4=5,3,4,0;MQ=40	GT:PL	0/1:39,0,120	0/0:0,6,84	0/1:65,0,60
OAR1	11661797	.	G	T	31.3262	PASS	DP=20;VDB=0.6;SGB=0.604408;RPBZ=0.590599;MQBZ=0.699206;MQSBZ=0;BQBZ=-0.451335;FS=0;MQ0F=0;AC=1;AN=6;DP4=5,4,1,1;MQ=36	GT:PL	0/1:65,0,80	0/0:0,9,119	0/0:0,6,84
OAR1	116927714	.	C	A	269.612	PASS	DP=58;VDB=0.00145392;SGB=0.2894;RPBZ=-1.50572;MQBZ=-2.03419;MQSBZ=1.43839;BQBZ=-1.18273;FS=0;MQ0F=0;AC=2;AN=6;DP4=9,11,6,4;MQ=41	GT:PL	0/1:148,0,63	0/1:158,0,123	0/0:0,42,255
OAR1	117000795	.	A	C	188.057	PASS	DP=38;VDB=0.000779586;SGB=3.36078;RPBZ=0.987447;MQBZ=-1.13039;MQSBZ=1.5898;BQBZ=-1.04958;FS=0;MQ0F=0;AC=2;AN=6;DP4=6,8,7,2;MQ=40	GT:PL	0/1:65,0,66	0/1:159,0,172	0/0:0,18,198
OAR1	117105351	.	C	T	196.792	PASS	DP=39;VDB=0.251186;SGB=3.97131;RPBZ=-0.0310701;MQBZ=0;MQSBZ=-0.213218;BQBZ=0.531685;FS=0;MQ0F=0;AC=2;AN=6;DP4=3,10,8,2;MQ=38	GT:PL	0/1:53,0,63	0/1:180,0,68	0/0:0,24,172
OAR1	117245743	.	C	T	201.086	PASS	DP=39;VDB=0.14143;SGB=2.57447;RPBZ=0.102465;MQBZ=-0.410792;MQSBZ=0;BQBZ=0.713135;FS=0;MQ0F=0;AC=2;AN=6;DP4=7,7,4,4;MQ=41	GT:PL	0/1:82,0,116	0/1:155,0,148	0/0:0,15,169
OAR1	117350778	.	G	T	41.2265	PASS	DP=55;VDB=0.470313;SGB=1.90845;RPBZ=0.771102;MQBZ=0.783111;MQSBZ=-1.42077;BQBZ=0.968246;FS=0;MQ0F=0;AC=1;AN=6;DP4=12,16,3,0;MQ=37	GT:PL	0/0:0,27,247	0/0:0,33,255	0/1:76,0,194
OAR1	117644997	.	C	T	448.484	PASS	DP=59;VDB=0.0134856;SGB=-0.0355328;RPBZ=-0.0678599;MQBZ=0.100585;MQSBZ=-1.00154;BQBZ=1.18988;FS=0;MQ0F=0;AC=3;AN=6;DP4=14,3,11,7;MQ=40	GT:PL	0/1:180,0,113	0/1:113,0,179	0/1:190,0,120
OAR1	117645121	.	T	C	31.8917	PASS	DP=17;VDB=0.121629;SGB=1.90845;RPBZ=-0.883;MQBZ=-0.663883;BQBZ=0.46291;FS=0;MQ0F=0;AC=1;AN=6;DP4=0,14,0,3;MQ=38	GT:PL	0/0:0,15,119	0/0:0,18,132	0/1:66,0,74
OAR1	117667987	.	C	T	496.351	PASS	DP=85;VDB=7.09389e-06;SGB=0.931675;RPBZ=-1.17574;MQBZ=-1.60182;MQSBZ=0.115385;BQBZ=-0.481754;FS=0;MQ0F=0;AC=3;AN=6;DP4=14,12,14,9;MQ=40	GT:PL	0/1:179,0,184	0/1:239,0,241	0/1:113,0,183
OAR1	117668111	.	G	A	283.611	PASS	DP=19;VDB=6.01029e-05;SGB=1.62248;RPBZ=1.51122;MQBZ=1.65748;BQBZ=-0.392232;FS=0;MQ0F=0;AC=5;AN=6;DP4=0,1,0,14;MQ=39	GT:PL	1/1:120,15,0	1/1:141,21,0	0/1:57,0,27
OAR1	117679663	.	T	C	356.417	PASS	DP=57;VDB=0.00525214;SGB=-0.801052;RPBZ=-0.877032;MQBZ=0.369262;MQSBZ=1.49586;BQBZ=0.885401;FS=0;MQ0F=0;AC=3;AN=6;DP4=7,13,6,8;MQ=40	GT:PL	0/1:143,0,118	0/1:100,0,248	0/1:148,0,103
OAR1	117689884	.	T	C	205.753	PASS	DP=23;VDB=0.108414;SGB=-0.197938;RPBZ=0.440976;MQBZ=-0.790569;MQSBZ=-1.08012;BQBZ=-1.5;FS=0;MQ0F=0;AC=4;AN=6;DP4=1,4,6,2;MQ=40	GT:PL	0/1:33,0,68	0/1:63,0,105	1/1:146,15,0
OAR1	117767977	.	A	G	39.8868	PASS	DP=16;VDB=0.18;SGB=0.604408;RPBZ=1;MQBZ=0.57735;MQSBZ=-0.57735;FS=0;MQ0F=0;AC=1;AN=6;DP4=0,6,2,0;MQ=41	GT:PL	0/0:0,3,42	0/0:0,15,146	0/1:77,6,0
OAR1	117810273	.	T	C	588.787	PASS	DP=46;VDB=1.02205e-05;SGB=4.58162;RPBZ=0.0669996;MQBZ=-0.425288;MQSBZ=-1.27145;BQBZ=-0.545108;FS=0;MQ0F=0;AC=5;AN=6;DP4=1,0,13,12;MQ=41	GT:PL	1/1:255,30,0	1/1:255,33,0	0/1:114,0,27
OAR1	117864591	.	C	T	163.802	PASS	DP=16;VDB=0.115226;SGB=-0.270975;RPBZ=1.43375;MQBZ=-0.664804;MQSBZ=-0.74162;BQBZ=0.200219;FS=0;MQ0F=0;AC=4;AN=6;DP4=0,4,1,6;MQ=38	GT:PL	0/1:67,0,85	1/1:72,6,0	0/1:60,0,27
OAR1	118021683	.	A	T	83.452	PASS	DP=7;VDB=0.150948;SGB=0.792269;RPBZ=0.387298;MQBZ=0.640991;BQBZ=1.58114;FS=0;MQ0F=0;AC=5;AN=6;DP4=2,0,5,0;MQ=31	GT:PL	1/1:95,6,0	1/1:23,3,0	0/1:0,3,32
OAR1	118021808	.	G	A	468.858	PASS	DP=57;VDB=5.74913e-06;SGB=2.89638;RPBZ=-1.44871;MQBZ=1.20327;MQSBZ=0.711418;BQBZ=1.38547;FS=0;MQ0F=0;AC=4;AN=6;DP4=5,9,10,10;MQ=37	GT:PL	0/1:128,0,151	0/1:122,0,173	1/1:255,30,0
OAR1	118032401	.	G	A	280.834	PASS	DP=75;VDB=0.0725241;SGB=1.06183;RPBZ=-0.27097;MQBZ=-0.632327;MQSBZ=0.724889;BQBZ=2.34873;FS=0;MQ0F=0;AC=2;AN=6;DP4=14,17,5,7;MQ=39	GT:PL	0/1:179,0,156	0/1:138,0,255	0/0:0,42,255
OAR1	118215458	.	C	T	262.107	PASS	DP=32;VDB=0.0100024;SGB=4.58191;RPBZ=1.3881;MQBZ=0.154158;MQSBZ=-0.622314;BQBZ=-0.943225;FS=0;MQ0F=0;AC=3;AN=6;DP4=5,5,4,7;MQ=39	GT:PL	0/1:127,0,173	0/0:0,12,119	1/1:175,18,0
OAR1	118253272	.	T	G	277.395	PASS	DP=26;VDB=0.00299838;SGB=0.331171;RPBZ=-0.426615;MQBZ=-0.632456;MQSBZ=1.34164;BQBZ=0;FS=0;MQ0F=0;AC=4;AN=6;DP4=2,2,3,7;MQ=40	GT:PL	0/1:30,0,102	1/1:105,9,0	0/1:178,0,21
OAR1	118266914	.	T	G	469.018	PASS	DP=48;VDB=0.403705;SGB=1.87175;RPBZ=1.22117;MQBZ=-0.487508;MQSBZ=2.19876;BQBZ=-0.345867;FS=0;MQ0F=0;AC=4;AN=6;DP4=5,5,8,9;MQ=40	GT:PL	0/1:143,0,201	0/1:134,0,78	1/1:228,21,0
OAR1	118598969	.	T	C	38.7561	PASS	DP=13;VDB=0.14;SGB=0.604408;RPBZ=-0.843435;MQBZ=0.57735;MQSBZ=-1;BQBZ=1.03116;FS=0;MQ0F=0;AC=1;AN=6;DP4=3,3,1,1;MQ=37	GT:PL	0/0:0,6,78	0/1:72,0,38	0/0:0,6,78
OAR1	118816248	.	G	T	34.892	PASS	DP=28;VDB=0.36;SGB=0.604408;RPBZ=2.01274;BQBZ=0.599145;FS=0;MQ0F=0;AC=1;AN=6;DP4=7,5,1,1;MQ=42	GT:PL	0/1:69,0,92	0/0:0,9,105	0/0:0,18,196
OAR1	11884609	.	T	C	165.153	PASS	DP=18;VDB=0.125187;SGB=-0.674143;RPBZ=1.31306;MQBZ=-1.06066;MQSBZ=0;BQBZ=1.41421;FS=0;MQ0F=0;AC=4;AN=6;DP4=1,2,4,2;MQ=39	GT:PL	0/1:33,0,75	0/1:36,0,36	1/1:132,12,0
OAR1	118908190	.	C	T	522.189	PASS	DP=75;VDB=0.00809959;SGB=4.8868;RPBZ=-0.711361;MQBZ=-1.79376;MQSBZ=0.716126;BQBZ=0.688079;FS=0;MQ0F=0.0266667;AC=3;AN=6;DP4=5,12,16,10;MQ=38	GT:PL	0/1:255,0,82	0/1:159,0,144	0/1:143,0,165
OAR1	119342192	.	A	G	205.245	PASS	DP=34;VDB=0.00179842;SGB=2.64773;RPBZ=1.46112;MQBZ=0.852803;MQSBZ=0.763763;BQBZ=2.14617;FS=0;MQ0F=0;AC=2;AN=6;DP4=6,5,6,2;MQ=40	GT:PL	0/1:167,0,81	0/1:75,0,27	0/0:0,21,198
OAR1	119587279	.	T	A	54.9165	PASS	DP=29;VDB=0.17915;SGB=1.90845;RPBZ=0.967712;MQBZ=-0.0783119;MQSBZ=-2.1865;BQBZ=0;FS=0;MQ0F=0;AC=1;AN=6;DP4=10,4,1,2;MQ=37	GT:PL	0/0:0,12,115	0/1:89,0,69	0/0:0,24,223
OAR1	119603720	.	C	T	353.514	PASS	DP=59;VDB=0.0088525;SGB=7.3787;RPBZ=0.127064;MQBZ=0.260847;MQSBZ=0.0295351;BQBZ=0.676606;FS=0;MQ0F=0;AC=3;AN=6;DP4=8,10,5,10;MQ=40	GT:PL	0/0:0,39,255	0/1:139,0,143	1/1:255,30,0
OAR1	119615713	.	C	T	239.119	PASS	DP=48;VDB=0.0622373;SGB=3.89867;RPBZ=-1.05662;MQBZ=-1.04691;MQSBZ=-0.464399;BQBZ=1.07385;FS=0;MQ0F=0;AC=2;AN=6;DP4=9,7,3,7;MQ=41	GT:PL	0/0:0,15,177	0/1:125,0,150	0/1:150,0,164
OAR1	119885735	.	G	A	114.734	PASS	DP=75;VDB=0.0287765;SGB=7.39213;RPBZ=0.0522044;MQBZ=-2.45439;MQSBZ=-1.58125;BQBZ=-2.85426;FS=0;MQ0F=0;AC=1;AN=6;DP4=9,25,2,5;MQ=40	GT:PL	0/0:0,45,255	0/1:149,0,187	0/0:0,33,255
OAR1	119925923	.	A	G	381.903	PASS	DP=29;VDB=0.0975129;SGB=1.39619;RPBZ=-1.53268;MQBZ=1.58301;MQSBZ=-1.79743;BQBZ=0.849827;FS=0;MQ0F=0;AC=5;AN=6;DP4=0,2,9,4;MQ=41	GT:PL	1/1:204,21,0	0/1:94,0,58	1/1:118,9,0
OAR1	120423970	.	G	A	97.297	PASS	DP=32;VDB=0.10325;SGB=3.26056;RPBZ=1.75826;MQBZ=0.808608;MQSBZ=-0.940966;BQBZ=0.810192;FS=0;MQ0F=0;AC=1;AN=6;DP4=2,11,3,1;MQ=40	GT:PL	0/0:0,12,125	0/1:132,0,27	0/0:0,24,213
OAR1	120691980	.	G	A	553.781	PASS	DP=76;VDB=0.00289888;SGB=4.46292;RPBZ=-0.763796;MQBZ=1.79422;MQSBZ=-0.282556;BQBZ=1.45253;FS=0;MQ0F=0;AC=3;AN=6;DP4=9,5,8,17;MQ=41	GT:PL	0/1:255,0,20	0/1:213,0,152	0/1:121,0,177
OAR1	120763728	.	G	A	379.776	PASS	DP=39;VDB=0.108106;SGB=2.79076;RPBZ=-0.915457;MQBZ=0;MQSBZ=-0.635489;BQBZ=0.0606339;FS=0;MQ0F=0;AC=5;AN=6;DP4=2,3,6,10;MQ=40	GT:PL	1/1:96,9,0	1/1:255,33,0	0/1:63,0,158
OAR1	120770995	.	G	A	493.505	PASS	DP=48;VDB=0.00010678;SGB=2.92286;RPBZ=0.97316;MQBZ=0;MQSBZ=-1.18931;BQBZ=0.363572;FS=0;MQ0F=0;AC=5;AN=6;DP4=6,1,8,12;MQ=38	GT:PL	1/1:255,30,0	1/1:198,21,0	0/1:75,0,161
OAR1	120802677	.	A	G	160.275	PASS	DP=40;VDB=0.142463;SGB=-9.12105;RPBZ=-0.0377462;MQBZ=0.707107;MQSBZ=-1.04881;BQBZ=-0.0468807;FS=0;MQ0F=0;AC=3;AN=6;DP4=8,6,3,4;MQ=41	GT:PL	0/1:11,0,177	0/1:84,0,160	0/1:101,0,102
OAR1	120836657	.	C	G	155.063	PASS	DP=27;VDB=0.072067;SGB=1.26965;RPBZ=0.418704;MQBZ=0.642039;MQSBZ=-0.784714;BQBZ=0;FS=0;MQ0F=0;AC=3;AN=6;DP4=4,6,2,4;MQ=38	GT:PL	0/1:47,0,96	1/1:148,12,0	0/0:0,21,203
OAR1	121057311	.	G	A	117.686	PASS	DP=28;VDB=0.00640486;SGB=1.36429;RPBZ=0.46229;MQBZ=-1.18695;MQSBZ=1.40761;BQBZ=0.121212;FS=0;MQ0F=0;AC=3;AN=6;DP4=7,4,6,0;MQ=37	GT:PL	0/1:33,0,75	0/0:0,27,242	1/1:125,15,0
OAR1	121057430	.	C	G	110.892	PASS	DP=8;VDB=0.0178597;SGB=1.55364;RPBZ=1.34134;MQBZ=1.43027;FS=0;MQ0F=0;AC=5;AN=6;DP4=0,2,0,6;MQ=32	GT:PL	1/1:36,3,0	1/1:112,15,0	0/1:0,6,42
OAR1	121080281	.	G	A	366.791	PASS	DP=67;VDB=0.0331699;SGB=9.40832;RPBZ=-1.65756;MQBZ=-0.381478;MQSBZ=-2.3224;BQBZ=-1.87507;FS=0;MQ0F=0;AC=2;AN=6;DP4=15,6,9,9;MQ=39	GT:PL	0/1:199,0,99	0/0:0,45,255	0/1:205,0,39
OAR1	121192635	.	A	G	243.39	PASS	DP=47;VDB=0.064934;SGB=3.97131;RPBZ=-0.369882;BQBZ=-0.845712;FS=0;MQ0F=0;AC=3;AN=6;DP4=9,7,8,2;MQ=42	GT:PL	0/1:90,0,195	0/0:0,27,243	1/1:194,21,0
OAR1	121227048	.	C	T	269.78	PASS	DP=60;VDB=0.0691141;SGB=5.97069;RPBZ=-1.98142;MQBZ=-1.12929;MQSBZ=-0.366495;BQBZ=-0.626275;FS=0;MQ0F=0;AC=2;AN=6;DP4=10,11,6,7;MQ=39	GT:PL	0/1:106,0,160	0/0:0,39,255	0/1:200,0,54
OAR1	12188100	.	T	C	106.814	PASS	DP=59;VDB=0.0478623;SGB=4.63151;RPBZ=1.5119;MQBZ=-2.83526;MQSBZ=0.78196;BQBZ=-1.14755;FS=0;MQ0F=0;AC=1;AN=6;DP4=12,15,2,3;MQ=40	GT:PL	0/0:0,42,255	0/0:0,27,255	0/1:141,0,118
OAR1	122050334	.	A	G	31.3491	PASS	DP=19;VDB=0.02;SGB=0.604408;RPBZ=-1.05085;MQBZ=0.5;MQSBZ=0.5;BQBZ=0.5;FS=0;MQ0F=0;AC=1;AN=6;DP4=6,2,2,0;MQ=41	GT:PL	0/1:65,0,65	0/0:0,6,84	0/0:0,12,140
OAR1	122056991	.	C	T	69.7973	PASS	DP=78;VDB=0.842333;SGB=-1.62982;RPBZ=2.38397;MQBZ=-0.364425;MQSBZ=0.948353;BQBZ=1.19298;FS=0;MQ0F=0;AC=1;AN=6;DP4=31,12,4,1;MQ=40	GT:PL	0/0:0,42,255	0/0:0,72,255	0/1:104,0,129
OAR1	122057049	.	C	T	131.751	PASS	DP=90;VDB=0.072067;SGB=6.01014;RPBZ=1.26109;MQBZ=-0.208071;MQSBZ=0.136215;BQBZ=-0.501848;FS=0;MQ0F=0;AC=1;AN=6;DP4=27,18,3,3;MQ=40	GT:PL	0/0:0,45,255	0/0:0,78,255	0/1:166,0,118
OAR1	12215141	.	G	T	341.513	PASS	DP=57;VDB=0.0210941;SGB=12.293;RPBZ=0.248293;MQBZ=0.779748;MQSBZ=1.22133;BQBZ=1.16492;FS=0;MQ0F=0;AC=3;AN=6;DP4=7,4,11,9;MQ=40	GT:PL	0/1:127,0,93	1/1:255,48,0	0/0:0,24,232
OAR1	122609760	.	T	A	447.027	PASS	DP=52;VDB=1.30974e-05;SGB=8.01892;RPBZ=-0.508899;MQBZ=-1.10531;MQSBZ=1.28901;BQBZ=0.387146;FS=0;MQ0F=0;AC=4;AN=6;DP4=5,5,10,7;MQ=41	GT:PL	1/1:255,30,0	1/1:234,21,0	0/0:0,30,255
OAR1	122762579	.	C	A	81.9338	PASS	DP=12;VDB=0.348933;SGB=0.197053;RPBZ=-1.38873;MQBZ=0.559017;MQSBZ=0;BQBZ=-0.707107;FS=0;MQ0F=0;AC=5;AN=6;DP4=1,1,2,2;MQ=36	GT:PL	1/1:62,6,0	1/1:57,6,0	0/1:0,6,66
OAR1	122787995	.	T	G	46.4828	PASS	DP=12;VDB=0.740702;SGB=-0.169451;RPBZ=-0.218218;MQBZ=-1;MQSBZ=-0.707107;BQBZ=-1;FS=0;MQ0F=0;AC=2;AN=6;DP4=1,2,1,2;MQ=41	GT:PL	0/1:42,3,0	0/0:0,3,42	0/1:39,0,72
OAR1	122980294	.	G	A	252.674	PASS	DP=49;VDB=0.667402;SGB=0.289452;RPBZ=-1.15261;MQBZ=0.797049;MQSBZ=0.958022;BQBZ=1.77578;FS=0;MQ0F=0;AC=2;AN=6;DP4=11,7,5,5;MQ=38	GT:PL	0/1:179,0,114	0/1:110,0,58	0/0:0,33,255
OAR1	122980296	.	G	C	246.004	PASS	DP=49;VDB=0.0359116;SGB=0.289452;RPBZ=2.04248;MQBZ=0.384782;MQSBZ=0.958022;BQBZ=-0.349603;FS=0;MQ0F=0;AC=2;AN=6;DP4=11,7,5,5;MQ=38	GT:PL	0/1:114,0,179	0/0:0,21,169	0/1:168,0,138
OAR1	123038484	.	A	G	548.831	PASS	DP=34;VDB=0.00121644;SGB=2.06119;RPBZ=0.835629;MQBZ=-0.433013;MQSBZ=1.74284;BQBZ=1.77951;FS=0;MQ0F=0;AC=5;AN=6;DP4=1,0,9,9;MQ=41	GT:PL	1/1:228,21,0	1/1:201,18,0	0/1:155,0,18
OAR1	123311862	.	T	C	35.9997	PASS	DP=16;VDB=0.52;SGB=0.604408;RPBZ=1.03116;MQBZ=1.1547;MQSBZ=-1.54919;BQBZ=-1.73205;FS=0;MQ0F=0;AC=1;AN=6;DP4=2,4,1,1;MQ=37	GT:PL	0/0:0,6,84	0/1:69,0,69	0/0:0,3,40
OAR1	123311888	.	A	T	31.0552	PASS	DP=25;VDB=0.02;SGB=0.604408;RPBZ=-1.53866;MQBZ=0.916339;MQSBZ=-1.92395;BQBZ=-0.214058;FS=0;MQ0F=0;AC=1;AN=6;DP4=7,5,2,0;MQ=37	GT:PL	0/0:0,9,103	0/0:0,21,197	0/1:65,0,70
OAR1	123311923	.	A	T	64.089	PASS	DP=26;VDB=0.152777;SGB=-2.00512;RPBZ=1.44651;MQBZ=-1.09072;MQSBZ=-2.04637;BQBZ=-2.222;FS=0;MQ0F=0;AC=2;AN=6;DP4=9,2,1,3;MQ=38	GT:PL	0/0:0,9,103	0/1:80,0,101	0/1:21,0,115
OAR1	123345719	.	A	G	336.495	PASS	DP=51;VDB=0.270453;SGB=-0.446421;RPBZ=0.614348;MQBZ=0.497717;MQSBZ=-0.564079;BQBZ=1.85533;FS=0;MQ0F=0;AC=3;AN=6;DP4=8,6,7,8;MQ=39	GT:PL	0/1:21,0,172	0/1:246,0,149	0/1:104,0,63
OAR1	123483732	.	T	C	122.323	PASS	DP=21;VDB=0.697632;SGB=0.618465;RPBZ=-0.991893;MQBZ=1.24838;MQSBZ=-0.852803;BQBZ=-0.387436;FS=0;MQ0F=0;AC=3;AN=6;DP4=2,5,1,4;MQ=38	GT:PL	0/1:56,0,117	1/1:105,9,0	0/0:0,9,103
OAR1	123582513	.	C	T	369.229	PASS	DP=81;VDB=0.0979925;SGB=8.70985;RPBZ=1.81223;MQBZ=-1.16945;MQSBZ=1.61194;BQBZ=-0.106744;FS=0;MQ0F=0;AC=2;AN=6;DP4=11,17,9,8;MQ=38	GT:PL	0/1:174,0,12	0/1:232,0,225	0/0:0,54,255
OAR1	123604692	.	C	T	86.9713	PASS	DP=16;VDB=0.868052;SGB=-0.535564;RPBZ=-0.516398;MQBZ=1.06066;MQSBZ=-0.353553;BQBZ=1.06066;FS=0;MQ0F=0;AC=4;AN=6;DP4=4,2,2,1;MQ=39	GT:PL	1/1:84,6,0	1/1:42,3,0	0/0:0,18,181
OAR1	123664641	.	G	A	250.955	PASS	DP=70;VDB=0.0266148;SGB=1.44808;RPBZ=-0.0141088;MQBZ=-0.971018;MQSBZ=-0.816488;BQBZ=1.49726;FS=0;MQ0F=0;AC=2;AN=6;DP4=13,15,2,11;MQ=37	GT:PL	0/1:142,0,196	0/1:145,0,187	0/0:0,42,255
OAR1	12369256	.	C	G	622.237	PASS	DP=49;VDB=5.08321e-06;SGB=4.40903;RPBZ=-1.01838;MQBZ=-0.488552;MQSBZ=-1.30227;BQBZ=-0.196232;FS=0;MQ0F=0;AC=5;AN=6;DP4=1,1,18,9;MQ=40	GT:PL	1/1:235,33,0	1/1:192,21,0	0/1:231,0,51
OAR1	123825336	.	C	T	194.656	PASS	DP=61;VDB=0.326267;SGB=10.1602;RPBZ=0.645844;MQBZ=-0.373828;MQSBZ=-1.93627;BQBZ=0;FS=0;MQ0F=0;AC=1;AN=6;DP4=13,13,5,4;MQ=39	GT:PL	0/1:229,0,134	0/0:0,24,231	0/0:0,39,255
OAR1	12415081	.	G	A	64.9397	PASS	DP=34;VDB=0.397076;SGB=-2.00512;RPBZ=-0.411954;MQBZ=-1.1256;MQSBZ=0.580549;BQBZ=0.761584;FS=0;MQ0F=0;AC=2;AN=6;DP4=7,10,2,2;MQ=39	GT:PL	0/1:14,0,54	0/1:88,0,181	0/0:0,24,250
OAR1	124188080	.	A	G	30.7563	PASS	DP=15;VDB=0.02;SGB=0.604408;RPBZ=-0.299067;MQBZ=-1.74964;MQSBZ=-1.08012;BQBZ=1.06904;FS=0;MQ0F=0;AC=1;AN=6;DP4=6,1,0,2;MQ=39	GT:PL	0/0:0,15,149	0/1:64,0,33	0/0:0,3,36
OAR1	124188121	.	T	C	184.129	PASS	DP=17;VDB=0.154146;SGB=1.38113;RPBZ=0.917261;MQBZ=-1.26773;MQSBZ=-1.26773;BQBZ=0.616392;FS=0;MQ0F=0;AC=3;AN=6;DP4=1,2,2,5;MQ=39	GT:PL	0/1:107,0,21	1/1:115,9,0	0/0:0,6,78
OAR1	124188150	.	A	T	30.1988	PASS	DP=17;VDB=0.02;SGB=0.604408;RPBZ=0;MQBZ=-1.93649;MQSBZ=-0.968246;BQBZ=0.981981;FS=0;MQ0F=0;AC=1;AN=6;DP4=2,6,0,2;MQ=39	GT:PL	0/0:0,15,154	0/1:64,0,27	0/0:0,6,84
OAR1	124253566	.	C	T	221.358	PASS	DP=15;VDB=0.422204;SGB=-0.0654034;RPBZ=-0.654654;BQBZ=-0.377964;FS=0;MQ0F=0;AC=5;AN=6;DP4=1,0,3,4;MQ=42	GT:PL	1/1:77,6,0	0/1:36,0,36	1/1:142,12,0
OAR1	124298615	.	A	C	450.391	PASS	DP=30;VDB=0.00303174;SGB=1.38361;RPBZ=-1.65095;MQBZ=-0.6733;MQSBZ=-1.54272;BQBZ=-0.804748;FS=0;MQ0F=0;AC=5;AN=6;DP4=1,1,6,9;MQ=40	GT:PL	1/1:198,18,0	0/1:141,0,63	1/1:146,12,0
OAR1	124302396	.	G	A	490.22	PASS	DP=36;VDB=0.00155624;SGB=2.26813;RPBZ=0;MQBZ=-0.333333;MQSBZ=-0.5;BQBZ=0.994265;FS=0;MQ0F=0;AC=5;AN=6;DP4=1,1,3,15;MQ=41	GT:PL	1/1:167,15,0	0/1:194,0,48	1/1:165,15,0
OAR1	124336338	.	C	T	70.1673	PASS	DP=67;VDB=0.622417;SGB=3.26056;RPBZ=-0.823486;MQBZ=0.693167;MQSBZ=-0.517728;BQBZ=-0.296626;FS=0;MQ0F=0;AC=1;AN=6;DP4=13,23,1,3;MQ=40	GT:PL	0/0:0,33,255	0/1:105,0,255	0/0:0,45,255
OAR1	124336397	.	T	C	31.151	PASS	DP=22;VDB=0.02;SGB=0.604408;RPBZ=2.15085;MQBZ=0.471405;MQSBZ=-1.32288;BQBZ=-1.04881;FS=0;MQ0F=0;AC=1;AN=6;DP4=5,4,2,0;MQ=41	GT:PL	0/1:65,0,70	0/0:0,12,153	0/0:0,9,118
OAR1	124378329	.	C	T	68.338	PASS	DP=18;VDB=0.62656;SGB=1.56341;RPBZ=-0.80904;MQBZ=-1.73205;MQSBZ=0;BQBZ=-1.41421;FS=0;MQ0F=0;AC=1;AN=6;DP4=4,2,1,2;MQ=39	GT:PL	0/1:102,0,30	0/0:0,9,102	0/0:0,6,84
OAR1	124418285	.	T	A	59.8212	PASS	DP=52;VDB=0.160332;SGB=1.90845;RPBZ=0.288658;MQBZ=-2.75607;MQSBZ=-0.422275;BQBZ=-0.273832;FS=0;MQ0F=0;AC=1;AN=6;DP4=8,18,2,1;MQ=41	GT:PL	0/1:94,0,101	0/0:0,30,255	0/0:0,39,255
OAR1	124425079	.	C	T	92.1254	PASS	DP=8;VDB=0.184775;SGB=-0.661244;RPBZ=-0.362738;MQBZ=-0.5;MQSBZ=0.5;BQBZ=-0.790569;FS=0;MQ0F=0;AC=5;AN=6;DP4=1,0,3,1;MQ=41	GT:PL	0/1:47,0,33	1/1:36,3,0	1/1:42,3,0
OAR1	124565844	.	A	G	113.53	PASS	DP=47;VDB=0.00779031;SGB=-0.867633;RPBZ=1.49438;MQBZ=-1.9486;MQSBZ=0.405583;BQBZ=-1.69789;FS=0;MQ0F=0;AC=2;AN=6;DP4=6,15,3,4;MQ=39	GT:PL	0/0:0,15,147	0/1:70,0,172	0/1:81,0,236
OAR1	124634820	.	A	G	208.499	PASS	DP=79;VDB=0.00420138;SGB=0.289452;RPBZ=-0.283883;MQBZ=-0.5349;MQSBZ=2.06365;BQBZ=0.394134;FS=0;MQ0F=0;AC=2;AN=6;DP4=21,13,7,3;MQ=38	GT:PL	0/0:0,51,255	0/1:78,0,158	0/1:167,0,253
OAR1	124728719	.	G	A	211.895	PASS	DP=69;VDB=0.0214652;SGB=-0.0966342;RPBZ=-0.476288;MQBZ=0.0870702;MQSBZ=-0.34248;BQBZ=0.587016;FS=0;MQ0F=0;AC=2;AN=6;DP4=15,17,5,4;MQ=38	GT:PL	0/1:130,0,252	0/1:118,0,93	0/0:0,57,255
OAR1	124792588	.	G	A	282.057	PASS	DP=23;VDB=0.115485;SGB=0.734197;RPBZ=-0.934696;MQBZ=-1.06707;MQSBZ=0.22636;BQBZ=-1.22982;FS=0;MQ0F=0;AC=5;AN=6;DP4=0,2,8,4;MQ=33	GT:PL	1/1:168,15,0	1/1:76,9,0	0/1:72,0,60
OAR1	125105161	.	C	G	529.656	PASS	DP=57;VDB=0.154855;SGB=2.68364;RPBZ=-0.788906;MQBZ=-0.609918;MQSBZ=0.986179;BQBZ=1.91995;FS=0;MQ0F=0;AC=3;AN=6;DP4=8,4,9,11;MQ=40	GT:PL	0/1:185,0,108	0/1:203,0,114	0/1:177,0,110
OAR1	125135940	.	G	A	182.227	PASS	DP=45;VDB=0.0181237;SGB=8.77574;RPBZ=-0.733855;MQBZ=1.52704;MQSBZ=-1.26274;BQBZ=1.35259;FS=0;MQ0F=0;AC=1;AN=6;DP4=10,8,3,5;MQ=36	GT:PL	0/1:217,0,53	0/0:0,27,255	0/0:0,18,145
OAR1	125265734	.	T	G	85.0691	PASS	DP=40;VDB=0.187998;SGB=-1.62982;RPBZ=1.1575;MQBZ=1.32614;MQSBZ=-1.74217;BQBZ=0.315608;FS=0;MQ0F=0;AC=2;AN=6;DP4=10,11,3,2;MQ=39	GT:PL	0/0:0,18,164	0/1:12,0,180	0/1:111,0,216
OAR1	125329383	.	C	T	343.175	PASS	DP=37;VDB=0.0916989;SGB=1.65298;RPBZ=-0.21896;MQBZ=-1.61607;MQSBZ=-1.11965;BQBZ=0.215723;FS=0;MQ0F=0;AC=3;AN=6;DP4=2,3,8,7;MQ=37	GT:PL	0/1:160,0,60	0/1:34,0,36	0/1:185,0,54
OAR1	12566764	.	C	T	53.4719	PASS	DP=31;VDB=0.220755;SGB=-2.36533;RPBZ=-1.68665;MQBZ=-1.05247;MQSBZ=1.28812;BQBZ=0.893765;FS=0;MQ0F=0;AC=2;AN=6;DP4=7,6,2,1;MQ=40	GT:PL	0/1:25,0,129	0/1:66,0,118	0/0:0,15,176
OAR1	126052784	.	T	C	66.8158	PASS	DP=33;VDB=0.635923;SGB=1.90845;RPBZ=-0.160045;MQBZ=1.30752;MQSBZ=-0.625641;BQBZ=1.31785;FS=0;MQ0F=0;AC=1;AN=6;DP4=9,8,2,1;MQ=36	GT:PL	0/0:0,21,168	0/0:0,21,216	0/1:101,0,74
OAR1	126250313	.	G	A	289.716	PASS	DP=51;VDB=0.12752;SGB=6.64074;RPBZ=0.167535;MQBZ=-1.81523;MQSBZ=1.92106;BQBZ=-1.11203;FS=0;MQ0F=0;AC=2;AN=6;DP4=5,11,5,9;MQ=38	GT:PL	0/1:186,0,130	0/1:140,0,65	0/0:0,24,239
OAR1	12627178	.	T	C	327.524	PASS	DP=50;VDB=0.414899;SGB=-0.571029;RPBZ=1.24769;MQBZ=0.85298;MQSBZ=0.0799669;BQBZ=-0.0735672;FS=0;MQ0F=0;AC=3;AN=6;DP4=6,8,9,6;MQ=37	GT:PL	0/1:125,0,134	0/1:24,0,144	0/1:213,0,45
OAR1	126485531	.	T	C	148.977	PASS	DP=49;VDB=0.0201525;SGB=-0.867633;RPBZ=0.459936;MQBZ=-0.247083;MQSBZ=0.815207;BQBZ=-0.708552;FS=0;MQ0F=0;AC=2;AN=6;DP4=13,8,0,7;MQ=40	GT:PL	0/0:0,39,255	0/1:88,0,96	0/1:97,0,132
OAR1	126981851	.	T	C	48.8609	PASS	DP=36;VDB=0.529687;SGB=-2.36533;RPBZ=-0.0568574;MQBZ=0.792891;MQSBZ=0.390393;BQBZ=0.13595;FS=0;MQ0F=0;AC=2;AN=6;DP4=10,6,1,2;MQ=40	GT:PL	0/1:21,0,185	0/0:0,18,177	0/1:66,0,123
OAR1	127103917	.	A	G	78.8776	PASS	DP=37;VDB=0.548121;SGB=3.26056;RPBZ=-2.47545;MQBZ=-0.607988;MQSBZ=-1.48926;BQBZ=1.08465;FS=0;MQ0F=0;AC=1;AN=6;DP4=7,9,1,3;MQ=40	GT:PL	0/0:0,21,230	0/0:0,15,154	0/1:113,0,125
OAR1	127333972	.	C	T	214.981	PASS	DP=49;VDB=0.107308;SGB=-0.482272;RPBZ=-0.0510296;MQBZ=1.33717;MQSBZ=0.794875;BQBZ=0.948683;FS=0;MQ0F=0;AC=2;AN=6;DP4=11,9,4,4;MQ=39	GT:PL	0/1:158,0,123	0/0:0,36,255	0/1:93,0,105
OAR1	127343085	.	G	A	139.03	PASS	DP=16;VDB=0.396258;SGB=0.891771;RPBZ=-0.122988;MQBZ=0.33541;MQSBZ=1.67705;BQBZ=-0.29277;FS=0;MQ0F=0;AC=3;AN=6;DP4=2,2,2,3;MQ=38	GT:PL	0/1:36,0,36	0/0:0,6,77	1/1:140,6,0
OAR1	127789950	.	T	C	168.446	PASS	DP=39;VDB=0.364077;SGB=8.72037;RPBZ=0.699179;MQBZ=-1.47166;MQSBZ=0.327035;BQBZ=-1.60631;FS=0;MQ0F=0;AC=1;AN=6;DP4=5,6,4,5;MQ=39	GT:PL	0/0:0,12,148	0/1:203,0,51	0/0:0,15,180
OAR1	128038799	.	G	T	377.995	PASS	DP=88;VDB=0.000372287;SGB=10.7699;RPBZ=0.662645;MQBZ=-1.68078;MQSBZ=-0.402696;BQBZ=0.835744;FS=0;MQ0F=0;AC=2;AN=6;DP4=17,13,12,8;MQ=37	GT:PL	0/1:199,0,160	0/1:215,0,255	0/0:0,30,255
OAR1	128038936	.	T	A	113.258	PASS	DP=12;VDB=0.00110885;SGB=1.29402;RPBZ=1.01577;MQBZ=2.11695;BQBZ=2.29783;FS=0;MQ0F=0;AC=4;AN=6;DP4=0,5,0,6;MQ=33	GT:PL	0/0:0,12,38	1/1:85,2,0	1/1:66,6,0
OAR1	128120163	.	G	A	58.9275	PASS	DP=30;VDB=0.607612;SGB=1.90845;RPBZ=0.572231;MQBZ=0.46291;MQSBZ=0.83666;BQBZ=-0.156921;FS=0;MQ0F=0;AC=1;AN=6;DP4=8,6,2,1;MQ=40	GT:PL	0/0:0,12,148	0/0:0,18,198	0/1:93,0,102
OAR1	128379084	.	A	T	95.757	PASS	DP=24;VDB=0.66971;SGB=3.26056;RPBZ=-1.15887;MQBZ=0.981307;MQSBZ=0.232737;BQBZ=0.984732;FS=0;MQ0F=0;AC=1;AN=6;DP4=4,5,1,3;MQ=40	GT:PL	0/0:0,3,42	0/1:129,0,98	0/0:0,15,163
OAR1	128472699	.	A	G	66.4386	PASS	DP=65;VDB=0.45384;SGB=-1.63269;RPBZ=-2.59104;MQBZ=0.824205;MQSBZ=-0.639087;BQBZ=1.3355;FS=0;MQ0F=0;AC=2;AN=6;DP4=12,20,2,3;MQ=39	GT:PL	0/1:36,0,255	0/1:70,0,255	0/0:0,30,238
OAR1	128536672	.	T	C	132.905	PASS	DP=21;VDB=0.101965;SGB=4.97668;RPBZ=-0.402437;MQBZ=-0.123091;MQSBZ=1.4771;BQBZ=-0.19245;FS=0;MQ0F=0;AC=1;AN=6;DP4=4,2,2,4;MQ=40	GT:PL	0/0:0,9,118	0/0:0,3,42	0/1:166,0,49
OAR1	128586583	.	T	C	145.19	PASS	DP=18;VDB=0.114666;SGB=0.891771;RPBZ=0.983904;FS=0;MQ0F=0;AC=3;AN=6;DP4=1,3,3,2;MQ=42	GT:PL	0/0:0,3,42	1/1:153,12,0	0/1:30,0,107
OAR1	128615423	.	A	G	418.908	PASS	DP=38;VDB=4.67227e-05;SGB=4.96513;RPBZ=-0.843327;MQBZ=-0.803491;MQSBZ=-0.613931;BQBZ=-0.910465;FS=0;MQ0F=0;AC=5;AN=6;DP4=2,0,9,10;MQ=38	GT:PL	1/1:255,39,0	1/1:110,9,0	0/1:88,0,63
OAR1	128645030	.	A	G	118.778	PASS	DP=15;VDB=0.44936;SGB=0.891771;RPBZ=0.745356;MQBZ=-0.774597;MQSBZ=-1.29099;BQBZ=-1.17108;FS=0;MQ0F=0;AC=4;AN=6;DP4=2,1,3,2;MQ=39	GT:PL	1/1:19,3,0	1/1:138,12,0	0/0:0,9,118
OAR1	12869650	.	C	T	610.676	PASS	DP=84;VDB=0.000207949;SGB=7.01753;RPBZ=0.232397;MQBZ=-1.20715;MQSBZ=1.09473;BQBZ=1.00625;FS=0;MQ0F=0;AC=5;AN=6;DP4=8,5,19,16;MQ=40	GT:PL	1/1:255,33,0	1/1:255,48,0	0/1:135,0,255
OAR1	128740849	.	A	T	73.6387	PASS	DP=19;VDB=0.126715;SGB=1.56341;RPBZ=2.29315;BQBZ=0.654654;FS=0;MQ0F=0;AC=1;AN=6;DP4=5,2,2,1;MQ=42	GT:PL	0/1:107,0,30	0/0:0,3,42	0/0:0,15,166
OAR1	128860429	.	A	T	360.528	PASS	DP=67;VDB=0.000616392;SGB=8.70985;RPBZ=0.703498;MQBZ=-2.85276;MQSBZ=0.334797;BQBZ=-1.36603;FS=0;MQ0F=0;AC=2;AN=6;DP4=5,15,11,6;MQ=40	GT:PL	0/1:220,0,48	0/1:178,0,77	0/0:0,45,255
OAR1	129011299	.	T	G	92.7501	PASS	DP=37;VDB=0.170249;SGB=4.63151;RPBZ=-0.830168;MQBZ=-0.522174;MQSBZ=-0.319618;BQBZ=-0.184239;FS=0;MQ0F=0;AC=1;AN=6;DP4=7,10,3,2;MQ=37	GT:PL	0/0:0,18,189	0/1:127,0,80	0/0:0,24,225
OAR1	129050323	.	C	A	61.0729	PASS	DP=9;VDB=0.0687819;SGB=0.891771;RPBZ=-0.491952;MQBZ=-0.989949;BQBZ=-0.894427;FS=0;MQ0F=0;AC=3;AN=6;DP4=0,4,0,5;MQ=33	GT:PL	0/1:67,0,38	1/1:30,3,0	0/0:0,6,66
OAR1	129404223	.	A	G	54.1358	PASS	DP=20;VDB=0.450604;SGB=1.56341;RPBZ=0.824022;MQBZ=-1.63299;MQSBZ=-1.32288;BQBZ=-0.60553;FS=0;MQ0F=0;AC=1;AN=6;DP4=5,3,2,1;MQ=40	GT:PL	0/0:0,15,174	0/0:0,6,77	0/1:88,0,30
OAR1	129762014	.	A	G	158.374	PASS	DP=38;VDB=0.226058;SGB=6.01014;RPBZ=-1.40449;MQBZ=1.15166;MQSBZ=-0.934502;BQBZ=-0.0986013;FS=0;MQ0F=0;AC=2;AN=6;DP4=8,7,4,2;MQ=38	GT:PL	0/0:0,15,136	0/0:0,30,255	1/1:200,18,0
OAR1	129855416	.	A	G	349.949	PASS	DP=87;VDB=0.0386992;SGB=10.2439;RPBZ=-0.4521;MQBZ=-0.510945;MQSBZ=1.19722;BQBZ=-0.273917;FS=0;MQ0F=0;AC=2;AN=6;DP4=16,14,10,9;MQ=40	GT:PL	0/0:0,54,255	0/1:132,0,255	0/1:255,3,0
OAR1	129897960	.	A	G	304.564	PASS	DP=42;VDB=0.0400322;SGB=5.27335;RPBZ=0.786116;MQBZ=-1.06739;MQSBZ=-0.758706;BQBZ=0.922958;FS=0;MQ0F=0;AC=3;AN=6;DP4=7,5,4,8;MQ=38	GT:PL	0/0:0,24,239	0/1:149,0,112	1/1:196,21,0
OAR1	129913747	.	G	A	167.455	PASS	DP=40;VDB=0.0153373;SGB=3.26741;RPBZ=1.28296;MQBZ=-1.67332;MQSBZ=-1.1368;BQBZ=-0.209427;FS=0;MQ0F=0.025;AC=3;AN=6;DP4=6,6,2,7;MQ=39	GT:PL	0/0:0,15,177	0/1:53,0,210	1/1:155,18,0
OAR1	130022508	.	T	C	80.2261	PASS	DP=16;VDB=0.235765;SGB=1.56341;RPBZ=-1.3497;FS=0;MQ0F=0;AC=2;AN=6;DP4=5,0,1,2;MQ=42	GT:PL	0/0:0,6,77	0/0:0,9,105	1/1:119,9,0
OAR1	130061215	.	G	A	84.485	PASS	DP=8;VDB=0.598038;SGB=-0.169451;RPBZ=-1.34164;FS=0;MQ0F=0;AC=5;AN=6;DP4=1,0,0,3;MQ=42	GT:PL	1/1:77,6,0	0/1:0,3,42	1/1:42,3,0
OAR1	130141493	.	G	A	127.041	PASS	DP=10;VDB=0.26019;SGB=-0.661244;RPBZ=-1.41421;MQBZ=-0.5;MQSBZ=0.816497;BQBZ=-0.5;FS=0;MQ0F=0;AC=5;AN=6;DP4=1,0,2,2;MQ=41	GT:PL	1/1:82,6,0	0/1:36,0,36	1/1:42,3,0
OAR1	130277431	.	G	T	43.257	PASS	DP=30;VDB=0.292086;SGB=-2.00512;RPBZ=-0.364071;MQBZ=-2.52982;MQSBZ=-0.984732;BQBZ=-2.52982;FS=0;MQ0F=0;AC=1;AN=6;DP4=4,8,1,3;MQ=40	GT:PL	0/0:0,9,119	0/1:77,0,63	0/0:0,9,196
OAR1	130349580	.	A	T	114.824	PASS	DP=71;VDB=0.0220214;SGB=-1.24859;RPBZ=0.600423;MQBZ=-0.312181;MQSBZ=-1.43949;BQBZ=-0.064376;FS=0;MQ0F=0;AC=1;AN=6;DP4=9,22,1,5;MQ=39	GT:PL	0/0:0,48,255	0/1:149,0,123	0/0:0,13,255
OAR1	130378880	.	G	A	137.603	PASS	DP=25;VDB=0.168702;SGB=1.36429;RPBZ=1.12462;MQBZ=0.33758;MQSBZ=1.12194;BQBZ=-1.20814;FS=0;MQ0F=0;AC=3;AN=6;DP4=7,2,4,2;MQ=40	GT:PL	0/0:0,12,113	0/1:24,0,165	1/1:154,15,0
OAR1	13044368	.	C	A	183.2	PASS	DP=46;VDB=0.00673682;SGB=10.0035;RPBZ=1.69937;MQBZ=-0.56495;MQSBZ=2.04546;BQBZ=-1.11555;FS=0;MQ0F=0;AC=1;AN=6;DP4=5,10,8,2;MQ=39	GT:PL	0/0:0,12,138	0/1:218,0,46	0/0:0,27,255
OAR1	130682783	.	C	T	178.11	PASS	DP=24;VDB=0.122391;SGB=1.89663;RPBZ=-0.0646742;MQBZ=0.627646;MQSBZ=1.40346;BQBZ=-0.080163;FS=0;MQ0F=0;AC=3;AN=6;DP4=6,1,3,4;MQ=38	GT:PL	1/1:114,12,0	0/1:104,0,47	0/0:0,15,150
OAR1	130801048	.	C	T	37.4069	PASS	DP=10;VDB=0.22;SGB=-1.03207;RPBZ=-1.66856;MQBZ=1.11803;MQSBZ=0;BQBZ=1.11803;FS=0;MQ0F=0;AC=2;AN=6;DP4=2,2,1,1;MQ=36	GT:PL	0/1:42,3,0	0/1:30,0,74	0/0:0,3,42
OAR1	131173422	.	C	A	39.4754	PASS	DP=11;VDB=0.02;SGB=0.592737;RPBZ=1.97203;BQBZ=1.34164;FS=0;MQ0F=0;AC=1;AN=6;DP4=4,1,0,2;MQ=42	GT:PL	0/0:0,9,90	0/1:77,6,0	0/0:0,6,84
OAR1	131173444	.	C	T	75.2453	PASS	DP=14;VDB=0.0588947;SGB=-0.169451;RPBZ=2.14052;FS=0;MQ0F=0;AC=3;AN=6;DP4=1,3,1,2;MQ=42	GT:PL	0/0:0,9,119	1/1:77,6,0	0/1:36,0,36
OAR1	131216715	.	G	A	41.7453	PASS	DP=17;VDB=0.18;SGB=0.604408;RPBZ=0.293998;MQBZ=0.534522;MQSBZ=-1.41421;BQBZ=0.534522;FS=0;MQ0F=0;AC=1;AN=6;DP4=5,2,1,1;MQ=40	GT:PL	0/0:0,3,42	0/0:0,15,166	0/1:75,0,33
OAR1	131638736	.	A	G	80.6927	PASS	DP=52;VDB=0.421803;SGB=3.26056;RPBZ=0.0633392;MQBZ=0.844025;MQSBZ=-1.05566;BQBZ=0.0404285;FS=0;MQ0F=0;AC=1;AN=6;DP4=13,12,1,3;MQ=40	GT:PL	0/0:0,21,214	0/0:0,36,255	0/1:115,0,179
OAR1	131759387	.	C	A	118.011	PASS	DP=21;VDB=0.114666;SGB=0.686263;RPBZ=0.738033;MQBZ=-0.268742;MQSBZ=-0.537484;BQBZ=0.0849837;FS=0;MQ0F=0;AC=3;AN=6;DP4=4,4,4,1;MQ=37	GT:PL	0/1:30,0,17	0/0:0,21,212	1/1:128,12,0
OAR1	131759487	.	C	T	108.657	PASS	DP=7;VDB=0.0269737;SGB=1.36771;RPBZ=-0.5;MQBZ=-0.408248;BQBZ=-0.408248;FS=0;MQ0F=0;AC=5;AN=6;DP4=0,1,0,6;MQ=39	GT:PL	1/1:36,3,0	1/1:108,15,0	0/1:0,3,36
OAR1	13177618	.	A	G	634.609	PASS	DP=76;VDB=1.79524e-05;SGB=12.5092;RPBZ=0.734636;MQBZ=-0.790759;MQSBZ=0.546455;BQBZ=0.158135;FS=0;MQ0F=0;AC=5;AN=6;DP4=2,1,25,14;MQ=40	GT:PL	1/1:255,30,0	1/1:255,72,0	0/1:159,0,90
OAR1	13177745	.	A	G	101.684	PASS	DP=8;VDB=0.00981221;SGB=1.29402;RPBZ=0.674748;MQBZ=0;BQBZ=-0.57735;FS=0;MQ0F=0;AC=4;AN=6;DP4=0,2,0,6;MQ=32	GT:PL	1/1:66,6,0	0/1:71,0,8	0/1:0,3,36
OAR1	131795495	.	T	G	352.004	PASS	DP=46;VDB=0.093562;SGB=-1.14195;RPBZ=-1.01651;MQBZ=0.125858;MQSBZ=-1.26822;BQBZ=1.74838;FS=0;MQ0F=0;AC=5;AN=6;DP4=5,6,5,7;MQ=41	GT:PL	1/1:112,4,0	1/1:232,21,0	0/1:42,0,254
OAR1	132313340	.	T	A	631.62	PASS	DP=53;VDB=0.0135321;SGB=4.34185;RPBZ=-0.89769;MQBZ=-0.716753;MQSBZ=0.0728041;BQBZ=-1.00361;FS=0;MQ0F=0;AC=5;AN=6;DP4=2,1,12,14;MQ=40	GT:PL	1/1:255,33,0	1/1:253,27,0	0/1:158,0,93
OAR1	132550599	.	A	T	107.565	PASS	DP=53;VDB=0.525314;SGB=-0.864905;RPBZ=0.459305;MQBZ=-1.7654;MQSBZ=-0.127097;BQBZ=-1.09078;FS=0;MQ0F=0;AC=1;AN=6;DP4=8,14,3,4;MQ=39	GT:PL	0/0:0,18,189	0/1:141,0,60	0/0:0,3,255
OAR1	132757643	.	C	T	171.978	PASS	DP=16;VDB=0.0112566;SGB=1.29402;RPBZ=-0.791257;MQBZ=-0.707107;MQSBZ=0.353553;BQBZ=0.534522;FS=0;MQ0F=0;AC=4;AN=6;DP4=3,0,5,1;MQ=40	GT:PL	1/1:134,12,0	1/1:77,6,0	0/0:0,9,101
OAR1	132775129	.	A	G	243.152	PASS	DP=19;VDB=0.0186234;SGB=2.34164;RPBZ=0.873038;MQBZ=-0.333333;MQSBZ=-0.333333;BQBZ=-0.333333;FS=0;MQ0F=0;AC=5;AN=6;DP4=0,1,1,8;MQ=38	GT:PL	1/1:172,15,0	1/1:108,12,0	0/1:0,3,42
OAR1	132852523	.	C	T	61.8146	PASS	DP=47;VDB=0.0058656;SGB=3.26056;RPBZ=0.401347;MQBZ=0.733451;MQSBZ=1.67253;BQBZ=-2.45121;FS=0;MQ0F=0;AC=1;AN=6;DP4=11,13,4,0;MQ=40	GT:PL	0/0:0,36,255	0/1:96,0,96	0/0:0,24,229
OAR1	132852627	.	G	A	303.932	PASS	DP=17;VDB=0.000145084;SGB=1.87829;RPBZ=-1.53564;MQBZ=-0.460338;BQBZ=-0.25;FS=0;MQ0F=0;AC=5;AN=6;DP4=0,1,0,16;MQ=38	GT:PL	1/1:148,21,0	0/1:109,0,15	1/1:81,9,0
OAR1	132917429	.	A	G	561.765	PASS	DP=64;VDB=0.00195123;SGB=9.86798;RPBZ=0.389476;MQBZ=1.58448;MQSBZ=1.3475;BQBZ=1.63233;FS=0;MQ0F=0;AC=5;AN=6;DP4=2,4,18,17;MQ=36	GT:PL	1/1:255,33,0	1/1:255,60,0	0/1:86,0,115
OAR1	133283023	.	G	A	305.506	PASS	DP=30;VDB=0.0106545;SGB=7.41917;RPBZ=0.152472;MQBZ=-0.804748;MQSBZ=-0.406921;BQBZ=-1.0501;FS=0;MQ0F=0;AC=5;AN=6;DP4=1,1,5,10;MQ=35	GT:PL	1/1:89,9,0	1/1:255,36,0	0/1:0,6,84
OAR1	133300304	.	G	A	220.123	PASS	DP=61;VDB=0.0877877;SGB=11.5453;RPBZ=0.442065;MQBZ=0.264575;MQSBZ=-1.70783;BQBZ=0.901323;FS=0;MQ0F=0;AC=1;AN=6;DP4=10,15,4,6;MQ=40	GT:PL	0/0:0,27,252	0/0:0,39,255	0/1:255,0,65
OAR1	133308151	.	G	A	553.715	PASS	DP=46;VDB=3.46569e-06;SGB=2.68364;RPBZ=0.0340601;MQBZ=-1.06449;MQSBZ=-2.21592;BQBZ=0.267261;FS=0;MQ0F=0.0217391;AC=5;AN=6;DP4=4,1,9,11;MQ=39	GT:PL	1/1:204,18,0	1/1:168,18,0	0/1:216,0,134
OAR1	133378667	.	C	G	395.508	PASS	DP=73;VDB=0.00227062;SGB=11.4818;RPBZ=0.666345;MQBZ=-0.204708;MQSBZ=1.34938;BQBZ=-0.35649;FS=0;MQ0F=0;AC=3;AN=6;DP4=12,7,8,13;MQ=40	GT:PL	1/1:255,39,0	0/1:181,0,238	0/0:0,24,231
OAR1	133523881	.	T	C	45.8614	PASS	DP=31;VDB=0.11189;SGB=1.90845;RPBZ=-1.13784;MQBZ=-0.0654383;MQSBZ=0.817815;BQBZ=1.30288;FS=0;MQ0F=0;AC=1;AN=6;DP4=2,15,2,1;MQ=37	GT:PL	0/0:0,27,207	0/1:80,0,58	0/0:0,15,109
OAR1	133656414	.	A	G	39.4754	PASS	DP=13;VDB=0.02;SGB=0.592737;RPBZ=1.97203;MQBZ=0.632456;MQSBZ=0.408248;BQBZ=0.632456;FS=0;MQ0F=0;AC=1;AN=6;DP4=4,1,2,0;MQ=41	GT:PL	0/0:0,9,101	0/0:0,6,84	0/1:77,6,0
OAR1	133911694	.	T	G	76.0454	PASS	DP=70;VDB=0.116872;SGB=4.63151;RPBZ=-1.88742;MQBZ=0.38;MQSBZ=-1.1701;BQBZ=0.393398;FS=0;MQ0F=0;AC=1;AN=6;DP4=10,25,2,3;MQ=39	GT:PL	0/0:0,48,255	0/1:111,0,255	0/0:0,15,183
OAR1	133920436	.	G	A	97.2219	PASS	DP=42;VDB=0.756056;SGB=3.26056;RPBZ=0.0371053;MQBZ=-1.33979;MQSBZ=0.174617;BQBZ=-0.126615;FS=0;MQ0F=0;AC=1;AN=6;DP4=9,12,2,2;MQ=41	GT:PL	0/0:0,45,255	0/0:0,15,167	0/1:132,0,27
OAR1	134218132	.	G	A	108.979	PASS	DP=41;VDB=0.0117389;SGB=3.26056;RPBZ=-0.390279;MQBZ=-1.12858;MQSBZ=-0.315919;BQBZ=0.696749;FS=0;MQ0F=0;AC=2;AN=6;DP4=7,13,2,2;MQ=40	GT:PL	0/0:0,21,219	0/0:0,39,255	1/1:150,12,0
OAR1	13427510	.	A	C	172.021	PASS	DP=31;VDB=0.00929492;SGB=1.89663;RPBZ=-0.119637;MQBZ=-0.744505;MQSBZ=0.252722;BQBZ=-0.298807;FS=0;MQ0F=0;AC=2;AN=6;DP4=4,4,5,2;MQ=39	GT:PL	0/1:117,0,27	0/1:90,0,141	0/0:0,6,77
OAR1	134297240	.	T	C	35.2041	PASS	DP=16;VDB=0.22;SGB=0.604408;RPBZ=-1.18096;MQBZ=0.808122;MQSBZ=0.169031;BQBZ=-0.534522;FS=0;MQ0F=0;AC=1;AN=6;DP4=3,4,1,1;MQ=41	GT:PL	0/0:0,9,117	0/1:69,0,33	0/0:0,9,107
OAR1	134696365	.	C	G	350.648	PASS	DP=27;VDB=6.89562e-05;SGB=0.648351;RPBZ=0.305424;MQBZ=0.159719;MQSBZ=-1.71429;BQBZ=0.562878;FS=0;MQ0F=0;AC=4;AN=6;DP4=0,4,6,6;MQ=39	GT:PL	1/1:191,18,0	0/1:99,0,63	0/1:97,0,47
OAR1	13485649	.	G	A	653.621	PASS	DP=53;VDB=0.0052697;SGB=4.92316;RPBZ=-0.521531;MQBZ=-0.642529;MQSBZ=0.627818;BQBZ=-0.749033;FS=0;MQ0F=0;AC=5;AN=6;DP4=0,1,18,11;MQ=38	GT:PL	1/1:253,33,0	1/1:255,33,0	0/1:181,0,18
OAR1	134886900	.	T	C	42.7613	PASS	DP=10;VDB=0.22;SGB=0.592737;RPBZ=0.57735;FS=0;MQ0F=0;AC=1;AN=6;DP4=2,1,1,1;MQ=42	GT:PL	0/0:0,3,42	0/0:0,3,42	0/1:75,0,33
OAR1	134912337	.	T	C	38.1552	PASS	DP=18;VDB=0.18;SGB=0.604408;RPBZ=1.44065;MQBZ=1.0987;MQSBZ=0.212762;BQBZ=1.12687;FS=0;MQ0F=0;AC=1;AN=6;DP4=5,4,1,1;MQ=38	GT:PL	0/0:0,12,127	0/1:72,0,54	0/0:0,9,118
OAR1	135130748	.	C	T	115.665	PASS	DP=11;VDB=0.00281728;SGB=0.715464;RPBZ=0.102295;MQBZ=0.322749;BQBZ=0.130289;FS=0;MQ0F=0;AC=5;AN=6;DP4=0,3,0,8;MQ=33	GT:PL	1/1:111,18,0	1/1:14,3,0	0/1:24,0,66
OAR1	135617152	.	T	C	31.6766	PASS	DP=20;VDB=0.02;SGB=0.604408;RPBZ=0.725476;MQBZ=0.699206;MQSBZ=-0.560612;BQBZ=0.702728;FS=0;MQ0F=0;AC=1;AN=6;DP4=7,2,0,2;MQ=38	GT:PL	0/0:0,3,23	0/1:65,0,66	0/0:0,18,152
OAR1	135653038	.	A	T	169.085	PASS	DP=22;VDB=0.00382775;SGB=2.66382;RPBZ=-0.331998;MQBZ=1.05635;MQSBZ=-1.06707;BQBZ=1.50231;FS=0;MQ0F=0;AC=3;AN=6;DP4=1,5,1,7;MQ=37	GT:PL	1/1:66,6,0	0/1:142,0,43	0/0:0,12,118
OAR1	135736701	.	T	C	63.0204	PASS	DP=13;VDB=0.740702;SGB=-0.169451;RPBZ=0.218218;MQBZ=-1;MQSBZ=0.707107;BQBZ=-1;FS=0;MQ0F=0;AC=3;AN=6;DP4=2,1,2,1;MQ=39	GT:PL	0/0:0,6,84	0/1:75,0,33	1/1:24,3,0
OAR1	135998767	.	C	G	79.5186	PASS	DP=19;VDB=0.275636;SGB=1.56341;RPBZ=0.797724;BQBZ=0;FS=0;MQ0F=0;AC=2;AN=6;DP4=5,2,1,2;MQ=42	GT:PL	0/0:0,9,105	1/1:119,9,0	0/0:0,12,148
OAR1	136142500	.	A	G	34.7688	PASS	DP=18;VDB=0.02;SGB=0.604408;RPBZ=0.347863;MQBZ=-2.82843;MQSBZ=0.808122;FS=0;MQ0F=0;AC=1;AN=6;DP4=5,2,2,0;MQ=41	GT:PL	0/0:0,12,146	0/0:0,9,118	0/1:73,6,0
OAR1	136272594	.	C	T	141.413	PASS	DP=27;VDB=0.0280683;SGB=1.36429;RPBZ=0.238052;MQBZ=-0.299572;MQSBZ=-1.56893;BQBZ=-1.52145;FS=0;MQ0F=0;AC=3;AN=6;DP4=6,3,2,4;MQ=39	GT:PL	1/1:169,15,0	0/0:0,6,84	0/1:12,0,187
OAR1	136420713	.	T	C	32.2282	PASS	DP=15;VDB=0.1;SGB=0.604408;RPBZ=0;MQBZ=0.872872;MQSBZ=-0.188982;BQBZ=-1.09109;FS=0;MQ0F=0;AC=1;AN=6;DP4=3,3,1,1;MQ=39	GT:PL	0/0:0,12,135	0/0:0,6,84	0/1:70,6,0
OAR1	136420727	.	A	T,G	101.426	PASS	DP=15;VDB=0.0602347;SGB=0.891771;RPBZ=1.63978;MQBZ=-1.17108;MQSBZ=-0.188982;BQBZ=-1.17108;FS=0;MQ0F=0;AC=2,1;AN=6;DP4=2,1,2,3;MQ=39	GT:PL	1/1:135,12,0,135,12,135	0/0:0,6,84,6,84,84	0/2:36,39,75,0,39,36
OAR1	136532714	.	G	A	108.977	PASS	DP=41;VDB=0.427066;SGB=4.63151;RPBZ=-1.23991;MQBZ=1.03422;MQSBZ=-1.09389;BQBZ=1.97642;FS=0;MQ0F=0;AC=1;AN=6;DP4=6,14,3,2;MQ=37	GT:PL	0/0:0,6,78	0/0:0,27,225	0/1:143,0,185
OAR1	136895298	.	T	C	175.836	PASS	DP=14;VDB=0.072067;SGB=-0.674143;RPBZ=0.167668;MQBZ=-0.57735;MQSBZ=-1;BQBZ=0.763763;FS=0;MQ0F=0;AC=5;AN=6;DP4=1,1,3,3;MQ=39	GT:PL	1/1:134,12,0	0/1:33,0,65	1/1:42,3,0
OAR1	136934113	.	G	A	277.766	PASS	DP=19;VDB=0.012353;SGB=0.179862;RPBZ=-0.650212;BQBZ=0.122474;FS=0;MQ0F=0;AC=5;AN=6;DP4=2,0,3,7;MQ=42	GT:PL	1/1:173,15,0	0/1:27,0,63	1/1:112,12,0
OAR1	137031426	.	T	C	86.2514	PASS	DP=6;VDB=0.325692;SGB=-0.661244;RPBZ=0.46291;MQBZ=0.273861;FS=0;MQ0F=0;AC=5;AN=6;DP4=0,2,0,4;MQ=38	GT:PL	1/1:56,6,0	0/1:27,0,57	1/1:36,3,0
OAR1	13723861	.	A	C	157.416	PASS	DP=38;VDB=0.235174;SGB=-9.73551;RPBZ=0.944151;MQBZ=-0.913772;MQSBZ=1.14117;BQBZ=0.648485;FS=0;MQ0F=0;AC=3;AN=6;DP4=7,9,4,4;MQ=36	GT:PL	0/1:48,0,75	0/1:30,0,226	0/1:115,0,106
OAR1	137432547	.	G	A	77.7794	PASS	DP=22;VDB=0.529687;SGB=1.56341;RPBZ=1.42887;MQBZ=-1.63299;MQSBZ=-1.32288;FS=0;MQ0F=0;AC=2;AN=6;DP4=5,3,2,1;MQ=41	GT:PL	1/1:117,9,0	0/0:0,6,77	0/0:0,18,211
OAR1	137447796	.	G	A	163.382	PASS	DP=36;VDB=0.0652132;SGB=1.36429;RPBZ=-1.71554;MQBZ=0;MQSBZ=1.93015;BQBZ=-0.493548;FS=0;MQ0F=0;AC=3;AN=6;DP4=6,7,3,3;MQ=40	GT:PL	1/1:177,15,0	0/1:27,0,134	0/0:0,27,255
OAR1	137463389	.	A	G	172.112	PASS	DP=47;VDB=0.103091;SGB=7.39213;RPBZ=-0.586251;MQBZ=0.899889;MQSBZ=0.160519;BQBZ=0.801274;FS=0;MQ0F=0;AC=2;AN=6;DP4=11,9,5,2;MQ=36	GT:PL	1/1:214,21,0	0/0:0,30,244	0/0:0,30,255
OAR1	137479259	.	T	C	160.666	PASS	DP=40;VDB=0.0552398;SGB=-0.864905;RPBZ=-1.85722;MQBZ=0.293542;MQSBZ=0.643063;BQBZ=-0.221294;FS=0;MQ0F=0;AC=3;AN=6;DP4=11,6,4,3;MQ=40	GT:PL	1/1:195,18,0	0/0:0,18,178	0/1:6,0,238
OAR1	13768209	.	A	G	627.412	PASS	DP=106;VDB=1.45334e-07;SGB=2.85639;RPBZ=0.0362805;MQBZ=-0.475422;MQSBZ=-2.60977;BQBZ=-0.253689;FS=0;MQ0F=0;AC=3;AN=6;DP4=14,14,14,19;MQ=37	GT:PL	0/1:195,0,134	0/1:255,0,173	0/1:212,0,255
OAR1	137834607	.	T	C	34.8825	PASS	DP=30;VDB=0.6;SGB=0.604408;RPBZ=-0.149715;MQBZ=0.802067;MQSBZ=-0.59071;BQBZ=0.804748;FS=0;MQ0F=0;AC=1;AN=6;DP4=9,6,1,1;MQ=37	GT:PL	0/0:0,15,142	0/1:69,0,75	0/0:0,21,211
OAR1	137840705	.	T	C	31.6508	PASS	DP=33;VDB=0.18;SGB=0.604408;RPBZ=0.141218;MQBZ=0.515388;MQSBZ=-0.332249;BQBZ=-0.675787;FS=0;MQ0F=0;AC=1;AN=6;DP4=10,6,1,1;MQ=41	GT:PL	0/0:0,18,211	0/1:66,0,111	0/0:0,18,198
OAR1	138095759	.	C	T	75.7629	PASS	DP=48;VDB=0.152777;SGB=3.26056;RPBZ=0.787701;MQBZ=-0.488017;MQSBZ=-0.10362;BQBZ=0.617315;FS=0;MQ0F=0;AC=1;AN=6;DP4=13,12,2,2;MQ=36	GT:PL	0/0:0,21,230	0/1:110,0,151	0/0:0,39,255
OAR1	13821869	.	A	G	331.114	PASS	DP=46;VDB=0.00932076;SGB=7.12031;RPBZ=0.467639;MQBZ=-1.80804;MQSBZ=0.638026;BQBZ=-1.69017;FS=0;MQ0F=0;AC=4;AN=6;DP4=4,8,10,5;MQ=35	GT:PL	1/1:222,30,0	1/1:151,15,0	0/0:0,36,255
OAR1	138251557	.	T	C	468.46	PASS	DP=71;VDB=0.00350005;SGB=16.9697;RPBZ=-1.13134;MQBZ=-0.439827;MQSBZ=-0.699092;BQBZ=-0.253257;FS=0;MQ0F=0;AC=4;AN=6;DP4=4,2,14,18;MQ=38	GT:PL	1/1:255,42,0	1/1:255,34,0	0/0:0,15,169
OAR1	13830733	.	G	A	34.4129	PASS	DP=16;VDB=0.0665622;SGB=0.00946272;RPBZ=1.31982;MQBZ=-1.83712;MQSBZ=1.5;BQBZ=-1.82981;FS=0;MQ0F=0;AC=2;AN=6;DP4=2,4,3,1;MQ=38	GT:PL	0/1:30,0,57	0/1:40,0,33	0/0:0,9,119
OAR1	138408835	.	C	T	108.068	PASS	DP=22;VDB=0.00306499;SGB=3.78388;RPBZ=0.204782;MQBZ=0.585549;MQSBZ=0.752849;BQBZ=-0.51132;FS=0;MQ0F=0;AC=2;AN=6;DP4=5,4,4,1;MQ=35	GT:PL	0/0:0,9,110	1/1:149,15,0	0/0:0,18,159
OAR1	13873045	.	C	G	121.589	PASS	DP=63;VDB=0.0412671;SGB=-0.481602;RPBZ=-0.591832;MQBZ=-2.6759;MQSBZ=0;BQBZ=-1.5533;FS=0;MQ0F=0;AC=2;AN=6;DP4=16,14,5,3;MQ=39	GT:PL	0/1:152,0,187	0/1:5,0,255	0/0:0,33,255
OAR1	138828734	.	T	C	51.6372	PASS	DP=12;VDB=0.0221621;SGB=1.56341;RPBZ=0;BQBZ=-1.41421;FS=0;MQ0F=0;AC=2;AN=6;DP4=5,1,3,0;MQ=42	GT:PL	1/1:90,9,0	0/0:0,15,137	0/0:0,3,42
OAR1	138876169	.	A	G	412.134	PASS	DP=43;VDB=0.00104024;SGB=-0.798646;RPBZ=0.68848;MQBZ=1.49079;MQSBZ=1.37199;BQBZ=2.39514;FS=0;MQ0F=0;AC=4;AN=6;DP4=9,1,8,6;MQ=38	GT:PL	1/1:153,12,0	0/1:164,0,96	0/1:131,0,113
OAR1	138948088	.	T	C	113.018	PASS	DP=14;VDB=0.181959;SGB=0.792269;RPBZ=-0.401918;MQBZ=-0.632456;MQSBZ=-0.408248;BQBZ=-0.632456;FS=0;MQ0F=0;AC=5;AN=6;DP4=0,2,1,4;MQ=39	GT:PL	1/1:42,3,0	1/1:108,12,0	0/1:0,6,77
OAR1	139447963	.	A	G	330.87	PASS	DP=19;VDB=0.0203962;SGB=0.646074;RPBZ=-0.691095;MQBZ=1.21854;MQSBZ=1.63299;BQBZ=1.12815;FS=0;MQ0F=0;AC=5;AN=6;DP4=1,0,7,4;MQ=39	GT:PL	1/1:154,15,0	0/1:128,0,21	1/1:84,6,0
OAR1	139623741	.	C	T	206.848	PASS	DP=16;VDB=0.00467508;SGB=1.61013;RPBZ=1.15728;MQBZ=-0.654654;MQSBZ=0.654654;BQBZ=1.3041;FS=0;MQ0F=0;AC=4;AN=6;DP4=2,1,5,2;MQ=41	GT:PL	1/1:180,15,0	0/0:0,9,104	1/1:66,6,0
OAR1	139707262	.	C	T	389.54	PASS	DP=51;VDB=0.000863246;SGB=-0.59474;RPBZ=1.50861;MQBZ=1.20168;MQSBZ=0.072829;BQBZ=1.06443;FS=0;MQ0F=0;AC=4;AN=6;DP4=5,9,10,5;MQ=39	GT:PL	1/1:237,24,0	0/1:128,0,119	0/1:61,0,229
OAR1	13977046	.	C	G	70.1154	PASS	DP=55;VDB=0.0711771;SGB=-10.3492;RPBZ=-0.121696;MQBZ=-3.93376;MQSBZ=-0.561228;BQBZ=0.485681;FS=0;MQ0F=0;AC=2;AN=6;DP4=16,8,2,7;MQ=35	GT:PL	0/0:0,4,218	0/1:85,0,215	0/1:22,0,145
OAR1	13977059	.	C	T	150.419	PASS	DP=58;VDB=0.0895546;SGB=-0.867633;RPBZ=-1.61123;MQBZ=1.99431;MQSBZ=-0.500568;BQBZ=0.614048;FS=0;MQ0F=0;AC=2;AN=6;DP4=12,12,3,4;MQ=36	GT:PL	0/1:112,0,118	0/1:75,0,231	0/0:0,15,146
OAR1	13977062	.	T	A	79.0121	PASS	DP=59;VDB=0.0400055;SGB=-10.3492;RPBZ=0.930449;MQBZ=-4.49858;MQSBZ=-0.620149;BQBZ=0.23405;FS=0;MQ0F=0;AC=2;AN=6;DP4=11,10,2,7;MQ=36	GT:PL	0/0:2,0,205	0/1:89,0,234	0/1:25,0,115
OAR1	13977065	.	T	C	77.9805	PASS	DP=58;VDB=0.0379436;SGB=-10.3492;RPBZ=0.831153;MQBZ=-4.14642;MQSBZ=-0.0241402;BQBZ=-0.632158;FS=0;MQ0F=0;AC=2;AN=6;DP4=11,11,2,7;MQ=36	GT:PL	0/0:0,1,204	0/1:89,0,238	0/1:25,0,115
OAR1	139956515	.	T	A	105.077	PASS	DP=48;VDB=0.0685741;SGB=-1.25106;RPBZ=1.28661;MQBZ=0.770329;MQSBZ=-0.566139;BQBZ=0.160465;FS=0;MQ0F=0;AC=2;AN=6;DP4=14,7,4,2;MQ=41	GT:PL	0/0:0,24,233	0/1:35,0,185	0/1:107,0,131
OAR1	140090786	.	G	A	101.928	PASS	DP=43;VDB=0.148314;SGB=4.63151;RPBZ=0.261197;MQBZ=-0.636902;MQSBZ=0.736266;BQBZ=-0.510628;FS=0;MQ0F=0;AC=1;AN=6;DP4=7,11,4,1;MQ=41	GT:PL	0/0:0,12,125	0/0:0,30,255	0/1:136,0,125
OAR1	140098526	.	C	T	53.8258	PASS	DP=43;VDB=0.142856;SGB=1.90845;RPBZ=1.69279;MQBZ=-0.787296;MQSBZ=1.02418;BQBZ=1.3333;FS=0;MQ0F=0;AC=1;AN=6;DP4=10,12,3,0;MQ=41	GT:PL	0/0:0,33,255	0/0:0,24,241	0/1:88,0,90
OAR1	140209584	.	G	A	482.045	PASS	DP=36;VDB=0.00297461;SGB=2.72856;RPBZ=0;MQBZ=-0.700877;MQSBZ=0.22771;BQBZ=0.276686;FS=0;MQ0F=0;AC=5;AN=6;DP4=0,2,15,4;MQ=40	GT:PL	1/1:166,15,0	1/1:123,15,0	0/1:229,0,40
OAR1	140232285	.	T	A	269.825	PASS	DP=46;VDB=0.149309;SGB=4.61211;RPBZ=-0.806104;MQBZ=-0.935639;MQSBZ=1.09267;BQBZ=2.94842;FS=0;MQ0F=0;AC=2;AN=6;DP4=6,9,4,7;MQ=41	GT:PL	0/0:0,15,160	0/1:202,0,51	0/1:104,0,112
OAR1	14030188	.	G	A	569.508	PASS	DP=52;VDB=0.000597322;SGB=4.58162;RPBZ=0.725696;MQBZ=0.0398628;MQSBZ=-2.33841;BQBZ=-0.363068;FS=0;MQ0F=0;AC=5;AN=6;DP4=2,3,11,14;MQ=39	GT:PL	1/1:102,12,0	1/1:255,33,0	0/1:247,0,129
OAR1	140490910	.	A	G	142.02	PASS	DP=46;VDB=0.0926686;SGB=8.77574;RPBZ=-0.222833;MQBZ=0.666667;MQSBZ=1.08012;BQBZ=-0.60534;FS=0;MQ0F=0;AC=1;AN=6;DP4=11,7,1,7;MQ=41	GT:PL	0/0:0,15,174	0/1:176,0,242	0/0:0,9,101
OAR1	140873131	.	A	G	189.147	PASS	DP=42;VDB=0.0128408;SGB=7.39213;RPBZ=0.838721;MQBZ=-0.810643;MQSBZ=1.56631;BQBZ=1.81998;FS=0;MQ0F=0;AC=2;AN=6;DP4=11,5,4,3;MQ=40	GT:PL	0/0:0,21,220	1/1:231,21,0	0/0:0,27,245
OAR1	140989462	.	A	T	176.735	PASS	DP=12;VDB=0.215799;SGB=-0.13582;RPBZ=-0.756787;MQBZ=-0.408248;MQSBZ=-1.58114;BQBZ=-0.62361;FS=0;MQ0F=0;AC=5;AN=6;DP4=1,0,4,2;MQ=41	GT:PL	1/1:36,3,0	0/1:36,0,36	1/1:138,12,0
OAR1	141015707	.	T	C	42.4084	PASS	DP=13;VDB=0.28;SGB=0.592737;RPBZ=1.54919;MQBZ=0.632456;MQSBZ=-0.408248;BQBZ=0;FS=0;MQ0F=0;AC=1;AN=6;DP4=0,5,1,1;MQ=37	GT:PL	0/0:0,3,42	0/1:75,0,0	0/0:0,9,85
OAR1	141130662	.	G	A	196.81	PASS	DP=32;VDB=0.112921;SGB=7.45221;RPBZ=0.362395;MQBZ=-1.11803;MQSBZ=-1.11803;BQBZ=0;FS=0;MQ0F=0;AC=2;AN=6;DP4=6,4,4,4;MQ=41	GT:PL	0/0:0,3,42	0/0:0,27,255	1/1:237,24,0
OAR1	141374059	.	T	A	360.122	PASS	DP=40;VDB=0.0167654;SGB=1.30563;RPBZ=0.41317;MQBZ=-1.63663;MQSBZ=0.854282;BQBZ=-0.654654;FS=0;MQ0F=0;AC=4;AN=6;DP4=2,4,7,7;MQ=40	GT:PL	1/1:176,18,0	0/1:24,0,166	0/1:196,0,18
OAR1	14150140	.	A	G	92.5496	PASS	DP=74;VDB=0.0435222;SGB=4.63151;RPBZ=-0.801238;MQBZ=-0.906219;MQSBZ=1.24073;BQBZ=0.420979;FS=0;MQ0F=0;AC=1;AN=6;DP4=14,24,3,2;MQ=38	GT:PL	0/0:0,48,255	0/0:0,36,255	0/1:127,0,219
OAR1	141538110	.	A	G	46.8865	PASS	DP=16;VDB=0.38;SGB=0.604408;RPBZ=0.503003;BQBZ=0.881917;FS=0;MQ0F=0;AC=1;AN=6;DP4=3,3,1,1;MQ=42	GT:PL	0/0:0,15,181	0/0:0,3,42	0/1:84,6,0
OAR1	14187393	.	C	T	365.606	PASS	DP=72;VDB=0.0071068;SGB=10.2439;RPBZ=0.393456;MQBZ=-1.48551;MQSBZ=-0.636649;BQBZ=-0.466431;FS=0;MQ0F=0;AC=2;AN=6;DP4=13,8,8,11;MQ=40	GT:PL	0/1:147,0,177	0/1:255,0,69	0/0:0,36,255
OAR1	14194915	.	G	A	179.199	PASS	DP=40;VDB=0.507606;SGB=-1.69982;RPBZ=0.315516;MQBZ=-2.57921;MQSBZ=0.322441;BQBZ=-0.634148;FS=0;MQ0F=0.025;AC=3;AN=6;DP4=6,8,4,5;MQ=39	GT:PL	0/1:123,0,185	0/1:73,0,23	0/1:18,0,189
OAR1	141953717	.	T	G	84.8267	PASS	DP=53;VDB=0.106137;SGB=4.63151;RPBZ=0.209627;MQBZ=-0.204949;MQSBZ=-2.2398;BQBZ=0.119406;FS=0;MQ0F=0;AC=1;AN=6;DP4=10,17,2,3;MQ=34	GT:PL	0/0:0,24,192	0/1:119,0,128	0/0:0,45,255
OAR1	141971272	.	G	C	340.247	PASS	DP=30;VDB=0.000131535;SGB=3.62959;RPBZ=-0.98182;BQBZ=-0.603023;FS=0;MQ0F=0;AC=4;AN=6;DP4=3,1,5,6;MQ=42	GT:PL	1/1:233,21,0	1/1:148,12,0	0/0:0,12,146
OAR1	142025456	.	C	T	103.598	PASS	DP=36;VDB=0.0135873;SGB=4.63151;RPBZ=-0.884587;MQBZ=-0.868313;MQSBZ=-1.53156;BQBZ=-0.782691;FS=0;MQ0F=0;AC=1;AN=6;DP4=8,6,2,3;MQ=40	GT:PL	0/0:0,21,233	0/1:138,0,57	0/0:0,15,181
OAR1	142123775	.	A	T	97.5944	PASS	DP=23;VDB=0.168287;SGB=3.26056;RPBZ=0.171346;MQBZ=-1.41421;MQSBZ=1.18322;BQBZ=-0.391675;FS=0;MQ0F=0;AC=2;AN=6;DP4=3,5,2,2;MQ=40	GT:PL	0/0:0,9,113	0/0:0,15,172	1/1:138,12,0
OAR1	142169550	.	G	A	166.502	PASS	DP=18;VDB=0.0105016;SGB=-1.72086;RPBZ=1.0141;MQBZ=-0.108653;FS=0;MQ0F=0;AC=3;AN=6;DP4=8,0,9,0;MQ=37	GT:PL	0/1:54,0,54	0/1:93,0,63	0/1:54,0,65
OAR1	142169552	.	A	G	159.494	PASS	DP=18;VDB=0.00996983;SGB=-1.72086;RPBZ=0.823482;MQBZ=-0.108653;BQBZ=0.171796;FS=0;MQ0F=0;AC=3;AN=6;DP4=8,0,9,0;MQ=37	GT:PL	0/1:54,0,54	0/1:93,0,50	0/1:47,0,65
OAR1	142169558	.	C	T	181.451	PASS	DP=18;VDB=0.00835326;SGB=0.124692;RPBZ=0.402124;MQBZ=0.0509064;FS=0;MQ0F=0;AC=3;AN=6;DP4=8,0,10,0;MQ=37	GT:PL	0/1:54,0,54	0/1:108,0,60	0/1:54,0,65
OAR1	142169562	.	A	C	178.466	PASS	DP=18;VDB=0.00835326;SGB=0.124692;RPBZ=0.534495;MQBZ=0.0509064;BQBZ=-0.894427;FS=0;MQ0F=0;AC=3;AN=6;DP4=8,0,10,0;MQ=37	GT:PL	0/1:54,0,54	0/1:108,0,60	0/1:51,0,65
OAR1	142169651	.	T	A	349.488	PASS	DP=55;VDB=0.00993646;SGB=-0.609974;RPBZ=0.702029;MQBZ=0.505012;MQSBZ=0.189379;BQBZ=1.01877;FS=0;MQ0F=0;AC=3;AN=6;DP4=6,11,9,6;MQ=37	GT:PL	0/1:123,0,97	0/1:104,0,155	0/1:157,0,172
OAR1	142169687	.	T	C	34.6178	PASS	DP=49;VDB=0.0481132;SGB=1.90845;RPBZ=-2.12862;MQBZ=-1.4284;MQSBZ=-1.42229;BQBZ=1.68215;FS=0;MQ0F=0;AC=1;AN=6;DP4=5,24,1,2;MQ=37	GT:PL	0/0:0,24,207	0/0:0,27,199	0/1:70,0,220
OAR1	14230802	.	C	T	399.079	PASS	DP=37;VDB=0.249713;SGB=1.87558;RPBZ=1.11392;MQBZ=0.29277;MQSBZ=-1.13586;BQBZ=0.0649546;FS=0;MQ0F=0;AC=5;AN=6;DP4=3,2,9,5;MQ=39	GT:PL	1/1:190,18,0	1/1:220,21,0	0/1:24,0,152
OAR1	14230856	.	T	C	46.0244	PASS	DP=25;VDB=0.490096;SGB=-2.36533;RPBZ=-2.09196;MQBZ=0.630126;MQSBZ=1.03327;BQBZ=2.70416;FS=0;MQ0F=0;AC=2;AN=6;DP4=2,14,2,1;MQ=40	GT:PL	0/0:0,15,111	0/1:60,0,138	0/1:24,0,106
OAR1	14241272	.	C	T	212.971	PASS	DP=73;VDB=0.0108255;SGB=17.0881;RPBZ=1.32025;MQBZ=-1.51428;MQSBZ=-1.82229;BQBZ=-1.58242;FS=0;MQ0F=0;AC=2;AN=6;DP4=19,12,6,8;MQ=37	GT:PL	0/0:0,36,255	0/0:0,57,255	1/1:255,42,0
OAR1	142505632	.	G	A	163.256	PASS	DP=37;VDB=0.00733875;SGB=7.39213;RPBZ=-0.833933;MQBZ=1.06471;MQSBZ=1.31244;BQBZ=-0.14663;FS=0;MQ0F=0;AC=2;AN=6;DP4=6,7,5,2;MQ=40	GT:PL	0/0:0,15,183	0/0:0,24,229	1/1:205,21,0
OAR1	14266878	.	A	G	73.0208	PASS	DP=26;VDB=0.220755;SGB=1.90845;RPBZ=-0.435351;MQBZ=0.5;MQSBZ=0.935414;BQBZ=0;FS=0;MQ0F=0;AC=2;AN=6;DP4=6,6,2,1;MQ=40	GT:PL	0/0:0,12,137	0/0:0,24,247	1/1:113,9,0
OAR1	142864734	.	G	T	180.028	PASS	DP=45;VDB=0.0102327;SGB=8.72037;RPBZ=0.194266;MQBZ=-2.11995;MQSBZ=1.56964;BQBZ=-0.733599;FS=0;MQ0F=0;AC=2;AN=6;DP4=8,9,6,3;MQ=39	GT:PL	0/0:0,24,246	0/0:0,27,255	1/1:222,27,0
OAR1	142879999	.	G	A	136.526	PASS	DP=22;VDB=0.148314;SGB=3.78388;RPBZ=-0.663304;MQBZ=0.790569;MQSBZ=1.26491;BQBZ=1.10479;FS=0;MQ0F=0;AC=2;AN=6;DP4=3,5,2,3;MQ=41	GT:PL	0/0:0,6,72	0/0:0,18,192	1/1:177,15,0
OAR1	142951168	.	A	C	297.979	PASS	DP=40;VDB=0.0173857;SGB=6.92904;RPBZ=-0.369899;MQBZ=0.595769;MQSBZ=-0.19528;BQBZ=2.1483;FS=0;MQ0F=0;AC=4;AN=6;DP4=3,6,8,5;MQ=40	GT:PL	1/1:84,6,0	1/1:255,33,0	0/0:0,27,241
OAR1	143043966	.	G	A	384.498	PASS	DP=55;VDB=0.000420324;SGB=7.33756;RPBZ=0.812384;MQBZ=-0.0680414;MQSBZ=0.593376;BQBZ=0.813551;FS=0;MQ0F=0;AC=3;AN=6;DP4=9,7,10,5;MQ=41	GT:PL	1/1:247,27,0	0/1:178,0,133	0/0:0,33,255
OAR1	143220948	.	G	T	308.848	PASS	DP=22;VDB=0.00229481;SGB=0.0284704;RPBZ=0;BQBZ=-0.660578;FS=0;MQ0F=0;AC=5;AN=6;DP4=0,2,7,3;MQ=42	GT:PL	1/1:101,9,0	1/1:118,9,0	0/1:124,0,60
OAR1	143224849	.	T	A	447.17	PASS	DP=43;VDB=0.0075439;SGB=3.50476;RPBZ=-0.299402;MQBZ=2.10178;MQSBZ=-0.631085;BQBZ=3.37989;FS=0;MQ0F=0;AC=4;AN=6;DP4=2,3,10,8;MQ=40	GT:PL	0/1:201,0,12	0/1:27,0,95	1/1:255,30,0
OAR1	143264193	.	T	G	411.147	PASS	DP=35;VDB=0.0390463;SGB=1.62248;RPBZ=0.106529;MQBZ=1.87083;MQSBZ=-1.25357;BQBZ=1.87083;FS=0;MQ0F=0;AC=5;AN=6;DP4=2,2,9,5;MQ=41	GT:PL	1/1:84,6,0	1/1:203,21,0	0/1:158,0,123
OAR1	143502593	.	G	A	230.708	PASS	DP=31;VDB=0.119269;SGB=3.22748;RPBZ=-0.636513;MQBZ=-0.881917;MQSBZ=1.29099;BQBZ=-1.28812;FS=0;MQ0F=0;AC=3;AN=6;DP4=4,3,2,7;MQ=41	GT:PL	0/0:0,9,118	0/1:96,0,131	1/1:174,15,0
OAR1	143598625	.	C	T	316.52	PASS	DP=30;VDB=0.0400322;SGB=5.06301;RPBZ=-0.525248;MQBZ=-0.335905;MQSBZ=2.85024;BQBZ=0.872872;FS=0;MQ0F=0;AC=4;AN=6;DP4=2,4,7,5;MQ=37	GT:PL	1/1:148,12,0	1/1:210,24,0	0/0:0,18,186
OAR1	143759827	.	C	G	231.592	PASS	DP=32;VDB=0.000792779;SGB=3.36078;RPBZ=0.12307;MQBZ=-0.579046;MQSBZ=-0.19979;BQBZ=-0.634335;FS=0;MQ0F=0;AC=3;AN=6;DP4=3,7,4,5;MQ=39	GT:PL	1/1:206,21,0	0/1:66,0,53	0/0:0,24,235
OAR1	14394869	.	C	T	432.777	PASS	DP=44;VDB=6.325e-05;SGB=14.0028;RPBZ=0.617706;MQBZ=0.042434;MQSBZ=1.48944;BQBZ=-0.423659;FS=0;MQ0F=0;AC=4;AN=6;DP4=1,2,18,7;MQ=37	GT:PL	1/1:218,21,0	1/1:255,54,0	0/0:0,9,100
OAR1	144092064	.	A	C	556.896	PASS	DP=44;VDB=7.14002e-05;SGB=3.25739;RPBZ=0.958993;MQBZ=-0.717736;MQSBZ=-1.52001;BQBZ=-0.972865;FS=0;MQ0F=0;AC=5;AN=6;DP4=0,2,12,11;MQ=38	GT:PL	1/1:255,27,0	0/1:148,0,51	1/1:189,21,0
OAR1	144248209	.	A	G	110.842	PASS	DP=22;VDB=0.0190751;SGB=0.686263;RPBZ=-0.663304;MQBZ=0.358323;MQSBZ=0.174844;BQBZ=0.63901;FS=0;MQ0F=0;AC=3;AN=6;DP4=3,5,3,2;MQ=37	GT:PL	0/0:0,6,78	0/1:21,0,155	1/1:129,12,0
OAR1	144325860	.	C	T	121.706	PASS	DP=15;VDB=0.0672958;SGB=0.717222;RPBZ=-1.12598;MQBZ=-0.145521;MQSBZ=0.145521;BQBZ=-0.447214;FS=0;MQ0F=0;AC=3;AN=6;DP4=1,3,4,1;MQ=35	GT:PL	1/1:113,9,0	0/1:45,0,99	0/0:0,3,4
OAR1	144515845	.	A	G	142.324	PASS	DP=31;VDB=0.0128822;SGB=4.97668;RPBZ=0.37541;MQBZ=-1.41421;MQSBZ=1.11803;BQBZ=1.2416;FS=0;MQ0F=0;AC=1;AN=6;DP4=4,8,4,2;MQ=41	GT:PL	0/0:0,6,66	0/1:176,0,145	0/0:0,15,163
OAR1	144601971	.	T	A	136.518	PASS	DP=18;VDB=0.0575782;SGB=0.891771;RPBZ=0.848528;MQBZ=1;MQSBZ=-0.654654;BQBZ=-0.149071;FS=0;MQ0F=0;AC=4;AN=6;DP4=1,4,2,3;MQ=40	GT:PL	1/1:23,3,0	1/1:153,12,0	0/0:0,15,155
OAR1	144721412	.	A	G	30.853	PASS	DP=32;VDB=0.02;SGB=0.604408;RPBZ=-0.782434;MQBZ=0.353553;MQSBZ=0.894427;BQBZ=0.896421;FS=0;MQ0F=0;AC=1;AN=6;DP4=8,8,2,0;MQ=41	GT:PL	0/1:65,0,65	0/0:0,21,193	0/0:0,21,223
OAR1	14475194	.	C	T	140.336	PASS	DP=37;VDB=0.00758032;SGB=6.01014;RPBZ=-0.556852;MQBZ=-0.98842;MQSBZ=-1.12497;BQBZ=0;FS=0;MQ0F=0;AC=1;AN=6;DP4=7,9,4,2;MQ=40	GT:PL	0/0:0,24,237	0/0:0,18,200	0/1:175,0,54
OAR1	144768707	.	A	G	328.079	PASS	DP=40;VDB=0.0190538;SGB=6.73996;RPBZ=1.0865;MQBZ=0.727134;MQSBZ=-1.47353;BQBZ=-0.511598;FS=0;MQ0F=0;AC=3;AN=6;DP4=4,7,6,8;MQ=40	GT:PL	1/1:255,30,0	0/1:114,0,27	0/0:0,30,255
OAR1	144946214	.	T	C	251.565	PASS	DP=24;VDB=0.0854515;SGB=3.09522;RPBZ=-0.541552;MQBZ=0.73598;MQSBZ=-0.627646;BQBZ=0.615457;FS=0;MQ0F=0;AC=3;AN=6;DP4=0,4,2,7;MQ=40	GT:PL	0/0:0,6,77	0/1:105,0,47	1/1:185,18,0
OAR1	145089678	.	G	A	128.983	PASS	DP=32;VDB=0.597187;SGB=-1.62982;RPBZ=-1.21369;BQBZ=-1.42829;FS=0;MQ0F=0;AC=2;AN=6;DP4=7,5,3,2;MQ=42	GT:PL	0/0:0,24,255	0/1:129,0,87	0/1:36,0,36
OAR1	145199284	.	G	T	216.254	PASS	DP=38;VDB=0.315765;SGB=3.26741;RPBZ=-0.963163;MQBZ=-2.10263;MQSBZ=1.34891;BQBZ=0.62361;FS=0;MQ0F=0;AC=2;AN=6;DP4=4,8,3,6;MQ=40	GT:PL	0/0:0,12,148	0/1:89,0,174	0/1:163,0,54
OAR1	145292105	.	T	C	191.033	PASS	DP=30;VDB=0.000979215;SGB=2.64773;RPBZ=1.00213;MQBZ=-1.17874;MQSBZ=-0.716115;BQBZ=-0.0912871;FS=0;MQ0F=0;AC=2;AN=6;DP4=5,3,5,3;MQ=40	GT:PL	0/0:0,6,77	0/1:72,0,49	0/1:154,0,119
OAR1	145312779	.	A	G	176.621	PASS	DP=90;VDB=0.0987508;SGB=8.77574;RPBZ=0.305772;MQBZ=-0.355854;MQSBZ=-0.317846;BQBZ=-0.183216;FS=0;MQ0F=0;AC=1;AN=6;DP4=20,22,3,5;MQ=40	GT:PL	0/0:0,45,255	0/1:211,0,120	0/0:0,69,255
OAR1	145332872	.	C	T	613.407	PASS	DP=42;VDB=0.000101074;SGB=3.36592;RPBZ=-1.53133;MQBZ=-0.672293;MQSBZ=-1.50954;BQBZ=-0.75;FS=0;MQ0F=0;AC=5;AN=6;DP4=1,0,8,16;MQ=38	GT:PL	1/1:211,24,0	0/1:203,0,15	1/1:234,24,0
OAR1	145408411	.	T	C	99.0052	PASS	DP=38;VDB=0.427066;SGB=4.63151;RPBZ=-0.394751;MQBZ=0.300979;MQSBZ=-2.0181;BQBZ=-0.975283;FS=0;MQ0F=0;AC=1;AN=6;DP4=7,10,4,1;MQ=38	GT:PL	0/0:0,15,163	0/1:134,0,6	0/0:0,33,255
OAR1	145482239	.	G	A	350.945	PASS	DP=75;VDB=0.0147775;SGB=13.9529;RPBZ=0.877525;MQBZ=-0.714676;MQSBZ=0.224918;BQBZ=0.830353;FS=0;MQ0F=0;AC=3;AN=6;DP4=13,4,13,11;MQ=40	GT:PL	1/1:255,57,0	0/1:137,0,22	0/0:0,48,255
OAR1	145926831	.	C	T	130.847	PASS	DP=14;VDB=0.210092;SGB=0.891771;RPBZ=-1.64963;MQBZ=1.53704;MQSBZ=0;BQBZ=0.860663;FS=0;MQ0F=0;AC=4;AN=6;DP4=0,3,2,3;MQ=35	GT:PL	1/1:42,3,0	0/1:123,0,39	0/1:0,3,8
OAR1	145962320	.	A	G	31.5356	PASS	DP=36;VDB=0.1;SGB=0.604408;RPBZ=1.07507;BQBZ=0.499134;FS=0;MQ0F=0;AC=1;AN=6;DP4=7,10,1,1;MQ=42	GT:PL	0/1:66,0,113	0/0:0,27,255	0/0:0,12,137
OAR1	146016629	.	G	A	179.808	PASS	DP=37;VDB=0.120933;SGB=-0.864905;RPBZ=-2.08797;MQBZ=0.191203;MQSBZ=0.372315;BQBZ=1.59183;FS=0;MQ0F=0;AC=2;AN=6;DP4=8,5,4,3;MQ=39	GT:PL	0/1:185,0,21	0/1:31,0,68	0/0:0,30,255
OAR1	146129383	.	C	T	69.7122	PASS	DP=34;VDB=0.585652;SGB=-2.00512;RPBZ=-2.23439;MQBZ=-0.841668;MQSBZ=-0.817335;BQBZ=2.30515;FS=0;MQ0F=0;AC=2;AN=6;DP4=4,15,2,2;MQ=37	GT:PL	0/1:34,0,30	0/1:72,0,188	0/0:0,30,210
OAR1	146670105	.	G	C	97.1113	PASS	DP=40;VDB=0.16458;SGB=-7.88834;RPBZ=-1.35424;MQBZ=-0.943086;MQSBZ=0.267946;BQBZ=1.17156;FS=0;MQ0F=0;AC=3;AN=6;DP4=8,9,1,4;MQ=41	GT:PL	0/1:55,0,153	0/1:60,0,189	0/1:21,0,178
OAR1	146670140	.	T	C	106.069	PASS	DP=39;VDB=0.138089;SGB=-8.50559;RPBZ=-0.632535;MQBZ=-2.21944;MQSBZ=0.456937;BQBZ=0.654654;FS=0;MQ0F=0;AC=3;AN=6;DP4=5,9,2,4;MQ=41	GT:PL	0/1:57,0,128	0/1:60,0,189	0/1:27,0,129
OAR1	146878909	.	T	C	34.6901	PASS	DP=33;VDB=0.0330887;SGB=1.90845;RPBZ=0.256475;MQBZ=0.592349;MQSBZ=-0.0691714;BQBZ=-2.04939;FS=0;MQ0F=0;AC=1;AN=6;DP4=8,10,3,0;MQ=40	GT:PL	0/1:69,0,134	0/0:0,27,255	0/0:0,12,117
OAR1	146948886	.	C	T	213.104	PASS	DP=68;VDB=0.0265401;SGB=17.924;RPBZ=-0.263378;MQBZ=-1.19976;MQSBZ=0.937999;BQBZ=0;FS=0;MQ0F=0;AC=2;AN=6;DP4=14,7,12,4;MQ=39	GT:PL	0/0:0,15,138	0/0:0,48,255	1/1:255,48,0
OAR1	146960451	.	C	T	544.419	PASS	DP=66;VDB=0.0182189;SGB=0.733;RPBZ=0.689622;MQBZ=-0.396141;MQSBZ=1.05993;BQBZ=0.277338;FS=0;MQ0F=0;AC=3;AN=6;DP4=7,9,11,11;MQ=39	GT:PL	0/1:181,0,43	0/1:230,0,65	0/1:169,0,255
OAR1	146971452	.	T	C	350.452	PASS	DP=47;VDB=0.102598;SGB=-0.801052;RPBZ=-1.63678;MQBZ=0.0820291;MQSBZ=-1.27145;BQBZ=-1.57404;FS=0;MQ0F=0;AC=3;AN=6;DP4=8,4,6,8;MQ=41	GT:PL	0/1:143,0,161	0/1:98,0,121	0/1:144,0,57
OAR1	147271902	.	T	C	244.836	PASS	DP=30;VDB=0.0136563;SGB=3.57927;RPBZ=-0.834645;MQBZ=-1.20405;MQSBZ=1.49073;BQBZ=0.12225;FS=0;MQ0F=0;AC=3;AN=6;DP4=4,3,6,4;MQ=36	GT:PL	1/1:182,18,0	0/1:103,0,60	0/0:0,15,158
OAR1	14748290	.	C	T	45.7548	PASS	DP=59;VDB=0.0941127;SGB=1.90845;RPBZ=-0.0339882;MQBZ=0.470562;MQSBZ=0.496016;BQBZ=-0.260754;FS=0;MQ0F=0;AC=1;AN=6;DP4=10,18,0,3;MQ=41	GT:PL	0/0:0,33,255	0/0:0,36,255	0/1:80,0,121
OAR1	147515660	.	T	G	553.835	PASS	DP=42;VDB=0.000219731;SGB=3.63407;RPBZ=0.0438442;MQBZ=0.172438;MQSBZ=0.722362;BQBZ=0.0523268;FS=0;MQ0F=0;AC=5;AN=6;DP4=2,1,10,11;MQ=38	GT:PL	1/1:236,24,0	1/1:250,30,0	0/1:102,0,96
OAR1	147596703	.	G	A	427.506	PASS	DP=61;VDB=0.00069172;SGB=16.127;RPBZ=-0.105495;MQBZ=-1.00624;MQSBZ=0.48606;BQBZ=-1.64852;FS=0;MQ0F=0;AC=4;AN=6;DP4=0,5,9,19;MQ=40	GT:PL	1/1:214,24,0	1/1:255,60,0	0/0:0,15,147
OAR1	147609589	.	A	G	283.837	PASS	DP=22;VDB=0.065806;SGB=1.0145;RPBZ=0;MQBZ=-1.08012;MQSBZ=-1.68028;BQBZ=1.69967;FS=0;MQ0F=0;AC=5;AN=6;DP4=0,2,8,4;MQ=34	GT:PL	1/1:77,6,0	1/1:148,18,0	0/1:93,0,49
OAR1	147671455	.	G	A	48.1209	PASS	DP=64;VDB=0.548121;SGB=3.26056;RPBZ=-0.135678;MQBZ=-0.579281;MQSBZ=1.22825;BQBZ=-0.509423;FS=0;MQ0F=0;AC=1;AN=6;DP4=17,19,2,2;MQ=39	GT:PL	0/0:0,33,255	0/0:0,51,255	0/1:83,0,220
OAR1	147688594	.	A	G	300.284	PASS	DP=23;VDB=0.103133;SGB=4.03402;RPBZ=-1.30815;MQBZ=-0.57735;MQSBZ=-0.638285;BQBZ=0.488813;FS=0;MQ0F=0;AC=5;AN=6;DP4=1,0,5,6;MQ=41	GT:PL	1/1:238,24,0	1/1:99,9,0	0/1:0,3,42
OAR1	147719624	.	C	T	694.823	PASS	DP=69;VDB=0.000796101;SGB=5.17803;RPBZ=-0.468508;MQBZ=0.14477;MQSBZ=-0.0424933;BQBZ=-1.68262;FS=0;MQ0F=0;AC=5;AN=6;DP4=9,1,13,16;MQ=41	GT:PL	1/1:255,30,0	1/1:255,30,0	0/1:219,0,199
OAR1	148133321	.	C	T	88.8738	PASS	DP=37;VDB=0.0499763;SGB=3.26056;RPBZ=0.0454653;MQBZ=-0.515247;MQSBZ=-0.636603;BQBZ=0.0600646;FS=0;MQ0F=0;AC=1;AN=6;DP4=9,8,2,2;MQ=40	GT:PL	0/0:0,12,118	0/0:0,24,224	0/1:123,0,147
OAR1	148971030	.	A	G	61.6601	PASS	DP=54;VDB=0.00766117;SGB=3.26056;RPBZ=-1.13397;MQBZ=0.940616;MQSBZ=0.640922;BQBZ=0.453007;FS=0;MQ0F=0;AC=1;AN=6;DP4=10,16,4,0;MQ=38	GT:PL	0/0:0,9,92	0/0:0,42,255	0/1:96,0,212
OAR1	148971035	.	C	T	554.729	PASS	DP=54;VDB=7.34703e-05;SGB=5.3811;RPBZ=1.40686;MQBZ=0.762222;MQSBZ=0.90897;BQBZ=0.404896;FS=0;MQ0F=0;AC=5;AN=6;DP4=3,0,9,17;MQ=38	GT:PL	1/1:92,9,0	1/1:255,16,0	0/1:243,0,39
OAR1	149476545	.	A	G	82.7345	PASS	DP=67;VDB=0.25494;SGB=4.63151;RPBZ=-2.24026;MQBZ=-2.55242;MQSBZ=1.35481;BQBZ=-0.571501;FS=0;MQ0F=0;AC=1;AN=6;DP4=13,18,4,1;MQ=40	GT:PL	0/0:0,30,255	0/0:0,45,255	0/1:117,0,177
OAR1	149531731	.	G	T	212.274	PASS	DP=27;VDB=0.0633369;SGB=2.4014;RPBZ=1.34413;MQBZ=1.98898;MQSBZ=-0.0934947;BQBZ=2;FS=0;MQ0F=0;AC=3;AN=6;DP4=4,3,7,1;MQ=38	GT:PL	1/1:105,9,0	0/1:145,0,120	0/0:0,6,62
OAR1	149544413	.	T	G	39.4708	PASS	DP=10;VDB=0.06;SGB=0.592737;RPBZ=-0.704502;MQBZ=0.707107;MQSBZ=-1.41421;BQBZ=1.09545;FS=0;MQ0F=0;AC=1;AN=6;DP4=3,1,1,1;MQ=41	GT:PL	0/0:0,3,32	0/0:0,3,40	0/1:72,0,60
OAR1	149544495	.	A	G	147.918	PASS	DP=34;VDB=0.287141;SGB=1.24088;RPBZ=1.84669;MQBZ=-0.740322;MQSBZ=0;BQBZ=0.440537;FS=0;MQ0F=0;AC=2;AN=6;DP4=7,6,3,3;MQ=38	GT:PL	0/0:0,24,238	0/1:99,0,50	0/1:85,0,96
OAR1	149593337	.	A	C	70.82	PASS	DP=14;VDB=0.0249187;SGB=1.56341;RPBZ=-1.11177;MQBZ=1.17108;MQSBZ=0.571429;BQBZ=0.516398;FS=0;MQ0F=0;AC=1;AN=6;DP4=5,0,2,1;MQ=39	GT:PL	0/0:0,9,78	0/1:107,5,0	0/0:0,3,42
OAR1	149622000	.	G	A	64.8636	PASS	DP=35;VDB=0.197777;SGB=3.26056;RPBZ=0.525663;MQBZ=-1.76256;MQSBZ=-0.830264;BQBZ=-1.25831;FS=0;MQ0F=0;AC=1;AN=6;DP4=6,10,2,2;MQ=38	GT:PL	0/1:99,0,99	0/0:0,18,176	0/0:0,21,223
OAR1	149642619	.	A	C	299.718	PASS	DP=39;VDB=0.00234663;SGB=4.61211;RPBZ=0.205064;MQBZ=1.32887;MQSBZ=0.0601929;BQBZ=2.11964;FS=0;MQ0F=0;AC=2;AN=6;DP4=6,7,6,5;MQ=41	GT:PL	0/0:0,27,244	0/1:130,0,66	0/1:207,0,40
OAR1	149667982	.	C	T	197.054	PASS	DP=59;VDB=0.00179842;SGB=8.77574;RPBZ=1.03977;MQBZ=1.18567;MQSBZ=1.08024;BQBZ=-0.0251042;FS=0;MQ0F=0;AC=2;AN=6;DP4=15,10,2,6;MQ=40	GT:PL	1/1:239,24,0	0/0:0,51,255	0/0:0,24,229
OAR1	149692674	.	C	T	261.964	PASS	DP=68;VDB=0.0600709;SGB=1.44822;RPBZ=-0.943287;MQBZ=-0.808661;MQSBZ=-0.324132;BQBZ=0.825162;FS=0;MQ0F=0;AC=2;AN=6;DP4=14,12,6,7;MQ=38	GT:PL	0/0:0,33,255	0/1:78,0,251	0/1:220,0,95
OAR1	149740863	.	A	G	33.6387	PASS	DP=17;VDB=0.36;SGB=0.604408;RPBZ=0.404112;MQBZ=-2;MQSBZ=0.816497;BQBZ=-0.322749;FS=0;MQ0F=0;AC=1;AN=6;DP4=4,4,2,0;MQ=41	GT:PL	0/1:72,6,0	0/0:0,15,174	0/0:0,9,110
OAR1	149751495	.	G	T	100.974	PASS	DP=29;VDB=0.00791855;SGB=4.63151;RPBZ=0.754345;MQBZ=0.418636;MQSBZ=-0.316459;BQBZ=0.501579;FS=0;MQ0F=0;AC=1;AN=6;DP4=9,5,1,4;MQ=38	GT:PL	0/1:135,0,84	0/0:0,24,197	0/0:0,9,101
OAR1	149751560	.	G	A	92.4944	PASS	DP=14;VDB=0.360777;SGB=0.0467143;RPBZ=-1.19829;MQBZ=2;MQSBZ=1.54919;BQBZ=0.992157;FS=0;MQ0F=0;AC=4;AN=6;DP4=3,1,0,4;MQ=35	GT:PL	1/1:42,3,0	0/1:85,0,52	0/1:0,3,24
OAR1	149786477	.	A	G	189.723	PASS	DP=76;VDB=0.0199125;SGB=11.5453;RPBZ=0.685029;MQBZ=-1.0927;MQSBZ=1.47569;BQBZ=-0.367044;FS=0;MQ0F=0;AC=1;AN=6;DP4=24,13,7,3;MQ=39	GT:PL	0/1:224,0,161	0/0:0,33,255	0/0:0,60,255
OAR1	149900779	.	C	T	88.0801	PASS	DP=17;VDB=0.124686;SGB=2.63855;RPBZ=-1.58565;MQBZ=0.664804;MQSBZ=-1.10554;BQBZ=0.981981;FS=0;MQ0F=0;AC=1;AN=6;DP4=1,6,1,3;MQ=39	GT:PL	0/0:0,6,62	0/0:0,3,42	0/1:121,0,110
OAR1	149963030	.	A	G	636.502	PASS	DP=56;VDB=0.00245042;SGB=6.50054;RPBZ=1.32876;MQBZ=0.316607;MQSBZ=-1.06966;BQBZ=0.449645;FS=0;MQ0F=0;AC=5;AN=6;DP4=0,3,14,15;MQ=39	GT:PL	1/1:255,45,0	1/1:255,27,0	0/1:161,0,72
OAR1	149966620	.	G	T	70.8338	PASS	DP=20;VDB=0.0389723;SGB=1.56341;RPBZ=0.231455;BQBZ=0.654654;FS=0;MQ0F=0;AC=1;AN=6;DP4=3,4,2,1;MQ=42	GT:PL	0/1:104,0,63	0/0:0,12,148	0/0:0,3,42
OAR1	150075110	.	A	C	190.437	PASS	DP=75;VDB=0.00347654;SGB=12.9307;RPBZ=0.895462;MQBZ=-2.15451;MQSBZ=1.98186;BQBZ=-1.36303;FS=0;MQ0F=0;AC=1;AN=6;DP4=17,13,9,2;MQ=40	GT:PL	0/1:225,0,111	0/0:0,33,255	0/0:0,45,255
OAR1	150075124	.	G	T	166.716	PASS	DP=76;VDB=0.00714881;SGB=10.1602;RPBZ=0.277857;MQBZ=-0.922505;MQSBZ=1.98186;BQBZ=-0.40879;FS=0;MQ0F=0;AC=1;AN=6;DP4=19,13,7,2;MQ=40	GT:PL	0/0:0,45,255	0/0:0,36,255	0/1:201,0,134
OAR1	150178778	.	G	A	61.849	PASS	DP=36;VDB=0.154358;SGB=1.90845;RPBZ=-0.289648;MQBZ=0.858395;MQSBZ=-2.16025;BQBZ=0.273849;FS=0;MQ0F=0;AC=1;AN=6;DP4=9,10,2,1;MQ=41	GT:PL	0/0:0,30,255	0/0:0,18,191	0/1:96,0,102
OAR1	150216519	.	T	C	31.0974	PASS	DP=10;VDB=0.0105128;SGB=1.29402;RPBZ=0;MQBZ=-2.68328;BQBZ=1.06904;FS=0;MQ0F=0;AC=2;AN=6;DP4=4,0,6,0;MQ=25	GT:PL	0/1:18,0,51	0/1:47,0,9	0/0:0,3,32
OAR1	150216523	.	T	G	31.0788	PASS	DP=10;VDB=0.0112566;SGB=1.29402;RPBZ=0;MQBZ=-2.68328;BQBZ=-0.816497;FS=0;MQ0F=0;AC=2;AN=6;DP4=4,0,6,0;MQ=25	GT:PL	0/1:18,0,54	0/1:47,0,9	0/0:0,3,36
OAR1	150216552	.	A	G	40.0079	PASS	DP=21;VDB=0.182083;SGB=1.29402;RPBZ=-0.87426;MQBZ=-2.68328;MQSBZ=0.358569;BQBZ=-1.92897;FS=0;MQ0F=0;AC=2;AN=6;DP4=1,3,2,4;MQ=25	GT:PL	0/1:19,0,72	0/1:55,0,9	0/0:0,3,42
OAR1	150216587	.	G	T	31.8442	PASS	DP=36;VDB=0.118055;SGB=-2.0384;RPBZ=1.80763;MQBZ=-3.93001;MQSBZ=-1.05211;BQBZ=1.39853;FS=0;MQ0F=0;AC=3;AN=6;DP4=7,5,3,4;MQ=32	GT:PL	0/1:7,0,165	0/1:50,0,77	0/1:12,0,107
OAR1	150216623	.	A	G	61.7561	PASS	DP=40;VDB=0.100842;SGB=-1.84908;RPBZ=1.27609;MQBZ=-3.70686;MQSBZ=-0.0416501;BQBZ=-0.317085;FS=0;MQ0F=0;AC=3;AN=6;DP4=5,8,3,5;MQ=33	GT:PL	0/1:7,0,179	0/1:82,0,72	0/1:9,0,134
OAR1	15028537	.	A	G	339.239	PASS	DP=53;VDB=0.00512051;SGB=7.33756;RPBZ=0.436488;MQBZ=-2.17149;MQSBZ=-0.340719;BQBZ=-0.502519;FS=0;MQ0F=0;AC=2;AN=6;DP4=10,6,7,8;MQ=40	GT:PL	0/1:238,0,45	0/1:138,0,116	0/0:0,30,255
OAR1	150556980	.	C	G	224.986	PASS	DP=46;VDB=0.290164;SGB=-0.0958944;RPBZ=0.644381;MQBZ=2.16007;MQSBZ=0.49996;BQBZ=2.70002;FS=0;MQ0F=0;AC=2;AN=6;DP4=11,9,3,6;MQ=39	GT:PL	0/1:63,0,122	0/1:198,0,124	0/0:0,30,255
OAR1	15060540	.	T	C	184.496	PASS	DP=33;VDB=0.111782;SGB=2.57447;RPBZ=-0.668118;MQBZ=-2.05396;MQSBZ=0.753119;BQBZ=-0.824621;FS=0;MQ0F=0;AC=2;AN=6;DP4=3,7,5,3;MQ=39	GT:PL	0/1:139,0,123	0/1:81,0,96	0/0:0,9,119
OAR1	150790167	.	C	A	144.384	PASS	DP=20;VDB=0.0163937;SGB=1.55364;RPBZ=1.68585;MQBZ=-0.912871;MQSBZ=-0.612372;BQBZ=-2.12762;FS=0;MQ0F=0;AC=3;AN=6;DP4=1,4,2,4;MQ=38	GT:PL	0/1:27,0,68	0/0:0,9,119	1/1:157,15,0
OAR1	150951344	.	C	A	180.943	PASS	DP=26;VDB=0.115226;SGB=1.94896;RPBZ=-1.55646;MQBZ=-0.845154;MQSBZ=-1;BQBZ=-1.24838;FS=0;MQ0F=0;AC=2;AN=6;DP4=4,1,2,5;MQ=40	GT:PL	0/0:0,3,42	0/1:148,0,95	0/1:67,0,33
OAR1	151305786	.	C	T	438.924	PASS	DP=43;VDB=0.0236595;SGB=3.53207;RPBZ=-0.474722;MQBZ=-0.40851;MQSBZ=-1.47408;BQBZ=0.136993;FS=0;MQ0F=0;AC=5;AN=6;DP4=3,3,7,13;MQ=37	GT:PL	1/1:255,36,0	0/1:21,0,171	1/1:198,21,0
OAR1	151344789	.	C	T	257.39	PASS	DP=19;VDB=0.388194;SGB=2.34164;RPBZ=-0.713624;MQBZ=0.601781;MQSBZ=-0.582672;BQBZ=0.552771;FS=0;MQ0F=0.0526316;AC=5;AN=6;DP4=1,1,5,4;MQ=37	GT:PL	1/1:154,15,0	0/1:0,6,78	1/1:142,12,0
OAR1	151472504	.	T	A	56.3326	PASS	DP=24;VDB=0.559209;SGB=-2.36533;RPBZ=-0.859186;MQBZ=1.17218;MQSBZ=-0.920149;BQBZ=-0.786598;FS=0;MQ0F=0;AC=2;AN=6;DP4=7,4,2,1;MQ=36	GT:PL	0/1:33,0,68	0/0:0,15,138	0/1:60,0,115
OAR1	151499738	.	C	T	58.8117	PASS	DP=28;VDB=0.142856;SGB=1.90845;RPBZ=-1.13809;MQBZ=0.676123;MQSBZ=1.22202;BQBZ=1.3496;FS=0;MQ0F=0;AC=1;AN=6;DP4=9,5,1,2;MQ=41	GT:PL	0/0:0,15,177	0/1:93,0,152	0/0:0,9,118
OAR1	151511407	.	A	C	201.985	PASS	DP=13;VDB=0.00113077;SGB=-0.270975;RPBZ=-1.16248;MQBZ=-0.57735;MQSBZ=1.18322;BQBZ=-0.774597;FS=0;MQ0F=0;AC=5;AN=6;DP4=1,0,4,3;MQ=37	GT:PL	1/1:83,9,0	0/1:69,0,33	1/1:84,6,0
OAR1	151532874	.	A	G	102.319	PASS	DP=29;VDB=0.0340507;SGB=4.63151;RPBZ=-0.283429;MQBZ=-0.592157;MQSBZ=1.29099;BQBZ=-0.747958;FS=0;MQ0F=0;AC=1;AN=6;DP4=6,5,3,2;MQ=39	GT:PL	0/0:0,12,132	0/1:136,0,148	0/0:0,6,77
OAR1	151532875	.	C	T	291.422	PASS	DP=28;VDB=0.0109076;SGB=0.124692;RPBZ=0;MQBZ=0.518875;MQSBZ=1.37281;BQBZ=1.73154;FS=0;MQ0F=0;AC=5;AN=6;DP4=3,2,5,5;MQ=39	GT:PL	1/1:100,9,0	0/1:148,0,136	1/1:77,6,0
OAR1	151659105	.	G	A	56.7082	PASS	DP=22;VDB=0.654404;SGB=-2.36533;RPBZ=1.87485;MQBZ=0.766428;MQSBZ=1.09388;BQBZ=1.63067;FS=0;MQ0F=0;AC=3;AN=6;DP4=7,4,2,1;MQ=40	GT:PL	0/1:18,0,179	0/0:0,12,142	1/1:77,6,0
OAR1	151674944	.	A	G	84.485	PASS	DP=8;VDB=0.0681597;SGB=-0.169451;RPBZ=-0.447214;FS=0;MQ0F=0;AC=5;AN=6;DP4=1,0,3,0;MQ=42	GT:PL	1/1:42,3,0	0/1:0,3,42	1/1:77,6,0
OAR1	151674975	.	G	C	39.514	PASS	DP=12;VDB=0.6;SGB=-1.03207;RPBZ=-0.234834;MQBZ=-1.41421;BQBZ=-1.41421;FS=0;MQ0F=0;AC=2;AN=6;DP4=4,0,2,0;MQ=41	GT:PL	0/1:34,0,36	0/1:42,3,0	0/0:0,9,105
OAR1	151973515	.	T	C	107.439	PASS	DP=51;VDB=0.170074;SGB=-0.866853;RPBZ=0.156044;MQBZ=-0.322745;MQSBZ=-0.266965;BQBZ=-2.11697;FS=0;MQ0F=0;AC=2;AN=6;DP4=12,14,2,5;MQ=39	GT:PL	0/0:0,30,255	0/1:23,0,223	0/1:122,0,173
OAR1	152019073	.	T	C	145.847	PASS	DP=11;VDB=0.0943152;SGB=1.61013;RPBZ=0.687946;MQBZ=0.142857;BQBZ=-0.9759;FS=0;MQ0F=0;AC=4;AN=6;DP4=0,3,0,7;MQ=41	GT:PL	1/1:119,15,0	0/0:0,9,90	1/1:66,6,0
OAR1	152337618	.	C	T	113.5	PASS	DP=32;VDB=0.184963;SGB=-1.63269;RPBZ=0.105669;MQBZ=-2.25832;MQSBZ=1.54616;BQBZ=1.18859;FS=0;MQ0F=0;AC=3;AN=6;DP4=5,7,3,2;MQ=40	GT:PL	1/1:75,6,0	0/1:77,0,135	0/0:0,21,204
OAR1	152337692	.	A	G	31.8316	PASS	DP=16;VDB=0.02;SGB=0.604408;RPBZ=0;FS=0;MQ0F=0;AC=1;AN=6;DP4=3,3,0,2;MQ=42	GT:PL	0/0:0,3,42	0/1:65,0,72	0/0:0,9,119
OAR1	152542769	.	A	G	107.974	PASS	DP=18;VDB=0.0665622;SGB=2.63855;RPBZ=0.321757;MQBZ=0.816497;MQSBZ=-0.816497;BQBZ=-0.306186;FS=0;MQ0F=0;AC=2;AN=6;DP4=2,4,2,2;MQ=41	GT:PL	1/1:148,12,0	0/0:0,9,113	0/0:0,9,119
OAR1	152686300	.	G	A	53.5415	PASS	DP=14;VDB=0.0349627;SGB=-0.535564;RPBZ=-1.38345;MQBZ=-0.19518;MQSBZ=-1.9518;BQBZ=-0.394405;FS=0;MQ0F=0;AC=3;AN=6;DP4=3,2,2,1;MQ=35	GT:PL	0/1:68,0,33	1/1:23,3,0	0/0:0,12,124
OAR1	152912476	.	T	A	552.969	PASS	DP=57;VDB=0.000103272;SGB=3.50927;RPBZ=-1.57666;MQBZ=-0.0364652;MQSBZ=1.14766;BQBZ=-0.256218;FS=0;MQ0F=0;AC=3;AN=6;DP4=6,3,10,13;MQ=39	GT:PL	0/1:213,0,12	0/1:188,0,79	0/1:189,0,126
OAR1	153019168	.	G	T	146.476	PASS	DP=13;VDB=0.161792;SGB=0.565439;RPBZ=1.54919;BQBZ=-0.632456;FS=0;MQ0F=0;AC=5;AN=6;DP4=1,1,2,3;MQ=42	GT:PL	0/1:0,6,84	1/1:107,9,0	1/1:77,6,0
OAR1	153717084	.	T	G	407.505	PASS	DP=77;VDB=8.32082e-06;SGB=-0.0296575;RPBZ=1.33042;MQBZ=-1.75722;MQSBZ=1.06358;BQBZ=-0.506425;FS=0;MQ0F=0;AC=3;AN=6;DP4=12,11,11,7;MQ=40	GT:PL	0/1:113,0,60	0/1:106,0,255	0/1:223,0,210
OAR1	154158109	.	G	A	136.982	PASS	DP=18;VDB=0.161792;SGB=0.891771;RPBZ=-0.111417;MQBZ=-1;MQSBZ=1;BQBZ=0;FS=0;MQ0F=0;AC=3;AN=6;DP4=3,2,2,3;MQ=41	GT:PL	0/1:27,0,134	0/0:0,3,42	1/1:148,12,0
OAR1	15447919	.	T	A	550.038	PASS	DP=63;VDB=0.0111078;SGB=8.42867;RPBZ=1.10446;MQBZ=0.0650399;MQSBZ=0.24685;BQBZ=1.30679;FS=0;MQ0F=0;AC=4;AN=6;DP4=3,2,18,14;MQ=39	GT:PL	0/1:122,0,63	0/1:211,0,24	1/1:255,21,0
OAR1	154499279	.	A	G	80.6375	PASS	DP=18;VDB=0.166456;SGB=1.56341;RPBZ=0.907485;BQBZ=0.707107;FS=0;MQ0F=0;AC=2;AN=6;DP4=3,3,1,2;MQ=42	GT:PL	0/0:0,3,42	0/0:0,15,183	1/1:119,9,0
OAR1	154589931	.	A	C	243.439	PASS	DP=40;VDB=0.000632106;SGB=-1.5462;RPBZ=-1.44189;MQBZ=0.3314;MQSBZ=-1.02909;BQBZ=-0.197203;FS=0;MQ0F=0;AC=3;AN=6;DP4=5,7,9,1;MQ=40	GT:PL	0/1:96,0,158	0/1:93,0,128	0/1:89,0,86
OAR1	155277070	.	G	A	702.882	PASS	DP=137;VDB=0.00166539;SGB=5.75324;RPBZ=2.26262;MQBZ=-1.53899;MQSBZ=2.0428;BQBZ=0.28274;FS=0;MQ0F=0;AC=4;AN=6;DP4=18,14,31,17;MQ=37	GT:PL	1/1:255,27,0	0/1:233,0,220	0/1:251,0,255
OAR1	155303655	.	C	G	393.987	PASS	DP=30;VDB=0.000215307;SGB=1.38361;RPBZ=-1.26365;MQBZ=1.30384;MQSBZ=0.332249;BQBZ=-0.0716115;FS=0;MQ0F=0;AC=4;AN=6;DP4=1,2,6,9;MQ=40	GT:PL	1/1:168,39,24	0/1:158,0,63	0/1:129,0,9
OAR1	155527345	.	A	C	622.924	PASS	DP=61;VDB=0.000282955;SGB=4.63542;RPBZ=1.30582;MQBZ=-0.157228;MQSBZ=-0.286351;BQBZ=-0.659963;FS=0;MQ0F=0;AC=4;AN=6;DP4=2,5,11,17;MQ=39	GT:PL	1/1:255,33,0	0/1:236,0,109	0/1:169,0,75
OAR1	155766175	.	G	A	287.158	PASS	DP=43;VDB=0.207563;SGB=4.68384;RPBZ=0.361976;MQBZ=-1.44914;MQSBZ=0;BQBZ=1;FS=0;MQ0F=0;AC=2;AN=6;DP4=6,5,5,6;MQ=41	GT:PL	0/1:225,0,82	0/1:98,0,134	0/0:0,12,153
OAR1	155893696	.	G	A	287.405	PASS	DP=34;VDB=0.00129862;SGB=4.29628;RPBZ=-0.591436;MQBZ=1.68531;MQSBZ=-1.31747;BQBZ=0.594182;FS=0;MQ0F=0;AC=4;AN=6;DP4=6,1,8,3;MQ=39	GT:PL	1/1:148,12,0	1/1:181,21,0	0/0:0,21,176
OAR1	155913179	.	T	A	71.8797	PASS	DP=31;VDB=0.0331786;SGB=3.26056;RPBZ=-0.548129;MQBZ=-1.95992;MQSBZ=0.311046;BQBZ=-1.73205;FS=0;MQ0F=0;AC=1;AN=6;DP4=7,5,2,2;MQ=39	GT:PL	0/0:0,12,153	0/1:106,0,60	0/0:0,18,209
OAR1	156031341	.	G	A	61.9514	PASS	DP=16;VDB=0.0516381;SGB=3.26056;RPBZ=0.156247;MQBZ=-0.615457;FS=0;MQ0F=0;AC=2;AN=6;DP4=9,0,4,0;MQ=39	GT:PL	0/0:0,6,66	0/0:0,21,145	1/1:102,12,0
OAR1	156204623	.	G	A	73.0856	PASS	DP=38;VDB=0.27062;SGB=-2.00512;RPBZ=2.46777;MQBZ=0.883281;MQSBZ=1.28759;BQBZ=1.35002;FS=0;MQ0F=0;AC=2;AN=6;DP4=11,6,3,1;MQ=38	GT:PL	0/1:98,0,129	0/0:0,12,139	0/1:12,0,204
OAR1	156254134	.	C	A	314.635	PASS	DP=29;VDB=0.060414;SGB=1.0273;RPBZ=-0.114141;MQBZ=-1.02282;MQSBZ=0.340939;BQBZ=0.702638;FS=0;MQ0F=0;AC=4;AN=6;DP4=2,2,2,11;MQ=39	GT:PL	0/1:72,0,72	0/1:94,0,32	1/1:185,21,0
OAR1	156326934	.	C	T	57.799	PASS	DP=31;VDB=0.0681597;SGB=1.90845;RPBZ=1.40745;MQBZ=0.940469;MQSBZ=0.231528;BQBZ=1.51081;FS=0;MQ0F=0;AC=1;AN=6;DP4=8,8,0,3;MQ=38	GT:PL	0/1:92,0,52	0/0:0,12,100	0/0:0,30,255
OAR1	156413780	.	A	G	330.443	PASS	DP=65;VDB=0.0103124;SGB=11.1535;RPBZ=-0.304743;MQBZ=-0.589339;MQSBZ=1.00055;BQBZ=-1.00021;FS=0;MQ0F=0;AC=3;AN=6;DP4=7,9,11,9;MQ=39	GT:PL	0/0:0,30,255	0/1:116,0,185	1/1:255,48,0
OAR1	156475172	.	G	A	543.076	PASS	DP=70;VDB=0.0168289;SGB=1.11899;RPBZ=0.539034;MQBZ=-0.217799;MQSBZ=0.564648;BQBZ=0.605425;FS=0;MQ0F=0;AC=3;AN=6;DP4=11,7,14,10;MQ=38	GT:PL	0/1:189,0,122	0/1:225,0,138	0/1:164,0,148
OAR1	156484352	.	C	T	460.208	PASS	DP=60;VDB=1.33021e-07;SGB=2.92286;RPBZ=-0.601577;MQBZ=-0.793555;MQSBZ=2.27401;BQBZ=-0.900984;FS=0;MQ0F=0;AC=3;AN=6;DP4=7,7,9,11;MQ=37	GT:PL	0/1:205,0,186	0/1:103,0,69	0/1:187,0,115
OAR1	156561646	.	T	C	162.652	PASS	DP=27;VDB=0.0338549;SGB=1.94896;RPBZ=1.0093;MQBZ=-1.13389;MQSBZ=1;BQBZ=-2.9277;FS=0;MQ0F=0;AC=2;AN=6;DP4=4,5,4,3;MQ=40	GT:PL	0/0:0,18,211	0/1:60,0,72	0/1:139,0,24
OAR1	156680047	.	T	C	31.7489	PASS	DP=28;VDB=0.52;SGB=0.604408;RPBZ=1.10694;MQBZ=0.392232;MQSBZ=1.06904;BQBZ=0.871884;FS=0;MQ0F=0;AC=1;AN=6;DP4=6,7,1,1;MQ=40	GT:PL	0/1:66,0,117	0/0:0,9,105	0/0:0,18,193
OAR1	156905006	.	G	A	383.59	PASS	DP=66;VDB=0.0113579;SGB=8.7407;RPBZ=-0.0767334;MQBZ=0.384833;MQSBZ=2.86455;BQBZ=-0.142196;FS=0;MQ0F=0;AC=2;AN=6;DP4=7,13,8,9;MQ=40	GT:PL	0/1:255,0,27	0/0:0,27,242	0/1:165,0,236
OAR1	157171470	.	T	C	184.676	PASS	DP=78;VDB=0.064148;SGB=10.1602;RPBZ=-0.754377;MQBZ=-0.144681;MQSBZ=-0.740583;BQBZ=0.453936;FS=0;MQ0F=0;AC=1;AN=6;DP4=14,21,5,4;MQ=38	GT:PL	0/0:0,33,255	0/0:0,54,255	0/1:219,0,132
OAR1	157171563	.	C	T	80.7259	PASS	DP=10;VDB=0.336489;SGB=-0.169451;RPBZ=1.1547;MQBZ=0.645497;MQSBZ=-0.790569;FS=0;MQ0F=0;AC=5;AN=6;DP4=0,2,1,2;MQ=34	GT:PL	1/1:75,6,0	1/1:42,3,0	0/1:0,6,48
OAR1	15733149	.	C	T	234.376	PASS	DP=30;VDB=0.00885852;SGB=-1.69982;RPBZ=0.621978;MQBZ=0.242483;MQSBZ=-0.79298;BQBZ=-0.747265;FS=0;MQ0F=0;AC=4;AN=6;DP4=5,4,3,6;MQ=37	GT:PL	0/1:42,0,144	1/1:173,15,0	0/1:56,0,105
OAR1	157527448	.	G	A	158.773	PASS	DP=51;VDB=0.139238;SGB=-0.867633;RPBZ=1.29338;MQBZ=-0.852681;MQSBZ=0.101025;BQBZ=0.687208;FS=0;MQ0F=0;AC=2;AN=6;DP4=12,10,5,2;MQ=40	GT:PL	0/1:84,0,123	0/1:111,0,143	0/0:0,36,255
OAR1	1577642	.	G	A	42.2443	PASS	DP=9;VDB=0.06;SGB=-1.03207;RPBZ=0.57735;BQBZ=0.816497;FS=0;MQ0F=0;AC=3;AN=6;DP4=2,1,2,0;MQ=42	GT:PL	1/1:42,3,0	0/1:36,0,30	0/0:0,6,77
OAR1	158344564	.	T	C	207.639	PASS	DP=17;VDB=0.364656;SGB=1.93375;RPBZ=0.53033;MQBZ=-0.745356;MQSBZ=0.745356;BQBZ=-0.981981;FS=0;MQ0F=0;AC=5;AN=6;DP4=1,1,7,1;MQ=38	GT:PL	1/1:92,9,0	1/1:154,15,0	0/1:0,6,84
OAR1	158486172	.	G	T	165.965	PASS	DP=22;VDB=0.0435222;SGB=-2.21267;RPBZ=0.646186;MQBZ=-1.48324;MQSBZ=1.75499;BQBZ=-1.48324;FS=0;MQ0F=0;AC=4;AN=6;DP4=2,4,3,3;MQ=41	GT:PL	0/1:24,0,107	1/1:111,9,0	0/1:67,0,105
OAR1	15851448	.	C	T	465.552	PASS	DP=34;VDB=0.0456747;SGB=2.56593;RPBZ=0.403151;MQBZ=-1.08719;MQSBZ=0.190921;BQBZ=-1.19607;FS=0;MQ0F=0;AC=5;AN=6;DP4=2,0,8,9;MQ=38	GT:PL	0/1:135,0,60	1/1:143,12,0	1/1:222,27,0
OAR1	158556821	.	G	A	97.2215	PASS	DP=33;VDB=0.0665622;SGB=3.26056;RPBZ=-0.968388;MQBZ=-0.255704;MQSBZ=1.10195;BQBZ=1.02282;FS=0;MQ0F=0;AC=1;AN=6;DP4=6,7,1,3;MQ=39	GT:PL	0/0:0,21,209	0/0:0,15,174	0/1:132,0,27
OAR1	158564580	.	T	C	494.987	PASS	DP=59;VDB=0.00123296;SGB=3.48214;RPBZ=-0.0191251;MQBZ=-1.68376;MQSBZ=0.635278;BQBZ=-1.27147;FS=0;MQ0F=0;AC=4;AN=6;DP4=7,4,9,13;MQ=40	GT:PL	0/1:163,0,212	1/1:255,33,0	0/1:113,0,98
OAR1	158592821	.	C	G	61.8292	PASS	DP=38;VDB=0.154358;SGB=1.90845;RPBZ=0.445234;MQBZ=0.492522;MQSBZ=-0.0336456;BQBZ=0.352767;FS=0;MQ0F=0;AC=1;AN=6;DP4=8,13,1,2;MQ=38	GT:PL	0/0:0,27,238	0/0:0,27,243	0/1:96,0,96
OAR1	15865313	.	C	T	58.9264	PASS	DP=32;VDB=0.116687;SGB=1.90845;RPBZ=-0.693786;MQBZ=0.46291;MQSBZ=0.83666;BQBZ=-1.86621;FS=0;MQ0F=0;AC=1;AN=6;DP4=8,6,2,1;MQ=40	GT:PL	0/1:93,0,134	0/0:0,21,222	0/0:0,9,118
OAR1	158712600	.	C	T	34.8829	PASS	DP=13;VDB=0.02;SGB=0.592737;RPBZ=-1.95402;MQBZ=1.67332;MQSBZ=-1.62019;BQBZ=0.632456;FS=0;MQ0F=0;AC=1;AN=6;DP4=4,1,2,0;MQ=29	GT:PL	0/0:0,9,64	0/1:68,0,15	0/0:0,3,24
OAR1	158712656	.	G	A	104.637	PASS	DP=28;VDB=0.159034;SGB=4.63151;RPBZ=-0.395929;MQBZ=-0.738701;MQSBZ=-1.12683;BQBZ=-0.800481;FS=0;MQ0F=0;AC=2;AN=6;DP4=7,6,3,2;MQ=35	GT:PL	0/0:0,15,120	0/0:0,24,193	1/1:146,15,0
OAR1	159179956	.	C	A	163.125	PASS	DP=57;VDB=0.208567;SGB=-0.48012;RPBZ=0.0880616;MQBZ=-0.792663;MQSBZ=0.515134;BQBZ=-0.96498;FS=0;MQ0F=0;AC=2;AN=6;DP4=18,6,4,4;MQ=40	GT:PL	0/0:0,45,255	1/1:205,21,0	0/0:12,39,199
OAR1	159208034	.	C	T	376.997	PASS	DP=58;VDB=0.00661158;SGB=12.1511;RPBZ=-0.943023;MQBZ=-0.277624;MQSBZ=0.78029;BQBZ=0.794466;FS=0;MQ0F=0;AC=4;AN=6;DP4=6,8,17,5;MQ=36	GT:PL	1/1:255,36,0	0/0:0,39,255	1/1:164,22,0
OAR1	159384071	.	G	A	184.952	PASS	DP=27;VDB=0.503448;SGB=1.24088;RPBZ=1.45237;MQBZ=0.866025;MQSBZ=0.745356;BQBZ=0.866025;FS=0;MQ0F=0;AC=3;AN=6;DP4=5,3,4,2;MQ=40	GT:PL	0/1:107,0,30	0/0:0,21,223	1/1:118,9,0
OAR1	159578297	.	T	C	147.129	PASS	DP=40;VDB=0.234846;SGB=7.39213;RPBZ=1.25494;MQBZ=0.967403;MQSBZ=-2.02651;BQBZ=-0.621735;FS=0;MQ0F=0;AC=2;AN=6;DP4=6,11,6,1;MQ=37	GT:PL	0/0:0,27,238	0/0:0,24,231	1/1:189,21,0
OAR1	159622806	.	C	T	72.5272	PASS	DP=20;VDB=0.0846253;SGB=3.26056;RPBZ=0.317451;MQBZ=-0.760117;MQSBZ=0.540833;BQBZ=0.659312;FS=0;MQ0F=0;AC=2;AN=6;DP4=4,5,4,0;MQ=37	GT:PL	1/1:113,12,0	0/0:0,9,99	0/0:0,18,177
OAR1	159650500	.	T	C	106.934	PASS	DP=8;VDB=0.164317;SGB=0.197053;RPBZ=0.491869;BQBZ=-0.559017;FS=0;MQ0F=0;AC=5;AN=6;DP4=1,1,3,1;MQ=42	GT:PL	0/1:0,6,78	1/1:78,6,0	1/1:66,6,0
OAR1	159650577	.	G	A	39.9337	PASS	DP=12;VDB=0.32;SGB=0.592737;RPBZ=0;FS=0;MQ0F=0;AC=1;AN=6;DP4=1,3,0,2;MQ=42	GT:PL	0/1:77,6,0	0/0:0,6,77	0/0:0,6,84
OAR1	159742356	.	A	G	176.978	PASS	DP=16;VDB=0.12166;SGB=1.29402;RPBZ=0.787839;MQBZ=-1.06066;MQSBZ=0.353553;BQBZ=0.306786;FS=0;MQ0F=0;AC=4;AN=6;DP4=1,2,2,4;MQ=39	GT:PL	0/0:0,9,91	1/1:84,6,0	1/1:132,12,0
OAR1	159798306	.	G	A	666.8	PASS	DP=53;VDB=0.00513668;SGB=5.36042;RPBZ=-1.63748;MQBZ=-0.769322;MQSBZ=1.10757;BQBZ=-0.910697;FS=0;MQ0F=0;AC=5;AN=6;DP4=1,1,15,14;MQ=38	GT:PL	1/1:255,27,0	1/1:255,39,0	0/1:192,0,57
OAR1	159844517	.	T	G	192.816	PASS	DP=43;VDB=0.0120595;SGB=-1.88854;RPBZ=1.8796;MQBZ=-0.558179;MQSBZ=0.558179;BQBZ=0.456407;FS=0;MQ0F=0;AC=3;AN=6;DP4=4,10,4,4;MQ=40	GT:PL	0/1:131,0,60	0/1:52,0,207	0/1:45,0,137
OAR1	159955224	.	T	C	117.325	PASS	DP=12;VDB=0.0560499;SGB=1.94896;RPBZ=0.16297;MQBZ=0.250713;BQBZ=-0.845154;FS=0;MQ0F=0;AC=2;AN=6;DP4=0,5,0,7;MQ=39	GT:PL	0/0:0,3,36	0/1:47,0,77	0/1:104,0,6
OAR1	159992863	.	C	T	93.0342	PASS	DP=17;VDB=0.109082;SGB=0.0467143;RPBZ=1.6056;MQBZ=0.894427;MQSBZ=0.534522;BQBZ=0.894427;FS=0;MQ0F=0;AC=2;AN=6;DP4=3,2,4,0;MQ=39	GT:PL	0/1:92,0,69	0/1:36,0,36	0/0:0,6,65
OAR1	160076300	.	T	C	35.0886	PASS	DP=19;VDB=0.0330887;SGB=-2.36533;RPBZ=-1.48702;MQBZ=-0.737865;MQSBZ=1.29615;BQBZ=-0.604272;FS=0;MQ0F=0;AC=2;AN=6;DP4=4,5,3,0;MQ=34	GT:PL	0/1:18,0,36	0/1:53,0,33	0/0:0,21,185
OAR1	160271898	.	A	C	220.586	PASS	DP=34;VDB=0.676898;SGB=3.26741;RPBZ=-1.7697;MQBZ=-1.45774;MQSBZ=-1.30384;BQBZ=2.18661;FS=0;MQ0F=0;AC=4;AN=6;DP4=5,4,3,6;MQ=38	GT:PL	1/1:157,18,0	0/0:0,27,250	1/1:105,9,0
OAR1	160421873	.	G	A	190.566	PASS	DP=35;VDB=0.038698;SGB=2.79306;RPBZ=1.57244;MQBZ=-1.2128;MQSBZ=0.330193;BQBZ=0.701646;FS=0;MQ0F=0;AC=3;AN=6;DP4=8,5,3,5;MQ=39	GT:PL	0/1:18,0,30	0/0:0,36,255	1/1:213,21,0
OAR1	160437035	.	C	T	71.0021	PASS	DP=10;VDB=0.529687;SGB=-0.169451;RPBZ=1.29099;MQBZ=1;MQSBZ=-0.447214;BQBZ=-0.258199;FS=0;MQ0F=0;AC=3;AN=6;DP4=0,3,1,2;MQ=38	GT:PL	0/1:36,0,17	0/0:0,6,77	1/1:72,6,0
OAR1	160464215	.	A	G	35.1165	PASS	DP=10;VDB=0.22;SGB=-1.03207;RPBZ=0.432049;MQBZ=0.632456;MQSBZ=0.866025;BQBZ=0.223607;FS=0;MQ0F=0;AC=2;AN=6;DP4=3,2,1,1;MQ=39	GT:PL	0/1:42,3,0	0/0:0,12,122	0/1:30,0,36
OAR1	160464275	.	G	C	85.992	PASS	DP=13;VDB=0.0516381;SGB=0.0467143;RPBZ=-0.438262;MQBZ=-1;MQSBZ=1.29099;BQBZ=-0.68313;FS=0;MQ0F=0;AC=2;AN=6;DP4=1,3,2,2;MQ=39	GT:PL	0/1:36,0,36	0/1:85,0,30	0/0:0,6,72
OAR1	160484744	.	A	T	38.1687	PASS	DP=77;VDB=0.0221621;SGB=1.90845;RPBZ=-1.13776;MQBZ=0.810157;MQSBZ=-0.353078;BQBZ=1.28702;FS=0;MQ0F=0;AC=1;AN=6;DP4=17,26,3,0;MQ=40	GT:PL	0/0:0,48,255	0/0:0,54,255	0/1:73,0,190
OAR1	160484837	.	C	G	96.7785	PASS	DP=14;VDB=0.136193;SGB=1.36429;RPBZ=-1.24231;MQBZ=-0.317744;BQBZ=1.87125;FS=0;MQ0F=0;AC=3;AN=6;DP4=0,8,0,6;MQ=40	GT:PL	0/1:17,0,86	0/0:0,12,88	1/1:120,15,0
OAR1	160574308	.	A	G	467.993	PASS	DP=50;VDB=0.0157832;SGB=2.38807;RPBZ=-1.11139;MQBZ=-1.75518;MQSBZ=1.07779;BQBZ=-0.629762;FS=0;MQ0F=0;AC=4;AN=6;DP4=4,5,9,10;MQ=37	GT:PL	0/1:123,0,98	0/1:159,0,152	1/1:222,21,0
OAR1	160582100	.	G	A	649.283	PASS	DP=67;VDB=0.00237113;SGB=4.92524;RPBZ=-0.0532988;MQBZ=0.0739033;MQSBZ=0.236798;BQBZ=1.0904;FS=0;MQ0F=0;AC=4;AN=6;DP4=5,4,17,11;MQ=40	GT:PL	0/1:194,0,130	0/1:237,0,109	1/1:255,33,0
OAR1	160623911	.	A	G	142.285	PASS	DP=21;VDB=0.348672;SGB=1.29402;RPBZ=1.30809;BQBZ=-0.471405;FS=0;MQ0F=0;AC=4;AN=6;DP4=4,1,6,0;MQ=42	GT:PL	0/1:0,3,42	0/1:106,0,121	1/1:72,6,0
OAR1	160665600	.	A	G	209.163	PASS	DP=33;VDB=0.0087851;SGB=-1.8826;RPBZ=-0.134818;MQBZ=-0.244047;MQSBZ=-0.0808452;BQBZ=0.671637;FS=0;MQ0F=0;AC=3;AN=6;DP4=6,4,3,5;MQ=40	GT:PL	0/1:33,0,68	0/1:113,0,131	0/1:98,0,123
OAR1	160768117	.	C	T	87.6479	PASS	DP=65;VDB=0.170249;SGB=4.63151;RPBZ=-0.134675;MQBZ=-1.73224;MQSBZ=-1.09004;BQBZ=0.523888;FS=0;MQ0F=0;AC=1;AN=6;DP4=17,15,2,3;MQ=40	GT:PL	0/0:0,54,255	0/1:122,0,201	0/0:0,21,202
OAR1	160807838	.	G	A	440.298	PASS	DP=149;VDB=0.0921372;SGB=-21.3966;RPBZ=1.57135;MQBZ=-0.123939;MQSBZ=0.797808;BQBZ=3.55892;FS=0;MQ0F=0;AC=3;AN=8;DP4=25,31,17,10;MQ=34	GT:PL	0/1:174,0,255	0/1:153,0,255	0/1:153,0,255
OAR1	160807856	.	G	A	33.6312	PASS	DP=141;VDB=0.0147164;SGB=-13.4184;RPBZ=-1.67088;MQBZ=-4.58285;MQSBZ=0.626817;BQBZ=0.554653;FS=0;MQ0F=0;AC=2;AN=8;DP4=31,32,5,9;MQ=33	GT:PL	0/1:23,0,255	0/0:0,18,255	0/1:53,0,255
OAR1	160807889	.	A	G	319.07	PASS	DP=126;VDB=0.000155309;SGB=1.69907;RPBZ=-1.62239;MQBZ=-5.41607;MQSBZ=1.50171;BQBZ=2.40611;FS=0;MQ0F=0;AC=3;AN=8;DP4=13,28,11,16;MQ=32	GT:PL	0/1:180,0,248	0/1:82,0,218	0/1:97,0,220
OAR1	160807906	.	T	G	143.526	PASS	DP=105;VDB=0.00924064;SGB=-13.4184;RPBZ=1.28434;MQBZ=-1.61898;MQSBZ=1.12033;BQBZ=-1.38528;FS=0;MQ0F=0;AC=2;AN=6;DP4=16,26,6,8;MQ=30	GT:PL	0/1:119,0,255	0/1:60,0,223	0/0:0,1,227
OAR1	160807913	.	T	C	260.543	PASS	DP=98;VDB=4.70206e-05;SGB=0.734689;RPBZ=-0.295159;MQBZ=-4.00691;MQSBZ=0.530297;BQBZ=-2.2212;FS=0;MQ0F=0;AC=3;AN=6;DP4=10,17,8,14;MQ=30	GT:PL	0/1:151,0,229	0/1:59,0,223	0/1:86,0,124
OAR1	160807917	.	A	T	59.8674	PASS	DP=89;VDB=0.00225997;SGB=-11.5772;RPBZ=-0.505639;MQBZ=-2.87594;MQSBZ=0.530297;BQBZ=-4.0653;FS=0;MQ0F=0;AC=2;AN=6;DP4=15,23,3,8;MQ=30	GT:PL	0/1:16,0,255	0/0:0,18,255	0/1:81,0,129
OAR1	160807925	.	T	C	55.5635	PASS	DP=47;VDB=0.00130881;SGB=-12.8047;RPBZ=1.21576;MQBZ=-2.89108;BQBZ=-0.561007;FS=0;MQ0F=0;AC=2;AN=6;DP4=0,34,0,13;MQ=28	GT:PL	0/1:26,0,139	0/0:0,13,143	0/1:66,0,81
OAR1	160807956	.	G	A	52.9891	PASS	DP=28;VDB=8.6579e-06;SGB=-1.13949;RPBZ=2.7904;MQBZ=-2.61867;BQBZ=-0.33648;FS=0;MQ0F=0;AC=2;AN=6;DP4=0,16,0,12;MQ=24	GT:PL	0/1:54,0,63	0/0:0,18,115	0/1:35,0,72
OAR1	160967265	.	A	G	261.654	PASS	DP=31;VDB=0.000268094;SGB=3.84447;RPBZ=1.68504;MQBZ=-0.83666;MQSBZ=0.645497;BQBZ=1.44236;FS=0;MQ0F=0;AC=4;AN=6;DP4=3,4,9,1;MQ=41	GT:PL	1/1:105,9,0	1/1:198,21,0	0/0:0,21,220
OAR1	161130640	.	G	C	53.1214	PASS	DP=25;VDB=0.318564;SGB=1.90845;RPBZ=1.52759;MQBZ=0.547723;MQSBZ=-2.34521;BQBZ=0.547723;FS=0;MQ0F=0;AC=1;AN=6;DP4=8,2,3,0;MQ=40	GT:PL	0/0:0,9,100	0/1:87,0,128	0/0:0,9,105
OAR1	161159764	.	A	G	78.7706	PASS	DP=47;VDB=0.096133;SGB=4.63151;RPBZ=-0.0875566;MQBZ=-0.670596;MQSBZ=-0.568463;BQBZ=0.0662976;FS=0;MQ0F=0;AC=1;AN=6;DP4=11,13,1,4;MQ=37	GT:PL	0/0:0,24,238	0/1:113,0,159	0/0:0,30,250
OAR1	161267664	.	G	T	152.592	PASS	DP=51;VDB=0.308129;SGB=-0.48012;RPBZ=0.991027;MQBZ=1.48391;MQSBZ=1.61279;BQBZ=-0.866008;FS=0;MQ0F=0.0196078;AC=2;AN=6;DP4=14,7,6,2;MQ=39	GT:PL	0/1:168,0,118	0/0:0,33,255	0/1:21,0,179
OAR1	161284401	.	C	G	96.2515	PASS	DP=6;VDB=0.0257451;SGB=-0.661244;RPBZ=1.87867;MQBZ=-0.707107;FS=0;MQ0F=0;AC=5;AN=6;DP4=2,0,4,0;MQ=41	GT:PL	0/1:27,0,57	1/1:66,6,0	1/1:36,3,0
OAR1	161288	.	A	G	181.485	PASS	DP=35;VDB=0.00205399;SGB=2.55251;RPBZ=0.715635;MQBZ=-0.16298;MQSBZ=0.515388;BQBZ=0.342327;FS=0;MQ0F=0;AC=3;AN=6;DP4=6,4,0,8;MQ=39	GT:PL	1/1:117,12,0	0/1:104,0,179	0/0:0,12,138
OAR1	161291	.	G	T	143.04	PASS	DP=35;VDB=0.250121;SGB=4.97668;RPBZ=0.579308;MQBZ=0.988623;MQSBZ=0.576697;BQBZ=1.24808;FS=0;MQ0F=0;AC=1;AN=6;DP4=2,11,4,2;MQ=40	GT:PL	0/0:0,12,117	0/1:177,0,120	0/0:0,12,138
OAR1	161314764	.	G	A	171.83	PASS	DP=69;VDB=0.0217178;SGB=10.1602;RPBZ=0.941757;MQBZ=-1.10961;MQSBZ=0;BQBZ=-0.385914;FS=0;MQ0F=0;AC=1;AN=6;DP4=11,21,6,3;MQ=41	GT:PL	0/0:0,21,215	0/1:206,0,165	0/0:0,51,255
OAR1	161323198	.	A	G	468.887	PASS	DP=68;VDB=0.00407485;SGB=11.5964;RPBZ=0.628868;MQBZ=2.40247;MQSBZ=-0.967081;BQBZ=2.16922;FS=0;MQ0F=0;AC=3;AN=6;DP4=6,9,13,10;MQ=40	GT:PL	0/1:255,0,52	0/0:0,36,255	1/1:255,36,0
OAR1	161344414	.	C	G	554.717	PASS	DP=43;VDB=0.00242287;SGB=3.95268;RPBZ=0.524059;MQBZ=-0.825349;MQSBZ=-0.152076;BQBZ=-0.921132;FS=0;MQ0F=0;AC=5;AN=6;DP4=1,1,11,11;MQ=39	GT:PL	1/1:118,12,0	0/1:255,0,45	1/1:218,21,0
OAR1	161393874	.	T	C	127.536	PASS	DP=38;VDB=0.213368;SGB=4.63151;RPBZ=1.06192;MQBZ=0.57735;MQSBZ=0.420084;BQBZ=0.125051;FS=0;MQ0F=0;AC=2;AN=6;DP4=13,2,4,1;MQ=40	GT:PL	0/0:0,24,220	1/1:169,15,0	0/0:0,21,175
OAR1	161433745	.	T	G	320.009	PASS	DP=30;VDB=0.00489975;SGB=0.470932;RPBZ=1.66991;MQBZ=-0.6742;MQSBZ=-1.13389;BQBZ=-0.984732;FS=0;MQ0F=0;AC=4;AN=6;DP4=3,2,6,5;MQ=40	GT:PL	0/1:107,0,30	0/1:60,0,137	1/1:189,18,0
OAR1	161474761	.	T	C	52.846	PASS	DP=20;VDB=0.318564;SGB=1.56341;RPBZ=1.273;MQBZ=-1.52753;MQSBZ=1;BQBZ=0.654654;FS=0;MQ0F=0;AC=2;AN=6;DP4=2,5,3,0;MQ=40	GT:PL	1/1:92,9,0	0/0:0,15,183	0/0:0,6,72
OAR1	161474769	.	C	T	56.0522	PASS	DP=20;VDB=0.714437;SGB=2.63855;RPBZ=0.379694;MQBZ=-1.96214;MQSBZ=0;BQBZ=1.44749;FS=0;MQ0F=0.05;AC=2;AN=6;DP4=2,5,3,1;MQ=36	GT:PL	1/1:96,12,0	0/0:0,15,177	0/0:0,6,72
OAR1	161536848	.	G	A	534.77	PASS	DP=51;VDB=0.00348138;SGB=5.3811;RPBZ=0.685392;MQBZ=-0.717491;MQSBZ=-0.732286;BQBZ=1.55608;FS=0;MQ0F=0;AC=5;AN=6;DP4=2,1,11,15;MQ=40	GT:PL	0/1:59,0,90	1/1:255,33,0	1/1:255,36,0
OAR1	161657227	.	C	G	114.765	PASS	DP=65;VDB=0.0354385;SGB=6.01014;RPBZ=-1.008;MQBZ=-2.25256;MQSBZ=-0.110554;BQBZ=-0.294142;FS=0;MQ0F=0;AC=1;AN=6;DP4=20,12,3,3;MQ=40	GT:PL	0/1:149,0,190	0/0:0,51,255	0/0:0,24,227
OAR1	161985746	.	C	T	401.875	PASS	DP=39;VDB=0.0136107;SGB=1.75684;RPBZ=-1.44;MQBZ=-1.31542;MQSBZ=-1.22321;BQBZ=-1.5219;FS=0;MQ0F=0;AC=5;AN=6;DP4=5,1,12,4;MQ=38	GT:PL	1/1:116,12,0	1/1:194,24,0	0/1:126,0,165
OAR1	162014414	.	C	G	423.022	PASS	DP=44;VDB=0.03207;SGB=5.01682;RPBZ=-1.28055;MQBZ=-0.387298;MQSBZ=0.801784;BQBZ=-0.702038;FS=0;MQ0F=0;AC=4;AN=6;DP4=3,0,11,9;MQ=41	GT:PL	0/1:137,0,57	1/1:255,39,0	0/1:68,0,33
OAR1	162298475	.	T	C	654.427	PASS	DP=61;VDB=0.0180834;SGB=6.49408;RPBZ=0.949223;MQBZ=-0.753487;MQSBZ=-0.210137;BQBZ=0.280677;FS=0;MQ0F=0;AC=5;AN=6;DP4=2,1,19,11;MQ=40	GT:PL	1/1:254,27,0	1/1:255,45,0	0/1:180,0,88
OAR1	162381785	.	C	T	129.361	PASS	DP=21;VDB=0.6146;SGB=3.78388;RPBZ=-0.346706;MQBZ=1.25357;MQSBZ=0;BQBZ=1.60357;FS=0;MQ0F=0;AC=1;AN=6;DP4=4,3,2,3;MQ=41	GT:PL	0/0:0,9,100	0/0:0,6,84	0/1:163,0,52
OAR1	162393207	.	G	A	118.804	PASS	DP=43;VDB=0.0672958;SGB=4.63151;RPBZ=-1.83629;MQBZ=0.741781;MQSBZ=1.33012;BQBZ=-0.400926;FS=0;MQ0F=0;AC=1;AN=6;DP4=11,8,2,3;MQ=41	GT:PL	0/0:0,24,255	0/0:0,21,225	0/1:153,0,113
OAR1	162464963	.	A	G	56.8029	PASS	DP=37;VDB=0.354794;SGB=1.90845;RPBZ=-0.369277;MQBZ=0.11236;MQSBZ=1.89383;BQBZ=-1.02495;FS=0;MQ0F=0;AC=1;AN=6;DP4=11,9,1,2;MQ=38	GT:PL	0/0:0,21,217	0/1:91,0,68	0/0:0,30,255
OAR1	162531921	.	C	G	394.923	PASS	DP=72;VDB=0.0374879;SGB=8.70985;RPBZ=-0.577294;MQBZ=-0.838778;MQSBZ=0.302282;BQBZ=0.811785;FS=0;MQ0F=0;AC=2;AN=6;DP4=16,7,8,9;MQ=41	GT:PL	0/1:226,0,197	0/1:205,0,150	0/0:0,27,240
OAR1	1626532	.	C	T	53.8386	PASS	DP=9;VDB=0.509904;SGB=-0.169451;RPBZ=-0.57735;MQBZ=0.608581;MQSBZ=-0.608581;BQBZ=0.645497;FS=0;MQ0F=0;AC=5;AN=6;DP4=1,1,2,1;MQ=27	GT:PL	1/1:82,6,0	1/1:8,3,0	0/1:0,6,48
OAR1	162768036	.	G	A	37.9133	PASS	DP=29;VDB=0.28;SGB=0.604408;RPBZ=-1.35219;MQBZ=0.891936;MQSBZ=-1.09249;BQBZ=1.13457;FS=0;MQ0F=0;AC=1;AN=6;DP4=10,6,1,1;MQ=37	GT:PL	0/1:72,0,54	0/0:0,30,254	0/0:0,12,134
OAR1	162790387	.	C	T	40.4753	PASS	DP=12;VDB=0.48;SGB=0.592737;RPBZ=-0.977008;BQBZ=-0.734847;FS=0;MQ0F=0;AC=1;AN=6;DP4=0,5,1,1;MQ=42	GT:PL	0/1:78,6,0	0/0:0,6,77	0/0:0,9,101
OAR1	162829266	.	A	G	208.674	PASS	DP=109;VDB=0.122193;SGB=0.290858;RPBZ=-0.467825;MQBZ=0.543257;MQSBZ=0.907132;BQBZ=1.62757;FS=0;MQ0F=0;AC=1;AN=6;DP4=28,22,4,6;MQ=40	GT:PL	0/1:243,0,149	0/0:0,69,255	0/0:0,63,255
OAR1	162852851	.	G	A	52.8175	PASS	DP=36;VDB=0.228191;SGB=1.90845;RPBZ=-1.94527;MQBZ=-0.733405;MQSBZ=2.05544;BQBZ=-0.398825;FS=0;MQ0F=0;AC=1;AN=6;DP4=10,8,1,2;MQ=39	GT:PL	0/1:87,0,69	0/0:0,18,163	0/0:0,30,255
OAR1	163296152	.	C	T	235.475	PASS	DP=30;VDB=0.000430858;SGB=0.63205;RPBZ=-0.31309;MQBZ=0.367423;MQSBZ=-0.645497;BQBZ=-0.65192;FS=0;MQ0F=0;AC=3;AN=6;DP4=6,2,6,4;MQ=38	GT:PL	0/1:66,0,14	0/1:30,0,107	0/1:174,0,91
OAR1	163325213	.	C	T	91.8507	PASS	DP=49;VDB=0.170249;SGB=4.63151;RPBZ=0.52326;MQBZ=-1.65727;MQSBZ=-0.309568;BQBZ=0;FS=0;MQ0F=0;AC=1;AN=6;DP4=7,14,1,4;MQ=39	GT:PL	0/0:0,18,187	0/0:0,33,255	0/1:126,0,128
OAR1	163387261	.	A	C	163.813	PASS	DP=56;VDB=0.0522394;SGB=-0.0947856;RPBZ=0.570705;MQBZ=0.155315;MQSBZ=0.613446;BQBZ=0.562079;FS=0;MQ0F=0;AC=2;AN=6;DP4=10,14,3,6;MQ=38	GT:PL	0/1:179,0,97	0/1:21,0,135	0/0:0,42,255
OAR1	163645980	.	T	C	151.665	PASS	DP=11;VDB=0.114666;SGB=-0.553967;RPBZ=-1.55543;BQBZ=-0.447214;FS=0;MQ0F=0;AC=5;AN=6;DP4=1,0,0,5;MQ=42	GT:PL	0/1:36,0,36	1/1:77,6,0	1/1:72,6,0
OAR1	163687960	.	C	T	125.519	PASS	DP=40;VDB=0.0782353;SGB=4.63151;RPBZ=-1.65073;MQBZ=0.343629;MQSBZ=1.24607;BQBZ=1.59291;FS=0;MQ0F=0;AC=2;AN=6;DP4=12,8,2,3;MQ=36	GT:PL	0/0:0,21,184	0/0:0,39,255	1/1:167,15,0
OAR1	163701980	.	G	A	107.003	PASS	DP=28;VDB=0.0277561;SGB=-1.62982;RPBZ=-0.737459;MQBZ=-2.16641;MQSBZ=-0.492366;BQBZ=-0.747958;FS=0;MQ0F=0;AC=2;AN=6;DP4=8,3,3,2;MQ=40	GT:PL	0/1:24,0,107	0/1:119,0,51	0/0:0,18,185
OAR1	163711082	.	G	A	260.534	PASS	DP=82;VDB=0.342371;SGB=0.675585;RPBZ=1.10551;MQBZ=-0.315084;MQSBZ=-1.43402;BQBZ=-0.320024;FS=0;MQ0F=0;AC=2;AN=6;DP4=13,19,4,7;MQ=41	GT:PL	0/1:155,0,222	0/1:142,0,242	0/0:0,42,255
OAR1	163900468	.	C	G	232.781	PASS	DP=18;VDB=0.251998;SGB=2.26186;RPBZ=-0.824022;MQBZ=0.908295;MQSBZ=1.62481;BQBZ=-0.239357;FS=0;MQ0F=0;AC=4;AN=6;DP4=2,1,3,5;MQ=40	GT:PL	1/1:84,6,0	0/0:0,9,103	1/1:188,18,0
OAR1	163990760	.	G	T	154.971	PASS	DP=42;VDB=0.0138492;SGB=2.55251;RPBZ=1.71994;MQBZ=-0.528004;MQSBZ=-0.68317;BQBZ=0.76727;FS=0;MQ0F=0;AC=2;AN=6;DP4=10,5,6,2;MQ=41	GT:PL	0/1:110,0,55	0/0:0,27,255	0/1:81,0,101
OAR1	164065618	.	C	T	38.3546	PASS	DP=15;VDB=0.0785113;SGB=-0.535564;RPBZ=0.129641;MQBZ=-0.707107;MQSBZ=-1.34164;BQBZ=0.288675;FS=0;MQ0F=0;AC=2;AN=6;DP4=3,3,1,2;MQ=38	GT:PL	0/1:33,0,69	0/0:0,9,111	0/1:41,0,33
OAR1	164065683	.	G	A	66.4758	PASS	DP=10;VDB=0.292464;SGB=1.11484;RPBZ=-1.99263;MQBZ=0.258199;MQSBZ=-0.69282;BQBZ=1.58114;FS=0;MQ0F=0;AC=2;AN=6;DP4=1,2,0,3;MQ=36	GT:PL	0/0:0,3,32	1/1:104,9,0	0/0:0,6,50
OAR1	164582920	.	C	T	294.841	PASS	DP=28;VDB=0.160844;SGB=3.48851;RPBZ=0.835917;BQBZ=1.4;FS=0;MQ0F=0;AC=4;AN=6;DP4=5,1,5,5;MQ=42	GT:PL	0/1:156,0,132	0/1:0,3,42	1/1:176,15,0
OAR1	164672881	.	G	T	40.7249	PASS	DP=9;VDB=0.84;SGB=0.592737;RPBZ=0;BQBZ=0.816497;FS=0;MQ0F=0;AC=1;AN=6;DP4=0,3,0,2;MQ=42	GT:PL	0/0:0,3,36	0/1:77,6,0	0/0:0,6,77
OAR1	164710405	.	T	C	118.699	PASS	DP=46;VDB=0.3423;SGB=6.01014;RPBZ=0.458162;MQBZ=-1.73669;MQSBZ=2.64994;BQBZ=-1.25887;FS=0;MQ0F=0;AC=1;AN=6;DP4=6,14,4,2;MQ=39	GT:PL	0/0:0,21,190	0/0:0,30,255	0/1:153,0,81
OAR1	164733739	.	T	G	108.253	PASS	DP=101;VDB=0.168702;SGB=6.01014;RPBZ=-0.471952;MQBZ=-0.0569866;MQSBZ=-0.759;BQBZ=1.15498;FS=0;MQ0F=0;AC=1;AN=6;DP4=23,31,3,3;MQ=40	GT:PL	0/0:0,63,255	0/0:0,54,255	0/1:143,0,255
OAR1	164743444	.	T	C	118.772	PASS	DP=71;VDB=0.00599576;SGB=7.39213;RPBZ=-0.538193;MQBZ=-1.45992;MQSBZ=0.108356;BQBZ=-0.152084;FS=0;MQ0F=0;AC=1;AN=6;DP4=16,18,6,1;MQ=38	GT:PL	0/0:0,45,255	0/0:0,42,255	0/1:153,0,125
OAR1	164781207	.	G	T	525.092	PASS	DP=41;VDB=0.00128701;SGB=1.88718;RPBZ=-2.17404;MQBZ=-0.915552;MQSBZ=0.219043;BQBZ=2.38048;FS=0;MQ0F=0;AC=5;AN=6;DP4=2,1,7,10;MQ=41	GT:PL	1/1:152,12,0	1/1:224,21,0	0/1:184,0,57
OAR1	164781263	.	A	G	30.8076	PASS	DP=31;VDB=0.38;SGB=0.604408;RPBZ=-0.956892;MQBZ=-2.17124;MQSBZ=0.13484;BQBZ=0.83436;FS=0;MQ0F=0;AC=1;AN=6;DP4=5,9,1,1;MQ=41	GT:PL	0/0:0,12,152	0/0:0,21,199	0/1:65,0,98
OAR1	16492768	.	G	A	479.951	PASS	DP=37;VDB=0.00157098;SGB=1.63392;RPBZ=-0.415842;MQBZ=-0.559017;MQSBZ=0.866025;BQBZ=-0.223607;FS=0;MQ0F=0;AC=5;AN=6;DP4=4,1,8,8;MQ=41	GT:PL	1/1:138,12,0	1/1:230,21,0	0/1:146,0,141
OAR1	164980632	.	C	T	171.925	PASS	DP=78;VDB=0.0224905;SGB=-0.0964228;RPBZ=-1.98011;MQBZ=-0.623437;MQSBZ=-1.58481;BQBZ=-0.900228;FS=0;MQ0F=0;AC=2;AN=6;DP4=13,23,7,2;MQ=41	GT:PL	0/1:82,0,226	0/1:127,0,230	0/0:0,54,255
OAR1	165269788	.	A	G	37.4757	PASS	DP=12;VDB=0.0221621;SGB=1.11484;RPBZ=-0.707107;MQBZ=-2.12132;MQSBZ=2.12132;FS=0;MQ0F=0;AC=2;AN=6;DP4=0,3,3,0;MQ=35	GT:PL	0/0:0,6,77	0/0:0,3,42	1/1:75,9,0
OAR1	165330012	.	G	C	294.635	PASS	DP=21;VDB=0.138695;SGB=1.79277;RPBZ=-0.316949;MQBZ=-0.316228;MQSBZ=-0.755929;BQBZ=-0.316228;FS=0;MQ0F=0;AC=5;AN=6;DP4=0,1,4,6;MQ=41	GT:PL	1/1:42,3,0	1/1:250,24,0	0/1:36,0,36
OAR1	165633700	.	A	G	34.8234	PASS	DP=36;VDB=0.1;SGB=0.604408;RPBZ=0;MQBZ=0.811107;MQSBZ=1.76777;BQBZ=0;FS=0;MQ0F=0;AC=1;AN=6;DP4=13,6,1,1;MQ=37	GT:PL	0/0:0,30,240	0/0:0,18,198	0/1:69,0,83
OAR1	165633734	.	G	A	151.307	PASS	DP=37;VDB=0.0630446;SGB=6.01014;RPBZ=-0.675417;MQBZ=0.40584;MQSBZ=1.87867;BQBZ=-0.0912871;FS=0;MQ0F=0;AC=2;AN=6;DP4=11,5,3,3;MQ=37	GT:PL	0/0:0,30,240	0/0:0,18,193	1/1:193,18,0
OAR1	165646169	.	C	T	122.941	PASS	DP=57;VDB=0.421219;SGB=6.01014;RPBZ=-1.66058;MQBZ=-2.3867;MQSBZ=-1.16307;BQBZ=-0.0603377;FS=0;MQ0F=0;AC=1;AN=6;DP4=18,7,2,4;MQ=39	GT:PL	0/0:0,45,255	0/0:0,27,185	0/1:158,0,21
OAR1	165695077	.	A	G	149.833	PASS	DP=42;VDB=0.086868;SGB=7.45221;RPBZ=-0.847991;MQBZ=-1.10235;MQSBZ=0.578078;BQBZ=0.342242;FS=0;MQ0F=0;AC=1;AN=6;DP4=4,11,7,1;MQ=40	GT:PL	0/0:0,15,128	0/0:0,27,255	0/1:185,0,15
OAR1	165758306	.	T	C	116.628	PASS	DP=34;VDB=0.106137;SGB=4.63151;RPBZ=-0.464954;MQBZ=-0.694651;MQSBZ=-0.153156;BQBZ=0.418636;FS=0;MQ0F=0;AC=2;AN=6;DP4=6,8,4,1;MQ=39	GT:PL	0/0:0,15,165	0/0:0,27,251	1/1:158,15,0
OAR1	165764768	.	T	C	228.873	PASS	DP=41;VDB=0.0103008;SGB=4.28454;RPBZ=2.26569;MQBZ=-1.08816;MQSBZ=0.321714;BQBZ=0.821166;FS=0;MQ0F=0;AC=3;AN=6;DP4=10,4,5,5;MQ=38	GT:PL	0/0:0,21,198	0/1:16,0,178	1/1:254,27,0
OAR1	165847821	.	A	T	160.208	PASS	DP=37;VDB=0.293058;SGB=6.01014;RPBZ=0.235004;MQBZ=-0.0981424;MQSBZ=-0.13316;BQBZ=1.96591;FS=0;MQ0F=0;AC=2;AN=6;DP4=7,8,4,2;MQ=39	GT:PL	1/1:201,18,0	0/0:0,39,255	0/0:0,6,66
OAR1	16596738	.	T	C	146.194	PASS	DP=28;VDB=0.622148;SGB=1.36429;RPBZ=-0.11018;MQBZ=-0.429669;MQSBZ=-0.138675;BQBZ=0.314658;FS=0;MQ0F=0;AC=2;AN=6;DP4=4,6,4,2;MQ=39	GT:PL	0/1:158,0,60	0/1:24,0,107	0/0:0,12,143
OAR1	166098556	.	A	C	424.227	PASS	DP=48;VDB=0.696864;SGB=8.52925;RPBZ=-1.03127;MQBZ=1.60357;MQSBZ=-1.12815;BQBZ=-0.189576;FS=0;MQ0F=0;AC=3;AN=6;DP4=3,4,11,7;MQ=41	GT:PL	0/0:0,18,211	1/1:255,30,0	0/1:210,0,9
OAR1	166201515	.	C	T	221.803	PASS	DP=16;VDB=0.0362608;SGB=2.26186;RPBZ=-1.58251;MQBZ=-0.353553;MQSBZ=-0.534522;BQBZ=1.62019;FS=0;MQ0F=0;AC=5;AN=6;DP4=1,0,1,7;MQ=39	GT:PL	1/1:181,18,0	1/1:77,6,0	0/1:0,3,36
OAR1	166307046	.	G	C	145.113	PASS	DP=32;VDB=0.00552884;SGB=-2.21267;RPBZ=1.53103;MQBZ=1.19208;MQSBZ=1.72929;BQBZ=0.54272;FS=0;MQ0F=0;AC=3;AN=6;DP4=8,2,3,3;MQ=36	GT:PL	0/1:27,0,92	0/1:54,0,73	0/1:99,0,63
OAR1	166307068	.	T	C	92.48	PASS	DP=34;VDB=0.036809;SGB=-2.21267;RPBZ=1.24046;MQBZ=0;MQSBZ=1.82443;BQBZ=0.5699;FS=0;MQ0F=0;AC=3;AN=6;DP4=6,7,5,1;MQ=34	GT:PL	0/1:47,0,89	0/1:58,0,102	0/1:24,0,149
OAR1	166426370	.	G	A	362.42	PASS	DP=41;VDB=0.00537282;SGB=1.57516;RPBZ=-0.0898933;MQBZ=-1.34119;MQSBZ=-0.432866;BQBZ=-1.38511;FS=0;MQ0F=0;AC=4;AN=6;DP4=5,4,7,8;MQ=37	GT:PL	1/1:102,9,0	0/1:183,0,162	0/1:113,0,98
OAR1	166433826	.	G	A	95.8204	PASS	DP=30;VDB=0.275912;SGB=-2.00512;RPBZ=-1.04707;MQBZ=0.57735;MQSBZ=0.774597;BQBZ=0.845154;FS=0;MQ0F=0;AC=2;AN=6;DP4=8,4,2,2;MQ=40	GT:PL	0/1:27,0,124	0/1:105,0,69	0/0:0,18,185
OAR1	166462364	.	T	A	334.987	PASS	DP=93;VDB=0.0354851;SGB=2.22065;RPBZ=-0.66564;MQBZ=-2.15123;MQSBZ=0.423422;BQBZ=-1.60418;FS=0;MQ0F=0;AC=2;AN=6;DP4=12,22,6,9;MQ=41	GT:PL	0/1:206,0,110	0/0:0,60,255	0/1:165,0,223
OAR1	166468086	.	A	C	94.2225	PASS	DP=21;VDB=0.249971;SGB=0.00946272;RPBZ=-1.89847;MQBZ=-1.32288;MQSBZ=1.09545;BQBZ=0.755929;FS=0;MQ0F=0;AC=2;AN=6;DP4=2,5,3,1;MQ=41	GT:PL	0/0:0,3,42	0/1:65,0,72	0/1:64,0,110
OAR1	166468146	.	C	T	56.7824	PASS	DP=15;VDB=0.724364;SGB=-0.535564;RPBZ=-1.41552;MQBZ=0.654654;MQSBZ=-0.654654;BQBZ=1.96396;FS=0;MQ0F=0;AC=2;AN=6;DP4=1,6,2,1;MQ=41	GT:PL	0/0:0,3,32	0/1:65,0,72	0/1:27,0,84
OAR1	166472357	.	A	G	155.243	PASS	DP=18;VDB=0.0408989;SGB=1.89663;RPBZ=-0.254512;MQBZ=-2.28869;MQSBZ=1.21106;BQBZ=-1.68184;FS=0;MQ0F=0;AC=3;AN=6;DP4=4,1,6,1;MQ=38	GT:PL	1/1:93,12,0	0/0:0,12,142	0/1:102,0,30
OAR1	166472411	.	C	A	30.9214	PASS	DP=22;VDB=0.78;SGB=0.604408;RPBZ=0.480217;MQBZ=1.30289;MQSBZ=-0.313392;BQBZ=-2.12132;FS=0;MQ0F=0;AC=1;AN=6;DP4=6,3,1,1;MQ=38	GT:PL	0/0:0,12,111	0/0:0,12,146	0/1:65,0,31
OAR1	166523085	.	C	T	100.047	PASS	DP=25;VDB=0.112085;SGB=-2.00512;RPBZ=-0.433908;MQBZ=-0.198479;MQSBZ=0.627646;BQBZ=1.19087;FS=0;MQ0F=0;AC=2;AN=6;DP4=5,5,2,2;MQ=41	GT:PL	0/1:103,0,52	0/0:0,18,202	0/1:33,0,75
OAR1	166712859	.	C	A	37.8051	PASS	DP=38;VDB=0.18;SGB=0.604408;RPBZ=-1.86553;MQBZ=0.590788;MQSBZ=-1.15166;BQBZ=0.699421;FS=0;MQ0F=0;AC=1;AN=6;DP4=5,14,1,1;MQ=40	GT:PL	0/1:72,0,50	0/0:0,21,169	0/0:0,30,255
OAR1	166712866	.	T	C	297.405	PASS	DP=36;VDB=0.000439235;SGB=-1.14195;RPBZ=0.35009;MQBZ=0.296586;MQSBZ=-0.95119;BQBZ=-1.07165;FS=0;MQ0F=0;AC=3;AN=6;DP4=2,6,4,8;MQ=40	GT:PL	0/1:50,0,72	0/1:78,0,101	0/1:204,0,57
OAR1	167155485	.	G	C	133.119	PASS	DP=24;VDB=0.434785;SGB=4.97668;RPBZ=-0.65524;MQBZ=0.252722;MQSBZ=-0.909951;BQBZ=0;FS=0;MQ0F=0;AC=1;AN=6;DP4=5,4,3,3;MQ=39	GT:PL	0/0:0,6,72	0/0:0,15,153	0/1:167,0,54
OAR1	167653782	.	G	A	31.4739	PASS	DP=43;VDB=0.0249187;SGB=1.90845;RPBZ=0.350515;MQBZ=0.75;MQSBZ=1.62698;BQBZ=-1.57839;FS=0;MQ0F=0;AC=1;AN=6;DP4=10,14,0,3;MQ=39	GT:PL	0/0:0,15,168	0/1:66,0,162	0/0:0,39,255
OAR1	167920928	.	T	C	128.58	PASS	DP=35;VDB=0.0441652;SGB=7.39213;RPBZ=0.199614;MQBZ=-1.33842;MQSBZ=1.33842;BQBZ=0;FS=0;MQ0F=0;AC=1;AN=6;DP4=9,4,4,3;MQ=37	GT:PL	0/0:0,12,121	0/0:0,21,222	0/1:163,0,57
OAR1	167945544	.	C	G	108.762	PASS	DP=95;VDB=0.140004;SGB=6.01014;RPBZ=-0.0136161;MQBZ=-1.49919;MQSBZ=2.03101;BQBZ=-0.722675;FS=0;MQ0F=0;AC=1;AN=6;DP4=25,24,3,3;MQ=38	GT:PL	0/0:0,42,255	0/0:0,93,255	0/1:143,0,101
OAR1	167956576	.	A	T	531.337	PASS	DP=52;VDB=0.0366897;SGB=3.75586;RPBZ=-0.336304;MQBZ=-0.352854;MQSBZ=0.965234;BQBZ=-0.16771;FS=0;MQ0F=0;AC=5;AN=6;DP4=3,3,11,11;MQ=40	GT:PL	1/1:251,24,0	1/1:255,36,0	0/1:60,0,183
OAR1	168147254	.	T	A	153.939	PASS	DP=28;VDB=0.179363;SGB=2.06895;RPBZ=1.33559;MQBZ=-0.242641;MQSBZ=-1.33722;BQBZ=-0.529641;FS=0;MQ0F=0;AC=2;AN=6;DP4=9,1,4,3;MQ=38	GT:PL	0/1:36,0,36	0/1:154,0,72	0/0:0,18,179
OAR1	168322178	.	C	T	31.3501	PASS	DP=42;VDB=0.0221621;SGB=1.90845;RPBZ=-0.239641;MQBZ=0.855132;MQSBZ=0.245299;BQBZ=-1.41406;FS=0;MQ0F=0;AC=1;AN=6;DP4=17,7,3,0;MQ=38	GT:PL	0/0:0,33,254	0/1:66,0,160	0/0:0,21,201
OAR1	168322266	.	T	C	179.898	PASS	DP=48;VDB=0.0156278;SGB=-0.48012;RPBZ=-1.76564;MQBZ=0.381293;MQSBZ=-0.381293;BQBZ=2.07846;FS=0;MQ0F=0;AC=2;AN=6;DP4=5,15,3,5;MQ=38	GT:PL	0/1:195,0,83	0/0:0,30,255	0/1:21,0,137
OAR1	168512508	.	G	A	157.881	PASS	DP=25;VDB=0.58553;SGB=1.36429;RPBZ=-0.143251;MQBZ=-1.08012;MQSBZ=-0.92582;BQBZ=0.92582;FS=0;MQ0F=0;AC=3;AN=6;DP4=4,3,2,4;MQ=40	GT:PL	1/1:168,15,0	0/1:30,0,107	0/0:0,12,136
OAR1	168585002	.	G	C	437.175	PASS	DP=69;VDB=0.000759169;SGB=9.39052;RPBZ=-0.906571;MQBZ=-0.460912;MQSBZ=1.54006;BQBZ=1.56302;FS=0;MQ0F=0;AC=3;AN=6;DP4=14,5,12,6;MQ=40	GT:PL	0/0:0,48,255	0/1:223,0,77	1/1:255,30,0
OAR1	168744167	.	C	A	482.65	PASS	DP=38;VDB=0.0316133;SGB=1.96884;RPBZ=0.555119;MQBZ=0.26961;MQSBZ=-1.46399;BQBZ=-0.885615;FS=0;MQ0F=0;AC=5;AN=6;DP4=1,2,9,9;MQ=36	GT:PL	1/1:166,0,3	0/1:158,0,60	1/1:194,18,0
OAR1	168779826	.	A	G	72.9202	PASS	DP=19;VDB=0.243476;SGB=1.56341;RPBZ=-0.342922;BQBZ=0.654654;FS=0;MQ0F=0;AC=1;AN=6;DP4=1,6,1,2;MQ=42	GT:PL	0/0:0,9,105	0/1:107,0,24	0/0:0,9,119
OAR1	1688726	.	C	T	139.396	PASS	DP=27;VDB=0.252876;SGB=1.26965;RPBZ=-1.23324;MQBZ=-1.69464;MQSBZ=1.27098;BQBZ=-1.53888;FS=0;MQ0F=0;AC=3;AN=6;DP4=6,2,2,4;MQ=39	GT:PL	1/1:119,12,0	0/1:60,0,136	0/0:0,12,128
OAR1	169062413	.	A	G	135.003	PASS	DP=42;VDB=0.147395;SGB=-9.12105;RPBZ=0.303685;MQBZ=0.101158;MQSBZ=0.891994;BQBZ=-1.17243;FS=0;MQ0F=0;AC=2;AN=6;DP4=9,7,4,3;MQ=39	GT:PL	0/1:73,0,77	0/1:98,0,134	0/0:0,18,255
OAR1	169081866	.	C	T	108.786	PASS	DP=17;VDB=0.124686;SGB=0.00946272;RPBZ=1.07916;MQBZ=0.527046;MQSBZ=-1.31762;BQBZ=1.3838;FS=0;MQ0F=0;AC=3;AN=6;DP4=3,3,3,1;MQ=38	GT:PL	1/1:82,6,0	0/1:65,0,72	0/0:0,12,115
OAR1	169434315	.	A	G	112.536	PASS	DP=36;VDB=0.0602347;SGB=4.63151;RPBZ=-2.10122;MQBZ=-0.516566;MQSBZ=1.14901;BQBZ=1.25831;FS=0;MQ0F=0;AC=1;AN=6;DP4=7,8,4,1;MQ=38	GT:PL	0/1:147,0,49	0/0:0,24,229	0/0:0,12,146
OAR1	169581649	.	T	G	196.347	PASS	DP=26;VDB=0.0309211;SGB=-0.441371;RPBZ=-1.47196;MQBZ=-0.19798;MQSBZ=1.73888;BQBZ=0.350325;FS=0;MQ0F=0;AC=3;AN=6;DP4=3,2,4,4;MQ=36	GT:PL	0/1:107,0,30	0/1:105,0,47	0/1:19,0,65
OAR1	169906730	.	A	C	50.4293	PASS	DP=43;VDB=0.409395;SGB=-2.00512;RPBZ=0.388738;MQBZ=-0.808507;MQSBZ=-1.66301;BQBZ=-1.12175;FS=0;MQ0F=0;AC=1;AN=6;DP4=10,10,1,3;MQ=40	GT:PL	0/1:83,0,100	0/0:0,15,181	0/0:0,0,255
OAR1	169941329	.	G	A	199.839	PASS	DP=54;VDB=0.405152;SGB=-0.0966342;RPBZ=0.142088;MQBZ=-1.0664;MQSBZ=-2.25385;BQBZ=0.802773;FS=0;MQ0F=0;AC=2;AN=6;DP4=8,12,4,5;MQ=38	GT:PL	0/1:110,0,166	0/1:126,0,155	0/0:0,27,244
OAR1	169981122	.	C	T	258.873	PASS	DP=66;VDB=0.00826316;SGB=1.06183;RPBZ=-0.920802;MQBZ=-0.382374;MQSBZ=-2.18072;BQBZ=-0.956473;FS=0;MQ0F=0;AC=2;AN=6;DP4=13,12,4,8;MQ=39	GT:PL	0/0:0,30,255	0/1:140,0,224	0/1:155,0,167
OAR1	169992868	.	C	T	330.383	PASS	DP=39;VDB=0.0140831;SGB=-1.13949;RPBZ=0.542309;MQBZ=-0.498158;MQSBZ=1.96221;BQBZ=1.22474;FS=0;MQ0F=0;AC=3;AN=6;DP4=5,3,6,6;MQ=40	GT:PL	0/1:208,0,57	0/1:127,0,98	0/1:30,0,78
OAR1	170058393	.	A	C	166.763	PASS	DP=16;VDB=0.125187;SGB=3.89732;RPBZ=-0.670671;MQBZ=-1.18322;MQSBZ=-1.23468;BQBZ=1.73205;FS=0;MQ0F=0;AC=2;AN=6;DP4=2,0,3,3;MQ=41	GT:PL	0/0:0,3,42	1/1:205,18,0	0/0:0,3,42
OAR1	170058455	.	C	T	546.219	PASS	DP=39;VDB=0.080746;SGB=3.19862;RPBZ=0.993776;MQBZ=-0.483046;MQSBZ=-1.24722;BQBZ=-0.407173;FS=0;MQ0F=0;AC=5;AN=6;DP4=1,0,11,9;MQ=40	GT:PL	0/1:91,0,30	1/1:255,27,0	1/1:235,24,0
OAR1	170286093	.	G	A	136.86	PASS	DP=20;VDB=0.0328229;SGB=1.29402;RPBZ=2.20092;MQBZ=-1.36083;MQSBZ=-0.912871;BQBZ=-0.981981;FS=0;MQ0F=0;AC=2;AN=6;DP4=2,3,1,5;MQ=41	GT:PL	0/1:72,0,65	0/0:0,6,77	0/1:100,0,21
OAR1	170325566	.	T	C	270.797	PASS	DP=45;VDB=0.263387;SGB=2.26774;RPBZ=1.38605;MQBZ=-0.52795;MQSBZ=1.48578;BQBZ=-1.15276;FS=0;MQ0F=0;AC=3;AN=6;DP4=6,5,14,1;MQ=39	GT:PL	0/1:30,0,107	0/1:117,0,192	0/1:158,0,9
OAR1	170660031	.	C	T	466.112	PASS	DP=110;VDB=0.0615597;SGB=14.9171;RPBZ=-0.93645;MQBZ=-0.32861;MQSBZ=0.412794;BQBZ=-1.78548;FS=0;MQ0F=0;AC=2;AN=6;DP4=21,17,16,10;MQ=39	GT:PL	0/0:0,78,255	0/1:248,0,129	0/1:255,0,91
OAR1	170826899	.	G	A	175.368	PASS	DP=28;VDB=0.355727;SGB=-1.88854;RPBZ=-0.737319;MQBZ=-1.46059;MQSBZ=0.276026;BQBZ=-1.2796;FS=0;MQ0F=0;AC=4;AN=6;DP4=4,4,3,5;MQ=38	GT:PL	1/1:121,12,0	0/1:31,0,130	0/1:60,0,125
OAR1	170877306	.	A	T	558.39	PASS	DP=68;VDB=0.0874612;SGB=5.34979;RPBZ=-0.811762;MQBZ=-0.114073;MQSBZ=0.298959;BQBZ=-0.467645;FS=0;MQ0F=0;AC=5;AN=6;DP4=3,7,16,13;MQ=39	GT:PL	0/1:83,0,242	1/1:255,36,0	1/1:255,39,0
OAR1	171041238	.	A	C	321.523	PASS	DP=44;VDB=0.0649654;SGB=-0.798646;RPBZ=-0.110363;MQBZ=-2.41249;MQSBZ=-0.0363178;BQBZ=-1.5996;FS=0;MQ0F=0;AC=3;AN=6;DP4=6,5,7,7;MQ=37	GT:PL	0/1:85,0,98	0/1:110,0,131	0/1:161,0,113
OAR1	171074531	.	A	G	408.018	PASS	DP=78;VDB=0.00412776;SGB=-0.0296575;RPBZ=-1.89711;MQBZ=0.586754;MQSBZ=0.231392;BQBZ=0.488336;FS=0;MQ0F=0;AC=3;AN=6;DP4=12,15,8,10;MQ=41	GT:PL	0/1:129,0,142	0/1:103,0,255	0/1:211,0,229
OAR1	171091002	.	C	T	75.7217	PASS	DP=61;VDB=0.0277111;SGB=3.26056;RPBZ=0.959241;MQBZ=0.930971;MQSBZ=0.250066;BQBZ=0.0903122;FS=0;MQ0F=0;AC=1;AN=6;DP4=20,12,2,2;MQ=38	GT:PL	0/1:110,0,63	0/0:0,39,255	0/0:0,48,255
OAR1	171139388	.	G	A	199.567	PASS	DP=20;VDB=0.283405;SGB=2.26186;RPBZ=1.22754;MQBZ=-1.1726;MQSBZ=-0.451335;BQBZ=0.519238;FS=0;MQ0F=0;AC=3;AN=6;DP4=3,0,6,2;MQ=38	GT:PL	1/1:163,18,0	0/0:0,6,68	0/1:75,0,33
OAR1	171333554	.	T	C	313.837	PASS	DP=67;VDB=1.47432e-05;SGB=7.33756;RPBZ=-1.4318;MQBZ=-1.09451;MQSBZ=-1.54172;BQBZ=1.44928;FS=0;MQ0F=0;AC=2;AN=6;DP4=8,17,4,11;MQ=40	GT:PL	0/0:0,39,255	0/1:226,0,80	0/1:124,0,203
OAR1	171365998	.	A	G	217.073	PASS	DP=89;VDB=0.115319;SGB=0.289452;RPBZ=1.22118;MQBZ=-2.32524;MQSBZ=-0.869729;BQBZ=-1.18592;FS=0;MQ0F=0;AC=2;AN=6;DP4=25,14,4,6;MQ=40	GT:PL	0/0:0,57,255	0/1:149,0,255	0/1:105,0,210
OAR1	171589474	.	T	C	76.0954	PASS	DP=27;VDB=0.220638;SGB=-2.00771;RPBZ=-0.913908;MQBZ=-1.65831;MQSBZ=1.06904;BQBZ=-2.43314;FS=0;MQ0F=0;AC=2;AN=6;DP4=4,7,3,1;MQ=41	GT:PL	0/0:0,12,153	0/1:63,0,33	0/1:49,0,167
OAR1	171594781	.	C	T	356.238	PASS	DP=49;VDB=0.0498625;SGB=8.91707;RPBZ=0.94646;MQBZ=-1.13737;MQSBZ=1.64745;BQBZ=-0.922658;FS=0;MQ0F=0;AC=4;AN=6;DP4=7,7,9,8;MQ=38	GT:PL	1/1:143,12,0	0/0:0,42,255	1/1:255,39,0
OAR1	171594915	.	G	C	62.3842	PASS	DP=11;VDB=0.029231;SGB=2.87247;RPBZ=0.731962;MQBZ=0.484812;BQBZ=-0.270801;FS=0;MQ0F=0;AC=2;AN=6;DP4=0,6,0,5;MQ=33	GT:PL	0/0:0,3,29	1/1:102,15,0	0/0:0,15,104
OAR1	172083107	.	G	C	414.544	PASS	DP=32;VDB=0.0916988;SGB=1.59388;RPBZ=0.0757522;MQBZ=-0.802957;MQSBZ=0.0709721;BQBZ=-0.804748;FS=0;MQ0F=0;AC=5;AN=6;DP4=1,1,11,4;MQ=39	GT:PL	1/1:129,12,0	1/1:183,21,0	0/1:137,0,66
OAR1	172246275	.	A	G	43.5332	PASS	DP=8;VDB=0.6;SGB=-1.03207;RPBZ=0;FS=0;MQ0F=0;AC=3;AN=6;DP4=1,1,1,1;MQ=42	GT:PL	0/1:42,3,0	0/1:36,0,36	0/1:0,3,42
OAR1	172665576	.	G	A	486.88	PASS	DP=45;VDB=0.000341079;SGB=4.38007;RPBZ=-0.63299;MQBZ=0.0496292;MQSBZ=-0.688875;BQBZ=1.62678;FS=0;MQ0F=0;AC=5;AN=6;DP4=2,2,5,16;MQ=38	GT:PL	0/1:116,0,111	1/1:255,36,0	1/1:150,15,0
OAR1	172665577	.	T	C	76.875	PASS	DP=45;VDB=0.249971;SGB=3.26056;RPBZ=0.448298;MQBZ=-0.0496292;MQSBZ=-0.688875;BQBZ=-1.62678;FS=0;MQ0F=0;AC=1;AN=6;DP4=5,16,2,2;MQ=38	GT:PL	0/1:111,0,116	0/0:0,36,255	0/0:0,15,151
OAR1	173022971	.	G	A	114.224	PASS	DP=16;VDB=0.160409;SGB=2.63855;RPBZ=-0.591608;MQBZ=1;MQSBZ=-1;FS=0;MQ0F=0;AC=2;AN=6;DP4=2,2,2,2;MQ=41	GT:PL	0/0:0,3,42	0/0:0,9,117	1/1:153,12,0
OAR1	173023035	.	C	T	50.177	PASS	DP=15;VDB=0.235765;SGB=-0.535564;RPBZ=1.16677;MQBZ=0.707107;MQSBZ=-0.894427;BQBZ=-1.1547;FS=0;MQ0F=0;AC=3;AN=6;DP4=2,4,2,1;MQ=41	GT:PL	1/1:19,3,0	0/1:69,0,27	0/0:0,15,177
OAR1	1730870	.	A	G	298.035	PASS	DP=23;VDB=0.0576113;SGB=4.36851;RPBZ=0.135697;MQBZ=-0.424918;MQSBZ=-1.36277;BQBZ=-0.658281;FS=0;MQ0F=0;AC=5;AN=6;DP4=1,0,5,7;MQ=39	GT:PL	1/1:255,24,0	1/1:80,12,0	0/1:0,3,42
OAR1	173208468	.	T	A	613.745	PASS	DP=69;VDB=0.000257645;SGB=5.64683;RPBZ=1.97375;MQBZ=-0.366868;MQSBZ=1.29576;BQBZ=-0.318081;FS=0;MQ0F=0;AC=5;AN=6;DP4=1,7,16,14;MQ=40	GT:PL	1/1:255,33,0	0/1:138,0,182	1/1:255,42,0
OAR1	173226036	.	G	C	103.047	PASS	DP=49;VDB=0.00296109;SGB=4.63151;RPBZ=-0.914794;MQBZ=0.671941;MQSBZ=-0.316163;BQBZ=1.51083;FS=0;MQ0F=0;AC=1;AN=6;DP4=13,10,4,1;MQ=40	GT:PL	0/0:0,6,84	0/1:137,0,207	0/0:0,39,255
OAR1	173471162	.	C	T	60.143	PASS	DP=53;VDB=0.0357957;SGB=-1.62982;RPBZ=0.18474;MQBZ=0.0341522;MQSBZ=0.0496016;BQBZ=-0.121824;FS=0;MQ0F=0;AC=1;AN=6;DP4=13,14,3,2;MQ=37	GT:PL	0/0:0,27,241	0/1:92,0,151	0/0:3,0,255
OAR1	173607365	.	T	A	43.1487	PASS	DP=21;VDB=0.37344;SGB=1.90845;RPBZ=-1.88542;MQBZ=1.03923;MQSBZ=-1.03923;BQBZ=0.467034;FS=0;MQ0F=0;AC=1;AN=6;DP4=3,7,0,3;MQ=41	GT:PL	0/0:0,9,98	0/0:0,3,42	0/1:77,0,169
OAR1	173975393	.	A	G	467.976	PASS	DP=68;VDB=0.0277111;SGB=12.2001;RPBZ=-0.816801;MQBZ=-0.383725;MQSBZ=1.27241;BQBZ=-0.796927;FS=0;MQ0F=0;AC=4;AN=6;DP4=6,7,11,13;MQ=40	GT:PL	1/1:255,36,0	0/0:0,39,255	1/1:255,36,0
OAR1	174081003	.	T	C	80.2216	PASS	DP=17;VDB=0.519801;SGB=-0.535564;RPBZ=0;BQBZ=0.774597;FS=0;MQ0F=0;AC=4;AN=6;DP4=1,4,0,3;MQ=42	GT:PL	1/1:42,3,0	1/1:77,6,0	0/0:0,15,172
OAR1	174139178	.	A	T	93.0321	PASS	DP=26;VDB=0.244943;SGB=-2.00771;RPBZ=-0.859944;MQBZ=0.632456;MQSBZ=-1.1547;BQBZ=0;FS=0;MQ0F=0;AC=2;AN=6;DP4=5,5,3,1;MQ=40	GT:PL	0/1:60,0,27	0/0:0,18,188	0/1:69,0,104
OAR1	174163964	.	G	A	56.5986	PASS	DP=34;VDB=0.303109;SGB=3.26056;RPBZ=-1.5881;MQBZ=-1.13759;MQSBZ=2.21565;BQBZ=-0.790864;FS=0;MQ0F=0;AC=1;AN=6;DP4=10,7,2,2;MQ=38	GT:PL	0/0:0,18,173	0/0:0,15,163	0/1:91,0,176
OAR1	174253872	.	A	G	30.0475	PASS	DP=20;VDB=0.32;SGB=0.604408;RPBZ=-0.874767;MQBZ=-0.256265;MQSBZ=-0.0955042;BQBZ=1.0328;FS=0;MQ0F=0;AC=1;AN=6;DP4=6,4,0,2;MQ=38	GT:PL	0/0:0,12,130	0/0:0,12,122	0/1:64,0,60
OAR1	174358953	.	A	C	666.783	PASS	DP=92;VDB=0.000426798;SGB=8.42216;RPBZ=-1.19075;MQBZ=-0.618417;MQSBZ=-1.53064;BQBZ=1.93265;FS=0;MQ0F=0;AC=5;AN=6;DP4=5,7,19,21;MQ=38	GT:PL	1/1:255,54,0	1/1:255,42,0	0/1:191,0,251
OAR1	174486430	.	C	T	382.008	PASS	DP=50;VDB=0.0043882;SGB=6.64074;RPBZ=-0.557266;MQBZ=0.930318;MQSBZ=-0.262195;BQBZ=1.56863;FS=0;MQ0F=0;AC=3;AN=6;DP4=10,5,7,7;MQ=38	GT:PL	0/0:0,36,255	0/1:214,0,34	1/1:209,18,0
OAR1	174618814	.	G	A	246.478	PASS	DP=22;VDB=0.0231463;SGB=2.31176;RPBZ=-1.70439;MQBZ=0.391675;MQSBZ=-1.04447;BQBZ=0.524404;FS=0;MQ0F=0;AC=4;AN=6;DP4=1,3,3,5;MQ=40	GT:PL	1/1:153,12,0	1/1:134,12,0	0/0:0,12,143
OAR1	174773730	.	G	T	191.966	PASS	DP=11;VDB=0.0132287;SGB=0.000866266;RPBZ=-1.54919;MQBZ=1.87083;BQBZ=-1.84072;FS=0;MQ0F=0;AC=5;AN=6;DP4=1,0,8,0;MQ=41	GT:PL	1/1:103,12,0	1/1:66,6,0	0/1:57,0,31
OAR1	175153205	.	A	G	52.8033	PASS	DP=44;VDB=0.309755;SGB=1.90845;RPBZ=-0.230391;MQBZ=0.560612;MQSBZ=-0.322382;BQBZ=0.560612;FS=0;MQ0F=0;AC=1;AN=6;DP4=11,9,3,0;MQ=41	GT:PL	0/0:0,30,255	0/1:87,0,124	0/0:0,18,204
OAR1	175213343	.	C	T	126.998	PASS	DP=7;VDB=0.0020015;SGB=1.04001;RPBZ=-1.03775;MQBZ=-0.408248;BQBZ=-0.408248;FS=0;MQ0F=0;AC=5;AN=6;DP4=1,0,6,0;MQ=39	GT:PL	1/1:56,6,0	1/1:107,12,0	0/1:0,3,36
OAR1	175213375	.	G	A	250.928	PASS	DP=13;VDB=5.38585e-05;SGB=0.898146;RPBZ=-1.35697;MQBZ=-0.288675;BQBZ=-0.288675;FS=0;MQ0F=0;AC=5;AN=6;DP4=1,0,12,0;MQ=40	GT:PL	1/1:120,15,0	1/1:126,15,0	0/1:39,0,27
OAR1	175316298	.	A	T	232.094	PASS	DP=26;VDB=0.111782;SGB=-0.381925;RPBZ=-1.40257;MQBZ=0.911616;MQSBZ=-0.414371;BQBZ=0.150756;FS=0;MQ0F=0;AC=4;AN=6;DP4=3,4,4,4;MQ=38	GT:PL	1/1:133,12,0	0/1:66,0,117	0/1:69,0,79
OAR1	175437698	.	A	G	413.126	PASS	DP=52;VDB=0.0423875;SGB=-0.397038;RPBZ=-0.302918;MQBZ=0.738549;MQSBZ=-0.0923186;BQBZ=-0.735899;FS=0;MQ0F=0;AC=3;AN=6;DP4=6,6,6,10;MQ=40	GT:PL	0/1:68,0,33	0/1:229,0,151	0/1:151,0,137
OAR1	175514734	.	C	T	269.216	PASS	DP=29;VDB=0.00255601;SGB=1.06749;RPBZ=-2.69685;MQBZ=-0.707107;MQSBZ=0.935414;BQBZ=0.175091;FS=0;MQ0F=0;AC=4;AN=6;DP4=4,1,4,6;MQ=40	GT:PL	0/1:33,0,68	1/1:243,24,0	0/1:30,0,83
OAR1	175883635	.	T	G	212.976	PASS	DP=57;VDB=0.00157862;SGB=13.923;RPBZ=-1.23071;MQBZ=0.0222403;MQSBZ=-2.55865;BQBZ=0.336367;FS=0;MQ0F=0;AC=2;AN=6;DP4=10,12,7,6;MQ=38	GT:PL	1/1:255,39,0	0/0:0,36,255	0/0:0,30,252
OAR1	176048386	.	A	G	94.1388	PASS	DP=19;VDB=0.517234;SGB=1.36429;RPBZ=-2.93903;MQBZ=-1.59545;BQBZ=1.81703;FS=0;MQ0F=0;AC=2;AN=6;DP4=0,7,0,6;MQ=39	GT:PL	0/0:0,6,53	0/1:102,0,11	0/1:27,0,85
OAR1	17614114	.	G	A	374.45	PASS	DP=66;VDB=0.0407637;SGB=10.1556;RPBZ=-0.334593;MQBZ=-1.11428;MQSBZ=0.505282;BQBZ=-0.980698;FS=0;MQ0F=0;AC=3;AN=6;DP4=12,6,11,8;MQ=40	GT:PL	0/1:160,0,231	1/1:255,39,0	0/0:0,24,248
OAR1	176253135	.	C	T	534.717	PASS	DP=50;VDB=0.0127526;SGB=4.52846;RPBZ=0.658115;MQBZ=0.30339;MQSBZ=1.17932;BQBZ=-0.214984;FS=0;MQ0F=0;AC=5;AN=6;DP4=2,3,11,11;MQ=41	GT:PL	0/1:96,0,156	1/1:255,36,0	1/1:218,21,0
OAR1	176339184	.	T	C	132.579	PASS	DP=59;VDB=0.111502;SGB=6.01014;RPBZ=0.583227;MQBZ=0.690237;MQSBZ=0.829561;BQBZ=1.52619;FS=0;MQ0F=0;AC=1;AN=6;DP4=19,7,5,1;MQ=40	GT:PL	0/1:167,0,81	0/0:0,42,255	0/0:0,27,250
OAR1	176339288	.	A	G	119.768	PASS	DP=9;VDB=0.0630446;SGB=1.20553;RPBZ=-0.516398;MQBZ=-1.06066;BQBZ=0.534522;FS=0;MQ0F=0;AC=4;AN=6;DP4=0,3,0,6;MQ=37	GT:PL	0/0:0,9,87	1/1:81,9,0	1/1:78,9,0
OAR1	176601306	.	G	A	313.556	PASS	DP=50;VDB=0.011346;SGB=-0.590885;RPBZ=1.01524;MQBZ=-1.1653;MQSBZ=1.19443;BQBZ=-0.162185;FS=0;MQ0F=0;AC=3;AN=6;DP4=6,8,8,7;MQ=38	GT:PL	0/1:18,0,208	0/1:180,0,110	0/1:150,0,59
OAR1	176672419	.	C	T	207.739	PASS	DP=96;VDB=0.250675;SGB=14.3163;RPBZ=0.124903;MQBZ=0.79121;MQSBZ=1.94774;BQBZ=-0.526179;FS=0;MQ0F=0;AC=1;AN=6;DP4=27,16,6,6;MQ=39	GT:PL	0/0:0,45,255	0/1:242,0,255	0/0:0,33,255
OAR1	176753724	.	G	A	470.827	PASS	DP=40;VDB=0.063779;SGB=1.88718;RPBZ=1.22198;MQBZ=0.801858;MQSBZ=0.201206;BQBZ=1.02434;FS=0;MQ0F=0;AC=5;AN=6;DP4=4,1,12,5;MQ=40	GT:PL	1/1:194,18,0	1/1:199,21,0	0/1:112,0,139
OAR1	176757115	.	T	C	116.03	PASS	DP=40;VDB=0.072067;SGB=-1.24859;RPBZ=0.51209;MQBZ=0;MQSBZ=1.02418;BQBZ=0.576787;FS=0;MQ0F=0;AC=2;AN=6;DP4=11,8,2,4;MQ=41	GT:PL	0/0:0,21,189	0/1:138,0,167	0/1:15,0,148
OAR1	176791867	.	G	T	181.941	PASS	DP=21;VDB=0.252943;SGB=1.89663;RPBZ=0.162684;MQBZ=-0.845154;MQSBZ=-1.18322;BQBZ=0.58554;FS=0;MQ0F=0;AC=2;AN=6;DP4=2,3,5,2;MQ=40	GT:PL	0/0:0,3,36	0/1:84,0,85	0/1:132,0,27
OAR1	176827819	.	T	C	213.233	PASS	DP=39;VDB=0.585032;SGB=2.64773;RPBZ=-1.05422;MQBZ=1.1368;MQSBZ=-0.58554;BQBZ=-0.635489;FS=0;MQ0F=0;AC=2;AN=6;DP4=10,3,4,4;MQ=41	GT:PL	0/0:0,27,247	0/1:175,0,72	0/1:75,0,33
OAR1	176984270	.	C	T	420.263	PASS	DP=82;VDB=0.000173143;SGB=10.8117;RPBZ=-0.320453;MQBZ=-1.25302;MQSBZ=0.745043;BQBZ=-0.237863;FS=0;MQ0F=0;AC=2;AN=6;DP4=6,18,9,11;MQ=41	GT:PL	0/1:201,0,150	0/0:0,54,255	0/1:255,0,0
OAR1	177064341	.	G	A	67.7483	PASS	DP=67;VDB=0.791535;SGB=-1.62982;RPBZ=-0.981283;MQBZ=-0.0639443;MQSBZ=-1.64174;BQBZ=0.420249;FS=0;MQ0F=0;AC=1;AN=6;DP4=14,19,2,3;MQ=39	GT:PL	0/1:102,0,205	0/0:0,27,252	0/0:0,12,255
OAR1	177464654	.	A	G	77.039	PASS	DP=28;VDB=0.337235;SGB=3.26056;RPBZ=0.460012;MQBZ=1.0214;MQSBZ=2.4932;BQBZ=1.61722;FS=0;MQ0F=0;AC=1;AN=6;DP4=6,7,0,4;MQ=39	GT:PL	0/0:0,9,84	0/1:111,0,87	0/0:0,21,206
OAR1	177691147	.	T	C	110.966	PASS	DP=41;VDB=0.503808;SGB=3.26056;RPBZ=0.257568;MQBZ=-0.642262;MQSBZ=-0.335888;BQBZ=0.116166;FS=0;MQ0F=0;AC=2;AN=6;DP4=7,11,2,2;MQ=41	GT:PL	0/0:0,24,255	0/0:0,30,255	1/1:152,12,0
OAR1	177885776	.	A	G	31.1574	PASS	DP=20;VDB=0.02;SGB=0.604408;RPBZ=2.14087;BQBZ=0.702728;FS=0;MQ0F=0;AC=1;AN=6;DP4=4,5,2,0;MQ=42	GT:PL	0/0:0,9,119	0/1:65,0,66	0/0:0,12,148
OAR1	178028261	.	A	C	107.604	PASS	DP=64;VDB=0.521429;SGB=4.63151;RPBZ=-1.10217;MQBZ=0.951143;MQSBZ=1.37048;BQBZ=1.26561;FS=0;MQ0F=0;AC=1;AN=6;DP4=17,14,2,3;MQ=39	GT:PL	0/0:0,39,255	0/0:0,24,222	0/1:142,0,234
OAR1	178110778	.	A	G	584.82	PASS	DP=63;VDB=0.00863926;SGB=5.81179;RPBZ=1.15746;MQBZ=-0.422412;MQSBZ=-1.7982;BQBZ=0.026904;FS=0;MQ0F=0;AC=5;AN=6;DP4=4,3,11,17;MQ=40	GT:PL	1/1:208,24,0	1/1:255,42,0	0/1:156,0,191
OAR1	178144586	.	T	C	216.944	PASS	DP=20;VDB=0.0735586;SGB=0.0813577;RPBZ=0.390567;MQBZ=-0.694365;MQSBZ=-1.0247;BQBZ=-0.534522;FS=0;MQ0F=0;AC=5;AN=6;DP4=0,1,5,3;MQ=39	GT:PL	1/1:100,9,0	1/1:42,3,0	0/1:110,0,27
OAR1	178286615	.	G	C	586.839	PASS	DP=58;VDB=1.52556e-07;SGB=6.39042;RPBZ=-1.30547;MQBZ=-1.09995;MQSBZ=-1.03544;BQBZ=-0.536701;FS=0;MQ0F=0;AC=5;AN=6;DP4=6,0,15,13;MQ=39	GT:PL	1/1:223,21,0	1/1:255,45,0	0/1:143,0,134
OAR1	178291018	.	A	C	111.79	PASS	DP=7;VDB=0.0732611;SGB=0.922589;RPBZ=0.756787;MQBZ=-0.83666;BQBZ=-0.408248;FS=0;MQ0F=0;AC=5;AN=6;DP4=1,0,6,0;MQ=34	GT:PL	1/1:78,9,0	1/1:70,9,0	0/1:0,3,36
OAR1	178291135	.	G	A	126.689	PASS	DP=50;VDB=0.0575781;SGB=4.63151;RPBZ=0.312763;MQBZ=1.01049;MQSBZ=-1.21766;BQBZ=1.15499;FS=0;MQ0F=0;AC=1;AN=6;DP4=12,10,2,3;MQ=39	GT:PL	0/0:0,24,239	0/0:0,33,255	0/1:161,0,84
OAR1	178476336	.	G	A	494.472	PASS	DP=48;VDB=0.00127229;SGB=3.00357;RPBZ=-2.28956;MQBZ=0.332763;MQSBZ=0.673357;BQBZ=-0.580576;FS=0;MQ0F=0;AC=4;AN=6;DP4=6,1,14,7;MQ=38	GT:PL	0/1:127,0,148	1/1:255,27,0	0/1:149,0,18
OAR1	178811446	.	G	A	126.298	PASS	DP=26;VDB=0.713234;SGB=-2.36458;RPBZ=0.200441;BQBZ=1.09388;FS=0;MQ0F=0;AC=3;AN=6;DP4=5,4,4,1;MQ=42	GT:PL	0/1:24,0,150	0/1:68,0,33	0/1:69,0,81
OAR1	178858634	.	C	T	503.577	PASS	DP=43;VDB=0.0627748;SGB=2.12912;RPBZ=-1.37775;MQBZ=0.88175;MQSBZ=-1.17144;BQBZ=1.0109;FS=0;MQ0F=0;AC=4;AN=6;DP4=4,3,8,10;MQ=39	GT:PL	0/1:153,0,128	1/1:233,21,0	0/1:154,0,57
OAR1	178944169	.	A	G	33.5962	PASS	DP=36;VDB=0.06;SGB=0.604408;RPBZ=-1.2172;MQBZ=0.802554;MQSBZ=1.22643;BQBZ=0.910465;FS=0;MQ0F=0;AC=1;AN=6;DP4=9,10,2,0;MQ=39	GT:PL	0/1:68,0,33	0/0:0,33,255	0/0:0,21,200
OAR1	178944173	.	A	G	247.403	PASS	DP=37;VDB=0.0145736;SGB=5.82257;RPBZ=-1.25183;MQBZ=-0.142816;MQSBZ=1.46228;BQBZ=0.270031;FS=0;MQ0F=0;AC=3;AN=6;DP4=6,3,4,8;MQ=39	GT:PL	0/1:33,0,68	1/1:255,33,0	0/0:0,21,216
OAR1	178961242	.	T	G	213.247	PASS	DP=36;VDB=0.00979069;SGB=11.2992;RPBZ=0.787222;MQBZ=0.566045;MQSBZ=-0.873216;BQBZ=0.469042;FS=0;MQ0F=0;AC=2;AN=6;DP4=3,7,5,6;MQ=38	GT:PL	0/0:0,15,147	0/0:0,15,148	1/1:255,33,0
OAR1	178964446	.	A	G	190.019	PASS	DP=38;VDB=0.459197;SGB=-0.867633;RPBZ=0.410994;MQBZ=-0.654654;MQSBZ=1.36626;BQBZ=0.707107;FS=0;MQ0F=0;AC=2;AN=6;DP4=11,3,4,3;MQ=40	GT:PL	0/1:126,0,116	0/1:100,0,90	0/0:0,21,195
OAR1	179076921	.	C	T	316.987	PASS	DP=34;VDB=0.004794;SGB=1.28622;RPBZ=-1.77129;MQBZ=-1.4768;MQSBZ=1.2745;BQBZ=-1.7097;FS=0;MQ0F=0;AC=3;AN=6;DP4=3,3,5,8;MQ=39	GT:PL	0/1:79,0,69	0/1:67,0,104	0/1:206,0,15
OAR1	179240658	.	C	A	67.8375	PASS	DP=57;VDB=0.130743;SGB=4.63151;RPBZ=0.864387;MQBZ=-0.107695;MQSBZ=-0.716568;BQBZ=0.362882;FS=0;MQ0F=0;AC=1;AN=6;DP4=11,16,2,3;MQ=38	GT:PL	0/0:0,48,255	0/1:102,0,67	0/0:0,24,241
OAR1	179268904	.	C	T	638.353	PASS	DP=63;VDB=0.000113624;SGB=8.40641;RPBZ=-1.56372;MQBZ=-0.998945;MQSBZ=-0.652316;BQBZ=-0.129902;FS=0;MQ0F=0;AC=5;AN=6;DP4=2,1,14,20;MQ=38	GT:PL	1/1:238,24,0	1/1:255,54,0	0/1:180,0,82
OAR1	179473772	.	T	C	70.9692	PASS	DP=60;VDB=0.405004;SGB=-1.62982;RPBZ=-0.930582;MQBZ=0.728219;MQSBZ=1.45644;BQBZ=0.296865;FS=0;MQ0F=0;AC=1;AN=6;DP4=17,13,4,1;MQ=41	GT:PL	0/0:0,33,255	0/0:0,9,255	0/1:105,0,98
OAR1	179493883	.	G	A	68.8772	PASS	DP=32;VDB=0.0205346;SGB=3.26056;RPBZ=-1.5417;MQBZ=-0.301381;MQSBZ=-0.251048;BQBZ=-0.396847;FS=0;MQ0F=0;AC=1;AN=6;DP4=11,6,3,1;MQ=40	GT:PL	0/0:0,24,243	0/0:0,15,161	0/1:103,0,110
OAR1	179545140	.	G	A	70.4321	PASS	DP=9;VDB=0.0422968;SGB=2.63855;RPBZ=-2.21378;MQBZ=0.447214;BQBZ=0.894427;FS=0;MQ0F=0;AC=2;AN=6;DP4=5,0,4,0;MQ=41	GT:PL	0/0:0,9,86	1/1:110,12,0	0/0:0,6,66
OAR1	179558383	.	G	A	116.775	PASS	DP=54;VDB=0.0588762;SGB=6.01014;RPBZ=0.886491;MQBZ=0.455957;MQSBZ=-0.325027;BQBZ=0.520568;FS=0;MQ0F=0;AC=1;AN=6;DP4=14,14,4,2;MQ=38	GT:PL	0/0:0,24,196	0/0:0,36,255	0/1:151,0,202
OAR1	179648424	.	A	G	51.5477	PASS	DP=22;VDB=0.121629;SGB=1.90845;RPBZ=0.840918;MQBZ=-0.856349;MQSBZ=0.250713;BQBZ=0.852803;FS=0;MQ0F=0;AC=1;AN=6;DP4=5,4,0,3;MQ=41	GT:PL	0/0:0,12,153	0/0:0,3,14	0/1:85,0,129
OAR1	179694518	.	T	C	39.2262	PASS	DP=16;VDB=0.06;SGB=0.604408;RPBZ=-0.670671;BQBZ=0.872872;FS=0;MQ0F=0;AC=1;AN=6;DP4=3,3,0,2;MQ=42	GT:PL	0/0:0,12,153	0/0:0,6,84	0/1:77,6,0
OAR1	179776606	.	C	T	167.721	PASS	DP=12;VDB=0.00658703;SGB=0.193263;RPBZ=-2.33172;MQBZ=-1.10554;BQBZ=1.35401;FS=0;MQ0F=0;AC=3;AN=6;DP4=0,3,0,9;MQ=41	GT:PL	0/1:30,0,26	0/1:54,0,23	0/1:120,0,15
OAR1	179789359	.	G	A	214.142	PASS	DP=82;VDB=0.131993;SGB=14.3163;RPBZ=-1.91932;MQBZ=-2.96648;MQSBZ=-1.45444;BQBZ=-0.577215;FS=0;MQ0F=0;AC=1;AN=6;DP4=20,16,4,8;MQ=39	GT:PL	0/0:0,54,255	0/1:249,0,67	0/0:0,45,255
OAR1	179979886	.	G	A	179.006	PASS	DP=23;VDB=0.202927;SGB=1.89663;RPBZ=0.192939;MQBZ=-0.104828;MQSBZ=0.105915;BQBZ=0.745675;FS=0;MQ0F=0;AC=3;AN=6;DP4=3,4,3,4;MQ=38	GT:PL	0/1:110,0,27	0/0:0,18,171	1/1:109,9,0
OAR1	180185611	.	T	C	287.281	PASS	DP=24;VDB=0.0705986;SGB=3.57927;RPBZ=-0.711816;MQBZ=-0.928191;MQSBZ=1.4676;BQBZ=-0.267565;FS=0;MQ0F=0;AC=4;AN=6;DP4=4,0,3,7;MQ=40	GT:PL	1/1:185,18,0	0/0:0,12,125	1/1:143,12,0
OAR1	180244383	.	A	G	71.7249	PASS	DP=8;VDB=0.11189;SGB=-0.169451;RPBZ=0.592349;MQBZ=-0.816497;MQSBZ=-1.22474;BQBZ=1.1847;FS=0;MQ0F=0;AC=5;AN=6;DP4=1,1,2,1;MQ=38	GT:PL	1/1:42,3,0	0/1:0,6,56	1/1:66,6,0
OAR1	180467124	.	C	T	117.251	PASS	DP=12;VDB=0.622417;SGB=-0.661244;RPBZ=0.92582;MQBZ=-0.707107;MQSBZ=0.707107;FS=0;MQ0F=0;AC=5;AN=6;DP4=1,1,3,1;MQ=41	GT:PL	1/1:75,6,0	0/1:33,0,75	1/1:42,3,0
OAR1	180754678	.	G	A	44.7062	PASS	DP=38;VDB=0.0279572;SGB=1.90845;RPBZ=1.57006;MQBZ=0.0622954;MQSBZ=1.55707;BQBZ=-0.766219;FS=0;MQ0F=0;AC=1;AN=6;DP4=7,10,3,0;MQ=37	GT:PL	0/0:0,21,211	0/1:79,0,50	0/0:0,24,221
OAR1	181184955	.	T	C	376.898	PASS	DP=28;VDB=0.0322662;SGB=1.0985;RPBZ=-0.268422;MQBZ=2.00326;MQSBZ=0.909853;BQBZ=0.120873;FS=0;MQ0F=0;AC=5;AN=6;DP4=3,1,7,7;MQ=36	GT:PL	0/1:123,0,85	1/1:111,12,0	1/1:177,15,0
OAR1	181273782	.	C	T	49.4464	PASS	DP=65;VDB=0.0433485;SGB=1.90845;RPBZ=1.61303;MQBZ=-1.04731;MQSBZ=1.76253;BQBZ=-1.58415;FS=0;MQ0F=0;AC=1;AN=6;DP4=9,24,1,2;MQ=40	GT:PL	0/1:84,0,30	0/0:0,57,255	0/0:0,39,255
OAR1	181600588	.	G	C	38.2704	PASS	DP=23;VDB=0.58;SGB=0.604408;RPBZ=-0.368401;MQBZ=0.408248;MQSBZ=-0.866025;BQBZ=1.24722;FS=0;MQ0F=0;AC=1;AN=6;DP4=6,6,0,2;MQ=41	GT:PL	0/0:0,12,148	0/1:77,6,0	0/0:0,24,241
OAR1	181655381	.	A	T	213.058	PASS	DP=43;VDB=0.00350859;SGB=10.0035;RPBZ=0.616628;MQBZ=-1.04458;MQSBZ=0.981876;BQBZ=0;FS=0;MQ0F=0;AC=2;AN=6;DP4=8,8,3,7;MQ=40	GT:PL	0/0:0,18,207	1/1:255,30,0	0/0:0,30,255
OAR1	181681897	.	C	A	197.042	PASS	DP=49;VDB=0.0101473;SGB=8.77574;RPBZ=-0.714592;MQBZ=1.41133;MQSBZ=1.11684;BQBZ=0.101253;FS=0;MQ0F=0;AC=2;AN=6;DP4=13,10,4,4;MQ=40	GT:PL	0/0:0,30,255	1/1:239,24,0	0/0:0,39,255
OAR1	181824352	.	C	T	213.063	PASS	DP=44;VDB=0.15118;SGB=11.2992;RPBZ=-0.110213;MQBZ=1.60066;MQSBZ=1.60066;BQBZ=0.591579;FS=0;MQ0F=0;AC=2;AN=6;DP4=9,5,5,6;MQ=39	GT:PL	0/0:0,18,164	1/1:255,33,0	0/0:0,24,247
OAR1	181831551	.	G	C	195.679	PASS	DP=30;VDB=0.161751;SGB=4.29628;RPBZ=1.06248;MQBZ=-0.938849;MQSBZ=0;BQBZ=-1.8777;FS=0;MQ0F=0;AC=2;AN=6;DP4=3,3,0,11;MQ=39	GT:PL	0/1:147,0,18	0/0:0,9,117	0/1:85,0,66
OAR1	181890819	.	C	T	98.8089	PASS	DP=83;VDB=0.705481;SGB=4.63151;RPBZ=-0.15612;MQBZ=0.975173;MQSBZ=0.241029;BQBZ=-1.88939;FS=0;MQ0F=0;AC=1;AN=6;DP4=21,21,4,1;MQ=39	GT:PL	0/1:133,0,123	0/0:0,54,255	0/0:0,60,255
OAR1	182068350	.	G	C	36.8159	PASS	DP=17;VDB=0.28;SGB=0.604408;RPBZ=0.333333;MQBZ=-0.881917;MQSBZ=-0.394405;BQBZ=0.872872;FS=0;MQ0F=0;AC=1;AN=6;DP4=4,2,1,1;MQ=41	GT:PL	0/1:70,0,72	0/0:0,9,113	0/0:0,3,40
OAR1	182112572	.	C	T	32.012	PASS	DP=24;VDB=0.1;SGB=0.604408;RPBZ=-1.20499;MQBZ=0.447214;MQSBZ=0.707107;FS=0;MQ0F=0;AC=1;AN=6;DP4=7,3,1,1;MQ=40	GT:PL	0/0:0,15,138	0/1:66,0,131	0/0:0,3,42
OAR1	182143283	.	G	A	290.636	PASS	DP=27;VDB=0.0269703;SGB=1.28622;RPBZ=-0.170892;MQBZ=-0.152303;MQSBZ=0.129433;BQBZ=-0.373203;FS=0;MQ0F=0;AC=5;AN=6;DP4=1,3,7,6;MQ=37	GT:PL	1/1:226,24,0	1/1:68,9,0	0/1:31,0,121
OAR1	182199901	.	T	C	33.8828	PASS	DP=22;VDB=0.02;SGB=0.604408;RPBZ=2.14087;MQBZ=0.902671;MQSBZ=-1.1726;FS=0;MQ0F=0;AC=1;AN=6;DP4=1,8,2,0;MQ=36	GT:PL	0/0:0,12,89	0/0:0,12,148	0/1:68,0,33
OAR1	182199946	.	G	A	109.003	PASS	DP=19;VDB=0.314313;SGB=0.0467143;RPBZ=1.54744;MQBZ=1.44749;MQSBZ=-1.1726;BQBZ=0.87821;FS=0;MQ0F=0;AC=3;AN=6;DP4=1,6,2,2;MQ=36	GT:PL	0/1:30,0,41	0/0:0,12,148	1/1:118,9,0
OAR1	182591162	.	G	A	129.748	PASS	DP=50;VDB=0.126977;SGB=6.01014;RPBZ=3.00959;MQBZ=-0.224526;MQSBZ=-0.57405;BQBZ=0.660296;FS=0;MQ0F=0.02;AC=1;AN=6;DP4=15,8,4,2;MQ=38	GT:PL	0/0:0,36,255	0/1:164,0,111	0/0:0,21,192
OAR1	182591183	.	G	A	74.8879	PASS	DP=48;VDB=0.0161322;SGB=-1.63269;RPBZ=-0.9257;MQBZ=-0.819327;MQSBZ=-0.619353;BQBZ=0.0654423;FS=0;MQ0F=0;AC=2;AN=6;DP4=11,13,4,1;MQ=40	GT:PL	0/1:69,0,230	0/0:0,30,255	0/1:44,0,151
OAR1	182720343	.	G	T	111.477	PASS	DP=28;VDB=0.522837;SGB=3.26056;RPBZ=0.590153;MQBZ=0.16855;MQSBZ=1.11803;BQBZ=1.3606;FS=0;MQ0F=0;AC=2;AN=6;DP4=10,1,2,2;MQ=40	GT:PL	0/0:0,9,118	1/1:152,12,0	0/0:0,24,168
OAR1	182720370	.	A	G	292.019	PASS	DP=29;VDB=0.0534076;SGB=4.64245;RPBZ=-0.572794;MQBZ=0.747958;MQSBZ=-1.17874;BQBZ=-0.373979;FS=0;MQ0F=0;AC=4;AN=6;DP4=1,4,7,4;MQ=40	GT:PL	1/1:113,9,0	0/0:0,15,165	1/1:220,24,0
OAR1	182869989	.	C	T	111.848	PASS	DP=40;VDB=0.61301;SGB=7.39213;RPBZ=-0.672486;MQBZ=-0.228208;MQSBZ=1.4263;BQBZ=-0.89099;FS=0;MQ0F=0;AC=1;AN=6;DP4=6,10,1,6;MQ=38	GT:PL	0/0:0,18,175	0/0:0,15,154	0/1:146,0,113
OAR1	183201194	.	A	G	181.313	PASS	DP=64;VDB=0.00166571;SGB=8.77574;RPBZ=0.891152;MQBZ=0.329553;MQSBZ=-0.227282;BQBZ=0.565053;FS=0;MQ0F=0;AC=1;AN=6;DP4=16,11,3,5;MQ=39	GT:PL	0/1:216,0,72	0/0:0,30,255	0/0:0,42,255
OAR1	183340464	.	T	A	172.093	PASS	DP=37;VDB=0.0941654;SGB=3.53239;RPBZ=0.783263;MQBZ=-0.857894;MQSBZ=-1.01994;BQBZ=-1.52227;FS=0;MQ0F=0;AC=2;AN=6;DP4=5,7,3,6;MQ=39	GT:PL	0/0:0,21,196	1/1:213,24,0	0/0:0,6,156
OAR1	183377928	.	T	C	136.254	PASS	DP=52;VDB=0.0283055;SGB=-0.864905;RPBZ=-1.39869;MQBZ=0.479959;MQSBZ=-2.13145;BQBZ=-0.412781;FS=0;MQ0F=0;AC=2;AN=6;DP4=12,12,5,2;MQ=39	GT:PL	0/0:0,6,255	1/1:177,18,0	0/0:0,27,238
OAR1	183457643	.	C	T	352.522	PASS	DP=91;VDB=0.000563822;SGB=11.7068;RPBZ=0.587841;MQBZ=-1.15078;MQSBZ=0.788595;BQBZ=-0.545648;FS=0;MQ0F=0;AC=3;AN=6;DP4=18,10,12,9;MQ=39	GT:PL	0/1:137,0,220	1/1:255,9,0	0/0:0,57,255
OAR1	183467618	.	T	G	450.473	PASS	DP=77;VDB=0.159721;SGB=10.7699;RPBZ=0.827465;MQBZ=0.497642;MQSBZ=0.552561;BQBZ=1.41179;FS=0;MQ0F=0;AC=3;AN=6;DP4=18,7,13,7;MQ=40	GT:PL	0/1:236,0,158	0/0:0,54,255	1/1:255,33,0
OAR1	183483436	.	C	A	468.939	PASS	DP=53;VDB=0.295913;SGB=11.5964;RPBZ=0.571675;MQBZ=-0.0387503;MQSBZ=-0.88217;BQBZ=1.50551;FS=0;MQ0F=0;AC=3;AN=6;DP4=3,5,12,11;MQ=40	GT:PL	0/1:255,0,31	0/0:0,18,185	1/1:255,33,0
OAR1	183591424	.	C	T	30.5173	PASS	DP=42;VDB=0.868052;SGB=1.90845;RPBZ=-0.378205;MQBZ=-1.03729;MQSBZ=-1.73494;BQBZ=-0.292777;FS=0;MQ0F=0;AC=1;AN=6;DP4=12,10,0,3;MQ=39	GT:PL	0/0:0,18,191	0/0:0,33,255	0/1:65,0,144
OAR1	183628214	.	C	T	127.242	PASS	DP=42;VDB=0.031576;SGB=-1.24859;RPBZ=-0.550343;MQBZ=-0.637266;MQSBZ=-1.70694;BQBZ=-0.78905;FS=0;MQ0F=0;AC=3;AN=8;DP4=10,9,2,4;MQ=38	GT:PL	1/1:147,15,0	0/0:0,39,255	0/1:24,0,146
OAR1	183642607	.	G	C	444.992	PASS	DP=60;VDB=0.111864;SGB=10.0859;RPBZ=0.639111;MQBZ=-1.48962;MQSBZ=-0.830291;BQBZ=0.0234814;FS=0;MQ0F=0;AC=4;AN=6;DP4=6,8,10,9;MQ=39	GT:PL	1/1:253,33,0	1/1:234,24,0	0/0:0,42,255
OAR1	183719135	.	T	C	96.8262	PASS	DP=50;VDB=0.184775;SGB=3.26056;RPBZ=1.84741;MQBZ=0.733451;MQSBZ=-0.557509;BQBZ=0.26018;FS=0;MQ0F=0;AC=1;AN=6;DP4=11,13,2,2;MQ=40	GT:PL	0/0:0,27,255	0/0:0,33,255	0/1:131,0,126
OAR1	183951729	.	T	C	201.016	PASS	DP=22;VDB=0.0980063;SGB=1.89663;RPBZ=-0.0719243;MQBZ=0.772834;MQSBZ=2.37576;BQBZ=0.236829;FS=0;MQ0F=0;AC=4;AN=6;DP4=2,4,3,4;MQ=39	GT:PL	1/1:104,9,0	1/1:138,12,0	0/0:0,18,182
OAR1	18404831	.	G	A	615.769	PASS	DP=88;VDB=2.37239e-08;SGB=8.77214;RPBZ=0.993737;MQBZ=-0.711385;MQSBZ=-0.767641;BQBZ=-0.17694;FS=0;MQ0F=0;AC=5;AN=6;DP4=5,3,20,21;MQ=39	GT:PL	0/1:140,0,211	1/1:255,48,0	1/1:255,57,0
OAR1	184102161	.	G	A	273.518	PASS	DP=43;VDB=0.029765;SGB=6.92904;RPBZ=-0.751863;MQBZ=0.19043;MQSBZ=-1.98206;BQBZ=0.741373;FS=0;MQ0F=0;AC=3;AN=6;DP4=6,4,9,4;MQ=40	GT:PL	0/1:63,0,142	1/1:251,33,0	0/0:0,15,169
OAR1	184166835	.	A	G	118.916	PASS	DP=16;VDB=0.0697235;SGB=-0.821;RPBZ=0.518563;MQBZ=-0.707107;MQSBZ=-1.11803;BQBZ=-1.06904;FS=0;MQ0F=0;AC=4;AN=6;DP4=1,2,4,2;MQ=39	GT:PL	0/1:36,0,36	1/1:55,6,0	0/1:63,0,70
OAR1	184473122	.	G	C	626.035	PASS	DP=59;VDB=0.00772124;SGB=4.65109;RPBZ=-2.60647;MQBZ=0.0532639;MQSBZ=0.560933;BQBZ=-0.856543;FS=0;MQ0F=0;AC=4;AN=6;DP4=3,4,13,14;MQ=40	GT:PL	0/1:228,0,12	1/1:255,33,0	0/1:180,0,163
OAR1	184473227	.	T	C	138.227	PASS	DP=8;VDB=0.0167502;SGB=1.29402;RPBZ=0.337374;MQBZ=0.394405;FS=0;MQ0F=0;AC=5;AN=6;DP4=0,2,0,6;MQ=41	GT:PL	0/1:0,6,66	1/1:110,12,0	1/1:66,6,0
OAR1	184583385	.	A	G	157.437	PASS	DP=58;VDB=0.0760875;SGB=-9.73547;RPBZ=-2.19696;MQBZ=-0.940536;MQSBZ=-1.46632;BQBZ=0.756488;FS=0;MQ0F=0;AC=2;AN=6;DP4=9,16,3,5;MQ=38	GT:PL	0/1:118,0,138	0/0:0,0,255	0/1:73,0,126
OAR1	184628630	.	A	T	422.535	PASS	DP=31;VDB=0.00384359;SGB=2.49795;RPBZ=-0.74673;MQBZ=0.700656;MQSBZ=-0.056534;BQBZ=1.7606;FS=0;MQ0F=0;AC=5;AN=6;DP4=1,1,8,7;MQ=37	GT:PL	0/1:121,0,47	1/1:84,6,0	1/1:252,27,0
OAR1	184640848	.	C	T	115.802	PASS	DP=86;VDB=0.320361;SGB=4.63151;RPBZ=1.30821;MQBZ=0.603234;MQSBZ=-0.638817;BQBZ=1.40513;FS=0;MQ0F=0;AC=1;AN=6;DP4=21,22,3,2;MQ=41	GT:PL	0/1:150,0,173	0/0:0,54,255	0/0:0,54,255
OAR1	184692601	.	C	A	74.2001	PASS	DP=21;VDB=0.0149992;SGB=-2.00512;RPBZ=0.171652;MQBZ=-0.223607;MQSBZ=0.111803;BQBZ=0;FS=0;MQ0F=0;AC=2;AN=6;DP4=5,3,3,1;MQ=40	GT:PL	0/1:77,0,100	0/0:0,9,119	0/1:33,0,57
OAR1	184724931	.	T	G	77.2642	PASS	DP=14;VDB=0.318564;SGB=-0.535564;RPBZ=-0.599866;MQBZ=-0.19518;MQSBZ=-0.872872;BQBZ=0.516398;FS=0;MQ0F=0;AC=3;AN=6;DP4=1,4,1,2;MQ=39	GT:PL	0/1:33,0,63	0/0:0,9,103	1/1:82,6,0
OAR1	184757594	.	T	C	109.77	PASS	DP=17;VDB=0.0949329;SGB=0.0467143;RPBZ=-1.75977;MQBZ=1.21716;MQSBZ=0.9759;BQBZ=-0.243975;FS=0;MQ0F=0;AC=3;AN=6;DP4=5,1,2,2;MQ=40	GT:PL	0/1:30,0,36	0/0:0,15,135	1/1:119,9,0
OAR1	184887201	.	G	A	275.255	PASS	DP=44;VDB=0.0242683;SGB=5.56313;RPBZ=0.98343;MQBZ=-0.662045;MQSBZ=0.467326;BQBZ=-0.383287;FS=0;MQ0F=0;AC=3;AN=8;DP4=7,6,6,6;MQ=39	GT:PL	1/1:255,30,0	0/0:0,24,230	0/1:64,0,126
OAR1	184914784	.	A	G	72.4808	PASS	DP=29;VDB=0.672523;SGB=1.90845;RPBZ=-0.193294;MQBZ=0.853564;MQSBZ=-0.340939;BQBZ=1.18368;FS=0;MQ0F=0;AC=1;AN=6;DP4=11,3,2,1;MQ=38	GT:PL	0/1:107,0,30	0/0:0,27,218	0/0:0,12,130
OAR1	18491985	.	G	C	386.452	PASS	DP=56;VDB=0.00759059;SGB=8.03766;RPBZ=-0.356946;MQBZ=0;MQSBZ=1.48474;BQBZ=0.0739924;FS=0;MQ0F=0;AC=3;AN=6;DP4=7,8,8,8;MQ=41	GT:PL	0/0:0,33,255	0/1:172,0,109	1/1:255,30,0
OAR1	185070924	.	A	C	172.649	PASS	DP=11;VDB=0.0275165;SGB=1.36771;RPBZ=1;BQBZ=-0.866025;FS=0;MQ0F=0;AC=5;AN=6;DP4=0,1,2,4;MQ=42	GT:PL	1/1:172,15,0	0/1:0,3,42	1/1:36,3,0
OAR1	185152997	.	C	T	301.973	PASS	DP=31;VDB=0.00863719;SGB=1.0273;RPBZ=1.02493;MQBZ=-0.76341;MQSBZ=1.70698;BQBZ=-0.512092;FS=0;MQ0F=0;AC=4;AN=6;DP4=4,2,7,6;MQ=34	GT:PL	0/1:73,0,33	1/1:143,12,0	0/1:122,0,116
OAR1	185490389	.	C	A	216.727	PASS	DP=25;VDB=0.0244851;SGB=2.4014;RPBZ=-0.649073;BQBZ=0.0809937;FS=0;MQ0F=0;AC=3;AN=6;DP4=2,4,2,6;MQ=42	GT:PL	0/0:0,9,119	1/1:177,15,0	0/1:79,0,96
OAR1	185490440	.	T	C	34.9947	PASS	DP=18;VDB=0.1;SGB=0.604408;RPBZ=-1.5676;BQBZ=2.35464;FS=0;MQ0F=0;AC=1;AN=6;DP4=1,11,1,1;MQ=42	GT:PL	0/0:0,9,74	0/1:69,0,86	0/0:0,18,123
OAR1	185611318	.	C	T	172.998	PASS	DP=34;VDB=0.190922;SGB=6.20246;RPBZ=-1.23143;MQBZ=0.652247;MQSBZ=-0.0572846;BQBZ=-0.0979342;FS=0;MQ0F=0;AC=1;AN=6;DP4=6,6,4,3;MQ=39	GT:PL	0/1:208,0,18	0/0:0,21,206	0/0:0,12,138
OAR1	185639542	.	G	A	92.7448	PASS	DP=48;VDB=0.0452455;SGB=3.26056;RPBZ=1.19753;MQBZ=-0.497218;MQSBZ=-1.2244;BQBZ=1.3705;FS=0;MQ0F=0;AC=1;AN=6;DP4=12,11,3,1;MQ=40	GT:PL	0/1:127,0,87	0/0:0,30,255	0/0:0,30,255
OAR1	185686707	.	T	G	85.6139	PASS	DP=56;VDB=0.00388909;SGB=4.63151;RPBZ=2.20938;MQBZ=0.16045;MQSBZ=2.06489;BQBZ=-1.17493;FS=0;MQ0F=0;AC=1;AN=6;DP4=18,12,2,3;MQ=38	GT:PL	0/1:120,0,188	0/0:0,39,255	0/0:0,24,255
OAR1	185698186	.	G	A	139.138	PASS	DP=50;VDB=0.427859;SGB=7.39213;RPBZ=1.37494;MQBZ=-0.496508;MQSBZ=1.54343;BQBZ=-1.20709;FS=0;MQ0F=0;AC=2;AN=6;DP4=10,13,4,3;MQ=38	GT:PL	0/0:0,21,200	0/0:0,48,255	1/1:181,21,0
OAR1	185760530	.	G	A	141.794	PASS	DP=52;VDB=0.0309674;SGB=6.01014;RPBZ=-0.576186;MQBZ=-1.03946;MQSBZ=0.447765;BQBZ=0.966306;FS=0;MQ0F=0;AC=1;AN=6;DP4=12,12,3,3;MQ=40	GT:PL	0/1:176,0,140	0/0:0,27,251	0/0:0,30,255
OAR1	185936517	.	A	G	102.091	PASS	DP=41;VDB=0.0161322;SGB=-1.63269;RPBZ=-0.253802;MQBZ=0.512989;MQSBZ=1;BQBZ=-0.195518;FS=0;MQ0F=0;AC=2;AN=6;DP4=8,11,4,1;MQ=41	GT:PL	0/1:96,0,11	0/0:0,24,228	0/1:42,0,250
OAR1	186048787	.	G	A	570.389	PASS	DP=40;VDB=0.0011243;SGB=2.56009;RPBZ=-0.915457;MQBZ=-0.483046;MQSBZ=-1.24722;BQBZ=-0.826518;FS=0;MQ0F=0;AC=5;AN=6;DP4=0,1,12,8;MQ=40	GT:PL	1/1:208,18,0	0/1:218,0,15	1/1:179,18,0
OAR1	186130596	.	C	T	303.626	PASS	DP=34;VDB=0.00192573;SGB=3.95883;RPBZ=1.0902;MQBZ=-0.572526;MQSBZ=0.0940513;BQBZ=1.29351;FS=0;MQ0F=0;AC=4;AN=6;DP4=3,2,4,12;MQ=39	GT:PL	0/1:20,0,89	1/1:255,39,0	0/1:65,0,60
OAR1	186198205	.	G	A	45.8333	PASS	DP=39;VDB=0.192436;SGB=1.90845;RPBZ=-0.830855;MQBZ=-0.344617;MQSBZ=-0.838707;BQBZ=-0.698285;FS=0;MQ0F=0;AC=1;AN=6;DP4=9,12,2,1;MQ=38	GT:PL	0/0:0,18,136	0/0:0,36,255	0/1:80,0,94
OAR1	186260397	.	T	C	253.89	PASS	DP=54;VDB=0.148495;SGB=5.27335;RPBZ=1.20068;MQBZ=-0.184601;MQSBZ=0.0222106;BQBZ=-0.664065;FS=0;MQ0F=0;AC=2;AN=6;DP4=13,8,3,9;MQ=38	GT:PL	0/1:162,0,146	0/0:0,36,255	0/1:128,0,94
OAR1	186317503	.	G	A	395.503	PASS	DP=97;VDB=1.47161e-05;SGB=18.6058;RPBZ=0.265731;MQBZ=-0.415067;MQSBZ=-0.848783;BQBZ=-0.0550882;FS=0;MQ0F=0;AC=3;AN=6;DP4=13,13,14,17;MQ=37	GT:PL	0/1:181,0,191	0/0:0,57,255	1/1:255,69,0
OAR1	186367305	.	T	C	213.037	PASS	DP=67;VDB=0.020358;SGB=8.77574;RPBZ=-1.3672;MQBZ=0.856572;MQSBZ=0.449578;BQBZ=2.13659;FS=0;MQ0F=0;AC=2;AN=6;DP4=19,13,4,4;MQ=39	GT:PL	0/0:0,45,255	0/0:0,51,255	1/1:255,24,0
OAR1	186380934	.	G	A	78.7683	PASS	DP=92;VDB=0.374572;SGB=6.01014;RPBZ=-1.1865;MQBZ=-2.13322;MQSBZ=-1.36729;BQBZ=-0.734951;FS=0;MQ0F=0;AC=1;AN=6;DP4=22,26,4,2;MQ=38	GT:PL	0/1:113,0,153	0/0:0,60,255	0/0:0,66,255
OAR1	18659195	.	G	A	211.648	PASS	DP=82;VDB=0.0516518;SGB=14.3163;RPBZ=0.514438;MQBZ=-1.26319;MQSBZ=1.75011;BQBZ=-0.714751;FS=0;MQ0F=0;AC=1;AN=6;DP4=22,14,7,5;MQ=37	GT:PL	0/0:0,51,255	0/0:0,39,255	0/1:246,0,148
OAR1	186688831	.	G	A	637.977	PASS	DP=61;VDB=0.000142786;SGB=7.81577;RPBZ=0.0862495;MQBZ=-1.30425;MQSBZ=1.42486;BQBZ=-1.40187;FS=0;MQ0F=0;AC=5;AN=6;DP4=2,1,13,20;MQ=38	GT:PL	1/1:197,18,0	1/1:255,51,0	0/1:221,0,81
OAR1	186865717	.	T	C	30.8461	PASS	DP=30;VDB=0.02;SGB=0.604408;RPBZ=-1.77099;MQBZ=0.85812;MQSBZ=-0.598052;BQBZ=1.24101;FS=0;MQ0F=0;AC=1;AN=6;DP4=5,12,0,2;MQ=36	GT:PL	0/1:65,0,65	0/0:0,21,154	0/0:0,24,205
OAR1	186930906	.	C	A	262.053	PASS	DP=23;VDB=0.00657551;SGB=0.331171;RPBZ=-2.51385;MQBZ=-0.663234;MQSBZ=-0.859791;BQBZ=0.920326;FS=0;MQ0F=0;AC=4;AN=6;DP4=2,2,7,3;MQ=38	GT:PL	0/1:30,0,36	1/1:191,18,0	0/1:77,0,87
OAR1	186947331	.	C	T	289.869	PASS	DP=66;VDB=0.162982;SGB=6.67268;RPBZ=0.690425;MQBZ=-1.66036;MQSBZ=-0.120466;BQBZ=1.20074;FS=0;MQ0F=0.0151515;AC=2;AN=6;DP4=15,10,7,7;MQ=37	GT:PL	0/1:194,0,136	0/0:0,45,255	0/1:132,0,117
OAR1	186964931	.	C	T	453.491	PASS	DP=52;VDB=0.000114227;SGB=3.55065;RPBZ=0.616609;MQBZ=0.927822;MQSBZ=0.302302;BQBZ=0.170434;FS=0;MQ0F=0;AC=4;AN=6;DP4=3,4,9,13;MQ=41	GT:PL	0/1:63,0,14	1/1:255,33,0	0/1:172,0,164
OAR1	187403858	.	A	C	671.908	PASS	DP=54;VDB=0.00318664;SGB=4.51576;RPBZ=-1.42885;MQBZ=-0.873812;MQSBZ=0.412521;BQBZ=-0.0417293;FS=0;MQ0F=0;AC=5;AN=6;DP4=2,1,17,11;MQ=40	GT:PL	1/1:217,24,0	1/1:255,33,0	0/1:235,0,79
OAR1	187403965	.	G	T	127.374	PASS	DP=17;VDB=1.0104e-05;SGB=3.57927;RPBZ=1.22818;MQBZ=1.10195;BQBZ=-1.55599;FS=0;MQ0F=0;AC=2;AN=6;DP4=0,7,0,10;MQ=39	GT:PL	0/1:96,0,8	0/0:0,15,111	0/1:69,0,15
OAR1	187451477	.	A	G	35.0598	PASS	DP=23;VDB=0.1;SGB=0.604408;RPBZ=0.430422;MQBZ=0.660578;MQSBZ=1.24838;BQBZ=-1.15601;FS=0;MQ0F=0;AC=1;AN=6;DP4=6,4,1,1;MQ=38	GT:PL	0/0:0,12,134	0/1:69,0,86	0/0:0,9,118
OAR1	187451513	.	A	G	78.0719	PASS	DP=24;VDB=0.131948;SGB=1.90845;RPBZ=2.03961;MQBZ=0.806226;MQSBZ=0;BQBZ=0.80904;FS=0;MQ0F=0;AC=2;AN=6;DP4=4,6,2,1;MQ=39	GT:PL	0/0:0,12,134	0/0:0,18,181	1/1:118,9,0
OAR1	187500060	.	T	C	213.021	PASS	DP=55;VDB=0.0270688;SGB=11.5453;RPBZ=-1.21662;MQBZ=1.49071;MQSBZ=0.35453;BQBZ=1.04957;FS=0;MQ0F=0;AC=2;AN=6;DP4=9,11,4,6;MQ=41	GT:PL	0/0:0,21,199	0/0:0,39,255	1/1:255,30,0
OAR1	187571408	.	T	A	31.5049	PASS	DP=47;VDB=0.1;SGB=0.604408;RPBZ=0.476994;MQBZ=0.258199;MQSBZ=-0.57735;BQBZ=1.71653;FS=0;MQ0F=0;AC=1;AN=6;DP4=7,23,1,1;MQ=41	GT:PL	0/1:66,0,131	0/0:0,30,217	0/0:0,48,255
OAR1	187889581	.	T	C	91.1681	PASS	DP=24;VDB=0.00113077;SGB=7.39213;RPBZ=1.71628;MQBZ=1.16086;BQBZ=-0.98305;FS=0;MQ0F=0;AC=1;AN=6;DP4=17,0,7,0;MQ=39	GT:PL	0/1:126,0,29	0/0:0,30,158	0/0:0,15,126
OAR1	187889663	.	G	C	559.906	PASS	DP=80;VDB=0.0118922;SGB=8.72949;RPBZ=1.04047;MQBZ=-0.23903;MQSBZ=0.0375022;BQBZ=-0.436964;FS=0;MQ0F=0;AC=4;AN=6;DP4=1,7,17,19;MQ=39	GT:PL	0/1:250,0,6	1/1:255,63,0	0/1:90,0,161
OAR1	187926641	.	C	T	611.831	PASS	DP=61;VDB=0.0963614;SGB=4.70985;RPBZ=2.10323;MQBZ=-0.595852;MQSBZ=1.00326;BQBZ=-0.435772;FS=0;MQ0F=0;AC=5;AN=6;DP4=4,2,17,10;MQ=38	GT:PL	1/1:213,24,0	1/1:255,36,0	0/1:178,0,162
OAR1	188126924	.	C	T	126.706	PASS	DP=32;VDB=0.00688729;SGB=4.97668;RPBZ=1.407;MQBZ=-1.55026;MQSBZ=0.0654654;BQBZ=1.38193;FS=0;MQ0F=0;AC=1;AN=6;DP4=10,3,5,1;MQ=41	GT:PL	0/1:160,0,92	0/0:0,24,241	0/0:0,3,42
OAR1	188282887	.	C	T	35.6518	PASS	DP=15;VDB=0.32;SGB=0.604408;RPBZ=0.167668;BQBZ=0.872872;FS=0;MQ0F=0;AC=1;AN=6;DP4=1,5,1,1;MQ=42	GT:PL	0/1:69,0,92	0/0:0,6,72	0/0:0,3,42
OAR1	188310962	.	G	C	132.674	PASS	DP=8;VDB=0.0178597;SGB=1.20553;RPBZ=-2;MQBZ=-0.57735;FS=0;MQ0F=0;AC=4;AN=6;DP4=2,0,6,0;MQ=41	GT:PL	0/1:0,3,36	1/1:90,9,0	0/1:79,0,24
OAR1	188311055	.	T	C	73.778	PASS	DP=41;VDB=0.0707707;SGB=3.26056;RPBZ=1.22455;MQBZ=-1.34943;MQSBZ=1.07477;BQBZ=-0.112882;FS=0;MQ0F=0;AC=1;AN=6;DP4=7,12,3,1;MQ=39	GT:PL	0/1:108,0,144	0/0:0,24,243	0/0:0,18,179
OAR1	188743105	.	C	T	468.051	PASS	DP=51;VDB=1.51839e-07;SGB=9.7842;RPBZ=0.434291;MQBZ=0.39067;MQSBZ=0.421473;BQBZ=0.142062;FS=0;MQ0F=0;AC=4;AN=6;DP4=5,3,7,13;MQ=39	GT:PL	0/0:0,24,229	1/1:255,33,0	1/1:255,27,0
OAR1	188776343	.	T	C	58.6304	PASS	DP=48;VDB=0.036923;SGB=1.90845;RPBZ=1.43565;MQBZ=0.732399;MQSBZ=1.45513;BQBZ=1.787;FS=0;MQ0F=0;AC=1;AN=6;DP4=18,7,1,2;MQ=38	GT:PL	0/0:0,33,255	0/1:93,0,157	0/0:0,24,224
OAR1	188938083	.	T	C	249.282	PASS	DP=17;VDB=0.0147154;SGB=1.81614;RPBZ=-0.787839;MQBZ=-0.353553;MQSBZ=0.707107;BQBZ=-0.353553;FS=0;MQ0F=0;AC=5;AN=6;DP4=1,0,5,3;MQ=39	GT:PL	0/1:0,3,42	1/1:133,12,0	1/1:153,12,0
OAR1	189046276	.	G	A	112.354	PASS	DP=52;VDB=0.250121;SGB=6.01014;RPBZ=1.00202;MQBZ=1.17148;MQSBZ=1.15678;BQBZ=-0.029406;FS=0;MQ0F=0;AC=1;AN=6;DP4=14,11,4,2;MQ=40	GT:PL	0/0:0,45,255	0/0:0,24,233	0/1:147,0,50
OAR1	189079587	.	A	C	136.511	PASS	DP=39;VDB=0.25494;SGB=4.63151;RPBZ=-0.549198;MQBZ=0.785014;MQSBZ=0.198206;BQBZ=-1.09867;FS=0;MQ0F=0;AC=2;AN=6;DP4=8,9,2,3;MQ=40	GT:PL	1/1:178,15,0	0/0:0,24,231	0/0:0,27,255
OAR1	189103834	.	T	C	98.5875	PASS	DP=31;VDB=0.0101127;SGB=-1.62982;RPBZ=-0.919005;MQBZ=-1.35475;MQSBZ=1.22116;BQBZ=-0.65054;FS=0;MQ0F=0;AC=2;AN=6;DP4=5,8,3,2;MQ=38	GT:PL	1/1:137,12,0	0/0:0,27,255	0/0:0,1,112
OAR1	189174599	.	C	T	471.378	PASS	DP=72;VDB=0.00485044;SGB=13.0483;RPBZ=-0.405508;MQBZ=0.445844;MQSBZ=1.38836;BQBZ=1.28158;FS=0;MQ0F=0;AC=3;AN=6;DP4=11,4,11,14;MQ=39	GT:PL	0/0:0,36,255	1/1:255,3,0	0/1:255,0,34
OAR1	189194854	.	T	C	37.934	PASS	DP=33;VDB=0.38;SGB=0.604408;RPBZ=1.12681;MQBZ=0.779194;MQSBZ=0.627892;BQBZ=0.891936;FS=0;MQ0F=0;AC=1;AN=6;DP4=10,6,1,1;MQ=41	GT:PL	0/0:0,12,148	0/0:0,30,255	0/1:72,0,60
OAR1	189461161	.	C	A	154.551	PASS	DP=19;VDB=0.0769344;SGB=1.29402;RPBZ=-0.458524;MQBZ=1.63299;MQSBZ=0.422577;BQBZ=-0.301928;FS=0;MQ0F=0;AC=2;AN=6;DP4=2,3,2,4;MQ=38	GT:PL	0/1:127,0,28	0/0:0,6,78	0/1:63,0,33
OAR1	189513802	.	C	T	65.5599	PASS	DP=64;VDB=0.735663;SGB=3.26056;RPBZ=0.628407;MQBZ=-0.68174;MQSBZ=-1.86277;BQBZ=0.948833;FS=0;MQ0F=0;AC=1;AN=6;DP4=17,14,3,1;MQ=40	GT:PL	0/0:0,27,234	0/0:0,45,255	0/1:100,0,193
OAR1	189747495	.	T	C	99.7757	PASS	DP=83;VDB=0.00580824;SGB=6.01014;RPBZ=1.67681;MQBZ=-1.77525;MQSBZ=0.449496;BQBZ=-2.61723;FS=0;MQ0F=0;AC=1;AN=6;DP4=13,26,1,5;MQ=40	GT:PL	0/0:0,45,255	0/0:0,48,255	0/1:134,0,175
OAR1	189850358	.	G	A	199.532	PASS	DP=30;VDB=0.00342648;SGB=3.26741;RPBZ=-0.209621;MQBZ=-0.738405;MQSBZ=-1.69966;BQBZ=-0.375154;FS=0;MQ0F=0;AC=2;AN=6;DP4=3,7,3,6;MQ=38	GT:PL	0/1:69,0,58	0/0:0,18,192	0/1:167,0,39
OAR1	189850374	.	T	C	206.504	PASS	DP=30;VDB=0.000905973;SGB=3.26741;RPBZ=-0.295111;MQBZ=-0.738405;MQSBZ=-1.69966;BQBZ=-0.190693;FS=0;MQ0F=0;AC=2;AN=6;DP4=3,7,3,6;MQ=38	GT:PL	0/1:69,0,58	0/0:0,18,192	0/1:174,0,39
OAR1	189982496	.	A	C	346.905	PASS	DP=77;VDB=0.000420324;SGB=2.22066;RPBZ=0.483089;MQBZ=-0.235428;MQSBZ=-1.4032;BQBZ=0.779275;FS=0;MQ0F=0;AC=2;AN=6;DP4=14,16,7,8;MQ=38	GT:PL	0/1:156,0,127	0/0:0,51,255	0/1:227,0,166
OAR1	190220551	.	C	T	289.218	PASS	DP=33;VDB=0.0157829;SGB=5.12146;RPBZ=0.603763;MQBZ=-0.542561;MQSBZ=0;BQBZ=1.97379;FS=0;MQ0F=0;AC=4;AN=6;DP4=5,1,7,4;MQ=40	GT:PL	1/1:255,27,0	0/0:0,18,185	1/1:75,6,0
OAR1	190387578	.	G	C	79.6843	PASS	DP=13;VDB=0.354794;SGB=1.11484;RPBZ=-1.8345;MQBZ=0.866025;MQSBZ=0.866025;BQBZ=0.866025;FS=0;MQ0F=0;AC=2;AN=6;DP4=2,2,2,1;MQ=41	GT:PL	1/1:118,9,0	0/0:0,6,84	0/0:0,6,78
OAR1	190636538	.	C	T	202.916	PASS	DP=47;VDB=0.0200015;SGB=3.22748;RPBZ=-1.40759;MQBZ=-0.048555;MQSBZ=-1.31098;BQBZ=-0.0730787;FS=0;MQ0F=0;AC=2;AN=6;DP4=11,6,6,3;MQ=39	GT:PL	0/1:131,0,95	0/0:0,33,255	0/1:108,0,98
OAR1	191532567	.	T	C	154.811	PASS	DP=16;VDB=0.000595752;SGB=1.55364;RPBZ=-0.767426;MQBZ=1.22474;MQSBZ=0.654654;BQBZ=0.243975;FS=0;MQ0F=0;AC=3;AN=6;DP4=2,2,5,1;MQ=40	GT:PL	0/1:36,0,17	1/1:158,15,0	0/0:0,9,113
OAR1	191545971	.	A	G	309.415	PASS	DP=66;VDB=0.00750673;SGB=9.8798;RPBZ=1.53953;MQBZ=-0.473834;MQSBZ=0.917973;BQBZ=0.483046;FS=0;MQ0F=0;AC=3;AN=6;DP4=7,11,7,11;MQ=39	GT:PL	0/1:95,0,161	0/0:0,39,255	1/1:255,45,0
OAR1	191649762	.	C	G	112.885	PASS	DP=23;VDB=0.00655935;SGB=3.78388;RPBZ=1.69291;MQBZ=-0.67036;MQSBZ=0.917928;BQBZ=-0.313125;FS=0;MQ0F=0;AC=2;AN=6;DP4=8,1,4,1;MQ=39	GT:PL	0/0:0,15,166	1/1:154,15,0	0/0:0,12,111
OAR1	191649787	.	G	A	34.9059	PASS	DP=27;VDB=0.14;SGB=0.604408;RPBZ=-0.922036;MQBZ=0.917928;MQSBZ=-0.391406;BQBZ=0.599145;FS=0;MQ0F=0;AC=1;AN=6;DP4=10,2,1,1;MQ=39	GT:PL	0/1:69,0,81	0/0:0,15,165	0/0:0,12,116
OAR1	191974389	.	C	T	588.827	PASS	DP=50;VDB=0.00101498;SGB=3.89833;RPBZ=0.115713;MQBZ=-1.4718;MQSBZ=0.75099;BQBZ=-1.49071;FS=0;MQ0F=0;AC=5;AN=6;DP4=1,4,14,10;MQ=39	GT:PL	1/1:192,21,0	1/1:255,33,0	0/1:176,0,144
OAR1	19204085	.	G	T	247.188	PASS	DP=34;VDB=0.0296961;SGB=-1.33969;RPBZ=0.570447;MQBZ=-1.29936;MQSBZ=-1.001;BQBZ=-0.758047;FS=0;MQ0F=0;AC=4;AN=6;DP4=5,4,3,8;MQ=38	GT:PL	0/1:51,0,148	1/1:169,18,0	0/1:64,0,124
OAR1	192093504	.	A	G	68.8584	PASS	DP=38;VDB=0.112085;SGB=-2.00771;RPBZ=1.1291;MQBZ=0.112609;MQSBZ=-1.10334;FS=0;MQ0F=0;AC=2;AN=6;DP4=6,9,3,1;MQ=35	GT:PL	0/1:69,0,105	0/1:37,0,176	0/0:0,18,131
OAR1	192372305	.	C	A	149.143	PASS	DP=82;VDB=0.0389458;SGB=6.01014;RPBZ=-0.229343;MQBZ=1.09678;MQSBZ=-0.105937;BQBZ=-1.34998;FS=0;MQ0F=0;AC=1;AN=6;DP4=18,22,3,3;MQ=39	GT:PL	0/0:0,36,255	0/0:0,78,255	0/1:184,0,42
OAR1	192734410	.	T	A	695.8	PASS	DP=68;VDB=2.95305e-06;SGB=5.43558;RPBZ=0.25727;MQBZ=-0.671448;MQSBZ=-0.555169;BQBZ=-1.24141;FS=0;MQ0F=0;AC=5;AN=6;DP4=4,3,17,15;MQ=37	GT:PL	1/1:255,33,0	1/1:255,36,0	0/1:220,0,184
OAR1	192951826	.	G	A	213.746	PASS	DP=28;VDB=4.93571e-05;SGB=4.29628;RPBZ=1.97456;MQBZ=1.04551;MQSBZ=1.15329;BQBZ=-1.30893;FS=0;MQ0F=0;AC=2;AN=6;DP4=4,3,2,9;MQ=39	GT:PL	0/0:0,6,84	0/1:93,0,93	0/1:156,0,22
OAR1	193157538	.	G	C	526.746	PASS	DP=71;VDB=0.0680976;SGB=1.11906;RPBZ=-1.69717;MQBZ=0.0878867;MQSBZ=-1.02214;BQBZ=0.61397;FS=0;MQ0F=0;AC=3;AN=6;DP4=7,10,14,10;MQ=37	GT:PL	0/1:150,0,52	0/1:208,0,139	0/1:204,0,204
OAR1	19324536	.	G	A	187.901	PASS	DP=50;VDB=0.163924;SGB=-0.481602;RPBZ=-1.59493;MQBZ=0.172505;MQSBZ=1.58521;BQBZ=1.21666;FS=0;MQ0F=0;AC=2;AN=6;DP4=9,10,3,5;MQ=39	GT:PL	0/1:63,0,125	0/1:161,0,136	0/0:0,27,255
OAR1	19330266	.	C	A	313.949	PASS	DP=67;VDB=0.00830641;SGB=1.4481;RPBZ=3.68992;MQBZ=2.02827;MQSBZ=0;BQBZ=1.29726;FS=0;MQ0F=0;AC=2;AN=6;DP4=13,13,8,5;MQ=38	GT:PL	0/1:200,0,159	0/0:0,45,255	0/1:150,0,143
OAR1	19350558	.	A	G	210.852	PASS	DP=84;VDB=0.0211831;SGB=1.06188;RPBZ=1.30196;MQBZ=-1.8515;MQSBZ=0;BQBZ=-0.280446;FS=0;MQ0F=0;AC=2;AN=6;DP4=22,16,3,9;MQ=39	GT:PL	0/1:155,0,255	0/0:0,42,255	0/1:93,0,255
OAR1	193586078	.	G	A	303.027	PASS	DP=60;VDB=3.49291e-05;SGB=-0.528417;RPBZ=0.522788;MQBZ=0.327095;MQSBZ=0.0954877;BQBZ=-0.717994;FS=0;MQ0F=0;AC=2;AN=6;DP4=10,9,3,12;MQ=38	GT:PL	0/1:111,0,165	0/1:228,0,160	0/0:0,21,196
OAR1	193645386	.	C	A	70.8437	PASS	DP=10;VDB=0.0665622;SGB=2.63855;RPBZ=0.106925;MQBZ=-0.152145;BQBZ=0.816497;FS=0;MQ0F=0;AC=2;AN=6;DP4=0,6,0,4;MQ=39	GT:PL	1/1:110,12,0	0/0:0,3,36	0/0:0,15,117
OAR1	193815965	.	T	C	183.531	PASS	DP=14;VDB=0.0283055;SGB=1.38113;RPBZ=0.929981;MQBZ=-0.571429;MQSBZ=-0.58554;BQBZ=-0.942809;FS=0;MQ0F=0;AC=5;AN=6;DP4=1,0,4,3;MQ=35	GT:PL	1/1:119,9,0	1/1:101,12,0	0/1:0,3,42
OAR1	194143103	.	G	A	41.7978	PASS	DP=15;VDB=0.286646;SGB=-2.00512;RPBZ=-1.69967;MQBZ=-2.28035;BQBZ=1.52023;FS=0;MQ0F=0;AC=2;AN=6;DP4=0,9,0,4;MQ=36	GT:PL	0/0:0,21,100	0/1:48,0,24	0/1:30,0,25
OAR1	194161777	.	T	C	31.0932	PASS	DP=23;VDB=0.02;SGB=0.604408;RPBZ=-0.223184;MQBZ=0.848528;MQSBZ=-0.106904;BQBZ=0.447214;FS=0;MQ0F=0;AC=1;AN=6;DP4=5,5,0,2;MQ=37	GT:PL	0/0:0,9,93	0/0:0,15,153	0/1:65,0,65
OAR1	194161924	.	G	A	153.756	PASS	DP=16;VDB=0.0989217;SGB=1.55364;RPBZ=0;MQBZ=0.654654;MQSBZ=-1.51186;FS=0;MQ0F=0;AC=4;AN=6;DP4=1,1,3,3;MQ=37	GT:PL	0/1:0,3,42	0/1:165,0,6	1/1:23,3,0
OAR1	19429345	.	C	T	97.1128	PASS	DP=54;VDB=0.233931;SGB=-1.25106;RPBZ=2.61507;MQBZ=0.500748;MQSBZ=1.37263;BQBZ=0.892319;FS=0;MQ0F=0;AC=2;AN=6;DP4=17,9,3,3;MQ=38	GT:PL	0/1:93,0,223	0/0:0,24,223	0/1:42,0,183
OAR1	19429369	.	C	A	60.6459	PASS	DP=50;VDB=0.0157002;SGB=6.01014;RPBZ=-0.936072;MQBZ=-3.04376;MQSBZ=1.17814;BQBZ=-1.97269;FS=0;MQ0F=0;AC=1;AN=6;DP4=13,11,3,3;MQ=37	GT:PL	0/0:0,33,255	0/0:0,21,209	0/1:95,0,174
OAR1	194301610	.	C	T	385.391	PASS	DP=83;VDB=0.0210463;SGB=15.6179;RPBZ=0.0939024;MQBZ=1.57063;MQSBZ=-0.652212;BQBZ=0.674584;FS=0;MQ0F=0;AC=3;AN=6;DP4=7,14,20,7;MQ=38	GT:PL	0/0:0,45,255	0/1:171,0,152	1/1:255,48,0
OAR1	194723958	.	G	A	106.031	PASS	DP=9;VDB=0.138245;SGB=0.312258;RPBZ=-0.725476;MQBZ=-0.5;MQSBZ=0.816497;BQBZ=-0.5;FS=0;MQ0F=0;AC=5;AN=6;DP4=0,1,3,1;MQ=38	GT:PL	0/1:0,3,42	1/1:118,9,0	1/1:23,3,0
OAR1	194764018	.	G	A	113.004	PASS	DP=19;VDB=0.0887943;SGB=-0.821;RPBZ=0.0923425;MQBZ=-1.36083;MQSBZ=-0.422577;BQBZ=-0.233069;FS=0;MQ0F=0;AC=4;AN=6;DP4=2,3,5,1;MQ=35	GT:PL	0/1:30,0,89	0/1:70,0,69	1/1:48,6,0
OAR1	194995234	.	T	A	153.511	PASS	DP=28;VDB=0.61301;SGB=1.94896;RPBZ=1.57838;MQBZ=-1.13389;MQSBZ=0.6742;BQBZ=-0.71566;FS=0;MQ0F=0;AC=2;AN=6;DP4=6,3,5,2;MQ=39	GT:PL	0/0:0,3,36	0/1:122,0,183	0/1:66,0,60
OAR1	195063869	.	T	C	94.9769	PASS	DP=24;VDB=0.00671048;SGB=-2.00512;RPBZ=0.638626;BQBZ=0.969363;FS=0;MQ0F=0;AC=2;AN=6;DP4=4,5,3,1;MQ=42	GT:PL	0/1:33,0,68	0/1:98,0,123	0/0:0,9,110
OAR1	195123906	.	T	C	88.6825	PASS	DP=36;VDB=0.0687819;SGB=4.63151;RPBZ=-0.665787;MQBZ=1.20761;MQSBZ=0.205971;BQBZ=-0.25;FS=0;MQ0F=0;AC=1;AN=6;DP4=10,6,0,5;MQ=38	GT:PL	0/0:0,18,158	0/1:123,0,72	0/0:0,21,209
OAR1	195148992	.	G	A	281.531	PASS	DP=46;VDB=0.00346883;SGB=9.11847;RPBZ=2.01731;MQBZ=-0.189924;MQSBZ=-0.189924;BQBZ=1.25201;FS=0;MQ0F=0;AC=3;AN=6;DP4=2,8,8,8;MQ=39	GT:PL	0/1:67,0,89	1/1:255,39,0	0/0:0,21,197
OAR1	195502000	.	T	C	133.891	PASS	DP=38;VDB=0.0459681;SGB=-1.25106;RPBZ=-1.20736;MQBZ=0.48511;MQSBZ=-0.554366;BQBZ=0.746276;FS=0;MQ0F=0;AC=2;AN=6;DP4=9,8,3,3;MQ=38	GT:PL	0/1:36,0,91	0/0:0,36,255	0/1:134,0,27
OAR1	19568192	.	A	G	117.953	PASS	DP=35;VDB=0.00794932;SGB=-1.25106;RPBZ=0.74962;MQBZ=-1.87736;MQSBZ=1.06726;BQBZ=-0.994874;FS=0;MQ0F=0;AC=2;AN=6;DP4=10,5,3,3;MQ=39	GT:PL	0/1:90,0,130	0/1:64,0,72	0/0:0,27,234
OAR1	195698230	.	A	G	126.46	PASS	DP=45;VDB=0.096133;SGB=4.63151;RPBZ=2.39343;MQBZ=-0.170139;MQSBZ=-0.983415;BQBZ=0.527046;FS=0;MQ0F=0;AC=1;AN=6;DP4=9,9,2,3;MQ=41	GT:PL	0/1:161,0,57	0/0:0,27,255	0/0:0,21,229
OAR1	195704990	.	G	A	56.6706	PASS	DP=36;VDB=0.485334;SGB=-1.62982;RPBZ=0.948429;MQBZ=-2.85998;MQSBZ=-1.17419;BQBZ=0.811763;FS=0;MQ0F=0;AC=2;AN=6;DP4=9,6,2,3;MQ=35	GT:PL	0/1:23,3,0	0/1:71,0,93	0/0:0,36,255
OAR1	195705071	.	C	T	86.4414	PASS	DP=64;VDB=0.0143941;SGB=4.63151;RPBZ=2.61294;MQBZ=0.0303089;MQSBZ=-1.593;BQBZ=0.747195;FS=0;MQ0F=0;AC=1;AN=6;DP4=14,19,1,4;MQ=37	GT:PL	0/0:0,30,255	0/0:0,39,255	0/1:121,0,223
OAR1	195788829	.	T	C	163.402	PASS	DP=31;VDB=0.172927;SGB=2.64773;RPBZ=0.312763;MQBZ=-2.05145;MQSBZ=-1.64116;BQBZ=-1.82967;FS=0;MQ0F=0;AC=3;AN=6;DP4=7,3,1,7;MQ=38	GT:PL	0/1:28,0,104	0/0:0,21,220	1/1:176,18,0
OAR1	195861866	.	C	G	170.54	PASS	DP=45;VDB=0.00429645;SGB=-0.867633;RPBZ=-0.646267;MQBZ=1.12815;MQSBZ=-0.246183;BQBZ=0.436436;FS=0;MQ0F=0;AC=2;AN=6;DP4=5,13,5,2;MQ=41	GT:PL	0/1:90,0,197	0/1:117,0,158	0/0:0,18,178
OAR1	195896313	.	A	G	356.841	PASS	DP=35;VDB=0.0443341;SGB=1.08001;RPBZ=-0.0829162;MQBZ=-1.63128;MQSBZ=0.951661;BQBZ=-1.07016;FS=0;MQ0F=0;AC=4;AN=6;DP4=3,3,6,8;MQ=39	GT:PL	0/1:111,0,60	0/1:160,0,121	1/1:122,12,0
OAR1	196482528	.	G	T	220.447	PASS	DP=69;VDB=0.0148718;SGB=16.5828;RPBZ=2.07258;MQBZ=0.473147;MQSBZ=1.66114;BQBZ=1.72303;FS=0;MQ0F=0;AC=1;AN=6;DP4=14,12,11,4;MQ=41	GT:PL	0/0:0,27,246	0/0:0,33,255	0/1:255,0,138
OAR1	19655163	.	T	G	228.941	PASS	DP=39;VDB=0.00921625;SGB=3.26741;RPBZ=0.252601;MQBZ=-0.257639;MQSBZ=0.125858;BQBZ=1.63623;FS=0;MQ0F=0;AC=2;AN=6;DP4=9,5,2,7;MQ=40	GT:PL	0/1:163,0,2	0/0:0,30,255	0/1:102,0,87
OAR1	196606571	.	T	C	347.481	PASS	DP=28;VDB=0.0387809;SGB=0.568109;RPBZ=-1.11979;MQBZ=0.882735;MQSBZ=-1.19523;BQBZ=0.774371;FS=0;MQ0F=0;AC=4;AN=6;DP4=1,3,5,6;MQ=40	GT:PL	1/1:178,15,0	0/1:105,0,30	0/1:101,0,77
OAR1	196660824	.	G	T	237.709	PASS	DP=22;VDB=0.0735697;SGB=3.57927;RPBZ=-2.22152;MQBZ=-0.267565;MQSBZ=0.0891883;BQBZ=0.555693;FS=0;MQ0F=0;AC=3;AN=6;DP4=2,2,2,8;MQ=36	GT:PL	1/1:149,18,0	0/0:0,9,113	0/1:128,0,9
OAR1	196702005	.	A	G	573.575	PASS	DP=67;VDB=0.000506184;SGB=4.33224;RPBZ=0.217632;MQBZ=-2.49226;MQSBZ=-0.0766997;BQBZ=-1.52918;FS=0;MQ0F=0.0149254;AC=4;AN=6;DP4=7,4,15,11;MQ=37	GT:PL	1/1:248,27,0	0/1:204,0,252	0/1:158,0,15
OAR1	196719340	.	A	G	209.537	PASS	DP=19;VDB=0.301201;SGB=1.61013;RPBZ=-0.191167;MQBZ=1.96214;MQSBZ=-0.560612;BQBZ=1.21988;FS=0;MQ0F=0;AC=3;AN=6;DP4=3,1,4,3;MQ=40	GT:PL	0/0:0,6,59	1/1:176,15,0	0/1:72,0,65
OAR1	196729090	.	G	A	335.999	PASS	DP=66;VDB=0.00269582;SGB=5.94801;RPBZ=-0.504973;MQBZ=-0.426797;MQSBZ=2.02573;BQBZ=-0.722349;FS=0;MQ0F=0;AC=2;AN=6;DP4=9,12,7,6;MQ=39	GT:PL	0/1:172,0,38	0/0:0,45,255	0/1:201,0,102
OAR1	196752348	.	G	T	142.066	PASS	DP=16;VDB=0.438189;SGB=-0.821;RPBZ=1.29099;MQBZ=-1.06066;MQSBZ=-0.707107;BQBZ=0;FS=0;MQ0F=0.0625;AC=5;AN=6;DP4=2,1,4,2;MQ=37	GT:PL	1/1:40,3,0	1/1:45,6,0	0/1:90,0,96
OAR1	196792385	.	G	A	45.9	PASS	DP=12;VDB=0.0221621;SGB=1.56341;RPBZ=-1.90589;BQBZ=-2.04939;FS=0;MQ0F=0;AC=1;AN=6;DP4=3,2,3,0;MQ=42	GT:PL	0/1:79,0,24	0/0:0,9,118	0/0:0,3,42
OAR1	196814494	.	A	G	385.494	PASS	DP=63;VDB=0.0272048;SGB=11.5841;RPBZ=0.314869;MQBZ=-1.8324;MQSBZ=-0.421242;BQBZ=-1.23087;FS=0;MQ0F=0;AC=3;AN=6;DP4=10,8,11,10;MQ=38	GT:PL	0/1:171,0,134	1/1:255,45,0	0/0:0,39,255
OAR1	196848975	.	T	C	43.9265	PASS	DP=53;VDB=0.131948;SGB=1.90845;RPBZ=-1.22614;MQBZ=-0.975265;MQSBZ=-0.916372;BQBZ=1.22871;FS=0;MQ0F=0;AC=1;AN=6;DP4=14,14,1,2;MQ=40	GT:PL	0/0:0,33,255	0/1:79,0,221	0/0:0,21,216
OAR1	196849106	.	A	C	94.904	PASS	DP=11;VDB=0.00853244;SGB=1.20553;RPBZ=2.20598;MQBZ=1.09545;BQBZ=-1.06054;FS=0;MQ0F=0;AC=3;AN=6;DP4=0,5,0,6;MQ=40	GT:PL	0/1:47,0,9	0/0:0,12,102	1/1:87,9,0
OAR1	19700503	.	G	A	167.623	PASS	DP=46;VDB=0.00249078;SGB=-0.864905;RPBZ=-1.7264;MQBZ=0.421565;MQSBZ=-0.37509;BQBZ=0.111626;FS=0;MQ0F=0;AC=2;AN=6;DP4=8,11,4,3;MQ=40	GT:PL	0/1:177,0,131	0/0:0,30,255	0/1:27,0,128
OAR1	197059053	.	G	A	183.185	PASS	DP=33;VDB=0.000148397;SGB=-1.69618;RPBZ=-1.06055;MQBZ=-1.34034;MQSBZ=-1.68866;BQBZ=-0.14234;FS=0;MQ0F=0;AC=3;AN=6;DP4=2,8,3,6;MQ=37	GT:PL	0/1:30,0,86	0/1:87,0,119	0/1:101,0,89
OAR1	197434297	.	G	A	37.8128	PASS	DP=38;VDB=0.0785113;SGB=1.90845;RPBZ=-0.632928;MQBZ=-0.614823;MQSBZ=-0.181776;BQBZ=-1.65183;FS=0;MQ0F=0;AC=1;AN=6;DP4=11,11,2,1;MQ=39	GT:PL	0/0:0,15,157	0/0:0,42,255	0/1:72,0,101
OAR1	19755577	.	T	C	405.804	PASS	DP=49;VDB=3.96955e-06;SGB=2.91137;RPBZ=-0.382944;MQBZ=-1.50308;MQSBZ=0.909234;BQBZ=-0.510984;FS=0;MQ0F=0;AC=3;AN=6;DP4=5,6,11,7;MQ=39	GT:PL	0/1:112,0,60	0/1:235,0,182	0/1:94,0,59
OAR1	19759534	.	G	A	38.0235	PASS	DP=28;VDB=0.663511;SGB=-2.36533;RPBZ=0.472262;MQBZ=0.701646;MQSBZ=0.0920087;BQBZ=0;FS=0;MQ0F=0;AC=2;AN=6;DP4=4,9,3,0;MQ=39	GT:PL	0/1:52,0,123	0/0:0,9,95	0/1:24,0,160
OAR1	197620859	.	C	T	374.559	PASS	DP=49;VDB=0.000352772;SGB=4.53739;RPBZ=0.160179;MQBZ=-1.2786;MQSBZ=0.125745;BQBZ=1.04364;FS=0;MQ0F=0;AC=4;AN=6;DP4=4,7,9,12;MQ=36	GT:PL	0/1:65,0,163	0/1:91,0,118	1/1:255,42,0
OAR1	197630230	.	T	C	359.53	PASS	DP=51;VDB=6.13279e-05;SGB=6.67268;RPBZ=0.779158;MQBZ=-1.38976;MQSBZ=0.0534522;BQBZ=0;FS=0;MQ0F=0;AC=2;AN=6;DP4=7,6,6,8;MQ=41	GT:PL	0/1:239,0,117	0/0:0,18,202	0/1:157,0,84
OAR1	197635842	.	T	G	73.8463	PASS	DP=18;VDB=0.0264014;SGB=1.56341;RPBZ=0.46291;BQBZ=-0.654654;FS=0;MQ0F=0;AC=2;AN=6;DP4=3,4,1,2;MQ=42	GT:PL	1/1:113,9,0	0/0:0,15,177	0/0:0,6,84
OAR1	19765767	.	G	A	491.526	PASS	DP=77;VDB=0.000994484;SGB=0.541192;RPBZ=0.340556;MQBZ=-1.32271;MQSBZ=1.23647;BQBZ=-0.968145;FS=0;MQ0F=0;AC=3;AN=6;DP4=8,13,15,6;MQ=39	GT:PL	0/1:224,0,148	0/1:165,0,212	0/1:137,0,190
OAR1	197767522	.	A	G	470.81	PASS	DP=43;VDB=0.0702886;SGB=1.96643;RPBZ=0.248637;MQBZ=-0.859051;MQSBZ=-0.546536;BQBZ=-1.27201;FS=0;MQ0F=0;AC=5;AN=6;DP4=5,1,11,6;MQ=41	GT:PL	1/1:164,15,0	0/1:104,0,165	1/1:237,24,0
OAR1	197874215	.	T	C	277.271	PASS	DP=23;VDB=0.0309482;SGB=1.28622;RPBZ=-1.76446;MQBZ=1.06636;MQSBZ=-0.287215;BQBZ=1.19169;FS=0;MQ0F=0;AC=5;AN=6;DP4=0,5,4,9;MQ=32	GT:PL	1/1:61,6,0	0/1:66,0,74	1/1:184,24,0
OAR1	19789091	.	A	G	32.0859	PASS	DP=23;VDB=0.66;SGB=0.604408;RPBZ=0.109744;MQBZ=1.02506;MQSBZ=0.387436;BQBZ=0.660578;FS=0;MQ0F=0;AC=1;AN=6;DP4=4,6,1,1;MQ=35	GT:PL	0/0:0,6,46	0/0:0,12,117	0/1:66,0,101
OAR1	197992023	.	A	T	317.909	PASS	DP=84;VDB=0.0181002;SGB=2.22065;RPBZ=0.667262;MQBZ=0.578619;MQSBZ=0.763408;BQBZ=0.227374;FS=0;MQ0F=0;AC=2;AN=6;DP4=19,15,9,6;MQ=38	GT:PL	0/0:0,45,255	0/1:232,0,210	0/1:122,0,204
OAR1	197992123	.	A	G	37.7949	PASS	DP=20;VDB=0.124686;SGB=3.26056;RPBZ=-0.89868;MQBZ=0.175146;BQBZ=-0.607988;FS=0;MQ0F=0;AC=1;AN=6;DP4=0,16,0,4;MQ=36	GT:PL	0/0:0,18,114	0/0:0,12,110	0/1:72,0,104
OAR1	198066942	.	G	A	319.429	PASS	DP=44;VDB=0.108308;SGB=1.68521;RPBZ=0.497369;MQBZ=-0.21526;MQSBZ=0.463828;BQBZ=0.376216;FS=0;MQ0F=0;AC=3;AN=6;DP4=3,7,4,9;MQ=39	GT:PL	0/1:105,0,63	1/1:255,27,0	0/0:0,24,226
OAR1	198151506	.	C	T	136.518	PASS	DP=19;VDB=0.0643982;SGB=0.891771;RPBZ=-0.104447;MQBZ=0.516398;MQSBZ=-0.516398;BQBZ=0.149071;FS=0;MQ0F=0;AC=4;AN=6;DP4=3,2,2,3;MQ=38	GT:PL	1/1:23,3,0	1/1:153,12,0	0/0:0,15,166
OAR1	198191727	.	G	A	229.952	PASS	DP=58;VDB=0.0359691;SGB=-0.0966342;RPBZ=-0.0839723;MQBZ=0.255256;MQSBZ=0.643445;BQBZ=-1.20475;FS=0;MQ0F=0;AC=2;AN=6;DP4=14,9,6,3;MQ=39	GT:PL	0/1:116,0,109	0/0:0,42,255	0/1:150,0,96
OAR1	198270476	.	G	A	380.974	PASS	DP=37;VDB=0.00278898;SGB=1.75307;RPBZ=0.668944;MQBZ=0.0664016;MQSBZ=0.669439;BQBZ=0.489383;FS=0;MQ0F=0;AC=4;AN=6;DP4=4,2,6,8;MQ=40	GT:PL	0/1:104,0,69	1/1:255,27,0	0/1:58,0,126
OAR1	198345566	.	A	G	137.82	PASS	DP=49;VDB=0.0211291;SGB=6.01014;RPBZ=0.0939932;MQBZ=-0.49371;MQSBZ=-0.142522;BQBZ=-0.383997;FS=0;MQ0F=0;AC=1;AN=6;DP4=7,13,3,3;MQ=40	GT:PL	0/0:0,12,148	0/0:0,36,255	0/1:172,0,99
OAR1	198362267	.	A	G	40.0173	PASS	DP=13;VDB=0.02;SGB=0.592737;RPBZ=-1.97203;MQBZ=1.29615;MQSBZ=0;BQBZ=0.632456;FS=0;MQ0F=0;AC=1;AN=6;DP4=3,2,2,0;MQ=31	GT:PL	0/1:77,6,0	0/0:0,3,42	0/0:0,12,90
OAR1	198362321	.	C	T	81.6012	PASS	DP=19;VDB=0.0850649;SGB=2.87247;RPBZ=-0.373741;MQBZ=-0.582672;MQSBZ=-1.74801;BQBZ=-0.824958;FS=0;MQ0F=0;AC=2;AN=6;DP4=5,1,0,5;MQ=35	GT:PL	0/0:0,9,105	0/0:0,6,77	1/1:120,8,0
OAR1	19841168	.	C	T	45.55	PASS	DP=38;VDB=0.267404;SGB=1.90845;RPBZ=2.01795;MQBZ=-1.48087;MQSBZ=1.02598;BQBZ=0.881917;FS=0;MQ0F=0;AC=1;AN=6;DP4=11,7,3,0;MQ=41	GT:PL	0/1:80,0,175	0/0:0,18,199	0/0:0,18,201
OAR1	198450945	.	T	C	655.773	PASS	DP=58;VDB=0.00802309;SGB=4.65109;RPBZ=-1.17033;MQBZ=-0.623847;MQSBZ=-1.60065;BQBZ=0.583279;FS=0;MQ0F=0;AC=5;AN=6;DP4=3,2,14,13;MQ=38	GT:PL	0/1:192,0,145	1/1:255,33,0	1/1:243,27,0
OAR1	19908381	.	G	A	253.976	PASS	DP=56;VDB=0.0426569;SGB=-0.939261;RPBZ=-1.32083;MQBZ=-0.93133;MQSBZ=-0.310443;BQBZ=0.749562;FS=0;MQ0F=0;AC=3;AN=6;DP4=10,7,7,6;MQ=37	GT:PL	0/1:77,0,83	0/1:197,0,155	0/1:15,0,207
OAR1	199095472	.	C	T	207.782	PASS	DP=56;VDB=0.00958657;SGB=-0.0966342;RPBZ=0.990771;MQBZ=0.885247;MQSBZ=1.06962;BQBZ=1.32743;FS=0;MQ0F=0;AC=2;AN=6;DP4=16,9,7,2;MQ=37	GT:PL	0/1:127,0,154	0/0:0,36,243	0/1:117,0,184
OAR1	199364800	.	G	A	56.3444	PASS	DP=6;VDB=0.202231;SGB=0.197053;RPBZ=-0.92582;MQBZ=-0.25;BQBZ=-1.5;FS=0;MQ0F=0;AC=4;AN=6;DP4=2,0,4,0;MQ=35	GT:PL	0/1:0,3,36	0/1:54,0,27	1/1:38,6,0
OAR1	199364906	.	G	A	624.829	PASS	DP=57;VDB=0.162219;SGB=4.078;RPBZ=0.84299;MQBZ=-1.64648;MQSBZ=-0.101219;BQBZ=-0.419524;FS=0;MQ0F=0;AC=5;AN=6;DP4=3,5,12,13;MQ=39	GT:PL	1/1:197,21,0	0/1:235,0,205	1/1:227,24,0
OAR1	199419011	.	T	C	31.7225	PASS	DP=13;VDB=0.66;SGB=-1.03207;RPBZ=-0.803837;MQBZ=-0.483046;MQSBZ=1.32288;BQBZ=0.966092;FS=0;MQ0F=0;AC=2;AN=6;DP4=2,3,2,0;MQ=39	GT:PL	0/1:31,0,56	0/0:0,6,84	0/1:36,0,36
OAR1	199436303	.	G	A	79.7544	PASS	DP=10;VDB=0.116687;SGB=-1.35278;RPBZ=-1.77705;FS=0;MQ0F=0;AC=4;AN=6;DP4=0,2,3,0;MQ=42	GT:PL	0/1:36,0,36	0/1:36,0,36	1/1:42,3,0
OAR1	199454015	.	C	T	90.7691	PASS	DP=12;VDB=0.0949329;SGB=0.0467143;RPBZ=-0.295804;MQBZ=0.188982;MQSBZ=-1.51186;BQBZ=0.316228;FS=0;MQ0F=0;AC=3;AN=6;DP4=2,2,2,2;MQ=37	GT:PL	0/0:0,9,110	1/1:42,3,0	0/1:86,0,11
OAR1	199644469	.	G	A	66.2979	PASS	DP=11;VDB=0.211317;SGB=0.0467143;RPBZ=-0.534624;MQBZ=0.262312;BQBZ=0;FS=0;MQ0F=0;AC=3;AN=6;DP4=6,0,4,0;MQ=36	GT:PL	0/1:24,0,60	1/1:81,9,0	0/0:0,9,90
OAR1	199644564	.	G	T	566.041	PASS	DP=66;VDB=0.00337756;SGB=3.57837;RPBZ=1.17093;MQBZ=0.448525;MQSBZ=-1.51377;BQBZ=0.643722;FS=0;MQ0F=0;AC=4;AN=6;DP4=9,6,14,9;MQ=40	GT:PL	0/1:233,0,199	0/1:203,0,175	1/1:166,15,0
OAR1	199664126	.	A	G	37.833	PASS	DP=40;VDB=0.42;SGB=0.604408;RPBZ=1.02069;MQBZ=0.470751;MQSBZ=-1.38343;BQBZ=0.590788;FS=0;MQ0F=0;AC=1;AN=6;DP4=9,10,1,1;MQ=40	GT:PL	0/0:0,27,249	0/0:0,24,204	0/1:72,0,72
OAR1	1996692	.	T	C	34.7067	PASS	DP=49;VDB=0.56;SGB=0.604408;RPBZ=-1.12813;MQBZ=0.787184;MQSBZ=2.08269;BQBZ=1.0951;FS=0;MQ0F=0;AC=1;AN=6;DP4=19,9,1,1;MQ=37	GT:PL	0/0:0,42,255	0/0:0,33,230	0/1:69,0,92
OAR1	1996731	.	A	G	273.641	PASS	DP=60;VDB=0.548795;SGB=5.26088;RPBZ=-0.7161;MQBZ=-1.7965;MQSBZ=-0.181007;BQBZ=-0.380827;FS=0;MQ0F=0;AC=3;AN=6;DP4=6,13,8,4;MQ=37	GT:PL	0/0:0,42,255	0/1:121,0,128	1/1:193,18,0
OAR1	19967537	.	C	T	238.173	PASS	DP=36;VDB=0.0157474;SGB=3.57927;RPBZ=0.453481;MQBZ=-0.451288;MQSBZ=-0.676932;BQBZ=-0.894427;FS=0;MQ0F=0;AC=2;AN=6;DP4=3,5,7,3;MQ=39	GT:PL	0/1:114,0,129	0/1:160,0,21	0/0:0,9,117
OAR1	199868462	.	T	C	597.79	PASS	DP=66;VDB=0.00185437;SGB=7.18839;RPBZ=2.32986;MQBZ=-0.669274;MQSBZ=0.220803;BQBZ=-0.288111;FS=0;MQ0F=0;AC=5;AN=6;DP4=5,2,13,19;MQ=38	GT:PL	1/1:232,30,0	1/1:255,48,0	0/1:145,0,180
OAR1	199982185	.	C	T	360.695	PASS	DP=26;VDB=8.91678e-05;SGB=0.898146;RPBZ=-0.290759;MQBZ=-0.5;MQSBZ=-0.707107;BQBZ=-0.348155;FS=0;MQ0F=0;AC=5;AN=6;DP4=1,2,4,8;MQ=40	GT:PL	1/1:177,15,0	1/1:177,15,0	0/1:41,0,105
OAR1	200037147	.	G	A	216.374	PASS	DP=12;VDB=0.00540982;SGB=-0.179585;RPBZ=1.62747;MQBZ=-0.57735;MQSBZ=-1.52753;BQBZ=1;FS=0;MQ0F=0;AC=5;AN=6;DP4=1,0,3,4;MQ=41	GT:PL	1/1:36,3,0	1/1:113,9,0	0/1:102,0,24
OAR1	200316225	.	G	A	145.557	PASS	DP=51;VDB=0.519566;SGB=-0.864905;RPBZ=-0.512687;MQBZ=-0.432984;MQSBZ=-0.564297;BQBZ=0.155951;FS=0;MQ0F=0;AC=2;AN=6;DP4=9,13,3,4;MQ=39	GT:PL	0/1:21,0,134	0/1:162,0,235	0/0:0,24,221
OAR1	200456326	.	T	A	31.5416	PASS	DP=55;VDB=0.14;SGB=0.604408;RPBZ=0;MQBZ=0.628441;MQSBZ=1.01429;BQBZ=0.773706;FS=0;MQ0F=0;AC=1;AN=6;DP4=11,18,1,1;MQ=40	GT:PL	0/0:0,36,255	0/1:66,0,121	0/0:0,39,255
OAR1	20116434	.	C	G	153.12	PASS	DP=31;VDB=0.455272;SGB=1.26965;RPBZ=0.810512;MQBZ=0.151313;MQSBZ=0.367315;BQBZ=-0.542561;FS=0;MQ0F=0;AC=2;AN=6;DP4=6,5,4,2;MQ=40	GT:PL	0/0:0,15,183	0/1:134,0,44	0/1:55,0,132
OAR1	201221357	.	C	T	398.074	PASS	DP=68;VDB=8.55673e-05;SGB=0.776106;RPBZ=-1.77035;MQBZ=-0.179343;MQSBZ=-0.118153;BQBZ=-1.03852;FS=0;MQ0F=0;AC=4;AN=6;DP4=11,8,15,7;MQ=38	GT:PL	1/1:255,42,0	0/1:86,0,146	0/1:94,0,255
OAR1	201297070	.	G	T	50.2991	PASS	DP=55;VDB=0.585652;SGB=-2.00512;RPBZ=1.62912;MQBZ=0.316869;MQSBZ=1.45387;BQBZ=-0.370069;FS=0;MQ0F=0;AC=2;AN=6;DP4=13,16,2,2;MQ=38	GT:PL	0/0:0,39,255	0/1:74,0,184	0/1:15,0,205
OAR1	201369223	.	C	T	53.7329	PASS	DP=16;VDB=0.431015;SGB=1.56341;RPBZ=0;MQBZ=-1.07375;MQSBZ=0.306786;BQBZ=-0.707107;FS=0;MQ0F=0;AC=1;AN=6;DP4=4,2,2,1;MQ=35	GT:PL	0/0:0,6,45	0/0:0,6,84	0/1:87,0,63
OAR1	201381139	.	A	G	149.869	PASS	DP=40;VDB=0.0816572;SGB=7.39213;RPBZ=-1.22781;MQBZ=-0.565685;MQSBZ=-1.44914;BQBZ=-0.94511;FS=0;MQ0F=0;AC=1;AN=6;DP4=8,7,3,4;MQ=40	GT:PL	0/0:0,12,146	0/0:0,21,217	0/1:184,0,123
OAR1	201491917	.	C	T	190.683	PASS	DP=54;VDB=0.155664;SGB=10.1602;RPBZ=0.394589;MQBZ=-0.0894774;MQSBZ=-0.0548715;BQBZ=0.52844;FS=0;MQ0F=0;AC=1;AN=6;DP4=13,9,5,4;MQ=40	GT:PL	0/0:0,36,255	0/0:0,15,169	0/1:225,0,112
OAR1	201491937	.	A	G	181.802	PASS	DP=52;VDB=0.1044;SGB=10.1602;RPBZ=0.785756;MQBZ=-0.145336;MQSBZ=-0.365928;BQBZ=-0.590363;FS=0;MQ0F=0;AC=1;AN=6;DP4=12,11,4,5;MQ=40	GT:PL	0/0:0,36,255	0/0:0,15,166	0/1:216,0,151
OAR1	201495447	.	C	T	572.825	PASS	DP=50;VDB=0.174303;SGB=5.02593;RPBZ=0.295385;MQBZ=0.620072;MQSBZ=0;BQBZ=0.956923;FS=0;MQ0F=0;AC=5;AN=6;DP4=2,1,15,11;MQ=38	GT:PL	1/1:255,30,0	1/1:255,36,0	0/1:97,0,88
OAR1	201534392	.	C	T	143.308	PASS	DP=27;VDB=0.551573;SGB=-2.16847;RPBZ=1.18381;MQBZ=-0.199205;MQSBZ=1.0351;BQBZ=1.52753;FS=0;MQ0F=0;AC=3;AN=6;DP4=6,3,4,2;MQ=38	GT:PL	0/1:124,0,27	0/1:21,0,161	0/1:33,0,63
OAR1	201613891	.	T	C	31.7676	PASS	DP=29;VDB=0.1;SGB=0.604408;RPBZ=1.70024;MQBZ=0.6733;MQSBZ=1.02282;BQBZ=0.942809;FS=0;MQ0F=0;AC=1;AN=6;DP4=12,3,1,1;MQ=38	GT:PL	0/1:66,0,113	0/0:0,9,101	0/0:0,24,221
OAR1	201613899	.	T	C	92.0495	PASS	DP=29;VDB=0.0385499;SGB=4.63151;RPBZ=0.854339;MQBZ=-1.58698;MQSBZ=1.19024;BQBZ=-0.248774;FS=0;MQ0F=0;AC=1;AN=6;DP4=8,4,4,1;MQ=38	GT:PL	0/0:0,18,181	0/0:0,9,118	0/1:126,0,95
OAR1	202228299	.	G	A	72.1938	PASS	DP=42;VDB=0.459448;SGB=-2.00512;RPBZ=1.62177;MQBZ=0.808507;MQSBZ=1.27836;BQBZ=1.61278;FS=0;MQ0F=0;AC=2;AN=6;DP4=13,7,3,1;MQ=39	GT:PL	0/1:33,0,69	0/0:0,30,255	0/1:76,0,156
OAR1	20238869	.	T	A	189.489	PASS	DP=32;VDB=0.020653;SGB=2.57447;RPBZ=-1.51034;MQBZ=-1.2745;MQSBZ=0.652247;BQBZ=-0.608383;FS=0;MQ0F=0;AC=2;AN=6;DP4=8,3,4,4;MQ=39	GT:PL	0/1:151,0,77	0/0:0,9,101	0/1:74,0,146
OAR1	202506931	.	T	C	294.414	PASS	DP=37;VDB=0.00787319;SGB=-1.5462;RPBZ=0.682133;MQBZ=1;MQSBZ=0.816497;BQBZ=0.669439;FS=0;MQ0F=0;AC=3;AN=6;DP4=7,3,5,5;MQ=40	GT:PL	0/1:88,0,141	0/1:137,0,66	0/1:104,0,69
OAR1	20256948	.	A	G	69.6386	PASS	DP=29;VDB=0.0239016;SGB=1.36429;RPBZ=-0.329854;MQBZ=-0.301064;MQSBZ=0.285615;BQBZ=-2.52323;FS=0;MQ0F=0.0689655;AC=2;AN=6;DP4=5,7,3,3;MQ=30	GT:PL	0/1:85,0,77	0/0:0,9,47	0/1:21,0,161
OAR1	202569671	.	G	A	130.023	PASS	DP=20;VDB=0.106137;SGB=0.891771;RPBZ=0.731126;MQBZ=-1;MQSBZ=-0.816497;FS=0;MQ0F=0;AC=2;AN=6;DP4=2,3,2,3;MQ=41	GT:PL	0/1:129,0,60	0/0:0,6,77	0/1:36,0,36
OAR1	202633846	.	C	T	556.117	PASS	DP=62;VDB=6.04759e-06;SGB=9.74892;RPBZ=-1.07149;MQBZ=-0.548682;MQSBZ=-1.44696;BQBZ=0.802153;FS=0;MQ0F=0;AC=5;AN=6;DP4=1,0,14,19;MQ=38	GT:PL	0/1:165,0,24	1/1:172,24,0	1/1:255,60,0
OAR1	202687941	.	C	T	525.601	PASS	DP=51;VDB=0.00905173;SGB=4.91028;RPBZ=0.240541;MQBZ=2.09184;MQSBZ=-1.27693;BQBZ=1.65548;FS=0;MQ0F=0;AC=5;AN=6;DP4=1,3,9,14;MQ=40	GT:PL	0/1:59,0,115	1/1:255,36,0	1/1:246,27,0
OAR1	203044527	.	A	G	211.843	PASS	DP=23;VDB=0.285428;SGB=-0.197938;RPBZ=1.41016;MQBZ=-0.540833;MQSBZ=-0.72111;BQBZ=0.0840549;FS=0;MQ0F=0;AC=4;AN=6;DP4=4,1,4,4;MQ=37	GT:PL	0/1:52,0,44	0/1:30,0,107	1/1:166,15,0
OAR1	20327555	.	G	A	66.8726	PASS	DP=49;VDB=0.0422968;SGB=-2.00771;RPBZ=0.837066;MQBZ=0.844025;MQSBZ=0.406268;BQBZ=1.51346;FS=0;MQ0F=0;AC=2;AN=6;DP4=10,15,2,2;MQ=40	GT:PL	0/1:51,0,190	0/0:0,36,238	0/1:54,0,168
OAR1	203292027	.	A	G	206.942	PASS	DP=30;VDB=0.0602415;SGB=1.89663;RPBZ=-0.10926;MQBZ=0.729293;MQSBZ=-1.63869;BQBZ=0.0550543;FS=0;MQ0F=0;AC=3;AN=6;DP4=4,6,2,5;MQ=41	GT:PL	0/0:0,24,240	0/1:104,0,69	1/1:143,12,0
OAR1	203387698	.	C	T	566.321	PASS	DP=84;VDB=0.00480658;SGB=1.69762;RPBZ=-0.396553;MQBZ=-0.688238;MQSBZ=-1.77693;BQBZ=0.306403;FS=0;MQ0F=0;AC=3;AN=6;DP4=12,9,11,16;MQ=40	GT:PL	0/1:175,0,118	0/1:180,0,186	0/1:246,0,201
OAR1	203417503	.	A	G	64.027	PASS	DP=17;VDB=0.0298006;SGB=0.0467143;RPBZ=-1.36438;MQBZ=-0.731925;MQSBZ=-0.694365;BQBZ=-0.547723;FS=0;MQ0F=0;AC=2;AN=6;DP4=1,4,0,4;MQ=35	GT:PL	0/0:0,6,77	0/1:33,0,56	0/1:66,0,30
OAR1	203459750	.	C	T	181.981	PASS	DP=65;VDB=0.0244851;SGB=-0.482464;RPBZ=-0.118033;MQBZ=-1.90146;MQSBZ=0.892543;BQBZ=-0.854846;FS=0;MQ0F=0;AC=2;AN=6;DP4=13,14,2,6;MQ=40	GT:PL	0/1:93,0,99	0/1:125,0,112	0/0:0,60,255
OAR1	203491436	.	G	C	328.926	PASS	DP=66;VDB=0.0726149;SGB=5.94801;RPBZ=2.8633;MQBZ=0.21089;MQSBZ=-0.543684;BQBZ=0.201794;FS=0;MQ0F=0;AC=2;AN=6;DP4=11,11,6,7;MQ=40	GT:PL	0/1:188,0,132	0/1:177,0,132	0/0:0,33,255
OAR1	203496545	.	A	T	342.977	PASS	DP=39;VDB=0.0168257;SGB=-1.17052;RPBZ=-0.877359;MQBZ=-0.866025;MQSBZ=1.41421;BQBZ=-0.935414;FS=0;MQ0F=0;AC=4;AN=6;DP4=3,6,4,8;MQ=41	GT:PL	0/1:140,0,128	0/1:63,0,153	1/1:176,15,0
OAR1	203569212	.	G	A	140.516	PASS	DP=16;VDB=0.0550147;SGB=0.717222;RPBZ=0.737928;MQBZ=0.894427;MQSBZ=0.894427;BQBZ=0.731925;FS=0;MQ0F=0;AC=2;AN=6;DP4=2,2,2,3;MQ=41	GT:PL	0/0:0,6,82	0/1:101,0,24	0/1:75,0,33
OAR1	203916841	.	G	A	38.3992	PASS	DP=12;VDB=0.56;SGB=0.592737;RPBZ=1.409;BQBZ=-0.273861;FS=0;MQ0F=0;AC=1;AN=6;DP4=1,3,1,1;MQ=42	GT:PL	0/1:71,0,65	0/0:0,3,42	0/0:0,3,36
OAR1	203955048	.	C	T	499.888	PASS	DP=56;VDB=0.0282685;SGB=3.50476;RPBZ=1.35693;MQBZ=-1.66585;MQSBZ=0.614311;BQBZ=-0.54419;FS=0;MQ0F=0;AC=4;AN=6;DP4=2,5,11,11;MQ=39	GT:PL	0/1:198,0,81	0/1:83,0,111	1/1:255,33,0
OAR1	204076706	.	G	T	532.287	PASS	DP=71;VDB=0.00285481;SGB=0.541338;RPBZ=-0.736408;MQBZ=0.113779;MQSBZ=1.59291;BQBZ=0.848621;FS=0;MQ0F=0;AC=3;AN=6;DP4=7,10,10,11;MQ=41	GT:PL	0/1:205,0,79	0/1:137,0,181	0/1:225,0,150
OAR1	204303500	.	A	G	272.538	PASS	DP=44;VDB=0.000248865;SGB=10.069;RPBZ=-0.837063;MQBZ=-0.652298;MQSBZ=1.4191;BQBZ=-1.12621;FS=0;MQ0F=0;AC=3;AN=6;DP4=9,1,13,4;MQ=37	GT:PL	0/1:58,0,58	1/1:255,42,0	0/0:0,24,208
OAR1	204361363	.	G	A	32.4775	PASS	DP=9;VDB=0.220755;SGB=1.11484;RPBZ=1.52753;MQBZ=-1.58114;MQSBZ=0.707107;BQBZ=0.745356;FS=0;MQ0F=0;AC=2;AN=6;DP4=2,1,3,0;MQ=35	GT:PL	0/0:0,6,78	0/0:0,3,36	1/1:70,9,0
OAR1	204475156	.	T	A	46.9334	PASS	DP=11;VDB=0.58;SGB=0.592737;RPBZ=-0.46291;BQBZ=0.707107;FS=0;MQ0F=0;AC=1;AN=6;DP4=2,2,1,1;MQ=42	GT:PL	0/0:0,6,84	0/0:0,6,78	0/1:84,6,0
OAR1	204611229	.	T	C	260.476	PASS	DP=25;VDB=0.00201747;SGB=5.48203;RPBZ=0.4375;MQBZ=1.73205;MQSBZ=-0.881917;BQBZ=-1.15804;FS=0;MQ0F=0;AC=3;AN=6;DP4=0,4,7,5;MQ=40	GT:PL	0/1:102,0,30	0/0:0,9,92	1/1:198,27,0
OAR1	204631026	.	T	C	80.9712	PASS	DP=16;VDB=0.0295886;SGB=-0.535564;RPBZ=2.3434;BQBZ=-0.534522;FS=0;MQ0F=0;AC=4;AN=6;DP4=3,3,2,1;MQ=42	GT:PL	1/1:78,6,0	0/0:0,18,207	1/1:42,3,0
OAR1	204653745	.	G	A	37.2264	PASS	DP=12;VDB=0.0221621;SGB=1.56341;RPBZ=2.29129;MQBZ=-1.97203;MQSBZ=-1.18322;BQBZ=-0.783604;FS=0;MQ0F=0;AC=2;AN=6;DP4=3,2,0,3;MQ=37	GT:PL	0/0:0,6,62	1/1:76,9,0	0/0:0,9,119
OAR1	204657149	.	G	A	31.6622	PASS	DP=26;VDB=0.1;SGB=0.604408;RPBZ=-1.04259;MQBZ=0.574169;MQSBZ=-0.882735;BQBZ=0.884995;FS=0;MQ0F=0;AC=1;AN=6;DP4=10,3,1,1;MQ=40	GT:PL	0/1:66,0,104	0/0:0,12,153	0/0:0,15,146
OAR1	204657192	.	C	T	251.171	PASS	DP=27;VDB=0.0288954;SGB=2.91644;RPBZ=0;MQBZ=-1.19523;MQSBZ=-0.39841;BQBZ=-0.254588;FS=0;MQ0F=0;AC=3;AN=6;DP4=3,3,6,3;MQ=40	GT:PL	0/1:129,0,60	0/0:0,12,153	1/1:162,15,0
OAR1	204657223	.	T	C	31.5814	PASS	DP=27;VDB=0.1;SGB=0.604408;RPBZ=-0.171535;MQBZ=0.574169;MQSBZ=0.199205;BQBZ=-1.01857;FS=0;MQ0F=0;AC=1;AN=6;DP4=5,8,1,1;MQ=40	GT:PL	0/1:66,0,135	0/0:0,12,137	0/0:0,15,169
OAR1	20530878	.	A	C	187.03	PASS	DP=36;VDB=0.00291033;SGB=-9.12118;RPBZ=-0.080029;MQBZ=0.733799;MQSBZ=-0.57735;BQBZ=2.06466;FS=0;MQ0F=0;AC=3;AN=6;DP4=3,10,2,5;MQ=41	GT:PL	0/1:63,0,105	0/1:87,0,181	0/1:72,0,66
OAR1	205354931	.	A	G	239.954	PASS	DP=25;VDB=0.0846903;SGB=3.4383;RPBZ=-0.309886;MQBZ=1.14018;MQSBZ=-0.72111;BQBZ=1.46082;FS=0;MQ0F=0;AC=4;AN=6;DP4=2,2,6,3;MQ=38	GT:PL	1/1:77,6,0	1/1:203,21,0	0/0:0,12,123
OAR1	205378826	.	C	T	123.792	PASS	DP=57;VDB=0.0663189;SGB=-1.24859;RPBZ=0.623351;MQBZ=0.0742799;MQSBZ=1.3191;BQBZ=1.05409;FS=0;MQ0F=0;AC=1;AN=6;DP4=14,10,3,3;MQ=39	GT:PL	0/0:0,24,229	0/0:0,16,255	0/1:158,0,128
OAR1	205418513	.	A	G	426.506	PASS	DP=53;VDB=8.10672e-05;SGB=13.5628;RPBZ=-0.0867737;MQBZ=-0.551154;MQSBZ=0.418632;BQBZ=-0.269711;FS=0;MQ0F=0;AC=4;AN=6;DP4=2,3,14,10;MQ=38	GT:PL	1/1:255,48,0	1/1:213,24,0	0/0:0,15,176
OAR1	205551738	.	T	C	115.267	PASS	DP=10;VDB=0.99493;SGB=0.312258;RPBZ=0;MQBZ=1.41421;MQSBZ=-0.447214;BQBZ=0.273861;FS=0;MQ0F=0;AC=5;AN=6;DP4=0,2,1,3;MQ=39	GT:PL	1/1:110,9,0	1/1:42,3,0	0/1:0,6,62
OAR1	205564158	.	C	T	223.159	PASS	DP=14;VDB=0.000953065;SGB=4.05319;RPBZ=-0.731907;MQBZ=2.44949;BQBZ=-1.27475;FS=0;MQ0F=0;AC=5;AN=6;DP4=2,0,12,0;MQ=40	GT:PL	1/1:144,21,0	1/1:118,15,0	0/1:0,6,56
OAR1	205572831	.	A	C	75.7324	PASS	DP=67;VDB=0.768087;SGB=4.63151;RPBZ=-0.0824126;MQBZ=-0.888031;MQSBZ=-1.71087;BQBZ=-0.852377;FS=0;MQ0F=0;AC=1;AN=6;DP4=18,17,1,4;MQ=37	GT:PL	0/0:0,33,255	0/1:110,0,145	0/0:0,54,255
OAR1	205703509	.	C	A	109.675	PASS	DP=70;VDB=0.100048;SGB=4.63151;RPBZ=-0.315767;MQBZ=-2.23519;MQSBZ=0.705343;BQBZ=1.54603;FS=0;MQ0F=0;AC=1;AN=6;DP4=21,13,2,3;MQ=41	GT:PL	0/0:0,39,255	0/1:144,0,219	0/0:0,39,255
OAR1	205722883	.	A	C	666.369	PASS	DP=53;VDB=0.00283426;SGB=4.15811;RPBZ=0.621544;MQBZ=0.460199;MQSBZ=0.493938;BQBZ=-0.54114;FS=0;MQ0F=0;AC=6;AN=8;DP4=3,1,12,15;MQ=39	GT:PL	1/1:252,24,0	0/1:209,0,66	1/1:246,30,0
OAR1	205842405	.	C	G	73.7766	PASS	DP=18;VDB=0.00671048;SGB=2.63855;RPBZ=-1.78833;MQBZ=-0.422577;MQSBZ=1.12687;BQBZ=-0.677631;FS=0;MQ0F=0;AC=2;AN=6;DP4=3,4,4,0;MQ=38	GT:PL	0/0:0,3,42	0/0:0,18,188	1/1:113,12,0
OAR1	206334407	.	G	A	367.473	PASS	DP=66;VDB=0.00941172;SGB=10.9724;RPBZ=-0.321162;MQBZ=1.1198;MQSBZ=0.502566;BQBZ=1.76246;FS=0;MQ0F=0;AC=3;AN=6;DP4=11,6,10,10;MQ=36	GT:PL	0/0:0,39,255	0/1:153,0,113	1/1:255,45,0
OAR1	206467255	.	A	G	277.96	PASS	DP=55;VDB=0.00837166;SGB=6.02524;RPBZ=-0.776058;MQBZ=-1.31625;MQSBZ=-2.65286;BQBZ=-1.45562;FS=0;MQ0F=0;AC=2;AN=6;DP4=13,9,5,8;MQ=39	GT:PL	0/1:109,0,84	0/0:0,33,255	0/1:205,0,203
OAR1	206493265	.	G	C	52.7366	PASS	DP=36;VDB=0.470313;SGB=1.90845;RPBZ=-0.20206;MQBZ=-0.201972;MQSBZ=-0.330193;BQBZ=0;FS=0;MQ0F=0;AC=1;AN=6;DP4=8,10,2,1;MQ=39	GT:PL	0/0:0,21,212	0/0:0,21,190	0/1:87,0,134
OAR1	206617575	.	C	T	160.958	PASS	DP=32;VDB=0.0243482;SGB=1.94896;RPBZ=-0.425007;MQBZ=0;MQSBZ=0.0690354;BQBZ=0.760952;FS=0;MQ0F=0;AC=2;AN=6;DP4=2,10,4,3;MQ=39	GT:PL	0/1:75,0,33	0/1:122,0,116	0/0:0,18,187
OAR1	206644888	.	T	C	155.942	PASS	DP=34;VDB=0.301201;SGB=-0.867633;RPBZ=0.714261;MQBZ=-1.7029;MQSBZ=1.4369;BQBZ=-2.37596;FS=0;MQ0F=0;AC=2;AN=6;DP4=5,8,3,4;MQ=40	GT:PL	0/0:0,24,243	0/1:101,0,87	0/1:91,0,58
OAR1	206720476	.	T	C	250.881	PASS	DP=19;VDB=0.301776;SGB=0.124692;RPBZ=1.52533;MQBZ=-0.848528;MQSBZ=-0.111803;BQBZ=-1.22474;FS=0;MQ0F=0;AC=5;AN=6;DP4=2,0,6,4;MQ=37	GT:PL	1/1:59,6,0	0/1:124,0,57	1/1:102,9,0
OAR1	206819378	.	C	T	189.451	PASS	DP=13;VDB=0.0058191;SGB=0.124692;RPBZ=-0.592422;BQBZ=-1.24127;FS=0;MQ0F=0;AC=3;AN=6;DP4=0,3,0,10;MQ=42	GT:PL	0/1:52,0,27	0/1:72,0,24	0/1:103,0,18
OAR1	206986251	.	A	G	79.3831	PASS	DP=36;VDB=0.156308;SGB=-1.63269;RPBZ=1.28531;MQBZ=-1.96628;MQSBZ=1.0704;BQBZ=-1.2;FS=0;MQ0F=0.0277778;AC=2;AN=6;DP4=5,11,3,2;MQ=38	GT:PL	0/1:50,0,102	0/1:66,0,113	0/0:0,27,255
OAR1	207074598	.	G	T	30.9635	PASS	DP=25;VDB=0.02;SGB=0.604408;RPBZ=0.366358;MQBZ=0.599145;MQSBZ=0.328165;BQBZ=0.921132;FS=0;MQ0F=0;AC=1;AN=6;DP4=5,7,0,2;MQ=39	GT:PL	0/1:65,0,66	0/0:0,18,189	0/0:0,12,132
OAR1	207653412	.	T	C	124.265	PASS	DP=24;VDB=0.262259;SGB=3.78388;RPBZ=0.16297;MQBZ=0.845154;MQSBZ=0.57735;BQBZ=-1.18322;FS=0;MQ0F=0;AC=2;AN=6;DP4=6,1,3,2;MQ=40	GT:PL	0/0:0,12,146	0/0:0,9,92	1/1:165,15,0
OAR1	207722575	.	A	G	69.3448	PASS	DP=13;VDB=0.0665622;SGB=3.26056;RPBZ=1.08161;MQBZ=1.25529;BQBZ=0.666667;FS=0;MQ0F=0;AC=2;AN=6;DP4=0,9,0,4;MQ=40	GT:PL	0/0:0,12,107	1/1:110,12,0	0/0:0,15,120
OAR1	207760357	.	T	C	230.064	PASS	DP=32;VDB=0.234935;SGB=4.26042;RPBZ=1.29438;MQBZ=-1.30158;MQSBZ=-1.30158;BQBZ=-0.396863;FS=0;MQ0F=0;AC=2;AN=6;DP4=4,4,4,6;MQ=39	GT:PL	0/0:0,12,153	0/1:51,0,99	0/1:215,0,15
OAR1	208293318	.	T	C	286.328	PASS	DP=20;VDB=0.15979;SGB=3.57927;RPBZ=-0.649058;MQBZ=-0.660578;MQSBZ=0.124838;BQBZ=0.725027;FS=0;MQ0F=0;AC=5;AN=6;DP4=0,2,5,5;MQ=40	GT:PL	1/1:202,18,0	1/1:123,12,0	0/1:0,6,44
OAR1	208399636	.	A	G	168.81	PASS	DP=33;VDB=0.157598;SGB=1.94896;RPBZ=-1.23029;MQBZ=-1.25357;MQSBZ=-0.797724;BQBZ=-0.746105;FS=0;MQ0F=0;AC=3;AN=6;DP4=5,6,2,5;MQ=41	GT:PL	0/1:126,0,63	0/0:0,27,255	1/1:82,6,0
OAR1	208544533	.	C	T	107.92	PASS	DP=18;VDB=0.230191;SGB=0.00946272;RPBZ=-0.581675;MQBZ=-0.280306;MQSBZ=0;BQBZ=0.564692;FS=0;MQ0F=0;AC=3;AN=6;DP4=5,2,1,3;MQ=40	GT:PL	0/1:63,0,27	1/1:84,6,0	0/0:0,18,188
OAR1	208544592	.	G	A	75.9463	PASS	DP=14;VDB=0.301053;SGB=-0.169451;RPBZ=0.733799;MQBZ=0.866025;MQSBZ=-0.866025;FS=0;MQ0F=0;AC=2;AN=6;DP4=1,3,2,1;MQ=39	GT:PL	0/1:36,0,36	0/0:0,6,84	0/1:75,0,15
OAR1	208709077	.	G	C	196.769	PASS	DP=17;VDB=0.0243482;SGB=1.38113;RPBZ=0.305788;MQBZ=-0.801784;MQSBZ=-1.06066;BQBZ=0.320713;FS=0;MQ0F=0;AC=5;AN=6;DP4=1,1,2,5;MQ=39	GT:PL	1/1:118,12,0	1/1:117,9,0	0/1:0,6,84
OAR1	208870935	.	G	T	34.4592	PASS	DP=15;VDB=0.02;SGB=0.604408;RPBZ=2.02424;MQBZ=0.57735;MQSBZ=2.64575;BQBZ=0.57735;FS=0;MQ0F=0;AC=1;AN=6;DP4=1,5,0,2;MQ=39	GT:PL	0/0:0,9,101	0/1:68,0,33	0/0:0,6,77
OAR1	20910524	.	G	A	335.246	PASS	DP=42;VDB=0.0116277;SGB=6.63142;RPBZ=-1.46316;MQBZ=-0.631802;MQSBZ=-0.541544;BQBZ=0.559883;FS=0;MQ0F=0;AC=2;AN=6;DP4=5,5,9,5;MQ=40	GT:PL	0/0:0,12,120	0/1:201,0,131	0/1:171,0,18
OAR1	209292708	.	C	T	365.124	PASS	DP=49;VDB=0.0142657;SGB=8.86124;RPBZ=0.754297;MQBZ=0.222383;MQSBZ=1.32888;BQBZ=0.624371;FS=0;MQ0F=0;AC=4;AN=6;DP4=5,5,4,13;MQ=39	GT:PL	1/1:255,36,0	0/0:0,30,255	1/1:152,15,0
OAR1	209911431	.	A	G	160.803	PASS	DP=80;VDB=0.536808;SGB=10.1602;RPBZ=1.10412;MQBZ=-2.97541;MQSBZ=0.520227;BQBZ=-0.455438;FS=0;MQ0F=0;AC=1;AN=6;DP4=13,22,5,4;MQ=39	GT:PL	0/0:0,39,255	0/0:0,48,255	0/1:195,0,164
OAR1	209915479	.	T	C	50.8651	PASS	DP=34;VDB=0.617121;SGB=1.90845;RPBZ=0;MQBZ=-0.194447;MQSBZ=-0.861651;BQBZ=-0.553399;FS=0;MQ0F=0;AC=1;AN=6;DP4=10,6,1,2;MQ=37	GT:PL	0/0:0,15,168	0/0:0,24,237	0/1:85,0,66
OAR1	210105871	.	A	G	261.435	PASS	DP=47;VDB=0.00273262;SGB=3.91527;RPBZ=-0.441658;BQBZ=-0.916761;FS=0;MQ0F=0;AC=2;AN=6;DP4=7,7,6,4;MQ=42	GT:PL	0/1:130,0,66	0/0:0,27,255	0/1:168,0,81
OAR1	210188281	.	G	C	294.301	PASS	DP=50;VDB=0.00449191;SGB=5.40386;RPBZ=0.843045;MQBZ=-0.1223;MQSBZ=0.873571;BQBZ=0.674574;FS=0;MQ0F=0;AC=3;AN=6;DP4=13,3,8,4;MQ=39	GT:PL	0/1:85,0,196	1/1:250,27,0	0/0:0,24,211
OAR1	210213145	.	T	C	127.997	PASS	DP=22;VDB=0.300397;SGB=0.618465;RPBZ=-0.843558;MQBZ=0.845154;MQSBZ=0.57735;BQBZ=-0.374513;FS=0;MQ0F=0;AC=3;AN=6;DP4=5,2,4,1;MQ=40	GT:PL	0/1:69,0,104	1/1:98,9,0	0/0:0,12,134
OAR1	210287437	.	A	G	55.923	PASS	DP=45;VDB=0.0208662;SGB=-0.867633;RPBZ=-0.303902;MQBZ=-2.69108;MQSBZ=2.25941;BQBZ=1.52753;FS=0;MQ0F=0;AC=2;AN=6;DP4=7,11,5,2;MQ=33	GT:PL	0/1:77,0,136	0/0:0,27,247	0/1:16,0,99
OAR1	210805664	.	G	A	140.004	PASS	DP=30;VDB=0.582158;SGB=-1.24859;RPBZ=1.74789;MQBZ=-0.411476;MQSBZ=0.294628;BQBZ=2.71093;FS=0;MQ0F=0;AC=2;AN=6;DP4=12,2,4,2;MQ=40	GT:PL	0/1:33,0,50	0/0:0,24,189	0/1:143,0,95
OAR1	210827389	.	T	C	244.992	PASS	DP=27;VDB=0.224432;SGB=4.78931;RPBZ=0.218707;MQBZ=0.857143;MQSBZ=-0.278829;BQBZ=0.233682;FS=0;MQ0F=0;AC=3;AN=6;DP4=4,2,5,5;MQ=39	GT:PL	0/1:30,0,82	1/1:255,27,0	0/0:0,9,85
OAR1	211136443	.	G	C	37.8778	PASS	DP=16;VDB=0.11189;SGB=-0.535564;RPBZ=0;MQBZ=-1.09888;MQSBZ=2.06041;BQBZ=1.06904;FS=0;MQ0F=0;AC=3;AN=6;DP4=1,5,2,1;MQ=37	GT:PL	0/1:33,0,63	1/1:43,6,0	0/0:0,12,139
OAR1	211234071	.	G	A	173.287	PASS	DP=42;VDB=0.0115093;SGB=-0.482272;RPBZ=0.369274;MQBZ=-3.02372;MQSBZ=-0.644061;BQBZ=-0.764946;FS=0;MQ0F=0;AC=2;AN=6;DP4=9,7,6,2;MQ=40	GT:PL	0/1:117,0,84	0/0:0,36,255	0/1:93,0,20
OAR1	211288123	.	C	T	487.883	PASS	DP=51;VDB=0.00761652;SGB=2.69521;RPBZ=0.0949973;MQBZ=-0.314442;MQSBZ=0.674569;BQBZ=-0.210893;FS=0;MQ0F=0;AC=4;AN=6;DP4=4,5,14,6;MQ=39	GT:PL	0/1:143,0,110	1/1:240,24,0	0/1:141,0,131
OAR1	211403222	.	T	C	195.959	PASS	DP=39;VDB=0.0036287;SGB=2.64773;RPBZ=-0.927215;MQBZ=-1.22474;MQSBZ=0.904534;BQBZ=0.372315;FS=0;MQ0F=0;AC=2;AN=6;DP4=5,7,6,2;MQ=41	GT:PL	0/1:169,0,15	0/0:0,18,207	0/1:63,0,163
OAR1	211454113	.	G	T	218.565	PASS	DP=20;VDB=0.0195328;SGB=3.09522;RPBZ=1.21902;MQBZ=-0.221108;MQSBZ=0.203101;BQBZ=0;FS=0;MQ0F=0;AC=3;AN=6;DP4=2,1,6,3;MQ=38	GT:PL	0/0:0,6,78	1/1:169,18,0	0/1:88,0,30
OAR1	211489218	.	G	A	37.9235	PASS	DP=22;VDB=0.02;SGB=-2.68629;RPBZ=-1.07292;FS=0;MQ0F=0;AC=2;AN=6;DP4=3,6,1,1;MQ=42	GT:PL	0/1:42,3,0	0/0:0,21,228	0/1:33,0,75
OAR1	211645781	.	C	T	314.344	PASS	DP=75;VDB=2.13435e-06;SGB=8.00684;RPBZ=-1.55295;MQBZ=-0.648161;MQSBZ=2.61284;BQBZ=-2.20027;FS=0;MQ0F=0;AC=2;AN=8;DP4=17,10,8,8;MQ=37	GT:PL	0/1:195,0,156	0/0:0,39,255	0/1:157,0,157
OAR1	211978829	.	A	G	38.4517	PASS	DP=18;VDB=0.1;SGB=0.604408;RPBZ=0;BQBZ=0.534522;FS=0;MQ0F=0;AC=1;AN=6;DP4=5,2,1,1;MQ=42	GT:PL	0/1:72,0,65	0/0:0,9,119	0/0:0,6,77
OAR1	212019141	.	C	T	325.594	PASS	DP=20;VDB=0.00131587;SGB=0.646074;RPBZ=-1.32698;MQBZ=-0.691095;MQSBZ=-1.93718;BQBZ=-0.825723;FS=0;MQ0F=0;AC=5;AN=6;DP4=1,0,4,7;MQ=38	GT:PL	1/1:133,12,0	1/1:152,15,0	0/1:75,0,33
OAR1	212062227	.	A	G	526.854	PASS	DP=40;VDB=0.000446292;SGB=2.421;RPBZ=0.409209;MQBZ=-0.663469;MQSBZ=0;BQBZ=-0.670114;FS=0;MQ0F=0;AC=5;AN=6;DP4=1,3,11,8;MQ=41	GT:PL	1/1:207,18,0	1/1:214,24,0	0/1:140,0,123
OAR1	212068849	.	C	T	669.73	PASS	DP=65;VDB=4.53805e-05;SGB=6.65095;RPBZ=-0.504859;MQBZ=0.85532;MQSBZ=-0.223085;BQBZ=-1.14191;FS=0;MQ0F=0;AC=5;AN=6;DP4=1,2,16,18;MQ=38	GT:PL	1/1:255,30,0	1/1:255,45,0	0/1:195,0,56
OAR1	212325519	.	A	T	308.481	PASS	DP=47;VDB=0.0969851;SGB=5.40386;RPBZ=-0.466769;MQBZ=-0.715542;MQSBZ=-0.711599;BQBZ=0.365583;FS=0;MQ0F=0;AC=3;AN=6;DP4=8,7,6,6;MQ=41	GT:PL	0/1:94,0,138	0/0:0,30,255	1/1:255,27,0
OAR1	212413994	.	A	G	419.76	PASS	DP=35;VDB=9.72785e-05;SGB=1.38361;RPBZ=-1.71054;MQBZ=-0.94455;MQSBZ=1.0931;BQBZ=0;FS=0;MQ0F=0;AC=4;AN=6;DP4=4,0,10,5;MQ=39	GT:PL	0/1:128,0,27	1/1:181,15,0	0/1:148,0,81
OAR1	212458945	.	A	T	180.999	PASS	DP=45;VDB=0.0355294;SGB=11.2992;RPBZ=-1.11662;MQBZ=-1.65312;MQSBZ=-0.120418;BQBZ=-2.0538;FS=0;MQ0F=0;AC=2;AN=6;DP4=9,7,5,6;MQ=36	GT:PL	0/0:0,24,255	1/1:226,33,3	0/0:0,24,217
OAR1	212566829	.	C	T	38.768	PASS	DP=17;VDB=0.68;SGB=0.604408;RPBZ=-0.58554;BQBZ=0.534522;FS=0;MQ0F=0;AC=1;AN=6;DP4=2,5,0,2;MQ=42	GT:PL	0/0:0,12,145	0/1:77,6,0	0/0:0,9,105
OAR1	212729831	.	T	C	89.7928	PASS	DP=55;VDB=0.482766;SGB=6.01014;RPBZ=-1.6792;MQBZ=-1.32833;MQSBZ=-1.65094;BQBZ=-1.41079;FS=0;MQ0F=0;AC=1;AN=6;DP4=10,15,0,6;MQ=40	GT:PL	0/1:124,0,121	0/0:0,27,255	0/0:0,36,255
OAR1	21290213	.	G	A	112.486	PASS	DP=126;VDB=1.53663e-11;SGB=3.43562;RPBZ=-1.60679;MQBZ=-6.88908;MQSBZ=0.660999;BQBZ=0.487886;FS=0;MQ0F=0.0873016;AC=3;AN=6;DP4=15,18,19,17;MQ=24	GT:PL	0/1:24,0,255	0/1:52,0,246	0/1:75,0,210
OAR1	21290249	.	A	T	34.9977	PASS	DP=119;VDB=2.75738e-05;SGB=3.24245;RPBZ=-1.43377;MQBZ=-7.06542;MQSBZ=0.0145676;BQBZ=2.86271;FS=0;MQ0F=0.092437;AC=2;AN=6;DP4=11,17,16,19;MQ=22	GT:PL	0/0:0,3,246	0/1:23,0,248	0/1:48,0,171
OAR1	21290250	.	C	T	35.0297	PASS	DP=118;VDB=2.72772e-05;SGB=3.24245;RPBZ=-1.46399;MQBZ=-7.06542;MQSBZ=0.0145676;BQBZ=2.86041;FS=0;MQ0F=0.0932203;AC=2;AN=6;DP4=11,17,16,19;MQ=22	GT:PL	0/0:0,3,247	0/1:23,0,248	0/1:48,0,167
OAR1	21290254	.	C	T	35.179	PASS	DP=118;VDB=2.34297e-05;SGB=3.24245;RPBZ=-1.68899;MQBZ=-7.06542;MQSBZ=0.0145676;BQBZ=2.17318;FS=0;MQ0F=0.0932203;AC=2;AN=6;DP4=11,17,16,19;MQ=22	GT:PL	0/0:0,3,247	0/1:23,0,248	0/1:48,0,151
OAR1	21290255	.	A	G	35.179	PASS	DP=118;VDB=2.52156e-05;SGB=3.24245;RPBZ=-1.42691;MQBZ=-7.06542;MQSBZ=0.0145676;BQBZ=3.28582;FS=0;MQ0F=0.0932203;AC=2;AN=6;DP4=11,17,16,19;MQ=22	GT:PL	0/0:0,3,247	0/1:23,0,248	0/1:48,0,151
OAR1	21290257	.	T	C	56.3758	PASS	DP=118;VDB=2.0488e-05;SGB=3.43554;RPBZ=-1.3596;MQBZ=-6.83222;MQSBZ=0.0145676;BQBZ=0.344283;FS=0;MQ0F=0.0932203;AC=3;AN=6;DP4=11,16,16,20;MQ=22	GT:PL	0/1:24,0,232	0/1:23,0,248	0/1:48,0,167
OAR1	21290270	.	A	G	41.0922	PASS	DP=107;VDB=5.39019e-05;SGB=6.38032;RPBZ=1.13309;MQBZ=-5.76362;MQSBZ=-0.625117;BQBZ=0.0529401;FS=0;MQ0F=0.102804;AC=2;AN=6;DP4=11,10,14,19;MQ=18	GT:PL	0/0:0,0,158	0/1:24,0,225	0/1:51,0,103
OAR1	213352517	.	A	G	447.985	PASS	DP=56;VDB=0.0327004;SGB=4.60519;RPBZ=0.360379;MQBZ=-0.596726;MQSBZ=0.61456;BQBZ=-0.292172;FS=0;MQ0F=0;AC=4;AN=6;DP4=5,4,14,9;MQ=38	GT:PL	0/1:116,0,135	1/1:255,42,0	0/1:113,0,115
OAR1	213604431	.	C	A	274.024	PASS	DP=80;VDB=0.021538;SGB=10.6551;RPBZ=0.0886846;MQBZ=-1.16605;MQSBZ=1.21567;BQBZ=-0.686809;FS=0;MQ0F=0;AC=3;AN=6;DP4=13,10,6,13;MQ=40	GT:PL	0/1:60,0,233	0/0:0,42,255	1/1:255,48,0
OAR1	213826333	.	A	G	556.743	PASS	DP=49;VDB=0.00101891;SGB=3.57837;RPBZ=1.25318;MQBZ=0.342499;MQSBZ=-0.916228;BQBZ=0;FS=0;MQ0F=0;AC=4;AN=6;DP4=2,4,13,10;MQ=38	GT:PL	0/1:163,0,42	1/1:255,30,0	0/1:176,0,105
OAR1	214447552	.	T	C	115.744	PASS	DP=19;VDB=0.100421;SGB=0.0467143;RPBZ=-1.07916;MQBZ=0.816497;MQSBZ=-0.654654;BQBZ=1.21716;FS=0;MQ0F=0;AC=3;AN=6;DP4=1,5,2,2;MQ=40	GT:PL	0/1:36,0,36	1/1:119,9,0	0/0:0,15,159
OAR1	214536939	.	T	A	35.1925	PASS	DP=19;VDB=0.1;SGB=0.604408;RPBZ=0.120913;BQBZ=0.912871;FS=0;MQ0F=0;AC=1;AN=6;DP4=6,3,1,1;MQ=42	GT:PL	0/0:0,12,153	0/0:0,6,78	0/1:69,0,83
OAR1	21461023	.	G	A	175.308	PASS	DP=19;VDB=0.198876;SGB=2.06895;RPBZ=-0.244456;MQBZ=1.18322;MQSBZ=0.845154;BQBZ=-1.29615;FS=0;MQ0F=0;AC=3;AN=6;DP4=3,2,4,3;MQ=40	GT:PL	1/1:182,18,0	0/1:33,0,68	0/0:0,9,87
OAR1	214882888	.	A	T	115.868	PASS	DP=110;VDB=1.01853e-05;SGB=1.1188;RPBZ=-5.44989;MQBZ=-6.93642;MQSBZ=-0.113615;BQBZ=-0.24284;FS=0;MQ0F=0.0636364;AC=3;AN=6;DP4=15,21,11,13;MQ=30	GT:PL	0/1:100,0,162	0/1:47,0,255	0/1:7,0,253
OAR1	214882889	.	A	G	74.7424	PASS	DP=113;VDB=8.47277e-06;SGB=-17.7144;RPBZ=-4.59454;MQBZ=-6.47851;MQSBZ=0.038601;BQBZ=0.941502;FS=0;MQ0F=0.0619469;AC=2;AN=6;DP4=17,24,10,11;MQ=30	GT:PL	0/1:78,0,208	0/1:35,0,255	0/0:0,10,255
OAR1	215275138	.	G	A	546.137	PASS	DP=54;VDB=0.00821549;SGB=3.14619;RPBZ=-1.83369;MQBZ=4.86277;MQSBZ=-0.990872;BQBZ=-0.628887;FS=0;MQ0F=0.0185185;AC=4;AN=6;DP4=2,5,10,11;MQ=34	GT:PL	1/1:255,14,0	0/1:223,0,15	0/1:107,0,28
OAR1	215348000	.	C	T	133.828	PASS	DP=24;VDB=0.22001;SGB=-1.63269;RPBZ=3.24276;MQBZ=0.645497;MQSBZ=0.365148;BQBZ=3.76386;FS=0;MQ0F=0;AC=2;AN=6;DP4=12,0,3,2;MQ=40	GT:PL	0/1:75,0,23	0/1:95,0,81	0/0:0,18,111
OAR1	215579923	.	T	C	46.4751	PASS	DP=14;VDB=0.38;SGB=0.592737;RPBZ=-0.640991;BQBZ=-0.966092;FS=0;MQ0F=0;AC=1;AN=6;DP4=2,3,1,1;MQ=42	GT:PL	0/1:84,6,0	0/0:0,9,105	0/0:0,6,77
OAR1	215789493	.	C	T	128.759	PASS	DP=55;VDB=0.00873499;SGB=6.01014;RPBZ=0.311857;MQBZ=-0.34365;MQSBZ=0.290437;BQBZ=-0.125843;FS=0;MQ0F=0;AC=1;AN=6;DP4=17,8,4,2;MQ=40	GT:PL	0/0:0,33,255	0/0:0,30,255	0/1:163,0,115
OAR1	21614690	.	G	A	83.7986	PASS	DP=52;VDB=0.725151;SGB=3.26056;RPBZ=-1.82259;MQBZ=-0.336684;MQSBZ=-0.134701;BQBZ=-0.0805978;FS=0;MQ0F=0;AC=1;AN=6;DP4=14,11,3,1;MQ=40	GT:PL	0/0:0,30,255	0/0:0,36,255	0/1:118,0,99
OAR1	216394002	.	A	T	212.974	PASS	DP=71;VDB=0.000235186;SGB=17.924;RPBZ=0.215001;MQBZ=0.732071;MQSBZ=-0.960558;BQBZ=0.562788;FS=0;MQ0F=0;AC=2;AN=6;DP4=10,13,9,7;MQ=40	GT:PL	0/0:0,30,255	1/1:255,48,0	0/0:0,39,255
OAR1	216437145	.	C	T	41.2777	PASS	DP=16;VDB=0.06;SGB=0.604408;RPBZ=0.177571;MQBZ=0.881917;MQSBZ=0;FS=0;MQ0F=0;AC=1;AN=6;DP4=3,3,1,1;MQ=37	GT:PL	0/0:0,6,84	0/0:0,9,103	0/1:75,0,15
OAR1	216452748	.	C	T	156.134	PASS	DP=21;VDB=0.164651;SGB=6.20246;RPBZ=-0.0817737;MQBZ=-1.60357;MQSBZ=-0.223607;BQBZ=-1.61835;FS=0;MQ0F=0;AC=2;AN=6;DP4=2,3,2,5;MQ=38	GT:PL	0/0:0,3,42	1/1:196,21,0	0/0:0,12,153
OAR1	216619406	.	A	G	514.914	PASS	DP=40;VDB=0.00229335;SGB=2.65159;RPBZ=-0.373324;MQBZ=1.08607;MQSBZ=-0.597861;BQBZ=1.90921;FS=0;MQ0F=0;AC=5;AN=6;DP4=4,1,8,10;MQ=40	GT:PL	1/1:247,27,0	1/1:146,12,0	0/1:156,0,125
OAR1	216703186	.	T	C	372.994	PASS	DP=31;VDB=0.0600954;SGB=1.90395;RPBZ=0.80147;MQBZ=-0.777844;MQSBZ=-0.0813489;BQBZ=-1.5224;FS=0;MQ0F=0;AC=5;AN=6;DP4=1,3,9,5;MQ=39	GT:PL	1/1:99,9,0	1/1:227,24,0	0/1:81,0,129
OAR1	216722787	.	T	C	55.6181	PASS	DP=50;VDB=0.645206;SGB=1.90845;RPBZ=0.522207;MQBZ=1.15338;MQSBZ=0.931013;BQBZ=0.352794;FS=0;MQ0F=0;AC=1;AN=6;DP4=11,16,2,1;MQ=37	GT:PL	0/0:0,36,255	0/0:0,30,255	0/1:90,0,156
OAR1	216734052	.	A	G	129.041	PASS	DP=10;VDB=0.8442;SGB=-0.661244;RPBZ=0;BQBZ=-0.5;FS=0;MQ0F=0;AC=5;AN=6;DP4=1,0,1,3;MQ=42	GT:PL	1/1:42,3,0	1/1:84,6,0	0/1:36,0,36
OAR1	216825891	.	C	T	34.7863	PASS	DP=30;VDB=0.14;SGB=0.604408;RPBZ=-1.54264;MQBZ=0.85938;MQSBZ=0.0528206;BQBZ=1.35236;FS=0;MQ0F=0;AC=1;AN=6;DP4=9,8,1,1;MQ=38	GT:PL	0/0:0,18,185	0/1:69,0,93	0/0:0,24,215
OAR1	216825927	.	C	A	351.064	PASS	DP=30;VDB=0.000315695;SGB=0.735217;RPBZ=-1.60787;MQBZ=1.42154;MQSBZ=0.0528206;BQBZ=0.988371;FS=0;MQ0F=0;AC=5;AN=6;DP4=3,4,7,5;MQ=38	GT:PL	1/1:191,18,0	1/1:177,15,0	0/1:18,0,165
OAR1	216825962	.	A	G	34.7751	PASS	DP=31;VDB=0.14;SGB=0.604408;RPBZ=-1.13869;MQBZ=0.891936;MQSBZ=-0.451288;BQBZ=0.904051;FS=0;MQ0F=0;AC=1;AN=6;DP4=7,9,1,1;MQ=38	GT:PL	0/0:0,18,196	0/1:69,0,97	0/0:0,21,194
OAR1	216903708	.	C	T	82.755	PASS	DP=39;VDB=0.681156;SGB=3.26056;RPBZ=-0.0855128;MQBZ=1.01451;MQSBZ=0.0978232;BQBZ=0.247821;FS=0;MQ0F=0;AC=1;AN=6;DP4=9,9,2,2;MQ=40	GT:PL	0/1:117,0,174	0/0:0,21,214	0/0:0,15,146
OAR1	217188184	.	A	G	121.493	PASS	DP=45;VDB=0.125998;SGB=4.63151;RPBZ=1.26785;MQBZ=-1.08347;MQSBZ=-0.0578315;BQBZ=-1.22474;FS=0;MQ0F=0;AC=2;AN=6;DP4=10,10,3,2;MQ=40	GT:PL	0/0:0,30,255	1/1:163,15,0	0/0:0,30,255
OAR1	217209180	.	T	C	93.7686	PASS	DP=34;VDB=0.0550934;SGB=3.26056;RPBZ=2.5011;MQBZ=1.29194;MQSBZ=-0.263716;BQBZ=1.63095;FS=0;MQ0F=0;AC=1;AN=6;DP4=6,9,3,1;MQ=38	GT:PL	0/0:0,12,153	0/0:0,24,232	0/1:128,0,58
OAR1	217215983	.	T	C	270.126	PASS	DP=24;VDB=1.76791e-07;SGB=0.347274;RPBZ=-2.54331;MQBZ=-1.74078;MQSBZ=1.24035;BQBZ=-1.27128;FS=0;MQ0F=0;AC=4;AN=6;DP4=3,2,10,1;MQ=40	GT:PL	0/1:52,0,99	1/1:161,15,0	0/1:93,0,66
OAR1	21728946	.	A	G	120.803	PASS	DP=24;VDB=0.121375;SGB=0.686263;RPBZ=1.02391;MQBZ=0.278293;MQSBZ=-2.15565;BQBZ=0.509902;FS=0;MQ0F=0;AC=3;AN=6;DP4=4,5,4,1;MQ=38	GT:PL	0/0:0,6,78	0/1:18,0,177	1/1:142,12,0
OAR1	217326242	.	A	G	38.8294	PASS	DP=16;VDB=0.66;SGB=0.604408;RPBZ=-1.36626;MQBZ=0.57735;MQSBZ=0.57735;FS=0;MQ0F=0;AC=1;AN=6;DP4=5,1,1,1;MQ=39	GT:PL	0/0:0,9,103	0/0:0,3,42	0/1:72,0,65
OAR1	217505333	.	T	C	62.3378	PASS	DP=7;VDB=0.0295886;SGB=-0.169451;RPBZ=-1.73205;MQBZ=-0.816497;MQSBZ=0.5;BQBZ=0;FS=0;MQ0F=0;AC=4;AN=6;DP4=1,1,3,0;MQ=41	GT:PL	1/1:62,6,0	0/1:0,3,42	0/1:36,0,26
OAR1	217794036	.	G	A	206.236	PASS	DP=60;VDB=0.00525213;SGB=-11.5772;RPBZ=-1.88381;MQBZ=-3.21903;MQSBZ=0.952768;BQBZ=-0.350585;FS=0;MQ0F=0;AC=3;AN=6;DP4=12,11,6,5;MQ=37	GT:PL	0/1:14,0,255	0/1:104,0,205	0/1:124,0,98
OAR1	217794108	.	T	C	205.912	PASS	DP=49;VDB=0.224432;SGB=-1.53316;RPBZ=-1.94579;MQBZ=-2.9697;MQSBZ=-1.286;BQBZ=1.17851;FS=0;MQ0F=0;AC=3;AN=6;DP4=8,7,3,7;MQ=37	GT:PL	0/1:33,0,190	0/1:109,0,166	0/1:99,0,69
OAR1	217794112	.	G	A	205.919	PASS	DP=49;VDB=0.224432;SGB=-1.53316;RPBZ=-1.85055;MQBZ=-2.9697;MQSBZ=-1.286;BQBZ=-0.235702;FS=0;MQ0F=0;AC=3;AN=6;DP4=8,7,3,7;MQ=37	GT:PL	0/1:33,0,188	0/1:109,0,166	0/1:99,0,69
OAR1	217794123	.	G	A	92.1827	PASS	DP=29;VDB=0.062872;SGB=-9.12118;RPBZ=-1.49452;MQBZ=-3.00671;MQSBZ=-1.305;BQBZ=2.52948;FS=0;MQ0F=0;AC=3;AN=6;DP4=2,12,0,7;MQ=36	GT:PL	0/1:32,0,110	0/1:41,0,81	0/1:54,0,31
OAR1	217794146	.	T	C	121.406	PASS	DP=18;VDB=0.0161019;SGB=-1.90011;RPBZ=-0.933914;MQBZ=-2.38297;BQBZ=0.894427;FS=0;MQ0F=0;AC=3;AN=6;DP4=0,10,0,8;MQ=35	GT:PL	0/1:38,0,87	0/1:39,0,99	0/1:79,0,24
OAR1	218059	.	G	A	215.294	PASS	DP=73;VDB=0.0160709;SGB=17.924;RPBZ=0.629409;MQBZ=-0.619375;MQSBZ=-1.43556;BQBZ=-0.759624;FS=0;MQ0F=0;AC=2;AN=6;DP4=13,12,7,9;MQ=37	GT:PL	0/0:0,24,220	0/0:0,45,255	1/1:255,8,0
OAR1	218155	.	C	T	174.762	PASS	DP=14;VDB=0.149064;SGB=1.38113;RPBZ=1.11803;MQBZ=1.42857;MQSBZ=-0.872872;BQBZ=-1.11803;FS=0;MQ0F=0;AC=5;AN=6;DP4=0,1,2,5;MQ=35	GT:PL	1/1:119,12,0	1/1:92,9,0	0/1:0,3,24
OAR1	218208161	.	C	T	46.4751	PASS	DP=10;VDB=0.38;SGB=0.592737;RPBZ=-1.93649;MQBZ=1.29615;MQSBZ=0;BQBZ=1.62336;FS=0;MQ0F=0;AC=1;AN=6;DP4=3,2,1,1;MQ=38	GT:PL	0/0:0,6,58	0/0:0,9,82	0/1:84,6,0
OAR1	218243031	.	A	G	96.4789	PASS	DP=85;VDB=0.00328272;SGB=4.63151;RPBZ=-1.94407;MQBZ=-0.3922;MQSBZ=0.419571;BQBZ=1.29986;FS=0;MQ0F=0;AC=1;AN=6;DP4=23,18,4,1;MQ=40	GT:PL	0/0:0,39,255	0/0:0,54,255	0/1:131,0,244
OAR1	218370528	.	T	C	196.534	PASS	DP=29;VDB=0.0561217;SGB=3.84447;RPBZ=-0.390839;MQBZ=-1.54272;MQSBZ=-0.796791;BQBZ=-1.27266;FS=0;MQ0F=0;AC=2;AN=6;DP4=3,4,6,4;MQ=37	GT:PL	0/1:155,0,18	0/0:0,15,167	0/1:79,0,30
OAR1	218419202	.	T	A	67.7509	PASS	DP=37;VDB=0.220638;SGB=-2.00512;RPBZ=1.95329;MQBZ=-1.4914;MQSBZ=1.77123;BQBZ=-0.0677908;FS=0;MQ0F=0;AC=1;AN=6;DP4=9,7,3,1;MQ=40	GT:PL	0/1:102,0,58	0/0:0,15,183	0/0:10,37,255
OAR1	21869424	.	A	T	45.0725	PASS	DP=29;VDB=0.9;SGB=0.604408;RPBZ=0;MQBZ=0.553283;MQSBZ=0.845154;BQBZ=0.835421;FS=0;MQ0F=0;AC=1;AN=6;DP4=11,3,1,1;MQ=39	GT:PL	0/1:84,6,0	0/0:0,18,179	0/0:0,24,227
OAR1	218777424	.	A	C	212.973	PASS	DP=72;VDB=0.00593198;SGB=20.625;RPBZ=1.47323;MQBZ=-0.907374;MQSBZ=0.711998;BQBZ=-0.745424;FS=0;MQ0F=0;AC=2;AN=6;DP4=9,14,10,8;MQ=37	GT:PL	0/0:0,39,255	1/1:255,54,0	0/0:0,30,255
OAR1	218777438	.	T	C	31.357	PASS	DP=62;VDB=0.0785113;SGB=1.90845;RPBZ=0;MQBZ=-0.178673;MQSBZ=1.35337;BQBZ=1.47196;FS=0;MQ0F=0;AC=1;AN=6;DP4=12,24,1,2;MQ=37	GT:PL	0/0:0,36,255	0/1:67,0,255	0/0:0,30,255
OAR1	218870688	.	A	C	195.011	PASS	DP=49;VDB=0.748002;SGB=-0.482464;RPBZ=-1.6048;MQBZ=-0.821904;MQSBZ=0.901108;BQBZ=-0.500905;FS=0;MQ0F=0;AC=3;AN=6;DP4=10,7,4,4;MQ=40	GT:PL	0/1:83,0,74	0/0:0,42,255	1/1:152,12,0
OAR1	218875408	.	G	C	192.328	PASS	DP=22;VDB=0.0111547;SGB=2.7439;RPBZ=-0.214624;MQBZ=1.63299;MQSBZ=-0.612372;FS=0;MQ0F=0;AC=2;AN=6;DP4=0,3,3,5;MQ=38	GT:PL	1/1:228,21,0	0/0:0,3,8	0/0:33,39,105
OAR1	218880225	.	T	C	247.088	PASS	DP=27;VDB=0.00512877;SGB=3.4383;RPBZ=-0.237835;BQBZ=-0.16879;FS=0;MQ0F=0;AC=3;AN=6;DP4=2,4,6,3;MQ=42	GT:PL	0/1:65,0,72	0/0:0,12,140	1/1:222,21,0
OAR1	219271198	.	G	T	212.97	PASS	DP=90;VDB=0.000440537;SGB=17.0881;RPBZ=-1.01624;MQBZ=-0.444952;MQSBZ=0.504333;BQBZ=-0.528326;FS=0;MQ0F=0;AC=2;AN=6;DP4=23,14,7,7;MQ=38	GT:PL	0/0:0,48,255	1/1:255,42,0	0/0:0,63,255
OAR1	219357634	.	C	T	43.9411	PASS	DP=26;VDB=0.354794;SGB=1.90845;RPBZ=-0.787198;MQBZ=0.173601;MQSBZ=1.56241;BQBZ=-1.47381;FS=0;MQ0F=0;AC=2;AN=6;DP4=9,2,2,1;MQ=37	GT:PL	0/0:0,15,167	1/1:84,9,0	0/0:0,18,164
OAR1	220578219	.	C	T	259.545	PASS	DP=23;VDB=0.00327821;SGB=-0.0320892;RPBZ=-1.06787;MQBZ=-0.278887;MQSBZ=1.62019;BQBZ=1.49874;FS=0;MQ0F=0;AC=5;AN=6;DP4=2,3,6,3;MQ=38	GT:PL	0/1:24,0,137	1/1:118,9,0	1/1:152,15,0
OAR1	22062949	.	G	A	271.653	PASS	DP=48;VDB=0.000516402;SGB=6.64074;RPBZ=-0.765272;MQBZ=-2.18637;MQSBZ=-0.292914;BQBZ=-1.83668;FS=0;MQ0F=0;AC=3;AN=6;DP4=11,4,5,9;MQ=38	GT:PL	1/1:198,24,0	0/1:114,0,225	0/0:0,15,166
OAR1	22062953	.	A	C	80.1019	PASS	DP=49;VDB=0.0625499;SGB=3.26056;RPBZ=-0.611587;MQBZ=0.826898;MQSBZ=-0.211289;BQBZ=1.60717;FS=0;MQ0F=0;AC=1;AN=6;DP4=12,14,4,0;MQ=38	GT:PL	0/0:0,24,198	0/0:0,51,255	0/1:115,0,27
OAR1	220645334	.	G	T	40.3662	PASS	DP=35;VDB=0.148533;SGB=-2.36533;RPBZ=-0.841483;MQBZ=-1.05719;MQSBZ=-0.195196;BQBZ=-0.553399;FS=0;MQ0F=0;AC=1;AN=6;DP4=6,10,2,1;MQ=38	GT:PL	0/1:72,0,65	0/0:0,39,255	0/0:2,0,36
OAR1	220712033	.	A	G	42.4568	PASS	DP=36;VDB=0.0481132;SGB=-2.36533;RPBZ=0.793432;BQBZ=0.326094;FS=0;MQ0F=0;AC=2;AN=6;DP4=14,5,2,1;MQ=42	GT:PL	0/0:0,27,217	0/1:21,0,114	0/1:60,0,180
OAR1	220712065	.	A	G	179.529	PASS	DP=42;VDB=0.00386184;SGB=-0.866853;RPBZ=-0.266177;BQBZ=-1.41421;FS=0;MQ0F=0;AC=3;AN=6;DP4=6,8,6,1;MQ=42	GT:PL	0/1:54,0,183	1/1:166,15,0	0/0:0,24,244
OAR1	220851297	.	A	G	307.242	PASS	DP=35;VDB=0.0114788;SGB=4.11542;RPBZ=0.333225;MQBZ=-1.55987;MQSBZ=-1.39701;BQBZ=-0.326396;FS=0;MQ0F=0;AC=4;AN=6;DP4=4,4,3,8;MQ=39	GT:PL	1/1:169,15,0	0/0:0,24,253	1/1:180,18,0
OAR1	221037012	.	A	C	140.723	PASS	DP=20;VDB=0.0170667;SGB=0.717222;RPBZ=-1.72337;MQBZ=0;MQSBZ=-1.12122;BQBZ=-0.136083;FS=0;MQ0F=0;AC=4;AN=6;DP4=3,3,1,4;MQ=37	GT:PL	1/1:119,9,0	0/0:0,18,186	1/1:62,6,0
OAR1	222334785	.	C	T	32.4944	PASS	DP=6;VDB=0.0532881;SGB=-0.169451;RPBZ=-1.09109;MQBZ=-0.898933;FS=0;MQ0F=0;AC=2;AN=6;DP4=0,3,0,3;MQ=35	GT:PL	0/1:31,0,54	0/1:36,3,0	0/0:0,3,36
OAR1	222926795	.	T	C	301.426	PASS	DP=38;VDB=0.0538395;SGB=5.34201;RPBZ=0;MQBZ=-1.94048;MQSBZ=0.049975;BQBZ=0.475415;FS=0;MQ0F=0;AC=3;AN=6;DP4=3,5,4,9;MQ=37	GT:PL	0/1:157,0,60	0/0:0,18,189	1/1:185,21,0
OAR1	222926872	.	C	T	74.6843	PASS	DP=13;VDB=0.529687;SGB=1.11484;RPBZ=0.540062;BQBZ=-1.30958;FS=0;MQ0F=0;AC=2;AN=6;DP4=0,4,1,2;MQ=42	GT:PL	0/0:0,6,77	1/1:113,9,0	0/0:0,6,72
OAR1	223252149	.	T	A	203.192	PASS	DP=44;VDB=0.078067;SGB=3.36078;RPBZ=3.13322;MQBZ=-0.747463;MQSBZ=-0.424944;BQBZ=2.34152;FS=0;MQ0F=0;AC=2;AN=6;DP4=8,7,6,3;MQ=40	GT:PL	0/0:0,9,117	0/1:184,0,126	0/1:55,0,199
OAR1	223252159	.	T	C	31.8157	PASS	DP=43;VDB=0.275636;SGB=1.90845;RPBZ=1.35709;MQBZ=-1.78523;MQSBZ=-1.29961;BQBZ=0.929872;FS=0;MQ0F=0;AC=1;AN=6;DP4=12,9,1,2;MQ=40	GT:PL	0/0:0,9,118	0/1:67,0,229	0/0:0,27,255
OAR1	22336775	.	C	T	444.525	PASS	DP=63;VDB=0.00211086;SGB=13.9118;RPBZ=1.21833;MQBZ=-1.21136;MQSBZ=1.80722;BQBZ=0.138498;FS=0;MQ0F=0;AC=4;AN=6;DP4=7,5,13,12;MQ=39	GT:PL	1/1:255,9,0	1/1:231,27,0	0/0:0,33,255
OAR1	223617661	.	T	C	117.764	PASS	DP=16;VDB=0.0456508;SGB=2.87247;RPBZ=-0.123508;MQBZ=-0.894427;MQSBZ=-0.534522;BQBZ=0.169031;FS=0;MQ0F=0;AC=2;AN=6;DP4=0,4,2,3;MQ=38	GT:PL	1/1:157,15,0	0/0:0,9,101	0/0:0,3,42
OAR1	223623408	.	T	C	277.58	PASS	DP=32;VDB=0.00606666;SGB=2.17392;RPBZ=0.846429;MQBZ=-1.03078;MQSBZ=-0.904051;BQBZ=0.179284;FS=0;MQ0F=0;AC=4;AN=6;DP4=3,3,2,10;MQ=41	GT:PL	0/1:30,0,107	1/1:255,30,0	0/1:30,0,102
OAR1	223649846	.	C	G	80.4945	PASS	DP=10;VDB=0.249971;SGB=0.312258;RPBZ=-1.85164;MQBZ=-1.09545;MQSBZ=-0.258199;BQBZ=-0.238366;FS=0;MQ0F=0;AC=4;AN=6;DP4=2,0,1,3;MQ=38	GT:PL	0/1:36,0,36	0/1:0,3,32	1/1:81,9,0
OAR1	223691238	.	T	C	40.7294	PASS	DP=23;VDB=0.1;SGB=0.604408;RPBZ=1.30284;MQBZ=1.12729;MQSBZ=0.334407;BQBZ=0.80904;FS=0;MQ0F=0;AC=1;AN=6;DP4=7,4,1,1;MQ=35	GT:PL	0/0:0,15,138	0/1:75,0,33	0/0:0,15,146
OAR1	223691254	.	G	A	40.7294	PASS	DP=22;VDB=0.1;SGB=0.604408;RPBZ=0.702526;MQBZ=1.12729;MQSBZ=0.334407;BQBZ=-0.6127;FS=0;MQ0F=0;AC=1;AN=6;DP4=7,4,1,1;MQ=35	GT:PL	0/0:0,15,132	0/1:75,0,33	0/0:0,15,146
OAR1	223734970	.	A	G	67.6504	PASS	DP=26;VDB=0.172729;SGB=1.90845;RPBZ=0.595714;MQBZ=1.03133;MQSBZ=-0.387391;FS=0;MQ0F=0;AC=1;AN=6;DP4=4,6,2,1;MQ=38	GT:PL	0/0:0,3,42	0/0:0,18,179	0/1:101,0,100
OAR1	223734990	.	G	T	240.399	PASS	DP=28;VDB=0.246704;SGB=3.09522;RPBZ=-0.134221;MQBZ=-1.39443;MQSBZ=-0.270031;FS=0;MQ0F=0;AC=3;AN=6;DP4=3,2,3,6;MQ=39	GT:PL	0/0:0,6,84	1/1:179,18,0	0/1:100,0,101
OAR1	223735038	.	A	G	380.878	PASS	DP=27;VDB=0.0346614;SGB=1.87558;RPBZ=1.40385;MQBZ=-0.597614;MQSBZ=-0.608581;BQBZ=-0.935414;FS=0;MQ0F=0;AC=5;AN=6;DP4=0,1,6,8;MQ=38	GT:PL	0/1:36,0,36	1/1:183,21,0	1/1:196,18,0
OAR1	223741634	.	G	A	151.227	PASS	DP=14;VDB=0.43596;SGB=0.717222;RPBZ=-0.4499;BQBZ=1.19548;FS=0;MQ0F=0;AC=4;AN=6;DP4=1,2,4,1;MQ=42	GT:PL	0/0:0,9,108	1/1:113,9,0	1/1:77,6,0
OAR1	224089796	.	G	A	160.532	PASS	DP=51;VDB=0.621812;SGB=-0.481602;RPBZ=-0.974815;MQBZ=0.0836041;MQSBZ=-0.981981;BQBZ=-0.534634;FS=0;MQ0F=0;AC=2;AN=6;DP4=8,12,6,2;MQ=39	GT:PL	0/1:25,0,101	0/0:0,27,255	0/1:172,0,182
OAR1	224104203	.	C	T	105.747	PASS	DP=49;VDB=0.387565;SGB=-1.62982;RPBZ=-0.786397;MQBZ=0.251015;MQSBZ=-1.37793;BQBZ=0.459679;FS=0;MQ0F=0;AC=2;AN=6;DP4=9,14,2,3;MQ=39	GT:PL	0/1:36,0,36	0/0:0,39,255	0/1:106,0,233
OAR1	224107504	.	T	C	237.343	PASS	DP=31;VDB=0.529034;SGB=-1.69618;RPBZ=-1.1327;MQBZ=-1;MQSBZ=1.61245;BQBZ=0.61978;FS=0;MQ0F=0;AC=4;AN=6;DP4=2,7,3,6;MQ=40	GT:PL	0/1:74,0,169	1/1:167,15,0	0/1:33,0,75
OAR1	224121781	.	G	C	563.92	PASS	DP=95;VDB=0.000139233;SGB=7.15197;RPBZ=2.52255;MQBZ=-0.694022;MQSBZ=-0.611782;BQBZ=2.06957;FS=0;MQ0F=0;AC=4;AN=6;DP4=10,12,17,18;MQ=36	GT:PL	0/1:218,0,191	1/1:255,51,0	0/1:127,0,239
OAR1	225291974	.	G	A	234.787	PASS	DP=64;VDB=0.000386275;SGB=1.44871;RPBZ=-1.72308;MQBZ=0.442669;MQSBZ=0.986553;BQBZ=-1.13699;FS=0;MQ0F=0;AC=3;AN=6;DP4=14,10,5,8;MQ=40	GT:PL	0/0:0,54,255	1/1:255,36,0	0/1:21,0,181
OAR1	225460993	.	A	G	370.009	PASS	DP=35;VDB=0.0201464;SGB=1.01261;RPBZ=-0.358485;MQBZ=2.45541;MQSBZ=0.050864;BQBZ=2.37431;FS=0;MQ0F=0;AC=4;AN=6;DP4=4,3,4,9;MQ=39	GT:PL	0/1:98,0,127	1/1:219,21,0	0/1:89,0,60
OAR1	225628151	.	G	A	287.685	PASS	DP=39;VDB=0.0345667;SGB=3.91527;RPBZ=-1.31867;MQBZ=0.636603;MQSBZ=-0.636603;BQBZ=2.36127;FS=0;MQ0F=0;AC=3;AN=6;DP4=6,5,5,5;MQ=40	GT:PL	1/1:204,18,0	0/0:0,21,221	0/1:124,0,95
OAR1	22577174	.	A	C	142.635	PASS	DP=25;VDB=0.258434;SGB=4.97668;RPBZ=0.767404;MQBZ=0.16879;MQSBZ=-0.662994;BQBZ=-0.852803;FS=0;MQ0F=0;AC=2;AN=6;DP4=6,3,2,4;MQ=39	GT:PL	0/0:0,15,158	0/0:0,12,146	1/1:184,18,0
OAR1	226366059	.	T	C	239.991	PASS	DP=55;VDB=0.00430805;SGB=0.675642;RPBZ=0.224433;MQBZ=-2.32775;MQSBZ=-0.0912607;BQBZ=-0.84677;FS=0;MQ0F=0;AC=2;AN=6;DP4=9,12,4,7;MQ=41	GT:PL	0/1:91,0,98	0/0:0,33,255	0/1:185,0,172
OAR1	226411637	.	G	A	290.953	PASS	DP=25;VDB=0.00148084;SGB=0.869948;RPBZ=-0.590153;MQBZ=-0.0778252;MQSBZ=-1.12401;BQBZ=-0.486522;FS=0;MQ0F=0;AC=4;AN=6;DP4=2,2,7,4;MQ=37	GT:PL	0/1:57,0,33	1/1:204,18,0	0/1:66,0,73
OAR1	226535979	.	A	T	408.936	PASS	DP=49;VDB=0.0499289;SGB=-0.798646;RPBZ=0.84097;MQBZ=1.55902;MQSBZ=-1.05021;BQBZ=1.84926;FS=0;MQ0F=0;AC=4;AN=6;DP4=3,9,6,8;MQ=40	GT:PL	0/1:118,0,156	1/1:204,18,0	0/1:123,0,158
OAR1	227157933	.	T	C	31.9028	PASS	DP=27;VDB=0.1;SGB=0.604408;RPBZ=0.94344;MQBZ=1.01371;MQSBZ=0.483507;BQBZ=1.01114;FS=0;MQ0F=0;AC=1;AN=6;DP4=6,7,1,1;MQ=38	GT:PL	0/0:0,15,160	0/1:66,0,85	0/0:0,12,129
OAR1	227512188	.	C	G	532.731	PASS	DP=46;VDB=2.08006e-08;SGB=3.95721;RPBZ=1.8158;MQBZ=-1.32614;MQSBZ=0.754941;BQBZ=0.405207;FS=0;MQ0F=0;AC=5;AN=6;DP4=4,1,14,7;MQ=38	GT:PL	1/1:220,21,0	1/1:252,33,0	0/1:95,0,142
OAR1	227663576	.	G	A	80.3348	PASS	DP=73;VDB=0.0749805;SGB=-1.63269;RPBZ=-1.60113;MQBZ=-0.28302;MQSBZ=-0.169207;BQBZ=1.60007;FS=0;MQ0F=0;AC=2;AN=6;DP4=12,26,3,2;MQ=39	GT:PL	0/1:87,0,186	0/0:0,51,255	0/1:32,0,255
OAR1	227900915	.	A	G	526.205	PASS	DP=71;VDB=0.00846402;SGB=6.13096;RPBZ=1.48951;MQBZ=-0.178216;MQSBZ=0;BQBZ=-0.307005;FS=0;MQ0F=0;AC=5;AN=6;DP4=2,5,18,13;MQ=40	GT:PL	1/1:255,45,0	1/1:255,42,0	0/1:51,0,199
OAR1	227907140	.	T	G	292.555	PASS	DP=28;VDB=0.0291592;SGB=0.462005;RPBZ=0.731925;MQBZ=-0.882735;MQSBZ=-1.0351;BQBZ=0.500926;FS=0;MQ0F=0;AC=4;AN=6;DP4=1,3,4,7;MQ=39	GT:PL	0/1:128,0,27	1/1:140,12,0	0/1:61,0,71
OAR1	228333734	.	C	T	211.763	PASS	DP=118;VDB=0.0207124;SGB=15.7021;RPBZ=-0.993899;MQBZ=-1.19209;MQSBZ=-1.96965;BQBZ=-2.14162;FS=0;MQ0F=0;AC=1;AN=6;DP4=28,27,7,6;MQ=40	GT:PL	0/1:246,0,191	0/0:0,57,255	0/0:0,84,255
OAR1	228579625	.	A	C	95.1239	PASS	DP=64;VDB=0.407747;SGB=-1.25106;RPBZ=-2.69453;MQBZ=-0.534966;MQSBZ=-1.00064;BQBZ=2.52777;FS=0;MQ0F=0;AC=2;AN=8;DP4=7,28,2,4;MQ=38	GT:PL	0/1:89,0,218	0/0:0,54,255	0/1:46,0,139
OAR1	228705743	.	A	G	38.1538	PASS	DP=19;VDB=0.48;SGB=0.604408;RPBZ=0.238427;MQBZ=0.471405;MQSBZ=-1.32288;BQBZ=0.912871;FS=0;MQ0F=0;AC=1;AN=6;DP4=6,3,1,1;MQ=40	GT:PL	0/0:0,9,113	0/0:0,12,125	0/1:72,0,53
OAR1	228719807	.	C	T	580.355	PASS	DP=73;VDB=2.90377e-06;SGB=6.93879;RPBZ=1.8659;MQBZ=1.27657;MQSBZ=-2.30845;BQBZ=1.76259;FS=0;MQ0F=0;AC=4;AN=6;DP4=3,4,15,15;MQ=41	GT:PL	0/1:183,0,115	1/1:255,54,0	0/1:179,0,85
OAR1	228800706	.	A	G	412.604	PASS	DP=77;VDB=0.0221577;SGB=8.77293;RPBZ=1.6321;MQBZ=-0.517527;MQSBZ=2.54369;BQBZ=-0.0670457;FS=0;MQ0F=0;AC=4;AN=6;DP4=7,8,16,15;MQ=38	GT:PL	0/1:64,0,233	1/1:255,63,0	0/1:130,0,128
OAR1	228842198	.	T	C	50.2754	PASS	DP=6;VDB=0.44;SGB=-0.314421;RPBZ=0;FS=0;MQ0F=0;AC=5;AN=6;DP4=0,1,0,2;MQ=42	GT:PL	0/1:0,3,42	1/1:42,3,0	1/1:42,3,0
OAR1	228849099	.	A	C	497.874	PASS	DP=74;VDB=0.0423465;SGB=7.5163;RPBZ=-1.48271;MQBZ=-0.275241;MQSBZ=-0.330709;BQBZ=0.228869;FS=0;MQ0F=0;AC=4;AN=6;DP4=6,8,13,17;MQ=38	GT:PL	0/1:105,0,203	1/1:255,57,0	0/1:174,0,160
OAR1	228869203	.	A	G	330.959	PASS	DP=35;VDB=0.0171092;SGB=0.668317;RPBZ=0.347647;MQBZ=1.06555;MQSBZ=1.09429;BQBZ=-0.133631;FS=0;MQ0F=0;AC=4;AN=6;DP4=7,0,7,5;MQ=38	GT:PL	0/1:38,0,65	1/1:201,18,0	0/1:128,0,109
OAR1	228896767	.	A	G	261.631	PASS	DP=29;VDB=0.0643875;SGB=0.311679;RPBZ=1.57973;MQBZ=-0.0796819;MQSBZ=0.311046;BQBZ=0.716115;FS=0;MQ0F=0;AC=4;AN=6;DP4=2,4,7,3;MQ=38	GT:PL	0/1:175,0,21	1/1:65,6,0	0/1:57,0,135
OAR1	228914177	.	A	C	345.026	PASS	DP=33;VDB=0.00525213;SGB=0.648351;RPBZ=-0.140998;MQBZ=2.06155;MQSBZ=0;BQBZ=0.113228;FS=0;MQ0F=0;AC=4;AN=6;DP4=2,4,7,5;MQ=40	GT:PL	0/1:87,0,103	1/1:202,18,0	0/1:92,0,63
OAR1	228956554	.	T	C	374.706	PASS	DP=37;VDB=0.342358;SGB=1.65839;RPBZ=1.50529;MQBZ=-0.94455;MQSBZ=0.133048;BQBZ=-1.00403;FS=0;MQ0F=0;AC=4;AN=6;DP4=2,2,10,5;MQ=39	GT:PL	0/1:145,0,63	1/1:199,21,0	0/1:67,0,69
OAR1	22917764	.	C	T	105.655	PASS	DP=12;VDB=0.00291734;SGB=1.36429;RPBZ=-1.92829;MQBZ=1.51734;FS=0;MQ0F=0;AC=3;AN=6;DP4=6,0,6,0;MQ=35	GT:PL	0/0:0,3,23	0/1:18,0,88	1/1:126,15,0
OAR1	229410162	.	A	G	443.848	PASS	DP=37;VDB=6.91712e-08;SGB=2.55452;RPBZ=-0.613065;MQBZ=-0.430048;MQSBZ=1.52906;BQBZ=-0.662855;FS=0;MQ0F=0;AC=5;AN=6;DP4=3,1,16,3;MQ=36	GT:PL	1/1:186,24,0	1/1:180,21,0	0/1:112,0,113
OAR1	229804470	.	C	T	290.945	PASS	DP=52;VDB=0.439122;SGB=7.07747;RPBZ=0.48298;MQBZ=-1.39634;MQSBZ=0.475134;BQBZ=-1.48364;FS=0;MQ0F=0;AC=4;AN=6;DP4=5,9,5,9;MQ=40	GT:PL	1/1:77,6,0	1/1:255,36,0	0/0:0,42,255
OAR1	230091969	.	C	T	421.37	PASS	DP=74;VDB=0.00319503;SGB=11.5168;RPBZ=0.142209;MQBZ=-0.0310234;MQSBZ=1.27065;BQBZ=0.973324;FS=0;MQ0F=0;AC=3;AN=6;DP4=9,14,13,8;MQ=39	GT:PL	0/1:255,0,153	0/0:0,48,255	1/1:207,21,0
OAR1	230169825	.	T	C	396.505	PASS	DP=59;VDB=0.0022551;SGB=-0.0355328;RPBZ=1.26948;MQBZ=-0.494881;MQSBZ=-0.417075;BQBZ=-0.772887;FS=0;MQ0F=0;AC=3;AN=6;DP4=8,9,6,12;MQ=38	GT:PL	0/1:94,0,191	0/1:164,0,201	0/1:173,0,51
OAR1	230188161	.	T	A	68.8198	PASS	DP=63;VDB=0.0395055;SGB=3.26056;RPBZ=-1.10313;MQBZ=0.867826;MQSBZ=-1.53411;BQBZ=-0.228869;FS=0;MQ0F=0;AC=1;AN=6;DP4=10,20,0,4;MQ=39	GT:PL	0/0:0,36,255	0/0:0,39,255	0/1:103,0,95
OAR1	230251794	.	A	G	55.921	PASS	DP=38;VDB=0.262259;SGB=-1.63269;RPBZ=-0.43274;MQBZ=-2.75328;MQSBZ=-1.05199;BQBZ=-2.94234;FS=0;MQ0F=0;AC=2;AN=6;DP4=10,7,3,2;MQ=37	GT:PL	0/1:32,0,135	0/0:0,30,255	0/1:61,0,101
OAR1	230273802	.	G	A	134.777	PASS	DP=17;VDB=0.513814;SGB=2.02334;RPBZ=-0.095142;MQBZ=-1.12687;MQSBZ=1.12687;BQBZ=-2.11891;FS=0;MQ0F=0;AC=4;AN=6;DP4=1,3,6,1;MQ=38	GT:PL	1/1:42,3,0	0/0:0,12,148	1/1:132,18,0
OAR1	23031392	.	T	C	354.492	PASS	DP=80;VDB=0.0157969;SGB=12.448;RPBZ=0.0747891;MQBZ=-1.88377;MQSBZ=2.12436;BQBZ=-1.6349;FS=0;MQ0F=0;AC=3;AN=6;DP4=12,13,12,10;MQ=38	GT:PL	0/1:140,0,166	0/0:0,57,255	1/1:255,51,0
OAR1	230475374	.	A	G	80.2362	PASS	DP=17;VDB=0.211317;SGB=0.0467143;RPBZ=0.214505;MQBZ=-0.456435;MQSBZ=-0.149071;BQBZ=0.267261;FS=0;MQ0F=0;AC=3;AN=6;DP4=4,2,1,3;MQ=36	GT:PL	0/1:30,0,88	0/0:0,9,101	1/1:89,9,0
OAR1	230540326	.	G	A	291.815	PASS	DP=86;VDB=0.00505039;SGB=2.22066;RPBZ=0.594913;MQBZ=-2.22249;MQSBZ=-2.63503;BQBZ=-1.98362;FS=0;MQ0F=0;AC=2;AN=6;DP4=21,14,6,9;MQ=39	GT:PL	0/1:115,0,195	0/0:0,57,255	0/1:213,0,234
OAR1	230598221	.	G	A	47.0803	PASS	DP=21;VDB=0.185719;SGB=-0.535564;RPBZ=-2.14087;MQBZ=-1.82405;MQSBZ=-0.582672;BQBZ=-0.760726;FS=0;MQ0F=0;AC=2;AN=6;DP4=4,4,1,2;MQ=39	GT:PL	0/1:52,0,33	0/0:0,15,177	0/1:31,0,75
OAR1	230670630	.	G	T	557.97	PASS	DP=65;VDB=0.115408;SGB=4.45268;RPBZ=-1.23375;MQBZ=0.112782;MQSBZ=0.926596;BQBZ=-1.26255;FS=0;MQ0F=0;AC=4;AN=6;DP4=4,6,11,14;MQ=40	GT:PL	0/1:170,0,147	1/1:255,39,0	0/1:169,0,144
OAR1	230683384	.	G	T	480.373	PASS	DP=49;VDB=0.00533803;SGB=2.9326;RPBZ=2.78029;MQBZ=-0.832665;MQSBZ=-0.173509;BQBZ=-0.150771;FS=0;MQ0F=0;AC=4;AN=6;DP4=4,3,11,10;MQ=37	GT:PL	0/1:170,0,46	1/1:200,21,0	0/1:147,0,135
OAR1	230688448	.	C	G	569.977	PASS	DP=74;VDB=0.027812;SGB=6.53204;RPBZ=0.984023;MQBZ=-0.794579;MQSBZ=1.39676;BQBZ=0.411251;FS=0;MQ0F=0;AC=4;AN=6;DP4=8,6,17,14;MQ=37	GT:PL	0/1:161,0,120	1/1:255,51,0	0/1:190,0,215
OAR1	230918230	.	A	G	530.549	PASS	DP=65;VDB=0.018973;SGB=5.35895;RPBZ=0.407212;MQBZ=-0.603215;MQSBZ=-0.669049;BQBZ=-3.29984;FS=0;MQ0F=0;AC=5;AN=6;DP4=2,5,12,15;MQ=39	GT:PL	1/1:227,24,0	0/1:83,0,186	1/1:255,45,0
OAR1	231042865	.	G	A	73.0989	PASS	DP=34;VDB=0.168287;SGB=3.26056;RPBZ=0.850773;MQBZ=1.02282;MQSBZ=-1.45882;BQBZ=0.5547;FS=0;MQ0F=0;AC=1;AN=6;DP4=11,2,4,0;MQ=37	GT:PL	0/1:107,0,101	0/0:0,9,105	0/0:0,15,142
OAR1	231296026	.	T	A	46.749	PASS	DP=47;VDB=0.301053;SGB=1.90845;RPBZ=0.393086;MQBZ=-0.477205;MQSBZ=-1.60079;BQBZ=-0.304725;FS=0;MQ0F=0;AC=1;AN=6;DP4=11,13,2,1;MQ=38	GT:PL	0/0:0,30,255	0/0:0,30,255	0/1:81,0,116
OAR1	231474413	.	T	C	146.852	PASS	DP=19;VDB=0.0846985;SGB=1.55364;RPBZ=-1.9425;MQBZ=-0.816497;MQSBZ=0.816497;BQBZ=0.152145;FS=0;MQ0F=0;AC=3;AN=6;DP4=3,1,3,3;MQ=41	GT:PL	1/1:180,15,0	0/1:6,0,36	0/0:0,9,107
OAR1	231488130	.	G	A	40.6807	PASS	DP=14;VDB=0.1;SGB=-2.68629;RPBZ=-2.04939;MQBZ=0.57735;MQSBZ=-0.57735;BQBZ=0.881917;FS=0;MQ0F=0;AC=3;AN=6;DP4=2,4,0,2;MQ=41	GT:PL	1/1:42,3,0	0/1:36,0,30	0/0:0,15,177
OAR1	231512618	.	T	C	49.0732	PASS	DP=66;VDB=0.301053;SGB=1.90845;RPBZ=-0.028681;MQBZ=0.537373;MQSBZ=1.50629;BQBZ=-0.373751;FS=0;MQ0F=0;AC=1;AN=6;DP4=20,13,1,2;MQ=41	GT:PL	0/1:84,0,221	0/0:0,48,255	0/0:0,24,248
OAR1	231537665	.	G	A	347.962	PASS	DP=44;VDB=0.000235534;SGB=7.12031;RPBZ=-0.613125;MQBZ=-1.17851;MQSBZ=0.353553;BQBZ=-0.753689;FS=0;MQ0F=0;AC=3;AN=6;DP4=6,4,4,11;MQ=40	GT:PL	1/1:255,30,0	0/1:133,0,177	0/0:0,12,140
OAR1	231597581	.	T	C	397.391	PASS	DP=88;VDB=0.0636891;SGB=10.8117;RPBZ=0.337289;MQBZ=0.347347;MQSBZ=-0.91069;BQBZ=2.0253;FS=0;MQ0F=0;AC=3;AN=6;DP4=13,16,12,8;MQ=39	GT:PL	0/0:0,48,255	0/1:183,0,255	1/1:255,39,0
OAR1	231609918	.	G	T	275.253	PASS	DP=51;VDB=0.000578525;SGB=6.86509;RPBZ=-0.369866;MQBZ=-1.47999;MQSBZ=1.47999;BQBZ=-1.48364;FS=0;MQ0F=0;AC=2;AN=6;DP4=7,7,7,7;MQ=39	GT:PL	0/0:0,18,207	0/1:56,0,198	0/1:255,0,6
OAR1	231614556	.	A	T	272.532	PASS	DP=39;VDB=0.00349958;SGB=5.3158;RPBZ=0.434922;MQBZ=-0.949046;MQSBZ=-1.21478;BQBZ=-1.19585;FS=0;MQ0F=0;AC=3;AN=6;DP4=4,7,8,4;MQ=38	GT:PL	0/0:0,24,246	0/1:112,0,74	1/1:201,24,0
OAR1	231621122	.	A	G	294.569	PASS	DP=39;VDB=0.138479;SGB=9.11847;RPBZ=0.774941;MQBZ=-0.466192;MQSBZ=-1.47573;BQBZ=-0.158584;FS=0;MQ0F=0;AC=3;AN=6;DP4=3,6,7,9;MQ=36	GT:PL	0/0:0,21,190	0/1:80,0,69	1/1:255,39,0
OAR1	232132315	.	T	C	110.234	PASS	DP=16;VDB=0.118267;SGB=0.00946272;RPBZ=0.996546;MQBZ=-1.11803;MQSBZ=0.534522;BQBZ=1.35225;FS=0;MQ0F=0;AC=3;AN=6;DP4=4,1,3,1;MQ=41	GT:PL	0/0:0,9,113	0/1:64,0,60	1/1:84,6,0
OAR1	232217216	.	G	A	150.987	PASS	DP=40;VDB=0.383129;SGB=-0.867633;RPBZ=0.0353956;MQBZ=-0.995746;MQSBZ=-1.42166;BQBZ=-1.39924;FS=0;MQ0F=0;AC=2;AN=6;DP4=9,6,3,4;MQ=38	GT:PL	0/1:89,0,81	0/0:0,24,253	0/1:98,0,126
OAR1	23243680	.	A	G	31.2951	PASS	DP=22;VDB=0.02;SGB=0.604408;RPBZ=0.877954;MQBZ=0.660578;MQSBZ=1.24838;BQBZ=0.663325;FS=0;MQ0F=0;AC=1;AN=6;DP4=5,5,2,0;MQ=40	GT:PL	0/0:0,18,207	0/1:65,0,54	0/0:0,6,72
OAR1	233058443	.	A	G	33.5178	PASS	DP=41;VDB=0.02;SGB=0.604408;RPBZ=0;MQBZ=0.316228;MQSBZ=-0.83205;BQBZ=0.575829;FS=0;MQ0F=0;AC=1;AN=6;DP4=7,13,2,0;MQ=40	GT:PL	0/1:68,0,27	0/0:0,39,255	0/0:0,18,207
OAR1	233182381	.	A	G	30.8563	PASS	DP=35;VDB=0.26;SGB=0.604408;RPBZ=-0.600961;MQBZ=0.628063;MQSBZ=-1.26534;BQBZ=0.630126;FS=0;MQ0F=0;AC=1;AN=6;DP4=10,7,2,0;MQ=40	GT:PL	0/0:0,18,197	0/0:0,27,255	0/1:65,0,65
OAR1	233236867	.	G	A	54.2645	PASS	DP=44;VDB=0.036866;SGB=3.26056;RPBZ=1.21754;MQBZ=-1.25307;MQSBZ=-1.88379;BQBZ=-1.9838;FS=0;MQ0F=0;AC=1;AN=6;DP4=16,6,2,2;MQ=38	GT:PL	0/0:0,18,186	0/0:0,24,229	0/1:89,0,176
OAR1	233274545	.	C	T	122.376	PASS	DP=45;VDB=0.0121409;SGB=-0.866853;RPBZ=1.19386;MQBZ=-1.71953;MQSBZ=-1.66905;BQBZ=-0.971561;FS=0;MQ0F=0;AC=2;AN=6;DP4=9,10,3,4;MQ=38	GT:PL	0/0:0,27,255	0/1:96,0,151	0/1:63,0,145
OAR1	233289949	.	G	C	466.312	PASS	DP=50;VDB=0.00529045;SGB=10.1489;RPBZ=-0.219035;MQBZ=-0.257608;MQSBZ=0.805527;BQBZ=-0.343379;FS=0;MQ0F=0;AC=3;AN=6;DP4=3,2,12,10;MQ=38	GT:PL	1/1:255,33,0	0/1:251,0,39	0/0:0,9,104
OAR1	233294509	.	T	C	35.2294	PASS	DP=21;VDB=0.22;SGB=0.604408;RPBZ=0.247827;MQBZ=0.899346;MQSBZ=-0.12018;BQBZ=0;FS=0;MQ0F=0;AC=1;AN=6;DP4=3,6,1,1;MQ=38	GT:PL	0/0:0,6,76	0/0:0,12,117	0/1:69,0,89
OAR1	233362660	.	C	T	202.891	PASS	DP=39;VDB=0.189309;SGB=3.22748;RPBZ=0.795525;MQBZ=0.668747;MQSBZ=-0.846486;BQBZ=0.745798;FS=0;MQ0F=0;AC=3;AN=6;DP4=5,9,5,4;MQ=38	GT:PL	1/1:96,12,0	0/1:147,0,87	0/0:0,30,255
OAR1	233383645	.	T	C	174.224	PASS	DP=28;VDB=0.19611;SGB=1.26965;RPBZ=-0.532714;MQBZ=0.816497;MQSBZ=0.707107;BQBZ=-0.299572;FS=0;MQ0F=0;AC=3;AN=6;DP4=7,2,3,3;MQ=40	GT:PL	1/1:148,12,0	0/1:66,0,118	0/0:0,15,169
OAR1	233448326	.	T	C	84.7616	PASS	DP=10;VDB=0.166456;SGB=-1.35278;RPBZ=1.73205;FS=0;MQ0F=0;AC=5;AN=6;DP4=1,1,1,2;MQ=42	GT:PL	1/1:42,3,0	1/1:42,3,0	0/1:33,0,75
OAR1	233486633	.	T	C	40.8017	PASS	DP=21;VDB=0.36;SGB=0.604408;RPBZ=-0.953709;MQBZ=0.471405;MQSBZ=1.32288;BQBZ=0.699206;FS=0;MQ0F=0;AC=1;AN=6;DP4=3,6,1,1;MQ=41	GT:PL	0/0:0,12,148	0/0:0,12,148	0/1:75,0,27
OAR1	233486659	.	T	C	77.2693	PASS	DP=20;VDB=0.131948;SGB=1.56341;RPBZ=-0.824022;MQBZ=-1.63299;MQSBZ=1.32288;BQBZ=0.912871;FS=0;MQ0F=0;AC=2;AN=6;DP4=2,6,2,1;MQ=41	GT:PL	0/0:0,12,143	0/0:0,12,143	1/1:117,9,0
OAR1	233608989	.	A	G	445.647	PASS	DP=39;VDB=0.00133022;SGB=1.84296;RPBZ=0.28973;MQBZ=0.582298;MQSBZ=2.44312;BQBZ=1.1594;FS=0;MQ0F=0;AC=4;AN=6;DP4=5,2,7,10;MQ=40	GT:PL	0/1:178,0,82	0/1:111,0,105	1/1:193,18,0
OAR1	233660071	.	G	T	547.823	PASS	DP=87;VDB=6.92141e-05;SGB=6.05976;RPBZ=1.13191;MQBZ=-1.25199;MQSBZ=0.777863;BQBZ=-2.06458;FS=0;MQ0F=0;AC=4;AN=6;DP4=7,10,14,16;MQ=40	GT:PL	0/1:217,0,198	1/1:255,48,0	0/1:112,0,251
OAR1	234122963	.	G	A	385.508	PASS	DP=61;VDB=0.000163872;SGB=-0.223131;RPBZ=-0.671531;MQBZ=-0.921624;MQSBZ=0.68261;BQBZ=-0.191889;FS=0;MQ0F=0;AC=3;AN=6;DP4=11,5,9,8;MQ=39	GT:PL	0/1:153,0,121	0/1:54,0,207	0/1:213,0,15
OAR1	234141897	.	C	T	383.491	PASS	DP=38;VDB=0.357394;SGB=1.88742;RPBZ=-0.741019;MQBZ=0.127962;MQSBZ=-0.408845;BQBZ=1.02899;FS=0;MQ0F=0;AC=3;AN=6;DP4=3,3,6,9;MQ=40	GT:PL	0/1:36,0,36	0/1:230,0,12	0/1:153,0,113
OAR1	234193336	.	C	T	98.2236	PASS	DP=14;VDB=0.516498;SGB=0.0467143;RPBZ=0.591608;MQBZ=1.73925;MQSBZ=0.956183;BQBZ=0.606977;FS=0;MQ0F=0;AC=4;AN=6;DP4=4,0,3,1;MQ=35	GT:PL	1/1:95,9,0	1/1:42,3,0	0/0:0,12,90
OAR1	234481957	.	T	A	52.2153	PASS	DP=60;VDB=0.0714862;SGB=1.90845;RPBZ=0.534387;MQBZ=1.04242;MQSBZ=1.187;BQBZ=1.11885;FS=0;MQ0F=0;AC=1;AN=6;DP4=25,7,1,2;MQ=40	GT:PL	0/0:0,39,234	0/0:0,33,255	0/1:87,0,198
OAR1	234481991	.	T	G	139.82	PASS	DP=70;VDB=0.387746;SGB=6.01014;RPBZ=-1.38436;MQBZ=1.43116;MQSBZ=1.36082;BQBZ=1.43103;FS=0;MQ0F=0;AC=1;AN=6;DP4=21,12,2,4;MQ=40	GT:PL	0/0:0,42,255	0/0:0,36,255	0/1:174,0,189
OAR1	234720203	.	G	C	582.532	PASS	DP=38;VDB=0.255182;SGB=2.75335;RPBZ=-0.39506;MQBZ=-0.538028;MQSBZ=-1.00294;BQBZ=-0.677003;FS=0;MQ0F=0;AC=5;AN=6;DP4=1,0,12,9;MQ=39	GT:PL	1/1:196,18,0	1/1:233,24,0	0/1:189,0,18
OAR1	234788965	.	A	G	378.906	PASS	DP=24;VDB=0.0525953;SGB=1.62853;RPBZ=0.5;MQBZ=-0.27735;MQSBZ=-0.866025;BQBZ=-0.733799;FS=0;MQ0F=0;AC=5;AN=6;DP4=0,1,6,7;MQ=41	GT:PL	0/1:35,0,36	1/1:169,15,0	1/1:209,21,0
OAR1	234998657	.	G	A	38.0634	PASS	DP=22;VDB=0.76;SGB=0.604408;RPBZ=-0.39586;MQBZ=0.426401;MQSBZ=0.92582;BQBZ=0.972345;FS=0;MQ0F=0;AC=1;AN=6;DP4=6,5,1,1;MQ=40	GT:PL	0/0:0,9,104	0/0:0,18,192	0/1:72,0,65
OAR1	235056193	.	T	C	149.9	PASS	DP=14;VDB=0.0710944;SGB=2.7439;RPBZ=0.265165;MQBZ=-0.271163;MQSBZ=1.62698;BQBZ=0.866025;FS=0;MQ0F=0;AC=5;AN=6;DP4=1,1,7,1;MQ=32	GT:PL	1/1:8,3,0	0/1:0,6,60	1/1:179,21,0
OAR1	235153719	.	C	G	644.475	PASS	DP=65;VDB=0.0255717;SGB=6.66501;RPBZ=1.176;MQBZ=-0.629428;MQSBZ=-2.61692;BQBZ=0.565776;FS=0;MQ0F=0;AC=5;AN=6;DP4=3,0,19,14;MQ=40	GT:PL	0/1:169,0,73	1/1:255,39,0	1/1:255,42,0
OAR1	235230167	.	C	T	68.0494	PASS	DP=30;VDB=0.102722;SGB=1.90845;RPBZ=0.208502;MQBZ=0.701646;MQSBZ=-0.0920087;BQBZ=0.703211;FS=0;MQ0F=0;AC=1;AN=6;DP4=8,5,1,2;MQ=39	GT:PL	0/1:102,0,101	0/0:0,21,213	0/0:0,9,103
OAR1	235600250	.	G	A	78.0701	PASS	DP=26;VDB=0.00168999;SGB=-2.06645;RPBZ=-1.29348;MQBZ=-3.43457;MQSBZ=0.310316;BQBZ=0.622281;FS=0;MQ0F=0;AC=3;AN=6;DP4=5,2,5,2;MQ=32	GT:PL	0/1:36,0,72	0/1:29,0,123	0/1:48,0,30
OAR1	235600278	.	C	G	81.2435	PASS	DP=25;VDB=0.00161312;SGB=-2.06645;RPBZ=-1.88319;MQBZ=-3.26134;MQSBZ=1.55302;BQBZ=1.08012;FS=0;MQ0F=0;AC=3;AN=6;DP4=2,4,5,2;MQ=32	GT:PL	0/1:36,0,72	0/1:32,0,85	0/1:48,0,30
OAR1	235600292	.	T	C	84.3955	PASS	DP=24;VDB=0.00189695;SGB=-2.06645;RPBZ=-1.57335;MQBZ=-3.0706;MQSBZ=1.31597;FS=0;MQ0F=0;AC=3;AN=6;DP4=2,3,5,2;MQ=31	GT:PL	0/1:36,0,72	0/1:35,0,65	0/1:48,0,30
OAR1	235600297	.	G	T	84.5234	PASS	DP=22;VDB=0.001986;SGB=-2.06645;RPBZ=-1.5705;MQBZ=-3.0706;MQSBZ=1.90309;BQBZ=1.75499;FS=0;MQ0F=0;AC=3;AN=6;DP4=1,4,5,2;MQ=31	GT:PL	0/1:36,0,72	0/1:35,0,57	0/1:48,0,20
OAR1	235600306	.	G	A	108.488	PASS	DP=18;VDB=0.00194101;SGB=-0.270975;RPBZ=0.305788;MQBZ=-2.26779;MQSBZ=1;FS=0;MQ0F=0;AC=5;AN=6;DP4=1,1,5,2;MQ=27	GT:PL	0/1:36,0,72	1/1:47,6,0	1/1:59,9,0
OAR1	235600328	.	A	C	108.488	PASS	DP=17;VDB=0.00207882;SGB=-0.270975;RPBZ=0.305788;MQBZ=-2.26779;MQSBZ=1;BQBZ=-0.534522;FS=0;MQ0F=0;AC=5;AN=6;DP4=1,1,5,2;MQ=27	GT:PL	0/1:36,0,72	1/1:47,6,0	1/1:59,9,0
OAR1	235996926	.	G	A	515.987	PASS	DP=74;VDB=2.77327e-05;SGB=7.51878;RPBZ=-2.09022;MQBZ=1.84314;MQSBZ=-1.30739;BQBZ=0.279101;FS=0;MQ0F=0;AC=4;AN=6;DP4=9,5,19,12;MQ=38	GT:PL	0/1:174,0,138	1/1:255,57,0	0/1:123,0,162
OAR1	236098430	.	T	C	32.9767	PASS	DP=62;VDB=0.0587288;SGB=-2.00771;RPBZ=-2.69115;MQBZ=0.931114;MQSBZ=0;BQBZ=-2.43699;FS=0;MQ0F=0;AC=2;AN=6;DP4=23,9,2,2;MQ=39	GT:PL	0/1:22,0,243	0/1:51,0,188	0/0:0,36,255
OAR1	236574042	.	A	C	34.5086	PASS	DP=10;VDB=0.148533;SGB=1.56341;RPBZ=-1.37169;MQBZ=-0.81325;BQBZ=0.654654;FS=0;MQ0F=0;AC=1;AN=6;DP4=0,7,0,3;MQ=38	GT:PL	0/0:0,6,62	0/0:0,9,81	0/1:68,0,52
OAR1	236845540	.	G	A	70.9706	PASS	DP=38;VDB=0.337235;SGB=-2.00512;RPBZ=-0.15698;MQBZ=0.255522;MQSBZ=-1.19757;BQBZ=-1.29692;FS=0;MQ0F=0;AC=2;AN=6;DP4=9,11,1,3;MQ=38	GT:PL	0/1:15,0,171	0/0:0,36,255	0/1:92,0,30
OAR1	236976384	.	T	C	198.015	PASS	DP=54;VDB=0.0387809;SGB=11.2992;RPBZ=-0.569377;MQBZ=-2.02374;MQSBZ=0.320461;BQBZ=-3.00759;FS=0;MQ0F=0;AC=1;AN=6;DP4=12,7,4,7;MQ=39	GT:PL	0/0:0,27,255	0/0:0,24,248	0/1:233,0,39
OAR1	236976418	.	T	C	108.838	PASS	DP=47;VDB=0.00853244;SGB=-1.25106;RPBZ=-2.66511;MQBZ=-0.159874;MQSBZ=0;BQBZ=1.44898;FS=0;MQ0F=0;AC=2;AN=6;DP4=8,16,4,2;MQ=39	GT:PL	0/1:92,0,175	0/1:54,0,153	0/0:0,36,255
OAR1	237043661	.	C	T	101.246	PASS	DP=6;VDB=0.0128197;SGB=0.565439;RPBZ=0.87831;MQBZ=-0.933257;FS=0;MQ0F=0;AC=5;AN=6;DP4=1,0,5,0;MQ=35	GT:PL	0/1:0,3,36	1/1:71,9,0	1/1:66,6,0
OAR1	237043787	.	C	A	171.357	PASS	DP=46;VDB=0.0258883;SGB=8.77574;RPBZ=2.26469;MQBZ=1.1674;MQSBZ=-1.73363;BQBZ=1.19251;FS=0;MQ0F=0;AC=1;AN=6;DP4=7,12,6,2;MQ=40	GT:PL	0/0:0,21,229	0/0:0,27,237	0/1:206,0,67
OAR1	237058213	.	G	A	622.647	PASS	DP=47;VDB=6.06871e-06;SGB=3.78019;RPBZ=-0.0991744;MQBZ=-0.983286;MQSBZ=-0.105678;BQBZ=-1.44914;FS=0;MQ0F=0;AC=5;AN=6;DP4=3,1,14,10;MQ=38	GT:PL	0/1:197,0,117	1/1:216,24,0	1/1:244,27,0
OAR1	237091788	.	C	T	633.771	PASS	DP=55;VDB=0.00155665;SGB=4.58107;RPBZ=0.0693853;MQBZ=-0.894427;MQSBZ=0.268926;BQBZ=0.234046;FS=0;MQ0F=0;AC=4;AN=6;DP4=1,2,13,14;MQ=41	GT:PL	0/1:161,0,60	1/1:255,30,0	0/1:255,0,6
OAR1	237177680	.	T	C	37.8262	PASS	DP=51;VDB=0.1;SGB=0.604408;RPBZ=0.134065;MQBZ=0.498519;MQSBZ=-0.302677;BQBZ=0.747578;FS=0;MQ0F=0;AC=1;AN=6;DP4=11,15,1,1;MQ=40	GT:PL	0/0:0,27,254	0/0:0,45,255	0/1:72,0,72
OAR1	237207635	.	C	G	67.8157	PASS	DP=76;VDB=0.440559;SGB=3.26056;RPBZ=0.384057;MQBZ=-2.68602;MQSBZ=-0.657281;BQBZ=-1.97489;FS=0;MQ0F=0;AC=1;AN=6;DP4=16,20,1,3;MQ=41	GT:PL	0/1:102,0,93	0/0:0,57,255	0/0:0,42,255
OAR1	237304544	.	C	A	114.533	PASS	DP=45;VDB=0.383239;SGB=4.63151;RPBZ=-0.426329;MQBZ=-0.236541;MQSBZ=-0.943471;BQBZ=-0.0776763;FS=0;MQ0F=0;AC=1;AN=6;DP4=13,8,2,3;MQ=39	GT:PL	0/1:149,0,63	0/0:0,39,255	0/0:0,18,197
OAR1	237318627	.	C	A	31.8561	PASS	DP=20;VDB=0.1;SGB=0.604408;RPBZ=0.501093;MQBZ=0.627646;MQSBZ=0.73598;BQBZ=1.36753;FS=0;MQ0F=0;AC=1;AN=6;DP4=3,8,1,1;MQ=40	GT:PL	0/0:0,6,65	0/1:66,0,126	0/0:0,15,132
OAR1	237574212	.	T	C	59.5475	PASS	DP=26;VDB=0.156562;SGB=3.26056;RPBZ=1.04634;MQBZ=-2.42752;MQSBZ=-1.56492;BQBZ=-1.09072;FS=0;MQ0F=0;AC=1;AN=6;DP4=7,4,1,3;MQ=39	GT:PL	0/0:0,12,131	0/0:0,18,211	0/1:94,0,27
OAR1	237625896	.	T	C	94.6518	PASS	DP=24;VDB=0.184963;SGB=0.717222;RPBZ=2.03153;MQBZ=-0.270801;MQSBZ=0;BQBZ=-1.10707;FS=0;MQ0F=0;AC=3;AN=6;DP4=1,5,5,0;MQ=38	GT:PL	0/1:78,0,63	0/0:0,12,113	1/1:55,6,0
OAR1	237855254	.	A	T	280.892	PASS	DP=32;VDB=0.100009;SGB=6.35594;RPBZ=-0.296484;MQBZ=-0.904051;MQSBZ=2.06155;BQBZ=0.471025;FS=0;MQ0F=0;AC=2;AN=6;DP4=2,3,4,9;MQ=40	GT:PL	0/1:94,0,24	0/1:224,0,9	0/0:0,9,110
OAR1	237881993	.	C	T	307.398	PASS	DP=53;VDB=0.00248834;SGB=8.35594;RPBZ=1.10451;MQBZ=-1.02385;MQSBZ=0.494925;BQBZ=-0.560091;FS=0;MQ0F=0;AC=3;AN=6;DP4=8,5,7,9;MQ=39	GT:PL	0/1:93,0,167	1/1:255,39,0	0/0:0,21,219
OAR1	237997093	.	G	A	425.533	PASS	DP=62;VDB=0.0113013;SGB=12.1528;RPBZ=0.51194;MQBZ=0.596184;MQSBZ=-0.619496;BQBZ=0.854946;FS=0;MQ0F=0;AC=3;AN=6;DP4=5,8,14,9;MQ=39	GT:PL	0/1:211,0,160	1/1:255,42,0	0/0:0,21,181
OAR1	238495750	.	A	G	130.015	PASS	DP=19;VDB=0.391905;SGB=0.717222;RPBZ=0.18341;BQBZ=0.200182;FS=0;MQ0F=0;AC=3;AN=6;DP4=2,4,4,1;MQ=42	GT:PL	0/1:90,0,119	1/1:77,6,0	0/0:0,6,84
OAR1	238573893	.	G	A	529.726	PASS	DP=50;VDB=0.00208109;SGB=3.20127;RPBZ=1.11839;MQBZ=-0.723623;MQSBZ=-0.363256;BQBZ=0.142079;FS=0;MQ0F=0;AC=5;AN=6;DP4=3,3,9,12;MQ=37	GT:PL	0/1:107,0,172	1/1:239,27,0	1/1:218,24,0
OAR1	238638976	.	G	A	161.143	PASS	DP=24;VDB=0.236588;SGB=1.26965;RPBZ=1.81338;MQBZ=-0.0809937;MQSBZ=-0.323975;BQBZ=0.381881;FS=0;MQ0F=0;AC=3;AN=6;DP4=4,4,4,2;MQ=37	GT:PL	0/1:65,0,66	0/0:0,18,184	1/1:136,12,0
OAR1	238781972	.	G	A	424.454	PASS	DP=122;VDB=0.0118011;SGB=20.6629;RPBZ=-1.4543;MQBZ=-0.565182;MQSBZ=0.377505;BQBZ=-0.654431;FS=0;MQ0F=0;AC=3;AN=6;DP4=18,13,17,17;MQ=39	GT:PL	0/1:210,0,240	0/0:0,60,255	1/1:255,36,0
OAR1	238782096	.	T	G	124.684	PASS	DP=17;VDB=0.00520153;SGB=3.22748;RPBZ=-0.438971;MQBZ=-1.49388;BQBZ=0.757033;FS=0;MQ0F=0;AC=3;AN=6;DP4=0,8,0,9;MQ=36	GT:PL	0/1:63,0,79	0/0:0,9,78	1/1:101,15,0
OAR1	238978116	.	C	T	53.8044	PASS	DP=7;VDB=0.228191;SGB=-0.169451;RPBZ=0;MQBZ=-0.223607;FS=0;MQ0F=0;AC=3;AN=6;DP4=4,0,3,0;MQ=41	GT:PL	0/1:24,0,79	1/1:66,6,0	0/0:0,3,36
OAR1	238978218	.	G	A	134.205	PASS	DP=27;VDB=0.215799;SGB=4.97668;RPBZ=0.653682;MQBZ=0;MQSBZ=-0.233285;BQBZ=-0.13484;FS=0;MQ0F=0;AC=1;AN=6;DP4=3,7,4,2;MQ=40	GT:PL	0/1:169,0,21	0/0:0,15,173	0/0:0,12,125
OAR1	239044268	.	C	A	269.28	PASS	DP=29;VDB=0.295418;SGB=6.01334;RPBZ=-0.311528;MQBZ=-1.27775;MQSBZ=0.278829;BQBZ=-1.07417;FS=0;MQ0F=0;AC=3;AN=6;DP4=1,3,6,6;MQ=37	GT:PL	0/1:65,0,65	1/1:243,30,0	0/0:0,6,84
OAR1	239085458	.	G	A	383.963	PASS	DP=40;VDB=0.0322867;SGB=7.97557;RPBZ=-0.184773;MQBZ=0.664804;MQSBZ=-0.341938;BQBZ=0.2359;FS=0;MQ0F=0;AC=3;AN=6;DP4=4,2,10,6;MQ=41	GT:PL	1/1:169,15,0	0/1:255,0,6	0/0:0,15,175
OAR1	239234636	.	T	C	42.8454	PASS	DP=22;VDB=0.0221621;SGB=1.90845;RPBZ=-0.927547;MQBZ=0.480384;MQSBZ=-1.73205;BQBZ=-1.14834;FS=0;MQ0F=0;AC=1;AN=6;DP4=9,4,3,0;MQ=40	GT:PL	0/0:0,21,190	0/0:0,12,137	0/1:77,0,51
OAR1	239307816	.	A	C	71.2234	PASS	DP=8;VDB=0.0257451;SGB=2.63855;RPBZ=0;BQBZ=1;FS=0;MQ0F=0;AC=2;AN=6;DP4=4,0,4,0;MQ=42	GT:PL	0/0:0,9,87	1/1:110,12,0	0/0:0,3,36
OAR1	239359765	.	G	A	39.4754	PASS	DP=12;VDB=0.14;SGB=0.592737;RPBZ=0.401918;MQBZ=0.632456;MQSBZ=-0.408248;BQBZ=0.979796;FS=0;MQ0F=0;AC=1;AN=6;DP4=1,4,0,2;MQ=39	GT:PL	0/0:0,6,66	0/0:0,9,103	0/1:77,6,0
OAR1	239512630	.	C	G	34.7544	PASS	DP=37;VDB=0.52;SGB=0.604408;RPBZ=1.60481;MQBZ=0.881176;MQSBZ=-1.01328;BQBZ=0.981071;FS=0;MQ0F=0;AC=1;AN=6;DP4=10,10,1,1;MQ=40	GT:PL	0/1:69,0,97	0/0:0,30,255	0/0:0,21,213
OAR1	239654048	.	C	T	435.997	PASS	DP=53;VDB=0.327294;SGB=8.52925;RPBZ=1.49469;MQBZ=0.130537;MQSBZ=0.512737;BQBZ=0.359709;FS=0;MQ0F=0;AC=4;AN=6;DP4=6,6,10,8;MQ=39	GT:PL	1/1:223,24,0	1/1:255,30,0	0/0:0,36,255
OAR1	239725629	.	C	A	45.3918	PASS	DP=25;VDB=0.392388;SGB=-2.36533;RPBZ=-0.391842;MQBZ=-1.91485;MQSBZ=-1.58114;BQBZ=-0.546296;FS=0;MQ0F=0;AC=3;AN=6;DP4=8,3,2,1;MQ=39	GT:PL	1/1:42,3,0	0/0:0,30,255	0/1:41,0,33
OAR1	239960800	.	A	C	558.364	PASS	DP=41;VDB=6.75761e-05;SGB=2.75335;RPBZ=-0.237103;MQBZ=-0.468749;MQSBZ=-0.876949;BQBZ=-0.39736;FS=0;MQ0F=0;AC=5;AN=6;DP4=0,1,16,5;MQ=39	GT:PL	1/1:192,24,0	1/1:190,18,0	0/1:212,0,18
OAR1	240047814	.	A	T	33.9448	PASS	DP=20;VDB=0.02;SGB=0.604408;RPBZ=2.13103;MQBZ=0.702728;MQSBZ=0.912871;BQBZ=0.702728;FS=0;MQ0F=0;AC=1;AN=6;DP4=6,3,2,0;MQ=38	GT:PL	0/1:68,0,14	0/0:0,18,188	0/0:0,6,84
OAR1	240602200	.	C	T	213.241	PASS	DP=40;VDB=0.0208559;SGB=12.38;RPBZ=1.30559;MQBZ=-0.877058;MQSBZ=-1.14018;BQBZ=-0.523966;FS=0;MQ0F=0;AC=2;AN=6;DP4=7,3,6,7;MQ=40	GT:PL	0/0:0,15,174	1/1:255,39,0	0/0:0,15,166
OAR1	241054055	.	G	A	210.539	PASS	DP=32;VDB=0.21899;SGB=2.79306;RPBZ=-1.16048;MQBZ=1.64317;MQSBZ=-0.547723;BQBZ=1.95959;FS=0;MQ0F=0;AC=3;AN=6;DP4=4,6,4,4;MQ=39	GT:PL	0/1:18,0,179	0/0:0,9,98	1/1:233,21,0
OAR1	241212269	.	A	C	97.8907	PASS	DP=14;VDB=0.01126;SGB=2.63855;RPBZ=2.0128;MQBZ=-1;MQSBZ=-0.57735;BQBZ=-1.52753;FS=0;MQ0F=0;AC=2;AN=6;DP4=1,3,1,3;MQ=41	GT:PL	0/0:0,6,77	0/0:0,6,84	1/1:137,12,0
OAR1	241253491	.	C	T	213.112	PASS	DP=71;VDB=0.101298;SGB=20.625;RPBZ=-0.308289;MQBZ=0.830077;MQSBZ=-1.55454;BQBZ=1.70658;FS=0;MQ0F=0;AC=2;AN=6;DP4=12,8,11,7;MQ=40	GT:PL	0/0:0,30,255	0/0:0,27,247	1/1:255,21,0
OAR1	241256973	.	A	G	189.874	PASS	DP=48;VDB=0.078438;SGB=-0.866853;RPBZ=0.153265;MQBZ=-1.60357;MQSBZ=-0.75;BQBZ=1.32703;FS=0;MQ0F=0;AC=2;AN=6;DP4=6,12,3,4;MQ=41	GT:PL	0/1:63,0,147	0/1:163,0,18	0/0:0,36,255
OAR1	241275423	.	C	T	194.277	PASS	DP=22;VDB=0.00166571;SGB=2.66382;RPBZ=-0.793116;MQBZ=-0.615006;MQSBZ=1.97793;BQBZ=0.450694;FS=0;MQ0F=0;AC=4;AN=6;DP4=5,1,6,2;MQ=36	GT:PL	1/1:84,6,0	1/1:151,18,0	0/0:0,18,171
OAR1	241420118	.	G	C	273.961	PASS	DP=80;VDB=0.00874294;SGB=0.338122;RPBZ=-0.838197;MQBZ=0.284528;MQSBZ=-0.950584;BQBZ=0.721428;FS=0;MQ0F=0.1;AC=2;AN=6;DP4=14,13,12,7;MQ=31	GT:PL	0/1:75,0,112	0/1:235,0,105	0/0:0,39,255
OAR1	241737306	.	A	G	285.988	PASS	DP=67;VDB=0.000507412;SGB=1.06188;RPBZ=-1.04268;MQBZ=-0.800482;MQSBZ=0.162578;BQBZ=-0.341144;FS=0;MQ0F=0;AC=2;AN=6;DP4=14,11,6,6;MQ=40	GT:PL	0/1:127,0,98	0/1:195,0,255	0/0:0,33,255
OAR1	241737308	.	A	G	316.992	PASS	DP=67;VDB=0.154594;SGB=6.86509;RPBZ=0.350313;MQBZ=0.490962;MQSBZ=-0.0948629;BQBZ=1.02702;FS=0;MQ0F=0;AC=2;AN=6;DP4=12,12,8,6;MQ=40	GT:PL	0/1:98,0,127	0/1:255,0,211	0/0:0,33,255
OAR1	241862104	.	T	G	158.613	PASS	DP=45;VDB=0.021254;SGB=-9.73446;RPBZ=-2.33967;MQBZ=-0.638956;MQSBZ=0.478035;BQBZ=-0.925089;FS=0;MQ0F=0;AC=3;AN=6;DP4=7,10,3,5;MQ=40	GT:PL	0/1:167,0,38	0/1:18,0,190	0/1:9,0,231
OAR1	242203409	.	A	T	230.818	PASS	DP=28;VDB=0.0861031;SGB=1.89663;RPBZ=-0.927478;MQBZ=0.935414;MQSBZ=0.935414;BQBZ=1.37281;FS=0;MQ0F=0;AC=4;AN=6;DP4=5,3,3,4;MQ=41	GT:PL	1/1:153,12,0	1/1:119,9,0	0/0:0,24,245
OAR1	242230271	.	G	A	232.271	PASS	DP=18;VDB=0.00907312;SGB=1.81614;RPBZ=0.103242;MQBZ=0.390868;MQSBZ=0;BQBZ=1.43614;FS=0;MQ0F=0;AC=4;AN=6;DP4=1,2,3,5;MQ=36	GT:PL	1/1:138,12,0	1/1:134,12,0	0/0:0,9,90
OAR1	242240033	.	T	C	39.235	PASS	DP=14;VDB=0.28;SGB=0.592737;RPBZ=0.977008;MQBZ=0.632456;MQSBZ=-1.1547;FS=0;MQ0F=0;AC=1;AN=6;DP4=3,2,1,1;MQ=37	GT:PL	0/1:72,0,38	0/0:0,6,77	0/0:0,3,42
OAR1	242240076	.	C	T	173.53	PASS	DP=14;VDB=0.0805733;SGB=1.38113;RPBZ=0;MQBZ=-0.571429;MQSBZ=-0.58554;BQBZ=-0.571429;FS=0;MQ0F=0;AC=5;AN=6;DP4=0,1,5,2;MQ=37	GT:PL	1/1:124,12,0	1/1:86,9,0	0/1:0,3,42
OAR1	242511706	.	G	A	58.0013	PASS	DP=31;VDB=0.301053;SGB=1.90845;RPBZ=0.0677674;BQBZ=0.480384;FS=0;MQ0F=0;AC=1;AN=6;DP4=7,6,3,0;MQ=42	GT:PL	0/1:92,0,63	0/0:0,9,119	0/0:0,24,251
OAR1	242511777	.	A	G	34.7464	PASS	DP=17;VDB=0.02;SGB=0.604408;RPBZ=0.917365;BQBZ=0.534522;FS=0;MQ0F=0;AC=1;AN=6;DP4=2,5,2,0;MQ=42	GT:PL	0/1:68,0,33	0/0:0,3,42	0/0:0,15,167
OAR1	242585624	.	C	T	379.883	PASS	DP=55;VDB=0.0496564;SGB=-0.166391;RPBZ=-1.65031;MQBZ=-0.817725;MQSBZ=0.687237;BQBZ=-0.388338;FS=0;MQ0F=0;AC=4;AN=6;DP4=11,3,7,10;MQ=40	GT:PL	0/1:118,0,171	1/1:255,33,0	0/1:44,0,183
OAR1	242612489	.	T	G	119.323	PASS	DP=22;VDB=0.00232834;SGB=-1.97643;RPBZ=-1.18958;MQBZ=-1.04119;MQSBZ=2.08237;BQBZ=-0.267261;FS=0;MQ0F=0;AC=4;AN=6;DP4=2,6,6,1;MQ=36	GT:PL	0/1:105,0,57	1/1:42,3,0	0/1:6,0,146
OAR1	242692597	.	C	T	213.138	PASS	DP=56;VDB=0.00313575;SGB=10.1602;RPBZ=0.0815501;MQBZ=-0.240846;MQSBZ=1.61661;BQBZ=0.380423;FS=0;MQ0F=0;AC=2;AN=6;DP4=7,17,5,4;MQ=40	GT:PL	0/0:0,15,142	0/0:0,57,255	1/1:255,27,0
OAR1	242698449	.	A	C	181.142	PASS	DP=43;VDB=0.0552398;SGB=7.39213;RPBZ=0.740752;MQBZ=0.293694;MQSBZ=-1.80515;BQBZ=1.56773;FS=0;MQ0F=0;AC=2;AN=6;DP4=5,12,5,2;MQ=40	GT:PL	0/0:0,21,228	0/0:0,30,242	1/1:223,21,0
OAR1	242727885	.	A	G	205.857	PASS	DP=41;VDB=0.168351;SGB=10.0035;RPBZ=0.747168;MQBZ=0.429703;MQSBZ=0.511722;BQBZ=0;FS=0;MQ0F=0;AC=1;AN=6;DP4=7,6,5,5;MQ=38	GT:PL	0/0:0,15,153	0/0:0,21,209	0/1:241,0,9
OAR1	242743014	.	C	T	278.501	PASS	DP=47;VDB=0.165106;SGB=3.97131;RPBZ=-0.22453;MQBZ=1.47442;MQSBZ=-0.722894;BQBZ=1.4771;FS=0;MQ0F=0;AC=3;AN=6;DP4=7,8,6,4;MQ=39	GT:PL	0/1:84,0,161	1/1:235,21,0	0/0:0,30,255
OAR1	243100456	.	A	C	206.754	PASS	DP=29;VDB=0.0118736;SGB=2.4014;RPBZ=1.62163;MQBZ=-1.04583;MQSBZ=0.16855;BQBZ=-1.36931;FS=0;MQ0F=0;AC=4;AN=6;DP4=2,5,2,6;MQ=40	GT:PL	0/0:0,21,224	1/1:145,15,0	1/1:103,9,0
OAR1	243292354	.	C	A	89.5942	PASS	DP=40;VDB=0.0332048;SGB=-1.62982;RPBZ=0.949857;MQBZ=0.985184;MQSBZ=1.51149;BQBZ=1.17156;FS=0;MQ0F=0;AC=2;AN=6;DP4=12,5,1,4;MQ=40	GT:PL	0/1:15,0,172	0/1:111,0,97	0/0:0,18,204
OAR1	243292378	.	G	C	177.028	PASS	DP=39;VDB=0.0330611;SGB=2.64773;RPBZ=0.549442;MQBZ=0.228869;MQSBZ=1.65831;BQBZ=-0.658254;FS=0;MQ0F=0;AC=2;AN=6;DP4=9,5,3,5;MQ=40	GT:PL	0/1:46,0,165	0/1:167,0,21	0/0:0,18,206
OAR1	243453621	.	A	G	103.97	PASS	DP=36;VDB=0.703527;SGB=3.26056;RPBZ=-1.12465;MQBZ=-0.196204;MQSBZ=-0.518954;BQBZ=1.50778;FS=0;MQ0F=0;AC=2;AN=6;DP4=9,8,3,1;MQ=40	GT:PL	0/0:0,27,219	0/0:0,24,252	1/1:145,12,0
OAR1	243481491	.	C	T	38.157	PASS	DP=27;VDB=0.38;SGB=0.604408;RPBZ=0.823395;MQBZ=0.408248;MQSBZ=1.1547;BQBZ=0.599145;FS=0;MQ0F=0;AC=1;AN=6;DP4=4,8,2,0;MQ=40	GT:PL	0/0:0,21,235	0/1:77,6,0	0/0:0,15,154
OAR1	243481492	.	C	G	38.157	PASS	DP=27;VDB=0.38;SGB=0.604408;RPBZ=0.823395;MQBZ=0.408248;MQSBZ=1.1547;BQBZ=0.599145;FS=0;MQ0F=0;AC=1;AN=6;DP4=4,8,2,0;MQ=40	GT:PL	0/0:0,21,235	0/1:77,6,0	0/0:0,15,154
OAR1	243592884	.	T	C	320.127	PASS	DP=37;VDB=0.0123254;SGB=3.34342;RPBZ=-0.488317;MQBZ=0.993061;MQSBZ=0.764837;BQBZ=0.703008;FS=0;MQ0F=0;AC=5;AN=6;DP4=3,1,11,5;MQ=38	GT:PL	0/1:48,0,112	1/1:255,36,0	1/1:51,6,0
OAR1	243662117	.	T	G	133.758	PASS	DP=29;VDB=0.087413;SGB=4.97668;RPBZ=0.196005;MQBZ=-0.772328;MQSBZ=1.54466;BQBZ=-0.479702;FS=0;MQ0F=0;AC=2;AN=6;DP4=8,4,4,2;MQ=38	GT:PL	0/0:0,9,119	0/0:0,27,229	1/1:175,18,0
OAR1	243744406	.	A	G	32.7046	PASS	DP=25;VDB=0.431015;SGB=-2.36533;RPBZ=0.877707;MQBZ=1.06045;MQSBZ=1.19064;BQBZ=-0.754851;FS=0;MQ0F=0;AC=2;AN=6;DP4=5,8,0,3;MQ=37	GT:PL	0/0:0,9,119	0/1:18,0,157	0/1:52,0,93
OAR1	243885603	.	G	C	63.6211	PASS	DP=51;VDB=0.0513395;SGB=4.63151;RPBZ=0.332534;MQBZ=-0.97865;MQSBZ=-0.369489;BQBZ=-0.55037;FS=0;MQ0F=0;AC=1;AN=6;DP4=12,14,0,5;MQ=38	GT:PL	0/1:98,0,196	0/0:0,24,250	0/0:0,30,255
OAR1	243916631	.	A	G	33.3974	PASS	DP=70;VDB=0.185719;SGB=1.90845;RPBZ=-0.225962;MQBZ=-1.09983;MQSBZ=-1.21778;BQBZ=-0.126429;FS=0;MQ0F=0;AC=1;AN=6;DP4=16,22,0,3;MQ=39	GT:PL	0/1:68,0,164	0/0:0,48,255	0/0:0,48,255
OAR1	243942758	.	G	T	137.506	PASS	DP=31;VDB=0.0702932;SGB=0.618465;RPBZ=1.34842;FS=0;MQ0F=0;AC=3;AN=6;DP4=5,5,3,2;MQ=42	GT:PL	0/1:99,0,134	1/1:77,6,0	0/0:0,18,211
OAR1	244004036	.	A	G	77.2693	PASS	DP=18;VDB=0.336489;SGB=1.56341;RPBZ=1.33288;MQBZ=0.239357;MQSBZ=1.07044;BQBZ=1.43614;FS=0;MQ0F=0;AC=2;AN=6;DP4=4,4,2,1;MQ=38	GT:PL	0/0:0,12,123	0/0:0,12,137	1/1:117,9,0
OAR1	244110068	.	G	A	322.108	PASS	DP=41;VDB=0.00563746;SGB=9.23303;RPBZ=1.27166;MQBZ=-1.688;MQSBZ=-0.0745954;BQBZ=-1.16775;FS=0;MQ0F=0;AC=4;AN=6;DP4=6,2,15,3;MQ=35	GT:PL	1/1:223,36,0	0/0:0,24,227	1/1:141,18,0
OAR1	244291069	.	T	C	118.566	PASS	DP=16;VDB=0.0171133;SGB=1.55364;RPBZ=-0.643514;MQBZ=-1.21716;MQSBZ=-1.21716;BQBZ=-0.461266;FS=0;MQ0F=0;AC=3;AN=6;DP4=3,1,1,5;MQ=38	GT:PL	1/1:23,3,0	0/0:0,9,101	0/1:133,0,24
OAR1	24453578	.	G	A	283.733	PASS	DP=21;VDB=0.000449346;SGB=4.56379;RPBZ=-1.35169;MQBZ=-0.301511;MQSBZ=-0.57735;BQBZ=-0.57735;FS=0;MQ0F=0;AC=5;AN=6;DP4=1,0,2,9;MQ=41	GT:PL	1/1:72,6,0	1/1:248,27,0	0/1:0,3,42
OAR1	24457476	.	C	T	332.629	PASS	DP=34;VDB=0.128426;SGB=5.48203;RPBZ=-0.931715;BQBZ=-0.308107;FS=0;MQ0F=0;AC=4;AN=6;DP4=4,3,5,7;MQ=42	GT:PL	1/1:255,27,0	1/1:119,9,0	0/0:0,21,230
OAR1	24482058	.	C	T	180.239	PASS	DP=47;VDB=0.00719344;SGB=7.39213;RPBZ=-1.98662;MQBZ=0.138289;MQSBZ=-0.620786;BQBZ=-0.222622;FS=0;MQ0F=0;AC=2;AN=6;DP4=7,12,4,3;MQ=41	GT:PL	0/0:0,42,255	0/0:0,15,183	1/1:222,21,0
OAR1	244878031	.	T	C	336.976	PASS	DP=48;VDB=0.00051682;SGB=11.4578;RPBZ=-0.82248;MQBZ=-0.622769;MQSBZ=-2.17338;BQBZ=-0.426894;FS=0;MQ0F=0;AC=4;AN=6;DP4=19,1,19,2;MQ=39	GT:PL	1/1:161,33,0	1/1:218,30,0	0/0:0,60,204
OAR1	245172180	.	C	T	420.239	PASS	DP=40;VDB=0.00138382;SGB=2.44252;RPBZ=-1.0643;MQBZ=-1.50073;MQSBZ=-0.168407;BQBZ=-1.33643;FS=0;MQ0F=0;AC=5;AN=6;DP4=3,2,9,8;MQ=39	GT:PL	0/1:35,0,163	1/1:165,15,0	1/1:255,30,0
OAR1	245497760	.	T	C	444.401	PASS	DP=43;VDB=0.000498863;SGB=5.05733;RPBZ=-1.04996;MQBZ=-1.00504;MQSBZ=1.48148;BQBZ=-1.12815;FS=0;MQ0F=0;AC=4;AN=6;DP4=0,3,15,7;MQ=37	GT:PL	0/1:51,0,63	0/1:175,0,21	1/1:255,39,0
OAR1	245523753	.	T	C	585.735	PASS	DP=67;VDB=2.20905e-05;SGB=7.77216;RPBZ=-1.97543;MQBZ=-0.204057;MQSBZ=-1.52715;BQBZ=-0.388686;FS=0;MQ0F=0;AC=5;AN=6;DP4=4,2,18,15;MQ=39	GT:PL	0/1:110,0,165	1/1:255,39,0	1/1:255,48,0
OAR1	245577361	.	C	T	450.185	PASS	DP=28;VDB=0.00464733;SGB=1.54282;RPBZ=-1.64153;MQBZ=-0.480384;MQSBZ=0.390673;BQBZ=-0.570701;FS=0;MQ0F=0;AC=5;AN=6;DP4=1,0,8,7;MQ=41	GT:PL	1/1:196,18,0	1/1:195,18,0	0/1:94,0,30
OAR1	24560397	.	A	G	30.731	PASS	DP=67;VDB=0.02;SGB=0.604408;RPBZ=0.328754;MQBZ=0.734118;MQSBZ=-0.2094;BQBZ=0.957839;FS=0;MQ0F=0.0149254;AC=1;AN=6;DP4=10,26,0,2;MQ=38	GT:PL	0/1:65,0,41	0/0:0,48,255	0/0:0,54,255
OAR1	245713607	.	C	G	531.83	PASS	DP=71;VDB=0.000334941;SGB=0.925944;RPBZ=-5.38684;MQBZ=-0.234191;MQSBZ=-1.26926;BQBZ=3.57839;FS=0;MQ0F=0;AC=3;AN=6;DP4=6,11,9,14;MQ=39	GT:PL	0/1:208,0,199	0/1:201,0,93	0/1:158,0,78
OAR1	245746360	.	C	A	58.6183	PASS	DP=20;VDB=0.672523;SGB=-2.36533;RPBZ=-0.188562;MQBZ=-0.121349;MQSBZ=0.845968;BQBZ=0.111111;FS=0;MQ0F=0;AC=3;AN=6;DP4=7,2,3,0;MQ=37	GT:PL	0/1:25,0,100	0/0:0,15,157	1/1:72,6,0
OAR1	246029359	.	T	C	63.6457	PASS	DP=39;VDB=0.0058656;SGB=3.26056;RPBZ=-1.32608;MQBZ=-0.327921;MQSBZ=1.25384;BQBZ=-0.647411;FS=0;MQ0F=0;AC=1;AN=6;DP4=15,5,4,0;MQ=39	GT:PL	0/1:98,0,55	0/0:0,33,255	0/0:0,21,192
OAR1	246167746	.	T	C	457.501	PASS	DP=52;VDB=0.000193319;SGB=4.01615;RPBZ=-0.476785;MQBZ=1.60524;MQSBZ=0.193628;BQBZ=0.339765;FS=0;MQ0F=0;AC=5;AN=6;DP4=7,2,10,11;MQ=38	GT:PL	1/1:164,15,0	0/1:73,0,194	1/1:255,39,0
OAR1	246435422	.	C	A	424.315	PASS	DP=40;VDB=0.0531996;SGB=6.76811;RPBZ=0.0389883;MQBZ=-0.916515;MQSBZ=1.51987;BQBZ=1.5342;FS=0;MQ0F=0;AC=4;AN=6;DP4=1,5,9,6;MQ=41	GT:PL	1/1:211,18,0	0/0:0,18,185	1/1:255,27,0
OAR1	246483053	.	T	A	371.174	PASS	DP=40;VDB=0.164646;SGB=5.27335;RPBZ=-1.71229;BQBZ=0.363017;FS=0;MQ0F=0;AC=4;AN=6;DP4=6,3,5,7;MQ=42	GT:PL	1/1:178,15,0	0/0:0,27,255	1/1:235,21,0
OAR1	246587907	.	T	G	388.201	PASS	DP=42;VDB=0.00103952;SGB=2.84186;RPBZ=0.577272;MQBZ=-0.927881;MQSBZ=0;BQBZ=1.06884;FS=0;MQ0F=0;AC=5;AN=6;DP4=4,3,8,9;MQ=41	GT:PL	1/1:84,6,0	0/1:83,0,186	1/1:255,33,0
OAR1	246650096	.	C	A	47.6392	PASS	DP=89;VDB=0.0645318;SGB=3.26056;RPBZ=0.176465;MQBZ=-0.0443894;MQSBZ=2.05618;BQBZ=-1.03028;FS=0;MQ0F=0;AC=1;AN=6;DP4=17,35,1,3;MQ=39	GT:PL	0/1:83,0,238	0/0:0,60,255	0/0:0,57,255
OAR1	246697925	.	C	T	468.508	PASS	DP=95;VDB=0.000168434;SGB=20.1512;RPBZ=1.02498;MQBZ=0.457494;MQSBZ=-0.996896;BQBZ=-0.256926;FS=0;MQ0F=0;AC=4;AN=6;DP4=7,11,24,12;MQ=40	GT:PL	1/1:255,9,0	0/0:0,51,255	1/1:255,60,0
OAR1	246748969	.	G	A	722.594	PASS	DP=73;VDB=0.0276369;SGB=6.95791;RPBZ=-1.21475;MQBZ=2.25623;MQSBZ=1.97883;BQBZ=-0.884923;FS=0;MQ0F=0;AC=5;AN=6;DP4=2,0,23,14;MQ=40	GT:PL	0/1:249,0,33	1/1:255,30,0	1/1:255,45,0
OAR1	246749015	.	G	T	313.932	PASS	DP=66;VDB=0.168519;SGB=1.4481;RPBZ=-3.42716;MQBZ=-0.122018;MQSBZ=2.21829;BQBZ=3.04908;FS=0;MQ0F=0;AC=2;AN=6;DP4=6,20,8,5;MQ=41	GT:PL	0/1:145,0,197	0/0:0,30,218	0/1:205,0,196
OAR1	246760412	.	C	T	623.69	PASS	DP=90;VDB=0.00851634;SGB=6.69442;RPBZ=-0.0869031;MQBZ=-0.818924;MQSBZ=-1.02956;BQBZ=-1.27156;FS=0;MQ0F=0;AC=4;AN=6;DP4=7,8,18,16;MQ=39	GT:PL	0/1:150,0,255	1/1:255,36,0	0/1:255,0,33
OAR1	246844273	.	G	A	119.678	PASS	DP=71;VDB=0.0901919;SGB=6.01014;RPBZ=0.94009;MQBZ=-1.16397;MQSBZ=0.330096;BQBZ=-0.132328;FS=0;MQ0F=0;AC=1;AN=6;DP4=19,17,3,3;MQ=40	GT:PL	0/1:154,0,223	0/0:0,51,255	0/0:0,30,245
OAR1	246941996	.	C	T	145.681	PASS	DP=39;VDB=0.00637373;SGB=7.39213;RPBZ=-1.01203;MQBZ=-0.859844;MQSBZ=0.83862;BQBZ=0.289138;FS=0;MQ0F=0;AC=1;AN=6;DP4=7,9,5,2;MQ=39	GT:PL	0/0:0,21,223	0/1:180,0,94	0/0:0,15,148
OAR1	24708509	.	G	A	314.294	PASS	DP=36;VDB=0.000138872;SGB=8.17984;RPBZ=1.92123;MQBZ=-0.369955;MQSBZ=0.318406;BQBZ=-0.456381;FS=0;MQ0F=0;AC=3;AN=6;DP4=2,5,6,9;MQ=37	GT:PL	0/1:100,0,24	1/1:255,36,0	0/0:0,18,171
OAR1	247142946	.	C	A	329.938	PASS	DP=84;VDB=0.00848727;SGB=2.60694;RPBZ=0.0198777;MQBZ=0.605752;MQSBZ=-0.232603;BQBZ=0.467896;FS=0;MQ0F=0;AC=2;AN=6;DP4=20,16,12,4;MQ=39	GT:PL	0/1:162,0,104	0/1:204,0,231	0/0:0,60,255
OAR1	247181670	.	T	C	373.525	PASS	DP=53;VDB=0.0358601;SGB=-0.607774;RPBZ=-0.309534;MQBZ=-0.578063;MQSBZ=2.13654;BQBZ=-0.465331;FS=0;MQ0F=0;AC=4;AN=6;DP4=8,6,4,11;MQ=40	GT:PL	0/1:56,0,205	0/1:162,0,197	1/1:192,18,0
OAR1	247430011	.	A	G	355.284	PASS	DP=58;VDB=0.0105874;SGB=-0.593637;RPBZ=0.68688;MQBZ=-1.52964;MQSBZ=-1.52964;BQBZ=0.652557;FS=0;MQ0F=0;AC=3;AN=6;DP4=9,8,8,7;MQ=41	GT:PL	0/1:130,0,148	0/1:60,0,137	0/1:200,0,194
OAR1	247430080	.	G	A	58.5065	PASS	DP=20;VDB=0.0349627;SGB=1.56341;RPBZ=1.82981;BQBZ=0.654654;FS=0;MQ0F=0;AC=1;AN=6;DP4=3,4,3,0;MQ=42	GT:PL	0/1:92,0,63	0/0:0,6,77	0/0:0,9,119
OAR1	247794478	.	C	A	368.802	PASS	DP=25;VDB=0.00897946;SGB=1.45269;RPBZ=-1.524;MQBZ=-0.518875;MQSBZ=-0.180021;BQBZ=-0.518875;FS=0;MQ0F=0;AC=5;AN=6;DP4=1,0,5,8;MQ=39	GT:PL	1/1:77,6,0	1/1:148,12,0	0/1:179,0,18
OAR1	247968749	.	T	C	33.0386	PASS	DP=7;VDB=0.0941126;SGB=-0.169451;RPBZ=0;MQBZ=-0.745356;BQBZ=0.258199;FS=0;MQ0F=0;AC=3;AN=6;DP4=0,3,0,3;MQ=33	GT:PL	1/1:52,6,0	0/1:18,0,30	0/0:0,6,53
OAR1	248267335	.	G	A	582.801	PASS	DP=66;VDB=0.0656661;SGB=7.47521;RPBZ=-0.524983;MQBZ=-1.37193;MQSBZ=-1.83855;BQBZ=0.461477;FS=0;MQ0F=0;AC=5;AN=6;DP4=0,3,12,21;MQ=35	GT:PL	1/1:255,48,0	1/1:255,36,0	0/1:107,0,77
OAR1	248391348	.	G	A	93.8479	PASS	DP=38;VDB=0.0422968;SGB=3.26056;RPBZ=-1.43908;MQBZ=0.702935;MQSBZ=1.67332;BQBZ=0.180829;FS=0;MQ0F=0;AC=1;AN=6;DP4=7,10,2,2;MQ=40	GT:PL	0/0:0,15,183	0/0:0,21,198	0/1:128,0,158
OAR1	248413215	.	C	T	362.991	PASS	DP=92;VDB=0.030272;SGB=3.76582;RPBZ=-0.348053;MQBZ=-0.0238009;MQSBZ=0.811694;BQBZ=-0.200516;FS=0;MQ0F=0;AC=2;AN=6;DP4=10,26,10,9;MQ=39	GT:PL	0/1:144,0,165	0/0:0,54,255	0/1:255,0,216
OAR1	248502640	.	G	A	66.203	PASS	DP=16;VDB=0.211317;SGB=2.63855;RPBZ=1.21376;MQBZ=0;MQSBZ=1.29099;BQBZ=-0.796003;FS=0;MQ0F=0;AC=1;AN=6;DP4=1,5,0,4;MQ=39	GT:PL	0/0:0,6,77	0/0:0,9,101	0/1:100,0,21
OAR1	248518639	.	T	A	208.429	PASS	DP=35;VDB=0.299782;SGB=2.57447;RPBZ=0.221249;MQBZ=0.784465;MQSBZ=-1.27475;BQBZ=1.34983;FS=0;MQ0F=0;AC=2;AN=6;DP4=7,6,6,2;MQ=41	GT:PL	0/1:94,0,58	0/0:0,27,241	0/1:151,0,63
OAR1	24860714	.	G	T	102.824	PASS	DP=40;VDB=0.155969;SGB=-1.25176;RPBZ=-0.0743534;MQBZ=-1.63299;MQSBZ=-0.755929;BQBZ=-1.808;FS=0;MQ0F=0;AC=3;AN=6;DP4=7,9,1,5;MQ=41	GT:PL	0/1:74,0,128	0/0:0,36,255	1/1:90,29,23
OAR1	248751254	.	C	T	174.823	PASS	DP=98;VDB=0.00134639;SGB=15.7021;RPBZ=1.72985;MQBZ=0.507591;MQSBZ=0.492471;BQBZ=-0.170007;FS=0;MQ0F=0;AC=1;AN=6;DP4=19,21,12,1;MQ=40	GT:PL	0/0:0,33,255	0/0:0,45,255	0/1:209,0,255
OAR1	248806801	.	T	G	304.053	PASS	DP=38;VDB=0.00495458;SGB=5.3158;RPBZ=0.60803;MQBZ=0.20787;MQSBZ=-1.02986;BQBZ=0.671935;FS=0;MQ0F=0;AC=3;AN=6;DP4=4,5,7,5;MQ=40	GT:PL	0/1:115,0,27	1/1:230,24,0	0/0:0,24,234
OAR1	249248895	.	T	C	99.6141	PASS	DP=32;VDB=0.0220214;SGB=-1.25106;RPBZ=-0.289986;MQBZ=-1.12168;MQSBZ=1.41686;BQBZ=-0.734269;FS=0;MQ0F=0;AC=2;AN=6;DP4=10,4,4,2;MQ=37	GT:PL	0/1:123,0,107	0/1:13,0,110	0/0:0,18,168
OAR1	249282233	.	C	T	541.624	PASS	DP=88;VDB=1.75907e-06;SGB=14.6781;RPBZ=-0.193645;MQBZ=0.611225;MQSBZ=-1.31487;BQBZ=0.633897;FS=0;MQ0F=0;AC=5;AN=6;DP4=3,1,22,25;MQ=38	GT:PL	1/1:255,66,0	1/1:255,69,0	0/1:66,0,120
OAR1	249336537	.	C	T	529.153	PASS	DP=58;VDB=0.00692713;SGB=3.79194;RPBZ=0.293945;MQBZ=0.0775698;MQSBZ=-1.67242;BQBZ=0.394358;FS=0;MQ0F=0;AC=5;AN=6;DP4=4,4,8,15;MQ=41	GT:PL	1/1:255,33,0	0/1:54,0,217	1/1:255,30,0
OAR1	249635099	.	G	A	62.1178	PASS	DP=23;VDB=0.793693;SGB=1.90845;RPBZ=-0.679869;MQBZ=0.547723;MQSBZ=-1.08012;BQBZ=0.208167;FS=0;MQ0F=0;AC=1;AN=6;DP4=6,4,1,2;MQ=40	GT:PL	0/0:0,9,118	0/1:96,0,155	0/0:0,6,60
OAR1	250515342	.	C	A	264.491	PASS	DP=54;VDB=0.00506875;SGB=9.41878;RPBZ=0.310616;MQBZ=-1.50748;MQSBZ=-0.33176;BQBZ=-1.50815;FS=0;MQ0F=0;AC=3;AN=6;DP4=7,5,6,11;MQ=39	GT:PL	0/1:50,0,65	0/0:0,30,255	1/1:255,45,0
OAR1	250827934	.	T	C	158.803	PASS	DP=17;VDB=0.0144303;SGB=4.26042;RPBZ=0.879929;MQBZ=0.263416;BQBZ=1.19523;FS=0;MQ0F=0;AC=3;AN=6;DP4=7,0,10,0;MQ=36	GT:PL	0/1:54,0,54	1/1:145,24,0	0/0:0,15,109
OAR1	250828039	.	A	G	397.358	PASS	DP=63;VDB=0.000220643;SGB=8.7407;RPBZ=1.42316;MQBZ=-0.905269;MQSBZ=-1.4984;BQBZ=-1.56198;FS=0;MQ0F=0;AC=3;AN=6;DP4=7,11,8,9;MQ=39	GT:PL	0/1:183,0,93	1/1:255,33,0	0/0:0,45,255
OAR1	250931965	.	T	C	41.458	PASS	DP=16;VDB=0.38;SGB=0.604408;RPBZ=0.341565;MQBZ=0.881917;MQSBZ=0.394405;FS=0;MQ0F=0;AC=1;AN=6;DP4=2,4,1,1;MQ=41	GT:PL	0/0:0,6,82	0/1:75,0,33	0/0:0,9,117
OAR1	250932048	.	T	C	206.682	PASS	DP=34;VDB=0.0106406;SGB=2.57447;RPBZ=1.01099;MQBZ=-1.49102;MQSBZ=-0.283598;BQBZ=-1.09776;FS=0;MQ0F=0;AC=3;AN=6;DP4=4,8,3,5;MQ=39	GT:PL	0/1:80,0,51	0/0:0,30,255	1/1:167,15,0
OAR1	251558932	.	A	G	549.975	PASS	DP=58;VDB=3.3089e-05;SGB=3.39685;RPBZ=-0.981421;MQBZ=0.0599289;MQSBZ=1.6421;BQBZ=0.563068;FS=0;MQ0F=0;AC=4;AN=6;DP4=8,2,9,13;MQ=41	GT:PL	0/1:81,0,160	1/1:255,27,0	0/1:250,0,100
OAR1	251660072	.	C	A	119.837	PASS	DP=35;VDB=0.0357957;SGB=-1.63269;RPBZ=0.396756;BQBZ=-0.228709;FS=0;MQ0F=0;AC=2;AN=6;DP4=7,6,2,3;MQ=42	GT:PL	0/1:55,0,130	0/0:0,18,201	0/1:101,0,85
OAR1	251678196	.	G	C	157.615	PASS	DP=31;VDB=0.0191208;SGB=6.20246;RPBZ=0.504136;MQBZ=1.46372;MQSBZ=-1.64116;BQBZ=-0.26104;FS=0;MQ0F=0;AC=1;AN=6;DP4=3,8,5,2;MQ=38	GT:PL	0/1:191,0,74	0/0:0,3,42	0/0:0,21,196
OAR1	251788884	.	A	G	36.9602	PASS	DP=9;VDB=0.142856;SGB=1.56341;RPBZ=-0.129641;MQBZ=-0.534522;BQBZ=-0.707107;FS=0;MQ0F=0;AC=1;AN=6;DP4=6,0,3,0;MQ=41	GT:PL	0/0:0,3,36	0/1:70,0,48	0/0:0,9,90
OAR1	251788995	.	G	A	605.373	PASS	DP=107;VDB=0.000164069;SGB=3.24245;RPBZ=0.561336;MQBZ=-0.496902;MQSBZ=-0.842826;BQBZ=-1.53211;FS=0;MQ0F=0.00934579;AC=3;AN=6;DP4=11,16,18,17;MQ=36	GT:PL	0/1:166,0,175	0/1:248,0,255	0/1:226,0,101
OAR1	251789027	.	G	A	95.9326	PASS	DP=76;VDB=0.585032;SGB=-9.73518;RPBZ=-2.00691;MQBZ=-1.66427;MQSBZ=-0.698197;BQBZ=1.05969;FS=0;MQ0F=0.0131579;AC=1;AN=6;DP4=13,24,3,5;MQ=35	GT:PL	0/1:130,0,144	0/0:0,40,255	0/0:0,12,138
OAR1	251863397	.	C	T	177.25	PASS	DP=18;VDB=0.0421811;SGB=-0.0654034;RPBZ=-0.991031;MQBZ=-0.755929;MQSBZ=-0.471405;BQBZ=1.99441;FS=0;MQ0F=0;AC=4;AN=6;DP4=0,4,2,5;MQ=38	GT:PL	1/1:108,12,0	0/1:72,0,28	0/1:33,0,63
OAR1	252164838	.	C	T	110.209	PASS	DP=15;VDB=0.273436;SGB=0.891771;RPBZ=0.523823;MQBZ=-0.654654;MQSBZ=-1.60357;BQBZ=0.453557;FS=0;MQ0F=0;AC=3;AN=6;DP4=2,3,2,3;MQ=36	GT:PL	1/1:119,12,0	0/0:0,6,56	0/1:30,0,102
OAR1	252195368	.	T	C	80.5095	PASS	DP=65;VDB=0.438189;SGB=6.01014;RPBZ=-1.60471;MQBZ=-2.34324;MQSBZ=-1.45601;BQBZ=-1.61863;FS=0;MQ0F=0;AC=1;AN=6;DP4=13,16,1,5;MQ=39	GT:PL	0/0:0,27,255	0/0:0,33,255	0/1:115,0,226
OAR1	252217211	.	G	A	456.041	PASS	DP=39;VDB=0.0434007;SGB=1.57516;RPBZ=-0.919632;MQBZ=-0.57735;MQSBZ=-0.654654;BQBZ=0.753937;FS=0;MQ0F=0;AC=5;AN=6;DP4=0,5,6,9;MQ=41	GT:PL	1/1:119,9,0	1/1:255,24,0	0/1:116,0,122
OAR1	252251820	.	T	C	220.969	PASS	DP=79;VDB=0.000913736;SGB=-14.0321;RPBZ=-1.37474;MQBZ=-2.89644;MQSBZ=0;BQBZ=-1.88734;FS=0;MQ0F=0.0126582;AC=2;AN=6;DP4=14,16,4,11;MQ=37	GT:PL	0/1:106,0,184	0/1:151,0,144	0/0:0,40,255
OAR1	252296027	.	T	C	80.8086	PASS	DP=41;VDB=0.200442;SGB=4.63151;RPBZ=-0.50008;MQBZ=-0.680557;MQSBZ=0.504273;BQBZ=-1.69971;FS=0;MQ0F=0;AC=1;AN=6;DP4=10,9,3,2;MQ=41	GT:PL	0/0:0,24,238	0/0:0,18,202	0/1:115,0,153
OAR1	252545719	.	A	G	49.6894	PASS	DP=55;VDB=0.484771;SGB=3.26056;RPBZ=0.160615;MQBZ=-1.89329;MQSBZ=-1.12397;BQBZ=-0.600546;FS=0;MQ0F=0;AC=1;AN=6;DP4=16,14,3,1;MQ=40	GT:PL	0/0:0,39,255	0/1:84,0,135	0/0:0,36,255
OAR1	252722276	.	G	A	51.0707	PASS	DP=67;VDB=0.0349142;SGB=4.63151;RPBZ=0.160813;MQBZ=-1.13087;MQSBZ=0.262338;BQBZ=-1.36782;FS=0;MQ0F=0;AC=1;AN=6;DP4=25,11,1,4;MQ=39	GT:PL	0/1:86,0,255	0/0:0,51,255	0/0:0,27,252
OAR1	252722295	.	G	A	349.999	PASS	DP=70;VDB=0.00624056;SGB=8.01377;RPBZ=0.859212;MQBZ=-0.462568;MQSBZ=0.379193;BQBZ=0.605252;FS=0;MQ0F=0;AC=2;AN=6;DP4=13,12,8,8;MQ=39	GT:PL	0/1:230,0,128	0/1:156,0,215	0/0:0,27,255
OAR1	252845590	.	T	C	386.992	PASS	DP=42;VDB=2.15269e-08;SGB=3.42543;RPBZ=-2.10009;MQBZ=-2.15059;MQSBZ=2.80108;BQBZ=-0.494879;FS=0;MQ0F=0;AC=4;AN=6;DP4=4,3,12,7;MQ=37	GT:PL	0/1:110,0,61	0/1:58,0,128	1/1:255,36,0
OAR1	253121198	.	G	A	127.271	PASS	DP=16;VDB=0.0414745;SGB=0.717222;RPBZ=0.61494;BQBZ=0.33541;FS=0;MQ0F=0;AC=2;AN=6;DP4=1,3,4,1;MQ=42	GT:PL	0/1:94,0,30	0/1:69,0,12	0/0:0,6,77
OAR1	253134121	.	C	T	202.037	PASS	DP=69;VDB=0.00131932;SGB=8.77574;RPBZ=-0.764185;MQBZ=0.182878;MQSBZ=-0.472844;BQBZ=-0.144589;FS=0;MQ0F=0;AC=2;AN=6;DP4=15,15,3,5;MQ=40	GT:PL	0/0:0,45,255	0/0:0,45,255	1/1:244,24,0
OAR1	253553020	.	G	A	215.819	PASS	DP=58;VDB=0.00457853;SGB=-0.0966342;RPBZ=-2.34332;MQBZ=-1.54459;MQSBZ=-0.996395;BQBZ=1.54529;FS=0;MQ0F=0;AC=2;AN=6;DP4=10,16,4,5;MQ=39	GT:PL	0/1:121,0,116	0/1:131,0,242	0/0:0,36,255
OAR1	254195632	.	G	A	577.651	PASS	DP=56;VDB=6.56432e-05;SGB=6.20328;RPBZ=0.586622;MQBZ=-0.753999;MQSBZ=-1.73445;BQBZ=-0.954557;FS=0;MQ0F=0;AC=5;AN=6;DP4=1,1,13,17;MQ=37	GT:PL	0/1:102,0,63	1/1:255,33,0	1/1:255,42,0
OAR1	254899704	.	C	T	348.617	PASS	DP=30;VDB=0.0887393;SGB=1.90395;RPBZ=-0.265909;MQBZ=0.573438;MQSBZ=-0.426465;BQBZ=0.95573;FS=0;MQ0F=0;AC=4;AN=6;DP4=1,3,7,7;MQ=36	GT:PL	0/1:86,0,65	1/1:234,24,0	0/1:65,0,30
OAR1	254961009	.	C	T	35.99	PASS	DP=33;VDB=0.529687;SGB=1.90845;RPBZ=1.69712;MQBZ=-2.13391;MQSBZ=0.8149;BQBZ=-2.16025;FS=0;MQ0F=0;AC=1;AN=6;DP4=6,8,2,1;MQ=38	GT:PL	0/0:0,6,80	0/0:0,24,246	0/1:70,0,111
OAR1	254961061	.	A	G	34.2636	PASS	DP=50;VDB=0.490096;SGB=1.90845;RPBZ=1.36687;MQBZ=0.157135;MQSBZ=0.332956;BQBZ=1.25988;FS=0;MQ0F=0;AC=1;AN=6;DP4=16,11,1,2;MQ=37	GT:PL	0/0:0,9,109	0/0:0,48,255	0/1:69,0,190
OAR1	254961076	.	T	C	257.457	PASS	DP=48;VDB=0.00303993;SGB=5.87785;RPBZ=0.454045;MQBZ=0.529238;MQSBZ=-0.424264;BQBZ=1.45619;FS=0;MQ0F=0;AC=4;AN=6;DP4=4,8,11,7;MQ=37	GT:PL	0/1:31,0,69	1/1:255,48,0	0/1:9,0,222
OAR1	254971755	.	A	C	57.8967	PASS	DP=28;VDB=0.336489;SGB=1.90845;RPBZ=-0.144726;BQBZ=0.733799;FS=0;MQ0F=0;AC=1;AN=6;DP4=5,7,3,0;MQ=42	GT:PL	0/0:0,18,207	0/0:0,12,143	0/1:92,0,69
OAR1	255009682	.	T	C	373.885	PASS	DP=32;VDB=0.0141721;SGB=5.52112;RPBZ=-0.506128;MQBZ=-0.46291;MQSBZ=0.738549;BQBZ=0.234714;FS=0;MQ0F=0;AC=4;AN=6;DP4=1,2,10,4;MQ=41	GT:PL	1/1:167,15,0	1/1:247,27,0	0/0:0,9,113
OAR1	255081010	.	T	G	46.2233	PASS	DP=20;VDB=0.0433485;SGB=1.56341;RPBZ=2.40781;MQBZ=-1.69031;MQSBZ=1.93649;BQBZ=-1.2619;FS=0;MQ0F=0;AC=1;AN=6;DP4=2,5,3,0;MQ=39	GT:PL	0/1:80,0,30	0/0:0,12,142	0/0:0,6,77
OAR1	255081031	.	T	C	38.3883	PASS	DP=17;VDB=0.22;SGB=0.604408;RPBZ=-1.04924;MQBZ=1.09532;MQSBZ=0.136915;BQBZ=1.32137;FS=0;MQ0F=0;AC=1;AN=6;DP4=2,7,0,2;MQ=38	GT:PL	0/0:0,15,131	0/0:0,12,142	0/1:77,6,0
OAR1	255511837	.	A	G	435.457	PASS	DP=67;VDB=0.00132578;SGB=3.49879;RPBZ=0.294457;MQBZ=0.800897;MQSBZ=-1.05242;BQBZ=0.474117;FS=0;MQ0F=0;AC=3;AN=6;DP4=4,8,12,8;MQ=40	GT:PL	0/1:140,0,138	0/1:255,0,3	0/1:74,0,136
OAR1	255752862	.	G	A	223.126	PASS	DP=32;VDB=0.0249492;SGB=3.22748;RPBZ=-1.57572;MQBZ=0.581454;MQSBZ=0.984864;BQBZ=0.286382;FS=0;MQ0F=0;AC=3;AN=6;DP4=4,6,8,1;MQ=38	GT:PL	0/0:0,18,144	1/1:142,12,0	0/1:121,0,123
OAR1	255752946	.	A	G	37.1951	PASS	DP=18;VDB=0.72;SGB=0.604408;RPBZ=0.14762;MQBZ=-0.971909;MQSBZ=-0.271052;FS=0;MQ0F=0;AC=1;AN=6;DP4=4,3,1,1;MQ=34	GT:PL	0/0:0,9,56	0/0:0,9,118	0/1:71,0,33
OAR1	255930432	.	G	A	412.983	PASS	DP=33;VDB=0.134516;SGB=7.1832;RPBZ=-0.427303;MQBZ=-1.40197;MQSBZ=0.186929;BQBZ=-0.456937;FS=0;MQ0F=0;AC=4;AN=6;DP4=3,1,7,9;MQ=38	GT:PL	1/1:227,24,0	1/1:227,24,0	0/0:0,12,142
OAR1	255936965	.	G	A	467.99	PASS	DP=64;VDB=0.00737229;SGB=14.1113;RPBZ=0.743212;MQBZ=-1.04638;MQSBZ=0.262751;BQBZ=-0.189737;FS=0;MQ0F=0;AC=4;AN=6;DP4=5,5,14,13;MQ=39	GT:PL	1/1:255,39,0	1/1:255,42,0	0/0:0,30,255
OAR1	25599062	.	T	C	170.717	PASS	DP=63;VDB=0.208567;SGB=8.77574;RPBZ=-1.6904;MQBZ=-0.187046;MQSBZ=-1.74163;BQBZ=0.595119;FS=0;MQ0F=0;AC=1;AN=6;DP4=9,18,4,4;MQ=38	GT:PL	0/0:0,24,255	0/1:205,0,131	0/0:0,42,255
OAR1	256127617	.	C	A	53.9394	PASS	DP=19;VDB=0.24773;SGB=0.618465;RPBZ=0.570396;MQBZ=0.457738;MQSBZ=0.521157;BQBZ=-0.858258;FS=0;MQ0F=0;AC=3;AN=6;DP4=7,0,2,3;MQ=31	GT:PL	0/1:40,0,79	0/0:0,6,77	1/1:51,6,0
OAR1	256141554	.	G	A	246.947	PASS	DP=62;VDB=0.439806;SGB=0.289452;RPBZ=0.632838;MQBZ=0.6742;MQSBZ=0.881917;BQBZ=1.20605;FS=0;MQ0F=0;AC=2;AN=6;DP4=12,10,6,4;MQ=41	GT:PL	0/1:168,0,54	0/0:0,36,255	0/1:115,0,229
OAR1	256222426	.	C	T	248.652	PASS	DP=31;VDB=0.218349;SGB=-1.69618;RPBZ=0.265803;MQBZ=0.348092;MQSBZ=0.897941;BQBZ=0.933139;FS=0;MQ0F=0;AC=4;AN=6;DP4=2,5,6,3;MQ=39	GT:PL	0/1:27,0,137	1/1:183,15,0	0/1:75,0,76
OAR1	256222440	.	G	A	155.711	PASS	DP=29;VDB=0.0251849;SGB=1.89663;RPBZ=-0.746468;MQBZ=-0.348092;MQSBZ=0.208855;BQBZ=-1.4676;FS=0;MQ0F=0;AC=2;AN=6;DP4=6,3,1,6;MQ=39	GT:PL	0/1:116,0,27	0/0:0,15,177	0/1:76,0,75
OAR1	256268478	.	G	A	88.9723	PASS	DP=10;VDB=0.0525422;SGB=0.717222;RPBZ=1.79751;MQBZ=1.64317;BQBZ=0.4725;FS=0;MQ0F=0;AC=4;AN=6;DP4=0,5,0,5;MQ=32	GT:PL	1/1:42,6,0	0/0:0,15,91	1/1:87,9,0
OAR1	256978638	.	G	C	111.916	PASS	DP=50;VDB=0.387746;SGB=6.01014;RPBZ=1.02877;MQBZ=1.22796;MQSBZ=2.01993;BQBZ=-1.22249;FS=0;MQ0F=0;AC=1;AN=6;DP4=12,11,5,1;MQ=38	GT:PL	0/1:146,0,180	0/0:0,12,104	0/0:0,39,255
OAR1	257012515	.	T	C	44.6286	PASS	DP=9;VDB=0.192436;SGB=-0.535564;RPBZ=-0.258199;MQBZ=-0.707107;FS=0;MQ0F=0;AC=3;AN=6;DP4=6,0,3,0;MQ=37	GT:PL	0/0:0,15,126	1/1:66,6,0	0/1:17,0,18
OAR1	257012614	.	G	C	152.91	PASS	DP=43;VDB=0.0637684;SGB=7.39213;RPBZ=0.918682;MQBZ=1.12543;MQSBZ=0;BQBZ=0.221377;FS=0;MQ0F=0;AC=1;AN=6;DP4=7,11,2,5;MQ=39	GT:PL	0/1:187,0,147	0/0:0,24,237	0/0:0,12,118
OAR1	257061838	.	C	T	46.9532	PASS	DP=23;VDB=0.568985;SGB=1.90845;RPBZ=0.862052;MQBZ=-0.0976821;MQSBZ=-0.443621;BQBZ=0.0935639;FS=0;MQ0F=0;AC=1;AN=6;DP4=2,9,2,1;MQ=37	GT:PL	0/1:81,0,123	0/0:0,12,104	0/0:0,9,113
OAR1	257111398	.	G	A	81.8161	PASS	DP=70;VDB=0.193383;SGB=3.26056;RPBZ=1.17726;MQBZ=0.785115;MQSBZ=-1.92313;BQBZ=0.326275;FS=0;MQ0F=0;AC=1;AN=6;DP4=13,23,3,1;MQ=38	GT:PL	0/1:116,0,138	0/0:0,72,255	0/0:0,18,203
OAR1	257368881	.	G	T	32.6204	PASS	DP=14;VDB=0.44;SGB=0.604408;RPBZ=1.0247;MQBZ=0.881917;MQSBZ=-1.18322;BQBZ=0.881917;FS=0;MQ0F=0;AC=1;AN=6;DP4=2,4,1,1;MQ=41	GT:PL	0/0:0,3,42	0/0:0,3,42	0/1:66,0,106
OAR1	257641859	.	C	T	96.2387	PASS	DP=23;VDB=0.187998;SGB=0.686263;RPBZ=-0.402664;MQBZ=-0.546942;MQSBZ=-1.4676;BQBZ=0;FS=0;MQ0F=0;AC=2;AN=6;DP4=6,3,1,4;MQ=39	GT:PL	0/1:36,0,30	0/0:0,12,143	0/1:96,0,125
OAR1	257787987	.	A	G	121.239	PASS	DP=49;VDB=0.0744703;SGB=6.01014;RPBZ=-1.38313;MQBZ=-0.988829;MQSBZ=0.588585;BQBZ=-1.03239;FS=0;MQ0F=0;AC=2;AN=6;DP4=13,10,3,3;MQ=38	GT:PL	0/0:0,30,255	0/0:0,39,255	1/1:163,18,0
OAR1	258425693	.	C	T	332.427	PASS	DP=65;VDB=0.0481694;SGB=6.67268;RPBZ=1.17031;MQBZ=-1.86023;MQSBZ=0.430183;BQBZ=0.0223878;FS=0;MQ0F=0;AC=3;AN=6;DP4=9,13,4,10;MQ=40	GT:PL	0/0:0,42,255	1/1:239,27,0	0/1:134,0,208
OAR1	258490493	.	C	T	350.888	PASS	DP=38;VDB=0.000340782;SGB=1.01261;RPBZ=0.328679;MQBZ=-0.297595;MQSBZ=-1.15166;BQBZ=0;FS=0;MQ0F=0;AC=4;AN=6;DP4=2,6,4,9;MQ=40	GT:PL	0/1:83,0,127	1/1:205,21,0	0/1:99,0,115
OAR1	258860653	.	A	G	30.2505	PASS	DP=52;VDB=0.0349627;SGB=1.90845;RPBZ=2.11748;MQBZ=0.280976;MQSBZ=0.372678;BQBZ=2.84466;FS=0;MQ0F=0;AC=1;AN=6;DP4=34,4,2,1;MQ=41	GT:PL	0/1:66,0,229	0/0:0,48,225	0/0:0,21,130
OAR1	258860725	.	G	A	33.1588	PASS	DP=79;VDB=0.0349627;SGB=1.90845;RPBZ=2.44431;MQBZ=0.27735;MQSBZ=-0.866025;BQBZ=0.790303;FS=0;MQ0F=0;AC=1;AN=6;DP4=16,23,2,1;MQ=41	GT:PL	0/1:69,0,255	0/0:0,51,255	0/0:0,24,244
OAR1	258922541	.	G	A	378.76	PASS	DP=32;VDB=0.0286867;SGB=2.43327;RPBZ=-0.261267;MQBZ=-1.01793;MQSBZ=-1.64268;BQBZ=-0.676123;FS=0;MQ0F=0;AC=4;AN=6;DP4=3,0,7,7;MQ=39	GT:PL	0/1:107,0,30	1/1:255,27,0	0/1:53,0,65
OAR1	258937923	.	T	G	330.394	PASS	DP=60;VDB=0.000381028;SGB=9.5208;RPBZ=-0.0317574;MQBZ=1.02328;MQSBZ=1.17098;BQBZ=-0.509218;FS=0;MQ0F=0;AC=3;AN=6;DP4=11,7,9,9;MQ=37	GT:PL	1/1:255,39,0	0/0:0,27,220	0/1:116,0,178
OAR1	258969830	.	C	A	438.657	PASS	DP=39;VDB=0.0269147;SGB=4.37782;RPBZ=1.2594;MQBZ=-0.663469;MQSBZ=1.5103;BQBZ=-2.06999;FS=0;MQ0F=0;AC=5;AN=6;DP4=1,3,10,9;MQ=41	GT:PL	1/1:152,15,0	1/1:255,36,0	0/1:66,0,131
OAR1	258976974	.	G	C	445.795	PASS	DP=29;VDB=0.00552244;SGB=2.15802;RPBZ=-1.04458;MQBZ=-0.808608;MQSBZ=-0.417563;BQBZ=1.84391;FS=0;MQ0F=0;AC=5;AN=6;DP4=0,1,5,11;MQ=38	GT:PL	1/1:207,21,0	1/1:207,21,0	0/1:66,0,18
OAR1	259118006	.	G	C	87.6864	PASS	DP=41;VDB=0.0263438;SGB=-7.88834;RPBZ=-2.20919;MQBZ=0;MQSBZ=-1.50231;BQBZ=0.104231;FS=0;MQ0F=0;AC=3;AN=6;DP4=9,9,4,1;MQ=39	GT:PL	0/1:57,0,183	0/1:52,0,161	0/1:18,0,149
OAR1	259203229	.	T	C	113.672	PASS	DP=42;VDB=0.0456508;SGB=4.63151;RPBZ=0.298733;MQBZ=0;MQSBZ=0.0437093;BQBZ=0.552938;FS=0;MQ0F=0;AC=1;AN=6;DP4=6,12,3,2;MQ=40	GT:PL	0/1:148,0,71	0/0:0,30,228	0/0:0,15,181
OAR1	259258547	.	C	G	181.37	PASS	DP=26;VDB=0.00826614;SGB=1.94896;RPBZ=0.813001;MQBZ=-1.56893;MQSBZ=-0.0980581;BQBZ=1.11721;FS=0;MQ0F=0;AC=2;AN=6;DP4=3,5,5,2;MQ=41	GT:PL	0/1:66,0,53	0/0:0,15,171	0/1:152,0,18
OAR1	259265303	.	A	G	147.988	PASS	DP=47;VDB=0.0217178;SGB=-0.0966342;RPBZ=-1.06112;MQBZ=-3.3718;MQSBZ=2.21201;BQBZ=-2.01153;FS=0;MQ0F=0;AC=2;AN=6;DP4=11,8,7,2;MQ=38	GT:PL	0/1:82,0,149	0/0:0,36,255	0/1:102,0,63
OAR1	259486037	.	G	A	674.735	PASS	DP=70;VDB=4.5606e-05;SGB=7.30279;RPBZ=-1.77009;MQBZ=-0.828976;MQSBZ=-0.116877;BQBZ=-0.971364;FS=0;MQ0F=0;AC=5;AN=6;DP4=2,1,26,10;MQ=39	GT:PL	1/1:255,0,6	0/1:204,0,12	1/1:252,9,0
OAR1	259497985	.	A	G	43.5842	PASS	DP=38;VDB=0.392388;SGB=-2.36533;RPBZ=-0.224246;MQBZ=0.683763;MQSBZ=-0.055279;BQBZ=1.53197;FS=0;MQ0F=0;AC=2;AN=6;DP4=14,7,3,0;MQ=40	GT:PL	0/1:65,0,43	0/1:15,0,206	0/0:0,33,255
OAR1	259526083	.	A	G	31.6341	PASS	DP=28;VDB=0.66;SGB=0.604408;RPBZ=0;MQBZ=0.408248;MQSBZ=1;BQBZ=0.408248;FS=0;MQ0F=0;AC=1;AN=6;DP4=6,6,1,1;MQ=40	GT:PL	0/0:0,9,102	0/0:0,15,170	0/1:66,0,137
OAR1	259772620	.	C	A	55.7028	PASS	DP=37;VDB=0.37344;SGB=1.90845;RPBZ=1.6639;MQBZ=0.933227;MQSBZ=-0.740656;BQBZ=1.41172;FS=0;MQ0F=0;AC=1;AN=6;DP4=20,5,1,2;MQ=39	GT:PL	0/0:0,15,151	0/1:90,0,145	0/0:0,45,222
OAR1	260002255	.	T	G	202.554	PASS	DP=42;VDB=0.160991;SGB=-0.482272;RPBZ=-0.49686;MQBZ=-0.0808337;MQSBZ=-2.16417;BQBZ=0.978945;FS=0;MQ0F=0;AC=3;AN=6;DP4=8,8,6,2;MQ=40	GT:PL	1/1:118,9,0	0/0:0,27,255	0/1:124,0,179
OAR1	260024470	.	A	G	103.288	PASS	DP=30;VDB=0.12166;SGB=6.01014;RPBZ=-0.469051;MQBZ=0.373807;MQSBZ=0.899324;BQBZ=-0.640401;FS=0;MQ0F=0;AC=1;AN=6;DP4=7,7,3,3;MQ=34	GT:PL	0/0:0,21,197	0/0:0,18,177	0/1:138,0,2
OAR1	260249670	.	G	A	143.207	PASS	DP=35;VDB=0.618522;SGB=-0.864905;RPBZ=0.106278;MQBZ=-1.44368;MQSBZ=0.672423;BQBZ=0.96351;FS=0;MQ0F=0;AC=1;AN=6;DP4=8,7,3,4;MQ=40	GT:PL	0/0:0,4,199	0/0:0,15,181	0/1:177,0,49
OAR1	260666790	.	C	T	112.575	PASS	DP=35;VDB=0.00328272;SGB=4.63151;RPBZ=0.0413938;MQBZ=-0.892218;MQSBZ=1.38343;BQBZ=-1.09274;FS=0;MQ0F=0;AC=1;AN=6;DP4=8,8,3,2;MQ=41	GT:PL	0/0:0,27,255	0/0:0,15,159	0/1:147,0,57
OAR1	260666851	.	C	T	148.276	PASS	DP=28;VDB=0.0630446;SGB=4.97668;RPBZ=-0.387725;MQBZ=-0.212459;MQSBZ=-0.768706;BQBZ=0.866025;FS=0;MQ0F=0;AC=2;AN=6;DP4=2,6,1,5;MQ=41	GT:PL	1/1:189,18,0	0/0:0,6,77	0/0:0,18,162
OAR1	260794199	.	C	A	404.892	PASS	DP=41;VDB=0.000465828;SGB=1.88742;RPBZ=-0.501453;MQBZ=1.08124;MQSBZ=0.771087;BQBZ=1.53094;FS=0;MQ0F=0;AC=5;AN=6;DP4=6,4,6,9;MQ=40	GT:PL	1/1:255,27,0	0/1:9,0,214	1/1:176,15,0
OAR1	261811266	.	T	G	43.7358	PASS	DP=16;VDB=0.345596;SGB=-0.535564;RPBZ=1.54919;MQBZ=-0.353553;MQSBZ=-0.33541;BQBZ=-0.707107;FS=0;MQ0F=0;AC=3;AN=6;DP4=3,3,2,1;MQ=39	GT:PL	0/1:25,0,106	0/0:0,6,77	1/1:56,6,0
OAR1	261811309	.	G	A	39.0957	PASS	DP=17;VDB=0.42;SGB=0.604408;RPBZ=-0.587995;MQBZ=0.801784;MQSBZ=0;BQBZ=0.534522;FS=0;MQ0F=0;AC=1;AN=6;DP4=4,3,0,2;MQ=39	GT:PL	0/0:0,15,164	0/1:77,6,0	0/0:0,6,84
OAR1	262007729	.	T	C	536.773	PASS	DP=40;VDB=2.79232e-07;SGB=3.46706;RPBZ=-1.26809;MQBZ=-1.11032;MQSBZ=0.114799;BQBZ=0.234244;FS=0;MQ0F=0;AC=5;AN=6;DP4=3,0,15,7;MQ=36	GT:PL	0/1:120,0,80	1/1:237,30,0	1/1:214,21,0
OAR1	262438583	.	G	A	95.9245	PASS	DP=6;VDB=0.0152419;SGB=-0.444405;RPBZ=-0.603023;MQBZ=-0.447214;BQBZ=-1.41421;FS=0;MQ0F=0;AC=5;AN=6;DP4=1,0,5,0;MQ=38	GT:PL	0/1:26,0,30	1/1:80,9,0	1/1:23,3,0
OAR1	262438721	.	C	T	714.463	PASS	DP=140;VDB=0.0137359;SGB=4.40121;RPBZ=1.44845;MQBZ=-2.47181;MQSBZ=1.89017;BQBZ=0.0960782;FS=0;MQ0F=0;AC=3;AN=6;DP4=15,18,19,22;MQ=39	GT:PL	0/1:251,0,255	0/1:255,0,208	0/1:243,0,255
OAR1	262438797	.	G	A	347.524	PASS	DP=51;VDB=0.0374022;SGB=-0.798646;RPBZ=1.66765;MQBZ=-2.05589;MQSBZ=-0.358238;BQBZ=1.29365;FS=0;MQ0F=0;AC=3;AN=6;DP4=2,14,5,9;MQ=38	GT:PL	0/1:132,0,99	0/1:155,0,119	0/1:95,0,148
OAR1	263167441	.	C	T	148.198	PASS	DP=30;VDB=0.000116385;SGB=-1.17541;RPBZ=-2.37331;MQBZ=2.24739;BQBZ=-2.17452;FS=0;MQ0F=0;AC=3;AN=6;DP4=18,0,12,0;MQ=33	GT:PL	0/1:67,0,69	0/1:73,0,88	0/1:43,0,93
OAR1	263167563	.	G	T	730.53	PASS	DP=276;VDB=2.98385e-06;SGB=12.3202;RPBZ=0.121447;MQBZ=-4.18594;MQSBZ=-1.45044;BQBZ=-1.02516;FS=0;MQ0F=0;AC=3;AN=6;DP4=35,37,44,38;MQ=39	GT:PL	0/1:255,0,255	0/1:255,0,255	0/1:255,0,255
OAR1	263463562	.	A	T	128.475	PASS	DP=27;VDB=0.0143941;SGB=3.78388;RPBZ=-0.184537;MQBZ=-1.41421;MQSBZ=-1.41421;BQBZ=0.0877058;FS=0;MQ0F=0;AC=2;AN=6;DP4=8,2,2,3;MQ=40	GT:PL	0/0:0,6,77	1/1:169,15,0	0/0:0,24,230
OAR1	263496274	.	G	C	169.11	PASS	DP=21;VDB=0.0234194;SGB=1.29402;RPBZ=-1.64691;MQBZ=2.53752;MQSBZ=-1.0573;BQBZ=1.62481;FS=0;MQ0F=0;AC=2;AN=6;DP4=1,4,4,2;MQ=33	GT:PL	0/1:65,0,57	0/1:139,0,8	0/0:0,6,10
OAR1	263652123	.	A	G	467.977	PASS	DP=70;VDB=0.0696349;SGB=14.7151;RPBZ=-0.177551;MQBZ=-0.337991;MQSBZ=-1.40101;BQBZ=-0.833199;FS=0;MQ0F=0;AC=4;AN=6;DP4=8,4,14,14;MQ=36	GT:PL	0/0:0,36,255	1/1:255,42,0	1/1:255,42,0
OAR1	26376475	.	G	A	361.124	PASS	DP=37;VDB=0.0245757;SGB=6.03091;RPBZ=-1.95981;MQBZ=-0.659666;MQSBZ=2.3531;BQBZ=-0.586302;FS=0;MQ0F=0;AC=4;AN=6;DP4=2,6,8,6;MQ=39	GT:PL	1/1:193,18,0	0/0:0,24,235	1/1:210,24,0
OAR1	263823164	.	G	A	229.008	PASS	DP=18;VDB=0.072155;SGB=1.87558;RPBZ=0;MQBZ=-1.52128;BQBZ=-1.17803;FS=0;MQ0F=0;AC=5;AN=6;DP4=4,0,14,0;MQ=36	GT:PL	0/1:9,0,96	1/1:132,18,0	1/1:123,21,0
OAR1	263823266	.	C	T	172.409	PASS	DP=48;VDB=0.0140643;SGB=3.53239;RPBZ=0.544487;MQBZ=-0.898424;MQSBZ=-1.05523;BQBZ=-0.896302;FS=0;MQ0F=0;AC=3;AN=8;DP4=10,7,4,5;MQ=37	GT:PL	0/1:3,0,191	0/0:0,30,255	1/1:212,24,0
OAR1	264188670	.	G	A	560.788	PASS	DP=51;VDB=3.26441e-05;SGB=4.9775;RPBZ=0.287777;MQBZ=-1.18078;MQSBZ=-2.00793;BQBZ=-0.37423;FS=0;MQ0F=0;AC=5;AN=6;DP4=2,2,12,13;MQ=38	GT:PL	1/1:255,33,0	1/1:243,33,0	0/1:97,0,128
OAR1	2642227	.	T	C	31.5558	PASS	DP=37;VDB=0.02;SGB=0.604408;RPBZ=0.268767;MQBZ=0.630126;MQSBZ=-0.516398;BQBZ=0.498363;FS=0;MQ0F=0;AC=1;AN=6;DP4=8,9,1,1;MQ=41	GT:PL	0/1:66,0,128	0/0:0,21,230	0/0:0,18,211
OAR1	264312809	.	G	T	489.642	PASS	DP=50;VDB=0.0167306;SGB=4.67387;RPBZ=-0.574298;MQBZ=-0.898445;MQSBZ=-2.47699;BQBZ=-1.00216;FS=0;MQ0F=0;AC=5;AN=6;DP4=4,2,15,9;MQ=38	GT:PL	1/1:187,18,0	1/1:255,42,0	0/1:82,0,175
OAR1	26439009	.	C	T	149.49	PASS	DP=25;VDB=0.216674;SGB=0.618465;RPBZ=0.809849;MQBZ=0.745356;MQSBZ=0.522233;BQBZ=0.420437;FS=0;MQ0F=0;AC=4;AN=6;DP4=7,2,4,1;MQ=39	GT:PL	1/1:118,9,0	0/0:0,27,235	1/1:72,6,0
OAR1	264541603	.	C	T	276.87	PASS	DP=165;VDB=0.0418834;SGB=2.22066;RPBZ=-1.58947;MQBZ=2.45086;MQSBZ=-0.748164;BQBZ=2.28243;FS=0;MQ0F=0.0727273;AC=2;AN=6;DP4=33,49,8,7;MQ=32	GT:PL	0/1:229,0,255	0/0:0,105,255	0/1:85,0,255
OAR1	264613329	.	C	T	238.489	PASS	DP=24;VDB=0.18406;SGB=2.91644;RPBZ=1.0145;MQBZ=0.842408;MQSBZ=-1.31318;BQBZ=0.62361;FS=0;MQ0F=0;AC=3;AN=6;DP4=2,4,3,6;MQ=37	GT:PL	0/1:139,0,21	1/1:140,15,0	0/0:0,15,153
OAR1	264678796	.	A	C	456.611	PASS	DP=42;VDB=0.000150254;SGB=1.76785;RPBZ=-1.61924;MQBZ=0.114104;MQSBZ=0.476597;BQBZ=-0.303991;FS=0;MQ0F=0;AC=5;AN=6;DP4=3,4,10,6;MQ=40	GT:PL	0/1:90,0,197	1/1:181,15,0	1/1:220,24,0
OAR1	264884578	.	T	C	577.883	PASS	DP=74;VDB=0.010241;SGB=6.38032;RPBZ=0.214024;MQBZ=1.97485;MQSBZ=0.0601159;BQBZ=0.113577;FS=0;MQ0F=0.0810811;AC=5;AN=6;DP4=5,2,18,15;MQ=31	GT:PL	1/1:255,16,0	1/1:255,42,0	0/1:102,0,91
OAR1	265137387	.	A	C	66.9738	PASS	DP=10;VDB=0.0298006;SGB=2.63855;RPBZ=-0.760151;MQBZ=0.816497;BQBZ=-1.22474;FS=0;MQ0F=0;AC=2;AN=6;DP4=0,6,0,4;MQ=40	GT:PL	0/0:0,9,90	1/1:107,12,0	0/0:0,9,81
OAR1	265157348	.	C	T	111.247	PASS	DP=6;VDB=0.269684;SGB=0.565439;RPBZ=-0.87831;MQBZ=-0.69282;FS=0;MQ0F=0;AC=5;AN=6;DP4=0,1,0,5;MQ=38	GT:PL	0/1:0,3,36	1/1:81,9,0	1/1:66,6,0
OAR1	265204195	.	A	G	39.3419	PASS	DP=55;VDB=0.0221621;SGB=1.90845;RPBZ=-1.63086;MQBZ=-3.18651;MQSBZ=-2.50774;BQBZ=0.609481;FS=0;MQ0F=0;AC=1;AN=6;DP4=12,14,0,3;MQ=41	GT:PL	0/0:0,33,255	0/1:74,0,185	0/0:0,24,237
OAR1	265234619	.	G	A	362.458	PASS	DP=46;VDB=0.0235833;SGB=6.76811;RPBZ=1.94322;MQBZ=-1.00431;MQSBZ=0.877774;FS=0;MQ0F=0;AC=3;AN=6;DP4=3,5,9,6;MQ=38	GT:PL	0/1:148,0,54	1/1:255,27,0	0/0:0,18,197
OAR1	265234774	.	G	A	61.7031	PASS	DP=12;VDB=0.211317;SGB=0.00946272;RPBZ=-1.066;MQBZ=-0.922331;BQBZ=1.21716;FS=0;MQ0F=0;AC=2;AN=6;DP4=0,6,0,4;MQ=38	GT:PL	0/1:47,0,27	0/0:0,3,32	0/1:49,0,88
OAR1	26535777	.	A	C	467.972	PASS	DP=82;VDB=0.00330565;SGB=15.3695;RPBZ=0.091561;MQBZ=-2.06694;MQSBZ=0.215083;BQBZ=-0.342445;FS=0;MQ0F=0;AC=4;AN=6;DP4=7,10,19,10;MQ=38	GT:PL	1/1:255,42,0	0/0:0,51,255	1/1:255,45,0
OAR1	265460782	.	G	A	601.517	PASS	DP=54;VDB=0.00193959;SGB=3.78019;RPBZ=0.13064;MQBZ=-0.0743819;MQSBZ=-0.178915;BQBZ=-0.155431;FS=0;MQ0F=0;AC=4;AN=6;DP4=4,2,12,12;MQ=40	GT:PL	0/1:222,0,12	1/1:237,24,0	0/1:180,0,129
OAR1	265541050	.	T	C	301.587	PASS	DP=24;VDB=0.0126086;SGB=0.879178;RPBZ=-0.781078;MQBZ=0.182825;MQSBZ=-0.454773;BQBZ=0.198479;FS=0;MQ0F=0;AC=5;AN=6;DP4=2,1,6,5;MQ=35	GT:PL	0/1:30,0,91	1/1:153,15,0	1/1:153,15,0
OAR1	265556157	.	T	A	248.065	PASS	DP=63;VDB=0.326671;SGB=6.13093;RPBZ=0.171093;MQBZ=-0.0842001;MQSBZ=-0.461278;BQBZ=-0.823087;FS=0;MQ0F=0;AC=2;AN=6;DP4=11,11,6,7;MQ=39	GT:PL	0/1:56,0,203	0/0:0,36,255	0/1:228,0,11
OAR1	265576840	.	T	C	264.338	PASS	DP=31;VDB=0.158821;SGB=4.29628;RPBZ=0.357145;MQBZ=1.1578;MQSBZ=1.1921;BQBZ=0.46466;FS=0;MQ0F=0;AC=4;AN=6;DP4=8,0,9,2;MQ=37	GT:PL	1/1:178,21,0	0/0:0,24,165	1/1:128,12,0
OAR1	265671949	.	C	A	330.521	PASS	DP=52;VDB=0.256416;SGB=7.45996;RPBZ=-1.15575;MQBZ=1.93351;MQSBZ=0.0458831;BQBZ=1.06022;FS=0;MQ0F=0;AC=3;AN=6;DP4=6,7,3,12;MQ=41	GT:PL	0/0:0,21,226	1/1:245,33,0	0/1:126,0,179
OAR1	265724923	.	G	A	204.758	PASS	DP=21;VDB=0.0576981;SGB=1.61013;RPBZ=1.89847;BQBZ=-0.755929;FS=0;MQ0F=0;AC=3;AN=6;DP4=1,3,3,4;MQ=42	GT:PL	0/0:0,9,105	1/1:181,15,0	0/1:63,0,33
OAR1	265738687	.	C	T	527.933	PASS	DP=80;VDB=0.00385093;SGB=5.79131;RPBZ=-0.107659;MQBZ=-1.29831;MQSBZ=-1.04083;BQBZ=0.317127;FS=0;MQ0F=0;AC=4;AN=6;DP4=10,5,16,11;MQ=41	GT:PL	0/1:180,0,255	1/1:255,48,0	0/1:129,0,121
OAR1	265746429	.	C	T	192.948	PASS	DP=29;VDB=0.125998;SGB=3.07665;RPBZ=-0.811543;MQBZ=0.195615;MQSBZ=0.882735;BQBZ=0;FS=0;MQ0F=0;AC=4;AN=6;DP4=5,2,6,2;MQ=40	GT:PL	0/0:0,21,213	1/1:221,21,0	1/1:12,3,0
OAR1	266153177	.	G	A	452.251	PASS	DP=44;VDB=9.91897e-07;SGB=9.08482;RPBZ=0.128675;MQBZ=-1.19639;MQSBZ=-1.46047;BQBZ=-1.70546;FS=0;MQ0F=0;AC=4;AN=6;DP4=1,5,7,12;MQ=40	GT:PL	1/1:255,30,0	1/1:239,27,0	0/0:0,18,192
OAR1	266187621	.	C	T	71.1987	PASS	DP=7;VDB=0.0182837;SGB=0.312258;RPBZ=-1.41421;MQBZ=0.725476;BQBZ=-0.5;FS=0;MQ0F=0;AC=5;AN=6;DP4=1,0,4,0;MQ=31	GT:PL	1/1:70,9,0	1/1:36,3,0	0/1:0,3,24
OAR1	266192276	.	G	A	62.6618	PASS	DP=35;VDB=0.0277111;SGB=3.26056;RPBZ=0.366085;MQBZ=-0.672199;MQSBZ=-0.229265;BQBZ=-0.176025;FS=0;MQ0F=0;AC=1;AN=6;DP4=12,7,3,1;MQ=38	GT:PL	0/0:0,21,212	0/0:0,18,148	0/1:97,0,168
OAR1	266214818	.	G	A	42.4986	PASS	DP=50;VDB=0.292464;SGB=1.90845;RPBZ=-0.433476;MQBZ=-0.653333;MQSBZ=0.233382;BQBZ=0.0424833;FS=0;MQ0F=0;AC=1;AN=6;DP4=16,10,0,3;MQ=39	GT:PL	0/0:0,21,186	0/0:0,39,255	0/1:77,0,156
OAR1	266342999	.	G	A	106.363	PASS	DP=41;VDB=0.0101127;SGB=-1.62982;RPBZ=0;MQBZ=-0.0583573;MQSBZ=-0.497407;BQBZ=0.160035;FS=0;MQ0F=0;AC=2;AN=6;DP4=9,8,4,1;MQ=40	GT:PL	0/1:125,0,111	0/1:18,0,147	0/0:0,24,255
OAR1	266517006	.	C	A	31.9178	PASS	DP=23;VDB=0.72;SGB=0.604408;RPBZ=0.183382;MQBZ=0.408248;MQSBZ=0.632456;BQBZ=1.07029;FS=0;MQ0F=0;AC=1;AN=6;DP4=9,3,1,1;MQ=40	GT:PL	0/0:0,12,128	0/1:66,0,82	0/0:0,12,153
OAR1	26655664	.	G	T	89.725	PASS	DP=10;VDB=0.336489;SGB=-0.169451;RPBZ=1.29099;BQBZ=-0.816497;FS=0;MQ0F=0;AC=5;AN=6;DP4=0,2,1,2;MQ=42	GT:PL	1/1:84,6,0	0/1:0,6,77	1/1:42,3,0
OAR1	266560537	.	C	T	467.973	PASS	DP=94;VDB=0.0185803;SGB=19.7287;RPBZ=-0.199759;MQBZ=-1.63279;MQSBZ=2.6349;BQBZ=-0.773309;FS=0;MQ0F=0;AC=4;AN=6;DP4=7,7,17,18;MQ=39	GT:PL	0/0:0,42,255	1/1:255,60,0	1/1:255,45,0
OAR1	266604764	.	G	A	50.6759	PASS	DP=27;VDB=0.0411132;SGB=1.90845;RPBZ=2.45593;MQBZ=-2.78269;MQSBZ=-0.0743705;BQBZ=-0.278269;FS=0;MQ0F=0;AC=1;AN=6;DP4=7,5,1,2;MQ=38	GT:PL	0/1:84,0,30	0/0:0,3,8	0/0:0,30,255
OAR1	266637127	.	G	A	157.374	PASS	DP=40;VDB=0.116503;SGB=6.01014;RPBZ=-0.585588;MQBZ=0.632456;MQSBZ=-1.04881;BQBZ=0.695929;FS=0;MQ0F=0;AC=2;AN=6;DP4=9,6,2,4;MQ=41	GT:PL	1/1:199,18,0	0/0:0,30,255	0/0:0,15,176
OAR1	266637150	.	T	A	52.1898	PASS	DP=40;VDB=0.28399;SGB=1.90845;RPBZ=0.366418;MQBZ=0.387298;MQSBZ=-0.877058;BQBZ=1.07238;FS=0;MQ0F=0;AC=1;AN=6;DP4=8,12,2,1;MQ=41	GT:PL	0/0:0,21,217	0/1:87,0,219	0/0:0,15,172
OAR1	267220208	.	A	C	207.323	PASS	DP=59;VDB=0.0685556;SGB=10.1602;RPBZ=-0.736113;MQBZ=-1.45056;MQSBZ=-0.19245;BQBZ=-0.632823;FS=0;MQ0F=0;AC=2;AN=8;DP4=9,14,3,6;MQ=40	GT:PL	1/1:251,27,0	0/0:0,33,255	0/0:0,33,255
OAR1	26729788	.	C	G	250.688	PASS	DP=26;VDB=0.0305454;SGB=3.26741;RPBZ=1.49182;MQBZ=0.672246;MQSBZ=1.03892;BQBZ=0.0582692;FS=0;MQ0F=0;AC=4;AN=6;DP4=3,4,4,5;MQ=38	GT:PL	1/1:191,18,0	0/0:0,21,205	1/1:101,9,0
OAR1	267436861	.	C	T	165.32	PASS	DP=37;VDB=0.101965;SGB=6.01014;RPBZ=-0.166978;MQBZ=0.95119;MQSBZ=0.296586;BQBZ=-0.828417;FS=0;MQ0F=0;AC=2;AN=6;DP4=5,9,3,3;MQ=40	GT:PL	0/0:0,24,234	0/0:0,18,192	1/1:207,18,0
OAR1	267436979	.	G	C	52.4755	PASS	DP=6;VDB=0.0649539;SGB=1.11484;RPBZ=0.218218;MQBZ=1;BQBZ=1;FS=0;MQ0F=0;AC=2;AN=6;DP4=0,3,0,3;MQ=38	GT:PL	0/0:0,6,38	0/0:0,3,36	1/1:90,9,0
OAR1	267753969	.	G	A	639.806	PASS	DP=64;VDB=0.0153675;SGB=5.295;RPBZ=-0.743675;MQBZ=0.357471;MQSBZ=-0.366051;BQBZ=0.24574;FS=0;MQ0F=0;AC=5;AN=6;DP4=4,4,20,9;MQ=39	GT:PL	1/1:255,30,0	1/1:255,39,0	0/1:164,0,202
OAR1	267754036	.	T	A	34.8656	PASS	DP=35;VDB=0.28;SGB=0.604408;RPBZ=0.212049;MQBZ=1.24949;MQSBZ=-0.441761;BQBZ=-0.33715;FS=0;MQ0F=0;AC=1;AN=6;DP4=8,8,1,1;MQ=37	GT:PL	0/0:0,15,147	0/0:0,24,237	0/1:69,0,77
OAR1	268483547	.	T	C	98.6499	PASS	DP=33;VDB=0.120933;SGB=-0.867633;RPBZ=3.08824;MQBZ=-0.130737;MQSBZ=-1.24562;BQBZ=-0.423659;FS=0;MQ0F=0;AC=2;AN=6;DP4=19,2,7,0;MQ=39	GT:PL	0/1:74,0,71	0/0:0,27,164	0/1:61,0,192
OAR1	268612016	.	T	C	560.826	PASS	DP=53;VDB=0.0168507;SGB=5.74217;RPBZ=-0.976025;MQBZ=1.32986;MQSBZ=0.320461;BQBZ=-0.588999;FS=0;MQ0F=0;AC=5;AN=6;DP4=3,2,13,12;MQ=38	GT:PL	1/1:255,42,0	1/1:222,21,0	0/1:118,0,137
OAR1	268732971	.	C	T	150.814	PASS	DP=39;VDB=0.080746;SGB=6.01014;RPBZ=-1.6339;MQBZ=1.50746;MQSBZ=1.43224;BQBZ=1.51383;FS=0;MQ0F=0;AC=1;AN=6;DP4=8,8,3,3;MQ=39	GT:PL	0/0:0,21,217	0/0:0,15,148	0/1:185,0,121
OAR1	268778669	.	T	C	645.299	PASS	DP=59;VDB=1.21536e-06;SGB=5.00128;RPBZ=-0.813387;MQBZ=-0.820696;MQSBZ=1.12629;BQBZ=-0.344342;FS=0;MQ0F=0;AC=5;AN=6;DP4=1,1,17,13;MQ=39	GT:PL	0/1:182,0,15	1/1:246,0,6	1/1:255,33,0
OAR1	268990033	.	G	A	349.51	PASS	DP=57;VDB=0.0254437;SGB=6.67268;RPBZ=0.935053;MQBZ=0.803205;MQSBZ=-1.34938;BQBZ=2.36349;FS=0;MQ0F=0;AC=3;AN=6;DP4=10,9,9,5;MQ=40	GT:PL	1/1:255,27,0	0/0:0,36,255	0/1:135,0,166
OAR1	269283462	.	C	G	286.167	PASS	DP=67;VDB=0.000109231;SGB=9.11352;RPBZ=0.0764034;MQBZ=0.182611;MQSBZ=-1.38792;BQBZ=1.00524;FS=0;MQ0F=0;AC=3;AN=6;DP4=11,9,5,12;MQ=38	GT:PL	1/1:255,42,0	0/0:0,33,255	0/1:72,0,230
OAR1	269500856	.	A	G	44.8819	PASS	DP=9;VDB=0.000709792;SGB=-0.0654034;RPBZ=-0.893325;MQBZ=-0.747667;BQBZ=-0.801784;FS=0;MQ0F=0.111111;AC=5;AN=6;DP4=2,0,7,0;MQ=17	GT:PL	0/1:15,0,31	1/1:39,12,0	1/1:24,3,0
OAR1	269500874	.	A	G	83.6125	PASS	DP=15;VDB=0.0389458;SGB=-2.21267;RPBZ=0.0592438;MQBZ=2.55361;BQBZ=0.816497;FS=0;MQ0F=0.0666667;AC=3;AN=6;DP4=9,0,6,0;MQ=22	GT:PL	0/1:54,0,15	0/1:49,0,32	0/1:15,0,33
OAR1	269500925	.	G	T	117.729	PASS	DP=61;VDB=0.0415756;SGB=-0.417461;RPBZ=-0.218311;MQBZ=-4.52695;MQSBZ=-0.356288;BQBZ=-1.05213;FS=0;MQ0F=0.0163934;AC=3;AN=6;DP4=7,8,8,8;MQ=27	GT:PL	0/1:45,0,125	0/1:50,0,150	0/1:59,0,138
OAR1	269500932	.	T	C	125.074	PASS	DP=65;VDB=0.0334354;SGB=-0.0342242;RPBZ=-0.743794;MQBZ=-4.65237;MQSBZ=-1.09496;BQBZ=-0.507359;FS=0;MQ0F=0.0307692;AC=3;AN=6;DP4=7,8,7,11;MQ=26	GT:PL	0/1:53,0,123	0/1:49,0,147	0/1:59,0,135
OAR1	269500957	.	A	T	72.1791	PASS	DP=104;VDB=0.0281353;SGB=-16.4869;RPBZ=2.49377;MQBZ=-6.58029;MQSBZ=-1.3742;BQBZ=2.95852;FS=0;MQ0F=0.0192308;AC=3;AN=6;DP4=24,15,8,11;MQ=32	GT:PL	0/1:44,0,255	0/1:28,0,255	0/1:42,0,233
OAR1	269500970	.	G	A	93.1101	PASS	DP=108;VDB=0.013881;SGB=0.541852;RPBZ=2.01673;MQBZ=-6.64645;MQSBZ=-0.940116;BQBZ=1.35066;FS=0;MQ0F=0.0185185;AC=3;AN=6;DP4=22,16,9,12;MQ=31	GT:PL	0/1:59,0,255	0/1:33,0,255	0/1:42,0,247
OAR1	269500973	.	A	C	92.9864	PASS	DP=109;VDB=0.0118901;SGB=0.541852;RPBZ=2.00894;MQBZ=-6.64645;MQSBZ=-0.940116;BQBZ=1.16207;FS=0;MQ0F=0.0183486;AC=3;AN=6;DP4=22,16,9,12;MQ=31	GT:PL	0/1:59,0,255	0/1:33,0,255	0/1:42,0,248
OAR1	269500999	.	T	C	114.968	PASS	DP=113;VDB=0.000461629;SGB=1.31182;RPBZ=1.15876;MQBZ=-6.93978;MQSBZ=-0.782744;BQBZ=-1.61412;FS=0;MQ0F=0.0265487;AC=3;AN=6;DP4=19,20,9,16;MQ=30	GT:PL	0/1:82,0,255	0/1:24,0,255	0/1:49,0,219
OAR1	269501002	.	A	T	107.871	PASS	DP=112;VDB=5.56192e-05;SGB=1.31182;RPBZ=0.972428;MQBZ=-6.93978;MQSBZ=-0.984665;BQBZ=-2.64734;FS=0;MQ0F=0.0267857;AC=3;AN=6;DP4=19,20,8,17;MQ=30	GT:PL	0/1:70,0,255	0/1:29,0,255	0/1:49,0,222
OAR1	269516477	.	G	A	51.662	PASS	DP=14;VDB=0.00488192;SGB=-2.21267;RPBZ=-0.195593;MQBZ=-3.48329;BQBZ=1.62019;FS=0;MQ0F=0;AC=3;AN=6;DP4=8,0,6,0;MQ=34	GT:PL	0/1:44,0,74	0/1:26,0,79	0/1:17,0,26
OAR1	269516497	.	T	A	92.73	PASS	DP=35;VDB=0.0087851;SGB=-1.90011;RPBZ=0.267386;MQBZ=-3.95376;MQSBZ=0.886058;BQBZ=0.79298;FS=0;MQ0F=0;AC=3;AN=6;DP4=7,3,7,1;MQ=34	GT:PL	0/1:44,0,101	0/1:23,0,151	0/1:61,0,41
OAR1	269516522	.	C	T	93.7394	PASS	DP=39;VDB=0.00771167;SGB=-1.90011;RPBZ=0.927565;MQBZ=-4.22255;MQSBZ=1.04503;BQBZ=0.24821;FS=0;MQ0F=0;AC=3;AN=6;DP4=8,4,7,1;MQ=35	GT:PL	0/1:39,0,141	0/1:23,0,151	0/1:68,0,63
OAR1	269516528	.	A	G	93.7111	PASS	DP=40;VDB=0.00746206;SGB=-1.90011;RPBZ=0.889252;MQBZ=-4.22255;MQSBZ=1.36363;BQBZ=0.816497;FS=0;MQ0F=0;AC=3;AN=6;DP4=7,5,7,1;MQ=35	GT:PL	0/1:39,0,152	0/1:23,0,151	0/1:68,0,63
OAR1	269516555	.	T	C	57.874	PASS	DP=62;VDB=0.00771167;SGB=-9.73561;RPBZ=2.59297;MQBZ=-4.70244;MQSBZ=1.50962;BQBZ=0.829993;FS=0;MQ0F=0;AC=3;AN=6;DP4=16,8,7,1;MQ=37	GT:PL	0/1:28,0,237	0/1:5,0,253	0/1:63,0,132
OAR1	269516556	.	G	A	57.874	PASS	DP=62;VDB=0.00758596;SGB=-9.73561;RPBZ=2.56906;MQBZ=-4.70244;MQSBZ=1.50962;BQBZ=1.0328;FS=0;MQ0F=0;AC=3;AN=6;DP4=16,8,7,1;MQ=37	GT:PL	0/1:28,0,237	0/1:5,0,253	0/1:63,0,132
OAR1	269541983	.	G	A	106.073	PASS	DP=9;VDB=0.00513213;SGB=-0.674143;RPBZ=1.81497;MQBZ=2.43823;BQBZ=1.08012;FS=0;MQ0F=0;AC=4;AN=6;DP4=3,0,6,0;MQ=30	GT:PL	0/1:88,0,8	1/1:24,3,0	0/1:27,0,6
OAR1	269542167	.	A	T	195.464	PASS	DP=28;VDB=0.245704;SGB=0.0284704;RPBZ=-0.141577;MQBZ=-2.67838;MQSBZ=-1.08667;BQBZ=-0.632456;FS=0;MQ0F=0;AC=4;AN=6;DP4=3,1,5,5;MQ=32	GT:PL	0/1:33,0,101	0/1:101,0,27	1/1:97,9,0
OAR1	269542171	.	A	G	162.528	PASS	DP=27;VDB=0.285163;SGB=-0.226439;RPBZ=-0.463547;MQBZ=-2.91703;MQSBZ=-0.825198;BQBZ=0.490653;FS=0;MQ0F=0;AC=4;AN=6;DP4=3,1,4,5;MQ=31	GT:PL	0/1:33,0,101	0/1:68,0,30	1/1:97,9,0
OAR1	269542185	.	C	A	94.5281	PASS	DP=25;VDB=0.320998;SGB=-0.226439;RPBZ=-1.24299;MQBZ=-2.91703;MQSBZ=-0.675162;BQBZ=-2.87382;FS=0;MQ0F=0;AC=4;AN=6;DP4=3,1,3,6;MQ=31	GT:PL	0/1:33,0,101	0/1:68,0,30	1/1:29,9,0
OAR1	269638043	.	C	T	70.7543	PASS	DP=28;VDB=0.0860477;SGB=1.90845;RPBZ=0.317312;MQBZ=0.674802;MQSBZ=-1.21963;BQBZ=1.49374;FS=0;MQ0F=0;AC=1;AN=6;DP4=6,8,1,2;MQ=40	GT:PL	0/1:105,0,47	0/0:0,12,142	0/0:0,24,243
OAR1	269688275	.	G	A	312.407	PASS	DP=29;VDB=0.000438758;SGB=7.41917;RPBZ=0;MQBZ=-1.12635;MQSBZ=-1.23898;BQBZ=0.204879;FS=0;MQ0F=0;AC=3;AN=6;DP4=2,1,6,9;MQ=37	GT:PL	0/0:0,6,46	0/1:236,0,3	1/1:113,9,0
OAR1	269919170	.	A	G	207.372	PASS	DP=16;VDB=0.0260456;SGB=-0.0654034;RPBZ=1.17108;MQBZ=0.699854;MQSBZ=1.23443;BQBZ=0.699854;FS=0;MQ0F=0;AC=5;AN=6;DP4=0,2,3,4;MQ=37	GT:PL	1/1:60,6,0	1/1:148,12,0	0/1:33,0,53
OAR1	269995276	.	T	C	47.7246	PASS	DP=10;VDB=0.88;SGB=0.592737;RPBZ=0.57735;FS=0;MQ0F=0;AC=1;AN=6;DP4=2,1,1,1;MQ=42	GT:PL	0/0:0,6,84	0/1:84,6,0	0/0:0,3,42
OAR1	270055834	.	T	C	84.8056	PASS	DP=20;VDB=0.900941;SGB=0.618465;RPBZ=0.655352;MQBZ=0.106904;MQSBZ=-1.89737;BQBZ=-1.59222;FS=0;MQ0F=0;AC=3;AN=6;DP4=3,4,3,2;MQ=37	GT:PL	1/1:44,6,0	0/0:0,12,138	0/1:79,0,86
OAR1	270055860	.	T	C	32.0787	PASS	DP=19;VDB=0.1;SGB=0.604408;RPBZ=-1.00433;MQBZ=0.848528;MQSBZ=-1.09545;BQBZ=1.25357;FS=0;MQ0F=0;AC=1;AN=6;DP4=2,8,1,1;MQ=37	GT:PL	0/0:0,6,66	0/0:0,12,138	0/1:66,0,90
OAR1	27062742	.	C	T	64.0317	PASS	DP=22;VDB=0.0349627;SGB=1.90845;RPBZ=0.590135;MQBZ=1.48418;MQSBZ=-2.09895;BQBZ=2;FS=0;MQ0F=0;AC=1;AN=6;DP4=3,9,2,1;MQ=39	GT:PL	0/0:0,9,107	0/1:98,0,116	0/0:0,15,135
OAR1	27074167	.	A	G	105.682	PASS	DP=8;VDB=0.025915;SGB=1.20553;RPBZ=1.34134;MQBZ=-1.1547;FS=0;MQ0F=0;AC=4;AN=6;DP4=2,0,6,0;MQ=35	GT:PL	0/1:0,3,36	0/1:61,0,24	1/1:81,9,0
OAR1	27074273	.	G	C	96.2088	PASS	DP=24;VDB=0.213368;SGB=0.618465;RPBZ=0.948683;MQBZ=0.474342;MQSBZ=-1.3484;BQBZ=0.658699;FS=0;MQ0F=0;AC=3;AN=6;DP4=2,8,2,3;MQ=37	GT:PL	1/1:50,6,0	0/1:85,0,56	0/0:0,21,193
OAR1	27102736	.	G	A	271.257	PASS	DP=32;VDB=0.012822;SGB=5.52494;RPBZ=-0.279246;MQBZ=-2.28397;MQSBZ=2.54137;BQBZ=-2.61161;FS=0;MQ0F=0;AC=4;AN=6;DP4=2,5,10,3;MQ=34	GT:PL	1/1:143,24,0	0/0:0,21,228	1/1:170,15,0
OAR1	271121991	.	C	T	193.431	PASS	DP=12;VDB=0.13679;SGB=0.331171;RPBZ=0.863881;MQBZ=0.256905;BQBZ=2.23607;FS=0;MQ0F=0;AC=5;AN=6;DP4=0,2,0,10;MQ=35	GT:PL	0/1:58,0,41	1/1:133,18,0	1/1:36,3,0
OAR1	271311590	.	C	T	617.79	PASS	DP=67;VDB=0.0795838;SGB=4.1354;RPBZ=1.23426;MQBZ=-1.58694;MQSBZ=-0.320153;BQBZ=0.293878;FS=0;MQ0F=0;AC=5;AN=6;DP4=3,6,10,15;MQ=38	GT:PL	0/1:176,0,232	1/1:255,33,0	1/1:221,21,0
OAR1	271685340	.	C	T	140.988	PASS	DP=10;VDB=0.374572;SGB=1.04001;RPBZ=1.51357;MQBZ=-0.62361;MQSBZ=0;BQBZ=-1.08012;FS=0;MQ0F=0;AC=5;AN=6;DP4=0,1,4,2;MQ=36	GT:PL	1/1:44,6,0	1/1:133,12,0	0/1:0,3,42
OAR1	271944380	.	G	A	40.7249	PASS	DP=9;VDB=0.1;SGB=0.592737;RPBZ=0.592349;BQBZ=0.816497;FS=0;MQ0F=0;AC=1;AN=6;DP4=2,1,0,2;MQ=42	GT:PL	0/0:0,6,84	0/1:77,6,0	0/0:0,3,36
OAR1	272279000	.	T	G	335.522	PASS	DP=62;VDB=0.0362067;SGB=6.63142;RPBZ=-1.43336;MQBZ=0.723152;MQSBZ=1.64653;BQBZ=0.29746;FS=0;MQ0F=0;AC=2;AN=6;DP4=9,12,6,8;MQ=38	GT:PL	0/1:181,0,234	0/1:191,0,18	0/0:0,30,245
OAR1	272431365	.	C	G	53.6372	PASS	DP=17;VDB=0.142856;SGB=1.56341;RPBZ=1.42605;MQBZ=-1.41421;MQSBZ=1.11803;BQBZ=-1.41421;FS=0;MQ0F=0;AC=2;AN=6;DP4=2,4,2,1;MQ=39	GT:PL	1/1:92,9,0	0/0:0,3,42	0/0:0,15,183
OAR1	272544134	.	A	G	406.858	PASS	DP=47;VDB=4.90878e-09;SGB=8.80519;RPBZ=-0.0505368;MQBZ=1.20081;MQSBZ=1.232;BQBZ=0.480558;FS=0;MQ0F=0;AC=3;AN=6;DP4=5,5,14,4;MQ=39	GT:PL	1/1:250,33,0	0/1:198,0,12	0/0:0,27,254
OAR1	27293905	.	G	A	375.977	PASS	DP=27;VDB=0.0129186;SGB=1.33981;RPBZ=-0.646877;MQBZ=-0.408248;MQSBZ=-0.866025;BQBZ=1.50231;FS=0;MQ0F=0;AC=5;AN=6;DP4=1,1,5,7;MQ=41	GT:PL	0/1:104,0,63	1/1:222,21,0	1/1:84,6,0
OAR1	273233503	.	T	C	212.986	PASS	DP=63;VDB=0.0218179;SGB=12.9307;RPBZ=-1.37218;MQBZ=-2.42466;MQSBZ=-1.57894;BQBZ=-1.61061;FS=0;MQ0F=0;AC=2;AN=6;DP4=15,9,4,7;MQ=39	GT:PL	0/0:0,45,255	1/1:255,33,0	0/0:0,27,255
OAR1	273410785	.	C	T	518.776	PASS	DP=49;VDB=0.00957495;SGB=2.43333;RPBZ=0.303638;MQBZ=-1.19639;MQSBZ=-0.487892;BQBZ=-1.53365;FS=0;MQ0F=0;AC=5;AN=6;DP4=5,1,11,8;MQ=39	GT:PL	1/1:206,18,0	1/1:228,24,0	0/1:119,0,163
OAR1	273432347	.	C	T	131	PASS	DP=41;VDB=0.0478623;SGB=4.63151;RPBZ=0.0415296;MQBZ=0.810093;MQSBZ=-0.278887;BQBZ=1.01704;FS=0;MQ0F=0;AC=2;AN=6;DP4=11,5,1,4;MQ=40	GT:PL	0/0:0,39,255	0/0:0,9,105	1/1:172,15,0
OAR1	273529317	.	C	T	62.7083	PASS	DP=37;VDB=0.00376034;SGB=4.63151;RPBZ=-0.197093;MQBZ=-3.20407;MQSBZ=-3.25648;BQBZ=-2.53172;FS=0;MQ0F=0;AC=1;AN=6;DP4=13,4,1,4;MQ=38	GT:PL	0/1:97,0,57	0/0:0,24,217	0/0:0,21,222
OAR1	273813403	.	G	T	611.79	PASS	DP=65;VDB=1.41443e-07;SGB=6.20981;RPBZ=0.743325;MQBZ=0.317149;MQSBZ=-1.29271;BQBZ=-0.354001;FS=0;MQ0F=0;AC=5;AN=6;DP4=4,3,14,17;MQ=37	GT:PL	1/1:255,48,0	1/1:243,30,0	0/1:148,0,189
OAR1	274129794	.	G	A	612.536	PASS	DP=61;VDB=0.0059845;SGB=3.79861;RPBZ=0.0473315;MQBZ=0.121988;MQSBZ=-0.593376;BQBZ=-0.540062;FS=0;MQ0F=0;AC=3;AN=6;DP4=4,3,8,16;MQ=41	GT:PL	0/1:174,0,151	0/1:252,0,12	0/1:225,0,12
OAR1	27453075	.	T	A	38.2332	PASS	DP=27;VDB=0.192436;SGB=-2.36533;RPBZ=0.506086;MQBZ=0.5;MQSBZ=-0.816497;BQBZ=0.935414;FS=0;MQ0F=0;AC=1;AN=6;DP4=4,8,2,1;MQ=41	GT:PL	0/0:24,39,200	0/0:0,15,172	0/1:72,0,60
OAR1	27453088	.	G	T	37.9048	PASS	DP=27;VDB=0.1;SGB=0.604408;RPBZ=1.19423;MQBZ=0.392232;MQSBZ=-0.816497;BQBZ=0.733799;FS=0;MQ0F=0;AC=1;AN=6;DP4=5,8,1,1;MQ=41	GT:PL	0/0:0,18,211	0/0:0,15,172	0/1:72,0,60
OAR1	274831232	.	G	A	146.645	PASS	DP=51;VDB=0.000417266;SGB=8.77574;RPBZ=-1.57903;MQBZ=-0.825807;MQSBZ=-1.35138;BQBZ=-1.44703;FS=0;MQ0F=0;AC=1;AN=6;DP4=13,9,3,5;MQ=37	GT:PL	0/0:0,27,237	0/0:0,27,255	0/1:181,0,101
OAR1	274999309	.	C	T	301.613	PASS	DP=60;VDB=0.000925531;SGB=6.67268;RPBZ=-0.964143;MQBZ=0.0235945;MQSBZ=-0.0930581;BQBZ=-1.67964;FS=0;MQ0F=0;AC=2;AN=6;DP4=11,9,5,9;MQ=40	GT:PL	0/0:0,6,77	0/1:199,0,246	0/1:138,0,185
OAR1	275594208	.	T	A	304.473	PASS	DP=73;VDB=0.0362067;SGB=-13.4184;RPBZ=-2.68434;MQBZ=2.40822;MQSBZ=-0.0391785;BQBZ=0.841518;FS=0;MQ0F=0.0410959;AC=3;AN=6;DP4=17,12,7,7;MQ=32	GT:PL	0/1:186,0,22	0/1:132,0,187	0/1:21,0,230
OAR1	275594226	.	T	C	31.5571	PASS	DP=75;VDB=0.409198;SGB=0.675642;RPBZ=1.73605;MQBZ=-3.2511;MQSBZ=0.431672;BQBZ=-1.65662;FS=0;MQ0F=0.0533333;AC=2;AN=6;DP4=8,25,4,7;MQ=29	GT:PL	0/0:0,33,255	0/1:51,0,164	0/1:19,0,144
OAR1	275594247	.	G	A	34.9656	PASS	DP=93;VDB=0.000580483;SGB=-11.5772;RPBZ=-3.68104;MQBZ=-1.52;MQSBZ=-0.961044;BQBZ=0.938601;FS=0;MQ0F=0.0430108;AC=2;AN=6;DP4=14,33,5,6;MQ=30	GT:PL	0/0:0,2,255	0/1:10,0,204	0/1:62,0,186
OAR1	28122348	.	C	G	78.8803	PASS	DP=57;VDB=0.00833403;SGB=-8.50594;RPBZ=1.75801;MQBZ=0.392597;MQSBZ=1.75727;BQBZ=-1.04018;FS=0;MQ0F=0;AC=3;AN=6;DP4=10,17,0,6;MQ=40	GT:PL	0/1:43,0,228	0/1:40,0,220	0/1:37,0,220
OAR1	28206898	.	G	A	63.7705	PASS	DP=29;VDB=0.652896;SGB=4.63151;RPBZ=-1.27373;MQBZ=0.0965596;MQSBZ=1.63215;BQBZ=-0.577688;FS=0;MQ0F=0;AC=1;AN=6;DP4=8,10,1,4;MQ=37	GT:PL	0/0:0,30,223	0/0:0,15,143	0/1:98,0,60
OAR1	28252306	.	G	C	583.526	PASS	DP=117;VDB=0.243645;SGB=2.85676;RPBZ=2.47662;MQBZ=0.0233895;MQSBZ=1.20171;BQBZ=-0.62609;FS=0;MQ0F=0;AC=3;AN=6;DP4=18,13,18,15;MQ=39	GT:PL	0/1:206,0,226	0/1:157,0,255	0/1:255,0,210
OAR1	28327832	.	T	C	172.267	PASS	DP=63;VDB=0.347684;SGB=-10.3495;RPBZ=2.74692;MQBZ=0.384688;MQSBZ=1.88038;BQBZ=1.4074;FS=0;MQ0F=0;AC=3;AN=6;DP4=22,10,5,4;MQ=40	GT:PL	0/1:138,0,162	0/1:63,0,255	0/1:9,0,238
OAR1	28349082	.	T	C	290.989	PASS	DP=31;VDB=0.0588421;SGB=1.80781;RPBZ=0.390108;MQBZ=-0.977008;MQSBZ=-1.87083;BQBZ=-0.766428;FS=0;MQ0F=0;AC=4;AN=6;DP4=1,2,6,5;MQ=40	GT:PL	0/1:33,0,75	1/1:238,24,0	0/1:56,0,33
OAR1	28451148	.	G	A	101.817	PASS	DP=99;VDB=8.5257e-05;SGB=9.4271;RPBZ=2.28014;MQBZ=-1.71359;MQSBZ=0.0270549;BQBZ=0.48728;FS=0;MQ0F=0.222222;AC=5;AN=6;DP4=4,3,21,26;MQ=6	GT:PL	1/1:48,32,0	0/1:38,0,35	1/1:50,28,0
OAR1	28567717	.	G	A	133.93	PASS	DP=34;VDB=0.0174831;SGB=-1.25106;RPBZ=-0.33255;MQBZ=0.662859;MQSBZ=-0.516645;BQBZ=0.782369;FS=0;MQ0F=0;AC=2;AN=6;DP4=6,8,5,1;MQ=38	GT:PL	0/1:57,0,122	0/1:113,0,27	0/0:0,24,243
OAR1	2859615	.	G	A	185.404	PASS	DP=32;VDB=0.136063;SGB=6.20246;RPBZ=0.137419;MQBZ=-1.82737;MQSBZ=1.45774;BQBZ=0.172498;FS=0;MQ0F=0;AC=2;AN=6;DP4=6,5,3,4;MQ=41	GT:PL	0/0:0,21,222	0/0:0,12,148	1/1:227,21,0
OAR1	28605691	.	T	C	62.3679	PASS	DP=22;VDB=0.0785113;SGB=1.90845;RPBZ=1.59987;MQBZ=0.57735;MQSBZ=1.18322;BQBZ=-1.48324;FS=0;MQ0F=0;AC=1;AN=6;DP4=3,6,2,1;MQ=41	GT:PL	0/0:0,12,148	0/1:96,0,87	0/0:0,6,82
OAR1	29188726	.	A	G	57.2653	PASS	DP=91;VDB=0.156562;SGB=3.26056;RPBZ=0.808513;MQBZ=-1.31555;MQSBZ=-1.12087;BQBZ=0;FS=0;MQ0F=0;AC=1;AN=6;DP4=23,24,0,4;MQ=39	GT:PL	0/0:0,42,255	0/0:0,72,255	0/1:92,0,239
OAR1	29336955	.	C	T	213.121	PASS	DP=96;VDB=0.075354;SGB=1.06266;RPBZ=2.11997;MQBZ=-1.79274;MQSBZ=-1.00724;BQBZ=2.5447;FS=0;MQ0F=0;AC=1;AN=6;DP4=30,12,7,5;MQ=40	GT:PL	0/1:247,0,149	0/0:0,66,255	0/0:0,6,255
OAR1	29769111	.	G	A	336.275	PASS	DP=36;VDB=0.000628215;SGB=4.79507;RPBZ=-0.63554;MQBZ=0.317063;MQSBZ=-0.987096;BQBZ=1.19874;FS=0;MQ0F=0;AC=4;AN=6;DP4=3,4,3,9;MQ=39	GT:PL	1/1:150,15,0	0/0:0,21,203	1/1:228,21,0
OAR1	29789985	.	G	A	87.6961	PASS	DP=8;VDB=0.0190094;SGB=0.197053;RPBZ=-1.45095;MQBZ=0;BQBZ=-0.816497;FS=0;MQ0F=0;AC=5;AN=6;DP4=1,0,4,0;MQ=34	GT:PL	1/1:62,6,0	0/1:0,3,40	1/1:61,6,0
OAR1	29981664	.	C	A	106.897	PASS	DP=38;VDB=0.86066;SGB=4.63151;RPBZ=-0.666006;MQBZ=0.622649;MQSBZ=-1.10624;BQBZ=0.166716;FS=0;MQ0F=0;AC=1;AN=6;DP4=7,9,4,1;MQ=39	GT:PL	0/0:0,18,191	0/1:141,0,127	0/0:0,15,169
OAR1	30027607	.	A	G	97.7879	PASS	DP=66;VDB=0.943623;SGB=-0.867633;RPBZ=2.72183;MQBZ=-1.80156;MQSBZ=1.07546;BQBZ=2.00859;FS=0;MQ0F=0;AC=2;AN=6;DP4=23,9,4,3;MQ=37	GT:PL	0/1:62,0,124	0/0:0,48,255	0/1:73,0,239
OAR1	30347880	.	C	A	189.936	PASS	DP=47;VDB=0.00190418;SGB=-0.482272;RPBZ=-0.413427;MQBZ=0.707107;MQSBZ=0.707107;BQBZ=-0.44691;FS=0;MQ0F=0;AC=2;AN=6;DP4=9,7,7,1;MQ=41	GT:PL	0/1:84,0,160	0/0:0,15,181	0/1:142,0,170
OAR1	3039082	.	G	A	72.7471	PASS	DP=10;VDB=0.138245;SGB=0.0467143;RPBZ=-0.965271;MQBZ=0.524623;FS=0;MQ0F=0;AC=3;AN=6;DP4=6,0,4,0;MQ=38	GT:PL	0/1:21,0,80	1/1:90,9,0	0/0:0,6,66
OAR1	3039096	.	T	C	75.7695	PASS	DP=13;VDB=0.0602347;SGB=0.891771;RPBZ=0.734847;MQBZ=-0.727607;MQSBZ=0.690269;BQBZ=-0.750652;FS=0;MQ0F=0;AC=3;AN=6;DP4=3,1,5,0;MQ=37	GT:PL	0/1:77,0,21	0/0:0,9,95	1/1:36,3,0
OAR1	30433393	.	G	A	330.075	PASS	DP=35;VDB=0.36355;SGB=-1.17541;RPBZ=-0.579947;MQBZ=0.931695;MQSBZ=-0.19139;BQBZ=-0.875429;FS=0;MQ0F=0;AC=4;AN=6;DP4=3,5,4,8;MQ=40	GT:PL	0/1:80,0,134	1/1:178,15,0	0/1:108,0,98
OAR1	30617917	.	A	C	452.627	PASS	DP=59;VDB=0.00307776;SGB=0.557101;RPBZ=0.187141;MQBZ=-0.754399;MQSBZ=0.652453;BQBZ=1.42052;FS=0;MQ0F=0;AC=4;AN=6;DP4=8,8,8,13;MQ=38	GT:PL	1/1:255,36,0	0/1:140,0,173	0/1:94,0,221
OAR1	30718189	.	T	C	88.7127	PASS	DP=21;VDB=0.0247636;SGB=7.39213;RPBZ=-0.747261;MQBZ=0.0417053;BQBZ=1.96899;FS=0;MQ0F=0;AC=1;AN=6;DP4=14,0,7,0;MQ=38	GT:PL	0/0:0,15,117	0/0:0,15,105	0/1:123,0,66
OAR1	30718260	.	C	T	413.331	PASS	DP=81;VDB=0.00599249;SGB=-0.0345528;RPBZ=3.12021;MQBZ=-0.304715;MQSBZ=1.22144;BQBZ=1.24759;FS=0;MQ0F=0;AC=3;AN=6;DP4=20,7,10,8;MQ=38	GT:PL	0/1:211,0,110	0/1:134,0,210	0/1:103,0,255
OAR1	30761645	.	G	A	47.011	PASS	DP=18;VDB=0.131345;SGB=3.26056;RPBZ=0.379002;MQBZ=-0.219578;BQBZ=0.985611;FS=0;MQ0F=0;AC=1;AN=6;DP4=14,0,4,0;MQ=38	GT:PL	0/0:0,18,137	0/0:0,9,81	0/1:81,0,95
OAR1	30761734	.	T	G	437.868	PASS	DP=68;VDB=0.0229513;SGB=6.93012;RPBZ=-1.29618;MQBZ=-0.372822;MQSBZ=-0.757636;BQBZ=0.323218;FS=0;MQ0F=0;AC=4;AN=6;DP4=6,7,13,14;MQ=39	GT:PL	1/1:255,54,0	0/1:177,0,90	0/1:42,0,217
OAR1	30919374	.	A	G	355.1	PASS	DP=30;VDB=0.017019;SGB=5.52494;RPBZ=-1.10233;MQBZ=-0.808608;MQSBZ=0;BQBZ=-0.141839;FS=0;MQ0F=0;AC=4;AN=6;DP4=3,1,6,7;MQ=38	GT:PL	1/1:177,15,0	1/1:219,24,0	0/0:0,12,142
OAR1	31011174	.	A	G	156.958	PASS	DP=30;VDB=0.0441652;SGB=6.20246;RPBZ=-0.879793;MQBZ=-0.998949;MQSBZ=0.975982;BQBZ=-0.382393;FS=0;MQ0F=0;AC=1;AN=6;DP4=5,7,3,4;MQ=40	GT:PL	0/0:0,12,116	0/1:191,0,112	0/0:0,12,138
OAR1	31016973	.	A	T	508.936	PASS	DP=42;VDB=4.8411e-05;SGB=3.28831;RPBZ=0.783131;MQBZ=-0.949209;MQSBZ=-0.60187;BQBZ=-0.950111;FS=0;MQ0F=0;AC=4;AN=6;DP4=0,3,13,7;MQ=38	GT:PL	1/1:255,30,0	0/1:137,0,60	0/1:155,0,21
OAR1	31016980	.	G	A	221.953	PASS	DP=45;VDB=0.00527521;SGB=3.22748;RPBZ=0.42117;MQBZ=-0.168071;MQSBZ=-0.701431;BQBZ=0.643063;FS=0;MQ0F=0;AC=2;AN=6;DP4=8,7,6,3;MQ=38	GT:PL	0/1:121,0,166	0/1:137,0,54	0/0:0,21,209
OAR1	31369644	.	T	C	89.8513	PASS	DP=39;VDB=0.337235;SGB=3.26056;RPBZ=0.404081;MQBZ=0.485071;MQSBZ=0.707107;BQBZ=0.267743;FS=0;MQ0F=0;AC=1;AN=6;DP4=13,4,1,3;MQ=41	GT:PL	0/0:0,15,177	0/1:124,0,98	0/0:0,27,213
OAR1	31668487	.	T	C	69.8045	PASS	DP=34;VDB=0.672523;SGB=1.90845;RPBZ=0.420099;MQBZ=0.821584;MQSBZ=-2.05396;BQBZ=0.65192;FS=0;MQ0F=0;AC=1;AN=6;DP4=8,7,2,1;MQ=40	GT:PL	0/1:104,0,69	0/0:0,24,237	0/0:0,15,169
OAR1	31729200	.	A	G	191.561	PASS	DP=21;VDB=0.252943;SGB=-1.97643;RPBZ=3.09047;MQBZ=-0.92582;MQSBZ=-1.26491;BQBZ=2.68407;FS=0;MQ0F=0;AC=3;AN=6;DP4=5,1,3,4;MQ=41	GT:PL	0/1:33,0,57	0/1:30,0,91	0/1:163,0,18
OAR1	32126320	.	C	T	721.547	PASS	DP=77;VDB=5.1796e-06;SGB=7.99943;RPBZ=0.884108;MQBZ=2.29521;MQSBZ=-2.03794;BQBZ=1.93456;FS=0;MQ0F=0;AC=5;AN=6;DP4=3,5,20,19;MQ=37	GT:PL	1/1:255,51,0	1/1:255,30,0	0/1:246,0,137
OAR1	32420000	.	A	G	330.601	PASS	DP=40;VDB=0.0181341;SGB=-1.17541;RPBZ=-0.362466;MQBZ=0.278887;MQSBZ=-0.13817;BQBZ=1.67542;FS=0;MQ0F=0;AC=3;AN=6;DP4=4,5,7,5;MQ=41	GT:PL	0/1:130,0,60	0/1:155,0,5	0/1:80,0,178
OAR1	32451985	.	G	A	58.4901	PASS	DP=46;VDB=0.38486;SGB=-2.00512;RPBZ=-1.75703;MQBZ=1.22419;MQSBZ=1.69657;BQBZ=0.808507;FS=0;MQ0F=0;AC=2;AN=6;DP4=9,11,1,3;MQ=38	GT:PL	0/1:21,0,171	0/1:76,0,188	0/0:0,18,175
OAR1	3259339	.	G	A	87.8244	PASS	DP=55;VDB=0.681156;SGB=3.26056;RPBZ=-0.285451;MQBZ=1.29716;MQSBZ=1.55556;BQBZ=1.49579;FS=0;MQ0F=0;AC=1;AN=6;DP4=8,20,3,1;MQ=38	GT:PL	0/1:122,0,106	0/0:0,39,255	0/0:0,30,255
OAR1	32611853	.	A	G	598.779	PASS	DP=63;VDB=0.0129043;SGB=4.83936;RPBZ=-0.298736;MQBZ=-0.256473;MQSBZ=-0.103704;BQBZ=0.0860356;FS=0;MQ0F=0;AC=5;AN=6;DP4=4,3,13,14;MQ=38	GT:PL	1/1:255,39,0	1/1:233,27,0	0/1:145,0,194
OAR1	32696785	.	T	C	91.3536	PASS	DP=111;VDB=0.128343;SGB=-0.864905;RPBZ=-1.4608;MQBZ=1.4079;MQSBZ=-1.88275;BQBZ=1.61662;FS=0;MQ0F=0;AC=1;AN=6;DP4=28,28,1,6;MQ=38	GT:PL	0/0:0,18,255	0/0:0,51,255	0/1:126,0,255
OAR1	33152612	.	A	G	245.38	PASS	DP=34;VDB=0.00364775;SGB=-1.5462;RPBZ=0.569522;MQBZ=-1.50997;MQSBZ=-0.503322;BQBZ=0.0445808;FS=0;MQ0F=0;AC=3;AN=6;DP4=5,5,5,5;MQ=41	GT:PL	0/1:102,0,63	0/1:78,0,200	0/1:100,0,27
OAR1	33152683	.	T	C	52.7978	PASS	DP=9;VDB=0.354794;SGB=1.11484;RPBZ=-0.654654;BQBZ=-0.745356;FS=0;MQ0F=0;AC=1;AN=6;DP4=1,2,0,3;MQ=42	GT:PL	0/0:0,3,42	0/1:85,0,30	0/0:0,3,36
OAR1	33152685	.	T	G	52.798	PASS	DP=9;VDB=0.354794;SGB=1.11484;RPBZ=-0.654654;BQBZ=-0.235702;FS=0;MQ0F=0;AC=1;AN=6;DP4=1,2,0,3;MQ=42	GT:PL	0/0:0,3,42	0/1:85,0,30	0/0:0,3,32
OAR1	33200546	.	A	G	419.986	PASS	DP=48;VDB=0.000631214;SGB=2.72824;RPBZ=-1.4902;MQBZ=-1.93155;MQSBZ=-2.66246;BQBZ=-1.21666;FS=0;MQ0F=0;AC=3;AN=6;DP4=5,3,10,9;MQ=37	GT:PL	0/1:84,0,161	0/1:210,0,42	0/1:162,0,21
OAR1	33212272	.	A	G	643.505	PASS	DP=111;VDB=1.69568e-07;SGB=3.04944;RPBZ=-0.410337;MQBZ=-0.222966;MQSBZ=0.606467;BQBZ=0.230983;FS=0;MQ0F=0;AC=3;AN=6;DP4=15,16,19,15;MQ=39	GT:PL	0/1:168,0,175	0/1:255,0,255	0/1:255,0,216
OAR1	33222505	.	C	G	186.449	PASS	DP=51;VDB=0.00505691;SGB=-10.3496;RPBZ=0.261145;MQBZ=-0.0891577;MQSBZ=-1.61733;BQBZ=-0.623427;FS=0;MQ0F=0;AC=3;AN=6;DP4=9,11,4,5;MQ=40	GT:PL	0/1:98,0,129	0/1:72,0,182	0/1:53,0,244
OAR1	33227468	.	C	T	544.17	PASS	DP=73;VDB=0.0341933;SGB=4.06391;RPBZ=0.0578258;MQBZ=-2.0692;MQSBZ=2.30078;BQBZ=-0.998949;FS=0;MQ0F=0;AC=3;AN=6;DP4=8,7,14,10;MQ=39	GT:PL	0/1:125,0,125	0/1:236,0,108	0/1:218,0,184
OAR1	33227590	.	T	C	36.1725	PASS	DP=9;VDB=0.0560361;SGB=-0.535564;RPBZ=1.30189;MQBZ=1.38054;BQBZ=-0.308607;FS=0;MQ0F=0;AC=2;AN=6;DP4=0,6,0,3;MQ=34	GT:PL	0/1:36,3,0	0/0:0,12,74	0/1:37,0,51
OAR1	33233291	.	A	G	174.988	PASS	DP=25;VDB=0.387746;SGB=-2.21267;RPBZ=0.217599;MQBZ=0;MQSBZ=0.981307;BQBZ=0.92582;FS=0;MQ0F=0;AC=4;AN=6;DP4=5,2,4,2;MQ=40	GT:PL	0/1:31,0,52	0/1:95,0,141	1/1:84,6,0
OAR1	33233355	.	G	A	409.524	PASS	DP=58;VDB=0.0101891;SGB=-0.0188794;RPBZ=0.330519;MQBZ=-1.68869;MQSBZ=0.259799;BQBZ=1.12523;FS=0;MQ0F=0;AC=3;AN=6;DP4=7,9,9,9;MQ=39	GT:PL	0/1:130,0,78	0/1:251,0,203	0/1:63,0,142
OAR1	34374100	.	C	A	44.7964	PASS	DP=16;VDB=0.0411132;SGB=-0.535564;RPBZ=0.802603;MQBZ=0.25777;MQSBZ=-1.18125;BQBZ=0.729397;FS=0;MQ0F=0;AC=2;AN=6;DP4=1,6,1,2;MQ=34	GT:PL	0/1:69,0,68	0/1:11,0,83	0/0:0,3,42
OAR1	34512297	.	T	G	166.118	PASS	DP=34;VDB=0.0251849;SGB=-0.867633;RPBZ=0.0410176;MQBZ=0.0639839;MQSBZ=-0.610368;BQBZ=-1.32599;FS=0;MQ0F=0;AC=2;AN=6;DP4=7,6,3,4;MQ=39	GT:PL	0/1:85,0,67	0/1:117,0,143	0/0:0,15,178
OAR1	34524618	.	T	A	44.2655	PASS	DP=91;VDB=0.0098122;SGB=0.350984;RPBZ=-0.990026;MQBZ=-4.94379;MQSBZ=0.791085;BQBZ=-0.351661;FS=0;MQ0F=0.0549451;AC=2;AN=6;DP4=15,17,13,7;MQ=29	GT:PL	0/0:1,0,208	0/1:29,0,255	0/1:52,0,225
OAR1	34524629	.	T	C	518.331	PASS	DP=99;VDB=0.00312826;SGB=1.31275;RPBZ=1.06968;MQBZ=3.80379;MQSBZ=1.68031;BQBZ=0.18333;FS=0;MQ0F=0.050505;AC=3;AN=6;DP4=15,14,10,15;MQ=30	GT:PL	0/1:81,0,169	0/1:217,0,163	0/1:255,0,50
OAR1	34579494	.	C	A	393.662	PASS	DP=56;VDB=2.65947e-07;SGB=4.53739;RPBZ=0.891772;MQBZ=-0.552096;MQSBZ=-0.718608;BQBZ=0.973996;FS=0;MQ0F=0;AC=4;AN=6;DP4=6,7,8,13;MQ=39	GT:PL	0/1:85,0,102	0/1:90,0,233	1/1:255,42,0
OAR1	34917225	.	A	C	34.8302	PASS	DP=43;VDB=0.1;SGB=0.604408;RPBZ=-1.1908;MQBZ=0.532498;MQSBZ=1.47442;BQBZ=0.991008;FS=0;MQ0F=0;AC=1;AN=6;DP4=14,9,1,1;MQ=39	GT:PL	0/1:69,0,69	0/0:0,36,255	0/0:0,24,242
OAR1	34920915	.	G	A	69.9604	PASS	DP=32;VDB=0.0435222;SGB=4.63151;RPBZ=0.84102;MQBZ=0.428631;MQSBZ=0.924042;BQBZ=-0.273072;FS=0;MQ0F=0;AC=1;AN=6;DP4=4,10,5,0;MQ=30	GT:PL	0/0:0,12,65	0/0:0,18,131	0/1:104,0,99
OAR1	35133174	.	A	C	200.222	PASS	DP=51;VDB=5.14763e-06;SGB=-1.35539;RPBZ=0.425112;MQBZ=-1.50836;MQSBZ=-0.776654;BQBZ=-0.155348;FS=0;MQ0F=0;AC=2;AN=6;DP4=6,11,6,5;MQ=38	GT:PL	0/1:142,0,119	0/1:94,0,186	0/0:21,39,211
OAR1	35154032	.	C	T	605.47	PASS	DP=80;VDB=1.81275e-06;SGB=10.8028;RPBZ=-2.10159;MQBZ=-0.620502;MQSBZ=-2.59574;BQBZ=-0.769385;FS=0;MQ0F=0;AC=5;AN=6;DP4=2,0,18,24;MQ=40	GT:PL	1/1:255,51,0	1/1:255,60,0	0/1:130,0,57
OAR1	35216021	.	C	T	126.914	PASS	DP=41;VDB=0.150745;SGB=-9.12079;RPBZ=0.939368;MQBZ=-2.54984;MQSBZ=0.509968;BQBZ=-2.35471;FS=0;MQ0F=0;AC=3;AN=6;DP4=5,11,2,5;MQ=40	GT:PL	0/1:9,0,205	0/1:91,0,99	0/1:63,0,162
OAR1	35286823	.	A	G	307.46	PASS	DP=36;VDB=0.12391;SGB=-1.35808;RPBZ=1.11684;MQBZ=1.80907;MQSBZ=-0.436436;BQBZ=-0.133996;FS=0;MQ0F=0;AC=4;AN=6;DP4=7,2,7,4;MQ=40	GT:PL	0/1:148,0,175	0/1:105,0,63	1/1:90,9,0
OAR1	35301782	.	T	C	637.953	PASS	DP=87;VDB=9.82795e-08;SGB=7.23372;RPBZ=1.11595;MQBZ=2.12469;MQSBZ=-0.577125;BQBZ=1.1819;FS=0;MQ0F=0;AC=4;AN=6;DP4=9,7,23,11;MQ=39	GT:PL	0/1:195,0,153	0/1:224,0,208	1/1:255,54,0
OAR1	35301789	.	G	A	324.943	PASS	DP=90;VDB=0.000536617;SGB=2.60694;RPBZ=-0.718784;MQBZ=-2.12469;MQSBZ=-0.21362;BQBZ=-1.72681;FS=0;MQ0F=0;AC=2;AN=6;DP4=21,13,9,7;MQ=39	GT:PL	0/1:153,0,199	0/1:208,0,224	0/0:0,54,255
OAR1	35611061	.	T	A	482.857	PASS	DP=42;VDB=0.000737091;SGB=3.13802;RPBZ=0.351951;MQBZ=-1.0926;MQSBZ=-0.0420541;BQBZ=-0.405322;FS=0;MQ0F=0;AC=5;AN=6;DP4=1,3,8,12;MQ=39	GT:PL	1/1:166,15,0	1/1:255,33,0	0/1:96,0,121
OAR1	35611124	.	C	T	75.338	PASS	DP=9;VDB=0.0264014;SGB=-0.169451;RPBZ=0;MQBZ=-0.816497;MQSBZ=0.816497;BQBZ=0.645497;FS=0;MQ0F=0;AC=4;AN=6;DP4=0,2,3,0;MQ=41	GT:PL	0/1:36,0,26	1/1:75,6,0	0/1:0,3,42
OAR1	35690902	.	G	A	54.4753	PASS	DP=6;VDB=0.0433485;SGB=-0.169451;RPBZ=1.99263;MQBZ=-0.942809;BQBZ=1;FS=0;MQ0F=0;AC=4;AN=6;DP4=3,0,3,0;MQ=38	GT:PL	1/1:56,6,0	1/1:36,3,0	0/0:0,9,74
OAR1	35690957	.	G	A	143.454	PASS	DP=35;VDB=0.164385;SGB=4.97668;RPBZ=0.571091;MQBZ=0;MQSBZ=-0.218859;BQBZ=0;FS=0;MQ0F=0;AC=1;AN=6;DP4=10,3,4,2;MQ=40	GT:PL	0/0:0,15,164	0/0:0,18,182	0/1:178,0,54
OAR1	35708767	.	C	G	57.7504	PASS	DP=41;VDB=0.0422968;SGB=3.26056;RPBZ=1.01786;MQBZ=-2.03255;MQSBZ=-0.127841;BQBZ=-1.35769;FS=0;MQ0F=0;AC=1;AN=6;DP4=11,10,2,2;MQ=39	GT:PL	0/0:0,9,107	0/0:0,36,255	0/1:92,0,163
OAR1	35789840	.	G	A	154.788	PASS	DP=69;VDB=0.198441;SGB=8.77574;RPBZ=2.26787;MQBZ=-0.383385;MQSBZ=0.353711;BQBZ=2.10179;FS=0;MQ0F=0;AC=1;AN=6;DP4=25,8,3,5;MQ=40	GT:PL	0/0:0,33,255	0/0:0,36,255	0/1:189,0,161
OAR1	3583858	.	A	G	123.57	PASS	DP=37;VDB=0.00490644;SGB=4.63151;RPBZ=-1.86146;MQBZ=-2.47469;MQSBZ=0.594494;BQBZ=-1.67332;FS=0;MQ0F=0;AC=2;AN=6;DP4=9,5,3,2;MQ=40	GT:PL	1/1:165,15,0	0/0:0,24,251	0/0:0,18,204
OAR1	35840608	.	A	T	524.191	PASS	DP=55;VDB=0.126487;SGB=3.5179;RPBZ=1.36183;MQBZ=-0.793527;MQSBZ=1.0171;BQBZ=-1.6216;FS=0;MQ0F=0;AC=4;AN=6;DP4=3,4,17,6;MQ=41	GT:PL	0/1:213,0,51	0/1:159,0,153	1/1:189,24,0
OAR1	35897090	.	A	G	451.322	PASS	DP=29;VDB=1.38418e-05;SGB=1.54282;RPBZ=0.110516;MQBZ=-0.377124;MQSBZ=-1.46059;BQBZ=-0.478091;FS=0;MQ0F=0;AC=5;AN=6;DP4=1,0,7,8;MQ=39	GT:PL	1/1:211,18,0	1/1:103,9,0	0/1:173,0,21
OAR1	36090757	.	C	T	494.618	PASS	DP=50;VDB=0.00629362;SGB=3.14698;RPBZ=-1.89146;MQBZ=-0.987421;MQSBZ=0.509986;BQBZ=1.30858;FS=0;MQ0F=0;AC=4;AN=6;DP4=4,2,10,10;MQ=41	GT:PL	1/1:255,33,0	0/1:180,0,21	0/1:96,0,150
OAR1	36101242	.	C	T	133.417	PASS	DP=22;VDB=0.0207102;SGB=-2.36458;RPBZ=-0.606735;MQBZ=0.845154;MQSBZ=0.707107;BQBZ=1.59873;FS=0;MQ0F=0;AC=3;AN=6;DP4=6,1,2,3;MQ=41	GT:PL	0/1:75,0,33	0/1:60,0,108	0/1:33,0,63
OAR1	36224983	.	C	T	364.935	PASS	DP=85;VDB=0.000205706;SGB=9.5208;RPBZ=0.454812;MQBZ=-0.542836;MQSBZ=-1.55602;BQBZ=-0.844874;FS=0;MQ0F=0;AC=2;AN=6;DP4=9,20,8,10;MQ=40	GT:PL	0/1:146,0,172	0/1:255,0,142	0/0:0,48,255
OAR1	3623412	.	G	A	37.7539	PASS	DP=35;VDB=0.58;SGB=0.604408;RPBZ=-1.28416;MQBZ=0.342997;MQSBZ=0.852803;BQBZ=0.85812;FS=0;MQ0F=0;AC=1;AN=6;DP4=10,7,1,1;MQ=41	GT:PL	0/0:0,24,234	0/0:0,21,230	0/1:72,0,44
OAR1	3627906	.	G	A	212.977	PASS	DP=63;VDB=0.000658347;SGB=20.625;RPBZ=-2.35401;MQBZ=-0.347495;MQSBZ=-0.146927;BQBZ=-0.170076;FS=0;MQ0F=0;AC=2;AN=6;DP4=11,9,10,8;MQ=37	GT:PL	0/0:0,30,255	1/1:255,54,0	0/0:0,30,243
OAR1	36285560	.	G	A	559.484	PASS	DP=84;VDB=0.0804277;SGB=1.69774;RPBZ=0.156422;MQBZ=-0.752214;MQSBZ=1.7851;BQBZ=-0.103338;FS=0;MQ0F=0;AC=3;AN=6;DP4=11,14,16,11;MQ=36	GT:PL	0/1:170,0,149	0/1:249,0,169	0/1:175,0,227
OAR1	36449441	.	G	A	254.494	PASS	DP=27;VDB=0.0371434;SGB=3.4383;RPBZ=0;MQBZ=1.34164;MQSBZ=-1;BQBZ=1.08935;FS=0;MQ0F=0;AC=4;AN=6;DP4=1,4,6,3;MQ=40	GT:PL	1/1:84,6,0	1/1:211,21,0	0/0:0,15,152
OAR1	36712141	.	T	C	82.7831	PASS	DP=63;VDB=0.0236989;SGB=4.63151;RPBZ=0;MQBZ=-1.99525;MQSBZ=-1.47972;BQBZ=-0.367526;FS=0;MQ0F=0;AC=1;AN=6;DP4=16,18,1,4;MQ=39	GT:PL	0/0:0,42,255	0/0:0,42,255	0/1:117,0,154
OAR1	36769671	.	A	G	390.753	PASS	DP=46;VDB=0.0194315;SGB=-0.410827;RPBZ=-0.796875;MQBZ=0;MQSBZ=0;BQBZ=0.559017;FS=0;MQ0F=0;AC=3;AN=6;DP4=1,11,9,7;MQ=39	GT:PL	0/1:196,0,174	0/1:145,0,18	0/1:85,0,77
OAR1	36785603	.	T	C	223.481	PASS	DP=38;VDB=0.0101098;SGB=-1.33564;RPBZ=-0.0988892;MQBZ=-1.97059;MQSBZ=0.298467;BQBZ=-0.798462;FS=0;MQ0F=0;AC=3;AN=6;DP4=3,8,6,5;MQ=37	GT:PL	0/1:75,0,36	0/1:150,0,195	0/1:33,0,69
OAR1	36937634	.	A	G	181.122	PASS	DP=45;VDB=0.100525;SGB=7.39213;RPBZ=2.31633;MQBZ=0.0447673;MQSBZ=1.7568;BQBZ=0.785584;FS=0;MQ0F=0;AC=2;AN=6;DP4=13,7,3,4;MQ=39	GT:PL	0/0:0,24,219	0/0:0,36,255	1/1:223,21,0
OAR1	36937756	.	C	T	139.77	PASS	DP=14;VDB=0.003694;SGB=2.31176;RPBZ=1.29671;MQBZ=0.990113;BQBZ=-1.27475;FS=0;MQ0F=0;AC=2;AN=6;DP4=0,6,0,8;MQ=38	GT:PL	0/1:95,0,49	0/1:80,0,38	0/0:0,6,56
OAR1	36969788	.	T	C	63.5355	PASS	DP=42;VDB=0.0147072;SGB=-1.25176;RPBZ=-1.70074;MQBZ=1.58401;MQSBZ=1.00602;BQBZ=-0.367868;FS=0;MQ0F=0;AC=2;AN=6;DP4=5,13,2,4;MQ=40	GT:PL	0/1:48,0,118	0/1:53,0,163	0/0:0,18,116
OAR1	37002412	.	C	G	147.562	PASS	DP=56;VDB=0.0872424;SGB=-0.867633;RPBZ=-1.15974;MQBZ=-1.89038;MQSBZ=1.52362;BQBZ=-1.52618;FS=0;MQ0F=0;AC=2;AN=6;DP4=14,10,4,3;MQ=40	GT:PL	0/1:91,0,179	0/1:93,0,134	0/0:0,42,255
OAR1	37590536	.	A	G	340.686	PASS	DP=28;VDB=0.207563;SGB=0.568109;RPBZ=-1.96718;MQBZ=0.774371;MQSBZ=-1.03775;BQBZ=1.86989;FS=0;MQ0F=0;AC=4;AN=6;DP4=2,2,3,8;MQ=41	GT:PL	1/1:180,15,0	0/1:105,0,63	0/1:92,0,63
OAR1	3762701	.	C	T	91.8251	PASS	DP=60;VDB=0.176409;SGB=3.26056;RPBZ=-0.767595;MQBZ=1.1328;MQSBZ=1.77024;BQBZ=0.165588;FS=0;MQ0F=0;AC=1;AN=6;DP4=19,12,2,2;MQ=37	GT:PL	0/1:126,0,131	0/0:0,27,255	0/0:0,54,255
OAR1	37754795	.	C	T	425.873	PASS	DP=39;VDB=0.000235186;SGB=2.00151;RPBZ=-0.0374793;MQBZ=-1.11243;MQSBZ=-0.497494;BQBZ=1.27979;FS=0;MQ0F=0;AC=4;AN=6;DP4=3,3,7,9;MQ=40	GT:PL	1/1:159,15,0	0/1:243,0,112	0/1:60,0,66
OAR1	37813038	.	G	T	253.036	PASS	DP=33;VDB=0.00246589;SGB=3.22748;RPBZ=-0.621654;MQBZ=1;MQSBZ=-0.894427;BQBZ=-0.121716;FS=0;MQ0F=0;AC=3;AN=6;DP4=5,4,3,6;MQ=41	GT:PL	0/0:0,15,166	1/1:167,15,0	0/1:126,0,131
OAR1	38135922	.	G	A	79.7919	PASS	DP=38;VDB=0.421803;SGB=3.26056;RPBZ=1.12635;MQBZ=0.0869815;MQSBZ=2.91745;BQBZ=0.725062;FS=0;MQ0F=0;AC=1;AN=6;DP4=10,10,2,2;MQ=35	GT:PL	0/0:0,18,192	0/0:0,30,249	0/1:114,0,64
OAR1	38289573	.	T	C	591.843	PASS	DP=58;VDB=5.06277e-05;SGB=5.74189;RPBZ=0.404079;MQBZ=-0.630776;MQSBZ=1.06674;BQBZ=-1.05071;FS=0;MQ0F=0;AC=5;AN=6;DP4=2,3,18,8;MQ=40	GT:PL	0/1:151,0,156	1/1:255,42,0	1/1:220,21,0
OAR1	38296052	.	T	G	91.963	PASS	DP=36;VDB=0.211317;SGB=3.26056;RPBZ=0.744545;MQBZ=0.534522;MQSBZ=0.797724;BQBZ=-0.875075;FS=0;MQ0F=0;AC=1;AN=6;DP4=9,5,2,2;MQ=41	GT:PL	0/1:126,0,169	0/0:0,9,118	0/0:0,15,181
OAR1	38615804	.	G	A	393.387	PASS	DP=28;VDB=0.0580568;SGB=1.0985;RPBZ=0.079741;MQBZ=0.353094;MQSBZ=1.75162;BQBZ=0.870605;FS=0;MQ0F=0;AC=5;AN=6;DP4=2,0,6,8;MQ=37	GT:PL	1/1:139,15,0	1/1:177,15,0	0/1:112,0,45
OAR1	38615807	.	A	G	395.387	PASS	DP=28;VDB=0.0615856;SGB=1.0985;RPBZ=0.0798002;MQBZ=0.353094;MQSBZ=1.75162;BQBZ=0.824221;FS=0;MQ0F=0;AC=5;AN=6;DP4=2,0,6,8;MQ=37	GT:PL	1/1:141,15,0	1/1:177,15,0	0/1:112,0,45
OAR1	38680432	.	G	A	674.84	PASS	DP=90;VDB=0.0268145;SGB=9.97802;RPBZ=1.96161;MQBZ=-1.05404;MQSBZ=-1.09466;BQBZ=2.33322;FS=0;MQ0F=0;AC=5;AN=6;DP4=6,1,21,21;MQ=40	GT:PL	1/1:255,42,0	1/1:255,21,0	0/1:199,0,138
OAR1	38836762	.	C	A	391.269	PASS	DP=33;VDB=0.0233202;SGB=1.95091;RPBZ=1.07512;MQBZ=0.694651;MQSBZ=-1.10972;BQBZ=0.322797;FS=0;MQ0F=0;AC=5;AN=6;DP4=1,4,6,8;MQ=39	GT:PL	1/1:224,24,0	1/1:78,6,0	0/1:123,0,130
OAR1	38842758	.	G	A	320.305	PASS	DP=32;VDB=0.000599695;SGB=5.34201;RPBZ=0.309837;MQBZ=0.861469;MQSBZ=-1.85382;BQBZ=1.03074;FS=0;MQ0F=0;AC=3;AN=6;DP4=2,4,6,7;MQ=39	GT:PL	0/1:162,0,15	1/1:199,21,0	0/0:0,15,168
OAR1	38896804	.	G	T	31.9842	PASS	DP=30;VDB=0.1;SGB=0.604408;RPBZ=-1.37198;MQBZ=0.835421;MQSBZ=-0.0690724;BQBZ=0.552052;FS=0;MQ0F=0;AC=1;AN=6;DP4=7,7,1,1;MQ=38	GT:PL	0/0:0,9,79	0/1:66,0,82	0/0:0,21,224
OAR1	38896863	.	C	T	274.348	PASS	DP=54;VDB=0.062858;SGB=6.31574;RPBZ=1.61573;MQBZ=0.290366;MQSBZ=-2.24323;BQBZ=-0.362245;FS=0;MQ0F=0;AC=3;AN=6;DP4=8,9,6,7;MQ=40	GT:PL	0/1:60,0,137	0/0:0,39,255	1/1:255,33,0
OAR1	38959245	.	C	T	40.402	PASS	DP=40;VDB=0.497461;SGB=-2.00771;RPBZ=-1.56447;MQBZ=1.26566;MQSBZ=-0.614355;BQBZ=-1.31785;FS=0;MQ0F=0;AC=2;AN=6;DP4=12,7,2,2;MQ=40	GT:PL	0/0:0,21,228	0/1:54,0,159	0/1:25,0,156
OAR1	38995941	.	C	A	298.314	PASS	DP=56;VDB=0.0185985;SGB=6.86509;RPBZ=-0.377125;MQBZ=0.844615;MQSBZ=-0.708607;BQBZ=0.347808;FS=0;MQ0F=0;AC=3;AN=6;DP4=8,8,5,9;MQ=40	GT:PL	0/1:84,0,180	1/1:255,33,0	0/0:0,27,255
OAR1	39035450	.	A	G	83.8436	PASS	DP=43;VDB=0.108225;SGB=4.63151;RPBZ=-0.342193;MQBZ=-0.662122;MQSBZ=-1.47442;BQBZ=0.583333;FS=0;MQ0F=0;AC=1;AN=6;DP4=10,10,0,5;MQ=40	GT:PL	0/0:0,30,255	0/0:0,18,211	0/1:118,0,122
OAR1	39144191	.	C	T	59.0368	PASS	DP=6;VDB=0.0506481;SGB=-0.169451;RPBZ=-1.96396;MQBZ=2.12132;FS=0;MQ0F=0;AC=3;AN=6;DP4=3,0,3,0;MQ=38	GT:PL	1/1:66,6,0	0/1:30,0,18	0/0:0,6,66
OAR1	39440939	.	C	T	339.733	PASS	DP=37;VDB=0.000172839;SGB=1.10046;RPBZ=-0.418664;MQBZ=0.77624;MQSBZ=2.20615;BQBZ=0.409481;FS=0;MQ0F=0;AC=3;AN=6;DP4=4,5,10,4;MQ=39	GT:PL	0/1:87,0,93	0/1:153,0,107	0/1:135,0,15
OAR1	39652914	.	A	G	38.6714	PASS	DP=16;VDB=0.64;SGB=0.604408;RPBZ=-0.279509;MQBZ=0.981981;MQSBZ=0.981981;BQBZ=1.22474;FS=0;MQ0F=0;AC=1;AN=6;DP4=7,1,1,1;MQ=36	GT:PL	0/0:0,15,134	0/1:72,0,65	0/0:0,3,23
OAR1	3968852	.	C	T	240.471	PASS	DP=36;VDB=0.0176123;SGB=4.68384;RPBZ=-0.677831;MQBZ=-0.972001;MQSBZ=-0.70691;BQBZ=0.469042;FS=0;MQ0F=0;AC=3;AN=6;DP4=4,6,6,5;MQ=36	GT:PL	0/1:48,0,141	1/1:233,24,0	0/0:0,15,169
OAR1	39973532	.	A	G	129.307	PASS	DP=16;VDB=0.054439;SGB=-0.0654034;RPBZ=0;MQBZ=-1.26773;MQSBZ=1.93649;BQBZ=-1.53349;FS=0;MQ0F=0;AC=4;AN=6;DP4=0,3,5,2;MQ=35	GT:PL	0/1:41,0,33	0/1:5,0,68	1/1:119,12,0
OAR1	39973533	.	A	G	38.222	PASS	DP=16;VDB=0.58;SGB=0.604408;RPBZ=-0.928078;MQBZ=0.968246;MQSBZ=1.93649;BQBZ=0.564933;FS=0;MQ0F=0;AC=1;AN=6;DP4=4,4,1,1;MQ=35	GT:PL	0/0:0,9,85	0/0:0,9,109	0/1:72,0,32
OAR1	40080246	.	T	C	152.448	PASS	DP=45;VDB=0.161612;SGB=2.38469;RPBZ=1.78223;MQBZ=-1.79028;MQSBZ=-0.268344;BQBZ=0.0767358;FS=0;MQ0F=0;AC=5;AN=6;DP4=2,4,10,8;MQ=18	GT:PL	1/1:55,27,0	0/1:44,0,105	1/1:88,14,0
OAR1	40150945	.	T	G	333.507	PASS	DP=56;VDB=0.0082416;SGB=6.02524;RPBZ=-0.6095;MQBZ=-0.193628;MQSBZ=-1.17514;BQBZ=0.914625;FS=0;MQ0F=0;AC=3;AN=6;DP4=8,9,4,9;MQ=41	GT:PL	0/1:119,0,152	0/0:0,36,255	1/1:255,27,0
OAR1	40190802	.	G	A	340.518	PASS	DP=52;VDB=0.0738116;SGB=5.94801;RPBZ=-1.64825;MQBZ=1.22534;MQSBZ=-0.779619;BQBZ=2.81376;FS=0;MQ0F=0;AC=2;AN=6;DP4=6,11,4,9;MQ=40	GT:PL	0/1:191,0,167	0/1:186,0,60	0/0:0,24,226
OAR1	40190841	.	C	T	72.8178	PASS	DP=54;VDB=0.0343724;SGB=-2.00771;RPBZ=-0.634208;MQBZ=0.901847;MQSBZ=-0.378838;BQBZ=0.64028;FS=0;MQ0F=0;AC=2;AN=6;DP4=6,22,2,2;MQ=40	GT:PL	0/0:0,45,255	0/1:57,0,182	0/1:54,0,140
OAR1	405283	.	A	T	77.832	PASS	DP=43;VDB=0.021231;SGB=1.94896;RPBZ=1.46813;MQBZ=0.860227;MQSBZ=0.143371;BQBZ=0.853871;FS=0;MQ0F=0;AC=3;AN=6;DP4=7,4,4,3;MQ=18	GT:PL	1/1:76,15,0	0/1:42,0,52	0/0:0,21,65
OAR1	405291	.	T	C	101.644	PASS	DP=42;VDB=0.000270463;SGB=6.03091;RPBZ=-1.38273;MQBZ=-0.81416;MQSBZ=0.17099;BQBZ=-3.26244;FS=0;MQ0F=0.0238095;AC=3;AN=6;DP4=4,4,8,6;MQ=17	GT:PL	0/0:0,18,80	0/1:50,0,36	1/1:92,24,0
OAR1	40661132	.	A	T	296.104	PASS	DP=47;VDB=0.0128046;SGB=6.73996;RPBZ=0.866667;MQBZ=-0.740474;MQSBZ=1.08504;BQBZ=-0.37496;FS=0;MQ0F=0;AC=2;AN=6;DP4=7,8,6,8;MQ=38	GT:PL	0/1:97,0,27	0/1:236,0,137	0/0:0,24,237
OAR1	40788471	.	C	G	179.687	PASS	DP=31;VDB=0.0926686;SGB=7.45221;RPBZ=-0.48043;MQBZ=-0.46291;MQSBZ=0.46291;BQBZ=1;FS=0;MQ0F=0;AC=2;AN=6;DP4=2,6,6,2;MQ=38	GT:PL	0/0:0,9,119	0/0:0,15,159	1/1:221,24,0
OAR1	40813356	.	A	G	148.524	PASS	DP=43;VDB=0.0872424;SGB=7.39213;RPBZ=-1.3888;MQBZ=-2.16653;MQSBZ=0.779277;BQBZ=-1.13851;FS=0;MQ0F=0;AC=1;AN=6;DP4=9,10,5,2;MQ=41	GT:PL	0/1:183,0,74	0/0:0,21,215	0/0:0,27,255
OAR1	40819569	.	C	T	126.433	PASS	DP=16;VDB=0.0782353;SGB=0.717222;RPBZ=1.4821;MQBZ=-0.894427;MQSBZ=0.707107;BQBZ=0.169031;FS=0;MQ0F=0;AC=4;AN=6;DP4=2,2,4,1;MQ=38	GT:PL	1/1:48,6,0	1/1:118,9,0	0/0:0,12,148
OAR1	40828842	.	C	T	116.621	PASS	DP=31;VDB=0.60156;SGB=4.63151;RPBZ=1.40069;MQBZ=-1.54919;MQSBZ=0.46291;BQBZ=-0.159364;FS=0;MQ0F=0;AC=2;AN=6;DP4=10,2,4,1;MQ=40	GT:PL	0/0:0,18,181	0/0:0,18,188	1/1:158,15,0
OAR1	40876615	.	T	C	172.012	PASS	DP=53;VDB=0.0731931;SGB=10.1602;RPBZ=1.86239;MQBZ=-1.06438;MQSBZ=1.36911;BQBZ=-0.251938;FS=0;MQ0F=0;AC=2;AN=6;DP4=10,12,7,2;MQ=37	GT:PL	0/0:0,39,255	0/0:0,27,252	1/1:214,27,0
OAR1	40931613	.	C	T	121.818	PASS	DP=62;VDB=0.00189695;SGB=7.39213;RPBZ=1.29329;MQBZ=-0.808735;MQSBZ=-1.68994;BQBZ=0.482322;FS=0;MQ0F=0;AC=1;AN=6;DP4=17,13,2,5;MQ=38	GT:PL	0/1:156,0,177	0/0:0,45,255	0/0:0,27,238
OAR1	41212028	.	C	T	213.045	PASS	DP=50;VDB=0.0350745;SGB=12.6061;RPBZ=0.582133;MQBZ=-0.625759;MQSBZ=0.379455;BQBZ=0.390095;FS=0;MQ0F=0;AC=2;AN=6;DP4=8,8,7,5;MQ=38	GT:PL	0/0:0,30,255	0/0:0,18,196	1/1:255,36,0
OAR1	41225983	.	A	G	66.0199	PASS	DP=14;VDB=0.617121;SGB=1.11484;RPBZ=0;MQBZ=0.788811;MQSBZ=0.432049;FS=0;MQ0F=0;AC=2;AN=6;DP4=2,2,0,3;MQ=36	GT:PL	0/0:0,9,103	0/0:0,3,24	1/1:104,9,0
OAR1	41533528	.	G	A	492.956	PASS	DP=53;VDB=0.203068;SGB=2.90232;RPBZ=0.266739;MQBZ=-0.118938;MQSBZ=-0.308375;BQBZ=0.371176;FS=0;MQ0F=0;AC=4;AN=6;DP4=5,5,10,10;MQ=38	GT:PL	0/1:93,0,158	0/1:238,0,109	1/1:198,18,0
OAR1	41815171	.	G	A	556.84	PASS	DP=60;VDB=1.89977e-05;SGB=7.03742;RPBZ=0.956866;MQBZ=-1.23116;MQSBZ=0.969733;BQBZ=-0.302022;FS=0;MQ0F=0;AC=5;AN=6;DP4=2,3,17,11;MQ=40	GT:PL	1/1:221,21,0	1/1:255,48,0	0/1:115,0,151
OAR1	41871105	.	C	G	642.805	PASS	DP=68;VDB=0.0283256;SGB=6.44334;RPBZ=-0.355889;MQBZ=1.52089;MQSBZ=-0.489129;BQBZ=0.57129;FS=0;MQ0F=0;AC=5;AN=6;DP4=3,6,18,15;MQ=38	GT:PL	1/1:252,33,0	1/1:255,45,0	0/1:170,0,196
OAR1	41890095	.	G	A	261.1	PASS	DP=48;VDB=0.07237;SGB=-1.54179;RPBZ=-0.429412;MQBZ=-0.111191;MQSBZ=-0.322389;BQBZ=1.40789;FS=0;MQ0F=0;AC=3;AN=6;DP4=8,9,5,5;MQ=39	GT:PL	0/1:67,0,70	0/1:109,0,142	0/1:120,0,229
OAR1	41943106	.	G	A	636.031	PASS	DP=43;VDB=0.0100017;SGB=3.32532;RPBZ=1.16229;MQBZ=-0.445132;MQSBZ=-0.505264;BQBZ=-0.510754;FS=0;MQ0F=0;AC=5;AN=6;DP4=0,1,9,14;MQ=40	GT:PL	1/1:243,24,0	1/1:241,27,0	0/1:188,0,21
OAR1	42049913	.	T	G	285.011	PASS	DP=56;VDB=0.0710039;SGB=-1.3634;RPBZ=0.415381;MQBZ=0.86168;MQSBZ=1.4498;BQBZ=2.12405;FS=0;MQ0F=0;AC=3;AN=6;DP4=9,11,8,3;MQ=39	GT:PL	0/1:124,0,85	0/1:117,0,203	0/1:79,0,225
OAR1	42064606	.	C	T	123.365	PASS	DP=19;VDB=0.0270423;SGB=-1.04402;RPBZ=0.314294;MQBZ=0.903696;MQSBZ=-0.903696;BQBZ=1.31475;FS=0;MQ0F=0;AC=3;AN=6;DP4=2,3,3,2;MQ=36	GT:PL	0/1:53,0,21	0/1:69,0,69	0/1:36,0,36
OAR1	42324850	.	G	A	478.876	PASS	DP=53;VDB=3.09571e-09;SGB=5.13186;RPBZ=-0.10954;MQBZ=-0.7351;MQSBZ=2.1455;BQBZ=-0.342962;FS=0;MQ0F=0;AC=5;AN=6;DP4=0,6,9,14;MQ=41	GT:PL	1/1:132,12,0	1/1:255,45,0	0/1:126,0,140
OAR1	42522024	.	C	G	66.552	PASS	DP=6;VDB=0.077463;SGB=0.312258;RPBZ=-0.234834;MQBZ=0.273861;BQBZ=0.273861;FS=0;MQ0F=0;AC=3;AN=6;DP4=0,2,0,4;MQ=35	GT:PL	0/1:17,0,18	1/1:86,9,0	0/0:0,3,32
OAR1	42588603	.	T	A	656.464	PASS	DP=53;VDB=6.94896e-06;SGB=4.22595;RPBZ=-1.87021;MQBZ=0.508125;MQSBZ=1.73419;BQBZ=-0.0919232;FS=0;MQ0F=0;AC=5;AN=6;DP4=3,0,12,14;MQ=41	GT:PL	1/1:255,30,0	1/1:255,30,0	0/1:181,0,80
OAR1	42631932	.	G	A	428.859	PASS	DP=50;VDB=0.0114779;SGB=1.88718;RPBZ=-1.08298;MQBZ=-1.55965;MQSBZ=-0.889042;BQBZ=0.222977;FS=0;MQ0F=0;AC=3;AN=6;DP4=7,3,9,8;MQ=38	GT:PL	0/1:161,0,60	0/1:195,0,96	0/1:108,0,125
OAR1	42631949	.	G	A	420.11	PASS	DP=51;VDB=0.0219339;SGB=-0.227173;RPBZ=-0.471437;MQBZ=-1.68614;MQSBZ=-0.492461;BQBZ=-0.263517;FS=0;MQ0F=0;AC=3;AN=6;DP4=6,5,9,8;MQ=38	GT:PL	0/1:161,0,60	0/1:192,0,135	0/1:102,0,126
OAR1	42758096	.	C	T	594.483	PASS	DP=82;VDB=0.0182247;SGB=5.40819;RPBZ=0.614954;MQBZ=-1.09491;MQSBZ=-0.411391;BQBZ=0.626984;FS=0;MQ0F=0;AC=4;AN=6;DP4=10,8,18,11;MQ=40	GT:PL	0/1:161,0,219	1/1:213,4,0	0/1:255,0,197
OAR1	42960474	.	C	T	314.298	PASS	DP=36;VDB=0.0327958;SGB=5.87414;RPBZ=-0.35767;MQBZ=1.61952;MQSBZ=1.04677;BQBZ=1.51405;FS=0;MQ0F=0;AC=2;AN=6;DP4=7,0,10,3;MQ=39	GT:PL	0/1:130,0,55	0/1:221,0,12	0/0:0,9,92
OAR1	43015314	.	T	C	300.933	PASS	DP=80;VDB=0.0462199;SGB=1.83438;RPBZ=1.12177;MQBZ=-1.39529;MQSBZ=1.34377;BQBZ=-0.582851;FS=0;MQ0F=0;AC=2;AN=6;DP4=13,17,10,4;MQ=41	GT:PL	0/1:147,0,177	0/1:190,0,238	0/0:0,45,255
OAR1	43237223	.	G	A	498.995	PASS	DP=56;VDB=0.483639;SGB=3.29164;RPBZ=-0.105869;MQBZ=-1.2418;MQSBZ=-0.243126;BQBZ=-1.55958;FS=0;MQ0F=0;AC=4;AN=6;DP4=4,6,11,10;MQ=38	GT:PL	0/1:145,0,200	0/1:135,0,84	1/1:255,33,0
OAR1	43371752	.	T	A	452.992	PASS	DP=54;VDB=0.000997149;SGB=4.61684;RPBZ=1.31397;MQBZ=-1.41029;MQSBZ=-1.20902;BQBZ=-1.32832;FS=0;MQ0F=0;AC=4;AN=6;DP4=2,6,12,11;MQ=40	GT:PL	0/1:185,0,57	0/1:49,0,167	1/1:255,42,0
OAR1	43435801	.	C	T	120.731	PASS	DP=30;VDB=0.00541072;SGB=3.78388;RPBZ=0;MQBZ=0.707107;MQSBZ=-0.935414;FS=0;MQ0F=0;AC=1;AN=6;DP4=6,4,1,4;MQ=41	GT:PL	0/0:0,6,84	0/1:155,0,24	0/0:0,21,232
OAR1	43473004	.	G	A	109.878	PASS	DP=19;VDB=0.292572;SGB=0.717222;RPBZ=1.79751;MQBZ=0;MQSBZ=-1.02711;BQBZ=1;FS=0;MQ0F=0;AC=3;AN=6;DP4=3,2,4,1;MQ=34	GT:PL	0/1:57,0,33	1/1:92,9,0	0/0:0,12,114
OAR1	44430464	.	A	G	327.141	PASS	DP=74;VDB=9.54518e-05;SGB=-0.197842;RPBZ=0;MQBZ=-0.015469;MQSBZ=-1.39897;BQBZ=-0.0992602;FS=0;MQ0F=0;AC=3;AN=6;DP4=15,12,4,13;MQ=39	GT:PL	0/1:241,0,160	0/1:114,0,238	0/1:7,0,236
OAR1	44488544	.	G	T	83.6342	PASS	DP=36;VDB=0.343065;SGB=-2.00771;RPBZ=-0.499117;MQBZ=0.0600646;MQSBZ=2.14473;BQBZ=-1.02899;FS=0;MQ0F=0;AC=2;AN=6;DP4=10,7,2,2;MQ=39	GT:PL	0/1:54,0,113	0/1:66,0,72	0/0:0,27,255
OAR1	44772089	.	A	G	151.108	PASS	DP=53;VDB=0.408139;SGB=7.39213;RPBZ=0.780822;MQBZ=-0.277692;MQSBZ=0.483399;BQBZ=-0.496537;FS=0;MQ0F=0;AC=2;AN=6;DP4=16,9,5,2;MQ=40	GT:PL	0/0:0,45,255	0/0:0,30,255	1/1:193,21,0
OAR1	44798350	.	C	A	102.808	PASS	DP=29;VDB=0.0476385;SGB=1.89663;RPBZ=1.24248;MQBZ=-0.638455;MQSBZ=-0.540231;BQBZ=-1.72077;FS=0;MQ0F=0;AC=2;AN=6;DP4=9,3,3,4;MQ=37	GT:PL	0/1:68,0,131	0/1:71,0,142	0/0:0,6,77
OAR1	44859984	.	A	G	97.4793	PASS	DP=25;VDB=0.164317;SGB=3.26056;RPBZ=-1.23613;BQBZ=0.981307;FS=0;MQ0F=0;AC=1;AN=6;DP4=5,4,3,1;MQ=42	GT:PL	0/0:0,12,146	0/0:0,12,148	0/1:132,0,27
OAR1	44925502	.	C	T	153.12	PASS	DP=34;VDB=0.103091;SGB=1.89663;RPBZ=-1.9533;MQBZ=1.11144;MQSBZ=1.38054;BQBZ=-1.75276;FS=0;MQ0F=0;AC=2;AN=6;DP4=8,4,2,5;MQ=40	GT:PL	0/1:106,0,131	0/1:83,0,76	0/0:0,15,168
OAR1	45045685	.	A	G	50.6667	PASS	DP=34;VDB=0.0156278;SGB=-1.88854;RPBZ=-1.57764;MQBZ=-0.322749;MQSBZ=-0.333333;BQBZ=-2.85962;FS=0;MQ0F=0;AC=2;AN=6;DP4=5,3,5,3;MQ=40	GT:PL	0/1:28,0,88	0/0:0,1,73	0/1:57,0,81
OAR1	45140159	.	G	C	135.18	PASS	DP=36;VDB=0.552214;SGB=7.45221;RPBZ=-0.0689568;MQBZ=-2.02363;MQSBZ=-1.22941;BQBZ=-1.4066;FS=0;MQ0F=0;AC=2;AN=6;DP4=4,10,3,5;MQ=36	GT:PL	0/0:0,27,251	0/0:0,15,145	1/1:177,24,0
OAR1	45262146	.	A	G	124.925	PASS	DP=39;VDB=0.0846985;SGB=-1.25106;RPBZ=-0.355016;MQBZ=0.859051;MQSBZ=0.859051;BQBZ=0.167888;FS=0;MQ0F=0;AC=2;AN=6;DP4=11,6,6,0;MQ=40	GT:PL	0/1:55,0,121	0/1:106,0,80	0/0:0,27,255
OAR1	45294743	.	C	G	220.691	PASS	DP=126;VDB=0.0098498;SGB=15.7021;RPBZ=-1.36593;MQBZ=0.543866;MQSBZ=-0.153609;BQBZ=-0.834225;FS=0;MQ0F=0;AC=1;AN=6;DP4=29,26,6,7;MQ=41	GT:PL	0/0:0,54,255	0/0:0,87,255	0/1:255,0,191
OAR1	45304854	.	A	T	61.7211	PASS	DP=7;VDB=0.026713;SGB=0.197053;RPBZ=-1.45095;MQBZ=-0.5;BQBZ=0;FS=0;MQ0F=0;AC=5;AN=6;DP4=0,1,0,4;MQ=38	GT:PL	0/1:0,3,32	1/1:42,6,0	1/1:55,6,0
OAR1	45593542	.	T	G	146.754	PASS	DP=26;VDB=0.0895546;SGB=6.20246;RPBZ=-0.658003;MQBZ=-0.911616;MQSBZ=-0.421975;BQBZ=0;FS=0;MQ0F=0;AC=2;AN=6;DP4=5,3,1,6;MQ=38	GT:PL	0/0:0,15,181	0/0:0,9,93	1/1:188,21,0
OAR1	45602948	.	T	C	105.183	PASS	DP=19;VDB=0.421803;SGB=2.63855;RPBZ=-0.431666;MQBZ=-0.152145;MQSBZ=-0.456435;BQBZ=1.21716;FS=0;MQ0F=0;AC=2;AN=6;DP4=3,3,3,1;MQ=39	GT:PL	0/0:0,12,126	0/0:0,6,84	1/1:145,12,0
OAR1	45637613	.	T	A	151.384	PASS	DP=21;VDB=0.766069;SGB=-2.21267;RPBZ=0.50347;MQBZ=-1.59545;MQSBZ=-0.113961;BQBZ=0.232576;FS=0;MQ0F=0;AC=3;AN=6;DP4=4,3,3,3;MQ=41	GT:PL	0/1:30,0,74	0/1:63,0,99	0/1:93,0,52
OAR1	4565998	.	G	A	410.306	PASS	DP=45;VDB=5.45768e-05;SGB=6.58314;RPBZ=2.71512;MQBZ=-0.730297;MQSBZ=-0.957427;BQBZ=-0.390691;FS=0;MQ0F=0;AC=3;AN=6;DP4=3,5,8,7;MQ=41	GT:PL	0/1:196,0,51	1/1:255,24,0	0/0:0,18,211
OAR1	4616862	.	G	A	468.571	PASS	DP=57;VDB=5.53104e-07;SGB=14.1113;RPBZ=1.08807;MQBZ=1.62279;MQSBZ=-0.61775;BQBZ=1.74491;FS=0;MQ0F=0;AC=4;AN=6;DP4=4,5,10,17;MQ=37	GT:PL	1/1:255,39,0	1/1:255,9,0	0/0:0,24,203
OAR1	46187042	.	T	C	39.8199	PASS	DP=18;VDB=0.02;SGB=0.604408;RPBZ=-2.10263;MQBZ=0.534522;MQSBZ=1.41421;FS=0;MQ0F=0;AC=1;AN=6;DP4=3,4,0,2;MQ=40	GT:PL	0/1:77,6,0	0/0:0,3,42	0/0:0,18,198
OAR1	46214556	.	C	T	430.976	PASS	DP=70;VDB=0.00182172;SGB=13.8427;RPBZ=-0.526043;MQBZ=-1.24774;MQSBZ=-0.149475;BQBZ=0.0913421;FS=0;MQ0F=0;AC=4;AN=6;DP4=7,6,9,17;MQ=39	GT:PL	1/1:255,45,0	1/1:218,33,0	0/0:0,39,255
OAR1	46287200	.	G	T	207.993	PASS	DP=46;VDB=0.0183009;SGB=3.91527;RPBZ=-0.57936;MQBZ=-1.67168;MQSBZ=1.50362;BQBZ=-0.670474;FS=0;MQ0F=0;AC=2;AN=6;DP4=12,5,6,4;MQ=39	GT:PL	0/1:141,0,104	0/1:103,0,176	0/0:0,21,189
OAR1	46602925	.	C	T	71.0378	PASS	DP=11;VDB=0.364077;SGB=-0.169451;RPBZ=-0.654654;BQBZ=-1.54919;FS=0;MQ0F=0;AC=3;AN=6;DP4=1,2,1,2;MQ=42	GT:PL	1/1:72,6,0	0/1:36,0,36	0/0:0,6,84
OAR1	46729761	.	C	G	150.995	PASS	DP=36;VDB=0.0901919;SGB=1.36429;RPBZ=0.0884854;MQBZ=-0.459335;MQSBZ=0.885253;BQBZ=-0.576697;FS=0;MQ0F=0;AC=2;AN=6;DP4=9,4,3,3;MQ=41	GT:PL	0/1:153,0,103	0/1:34,0,36	0/0:0,24,254
OAR1	46997483	.	G	T	371.174	PASS	DP=48;VDB=0.00990968;SGB=10.7003;RPBZ=-2.41316;MQBZ=-1.93906;MQSBZ=0.316439;BQBZ=-0.139047;FS=0;MQ0F=0;AC=4;AN=6;DP4=4,4,10,9;MQ=39	GT:PL	1/1:158,15,0	1/1:255,42,0	0/0:0,24,248
OAR1	47078237	.	T	A	329.52	PASS	DP=31;VDB=0.104105;SGB=5.06301;RPBZ=0.047122;MQBZ=1.36536;MQSBZ=-0.901077;BQBZ=1.5538;FS=0;MQ0F=0;AC=4;AN=6;DP4=2,4,8,4;MQ=38	GT:PL	1/1:137,12,0	1/1:234,24,0	0/0:0,18,173
OAR1	47479107	.	A	T	158.97	PASS	DP=14;VDB=0.0332048;SGB=-0.444405;RPBZ=0.774597;MQBZ=-0.632456;MQSBZ=1.58114;FS=0;MQ0F=0;AC=5;AN=6;DP4=0,2,2,3;MQ=41	GT:PL	0/1:33,0,68	1/1:117,9,0	1/1:42,3,0
OAR1	47536412	.	A	G	424.981	PASS	DP=27;VDB=0.00649602;SGB=1.65839;RPBZ=0.219034;MQBZ=1.28408;MQSBZ=0.278474;BQBZ=1.39841;FS=0;MQ0F=0;AC=5;AN=6;DP4=1,0,6,9;MQ=38	GT:PL	1/1:153,15,0	1/1:205,21,0	0/1:102,0,24
OAR1	4793827	.	A	C	223.767	PASS	DP=27;VDB=0.100042;SGB=2.91644;RPBZ=-1.59241;MQBZ=0.0706099;MQSBZ=0.988538;BQBZ=0.530147;FS=0;MQ0F=0;AC=3;AN=6;DP4=3,3,3,6;MQ=37	GT:PL	1/1:152,15,0	0/1:111,0,99	0/0:0,9,80
OAR1	47991916	.	G	T	571.012	PASS	DP=49;VDB=0.0125875;SGB=5.34308;RPBZ=0.322699;MQBZ=-0.639602;MQSBZ=0.737499;BQBZ=-0.532181;FS=0;MQ0F=0;AC=5;AN=6;DP4=1,0,10,16;MQ=39	GT:PL	1/1:139,12,0	1/1:249,39,0	0/1:216,0,12
OAR1	48155587	.	G	A	366.68	PASS	DP=37;VDB=0.0185985;SGB=1.41397;RPBZ=-0.112236;MQBZ=-1.0247;MQSBZ=1.8473;BQBZ=-0.188982;FS=0;MQ0F=0;AC=3;AN=6;DP4=3,4,5,9;MQ=41	GT:PL	0/1:99,0,69	0/1:85,0,96	0/1:218,0,48
OAR1	48167218	.	G	A	290.154	PASS	DP=32;VDB=1.02884e-05;SGB=0.272884;RPBZ=-0.376055;MQBZ=-1.24101;MQSBZ=-1.90532;BQBZ=0.304191;FS=0;MQ0F=0;AC=3;AN=6;DP4=6,2,6,5;MQ=41	GT:PL	0/1:132,0,27	0/1:119,0,115	0/1:74,0,96
OAR1	48824982	.	T	C	210.871	PASS	DP=31;VDB=0.032944;SGB=4.26042;RPBZ=-0.533775;MQBZ=-0.530548;MQSBZ=-1.09834;BQBZ=0.190693;FS=0;MQ0F=0;AC=2;AN=6;DP4=5,4,7,3;MQ=37	GT:PL	0/1:69,0,33	0/1:178,0,109	0/0:0,12,132
OAR1	49138872	.	A	G	362.588	PASS	DP=30;VDB=0.0286195;SGB=1.07709;RPBZ=0.690148;MQBZ=1.31143;MQSBZ=0.451425;BQBZ=1.6538;FS=0;MQ0F=0;AC=5;AN=6;DP4=2,1,5,8;MQ=37	GT:PL	1/1:208,21,0	1/1:159,15,0	0/1:30,0,80
OAR1	49243688	.	T	C	49.3372	PASS	DP=59;VDB=0.244943;SGB=-2.00512;RPBZ=0.527416;MQBZ=0.640557;MQSBZ=1.12782;BQBZ=0.151175;FS=0;MQ0F=0;AC=1;AN=6;DP4=24,7,1,3;MQ=40	GT:PL	0/0:0,33,255	0/0:0,25,255	0/1:84,0,189
OAR1	49263132	.	C	T	332.002	PASS	DP=45;VDB=0.00361219;SGB=11.9937;RPBZ=-1.69152;MQBZ=-1.09682;MQSBZ=1.11359;BQBZ=-1.40213;FS=0;MQ0F=0;AC=4;AN=6;DP4=3,2,9,10;MQ=40	GT:PL	1/1:118,9,0	1/1:255,48,0	0/0:0,15,181
OAR1	49631539	.	A	C	39.4754	PASS	DP=14;VDB=0.06;SGB=0.592737;RPBZ=0.387298;MQBZ=0.632456;MQSBZ=0.866025;FS=0;MQ0F=0;AC=1;AN=6;DP4=4,1,0,2;MQ=41	GT:PL	0/0:0,9,117	0/0:0,6,77	0/1:77,6,0
OAR1	49674896	.	A	G	46.9828	PASS	DP=51;VDB=0.0277111;SGB=-2.00512;RPBZ=-0.184219;MQBZ=-1.36157;MQSBZ=-0.281137;BQBZ=-2.38414;FS=0;MQ0F=0;AC=1;AN=6;DP4=12,14,2,2;MQ=39	GT:PL	0/0:0,9,255	0/0:0,42,255	0/1:81,0,67
OAR1	49702935	.	C	T	34.9165	PASS	DP=28;VDB=0.154358;SGB=1.90845;RPBZ=1.93792;MQBZ=0.853564;MQSBZ=1.36182;BQBZ=-1.49956;FS=0;MQ0F=0;AC=1;AN=6;DP4=9,5,2,1;MQ=39	GT:PL	0/0:0,12,128	0/0:0,21,231	0/1:69,0,77
OAR1	49771574	.	G	A	314.52	PASS	DP=31;VDB=0.112882;SGB=5.06301;RPBZ=-2.2595;MQBZ=-1.54919;MQSBZ=0.436931;BQBZ=0.226455;FS=0;MQ0F=0;AC=4;AN=6;DP4=3,3,8,4;MQ=40	GT:PL	1/1:127,12,0	1/1:229,24,0	0/0:0,18,201
OAR1	49820098	.	T	A	126.476	PASS	DP=11;VDB=0.0815962;SGB=0.565439;RPBZ=0.966092;MQBZ=-0.632456;BQBZ=0;FS=0;MQ0F=0;AC=5;AN=6;DP4=2,0,5,0;MQ=39	GT:PL	1/1:77,6,0	1/1:87,9,0	0/1:0,6,72
OAR1	49857143	.	A	C	149.524	PASS	DP=23;VDB=0.0456508;SGB=0.618465;RPBZ=0.663304;MQBZ=1.16369;MQSBZ=0;BQBZ=0.2;FS=0;MQ0F=0;AC=4;AN=6;DP4=3,5,4,1;MQ=40	GT:PL	1/1:72,6,0	1/1:118,9,0	0/0:0,24,239
OAR1	49883156	.	A	T	131.188	PASS	DP=33;VDB=0.104038;SGB=7.45221;RPBZ=-0.113248;MQBZ=-1.77556;MQSBZ=2.07046;BQBZ=0.379777;FS=0;MQ0F=0;AC=2;AN=6;DP4=9,4,7,1;MQ=35	GT:PL	0/0:0,24,239	0/0:0,15,143	1/1:173,24,0
OAR1	50467052	.	G	T	43.7246	PASS	DP=9;VDB=0.22;SGB=0.592737;RPBZ=-0.57735;MQBZ=-1.33333;MQSBZ=0.333333;BQBZ=0.816497;FS=0;MQ0F=0;AC=1;AN=6;DP4=2,1,1,1;MQ=40	GT:PL	0/0:0,3,42	0/0:0,6,68	0/1:80,6,0
OAR1	50467113	.	A	G	34.1344	PASS	DP=21;VDB=0.22;SGB=0.604408;RPBZ=0.708719;MQBZ=-2.43432;MQSBZ=0.471405;BQBZ=0.699206;FS=0;MQ0F=0;AC=1;AN=6;DP4=5,4,1,1;MQ=41	GT:PL	0/0:0,12,142	0/0:0,9,107	0/1:68,0,65
OAR1	5064001	.	C	A	217.873	PASS	DP=47;VDB=0.00972359;SGB=0.290035;RPBZ=0.26586;MQBZ=0.410218;MQSBZ=-0.824937;BQBZ=0.371971;FS=0;MQ0F=0;AC=2;AN=6;DP4=9,9,3,7;MQ=37	GT:PL	0/1:213,0,63	0/1:41,0,70	0/0:0,36,255
OAR1	51099361	.	T	C	452.965	PASS	DP=109;VDB=0.0132181;SGB=3.82284;RPBZ=1.54659;MQBZ=-0.118465;MQSBZ=-0.602828;BQBZ=1.28612;FS=0;MQ0F=0;AC=4;AN=6;DP4=17,10,22,16;MQ=28	GT:PL	1/1:240,51,0	1/1:255,60,0	0/0:0,60,255
OAR1	51248653	.	T	C	62.3154	PASS	DP=38;VDB=0.543918;SGB=4.63151;RPBZ=0.264829;MQBZ=-1.58075;MQSBZ=0.874619;BQBZ=-2.37073;FS=0;MQ0F=0;AC=1;AN=6;DP4=12,6,3,2;MQ=36	GT:PL	0/1:97,0,24	0/0:0,27,247	0/0:0,24,219
OAR1	51370660	.	T	A	117.626	PASS	DP=42;VDB=0.143887;SGB=-1.25106;RPBZ=1.93363;MQBZ=0;MQSBZ=-2.14537;BQBZ=0.466332;FS=0;MQ0F=0;AC=2;AN=6;DP4=13,7,3,3;MQ=38	GT:PL	0/1:58,0,91	0/0:0,33,255	0/1:96,0,135
OAR1	5170678	.	C	T	249.069	PASS	DP=15;VDB=0.0383488;SGB=0.139238;RPBZ=0.72075;MQBZ=-0.645497;MQSBZ=-1.83117;BQBZ=1;FS=0;MQ0F=0;AC=5;AN=6;DP4=1,0,6,3;MQ=36	GT:PL	1/1:112,12,0	0/1:107,0,24	1/1:65,6,0
OAR1	52008040	.	A	G	45.7621	PASS	DP=14;VDB=0.02;SGB=-2.68629;RPBZ=0.68313;MQBZ=0.57735;MQSBZ=0.57735;BQBZ=0.881917;FS=0;MQ0F=0;AC=4;AN=6;DP4=5,1,1,1;MQ=41	GT:PL	1/1:42,3,0	1/1:42,3,0	0/0:0,18,180
OAR1	52114070	.	G	A	235.683	PASS	DP=57;VDB=0.0130467;SGB=-0.0966342;RPBZ=-2.4442;MQBZ=-0.749006;MQSBZ=0.0449013;BQBZ=1.83609;FS=0;MQ0F=0;AC=2;AN=6;DP4=10,13,6,3;MQ=41	GT:PL	0/1:131,0,119	0/1:141,0,52	0/0:0,51,255
OAR1	52122900	.	C	T	30.6306	PASS	DP=41;VDB=0.0433485;SGB=1.90845;RPBZ=-0.833955;MQBZ=-1.78527;MQSBZ=0.407187;BQBZ=-1.05677;FS=0;MQ0F=0;AC=1;AN=6;DP4=10,11,2,1;MQ=40	GT:PL	0/1:65,0,134	0/0:0,12,129	0/0:0,39,255
OAR1	52314252	.	C	T	240.718	PASS	DP=40;VDB=0.00142387;SGB=-1.33969;RPBZ=0.440617;MQBZ=-1.70655;MQSBZ=-2.14953;BQBZ=-1.47312;FS=0;MQ0F=0;AC=4;AN=6;DP4=6,6,4,7;MQ=37	GT:PL	0/1:80,0,142	1/1:175,18,0	0/1:23,0,210
OAR1	52683276	.	G	A	37.5464	PASS	DP=39;VDB=0.137328;SGB=1.90845;RPBZ=-0.612031;BQBZ=-1.15639;FS=0;MQ0F=0;AC=1;AN=6;DP4=12,6,2,1;MQ=42	GT:PL	0/0:0,21,229	0/0:0,30,255	0/1:72,0,30
OAR1	52710194	.	C	T	508.931	PASS	DP=49;VDB=0.000157373;SGB=2.81695;RPBZ=1.44119;MQBZ=-1.1368;MQSBZ=0.389156;BQBZ=-0.277837;FS=0;MQ0F=0;AC=4;AN=6;DP4=3,5,13,7;MQ=41	GT:PL	0/1:96,0,148	1/1:240,27,0	0/1:209,0,87
OAR1	52760136	.	C	T	31.4832	PASS	DP=41;VDB=0.1;SGB=0.604408;RPBZ=0.36279;MQBZ=0.6281;MQSBZ=-0.228307;BQBZ=1.08347;FS=0;MQ0F=0;AC=1;AN=6;DP4=7,16,1,1;MQ=40	GT:PL	0/0:0,33,255	0/0:0,24,201	0/1:66,0,129
OAR1	52776022	.	T	C	467.975	PASS	DP=68;VDB=0.000260883;SGB=12.8536;RPBZ=2.13502;MQBZ=1.64067;MQSBZ=1.82335;BQBZ=1.72202;FS=0;MQ0F=0;AC=4;AN=6;DP4=8,5,18,7;MQ=37	GT:PL	1/1:255,39,0	1/1:255,36,0	0/0:0,39,255
OAR1	52802212	.	C	T	442.465	PASS	DP=67;VDB=0.133212;SGB=-0.0253517;RPBZ=0.214773;MQBZ=-1.41123;MQSBZ=1.41123;BQBZ=-0.449055;FS=0;MQ0F=0;AC=4;AN=6;DP4=9,8,9,9;MQ=40	GT:PL	0/1:228,0,194	1/1:242,24,0	0/1:9,0,255
OAR1	52955519	.	C	T	77.1544	PASS	DP=20;VDB=0.0230159;SGB=-2.00512;RPBZ=-1.0934;MQBZ=1.56447;MQSBZ=-1.56447;BQBZ=2.72167;FS=0;MQ0F=0;AC=2;AN=6;DP4=0,11,4,0;MQ=33	GT:PL	0/1:92,0,28	0/1:21,0,52	0/0:0,15,81
OAR1	52968763	.	C	T	366.056	PASS	DP=45;VDB=0.0447996;SGB=6.63142;RPBZ=1.29896;MQBZ=-0.767982;MQSBZ=1.11359;BQBZ=-0.356753;FS=0;MQ0F=0;AC=4;AN=6;DP4=3,7,9,5;MQ=40	GT:PL	1/1:186,21,0	1/1:222,21,0	0/0:0,30,255
OAR1	53102706	.	C	T	78.5811	PASS	DP=44;VDB=0.138245;SGB=3.26056;RPBZ=-1.48112;MQBZ=0.906716;MQSBZ=-1.54721;BQBZ=0.384353;FS=0;MQ0F=0;AC=1;AN=6;DP4=6,16,3,1;MQ=41	GT:PL	0/0:0,27,235	0/0:0,18,178	0/1:113,0,208
OAR1	53584777	.	T	C	203.435	PASS	DP=18;VDB=0.0324455;SGB=3.03855;RPBZ=-0.159794;MQBZ=-1.34624;BQBZ=0.0731925;FS=0;MQ0F=0;AC=5;AN=6;DP4=4,0,14,0;MQ=36	GT:PL	0/1:17,0,94	1/1:150,30,0	1/1:71,9,0
OAR1	53669059	.	G	A	562.047	PASS	DP=41;VDB=0.0398267;SGB=3.33532;RPBZ=1.32378;MQBZ=-0.661888;MQSBZ=-0.376216;BQBZ=1.06409;FS=0;MQ0F=0;AC=5;AN=6;DP4=2,0,11,10;MQ=40	GT:PL	1/1:255,30,0	1/1:193,18,0	0/1:149,0,48
OAR1	53931584	.	T	C	120.506	PASS	DP=13;VDB=0.323459;SGB=-0.354605;RPBZ=0.5;MQBZ=-1.04787;MQSBZ=2.22288;BQBZ=-0.62361;FS=0;MQ0F=0;AC=5;AN=6;DP4=0,1,4,2;MQ=34	GT:PL	0/1:18,0,36	1/1:87,9,0	1/1:49,6,0
OAR1	54240243	.	G	A	320.738	PASS	DP=52;VDB=0.00401721;SGB=5.94801;RPBZ=1.24337;MQBZ=-0.806145;MQSBZ=1.03187;BQBZ=0.567334;FS=0;MQ0F=0;AC=2;AN=6;DP4=9,8,8,5;MQ=40	GT:PL	0/1:182,0,15	0/0:0,36,255	0/1:176,0,123
OAR1	54240362	.	T	A	77.0755	PASS	DP=10;VDB=0.0190751;SGB=0.717222;RPBZ=-0.969869;MQBZ=-0.899541;BQBZ=1.49071;FS=0;MQ0F=0;AC=2;AN=6;DP4=0,5,0,5;MQ=38	GT:PL	0/1:79,0,15	0/0:0,9,87	0/1:34,0,27
OAR1	54291153	.	T	A	44.1397	PASS	DP=8;VDB=0.360777;SGB=0.312258;RPBZ=1.08821;MQBZ=-0.790569;MQSBZ=1.29099;BQBZ=-1.58114;FS=0;MQ0F=0;AC=5;AN=6;DP4=0,1,3,1;MQ=34	GT:PL	1/1:8,3,0	1/1:71,9,0	0/1:0,3,42
OAR1	54398299	.	A	T	74.5385	PASS	DP=14;VDB=0.446842;SGB=-0.661244;RPBZ=0.353553;MQBZ=-1.32288;MQSBZ=1.24722;BQBZ=-0.866025;FS=0;MQ0F=0;AC=3;AN=6;DP4=0,3,1,3;MQ=39	GT:PL	0/1:53,0,33	0/1:34,0,36	0/1:22,0,36
OAR1	54566029	.	G	A	78.9473	PASS	DP=58;VDB=0.148314;SGB=-1.63269;RPBZ=2.53134;MQBZ=0.444543;MQSBZ=-0.267871;BQBZ=1.37242;FS=0;MQ0F=0;AC=2;AN=6;DP4=18,9,4,1;MQ=38	GT:PL	0/1:79,0,238	0/0:0,18,201	0/1:39,0,230
OAR1	54566060	.	G	A	285.706	PASS	DP=59;VDB=0.567407;SGB=-1.17541;RPBZ=1.11999;MQBZ=1.37974;MQSBZ=-0.89316;BQBZ=1.17418;FS=0;MQ0F=0;AC=3;AN=6;DP4=10,12,10,2;MQ=39	GT:PL	0/1:137,0,170	0/1:77,0,172	0/1:107,0,199
OAR1	54639832	.	G	C	132.57	PASS	DP=19;VDB=0.015032;SGB=-0.674143;RPBZ=-0.186871;MQBZ=-1.74158;MQSBZ=1.74158;BQBZ=-0.981981;FS=0;MQ0F=0;AC=5;AN=6;DP4=3,2,3,3;MQ=37	GT:PL	1/1:36,3,0	1/1:106,12,0	0/1:24,0,160
OAR1	54784804	.	A	G	288.789	PASS	DP=19;VDB=0.0348254;SGB=0.307883;RPBZ=1.226;BQBZ=1.73916;FS=0;MQ0F=0;AC=5;AN=6;DP4=0,1,5,4;MQ=42	GT:PL	1/1:32,3,0	1/1:153,12,0	0/1:139,0,27
OAR1	548396	.	C	G	396.34	PASS	DP=71;VDB=3.32254e-05;SGB=10.7831;RPBZ=2.53027;MQBZ=0.48348;MQSBZ=-0.399396;BQBZ=0.420335;FS=0;MQ0F=0;AC=3;AN=6;DP4=12,7,7,13;MQ=39	GT:PL	1/1:255,36,0	0/1:182,0,101	0/0:0,45,255
OAR1	55102759	.	C	T	237.117	PASS	DP=46;VDB=0.0287317;SGB=3.89867;RPBZ=-0.369946;MQBZ=-1.09267;MQSBZ=1.5438;BQBZ=1.32247;FS=0;MQ0F=0;AC=2;AN=6;DP4=8,8,7,3;MQ=39	GT:PL	0/1:145,0,106	0/1:128,0,188	0/0:0,15,172
OAR1	55202874	.	T	A	181.485	PASS	DP=30;VDB=0.179101;SGB=2.64773;RPBZ=0.683705;MQBZ=-0.0860663;MQSBZ=0.261861;BQBZ=-1.70403;FS=0;MQ0F=0;AC=2;AN=6;DP4=1,8,6,2;MQ=39	GT:PL	0/1:152,0,21	0/1:66,0,65	0/0:0,18,181
OAR1	55789780	.	T	C	170.848	PASS	DP=53;VDB=0.0795038;SGB=10.1602;RPBZ=0.750962;MQBZ=-1.21398;MQSBZ=0.418958;BQBZ=-0.252179;FS=0;MQ0F=0;AC=1;AN=6;DP4=15,9,4,5;MQ=38	GT:PL	0/0:0,15,126	0/1:205,0,161	0/0:0,36,255
OAR1	55821187	.	G	T	88.5136	PASS	DP=31;VDB=0.187522;SGB=0.470932;RPBZ=3.34754;MQBZ=-2.08062;MQSBZ=-0.408624;BQBZ=3.89386;FS=0;MQ0F=0;AC=4;AN=6;DP4=3,3,5,6;MQ=21	GT:PL	0/1:62,0,65	0/1:30,0,38	1/1:32,9,0
OAR1	55821194	.	T	C	88.5196	PASS	DP=32;VDB=0.175884;SGB=0.470932;RPBZ=3.34754;MQBZ=-2.08062;MQSBZ=-0.408624;BQBZ=2.49666;FS=0;MQ0F=0;AC=4;AN=6;DP4=3,3,5,6;MQ=21	GT:PL	0/1:62,0,72	0/1:30,0,52	1/1:32,9,0
OAR1	55821215	.	C	T	100.522	PASS	DP=35;VDB=0.237988;SGB=0.648351;RPBZ=2.53665;MQBZ=-2.01067;MQSBZ=-0.286124;BQBZ=-0.707107;FS=0;MQ0F=0;AC=4;AN=6;DP4=2,4,6,6;MQ=21	GT:PL	0/1:62,0,76	0/1:42,0,43	1/1:32,9,0
OAR1	55821222	.	A	C	88.523	PASS	DP=36;VDB=0.237988;SGB=0.648351;RPBZ=2.16761;MQBZ=-2.01067;MQSBZ=-0.0486074;BQBZ=0;FS=0;MQ0F=0;AC=4;AN=6;DP4=2,4,5,7;MQ=21	GT:PL	0/1:62,0,76	0/1:30,0,43	1/1:32,9,0
OAR1	55821242	.	A	T	83.5146	PASS	DP=31;VDB=0.0568748;SGB=1.24088;RPBZ=-2.00334;MQBZ=2.01067;MQSBZ=-1.2168;BQBZ=1.78387;FS=0;MQ0F=0;AC=2;AN=6;DP4=3,9,2,4;MQ=21	GT:PL	0/1:76,0,59	0/1:43,0,44	0/0:0,9,32
OAR1	55821266	.	G	A	50.1452	PASS	DP=30;VDB=0.0485232;SGB=1.24088;RPBZ=-0.456069;MQBZ=1.07103;MQSBZ=-2.75272;BQBZ=1.1082;FS=0;MQ0F=0;AC=2;AN=6;DP4=3,10,2,4;MQ=22	GT:PL	0/1:43,0,109	0/1:43,0,44	0/0:0,9,30
OAR1	55821272	.	T	C	37.9063	PASS	DP=30;VDB=0.0942182;SGB=-1.63269;RPBZ=-0.798951;MQBZ=0.933957;MQSBZ=-2.75272;BQBZ=2.16225;FS=0;MQ0F=0;AC=2;AN=6;DP4=3,11,2,3;MQ=22	GT:PL	0/1:31,0,123	0/1:43,0,44	0/0:0,9,30
OAR1	55894808	.	C	T	153.509	PASS	DP=75;VDB=0.237542;SGB=-0.0947856;RPBZ=-0.617653;MQBZ=-1.15563;MQSBZ=0.226166;BQBZ=-1.79184;FS=0;MQ0F=0;AC=1;AN=6;DP4=11,20,2,7;MQ=40	GT:PL	0/0:0,45,255	0/1:188,0,76	0/0:0,39,255
OAR1	559094	.	C	T	58.3763	PASS	DP=20;VDB=0.126715;SGB=1.56341;RPBZ=-1.43213;MQBZ=0.912871;MQSBZ=-2.43432;BQBZ=1.1726;FS=0;MQ0F=0;AC=1;AN=6;DP4=5,3,3,0;MQ=38	GT:PL	0/0:0,12,119	0/1:92,0,69	0/0:0,6,77
OAR1	56148978	.	C	G	131.365	PASS	DP=24;VDB=0.00430334;SGB=4.97668;RPBZ=-1.01543;MQBZ=0.456435;MQSBZ=1.82574;BQBZ=0;FS=0;MQ0F=0;AC=1;AN=6;DP4=5,4,4,2;MQ=37	GT:PL	0/0:0,3,28	0/0:0,21,191	0/1:165,0,21
OAR1	56149025	.	T	A	84.4121	PASS	DP=28;VDB=0.472095;SGB=-2.00512;RPBZ=-0.26229;MQBZ=0.16855;MQSBZ=-0.456435;BQBZ=-0.774371;FS=0;MQ0F=0;AC=3;AN=6;DP4=5,6,1,3;MQ=37	GT:PL	1/1:36,3,0	0/1:86,0,68	0/0:0,24,242
OAR1	56272879	.	A	G	31.7266	PASS	DP=17;VDB=0.02;SGB=0.604408;RPBZ=-1.28285;BQBZ=0.801784;FS=0;MQ0F=0;AC=1;AN=6;DP4=5,2,2,0;MQ=42	GT:PL	0/1:65,0,65	0/0:0,12,148	0/0:0,3,42
OAR1	56327896	.	G	A	105.821	PASS	DP=41;VDB=0.138089;SGB=-1.63269;RPBZ=0.687479;MQBZ=-1.63468;MQSBZ=-0.741504;BQBZ=0.848875;FS=0;MQ0F=0;AC=2;AN=6;DP4=12,8,3,2;MQ=39	GT:PL	0/1:57,0,185	0/1:86,0,143	0/0:0,24,226
OAR1	56448816	.	T	C	94.2101	PASS	DP=31;VDB=0.0414745;SGB=4.63151;RPBZ=0.801447;MQBZ=-0.752773;MQSBZ=0;BQBZ=-2.13391;FS=0;MQ0F=0;AC=1;AN=6;DP4=7,5,1,4;MQ=40	GT:PL	0/0:0,12,153	0/0:0,6,77	0/1:128,0,160
OAR1	56975315	.	A	T	108.607	PASS	DP=14;VDB=0.303109;SGB=-2.48239;RPBZ=-0.435613;MQBZ=-1;MQSBZ=-0.774597;BQBZ=1.51186;FS=0;MQ0F=0;AC=3;AN=6;DP4=2,2,1,3;MQ=41	GT:PL	0/1:75,0,33	0/1:33,0,1	0/1:34,0,36
OAR1	57093160	.	C	T	462.965	PASS	DP=39;VDB=0.251713;SGB=2.14877;RPBZ=0.589669;MQBZ=-0.883281;MQSBZ=0.408845;BQBZ=-0.26737;FS=0;MQ0F=0;AC=5;AN=6;DP4=3,1,9,8;MQ=38	GT:PL	1/1:102,9,0	1/1:237,27,0	0/1:158,0,118
OAR1	57114027	.	C	T	322.862	PASS	DP=94;VDB=0.00792887;SGB=2.60694;RPBZ=-0.219233;MQBZ=0.768991;MQSBZ=-0.355656;BQBZ=0.105654;FS=0;MQ0F=0.0106383;AC=2;AN=6;DP4=26,14,8,8;MQ=37	GT:PL	0/1:137,0,239	0/0:0,54,255	0/1:222,0,207
OAR1	57122360	.	T	C	107.602	PASS	DP=94;VDB=0.241547;SGB=-0.864905;RPBZ=-1.41191;MQBZ=1.09446;MQSBZ=-0.0762917;BQBZ=1.58784;FS=0;MQ0F=0;AC=1;AN=6;DP4=21,25,2,5;MQ=40	GT:PL	0/0:0,33,255	0/1:142,0,255	0/0:0,24,255
OAR1	57148181	.	T	G	133.671	PASS	DP=13;VDB=0.0846985;SGB=1.20553;RPBZ=2.04939;MQBZ=-1.18322;MQSBZ=-0.774597;BQBZ=-1.18322;FS=0;MQ0F=0;AC=4;AN=6;DP4=0,2,1,5;MQ=35	GT:PL	0/1:67,0,30	1/1:103,9,0	0/1:0,3,42
OAR1	57166843	.	C	T	194.684	PASS	DP=50;VDB=0.0450942;SGB=-0.482272;RPBZ=-0.320609;MQBZ=-2.22261;MQSBZ=-0.0534522;BQBZ=-1.35475;FS=0;MQ0F=0;AC=2;AN=6;DP4=10,9,4,4;MQ=41	GT:PL	0/1:90,0,202	0/0:0,21,223	0/1:141,0,141
OAR1	57180838	.	G	C	112.891	PASS	DP=27;VDB=0.0489998;SGB=3.78388;RPBZ=-0.184537;MQBZ=0.316228;MQSBZ=-0.896421;BQBZ=-0.550945;FS=0;MQ0F=0;AC=1;AN=6;DP4=4,6,3,2;MQ=38	GT:PL	0/0:0,9,101	0/1:147,0,63	0/0:0,15,165
OAR1	57283817	.	T	C	272.859	PASS	DP=29;VDB=0.307152;SGB=1.18269;RPBZ=-0.845349;MQBZ=-0.940966;MQSBZ=-1.54616;BQBZ=0.0550482;FS=0;MQ0F=0;AC=4;AN=6;DP4=3,2,6,6;MQ=39	GT:PL	0/1:53,0,56	1/1:205,24,0	0/1:51,0,99
OAR1	57347560	.	C	A	183.563	PASS	DP=65;VDB=0.0391189;SGB=0.675642;RPBZ=0.598943;MQBZ=-1.69848;MQSBZ=0.176146;BQBZ=-0.566671;FS=0;MQ0F=0;AC=2;AN=6;DP4=12,15,10,1;MQ=40	GT:PL	0/1:58,0,255	0/0:0,33,240	0/1:162,0,140
OAR1	57475372	.	A	G	324.976	PASS	DP=24;VDB=0.102415;SGB=0.996946;RPBZ=-1.58126;MQBZ=1.25529;MQSBZ=0.465475;BQBZ=1.07052;FS=0;MQ0F=0;AC=5;AN=6;DP4=1,1,4,7;MQ=40	GT:PL	0/1:113,0,56	1/1:42,3,0	1/1:204,18,0
OAR1	57639070	.	A	T	691.818	PASS	DP=82;VDB=0.00118278;SGB=9.26803;RPBZ=0.854471;MQBZ=-1.37093;MQSBZ=-0.987183;BQBZ=-0.731774;FS=0;MQ0F=0;AC=5;AN=6;DP4=6,1,21,19;MQ=38	GT:PL	1/1:255,39,0	1/1:255,57,0	0/1:216,0,169
OAR1	57660092	.	T	A	555.783	PASS	DP=45;VDB=1.13733e-06;SGB=3.95268;RPBZ=0.126265;MQBZ=-0.8988;MQSBZ=0.196134;BQBZ=-1.11548;FS=0;MQ0F=0;AC=5;AN=6;DP4=3,0,11,11;MQ=39	GT:PL	1/1:206,21,0	1/1:255,33,0	0/1:129,0,87
OAR1	57846170	.	G	A	38.9735	PASS	DP=15;VDB=0.56;SGB=0.604408;RPBZ=0.337374;MQBZ=0.872872;MQSBZ=0.58554;BQBZ=0.57735;FS=0;MQ0F=0;AC=1;AN=6;DP4=2,4,1,1;MQ=35	GT:PL	0/0:0,9,77	0/1:72,0,38	0/0:0,3,42
OAR1	57863645	.	T	A	468.787	PASS	DP=37;VDB=0.121266;SGB=2.14877;RPBZ=-2.38614;MQBZ=2.80947;MQSBZ=-1.33842;BQBZ=3.1501;FS=0;MQ0F=0;AC=4;AN=6;DP4=0,3,7,10;MQ=39	GT:PL	0/1:163,0,23	0/1:90,0,11	1/1:255,27,0
OAR1	58037082	.	G	A	95.7176	PASS	DP=44;VDB=0.07273;SGB=-1.88854;RPBZ=0.323549;MQBZ=-3.35437;MQSBZ=0.805048;BQBZ=-1.21259;FS=0;MQ0F=0.0227273;AC=4;AN=6;DP4=10,5,5,3;MQ=36	GT:PL	1/1:63,6,0	0/1:41,0,165	0/1:28,0,246
OAR1	58061003	.	C	T	452.76	PASS	DP=113;VDB=0.000451378;SGB=1.51023;RPBZ=-1.66413;MQBZ=-0.132355;MQSBZ=0.372179;BQBZ=-0.110567;FS=0;MQ0F=0.0176991;AC=3;AN=6;DP4=16,22,14,12;MQ=37	GT:PL	0/1:70,0,255	0/1:163,0,193	0/1:255,0,255
OAR1	58408055	.	C	T	148.976	PASS	DP=46;VDB=0.471462;SGB=8.77574;RPBZ=-2.38751;MQBZ=-0.667347;MQSBZ=-1.80301;BQBZ=0;FS=0;MQ0F=0;AC=1;AN=6;DP4=10,7,4,4;MQ=37	GT:PL	0/0:0,9,113	0/0:0,30,255	0/1:183,0,99
OAR1	58687608	.	G	A	179.244	PASS	DP=33;VDB=0.083858;SGB=2.06895;RPBZ=-0.136202;MQBZ=-0.414593;MQSBZ=-0.0813489;BQBZ=0.561769;FS=0;MQ0F=0;AC=3;AN=6;DP4=6,5,4,3;MQ=40	GT:PL	0/1:27,0,134	0/0:0,21,229	1/1:193,18,0
OAR1	59054633	.	A	G	242.294	PASS	DP=14;VDB=0.00551721;SGB=1.81614;RPBZ=-1.21356;MQBZ=-0.534522;MQSBZ=-1.69031;BQBZ=0.866025;FS=0;MQ0F=0;AC=5;AN=6;DP4=0,1,5,3;MQ=41	GT:PL	1/1:141,12,0	1/1:138,12,0	0/1:0,3,36
OAR1	5907629	.	G	A	590.813	PASS	DP=63;VDB=0.000449131;SGB=9.81452;RPBZ=-1.36422;MQBZ=-0.148972;MQSBZ=1.81493;BQBZ=1.3593;FS=0;MQ0F=0;AC=5;AN=6;DP4=0,4,22,12;MQ=38	GT:PL	0/1:121,0,89	1/1:255,60,0	1/1:249,30,0
OAR1	59120912	.	T	G	314.708	PASS	DP=34;VDB=0.000725046;SGB=5.34201;RPBZ=0.518698;MQBZ=-0.182033;MQSBZ=2.1844;BQBZ=-0.68712;FS=0;MQ0F=0;AC=3;AN=6;DP4=4,4,9,4;MQ=37	GT:PL	0/1:167,0,78	1/1:188,21,0	0/0:0,15,162
OAR1	59159621	.	G	T	279.589	PASS	DP=36;VDB=0.00150029;SGB=4.68384;RPBZ=1.22717;MQBZ=-1.31244;MQSBZ=-0.370218;BQBZ=0.282783;FS=0;MQ0F=0;AC=3;AN=6;DP4=4,5,8,3;MQ=40	GT:PL	0/1:86,0,63	1/1:234,24,0	0/0:0,21,226
OAR1	59452966	.	C	A	279.623	PASS	DP=61;VDB=0.00699122;SGB=5.26088;RPBZ=1.13591;MQBZ=0.448138;MQSBZ=0.931317;BQBZ=0.577028;FS=0;MQ0F=0;AC=3;AN=6;DP4=8,15,7,5;MQ=37	GT:PL	0/1:152,0,183	1/1:168,18,0	0/0:0,36,255
OAR1	59650093	.	A	G	209.661	PASS	DP=28;VDB=0.0132287;SGB=-0.197938;RPBZ=-1.84847;MQBZ=1.69464;MQSBZ=-1.69464;BQBZ=1.69967;FS=0;MQ0F=0;AC=4;AN=6;DP4=2,4,6,2;MQ=40	GT:PL	0/1:33,0,68	1/1:147,15,0	0/1:66,0,98
OAR1	59650151	.	T	C	33.2015	PASS	DP=16;VDB=0.28;SGB=-2.68629;RPBZ=0.381881;FS=0;MQ0F=0;AC=2;AN=6;DP4=4,2,1,1;MQ=42	GT:PL	0/1:36,0,36	0/0:0,9,105	0/1:33,0,75
OAR1	59697486	.	A	G	111.632	PASS	DP=85;VDB=0.138089;SGB=6.01014;RPBZ=1.3164;MQBZ=-1.12954;MQSBZ=1.23368;BQBZ=-0.239909;FS=0;MQ0F=0;AC=1;AN=6;DP4=18,24,3,3;MQ=38	GT:PL	0/0:0,39,255	0/0:0,60,255	0/1:146,0,231
OAR1	59728919	.	C	A	184.039	PASS	DP=40;VDB=0.107028;SGB=-0.867633;RPBZ=-0.976477;MQBZ=0.76875;MQSBZ=1.18342;BQBZ=0;FS=0;MQ0F=0;AC=3;AN=6;DP4=8,7,5,2;MQ=39	GT:PL	0/1:95,0,140	1/1:129,12,0	0/0:0,30,255
OAR1	59734213	.	T	C	175.401	PASS	DP=23;VDB=0.00197483;SGB=5.40386;RPBZ=-0.462279;MQBZ=-0.479339;BQBZ=0.186677;FS=0;MQ0F=0;AC=3;AN=6;DP4=0,11,0,12;MQ=37	GT:PL	0/1:128,0,88	0/0:0,18,128	1/1:87,9,0
OAR1	59755753	.	G	A	305.458	PASS	DP=43;VDB=0.0485215;SGB=5.40386;RPBZ=-0.132137;MQBZ=0.132288;MQSBZ=-1.44914;BQBZ=-0.672083;FS=0;MQ0F=0;AC=2;AN=6;DP4=5,5,6,6;MQ=41	GT:PL	0/1:103,0,63	0/0:0,15,172	0/1:239,0,73
OAR1	60084638	.	C	A	232.641	PASS	DP=46;VDB=0.10087;SGB=3.91527;RPBZ=-0.480005;MQBZ=-0.570886;MQSBZ=-0.590601;BQBZ=-0.663351;FS=0;MQ0F=0;AC=3;AN=6;DP4=7,10,4,6;MQ=38	GT:PL	0/1:107,0,125	0/0:0,36,255	1/1:166,18,0
OAR1	60373256	.	C	T	220.297	PASS	DP=61;VDB=0.00699122;SGB=14.3163;RPBZ=-0.262527;MQBZ=0;MQSBZ=-0.0711203;BQBZ=0.056809;FS=0;MQ0F=0;AC=1;AN=6;DP4=13,12,5,7;MQ=39	GT:PL	0/0:0,18,211	0/0:0,45,255	0/1:255,0,80
OAR1	60588547	.	G	A	118.083	PASS	DP=9;VDB=0.0588947;SGB=-0.553967;RPBZ=-0.311086;MQBZ=1.03923;MQSBZ=0.69282;BQBZ=0.316228;FS=0;MQ0F=0;AC=5;AN=6;DP4=1,0,4,1;MQ=33	GT:PL	1/1:8,3,0	1/1:68,6,0	0/1:75,0,14
OAR1	60616461	.	G	A	124.752	PASS	DP=31;VDB=0.206846;SGB=4.63151;RPBZ=-1.10831;MQBZ=0.0626224;MQSBZ=1.77123;BQBZ=-0.758787;FS=0;MQ0F=0;AC=2;AN=6;DP4=9,6,3,2;MQ=40	GT:PL	0/0:0,12,153	0/0:0,33,255	1/1:166,15,0
OAR1	60759201	.	G	A	45.0129	PASS	DP=37;VDB=0.32;SGB=0.604408;RPBZ=-1.46837;MQBZ=0.85938;MQSBZ=-0.845129;BQBZ=0.498363;FS=0;MQ0F=0;AC=1;AN=6;DP4=9,8,1,1;MQ=38	GT:PL	0/0:0,27,243	0/0:0,24,236	0/1:84,6,0
OAR1	60806362	.	T	C	86.9137	PASS	DP=39;VDB=0.703527;SGB=3.26056;RPBZ=0.0449861;MQBZ=-1.1437;MQSBZ=1.25656;BQBZ=-0.392953;FS=0;MQ0F=0;AC=1;AN=6;DP4=9,8,3,1;MQ=41	GT:PL	0/0:0,12,152	0/0:0,30,255	0/1:121,0,87
OAR1	61123595	.	G	A	188.296	PASS	DP=38;VDB=0.00600627;SGB=-1.8826;RPBZ=0.95676;MQBZ=0.582253;MQSBZ=0.370886;BQBZ=2.50155;FS=0;MQ0F=0;AC=3;AN=6;DP4=14,1,2,6;MQ=38	GT:PL	0/1:30,0,77	0/1:68,0,120	0/1:126,0,157
OAR1	61291789	.	C	A	370.481	PASS	DP=72;VDB=0.000221733;SGB=12.1822;RPBZ=-1.7253;MQBZ=-2.4834;MQSBZ=1.6473;BQBZ=-1.40502;FS=0;MQ0F=0;AC=3;AN=6;DP4=14,6,16,6;MQ=39	GT:PL	0/1:156,0,138	0/0:0,45,255	1/1:255,42,0
OAR1	61500406	.	T	C	494.919	PASS	DP=49;VDB=0.000416629;SGB=3.14698;RPBZ=1.59051;MQBZ=-0.591608;MQSBZ=-1.03775;BQBZ=0.251904;FS=0;MQ0F=0;AC=4;AN=6;DP4=4,3,10,10;MQ=41	GT:PL	0/1:176,0,116	1/1:255,33,0	0/1:100,0,96
OAR1	61540384	.	G	A	326.878	PASS	DP=47;VDB=0.00224927;SGB=6.64074;RPBZ=0.275532;MQBZ=-1.27942;MQSBZ=-1.27942;BQBZ=-0.277417;FS=0;MQ0F=0;AC=2;AN=6;DP4=6,5,5,9;MQ=41	GT:PL	0/1:181,0,87	0/0:0,18,202	0/1:183,0,54
OAR1	61543914	.	C	T	179.884	PASS	DP=54;VDB=0.0131446;SGB=1.06188;RPBZ=-1.82106;MQBZ=-0.626382;MQSBZ=0.294622;BQBZ=1.11126;FS=0;MQ0F=0;AC=2;AN=6;DP4=7,21,3,9;MQ=38	GT:PL	0/1:138,0,98	0/0:0,36,255	0/1:78,0,162
OAR1	61551392	.	A	G	97.765	PASS	DP=25;VDB=0.484771;SGB=3.26056;RPBZ=0.489043;MQBZ=0.907517;MQSBZ=1.03588;BQBZ=1.90516;FS=0;MQ0F=0;AC=1;AN=6;DP4=7,5,2,2;MQ=35	GT:PL	0/0:0,12,125	0/0:0,15,135	0/1:132,0,55
OAR1	61564096	.	G	A	467.712	PASS	DP=101;VDB=1.75002e-05;SGB=13.5408;RPBZ=0.48007;MQBZ=1.29967;MQSBZ=-0.541111;BQBZ=0.80191;FS=0;MQ0F=0;AC=2;AN=6;DP4=18,15,11,13;MQ=40	GT:PL	0/1:255,0,208	0/0:0,48,255	0/1:249,0,169
OAR1	61590598	.	A	C	129.786	PASS	DP=33;VDB=0.0887943;SGB=1.26965;RPBZ=0.575412;MQBZ=-0.658064;MQSBZ=1.53156;BQBZ=-0.459335;FS=0;MQ0F=0;AC=2;AN=6;DP4=6,7,3,3;MQ=39	GT:PL	0/1:37,0,66	0/0:0,30,255	0/1:129,0,27
OAR1	61751682	.	C	T	189.934	PASS	DP=15;VDB=0.111073;SGB=-0.179585;RPBZ=1.77144;MQBZ=-1.04359;MQSBZ=-1.74626;BQBZ=0.467257;FS=0;MQ0F=0;AC=5;AN=6;DP4=1,1,3,4;MQ=37	GT:PL	1/1:42,3,0	1/1:96,9,0	0/1:86,0,31
OAR1	62063913	.	A	C	55.0785	PASS	DP=18;VDB=0.230191;SGB=-2.48239;RPBZ=0;MQBZ=-1.32288;MQSBZ=2.12132;BQBZ=-0.4167;FS=0;MQ0F=0;AC=3;AN=6;DP4=1,6,1,3;MQ=40	GT:PL	0/0:0,10,156	1/1:60,6,0	0/1:33,0,39
OAR1	62068967	.	G	A	170.961	PASS	DP=46;VDB=0.0069841;SGB=-0.48012;RPBZ=-1.79772;MQBZ=-0.369482;MQSBZ=-2.21689;BQBZ=0.995825;FS=0;MQ0F=0;AC=2;AN=6;DP4=6,14,2,6;MQ=37	GT:PL	0/1:177,0,84	0/0:0,42,255	0/1:30,0,94
OAR1	62069006	.	G	A	30.8242	PASS	DP=39;VDB=0.02;SGB=0.604408;RPBZ=-1.98407;MQBZ=0.946456;MQSBZ=-1.79577;BQBZ=0.211623;FS=0;MQ0F=0;AC=1;AN=6;DP4=6,18,0,2;MQ=37	GT:PL	0/0:0,30,255	0/0:0,36,240	0/1:65,0,60
OAR1	62709154	.	T	C	46.8023	PASS	DP=7;VDB=0.206307;SGB=1.11484;RPBZ=-1.96396;MQBZ=-1;BQBZ=1;FS=0;MQ0F=0;AC=1;AN=6;DP4=0,3,0,3;MQ=41	GT:PL	0/0:0,3,32	0/0:0,3,36	0/1:79,0,24
OAR1	62752517	.	T	G	58.8407	PASS	DP=36;VDB=0.0433485;SGB=1.90845;RPBZ=0.712133;MQBZ=-0.90859;MQSBZ=-0.408845;BQBZ=0.116002;FS=0;MQ0F=0;AC=1;AN=6;DP4=8,10,1,2;MQ=40	GT:PL	0/0:0,15,172	0/0:0,27,255	0/1:93,0,118
OAR1	62760050	.	G	A	36.1244	PASS	DP=25;VDB=0.02;SGB=0.604408;RPBZ=-2.19815;MQBZ=-1.50231;MQSBZ=-1.47196;BQBZ=0.921132;FS=0;MQ0F=0;AC=1;AN=6;DP4=7,5,0,2;MQ=41	GT:PL	0/0:0,18,189	0/1:75,6,0	0/0:0,18,211
OAR1	62760087	.	G	A	336.368	PASS	DP=32;VDB=0.0294266;SGB=0.740525;RPBZ=-2.32583;MQBZ=-1.25436;MQSBZ=-0.390673;FS=0;MQ0F=0;AC=5;AN=6;DP4=2,3,5,6;MQ=41	GT:PL	1/1:232,21,0	1/1:115,9,0	0/1:24,0,166
OAR1	62856670	.	T	C	91.8786	PASS	DP=42;VDB=0.0162466;SGB=3.26056;RPBZ=0.897331;MQBZ=0.663469;MQSBZ=1.64869;BQBZ=0.984084;FS=0;MQ0F=0;AC=1;AN=6;DP4=9,10,1,3;MQ=39	GT:PL	0/0:0,15,183	0/0:0,30,255	0/1:126,0,116
OAR1	63128538	.	G	C	63.6377	PASS	DP=17;VDB=0.121629;SGB=-0.535564;RPBZ=-0.130189;MQBZ=-1.41421;MQSBZ=-0.534522;BQBZ=-1.41421;FS=0;MQ0F=0;AC=2;AN=6;DP4=1,5,1,2;MQ=41	GT:PL	0/1:42,3,0	0/0:0,9,105	0/1:58,0,105
OAR1	63201860	.	A	G	34.7399	PASS	DP=14;VDB=0.06;SGB=0.592737;RPBZ=-1.77482;FS=0;MQ0F=0;AC=1;AN=6;DP4=3,2,0,2;MQ=42	GT:PL	0/1:68,0,33	0/0:0,6,77	0/0:0,6,84
OAR1	63456709	.	C	T	327.769	PASS	DP=27;VDB=0.0969177;SGB=3.66606;RPBZ=0.381181;MQBZ=-0.810192;MQSBZ=-0.477952;BQBZ=-1.22202;FS=0;MQ0F=0;AC=4;AN=6;DP4=1,1,5,10;MQ=41	GT:PL	0/1:79,0,30	1/1:255,33,0	0/1:30,0,36
OAR1	63586308	.	A	G	433.514	PASS	DP=33;VDB=0.065042;SGB=1.94528;RPBZ=-0.483117;MQBZ=-0.612372;MQSBZ=-0.416583;BQBZ=-0.447214;FS=0;MQ0F=0;AC=5;AN=6;DP4=1,0,11,6;MQ=36	GT:PL	1/1:175,18,0	0/1:175,0,18	1/1:119,12,0
OAR1	63624975	.	C	T	32.6293	PASS	DP=20;VDB=0.354794;SGB=-2.36533;RPBZ=1.38918;MQBZ=-0.103317;MQSBZ=0.72322;BQBZ=0.594486;FS=0;MQ0F=0.05;AC=3;AN=6;DP4=6,3,3,0;MQ=33	GT:PL	0/0:0,15,124	0/1:27,0,116	1/1:44,6,0
OAR1	63706913	.	C	T	166.783	PASS	DP=68;VDB=0.22253;SGB=8.77574;RPBZ=-0.443388;MQBZ=0.158743;MQSBZ=-0.110211;BQBZ=0.477509;FS=0;MQ0F=0;AC=1;AN=6;DP4=14,17,4,4;MQ=37	GT:PL	0/0:0,24,229	0/0:0,48,255	0/1:201,0,152
OAR1	63865019	.	T	C	198.466	PASS	DP=56;VDB=0.159195;SGB=10.1602;RPBZ=0;MQBZ=0.965475;MQSBZ=-0.199587;BQBZ=-0.629194;FS=0;MQ0F=0;AC=1;AN=6;DP4=13,7,3,6;MQ=40	GT:PL	0/0:0,21,218	0/0:0,27,190	0/1:233,0,101
OAR1	63877714	.	C	T	204.213	PASS	DP=79;VDB=0.115116;SGB=0.676694;RPBZ=-0.0272386;MQBZ=-2.39138;MQSBZ=1.36418;BQBZ=0;FS=0;MQ0F=0;AC=2;AN=6;DP4=12,21,6,5;MQ=39	GT:PL	0/1:12,0,226	0/0:0,63,255	0/1:228,0,55
OAR1	63895255	.	C	T	60.4228	PASS	DP=33;VDB=0.255054;SGB=3.26056;RPBZ=-1.11226;MQBZ=-1.93649;MQSBZ=0.763763;BQBZ=-2.15007;FS=0;MQ0F=0;AC=1;AN=6;DP4=8,7,4,0;MQ=41	GT:PL	0/0:0,12,146	0/0:0,30,255	0/1:95,0,27
OAR1	64085412	.	T	C	271.289	PASS	DP=49;VDB=0.185218;SGB=7.07747;RPBZ=0.489885;MQBZ=-2.24565;MQSBZ=0.485115;BQBZ=-0.62766;FS=0;MQ0F=0;AC=3;AN=6;DP4=7,5,6,8;MQ=40	GT:PL	0/1:57,0,163	1/1:255,36,0	0/0:0,21,226
OAR1	64511698	.	A	C	112.639	PASS	DP=55;VDB=0.103091;SGB=7.39213;RPBZ=0.331274;MQBZ=-2.89631;MQSBZ=-1.21909;BQBZ=-1.16371;FS=0;MQ0F=0;AC=1;AN=6;DP4=14,12,2,5;MQ=38	GT:PL	0/0:0,30,255	0/0:0,39,255	0/1:147,0,84
OAR1	64680570	.	G	A	569.563	PASS	DP=51;VDB=0.00439269;SGB=5.02593;RPBZ=-0.431694;MQBZ=1.77753;MQSBZ=-0.825383;BQBZ=0.228835;FS=0;MQ0F=0.0196078;AC=5;AN=6;DP4=2,1,13,13;MQ=35	GT:PL	1/1:255,30,0	1/1:255,36,0	0/1:94,0,48
OAR1	64745388	.	G	A	449.997	PASS	DP=63;VDB=0.0604215;SGB=13.9118;RPBZ=-0.922086;MQBZ=-1.19095;MQSBZ=-0.0215294;BQBZ=-2.06548;FS=0;MQ0F=0;AC=4;AN=6;DP4=7,3,10,15;MQ=37	GT:PL	1/1:237,27,0	1/1:255,48,0	0/0:0,30,255
OAR1	64857521	.	T	A	68.7357	PASS	DP=57;VDB=0.0822145;SGB=1.90845;RPBZ=-0.06723;MQBZ=-0.918443;MQSBZ=0.954864;BQBZ=0.786214;FS=0;MQ0F=0;AC=1;AN=6;DP4=15,13,2,1;MQ=40	GT:PL	0/0:0,45,255	0/0:0,33,255	0/1:103,0,69
OAR1	65196366	.	G	A	236.013	PASS	DP=44;VDB=0.360442;SGB=6.60727;RPBZ=0.792372;MQBZ=-0.100262;MQSBZ=1.90498;BQBZ=1.41606;FS=0;MQ0F=0;AC=3;AN=6;DP4=8,3,5,8;MQ=37	GT:PL	0/1:22,0,117	0/0:0,18,180	1/1:255,36,0
OAR1	65450866	.	G	C	169.173	PASS	DP=32;VDB=0.175997;SGB=7.45221;RPBZ=0.318968;MQBZ=0.662674;MQSBZ=0.510477;BQBZ=-0.643918;FS=0;MQ0F=0;AC=2;AN=6;DP4=5,7,2,6;MQ=38	GT:PL	0/0:0,18,186	0/0:0,18,176	1/1:211,24,0
OAR1	65476879	.	A	G	497.666	PASS	DP=46;VDB=0.00362017;SGB=4.60854;RPBZ=0.0907634;MQBZ=-1.38273;MQSBZ=2.21044;BQBZ=-1.92868;FS=0;MQ0F=0;AC=5;AN=6;DP4=3,2,15,8;MQ=39	GT:PL	0/1:84,0,160	1/1:255,42,0	1/1:193,18,0
OAR1	65575597	.	A	T	37.8367	PASS	DP=40;VDB=0.06;SGB=0.604408;RPBZ=-2.13555;MQBZ=0.446706;MQSBZ=0.664156;BQBZ=0.859939;FS=0;MQ0F=0;AC=1;AN=6;DP4=18,3,1,1;MQ=41	GT:PL	0/0:0,21,222	0/0:0,36,235	0/1:72,0,64
OAR1	65727096	.	G	A	543.267	PASS	DP=120;VDB=0.0171818;SGB=1.89268;RPBZ=1.7683;MQBZ=0.504902;MQSBZ=0.981204;BQBZ=0.712614;FS=0;MQ0F=0;AC=3;AN=6;DP4=26,12,15,13;MQ=38	GT:PL	0/1:102,0,250	0/1:221,0,239	0/1:255,0,213
OAR1	66123498	.	A	G	583.604	PASS	DP=68;VDB=0.00180171;SGB=8.58623;RPBZ=-0.541961;MQBZ=-1.11862;MQSBZ=0.977768;BQBZ=-1.21894;FS=0;MQ0F=0;AC=4;AN=6;DP4=3,2,18,15;MQ=39	GT:PL	0/1:113,0,125	1/1:255,54,0	0/1:251,0,6
OAR1	66461321	.	T	A	189.82	PASS	DP=98;VDB=0.0607585;SGB=15.7021;RPBZ=-1.60643;MQBZ=-0.951007;MQSBZ=0.845068;BQBZ=-1.3457;FS=0;MQ0F=0;AC=1;AN=6;DP4=21,20,3,10;MQ=39	GT:PL	0/0:0,42,255	0/0:0,48,255	0/1:224,0,242
OAR1	66635168	.	T	A	114.899	PASS	DP=16;VDB=0.233642;SGB=-0.971411;RPBZ=-1.06927;MQBZ=-1.18322;MQSBZ=0;BQBZ=-1.18322;FS=0;MQ0F=0;AC=4;AN=6;DP4=1,2,3,2;MQ=37	GT:PL	0/1:92,0,30	0/1:15,0,68	1/1:42,3,0
OAR1	66693192	.	A	T	144.917	PASS	DP=23;VDB=0.00433074;SGB=-0.197938;RPBZ=0.32526;MQBZ=-1.27098;MQSBZ=0.766428;BQBZ=-0.454085;FS=0;MQ0F=0;AC=4;AN=6;DP4=4,2,7,1;MQ=38	GT:PL	0/1:63,0,104	0/1:74,0,84	1/1:42,3,0
OAR1	66970448	.	C	T	298.42	PASS	DP=49;VDB=0.0076176;SGB=-0.969364;RPBZ=0.462873;MQBZ=-0.946864;MQSBZ=0.109254;BQBZ=-1.73494;FS=0;MQ0F=0;AC=3;AN=6;DP4=5,7,8,5;MQ=40	GT:PL	0/1:69,0,102	0/1:181,0,148	0/1:83,0,126
OAR1	67001946	.	T	C	323.968	PASS	DP=64;VDB=0.0277268;SGB=6.64074;RPBZ=0.22009;MQBZ=-2.08496;MQSBZ=1.29477;BQBZ=0.255704;FS=0;MQ0F=0;AC=2;AN=6;DP4=11,12,7,7;MQ=39	GT:PL	0/0:0,33,255	0/1:162,0,147	0/1:198,0,171
OAR1	67284052	.	G	A	374.827	PASS	DP=50;VDB=0.00644421;SGB=-0.223131;RPBZ=-0.0472282;MQBZ=-0.801546;MQSBZ=1.8676;BQBZ=-0.395276;FS=0;MQ0F=0;AC=4;AN=6;DP4=5,6,8,9;MQ=38	GT:PL	0/1:120,0,209	1/1:219,24,0	0/1:72,0,96
OAR1	67302319	.	C	T	165.912	PASS	DP=47;VDB=0.0931079;SGB=-0.864905;RPBZ=-1.82687;MQBZ=0.669614;MQSBZ=-0.560747;BQBZ=-1.07905;FS=0;MQ0F=0;AC=2;AN=6;DP4=8,11,4,3;MQ=40	GT:PL	0/1:27,0,107	0/1:175,0,81	0/0:0,36,255
OAR1	67321516	.	G	A	383.226	PASS	DP=88;VDB=0.0677758;SGB=11.5841;RPBZ=-0.576272;MQBZ=1.84521;MQSBZ=-3.09716;BQBZ=0.999102;FS=0;MQ0F=0;AC=2;AN=6;DP4=15,15,11,10;MQ=40	GT:PL	0/1:165,0,102	0/1:255,0,127	0/0:0,63,255
OAR1	67321528	.	G	A	58.2508	PASS	DP=92;VDB=0.0942182;SGB=-1.62982;RPBZ=-2.04479;MQBZ=0.989162;MQSBZ=-2.91823;BQBZ=0.386578;FS=0;MQ0F=0;AC=1;AN=6;DP4=22,25,3,2;MQ=40	GT:PL	0/0:0,30,255	0/1:94,0,255	0/0:0,60,255
OAR1	67339019	.	A	G	152.507	PASS	DP=32;VDB=0.00359631;SGB=1.24088;RPBZ=1.15392;MQBZ=1.24399;MQSBZ=-1.73714;BQBZ=0.646206;FS=0;MQ0F=0;AC=2;AN=6;DP4=6,7,3,3;MQ=40	GT:PL	0/1:107,0,24	0/1:82,0,80	0/0:0,27,255
OAR1	67346591	.	T	C	486.733	PASS	DP=62;VDB=8.94883e-05;SGB=4.98089;RPBZ=0.603697;MQBZ=0.65595;MQSBZ=0.274404;BQBZ=0.606073;FS=0;MQ0F=0;AC=5;AN=6;DP4=5,2,15,11;MQ=40	GT:PL	0/1:12,0,193	1/1:255,42,0	1/1:255,33,0
OAR1	67564567	.	C	T	320.875	PASS	DP=23;VDB=0.00616342;SGB=0.462005;RPBZ=-2.18327;MQBZ=-0.627646;MQSBZ=2.20794;BQBZ=-0.802887;FS=0;MQ0F=0;AC=5;AN=6;DP4=0,2,4,7;MQ=40	GT:PL	0/1:105,0,63	1/1:122,12,0	1/1:128,12,0
OAR1	67631725	.	C	T	276.511	PASS	DP=28;VDB=0.206902;SGB=1.63214;RPBZ=1.55832;MQBZ=0;MQSBZ=-0.440779;BQBZ=-0.171821;FS=0;MQ0F=0;AC=4;AN=6;DP4=4,1,3,9;MQ=39	GT:PL	0/1:65,0,72	1/1:233,27,0	0/1:15,0,80
OAR1	68300642	.	A	G	34.8923	PASS	DP=23;VDB=0.1;SGB=0.604408;RPBZ=-0.370061;MQBZ=0.408248;MQSBZ=-0.866025;BQBZ=1.08012;FS=0;MQ0F=0;AC=1;AN=6;DP4=5,7,1,1;MQ=39	GT:PL	0/0:0,15,148	0/1:69,0,93	0/0:0,12,116
OAR1	68586472	.	C	T	90.9465	PASS	DP=34;VDB=0.235052;SGB=3.26056;RPBZ=0.813676;MQBZ=0.516398;MQSBZ=-0.763763;BQBZ=1.29957;FS=0;MQ0F=0;AC=1;AN=6;DP4=4,11,3,1;MQ=41	GT:PL	0/0:0,12,112	0/0:0,21,223	0/1:125,0,120
OAR1	68602810	.	C	T	574.637	PASS	DP=56;VDB=0.0015514;SGB=3.33068;RPBZ=0.243975;MQBZ=-0.544209;MQSBZ=-0.982591;BQBZ=-0.179465;FS=0;MQ0F=0;AC=5;AN=6;DP4=2,7,10,12;MQ=39	GT:PL	1/1:223,21,0	1/1:255,30,0	0/1:131,0,218
OAR1	68627615	.	C	T	555.02	PASS	DP=41;VDB=1.38504e-05;SGB=3.87441;RPBZ=-0.952101;MQBZ=0.561944;MQSBZ=-1.40014;BQBZ=0.56997;FS=0;MQ0F=0;AC=5;AN=6;DP4=1,1,9,13;MQ=37	GT:PL	1/1:255,33,0	1/1:191,18,0	0/1:144,0,45
OAR1	68671368	.	C	T	459.831	PASS	DP=37;VDB=9.71167e-05;SGB=6.55832;RPBZ=0.865652;MQBZ=-0.982992;MQSBZ=-1.63832;BQBZ=-1.11009;FS=0;MQ0F=0;AC=5;AN=6;DP4=3,0,24,3;MQ=39	GT:PL	1/1:175,27,0	1/1:229,45,0	0/1:90,0,80
OAR1	68893025	.	A	C	31.4743	PASS	DP=44;VDB=0.14;SGB=0.604408;RPBZ=-0.466637;MQBZ=0.425628;MQSBZ=-1.27942;BQBZ=-0.117206;FS=0;MQ0F=0;AC=1;AN=6;DP4=10,13,1,1;MQ=41	GT:PL	0/0:0,21,207	0/0:0,36,255	0/1:66,0,130
OAR1	68954964	.	G	T	233.69	PASS	DP=37;VDB=0.104618;SGB=2.7624;RPBZ=-0.223216;MQBZ=-1.11763;MQSBZ=-0.743186;BQBZ=-3.09026;FS=0;MQ0F=0;AC=4;AN=6;DP4=3,3,6,7;MQ=37	GT:PL	1/1:255,33,0	0/1:2,0,36	0/1:14,0,163
OAR1	69077996	.	G	A	225.766	PASS	DP=21;VDB=0.59913;SGB=-0.0654034;RPBZ=-0.800152;MQBZ=1.52753;MQSBZ=0.816497;BQBZ=0.81325;FS=0;MQ0F=0;AC=5;AN=6;DP4=3,0,3,4;MQ=38	GT:PL	1/1:42,3,0	0/1:69,0,68	1/1:148,12,0
OAR1	69109469	.	G	A	328.063	PASS	DP=21;VDB=0.00697498;SGB=1.32542;RPBZ=-0.440732;MQBZ=-0.445362;MQSBZ=-0.374513;BQBZ=-0.696311;FS=0;MQ0F=0;AC=5;AN=6;DP4=0,1,7,4;MQ=40	GT:PL	1/1:96,9,0	1/1:230,21,0	0/1:36,0,36
OAR1	69137306	.	A	C	495.947	PASS	DP=72;VDB=2.83396e-06;SGB=6.34366;RPBZ=-2.24962;MQBZ=2.61843;MQSBZ=-0.220663;BQBZ=0.121685;FS=0;MQ0F=0.0277778;AC=5;AN=6;DP4=6,6,11,17;MQ=34	GT:PL	1/1:255,35,0	1/1:148,0,1	0/1:126,0,168
OAR1	69304476	.	G	A	166.918	PASS	DP=28;VDB=0.112445;SGB=2.06895;RPBZ=-0.416232;MQBZ=0;MQSBZ=-0.396135;BQBZ=2.03328;FS=0;MQ0F=0;AC=2;AN=6;DP4=3,8,2,5;MQ=37	GT:PL	0/1:31,0,57	0/0:0,21,186	0/1:172,0,42
OAR1	69327580	.	C	T	173.975	PASS	DP=40;VDB=0.00217328;SGB=2.55251;RPBZ=-0.247637;MQBZ=1.0942;MQSBZ=-0.886405;BQBZ=-0.185987;FS=0;MQ0F=0;AC=2;AN=6;DP4=5,9,1,7;MQ=40	GT:PL	0/1:103,0,60	0/1:107,0,145	0/0:0,21,214
OAR1	69477981	.	T	A	142.86	PASS	DP=44;VDB=0.0959456;SGB=-1.25106;RPBZ=-1.03604;MQBZ=0.188153;MQSBZ=0.950227;BQBZ=0.752046;FS=0;MQ0F=0;AC=2;AN=6;DP4=7,11,3,3;MQ=39	GT:PL	0/1:134,0,69	0/1:45,0,153	0/0:0,30,255
OAR1	69545145	.	A	G	413.499	PASS	DP=63;VDB=0.0141456;SGB=10.0859;RPBZ=-0.833643;MQBZ=0.218244;MQSBZ=1.00392;BQBZ=1.19882;FS=0;MQ0F=0;AC=3;AN=6;DP4=8,9,9,10;MQ=40	GT:PL	0/0:0,30,255	0/1:199,0,155	1/1:255,33,0
OAR1	69585521	.	A	G	46.2259	PASS	DP=15;VDB=0.56;SGB=0.604408;RPBZ=0;MQBZ=0.57735;MQSBZ=-1;BQBZ=0.57735;FS=0;MQ0F=0;AC=1;AN=6;DP4=3,3,1,1;MQ=39	GT:PL	0/0:0,12,138	0/0:0,6,84	0/1:84,6,0
OAR1	69768579	.	T	G	107.021	PASS	DP=11;VDB=0.237122;SGB=0.792269;RPBZ=0.781607;MQBZ=-0.632456;MQSBZ=-1.1547;BQBZ=-1.34164;FS=0;MQ0F=0;AC=5;AN=6;DP4=0,2,4,1;MQ=39	GT:PL	0/1:0,6,77	1/1:23,3,0	1/1:121,12,0
OAR1	69954712	.	T	C	394.287	PASS	DP=45;VDB=0.000147106;SGB=2.94159;RPBZ=0.546177;MQBZ=0.387969;MQSBZ=-1.09906;BQBZ=1.07139;FS=0;MQ0F=0;AC=4;AN=6;DP4=4,3,6,12;MQ=35	GT:PL	1/1:180,18,0	1/1:255,25,0	0/0:0,11,169
OAR1	69968222	.	C	T	212.968	PASS	DP=96;VDB=0.000499382;SGB=28.829;RPBZ=-1.60659;MQBZ=0.326354;MQSBZ=1.78468;BQBZ=0.281212;FS=0;MQ0F=0;AC=2;AN=6;DP4=18,16,12,12;MQ=38	GT:PL	0/0:0,45,255	0/0:0,57,255	1/1:255,72,0
OAR1	70013478	.	G	T	31.1574	PASS	DP=20;VDB=0.22;SGB=0.604408;RPBZ=-1.17851;MQBZ=-3.16228;MQSBZ=-0.760726;BQBZ=1.09532;FS=0;MQ0F=0;AC=1;AN=6;DP4=7,2,1,1;MQ=41	GT:PL	0/0:0,6,77	0/1:65,0,83	0/0:0,12,153
OAR1	70051913	.	C	T	93.7161	PASS	DP=63;VDB=0.0652132;SGB=6.01014;RPBZ=-1.69079;MQBZ=-1.12881;MQSBZ=0.780274;BQBZ=-0.818436;FS=0;MQ0F=0;AC=1;AN=6;DP4=12,17,5,1;MQ=39	GT:PL	0/0:0,36,255	0/1:128,0,195	0/0:0,27,254
OAR1	70067563	.	A	G	76.6873	PASS	DP=11;VDB=0.0343724;SGB=0.197053;RPBZ=1.44016;MQBZ=1.78885;MQSBZ=1.78885;BQBZ=0.370479;FS=0;MQ0F=0.181818;AC=3;AN=6;DP4=2,1,1,3;MQ=30	GT:PL	1/1:50,6,0	0/1:63,0,33	0/0:0,6,7
OAR1	70108803	.	C	T	176.71	PASS	DP=70;VDB=0.0207224;SGB=10.1602;RPBZ=0.551005;MQBZ=-0.87758;MQSBZ=-0.806985;BQBZ=-0.634204;FS=0;MQ0F=0;AC=1;AN=6;DP4=15,15,4,5;MQ=37	GT:PL	0/1:211,0,140	0/0:0,42,255	0/0:0,33,255
OAR1	70108804	.	A	G	667.14	PASS	DP=71;VDB=0.000779001;SGB=5.79447;RPBZ=1.00543;MQBZ=0.954965;MQSBZ=-0.638042;BQBZ=1.24064;FS=0;MQ0F=0;AC=4;AN=6;DP4=6,3,14,17;MQ=37	GT:PL	1/1:255,0,0	0/1:207,0,133	0/1:240,0,9
OAR1	70323310	.	T	C	62.8152	PASS	DP=51;VDB=0.364077;SGB=1.90845;RPBZ=0.155495;MQBZ=-0.81185;MQSBZ=-1.38239;BQBZ=-0.75;FS=0;MQ0F=0;AC=1;AN=6;DP4=14,10,1,2;MQ=40	GT:PL	0/0:0,24,244	0/1:97,0,106	0/0:0,36,255
OAR1	70323344	.	C	T	64.5044	PASS	DP=50;VDB=0.25494;SGB=-1.62982;RPBZ=-1.71892;MQBZ=-1.5793;MQSBZ=-1.29953;BQBZ=-0.423534;FS=0;MQ0F=0;AC=2;AN=6;DP4=11,13,2,3;MQ=39	GT:PL	0/1:15,0,215	0/1:87,0,129	0/0:0,36,255
OAR1	70389833	.	A	G	301.25	PASS	DP=33;VDB=0.0694363;SGB=0.331171;RPBZ=2.10108;MQBZ=1.62698;MQSBZ=0.0808452;BQBZ=0.824621;FS=0;MQ0F=0;AC=5;AN=8;DP4=4,4,5,5;MQ=40	GT:PL	1/1:119,9,0	0/1:183,0,91	0/0:0,15,164
OAR1	70472583	.	T	C	212.987	PASS	DP=61;VDB=0.000542704;SGB=16.5828;RPBZ=-0.0337422;MQBZ=-0.630115;MQSBZ=-1.66202;BQBZ=-1.4256;FS=0;MQ0F=0;AC=2;AN=6;DP4=7,13,9,6;MQ=38	GT:PL	0/0:0,24,255	1/1:255,45,0	0/0:0,36,255
OAR1	70509896	.	T	G	89.2205	PASS	DP=51;VDB=0.136063;SGB=-9.11988;RPBZ=1.93857;MQBZ=0.631156;MQSBZ=-1.15044;BQBZ=-1.01235;FS=0;MQ0F=0;AC=3;AN=6;DP4=13,10,3,4;MQ=38	GT:PL	0/1:18,0,144	0/1:105,0,170	0/1:3,0,247
OAR1	70524967	.	A	G	359.67	PASS	DP=45;VDB=0.000824277;SGB=-0.973617;RPBZ=-1.48482;MQBZ=-0.919866;MQSBZ=0.919866;BQBZ=-0.367748;FS=0;MQ0F=0;AC=4;AN=6;DP4=4,7,9,4;MQ=41	GT:PL	0/1:33,0,68	0/1:167,0,241	1/1:196,18,0
OAR1	70559305	.	G	A	35.2294	PASS	DP=21;VDB=0.44;SGB=0.604408;RPBZ=-0.128517;MQBZ=0.699206;MQSBZ=0;BQBZ=0.471405;FS=0;MQ0F=0;AC=1;AN=6;DP4=4,5,1,1;MQ=40	GT:PL	0/0:0,12,142	0/1:69,0,79	0/0:0,6,82
OAR1	70668170	.	C	T	211.247	PASS	DP=20;VDB=0.0428737;SGB=0.0813577;RPBZ=0.103483;MQBZ=-0.912871;BQBZ=-0.912871;FS=0;MQ0F=0;AC=4;AN=6;DP4=0,3,0,8;MQ=41	GT:PL	0/1:36,0,36	1/1:105,9,0	0/1:106,0,60
OAR1	7068236	.	G	A	110.587	PASS	DP=58;VDB=0.223035;SGB=-0.970362;RPBZ=-2.09609;MQBZ=-4.17256;MQSBZ=-0.643269;BQBZ=1.25784;FS=0;MQ0F=0.0344828;AC=3;AN=6;DP4=9,8,6,7;MQ=31	GT:PL	0/1:42,0,187	0/1:66,0,122	0/1:40,0,181
OAR1	7068320	.	G	A	34.1751	PASS	DP=19;VDB=0.0693572;SGB=-0.179585;RPBZ=0.807573;MQBZ=-2.48525;MQSBZ=0.542326;BQBZ=-0.9759;FS=0;MQ0F=0.0526316;AC=4;AN=6;DP4=0,3,2,5;MQ=21	GT:PL	1/1:30,9,0	0/1:23,0,63	0/1:17,0,36
OAR1	7068326	.	G	A	34.1751	PASS	DP=18;VDB=0.075316;SGB=-0.179585;RPBZ=0.694365;MQBZ=-2.48525;MQSBZ=0.542326;BQBZ=-0.9759;FS=0;MQ0F=0.0555556;AC=4;AN=6;DP4=0,3,2,5;MQ=21	GT:PL	1/1:30,9,0	0/1:23,0,63	0/1:17,0,36
OAR1	70855661	.	C	G	149.022	PASS	DP=34;VDB=0.00813968;SGB=1.24088;RPBZ=1.14319;MQBZ=-0.138221;MQSBZ=-1.93015;BQBZ=0.624123;FS=0;MQ0F=0;AC=2;AN=6;DP4=7,6,3,3;MQ=39	GT:PL	0/1:86,0,69	0/1:99,0,119	0/0:0,21,215
OAR1	71086719	.	C	G	119.712	PASS	DP=35;VDB=0.168702;SGB=1.36429;RPBZ=1.27566;MQBZ=0.18476;MQSBZ=1.31868;BQBZ=1.48842;FS=0;MQ0F=0;AC=2;AN=6;DP4=5,8,4,2;MQ=36	GT:PL	0/0:0,18,153	0/1:129,0,84	0/1:27,0,139
OAR1	71094827	.	A	T	98.9186	PASS	DP=66;VDB=0.202231;SGB=3.26056;RPBZ=-0.182414;MQBZ=0.640747;MQSBZ=-1.45644;BQBZ=1.12883;FS=0;MQ0F=0;AC=1;AN=6;DP4=13,18,1,3;MQ=40	GT:PL	0/1:134,0,17	0/0:0,48,255	0/0:0,42,255
OAR1	71107694	.	C	T	107.482	PASS	DP=44;VDB=0.0243383;SGB=4.63151;RPBZ=-0.685714;MQBZ=-2.16863;MQSBZ=1.94614;BQBZ=-0.403618;FS=0;MQ0F=0;AC=1;AN=6;DP4=9,12,3,2;MQ=40	GT:PL	0/1:142,0,57	0/0:0,24,233	0/0:0,33,255
OAR1	71215544	.	G	A	107.698	PASS	DP=40;VDB=0.383239;SGB=4.63151;RPBZ=0.639585;MQBZ=0.527046;MQSBZ=0.877058;BQBZ=-0.783267;FS=0;MQ0F=0;AC=1;AN=6;DP4=12,6,1,4;MQ=41	GT:PL	0/0:0,27,255	0/1:142,0,84	0/0:0,18,160
OAR1	71238741	.	C	T	498.446	PASS	DP=45;VDB=0.000768577;SGB=2.2393;RPBZ=-1.79372;MQBZ=1.04365;MQSBZ=-0.901108;BQBZ=0.0384439;FS=0;MQ0F=0;AC=5;AN=6;DP4=5,2,6,12;MQ=40	GT:PL	1/1:227,21,0	0/1:72,0,181	1/1:234,24,0
OAR1	71468278	.	C	T	61.9711	PASS	DP=18;VDB=0.568985;SGB=-2.36533;RPBZ=-2.08954;BQBZ=2.28035;FS=0;MQ0F=0;AC=2;AN=6;DP4=1,9,2,1;MQ=42	GT:PL	0/1:33,0,60	0/1:65,0,62	0/0:0,18,117
OAR1	71709890	.	A	T	467.977	PASS	DP=65;VDB=0.008506;SGB=5.16988;RPBZ=1.3473;MQBZ=-0.914788;MQSBZ=-0.347223;BQBZ=-0.0192029;FS=0;MQ0F=0;AC=4;AN=6;DP4=7,4,16,11;MQ=40	GT:PL	1/1:255,36,0	1/1:255,42,0	0/0:0,33,255
OAR1	71817133	.	C	T	91.727	PASS	DP=48;VDB=0.244943;SGB=3.26056;RPBZ=-0.685459;MQBZ=0.88359;MQSBZ=1.21717;BQBZ=0.614677;FS=0;MQ0F=0;AC=1;AN=6;DP4=11,12,2,2;MQ=40	GT:PL	0/0:0,33,255	0/1:126,0,181	0/0:0,18,207
OAR1	72009781	.	T	A	38.7711	PASS	DP=29;VDB=0.0221621;SGB=-2.36533;RPBZ=1.74413;MQBZ=0.676123;MQSBZ=0.911465;BQBZ=-1.51396;FS=0;MQ0F=0;AC=2;AN=6;DP4=4,10,0,3;MQ=41	GT:PL	0/0:0,18,211	0/1:18,0,148	0/1:57,0,31
OAR1	72033402	.	G	T	85.8607	PASS	DP=28;VDB=0.0157002;SGB=6.01014;RPBZ=-0.0958863;MQBZ=-0.729765;MQSBZ=-0.71802;BQBZ=0;FS=0;MQ0F=0;AC=1;AN=6;DP4=2,17,0,6;MQ=40	GT:PL	0/1:121,0,15	0/0:0,24,153	0/0:0,30,224
OAR1	72324167	.	G	A	279.789	PASS	DP=24;VDB=0.289677;SGB=0.869948;RPBZ=0;MQBZ=0.793377;MQSBZ=1.3945;BQBZ=-0.112527;FS=0;MQ0F=0;AC=5;AN=6;DP4=1,1,6,5;MQ=34	GT:PL	1/1:77,6,0	0/1:81,0,35	1/1:156,18,0
OAR1	72519338	.	A	G	213.959	PASS	DP=51;VDB=0.0469926;SGB=10.0035;RPBZ=-0.377553;MQBZ=1.38054;MQSBZ=-0.578174;BQBZ=0.20716;FS=0;MQ0F=0;AC=2;AN=6;DP4=9,8,5,5;MQ=41	GT:PL	0/0:0,6,76	0/0:0,45,255	1/1:255,30,0
OAR1	7262119	.	T	C	31.0524	PASS	DP=23;VDB=0.02;SGB=0.604408;RPBZ=-1.49724;MQBZ=0.408248;MQSBZ=-0.745356;BQBZ=1.08012;FS=0;MQ0F=0;AC=1;AN=6;DP4=3,9,2,0;MQ=41	GT:PL	0/0:0,21,191	0/0:0,9,113	0/1:65,0,65
OAR1	72994971	.	A	C	51.3275	PASS	DP=18;VDB=0.0142638;SGB=0.347274;RPBZ=-1.68596;MQBZ=-2.96349;BQBZ=1.25357;FS=0;MQ0F=0;AC=3;AN=6;DP4=7,0,11,0;MQ=23	GT:PL	0/1:50,0,68	0/1:20,0,27	0/1:16,0,49
OAR1	72994984	.	C	T	51.5886	PASS	DP=26;VDB=0.0688607;SGB=-1.52654;RPBZ=0.212082;MQBZ=-3.40341;BQBZ=1.67832;FS=0;MQ0F=0;AC=3;AN=6;DP4=11,0,10,0;MQ=28	GT:PL	0/1:48,0,90	0/1:14,0,57	0/1:26,0,85
OAR1	72994985	.	A	G	51.0889	PASS	DP=37;VDB=0.094989;SGB=-1.69618;RPBZ=0.380585;MQBZ=-3.25564;MQSBZ=1.10096;BQBZ=0.536702;FS=0;MQ0F=0;AC=3;AN=6;DP4=10,1,9,0;MQ=29	GT:PL	0/1:48,0,99	0/1:14,0,69	0/1:26,0,99
OAR1	72995009	.	G	A	74.5699	PASS	DP=69;VDB=0.219284;SGB=-0.412788;RPBZ=1.15148;MQBZ=-4.84606;MQSBZ=-0.323731;BQBZ=0.89603;FS=0;MQ0F=0;AC=3;AN=6;DP4=14,7,11,5;MQ=30	GT:PL	0/1:72,0,156	0/1:13,0,129	0/1:28,0,240
OAR1	72995010	.	G	A	74.5868	PASS	DP=70;VDB=0.217948;SGB=-0.412788;RPBZ=1.18388;MQBZ=-4.84606;MQSBZ=-0.323731;BQBZ=0.346507;FS=0;MQ0F=0;AC=3;AN=6;DP4=14,7,11,5;MQ=30	GT:PL	0/1:72,0,156	0/1:13,0,129	0/1:28,0,239
OAR1	72995024	.	G	A	147.817	PASS	DP=76;VDB=0.237046;SGB=-0.0330749;RPBZ=0.967079;MQBZ=-5.17886;MQSBZ=-0.229794;BQBZ=1.40218;FS=0;MQ0F=0;AC=3;AN=6;DP4=16,8,13,5;MQ=31	GT:PL	0/1:76,0,195	0/1:44,0,149	0/1:65,0,240
OAR1	72995030	.	A	G	167.102	PASS	DP=79;VDB=0.257426;SGB=0.158471;RPBZ=0.77129;MQBZ=-4.9388;MQSBZ=0;BQBZ=1.45558;FS=0;MQ0F=0;AC=3;AN=6;DP4=15,9,14,5;MQ=31	GT:PL	0/1:76,0,212	0/1:44,0,149	0/1:84,0,238
OAR1	72995080	.	C	A	216.386	PASS	DP=76;VDB=3.03235e-09;SGB=0.350984;RPBZ=2.07376;MQBZ=-4.7173;MQSBZ=-1.35952;BQBZ=-0.108609;FS=0;MQ0F=0;AC=3;AN=6;DP4=9,15,9,11;MQ=32	GT:PL	0/1:85,0,209	0/1:43,0,178	0/1:125,0,229
OAR1	73416214	.	T	C	31.88	PASS	DP=27;VDB=0.58;SGB=0.604408;RPBZ=1.67955;MQBZ=0.377964;MQSBZ=-0.881917;BQBZ=-0.465242;FS=0;MQ0F=0;AC=1;AN=6;DP4=6,8,1,1;MQ=40	GT:PL	0/0:0,15,172	0/1:66,0,49	0/0:0,21,231
OAR1	73416227	.	T	C	218.377	PASS	DP=28;VDB=0.0907041;SGB=2.55251;RPBZ=1.21401;MQBZ=-1;MQSBZ=-0.774597;BQBZ=-1.17874;FS=0;MQ0F=0;AC=3;AN=6;DP4=3,5,3,5;MQ=40	GT:PL	0/1:134,0,21	1/1:125,12,0	0/0:0,21,228
OAR1	73799833	.	G	A	50.2952	PASS	DP=50;VDB=0.11189;SGB=1.90845;RPBZ=0.0360778;MQBZ=-0.405295;MQSBZ=-1.94762;BQBZ=1.18681;FS=0;MQ0F=0;AC=1;AN=6;DP4=9,17,1,2;MQ=39	GT:PL	0/0:0,30,255	0/1:85,0,186	0/0:0,24,228
OAR1	73885405	.	T	C	35.7621	PASS	DP=10;VDB=0.02;SGB=0.592737;RPBZ=-0.592349;FS=0;MQ0F=0;AC=1;AN=6;DP4=2,1,2,0;MQ=42	GT:PL	0/0:0,3,42	0/0:0,3,42	0/1:68,0,33
OAR1	74586479	.	A	G	262.104	PASS	DP=52;VDB=0.112797;SGB=-1.33564;RPBZ=-1.05911;MQBZ=0.160918;MQSBZ=-1.73325;BQBZ=0.4332;FS=0;MQ0F=0;AC=3;AN=6;DP4=9,11,6,5;MQ=40	GT:PL	0/1:158,0,237	0/1:119,0,148	0/1:21,0,139
OAR1	74606692	.	C	T	519	PASS	DP=65;VDB=0.0127065;SGB=3.26758;RPBZ=-0.723545;MQBZ=0.650269;MQSBZ=0.533328;BQBZ=-0.513311;FS=0;MQ0F=0;AC=4;AN=6;DP4=9,4,11,11;MQ=39	GT:PL	0/1:111,0,184	0/1:212,0,159	1/1:232,27,0
OAR1	7463587	.	G	A	600.83	PASS	DP=57;VDB=0.000258595;SGB=4.63542;RPBZ=1.35691;MQBZ=-0.288432;MQSBZ=-0.0465002;BQBZ=-0.728523;FS=0;MQ0F=0;AC=5;AN=6;DP4=2,3,17,11;MQ=37	GT:PL	1/1:248,30,0	1/1:255,33,0	0/1:132,0,135
OAR1	74854860	.	A	G	168.041	PASS	DP=42;VDB=0.0725163;SGB=8.72037;RPBZ=0.35367;MQBZ=-0.313414;MQSBZ=1.03437;BQBZ=-1.00178;FS=0;MQ0F=0;AC=2;AN=6;DP4=8,9,2,7;MQ=38	GT:PL	0/0:0,21,222	0/0:0,30,254	1/1:210,27,0
OAR1	74897945	.	G	A	202.088	PASS	DP=39;VDB=0.0759489;SGB=8.72037;RPBZ=2.01731;MQBZ=0.524848;MQSBZ=-1.66997;BQBZ=-0.787187;FS=0;MQ0F=0;AC=2;AN=6;DP4=8,6,6,3;MQ=40	GT:PL	0/0:0,24,240	0/0:0,18,192	1/1:244,27,0
OAR1	74945690	.	C	T	378.97	PASS	DP=52;VDB=0.00908401;SGB=-0.605598;RPBZ=-0.162096;MQBZ=0.637116;MQSBZ=0.712564;BQBZ=0.697298;FS=0;MQ0F=0;AC=4;AN=6;DP4=11,2,6,9;MQ=39	GT:PL	0/1:115,0,67	1/1:217,21,0	0/1:83,0,209
OAR1	75111537	.	G	A	337.005	PASS	DP=25;VDB=0.035336;SGB=2.39566;RPBZ=-0.808475;BQBZ=-0.288675;FS=0;MQ0F=0;AC=5;AN=6;DP4=0,1,4,8;MQ=42	GT:PL	0/1:75,0,33	1/1:42,3,0	1/1:254,27,0
OAR1	75345813	.	C	T	414.03	PASS	DP=35;VDB=0.00257245;SGB=7.16305;RPBZ=0.938581;MQBZ=-0.857493;MQSBZ=1.09109;BQBZ=-0.869657;FS=0;MQ0F=0;AC=5;AN=6;DP4=1,1,6,11;MQ=38	GT:PL	1/1:208,21,0	1/1:245,30,0	0/1:0,6,84
OAR1	75586360	.	A	G	146.702	PASS	DP=108;VDB=0.0655911;SGB=7.39213;RPBZ=-2.26707;MQBZ=1.09282;MQSBZ=-0.200579;BQBZ=1.59622;FS=0;MQ0F=0;AC=1;AN=6;DP4=26,27,5,2;MQ=41	GT:PL	0/0:0,72,255	0/1:181,0,255	0/0:0,54,255
OAR1	75601259	.	C	T	451.493	PASS	DP=41;VDB=0.00934837;SGB=2.5838;RPBZ=-1.13215;MQBZ=2.90912;MQSBZ=-1.23844;BQBZ=3.07219;FS=0;MQ0F=0;AC=4;AN=6;DP4=4,3,9,9;MQ=38	GT:PL	0/1:72,0,36	0/1:161,0,93	1/1:255,30,0
OAR1	75614696	.	C	T	180.747	PASS	DP=26;VDB=0.389581;SGB=-0.347021;RPBZ=1.68105;MQBZ=-1.24648;MQSBZ=0.775715;BQBZ=-0.935414;FS=0;MQ0F=0;AC=3;AN=6;DP4=3,4,6,2;MQ=39	GT:PL	0/1:83,0,69	0/0:0,4,148	1/1:135,12,0
OAR1	75652290	.	T	C	63.9804	PASS	DP=39;VDB=0.172317;SGB=3.26056;RPBZ=0.0862782;MQBZ=-3.07409;MQSBZ=1.58745;BQBZ=-3.48664;FS=0;MQ0F=0;AC=2;AN=6;DP4=7,11,3,1;MQ=40	GT:PL	0/0:0,21,235	0/0:0,33,255	1/1:105,12,0
OAR1	75830672	.	G	T	413.19	PASS	DP=48;VDB=0.012761;SGB=8.80519;RPBZ=0.619582;MQBZ=-0.0471405;MQSBZ=-2.54558;BQBZ=0.25545;FS=0;MQ0F=0;AC=3;AN=6;DP4=7,2,11,7;MQ=41	GT:PL	1/1:255,33,0	0/1:199,0,51	0/0:0,21,213
OAR1	75874313	.	G	A	251.113	PASS	DP=40;VDB=0.0183209;SGB=4.81957;RPBZ=-1.04468;MQBZ=-0.312408;MQSBZ=-0.721687;BQBZ=-1.01198;FS=0;MQ0F=0;AC=3;AN=6;DP4=5,8,5,6;MQ=39	GT:PL	1/1:78,6,0	0/1:212,0,146	0/0:0,21,204
OAR1	76147350	.	A	G	51.6016	PASS	DP=24;VDB=0.372756;SGB=-2.00771;RPBZ=0.715305;MQBZ=-0.313823;MQSBZ=-0.581087;BQBZ=-2.20794;FS=0;MQ0F=0;AC=2;AN=6;DP4=4,5,3,1;MQ=39	GT:PL	0/1:57,0,62	0/1:31,0,130	0/0:0,9,119
OAR1	76338605	.	C	T	183.726	PASS	DP=62;VDB=0.0462669;SGB=10.1602;RPBZ=-0.0380909;MQBZ=1.70417;MQSBZ=0.513828;BQBZ=2.28239;FS=0;MQ0F=0;AC=1;AN=6;DP4=15,11,7,2;MQ=40	GT:PL	0/0:0,33,255	0/0:0,24,236	0/1:218,0,157
OAR1	7650366	.	G	C	36.4958	PASS	DP=59;VDB=0.732596;SGB=1.90845;RPBZ=0.19066;MQBZ=-1.56976;MQSBZ=0.187623;BQBZ=-0.379473;FS=0;MQ0F=0;AC=1;AN=6;DP4=18,12,3,0;MQ=40	GT:PL	0/0:0,48,255	0/0:0,27,255	0/1:71,0,128
OAR1	76905388	.	G	C	111.911	PASS	DP=30;VDB=0.01209;SGB=-1.62982;RPBZ=-0.389792;MQBZ=-0.316957;MQSBZ=1.54059;BQBZ=1.07883;FS=0;MQ0F=0;AC=2;AN=6;DP4=8,4,2,3;MQ=39	GT:PL	0/1:121,0,55	0/1:27,0,132	0/0:0,18,178
OAR1	77014528	.	C	T	69.8733	PASS	DP=40;VDB=0.249971;SGB=-2.00512;RPBZ=-1.26696;MQBZ=0.831703;MQSBZ=-1.37024;BQBZ=-0.210417;FS=0;MQ0F=0;AC=2;AN=6;DP4=13,6,3,1;MQ=39	GT:PL	0/0:0,27,254	0/1:21,0,172	0/1:86,0,97
OAR1	77193250	.	C	T	84.485	PASS	DP=8;VDB=0.0264014;SGB=-0.169451;RPBZ=-1.34164;FS=0;MQ0F=0;AC=5;AN=6;DP4=0,1,0,3;MQ=42	GT:PL	1/1:77,6,0	1/1:42,3,0	0/1:0,3,42
OAR1	77212422	.	G	T	212.975	PASS	DP=65;VDB=0.0455447;SGB=14.3163;RPBZ=1.76622;MQBZ=-1.53205;MQSBZ=0;BQBZ=-0.277825;FS=0;MQ0F=0;AC=2;AN=6;DP4=15,9,6,6;MQ=38	GT:PL	0/0:0,39,255	0/0:0,33,255	1/1:255,36,0
OAR1	77761282	.	G	A	124.806	PASS	DP=54;VDB=0.168702;SGB=6.01014;RPBZ=-0.501926;MQBZ=-1.92292;MQSBZ=0.493824;BQBZ=-0.251646;FS=0;MQ0F=0.0185185;AC=1;AN=6;DP4=16,9,2,4;MQ=39	GT:PL	0/0:0,18,177	0/1:159,0,120	0/0:0,45,255
OAR1	78025439	.	G	C	349.161	PASS	DP=31;VDB=0.0991019;SGB=1.95091;RPBZ=-0.757322;MQBZ=-0.223197;MQSBZ=-0.681878;BQBZ=0.340068;FS=0;MQ0F=0;AC=5;AN=6;DP4=2,1,6,8;MQ=39	GT:PL	1/1:84,6,0	1/1:198,24,0	0/1:101,0,93
OAR1	7923111	.	T	C	45.1855	PASS	DP=16;VDB=0.0264014;SGB=-2.36533;RPBZ=-1.87205;MQBZ=0.57735;MQSBZ=-1.41421;BQBZ=-1.35401;FS=0;MQ0F=0;AC=3;AN=6;DP4=5,4,3,0;MQ=40	GT:PL	1/1:58,6,0	0/1:26,0,18	0/0:0,24,216
OAR1	7923160	.	G	A	89.5376	PASS	DP=23;VDB=0.0356013;SGB=3.26056;RPBZ=-0.309031;MQBZ=0.666667;MQSBZ=-0.790569;BQBZ=1.25529;FS=0;MQ0F=0;AC=1;AN=6;DP4=4,5,1,3;MQ=40	GT:PL	0/0:0,6,67	0/0:0,6,66	0/1:123,0,143
OAR1	79306812	.	G	A	122.789	PASS	DP=22;VDB=0.0525422;SGB=3.78388;RPBZ=1.6297;MQBZ=0.845154;MQSBZ=-1;BQBZ=-0.959238;FS=0;MQ0F=0;AC=1;AN=6;DP4=3,4,3,2;MQ=41	GT:PL	0/0:0,12,143	0/0:0,3,42	0/1:156,0,57
OAR1	79325187	.	A	T	206.795	PASS	DP=23;VDB=0.610419;SGB=0.0993888;RPBZ=-0.258768;MQBZ=0.905929;MQSBZ=0.627646;BQBZ=0.687386;FS=0;MQ0F=0;AC=4;AN=6;DP4=4,2,3,5;MQ=37	GT:PL	0/1:30,0,88	1/1:194,18,0	0/1:20,0,76
OAR1	79389914	.	A	G	43.5833	PASS	DP=34;VDB=0.21346;SGB=1.90845;RPBZ=0.591276;MQBZ=-0.784401;MQSBZ=-0.355771;BQBZ=-0.28931;FS=0;MQ0F=0;AC=1;AN=6;DP4=10,6,2,1;MQ=39	GT:PL	0/0:0,33,255	0/0:0,12,151	0/1:78,0,24
OAR1	7940181	.	A	C	394.176	PASS	DP=47;VDB=0.127437;SGB=8.86124;RPBZ=-1.59324;MQBZ=-1.46254;MQSBZ=0.343604;BQBZ=-1.24101;FS=0;MQ0F=0;AC=4;AN=6;DP4=3,5,8,9;MQ=39	GT:PL	1/1:181,15,0	1/1:255,36,0	0/0:0,24,255
OAR1	79455433	.	T	C	69.7901	PASS	DP=6;VDB=0.0349142;SGB=0.792269;RPBZ=0.29277;MQBZ=0.316228;BQBZ=-0.447214;FS=0;MQ0F=0;AC=5;AN=6;DP4=0,1,0,5;MQ=35	GT:PL	1/1:23,3,0	1/1:82,12,0	0/1:0,3,36
OAR1	7953938	.	C	G	56.8902	PASS	DP=13;VDB=0.303109;SGB=0.00946272;RPBZ=-0.435613;MQBZ=-1;MQSBZ=0.755929;BQBZ=-0.68313;FS=0;MQ0F=0;AC=4;AN=6;DP4=3,1,4,0;MQ=33	GT:PL	1/1:48,6,0	1/1:48,6,0	0/0:0,12,141
OAR1	7957736	.	A	G	103.969	PASS	DP=19;VDB=0.354838;SGB=2.63855;RPBZ=0.32476;BQBZ=0.816497;FS=0;MQ0F=0;AC=1;AN=6;DP4=4,2,2,2;MQ=42	GT:PL	0/0:0,3,36	0/0:0,9,118	0/1:137,0,60
OAR1	79630746	.	C	T	508.995	PASS	DP=53;VDB=0.132002;SGB=3.0325;RPBZ=0.192702;MQBZ=-0.981231;MQSBZ=-0.975224;BQBZ=-0.0797677;FS=0;MQ0F=0;AC=4;AN=6;DP4=5,5,10,11;MQ=37	GT:PL	1/1:238,27,0	0/1:104,0,153	0/1:203,0,129
OAR1	7968557	.	G	A	39.4754	PASS	DP=13;VDB=0.02;SGB=0.592737;RPBZ=1.97203;MQBZ=0.632456;MQSBZ=0.632456;BQBZ=0.632456;FS=0;MQ0F=0;AC=1;AN=6;DP4=3,2,2,0;MQ=41	GT:PL	0/0:0,6,72	0/0:0,9,119	0/1:77,6,0
OAR1	7989758	.	G	A	34.9932	PASS	DP=27;VDB=0.1;SGB=0.604408;RPBZ=0.726342;MQBZ=0.836486;MQSBZ=0.857143;BQBZ=-0.703;FS=0;MQ0F=0;AC=1;AN=6;DP4=5,9,1,1;MQ=39	GT:PL	0/0:0,24,198	0/1:69,0,82	0/0:0,9,108
OAR1	79911502	.	G	C	325.403	PASS	DP=43;VDB=0.0299596;SGB=-0.984023;RPBZ=0.668746;MQBZ=0.178611;MQSBZ=0.803751;BQBZ=1.2204;FS=0;MQ0F=0;AC=3;AN=6;DP4=7,4,6,7;MQ=40	GT:PL	0/1:96,0,132	0/1:97,0,123	0/1:167,0,54
OAR1	80042147	.	C	T	178.196	PASS	DP=31;VDB=0.000517627;SGB=-1.72086;RPBZ=-1.59231;MQBZ=-1.43346;MQSBZ=1.17564;BQBZ=-0.481046;FS=0;MQ0F=0;AC=3;AN=6;DP4=9,3,5,4;MQ=38	GT:PL	0/1:41,0,137	0/1:93,0,143	0/1:79,0,47
OAR1	80065242	.	G	T	134.716	PASS	DP=16;VDB=0.0180471;SGB=0.717222;RPBZ=2.23607;MQBZ=1.29099;MQSBZ=-0.377964;BQBZ=-0.774597;FS=0;MQ0F=0;AC=2;AN=6;DP4=0,3,1,4;MQ=41	GT:PL	0/0:0,3,42	0/1:94,0,30	0/1:75,0,31
OAR1	80103307	.	A	G	212.986	PASS	DP=86;VDB=0.101616;SGB=20.625;RPBZ=-0.20856;MQBZ=1.71572;MQSBZ=0.390417;BQBZ=-0.844874;FS=0;MQ0F=0.0348837;AC=2;AN=6;DP4=12,17,10,8;MQ=31	GT:PL	0/0:0,27,218	0/0:0,51,255	1/1:255,32,0
OAR1	80129654	.	T	C	65.2029	PASS	DP=20;VDB=0.108225;SGB=3.78388;RPBZ=-1.03325;MQBZ=-0.897655;MQSBZ=-1.24383;BQBZ=-0.987421;FS=0;MQ0F=0;AC=1;AN=6;DP4=3,5,0,5;MQ=38	GT:PL	0/0:0,9,107	0/1:99,0,57	0/0:0,9,113
OAR1	80136178	.	A	T	233.603	PASS	DP=42;VDB=0.0103008;SGB=-1.52654;RPBZ=1.03317;MQBZ=0.370625;MQSBZ=0.145371;BQBZ=-0.947114;FS=0;MQ0F=0;AC=3;AN=6;DP4=6,9,6,4;MQ=38	GT:PL	0/1:119,0,27	0/1:137,0,137	0/1:12,0,220
OAR1	80214772	.	C	T	174.219	PASS	DP=22;VDB=0.610244;SGB=1.94896;RPBZ=-0.357634;MQBZ=2.02869;MQSBZ=1.08889;BQBZ=1.0556;FS=0;MQ0F=0;AC=3;AN=6;DP4=4,2,1,6;MQ=37	GT:PL	0/1:72,0,34	0/0:0,12,132	1/1:142,15,0
OAR1	80218923	.	T	G	286.642	PASS	DP=45;VDB=4.99604e-05;SGB=8.80961;RPBZ=-0.426804;MQBZ=-1.0571;MQSBZ=0.0629941;BQBZ=-0.110315;FS=0;MQ0F=0;AC=3;AN=6;DP4=5,3,6,9;MQ=41	GT:PL	0/1:72,0,66	0/0:0,18,204	1/1:255,39,0
OAR1	80237767	.	T	C	34.1785	PASS	DP=18;VDB=0.02;SGB=0.604408;RPBZ=-0.29277;MQBZ=0.534522;BQBZ=-0.801784;FS=0;MQ0F=0;AC=1;AN=6;DP4=7,0,2,0;MQ=41	GT:PL	0/0:0,9,104	0/0:0,9,105	0/1:68,0,33
OAR1	80237881	.	T	C	30.8792	PASS	DP=25;VDB=0.06;SGB=0.604408;RPBZ=2.25973;MQBZ=0.377964;MQSBZ=-0.774597;BQBZ=1.29099;FS=0;MQ0F=0;AC=1;AN=6;DP4=4,10,2,0;MQ=41	GT:PL	0/1:65,0,66	0/0:0,18,178	0/0:0,18,191
OAR1	80283750	.	C	T	63.0119	PASS	DP=29;VDB=0.309755;SGB=1.90845;RPBZ=1.1625;MQBZ=-1.05247;MQSBZ=1.28812;BQBZ=1.0618;FS=0;MQ0F=0;AC=1;AN=6;DP4=8,5,1,2;MQ=40	GT:PL	0/0:0,9,108	0/1:97,0,115	0/0:0,18,207
OAR1	80283768	.	G	A	114.95	PASS	DP=31;VDB=0.332598;SGB=-1.62982;RPBZ=-1.19837;MQBZ=-0.689312;MQSBZ=0.282843;BQBZ=1.2464;FS=0;MQ0F=0;AC=2;AN=6;DP4=4,7,2,3;MQ=40	GT:PL	0/1:33,0,75	0/1:118,0,97	0/0:0,18,202
OAR1	80530706	.	G	A	183.041	PASS	DP=37;VDB=0.0441652;SGB=1.89663;RPBZ=0.382168;MQBZ=0.763763;MQSBZ=-1.05409;BQBZ=-0.396942;FS=0;MQ0F=0;AC=2;AN=6;DP4=5,7,5,2;MQ=41	GT:PL	0/1:134,0,98	0/1:85,0,89	0/0:0,18,206
OAR1	80684188	.	A	C	35.0226	PASS	DP=24;VDB=0.1;SGB=0.604408;RPBZ=0.597098;MQBZ=0.802887;MQSBZ=-1.03133;BQBZ=0.627646;FS=0;MQ0F=0;AC=1;AN=6;DP4=2,9,1,1;MQ=36	GT:PL	0/1:69,0,77	0/0:0,9,119	0/0:0,15,118
OAR1	80743873	.	T	C	37.891	PASS	DP=32;VDB=0.1;SGB=0.604408;RPBZ=2.24108;MQBZ=0.377964;MQSBZ=-0.774597;FS=0;MQ0F=0;AC=1;AN=6;DP4=5,9,1,1;MQ=40	GT:PL	0/0:0,21,199	0/0:0,15,169	0/1:72,0,65
OAR1	8084644	.	A	C	74.8195	PASS	DP=46;VDB=0.646346;SGB=3.26056;RPBZ=-0.595524;MQBZ=-0.985138;MQSBZ=-0.294884;BQBZ=-1.98292;FS=0;MQ0F=0;AC=1;AN=6;DP4=9,12,1,3;MQ=41	GT:PL	0/0:0,33,255	0/0:0,21,234	0/1:109,0,93
OAR1	80901323	.	A	G	125.835	PASS	DP=33;VDB=0.0180471;SGB=-1.63269;RPBZ=1.6435;MQBZ=0.620174;MQSBZ=-1.11803;BQBZ=1.13933;FS=0;MQ0F=0;AC=2;AN=6;DP4=7,6,3,2;MQ=41	GT:PL	0/1:63,0,105	0/1:99,0,128	0/0:0,18,181
OAR1	81059482	.	G	A	421.04	PASS	DP=96;VDB=9.19723e-05;SGB=1.96045;RPBZ=-1.31409;MQBZ=-1.19992;MQSBZ=0.629772;BQBZ=0.852468;FS=0;MQ0F=0;AC=3;AN=6;DP4=8,16,12,16;MQ=39	GT:PL	0/1:206,0,194	0/0:0,12,255	1/1:255,57,0
OAR1	81170754	.	G	A	44.2432	PASS	DP=9;VDB=0.0221621;SGB=1.56341;RPBZ=-1.53704;MQBZ=1.53704;FS=0;MQ0F=0;AC=1;AN=6;DP4=5,0,3,0;MQ=37	GT:PL	0/0:0,3,36	0/1:77,0,41	0/0:0,6,55
OAR1	81489500	.	G	A	38.699	PASS	DP=20;VDB=0.672523;SGB=1.56341;RPBZ=0.412011;MQBZ=-0.60553;MQSBZ=0.270801;BQBZ=-0.760726;FS=0;MQ0F=0;AC=1;AN=6;DP4=5,3,0,3;MQ=38	GT:PL	0/0:0,3,42	0/1:72,0,85	0/0:0,12,153
OAR1	82366989	.	T	A	80.0088	PASS	DP=14;VDB=0.828494;SGB=0.00946272;RPBZ=0;MQBZ=-1.23865;MQSBZ=-0.639635;BQBZ=0.330719;FS=0;MQ0F=0;AC=3;AN=6;DP4=3,1,2,2;MQ=34	GT:PL	1/1:82,6,0	0/1:35,0,50	0/0:0,6,78
OAR1	82792726	.	A	G	224.7	PASS	DP=25;VDB=0.440716;SGB=2.4014;RPBZ=-1.03507;MQBZ=-1.27475;MQSBZ=-0.212459;BQBZ=-0.362372;FS=0;MQ0F=0;AC=2;AN=6;DP4=4,2,4,4;MQ=41	GT:PL	0/1:154,0,57	0/1:107,0,30	0/0:0,9,113
OAR1	82869297	.	C	G	164.936	PASS	DP=33;VDB=0.0544391;SGB=1.94896;RPBZ=0.507908;MQBZ=0.139573;MQSBZ=0.303822;BQBZ=0.115577;FS=0;MQ0F=0;AC=2;AN=6;DP4=4,7,1,6;MQ=39	GT:PL	0/1:50,0,50	0/1:151,0,75	0/0:0,18,207
OAR1	82931750	.	T	C	431.142	PASS	DP=43;VDB=0.000150003;SGB=10.4934;RPBZ=-0.144834;MQBZ=1.14948;MQSBZ=-2.4669;BQBZ=-0.600371;FS=0;MQ0F=0;AC=4;AN=6;DP4=1,6,10,10;MQ=36	GT:PL	1/1:218,21,0	1/1:255,39,0	0/0:0,21,179
OAR1	83077265	.	A	G	95.9572	PASS	DP=31;VDB=0.173131;SGB=-1.63269;RPBZ=-0.790625;MQBZ=-0.0677377;MQSBZ=0.560124;BQBZ=-0.566074;FS=0;MQ0F=0;AC=2;AN=6;DP4=7,6,4,1;MQ=38	GT:PL	0/1:63,0,69	0/1:69,0,99	0/0:0,24,228
OAR1	83345362	.	T	G	299.449	PASS	DP=50;VDB=0.129134;SGB=5.3158;RPBZ=1.27256;MQBZ=0.832101;MQSBZ=0.400716;BQBZ=1.33361;FS=0;MQ0F=0;AC=2;AN=6;DP4=8,7,3,9;MQ=41	GT:PL	0/1:227,0,52	0/1:109,0,126	0/0:0,27,249
OAR1	83389518	.	C	T	148.036	PASS	DP=45;VDB=0.095534;SGB=-9.12118;RPBZ=0.0292201;MQBZ=0.744854;MQSBZ=-0.244167;BQBZ=-0.864752;FS=0;MQ0F=0;AC=3;AN=6;DP4=8,11,6,1;MQ=39	GT:PL	0/1:88,0,161	0/1:48,0,179	0/1:49,0,158
OAR1	83405015	.	G	A	52.8607	PASS	DP=31;VDB=0.107235;SGB=1.90845;RPBZ=-0.789933;MQBZ=1.08332;MQSBZ=-0.426713;BQBZ=1.40312;FS=0;MQ0F=0;AC=1;AN=6;DP4=8,8,0,3;MQ=38	GT:PL	0/0:0,18,195	0/0:0,18,180	0/1:87,0,93
OAR1	8340868	.	G	A	164.699	PASS	DP=62;VDB=0.0439727;SGB=-9.73547;RPBZ=-2.45737;MQBZ=-1.79016;MQSBZ=-0.167664;BQBZ=1.47364;FS=0;MQ0F=0;AC=2;AN=6;DP4=11,16,5,3;MQ=40	GT:PL	0/1:126,0,151	0/0:0,27,255	0/1:75,0,135
OAR1	83431375	.	A	G	186.055	PASS	DP=46;VDB=0.00472538;SGB=8.77574;RPBZ=0.159146;MQBZ=0.673715;MQSBZ=-0.0320372;BQBZ=-0.166498;FS=0;MQ0F=0;AC=2;AN=6;DP4=10,10,4,4;MQ=38	GT:PL	0/0:0,24,188	0/0:0,36,255	1/1:228,24,0
OAR1	83863218	.	G	A	213.143	PASS	DP=35;VDB=0.0189358;SGB=2.57447;RPBZ=-0.590993;MQBZ=0.687492;MQSBZ=-0.475956;BQBZ=1.00349;FS=0;MQ0F=0;AC=2;AN=6;DP4=6,7,2,6;MQ=40	GT:PL	0/1:107,0,12	0/0:0,30,255	0/1:144,0,47
OAR1	83930212	.	C	T	61.0072	PASS	DP=34;VDB=0.0437511;SGB=-2.00512;RPBZ=-1.46959;MQBZ=0.5;MQSBZ=-1;BQBZ=1.56033;FS=0;MQ0F=0;AC=1;AN=6;DP4=7,9,3,1;MQ=40	GT:PL	0/0:0,15,140	0/0:21,39,202	0/1:95,0,134
OAR1	83930225	.	A	G	34.7857	PASS	DP=31;VDB=0.36;SGB=0.604408;RPBZ=-1.00383;MQBZ=0.342997;MQSBZ=-0.948683;BQBZ=1.0971;FS=0;MQ0F=0;AC=1;AN=6;DP4=8,9,1,1;MQ=40	GT:PL	0/1:69,0,38	0/0:0,18,200	0/0:0,24,244
OAR1	84176163	.	A	G	34.4592	PASS	DP=18;VDB=0.02;SGB=0.604408;RPBZ=1.43027;MQBZ=0.872872;MQSBZ=-0.188982;BQBZ=1.43027;FS=0;MQ0F=0;AC=1;AN=6;DP4=2,4,2,0;MQ=39	GT:PL	0/0:0,9,84	0/1:68,0,33	0/0:0,6,61
OAR1	84385999	.	C	A	241.018	PASS	DP=20;VDB=0.00276924;SGB=0.63205;RPBZ=-1.63294;MQBZ=-0.547723;MQSBZ=1.08012;BQBZ=-0.733833;FS=0;MQ0F=0;AC=4;AN=6;DP4=2,1,4,6;MQ=39	GT:PL	0/1:30,0,36	0/1:66,0,66	1/1:181,21,0
OAR1	84426844	.	C	A	199.586	PASS	DP=34;VDB=0.0412858;SGB=8.72037;RPBZ=-0.0910697;MQBZ=1;MQSBZ=1.41421;BQBZ=-1.73216;FS=0;MQ0F=0;AC=2;AN=6;DP4=4,5,2,7;MQ=41	GT:PL	0/0:0,9,119	0/0:0,18,209	1/1:241,27,0
OAR1	8461495	.	C	T	598.175	PASS	DP=41;VDB=0.0115151;SGB=3.2425;RPBZ=-0.158719;MQBZ=-0.644658;MQSBZ=-0.644061;BQBZ=0.424584;FS=0;MQ0F=0;AC=5;AN=6;DP4=2,0,13,9;MQ=39	GT:PL	1/1:239,27,0	1/1:242,24,0	0/1:152,0,52
OAR1	84616194	.	A	G	62.7846	PASS	DP=44;VDB=0.0411132;SGB=1.90845;RPBZ=-1.65875;MQBZ=-0.703065;MQSBZ=0.377754;BQBZ=1.20386;FS=0;MQ0F=0;AC=1;AN=6;DP4=8,15,2,1;MQ=39	GT:PL	0/0:0,21,195	0/1:97,0,124	0/0:0,36,255
OAR1	84809340	.	G	A	232.205	PASS	DP=79;VDB=0.00147155;SGB=2.22082;RPBZ=0.714428;MQBZ=-0.686954;MQSBZ=-1.01857;BQBZ=0.0783593;FS=0;MQ0F=0;AC=2;AN=6;DP4=15,17,6,9;MQ=39	GT:PL	0/0:0,60,255	0/1:13,0,244	0/1:255,0,39
OAR1	85150159	.	G	A	123.041	PASS	DP=9;VDB=0.38486;SGB=-0.661244;RPBZ=0;BQBZ=-0.5;FS=0;MQ0F=0;AC=5;AN=6;DP4=1,0,3,1;MQ=42	GT:PL	1/1:42,3,0	0/1:36,0,36	1/1:78,6,0
OAR1	85179597	.	C	T	81.8038	PASS	DP=43;VDB=0.230191;SGB=3.26056;RPBZ=0.546029;MQBZ=-0.10926;MQSBZ=-0.165185;BQBZ=0.0512989;FS=0;MQ0F=0;AC=1;AN=6;DP4=9,11,1,3;MQ=38	GT:PL	0/1:116,0,93	0/0:0,24,255	0/0:0,27,233
OAR1	85907521	.	C	T	99.1519	PASS	DP=16;VDB=0.273436;SGB=0.717222;RPBZ=0.318198;MQBZ=-0.774597;MQSBZ=0.968246;BQBZ=0.239046;FS=0;MQ0F=0;AC=3;AN=6;DP4=0,5,2,3;MQ=35	GT:PL	1/1:62,6,0	0/1:75,0,47	0/0:0,9,77
OAR1	85961723	.	C	T	251.352	PASS	DP=51;VDB=0.00196647;SGB=-1.33564;RPBZ=-1.67461;MQBZ=-2.04878;MQSBZ=0.209165;BQBZ=-1.14684;FS=0;MQ0F=0;AC=3;AN=6;DP4=10,7,6,5;MQ=41	GT:PL	0/1:176,0,126	0/1:90,0,218	0/1:21,0,134
OAR1	86323355	.	A	G	209.947	PASS	DP=59;VDB=0.0301687;SGB=12.6061;RPBZ=-0.168662;MQBZ=-0.751305;MQSBZ=0.616022;BQBZ=-0.453733;FS=0;MQ0F=0;AC=1;AN=6;DP4=10,11,7,5;MQ=39	GT:PL	0/1:245,0,36	0/0:0,18,163	0/0:0,39,255
OAR1	86576466	.	G	A	213.532	PASS	DP=64;VDB=0.0711853;SGB=11.5453;RPBZ=0.335894;MQBZ=0.381881;MQSBZ=1.39468;BQBZ=0.694382;FS=0;MQ0F=0;AC=1;AN=6;DP4=13,13,5,5;MQ=39	GT:PL	0/0:0,27,255	0/1:248,0,120	0/0:0,36,255
OAR1	86702173	.	C	T	618.909	PASS	DP=95;VDB=0.00334733;SGB=7.23326;RPBZ=0.65533;MQBZ=-1.49373;MQSBZ=0.56064;BQBZ=-0.286095;FS=0;MQ0F=0;AC=4;AN=6;DP4=10,10,18,16;MQ=40	GT:PL	0/1:194,0,211	0/1:206,0,255	1/1:255,54,0
OAR1	86944771	.	C	T	571.741	PASS	DP=70;VDB=0.000214353;SGB=7.88515;RPBZ=-0.426444;MQBZ=1.01941;MQSBZ=0.402632;BQBZ=0.386765;FS=0;MQ0F=0;AC=5;AN=6;DP4=2,3,18,14;MQ=39	GT:PL	0/1:96,0,143	1/1:255,39,0	1/1:255,48,0
OAR1	87033059	.	A	G	495.529	PASS	DP=37;VDB=0.143644;SGB=2.94393;RPBZ=0.660019;MQBZ=0.88384;MQSBZ=-0.857894;BQBZ=0.347973;FS=0;MQ0F=0;AC=5;AN=6;DP4=0,2,12,7;MQ=38	GT:PL	1/1:255,27,0	0/1:105,0,47	1/1:170,21,0
OAR1	87189071	.	C	T	636.653	PASS	DP=55;VDB=2.54572e-06;SGB=5.89473;RPBZ=0.786603;MQBZ=1.31788;MQSBZ=-0.779261;BQBZ=2.531;FS=0;MQ0F=0;AC=5;AN=6;DP4=1,4,15,14;MQ=37	GT:PL	1/1:247,27,0	1/1:255,42,0	0/1:169,0,98
OAR1	87199470	.	C	T	265.505	PASS	DP=32;VDB=0.0165061;SGB=-1.72086;RPBZ=2.14473;MQBZ=0.796791;MQSBZ=0.579485;BQBZ=1.54919;FS=0;MQ0F=0;AC=4;AN=6;DP4=5,3,4,5;MQ=38	GT:PL	1/1:119,9,0	0/1:69,0,86	0/1:113,0,136
OAR1	87311908	.	T	G	114.849	PASS	DP=39;VDB=0.0230738;SGB=4.63151;RPBZ=-1.07644;MQBZ=1.29355;MQSBZ=1.24851;BQBZ=1.07238;FS=0;MQ0F=0;AC=1;AN=6;DP4=12,6,1,4;MQ=40	GT:PL	0/0:0,27,253	0/0:0,15,158	0/1:149,0,118
OAR1	87811542	.	A	C	598.681	PASS	DP=73;VDB=0.0331264;SGB=6.60472;RPBZ=1.35529;MQBZ=-1.2037;MQSBZ=-0.44057;BQBZ=0.34987;FS=0;MQ0F=0;AC=5;AN=6;DP4=1,6,16,17;MQ=40	GT:PL	1/1:255,39,0	0/1:123,0,174	1/1:255,48,0
OAR1	87877942	.	T	C	262.529	PASS	DP=40;VDB=0.596168;SGB=4.68384;RPBZ=0.298801;MQBZ=-1;MQSBZ=-1.09545;BQBZ=-1.80751;FS=0;MQ0F=0;AC=3;AN=6;DP4=7,4,5,6;MQ=41	GT:PL	0/1:88,0,68	1/1:215,24,0	0/0:0,27,255
OAR1	88064720	.	G	A	33.6927	PASS	DP=14;VDB=0.32;SGB=-1.03207;RPBZ=0;BQBZ=0.632456;FS=0;MQ0F=0;AC=2;AN=6;DP4=2,3,1,1;MQ=42	GT:PL	0/0:0,6,84	0/1:36,0,36	0/1:33,0,62
OAR1	88088574	.	A	C	575.482	PASS	DP=96;VDB=5.30324e-05;SGB=10.8605;RPBZ=0.374613;MQBZ=1.65122;MQSBZ=0.12772;BQBZ=2.26896;FS=0;MQ0F=0.0104167;AC=5;AN=6;DP4=8,3,27,21;MQ=37	GT:PL	0/1:100,0,215	1/1:255,66,0	1/1:255,66,0
OAR1	88221101	.	G	A,T	47.3767	PASS	DP=22;VDB=0.25494;SGB=-2.34028;RPBZ=-0.434248;MQBZ=-0.250713;MQSBZ=0.250713;BQBZ=-2.36452;FS=0;MQ0F=0;AC=2,2;AN=6;DP4=3,4,2,3;MQ=41	GT:PL	0/2:27,33,100,0,72,69	0/1:8,0,166,23,169,184	1/2:84,25,19,64,0,61
OAR1	88375654	.	G	C	74.9003	PASS	DP=46;VDB=0.0630446;SGB=-8.50594;RPBZ=1.22198;MQBZ=-0.193948;MQSBZ=-1.67964;BQBZ=-1.64524;FS=0;MQ0F=0;AC=3;AN=6;DP4=12,8,4,2;MQ=40	GT:PL	0/1:48,0,190	0/1:13,0,168	0/1:54,0,164
OAR1	88547229	.	A	T	139.971	PASS	DP=27;VDB=0.0459681;SGB=-0.821;RPBZ=2.32379;MQBZ=-1.38873;MQSBZ=0.694365;BQBZ=2.76107;FS=0;MQ0F=0;AC=5;AN=6;DP4=2,1,6,0;MQ=37	GT:PL	1/1:104,9,0	0/1:61,0,88	1/1:8,3,0
OAR1	88564412	.	C	A	147.73	PASS	DP=74;VDB=0.862874;SGB=12.9307;RPBZ=-0.265167;MQBZ=-1.08588;MQSBZ=0.964831;BQBZ=-2.41786;FS=0;MQ0F=0.0135135;AC=1;AN=6;DP4=13,17,9,2;MQ=40	GT:PL	0/0:0,27,225	0/1:182,0,255	0/0:0,27,230
OAR1	88590345	.	G	A	39.8636	PASS	DP=18;VDB=0.460446;SGB=-0.535564;RPBZ=0.342922;MQBZ=-1.52753;MQSBZ=-0.654654;BQBZ=-0.654654;FS=0;MQ0F=0;AC=2;AN=6;DP4=2,5,1,2;MQ=40	GT:PL	0/0:0,3,42	0/1:24,0,161	0/1:51,0,33
OAR1	88599683	.	A	G	134.643	PASS	DP=43;VDB=0.015363;SGB=-1.25106;RPBZ=-0.186205;MQBZ=-0.123505;MQSBZ=-1.5103;BQBZ=-0.812538;FS=0;MQ0F=0;AC=2;AN=6;DP4=7,9,2,4;MQ=40	GT:PL	0/1:66,0,135	0/0:0,21,220	0/1:105,0,137
OAR1	88599737	.	C	T	181.267	PASS	DP=62;VDB=0.0738748;SGB=-0.0964228;RPBZ=0.521598;MQBZ=-0.100439;MQSBZ=-0.654229;BQBZ=-0.250217;FS=0;MQ0F=0;AC=2;AN=6;DP4=10,17,4,5;MQ=40	GT:PL	0/0:0,33,255	0/1:61,0,218	0/1:157,0,178
OAR1	88607510	.	C	T	483.962	PASS	DP=59;VDB=0.0617706;SGB=3.14698;RPBZ=-1.19923;MQBZ=-0.74162;MQSBZ=-0.849837;BQBZ=-0.567013;FS=0;MQ0F=0;AC=4;AN=6;DP4=5,6,8,12;MQ=41	GT:PL	1/1:255,33,0	0/1:87,0,231	0/1:178,0,93
OAR1	88664169	.	A	C	541.967	PASS	DP=72;VDB=0.00158184;SGB=6.44438;RPBZ=1.62837;MQBZ=1.62621;MQSBZ=-0.53505;BQBZ=0.584795;FS=0;MQ0F=0.0138889;AC=4;AN=6;DP4=4,8,15,15;MQ=39	GT:PL	0/1:172,0,121	0/1:151,0,170	1/1:255,51,0
OAR1	88914834	.	C	T	301.998	PASS	DP=58;VDB=0.0516519;SGB=5.27335;RPBZ=0.17633;MQBZ=0.230857;MQSBZ=0.750979;BQBZ=0.458107;FS=0;MQ0F=0;AC=2;AN=6;DP4=10,10,4,8;MQ=40	GT:PL	0/0:0,24,247	0/1:151,0,131	0/1:187,0,192
OAR1	89072087	.	G	A	59.4874	PASS	DP=30;VDB=0.0560361;SGB=1.90845;RPBZ=1.7736;MQBZ=0.650791;MQSBZ=-1.16086;BQBZ=0.142155;FS=0;MQ0F=0;AC=1;AN=6;DP4=5,10,2,1;MQ=40	GT:PL	0/0:0,30,255	0/0:0,3,36	0/1:93,0,116
OAR1	89462488	.	T	C	234.823	PASS	DP=38;VDB=0.0688607;SGB=3.89867;RPBZ=-0.392036;MQBZ=-0.809512;MQSBZ=-1.28646;BQBZ=-0.265363;FS=0;MQ0F=0;AC=3;AN=6;DP4=3,8,4,6;MQ=40	GT:PL	0/0:0,21,206	0/1:142,0,123	1/1:133,15,0
OAR1	89591727	.	A	G	318.675	PASS	DP=40;VDB=0.126318;SGB=5.3158;RPBZ=1.00344;MQBZ=-1.25499;MQSBZ=-0.13817;BQBZ=-1.25499;FS=0;MQ0F=0;AC=3;AN=6;DP4=5,4,6,6;MQ=41	GT:PL	1/1:255,24,0	0/1:104,0,98	0/0:0,18,211
OAR1	89714967	.	A	C	252.486	PASS	DP=34;VDB=0.000245069;SGB=-1.69618;RPBZ=0.0894638;MQBZ=-1;MQSBZ=0.707107;BQBZ=0.121716;FS=0;MQ0F=0;AC=3;AN=6;DP4=7,2,5,4;MQ=41	GT:PL	0/1:153,0,103	0/1:30,0,90	0/1:104,0,63
OAR1	89719092	.	A	G	34.3749	PASS	DP=11;VDB=0.44;SGB=-1.03207;RPBZ=-0.476731;MQBZ=0.707107;MQSBZ=0.707107;BQBZ=0.707107;FS=0;MQ0F=0;AC=2;AN=6;DP4=3,1,1,1;MQ=41	GT:PL	0/0:0,3,42	0/1:36,0,30	0/1:33,0,68
OAR1	89719166	.	A	G	55.7407	PASS	DP=45;VDB=0.845642;SGB=1.90845;RPBZ=-0.202029;MQBZ=-1.15749;MQSBZ=-0.0500771;BQBZ=-0.103055;FS=0;MQ0F=0;AC=1;AN=6;DP4=16,7,2,1;MQ=41	GT:PL	0/0:0,9,104	0/1:90,0,160	0/0:0,45,255
OAR1	89880491	.	C	T	414.52	PASS	DP=70;VDB=0.00292591;SGB=9.38538;RPBZ=0.446458;MQBZ=0.408987;MQSBZ=-0.716985;BQBZ=-0.676513;FS=0;MQ0F=0;AC=3;AN=6;DP4=12,10,8,10;MQ=38	GT:PL	1/1:238,27,0	0/1:217,0,241	0/0:0,33,255
OAR1	90043372	.	T	G	89.975	PASS	DP=29;VDB=0.902899;SGB=-1.63269;RPBZ=-0.211337;MQBZ=-1.0634;MQSBZ=-2.07093;BQBZ=-1.48664;FS=0;MQ0F=0;AC=2;AN=6;DP4=7,5,1,4;MQ=38	GT:PL	0/0:0,18,193	0/1:60,0,130	0/1:66,0,47
OAR1	90053451	.	G	C	196.056	PASS	DP=45;VDB=0.909714;SGB=3.36078;RPBZ=0.455104;MQBZ=0.0756534;MQSBZ=1.53049;BQBZ=2.25854;FS=0;MQ0F=0;AC=2;AN=6;DP4=13,3,6,3;MQ=37	GT:PL	0/1:199,0,46	0/1:33,0,174	0/0:0,18,179
OAR1	90098950	.	G	A	495.844	PASS	DP=63;VDB=0.0200992;SGB=7.3593;RPBZ=0.0906142;MQBZ=-1.22584;MQSBZ=-0.31651;BQBZ=-0.795663;FS=0;MQ0F=0;AC=5;AN=6;DP4=4,2,16,12;MQ=40	GT:PL	1/1:255,45,0	1/1:255,36,0	0/1:21,0,182
OAR1	90302918	.	C	T	34.9903	PASS	DP=25;VDB=0.68;SGB=0.604408;RPBZ=-0.54893;MQBZ=0.599145;MQSBZ=0.104828;BQBZ=0.763763;FS=0;MQ0F=0;AC=1;AN=6;DP4=6,6,1,1;MQ=40	GT:PL	0/0:0,18,199	0/0:0,9,119	0/1:69,0,88
OAR1	90353665	.	T	C	449.495	PASS	DP=39;VDB=0.0599872;SGB=1.47006;RPBZ=1.44587;MQBZ=1.93289;MQSBZ=1.00146;BQBZ=2.88675;FS=0;MQ0F=0;AC=5;AN=6;DP4=2,4,10,5;MQ=40	GT:PL	1/1:204,18,0	1/1:220,21,0	0/1:60,0,153
OAR1	90397617	.	C	T	332.243	PASS	DP=30;VDB=0.0460103;SGB=0.470932;RPBZ=0.287916;MQBZ=-0.984732;MQSBZ=1.65616;BQBZ=-1.49209;FS=0;MQ0F=0;AC=5;AN=6;DP4=2,3,5,6;MQ=40	GT:PL	1/1:211,18,0	0/1:90,0,161	1/1:65,6,0
OAR1	90435443	.	T	C	272.892	PASS	DP=26;VDB=0.0647638;SGB=-1.69982;RPBZ=-1.45048;MQBZ=0.85948;MQSBZ=1.64083;BQBZ=2.01269;FS=0;MQ0F=0;AC=4;AN=6;DP4=5,2,4,5;MQ=41	GT:PL	1/1:176,15,0	0/1:64,0,101	0/1:69,0,90
[truncated: 3,344,177 more chars]
