# Supplementary material for: Development of a high-density sub-species-specific targeted SNP assay for Rocky Mountain bighorn sheep (Ovis canadensis canadensis)
Source: PeerJ. 2024 Feb 26;12:e16946. doi: 10.7717/peerj.16946 (PMC10903336; doi:10.7717/peerj.16946)
Supplement: Supplemental Information 10 [file peerj-12-16946-s010.zip › Desert_50K_SNPsvcf.vcf]

##fileformat=VCFv4.2
##FILTER=<ID=PASS,Description="All filters passed">
##bcftoolsVersion=1.13+htslib-1.13
##bcftoolsCommand=mpileup -f OAR3.1_50Kregions.fa -b Desert_50K.txt
##reference=file://OAR3.1_50Kregions.fa
##contig=<ID=OAR1,length=275612895>
##contig=<ID=OAR2,length=248993846>
##contig=<ID=OAR3,length=224283230>
##contig=<ID=OAR4,length=119255633>
##contig=<ID=OAR5,length=107901688>
##contig=<ID=OAR6,length=117031472>
##contig=<ID=OAR7,length=100079507>
##contig=<ID=OAR8,length=90695168>
##contig=<ID=OAR9,length=94726778>
##contig=<ID=OAR10,length=86447213>
##contig=<ID=OAR11,length=62248096>
##contig=<ID=OAR12,length=79100223>
##contig=<ID=OAR13,length=83079144>
##contig=<ID=OAR14,length=62722625>
##contig=<ID=OAR15,length=80923592>
##contig=<ID=OAR16,length=71719816>
##contig=<ID=OAR17,length=72286588>
##contig=<ID=OAR18,length=68604602>
##contig=<ID=OAR19,length=60464314>
##contig=<ID=OAR20,length=51176841>
##contig=<ID=OAR21,length=50073674>
##contig=<ID=OAR22,length=50832532>
##contig=<ID=OAR23,length=62330649>
##contig=<ID=OAR24,length=42034648>
##contig=<ID=OAR25,length=45367442>
##contig=<ID=OAR26,length=44077779>
##contig=<ID=OARX,length=135437088>
##ALT=<ID=*,Description="Represents allele(s) other than observed.">
##INFO=<ID=INDEL,Number=0,Type=Flag,Description="Indicates that the variant is an INDEL.">
##INFO=<ID=IDV,Number=1,Type=Integer,Description="Maximum number of raw reads supporting an indel">
##INFO=<ID=IMF,Number=1,Type=Float,Description="Maximum fraction of raw reads supporting an indel">
##INFO=<ID=DP,Number=1,Type=Integer,Description="Raw read depth">
##INFO=<ID=VDB,Number=1,Type=Float,Description="Variant Distance Bias for filtering splice-site artefacts in RNA-seq data (bigger is better)",Version="3">
##INFO=<ID=RPBZ,Number=1,Type=Float,Description="Mann-Whitney U-z test of Read Position Bias (closer to 0 is better)">
##INFO=<ID=MQBZ,Number=1,Type=Float,Description="Mann-Whitney U-z test of Mapping Quality Bias (closer to 0 is better)">
##INFO=<ID=BQBZ,Number=1,Type=Float,Description="Mann-Whitney U-z test of Base Quality Bias (closer to 0 is better)">
##INFO=<ID=MQSBZ,Number=1,Type=Float,Description="Mann-Whitney U-z test of Mapping Quality vs Strand Bias (closer to 0 is better)">
##INFO=<ID=SCBZ,Number=1,Type=Float,Description="Mann-Whitney U-z test of Soft-Clip Length Bias (closer to 0 is better)">
##INFO=<ID=FS,Number=1,Type=Float,Description="Phred-scaled p-value using Fisher's exact test to detect strand bias">
##INFO=<ID=SGB,Number=1,Type=Float,Description="Segregation based metric.">
##INFO=<ID=MQ0F,Number=1,Type=Float,Description="Fraction of MQ0 reads (smaller is better)">
##FORMAT=<ID=PL,Number=G,Type=Integer,Description="List of Phred-scaled genotype likelihoods">
##FORMAT=<ID=GT,Number=1,Type=String,Description="Genotype">
##INFO=<ID=AC,Number=A,Type=Integer,Description="Allele count in genotypes for each ALT allele, in the same order as listed">
##INFO=<ID=AN,Number=1,Type=Integer,Description="Total number of alleles in called genotypes">
##INFO=<ID=DP4,Number=4,Type=Integer,Description="Number of high-quality ref-forward , ref-reverse, alt-forward and alt-reverse bases">
##INFO=<ID=MQ,Number=1,Type=Integer,Description="Average mapping quality">
##bcftools_callVersion=1.13+htslib-1.13
##bcftools_callCommand=call -mv -Ov -o Desert_50K.vcf; Date=Thu Oct 27 09:36:25 2022
##bcftools_filterVersion=1.10.2+htslib-1.10.2
##bcftools_filterCommand=filter -e 'QUAL <30' -o Desert_50K_SNPs_QUAL30.vcf Desert_50K_SNPs.recode.vcf; Date=Thu Oct 27 12:11:33 2022
##bcftools_filterCommand=filter -e 'INFO/DP <6' -o Desert_50K_SNPs_QUAL30_DP6.vcf Desert_50K_SNPs_QUAL30.vcf; Date=Thu Oct 27 12:15:40 2022
#CHROM	POS	ID	REF	ALT	QUAL	FILTER	INFO	FORMAT	SD18001_50Krun	SD18005_50Krun	SD18051_50Krun
OAR1	100126299	.	G	A	431.992	PASS	DP=49;VDB=0.000464616;SGB=3.00976;RPBZ=0.861566;MQBZ=-0.371696;MQSBZ=-0.0876951;BQBZ=-0.260973;FS=0;MQ0F=0.0204082;AC=4;AN=6;DP4=3,6,9,10;MQ=38	GT:PL	0/1:108,0,51	1/1:255,33,0	0/1:105,0,175
OAR1	100139598	.	C	T	315.05	PASS	DP=56;VDB=0.00187095;SGB=-0.416123;RPBZ=0.776461;MQBZ=-1.75253;MQSBZ=-0.527756;BQBZ=-1.05529;FS=0;MQ0F=0.0178571;AC=4;AN=6;DP4=4,11,6,10;MQ=36	GT:PL	0/1:32,0,142	1/1:198,15,0	0/1:122,0,236
OAR1	100270157	.	C	T	85.5211	PASS	DP=59;VDB=0.0615984;SGB=4.63151;RPBZ=0.931999;MQBZ=-2.57016;MQSBZ=-0.762064;BQBZ=0.267864;FS=0;MQ0F=0;AC=1;AN=6;DP4=16,12,2,3;MQ=40	GT:PL	0/0:0,33,255	0/0:0,27,255	0/1:120,0,224
OAR1	100357472	.	G	C	195.034	PASS	DP=24;VDB=0.131006;SGB=-0.381925;RPBZ=1.27652;MQBZ=-1.27098;MQSBZ=-0.546942;BQBZ=-0.822851;FS=0;MQ0F=0;AC=4;AN=6;DP4=4,2,5,3;MQ=38	GT:PL	1/1:77,6,0	0/1:87,0,126	0/1:66,0,65
OAR1	100523981	.	G	A	61.0761	PASS	DP=41;VDB=0.440419;SGB=-1.62982;RPBZ=0.353557;MQBZ=-1.02052;MQSBZ=0.988826;BQBZ=-0.0536266;FS=0;MQ0F=0;AC=2;AN=6;DP4=10,7,5,0;MQ=41	GT:PL	0/0:0,18,195	0/1:15,0,225	0/1:83,0,98
OAR1	100528326	.	A	G	81.1021	PASS	DP=12;VDB=0.226768;SGB=0.717222;RPBZ=-0.327544;MQBZ=-1.07763;MQSBZ=0.219971;BQBZ=0;FS=0;MQ0F=0;AC=2;AN=6;DP4=1,4,3,2;MQ=32	GT:PL	0/1:30,0,66	0/1:86,0,12	0/0:0,6,56
OAR1	100535361	.	T	C	253.987	PASS	DP=79;VDB=0.0724957;SGB=1.83436;RPBZ=2.25673;MQBZ=-0.761939;MQSBZ=-0.847778;BQBZ=-1.11502;FS=0;MQ0F=0;AC=2;AN=6;DP4=18,20,8,6;MQ=36	GT:PL	0/1:162,0,116	0/1:128,0,147	0/0:0,78,255
OAR1	100692465	.	T	C	267.573	PASS	DP=29;VDB=0.0300738;SGB=6.58314;RPBZ=0.078002;MQBZ=-1.56447;MQSBZ=-0.802554;BQBZ=-2.09068;FS=0;MQ0F=0;AC=3;AN=6;DP4=0,6,2,13;MQ=38	GT:PL	0/0:0,9,101	1/1:186,24,0	0/1:121,0,69
OAR1	100735178	.	A	C	58.7678	PASS	DP=45;VDB=0.0983484;SGB=1.90845;RPBZ=0.611276;MQBZ=-2.64575;MQSBZ=1.41421;BQBZ=-0.617213;FS=0;MQ0F=0;AC=1;AN=6;DP4=6,15,2,1;MQ=41	GT:PL	0/1:93,0,108	0/0:0,27,255	0/0:0,24,250
OAR1	100778632	.	T	C	530.807	PASS	DP=53;VDB=0.128092;SGB=3.61025;RPBZ=0.150148;MQBZ=-0.358716;MQSBZ=-0.150053;BQBZ=-0.50792;FS=0;MQ0F=0;AC=4;AN=6;DP4=5,4,9,14;MQ=38	GT:PL	0/1:100,0,198	1/1:255,30,0	0/1:212,0,33
OAR1	101092637	.	G	A	390.393	PASS	DP=83;VDB=0.00761652;SGB=10.868;RPBZ=1.27487;MQBZ=-0.295975;MQSBZ=1.40813;BQBZ=-0.150953;FS=0;MQ0F=0;AC=2;AN=8;DP4=11,16,8,12;MQ=40	GT:PL	0/1:173,0,164	0/0:0,36,255	0/1:255,0,170
OAR1	101284085	.	A	G	31.7285	PASS	DP=122;VDB=0.00671048;SGB=3.26056;RPBZ=-1.32329;MQBZ=0.879506;MQSBZ=0.852368;BQBZ=-3.32747;FS=0;MQ0F=0;AC=1;AN=6;DP4=38,28,4,0;MQ=39	GT:PL	0/0:0,57,255	0/1:67,0,248	0/0:0,102,255
OAR1	101284142	.	C	A	62.9416	PASS	DP=121;VDB=0.0922732;SGB=3.26056;RPBZ=-2.59189;MQBZ=0.942518;MQSBZ=0.35454;BQBZ=0.397553;FS=0;MQ0F=0;AC=1;AN=6;DP4=24,40,1,3;MQ=38	GT:PL	0/0:0,54,255	0/1:98,0,255	0/0:0,96,255
OAR1	101318680	.	G	C	314.965	PASS	DP=84;VDB=0.0268543;SGB=9.65518;RPBZ=1.48922;MQBZ=2.44546;MQSBZ=-1.17382;BQBZ=0.643464;FS=0;MQ0F=0;AC=2;AN=6;DP4=13,19,12,6;MQ=39	GT:PL	0/1:96,0,220	0/0:0,39,255	0/1:255,0,200
OAR1	10169957	.	G	T	453.813	PASS	DP=53;VDB=0.0206052;SGB=3.6749;RPBZ=0.31822;MQBZ=-0.220818;MQSBZ=0.666497;BQBZ=0.538208;FS=0;MQ0F=0;AC=3;AN=6;DP4=5,4,15,8;MQ=36	GT:PL	0/1:121,0,21	0/1:142,0,106	0/1:228,0,56
OAR1	101704910	.	T	C	176.658	PASS	DP=12;VDB=0.00339258;SGB=-0.0654034;RPBZ=-1.62747;MQBZ=-0.571429;MQSBZ=-1.17108;BQBZ=-0.936329;FS=0;MQ0F=0;AC=5;AN=6;DP4=1,0,2,5;MQ=39	GT:PL	1/1:42,3,0	1/1:72,6,0	0/1:97,0,27
OAR1	101838910	.	T	C	117.819	PASS	DP=67;VDB=0.170249;SGB=4.63151;RPBZ=2.3624;MQBZ=1.2599;MQSBZ=0.453617;BQBZ=1.86061;FS=0;MQ0F=0;AC=1;AN=6;DP4=21,14,3,2;MQ=38	GT:PL	0/0:0,42,255	0/1:152,0,147	0/0:0,45,255
OAR1	101838934	.	C	T	259.991	PASS	DP=64;VDB=0.0155054;SGB=1.44814;RPBZ=0.303117;MQBZ=-0.309703;MQSBZ=0.645295;BQBZ=-0.39706;FS=0;MQ0F=0;AC=2;AN=6;DP4=12,12,3,10;MQ=39	GT:PL	0/1:94,0,233	0/0:0,33,255	0/1:202,0,82
OAR1	102249153	.	T	A	212.975	PASS	DP=81;VDB=0.000204148;SGB=15.7021;RPBZ=-0.113009;MQBZ=-1.22926;MQSBZ=0.135324;BQBZ=-0.141416;FS=0;MQ0F=0;AC=2;AN=6;DP4=16,16,4,9;MQ=39	GT:PL	1/1:255,39,0	0/0:0,30,255	0/0:0,66,255
OAR1	102262187	.	G	A	197.173	PASS	DP=48;VDB=0.0569337;SGB=8.77574;RPBZ=0.530505;MQBZ=-0.0500771;MQSBZ=-1.5438;BQBZ=0.0713167;FS=0;MQ0F=0;AC=2;AN=6;DP4=8,10,3,5;MQ=39	GT:PL	1/1:239,24,0	0/0:0,15,172	0/0:0,39,255
OAR1	102494672	.	A	G	256.683	PASS	DP=50;VDB=0.000889954;SGB=-1.13949;RPBZ=1.61295;MQBZ=-0.537018;MQSBZ=-0.203657;BQBZ=-1.75273;FS=0;MQ0F=0;AC=3;AN=6;DP4=5,10,6,6;MQ=38	GT:PL	0/1:30,0,105	0/1:100,0,142	0/1:162,0,171
OAR1	102494738	.	T	C	216.31	PASS	DP=37;VDB=0.105288;SGB=3.22748;RPBZ=-1.74937;MQBZ=1.03321;MQSBZ=-0.453757;BQBZ=1.65145;FS=0;MQ0F=0;AC=2;AN=6;DP4=4,7,3,6;MQ=38	GT:PL	0/0:0,9,118	0/1:130,0,38	0/1:122,0,138
OAR1	102494752	.	T	C	234.46	PASS	DP=29;VDB=0.0543611;SGB=-0.0320892;RPBZ=-1.00331;MQBZ=1.39146;MQSBZ=-0.0927642;BQBZ=0.546942;FS=0;MQ0F=0;AC=3;AN=6;DP4=3,2,2,7;MQ=38	GT:PL	0/1:36,0,36	0/1:107,0,2	0/1:126,0,47
OAR1	102811954	.	T	C	128.401	PASS	DP=127;VDB=0.362972;SGB=0.289633;RPBZ=-2.36827;MQBZ=-2.47431;MQSBZ=-1.41635;BQBZ=0.76969;FS=0;MQ0F=0;AC=2;AN=8;DP4=22,36,5,5;MQ=39	GT:PL	0/0:0,57,255	0/1:60,0,255	0/1:110,0,255
OAR1	10290021	.	T	C	326.52	PASS	DP=54;VDB=0.0570522;SGB=5.94801;RPBZ=-0.802341;MQBZ=0.713464;MQSBZ=1.2735;BQBZ=-0.176294;FS=0;MQ0F=0;AC=3;AN=6;DP4=7,11,8,5;MQ=40	GT:PL	1/1:216,21,0	0/0:0,24,244	0/1:151,0,234
OAR1	102920135	.	C	A	31.4151	PASS	DP=14;VDB=0.0190094;SGB=-2.48239;RPBZ=2.3094;MQBZ=1.21395;MQSBZ=-1.82093;BQBZ=0.29767;FS=0;MQ0F=0;AC=3;AN=6;DP4=1,3,3,1;MQ=27	GT:PL	0/1:14,0,4	0/1:22,0,17	0/1:29,0,23
OAR1	103103720	.	T	C	66.2593	PASS	DP=27;VDB=0.228191;SGB=1.90845;RPBZ=-1.6749;MQBZ=-1.1007;MQSBZ=0.0980581;BQBZ=1.11803;FS=0;MQ0F=0;AC=1;AN=6;DP4=5,7,2,1;MQ=41	GT:PL	0/0:0,21,229	0/0:0,6,72	0/1:100,0,96
OAR1	103134429	.	A	G	140.869	PASS	DP=38;VDB=0.0583107;SGB=7.45221;RPBZ=-2.1352;MQBZ=-0.27942;MQSBZ=0.240487;BQBZ=-0.665826;FS=0;MQ0F=0;AC=1;AN=6;DP4=5,9,2,6;MQ=39	GT:PL	0/0:0,12,153	0/0:0,18,176	0/1:175,0,113
OAR1	103151556	.	G	A	51.8068	PASS	DP=66;VDB=0.0941127;SGB=1.90845;RPBZ=-0.471934;MQBZ=-1.17305;MQSBZ=0.179781;BQBZ=-0.71795;FS=0;MQ0F=0;AC=1;AN=6;DP4=14,18,2,1;MQ=39	GT:PL	0/1:86,0,102	0/0:0,33,255	0/0:0,54,255
OAR1	103269980	.	G	A	70.7011	PASS	DP=72;VDB=0.0178597;SGB=6.01014;RPBZ=-0.806881;MQBZ=-1.81911;MQSBZ=0.944213;BQBZ=-0.976393;FS=0;MQ0F=0;AC=1;AN=6;DP4=20,17,4,2;MQ=37	GT:PL	0/0:0,30,255	0/1:105,0,157	0/0:0,60,255
OAR1	10331056	.	C	T	440.493	PASS	DP=97;VDB=0.000636708;SGB=17.0002;RPBZ=0.928945;MQBZ=-0.80306;MQSBZ=-0.897213;BQBZ=-1.04267;FS=0;MQ0F=0;AC=3;AN=6;DP4=9,16,12,17;MQ=40	GT:PL	0/0:0,36,255	1/1:255,51,0	0/1:226,0,255
OAR1	10343934	.	G	T	32.8979	PASS	DP=28;VDB=0.44;SGB=0.604408;RPBZ=-1.93398;MQBZ=-0.627364;MQSBZ=-0.447628;BQBZ=0.845154;FS=0;MQ0F=0;AC=1;AN=6;DP4=4,10,1,1;MQ=39	GT:PL	0/1:67,0,83	0/0:0,12,153	0/0:0,21,195
OAR1	104099922	.	T	A	233.893	PASS	DP=56;VDB=0.00315565;SGB=0.675585;RPBZ=-1.19699;MQBZ=-1.86557;MQSBZ=0.507414;BQBZ=-0.83934;FS=0;MQ0F=0;AC=2;AN=6;DP4=14,7,5,6;MQ=38	GT:PL	0/1:135,0,156	0/1:135,0,167	0/0:0,24,234
OAR1	104179138	.	G	A	141.02	PASS	DP=37;VDB=0.114818;SGB=1.26965;RPBZ=1.81557;MQBZ=0.679366;MQSBZ=-0.852803;BQBZ=-1.47196;FS=0;MQ0F=0;AC=2;AN=6;DP4=3,10,5,1;MQ=40	GT:PL	0/0:0,12,153	0/1:54,0,130	0/1:123,0,99
OAR1	104281491	.	A	G	162.248	PASS	DP=29;VDB=0.0713017;SGB=1.94896;RPBZ=-0.348429;MQBZ=-1.98898;MQSBZ=-0.414371;BQBZ=-1.56492;FS=0;MQ0F=0;AC=3;AN=6;DP4=4,4,3,4;MQ=39	GT:PL	0/1:141,0,24	1/1:61,6,0	0/0:0,21,233
OAR1	104333088	.	C	T	317.18	PASS	DP=45;VDB=0.00042802;SGB=9.11847;RPBZ=-0.767392;MQBZ=-1.59674;MQSBZ=-0.128669;BQBZ=-1.295;FS=0;MQ0F=0;AC=2;AN=6;DP4=5,4,9,7;MQ=39	GT:PL	0/0:0,12,142	0/1:97,0,134	0/1:255,0,0
OAR1	104451376	.	C	T	54.1827	PASS	DP=10;VDB=0.0896691;SGB=2.63855;RPBZ=0.32476;MQBZ=-0.602804;FS=0;MQ0F=0;AC=2;AN=6;DP4=6,0,4,0;MQ=36	GT:PL	0/0:0,6,66	0/0:0,12,102	1/1:94,12,0
OAR1	104556397	.	A	G	377.984	PASS	DP=111;VDB=4.2843e-05;SGB=4.9247;RPBZ=0.0226582;MQBZ=-2.83755;MQSBZ=2.55204;BQBZ=-1.41096;FS=0;MQ0F=0.00900901;AC=2;AN=6;DP4=18,21,15,7;MQ=39	GT:PL	0/1:222,0,255	0/0:0,54,255	0/1:192,0,214
OAR1	104725368	.	T	G	178.041	PASS	DP=29;VDB=0.000300311;SGB=0.859313;RPBZ=3.43431;MQBZ=-2.47103;MQSBZ=-0.982173;BQBZ=1.5376;FS=0;MQ0F=0;AC=3;AN=6;DP4=7,0,9,4;MQ=30	GT:PL	0/1:45,0,37	0/1:93,0,56	0/1:75,0,34
OAR1	104725380	.	C	A	202.238	PASS	DP=36;VDB=0.000910127;SGB=1.20049;RPBZ=2.83568;MQBZ=-2.43451;MQSBZ=-0.734217;BQBZ=0.406312;FS=0;MQ0F=0;AC=3;AN=6;DP4=6,1,8,6;MQ=31	GT:PL	0/1:97,0,45	0/1:54,0,72	0/1:86,0,51
OAR1	104725391	.	A	G	267.576	PASS	DP=36;VDB=0.000162435;SGB=1.40401;RPBZ=2.83165;MQBZ=-2.40561;MQSBZ=-0.599951;BQBZ=1.00884;FS=0;MQ0F=0;AC=3;AN=6;DP4=6,1,8,7;MQ=31	GT:PL	0/1:97,0,45	0/1:102,0,69	0/1:104,0,51
OAR1	104725417	.	C	T	187.196	PASS	DP=41;VDB=0.00697498;SGB=-1.30148;RPBZ=-1.36537;MQBZ=-0.931853;MQSBZ=-0.729124;BQBZ=-0.140517;FS=0;MQ0F=0;AC=3;AN=6;DP4=8,5,6,5;MQ=32	GT:PL	0/1:45,0,97	0/1:54,0,152	0/1:123,0,55
OAR1	104859451	.	C	T	381.719	PASS	DP=46;VDB=0.00552332;SGB=3.39089;RPBZ=-0.963686;MQBZ=0.580585;MQSBZ=-1.43348;BQBZ=-1.23736;FS=0;MQ0F=0;AC=4;AN=6;DP4=3,7,9,9;MQ=37	GT:PL	0/1:18,0,177	0/1:145,0,80	1/1:255,36,0
OAR1	104939117	.	C	G	368.506	PASS	DP=58;VDB=0.0273861;SGB=8.08861;RPBZ=1.13944;MQBZ=1.31212;MQSBZ=-1.78325;BQBZ=1.3784;FS=0;MQ0F=0;AC=3;AN=6;DP4=7,13,7,9;MQ=37	GT:PL	1/1:162,15,0	0/1:247,0,105	0/0:0,42,255
OAR1	104956415	.	C	T	359.375	PASS	DP=38;VDB=5.5771e-05;SGB=7.97557;RPBZ=1.07229;MQBZ=0.470712;MQSBZ=-0.150073;BQBZ=2.55958;FS=0;MQ0F=0;AC=4;AN=6;DP4=2,4,3,13;MQ=38	GT:PL	0/0:0,18,155	1/1:146,15,0	1/1:255,33,0
OAR1	105135020	.	T	C	31.659	PASS	DP=32;VDB=0.38;SGB=0.604408;RPBZ=1.51528;MQBZ=0.721428;MQSBZ=0.38656;BQBZ=1.60101;FS=0;MQ0F=0;AC=1;AN=6;DP4=7,11,1,1;MQ=39	GT:PL	0/1:66,0,98	0/0:0,15,146	0/0:0,27,250
OAR1	105628491	.	G	A	602.538	PASS	DP=55;VDB=0.000240918;SGB=6.79728;RPBZ=-1.06993;MQBZ=-0.327327;MQSBZ=0.19789;BQBZ=-0.674398;FS=0;MQ0F=0;AC=5;AN=6;DP4=0,1,19,11;MQ=40	GT:PL	0/1:128,0,27	1/1:255,33,0	1/1:255,45,0
OAR1	105696784	.	G	C	463.601	PASS	DP=94;VDB=0.000181055;SGB=9.92888;RPBZ=-1.68065;MQBZ=-0.886625;MQSBZ=-0.113734;BQBZ=0.308921;FS=0;MQ0F=0;AC=5;AN=8;DP4=8,4,16,23;MQ=40	GT:PL	0/0:6,39,255	1/1:255,45,0	1/1:255,69,0
OAR1	105740276	.	C	T	227.313	PASS	DP=142;VDB=0.0108839;SGB=2.60706;RPBZ=0.554965;MQBZ=1.1109;MQSBZ=-0.742263;BQBZ=1.1527;FS=0;MQ0F=0;AC=2;AN=6;DP4=39,25,7,9;MQ=39	GT:PL	0/1:9,0,255	0/0:0,66,255	0/1:255,0,255
OAR1	106015178	.	C	T	86.817	PASS	DP=65;VDB=0.303109;SGB=3.26056;RPBZ=-0.859163;MQBZ=0.567638;MQSBZ=0.477589;BQBZ=1.47348;FS=0;MQ0F=0.0461538;AC=1;AN=6;DP4=12,19,1,3;MQ=34	GT:PL	0/0:0,27,227	0/1:121,0,93	0/0:0,51,255
OAR1	106109585	.	T	C	120.86	PASS	DP=45;VDB=0.200927;SGB=-1.24859;RPBZ=-2.16796;MQBZ=0.891313;MQSBZ=0.734918;BQBZ=1.53897;FS=0;MQ0F=0.0888889;AC=2;AN=6;DP4=10,9,1,5;MQ=30	GT:PL	1/1:160,7,0	0/0:0,12,123	0/0:0,39,255
OAR1	106109653	.	C	T	57.6618	PASS	DP=24;VDB=0.11189;SGB=1.90845;RPBZ=-0.171644;MQBZ=-0.806226;MQSBZ=1.8619;BQBZ=0.206453;FS=0;MQ0F=0;AC=1;AN=6;DP4=3,7,2,1;MQ=39	GT:PL	0/0:0,12,125	0/1:92,0,30	0/0:0,15,159
OAR1	106151472	.	G	T	58.2361	PASS	DP=20;VDB=0.137328;SGB=1.56341;RPBZ=2.35278;MQBZ=0.612372;MQSBZ=-1.32288;BQBZ=1.41852;FS=0;MQ0F=0;AC=1;AN=6;DP4=4,4,3,0;MQ=41	GT:PL	0/0:0,9,119	0/0:0,9,110	0/1:92,0,61
OAR1	106151524	.	G	A	99.5701	PASS	DP=30;VDB=0.387746;SGB=4.97668;RPBZ=0.65127;MQBZ=0.774597;MQSBZ=-1.73205;BQBZ=0.356235;FS=0;MQ0F=0;AC=1;AN=6;DP4=6,4,6,0;MQ=41	GT:PL	0/0:0,12,153	0/0:0,12,146	0/1:134,0,42
OAR1	106255915	.	A	G	224.672	PASS	DP=58;VDB=0.0249134;SGB=0.675585;RPBZ=-0.755229;MQBZ=-1.35893;MQSBZ=-2.00166;BQBZ=-0.858898;FS=0;MQ0F=0;AC=3;AN=6;DP4=14,7,4,7;MQ=37	GT:PL	1/1:136,15,0	0/0:0,30,233	0/1:129,0,246
OAR1	106572502	.	T	C	164.805	PASS	DP=42;VDB=0.075316;SGB=7.39213;RPBZ=-0.224178;BQBZ=0.707107;FS=0;MQ0F=0;AC=1;AN=6;DP4=6,8,5,2;MQ=42	GT:PL	0/0:0,9,118	0/1:199,0,90	0/0:0,24,255
OAR1	106629751	.	T	A	31.2426	PASS	DP=28;VDB=0.02;SGB=0.604408;RPBZ=1.60077;MQBZ=0.703211;MQSBZ=-1.64083;BQBZ=0.0851565;FS=0;MQ0F=0;AC=1;AN=6;DP4=5,9,2,0;MQ=41	GT:PL	0/1:65,0,65	0/0:0,30,240	0/0:0,6,82
OAR1	106703391	.	T	C	397.266	PASS	DP=56;VDB=0.0154224;SGB=4.54065;RPBZ=-1.90461;MQBZ=-0.809833;MQSBZ=-0.782373;BQBZ=-1.00323;FS=0;MQ0F=0;AC=4;AN=6;DP4=8,4,10,11;MQ=39	GT:PL	0/1:32,0,109	1/1:255,42,0	0/1:147,0,219
OAR1	106828417	.	C	T	337.267	PASS	DP=41;VDB=0.000370519;SGB=1.30851;RPBZ=0.135012;MQBZ=1.06364;MQSBZ=0.391869;BQBZ=1.5795;FS=0;MQ0F=0;AC=4;AN=6;DP4=7,2,6,7;MQ=40	GT:PL	0/1:210,0,114	1/1:42,3,0	0/1:120,0,117
OAR1	106857109	.	C	T	350.076	PASS	DP=67;VDB=0.0271091;SGB=-0.604863;RPBZ=1.71621;MQBZ=1.22675;MQSBZ=0.157705;BQBZ=-0.792318;FS=0;MQ0F=0;AC=4;AN=6;DP4=8,14,5,10;MQ=37	GT:PL	0/1:70,0,120	1/1:226,21,0	0/1:91,0,255
OAR1	106982952	.	G	A	503.745	PASS	DP=79;VDB=0.0257376;SGB=5.26499;RPBZ=-1.70181;MQBZ=-1.737;MQSBZ=-0.0176536;BQBZ=-0.520599;FS=0;MQ0F=0;AC=4;AN=6;DP4=8,8,15,11;MQ=40	GT:PL	0/1:111,0,164	1/1:255,45,0	0/1:174,0,252
OAR1	107295709	.	G	A	151.976	PASS	DP=19;VDB=0.0630446;SGB=1.29402;RPBZ=0.827244;MQBZ=-0.912871;MQSBZ=-1.32288;BQBZ=0.824958;FS=0;MQ0F=0;AC=2;AN=6;DP4=3,2,4,2;MQ=40	GT:PL	0/1:63,0,105	0/1:123,0,21	0/0:0,3,36
OAR1	107602636	.	C	T	124.833	PASS	DP=53;VDB=0.0769344;SGB=6.01014;RPBZ=1.35213;MQBZ=0.7351;MQSBZ=1.48976;BQBZ=0.431154;FS=0;MQ0F=0;AC=1;AN=6;DP4=13,10,1,5;MQ=41	GT:PL	0/0:0,27,255	0/0:0,24,237	0/1:159,0,180
OAR1	107927993	.	A	C	387.03	PASS	DP=56;VDB=0.000599174;SGB=5.13418;RPBZ=1.31719;MQBZ=-1.40764;MQSBZ=-1.20239;BQBZ=-0.295842;FS=0;MQ0F=0;AC=4;AN=6;DP4=4,2,15,7;MQ=38	GT:PL	0/1:144,0,21	0/1:24,0,148	1/1:255,45,0
OAR1	108063036	.	T	C	257.123	PASS	DP=54;VDB=0.417606;SGB=5.97069;RPBZ=-0.184355;MQBZ=-0.793834;MQSBZ=-0.173373;BQBZ=-1.26107;FS=0;MQ0F=0;AC=2;AN=6;DP4=8,10,2,11;MQ=39	GT:PL	0/0:0,15,169	0/1:106,0,84	0/1:187,0,245
OAR1	10817730	.	A	T	167.244	PASS	DP=51;VDB=0.377852;SGB=6.01014;RPBZ=0.673347;MQBZ=-0.13817;MQSBZ=0.649198;BQBZ=1.82578;FS=0;MQ0F=0;AC=2;AN=6;DP4=13,9,3,3;MQ=41	GT:PL	0/0:0,27,238	1/1:209,18,0	0/0:0,39,255
OAR1	108410839	.	C	T	111.573	PASS	DP=63;VDB=0.223468;SGB=6.01014;RPBZ=-0.957448;MQBZ=-0.217092;MQSBZ=0.118683;BQBZ=1.34603;FS=0;MQ0F=0;AC=1;AN=6;DP4=10,23,3,3;MQ=39	GT:PL	0/0:0,30,255	0/1:146,0,235	0/0:0,39,255
OAR1	108583488	.	G	A	391.155	PASS	DP=64;VDB=0.0129395;SGB=-0.215916;RPBZ=-0.703498;MQBZ=-0.0713292;MQSBZ=-1.71099;BQBZ=0.228741;FS=0;MQ0F=0;AC=4;AN=6;DP4=6,14,5,12;MQ=40	GT:PL	1/1:224,27,0	0/1:108,0,157	0/1:96,0,255
OAR1	108755739	.	A	G	33.868	PASS	DP=14;VDB=0.02;SGB=-1.03207;RPBZ=-1.95402;MQBZ=0.632456;MQSBZ=1.1547;BQBZ=0.632456;FS=0;MQ0F=0;AC=2;AN=6;DP4=3,2,0,2;MQ=41	GT:PL	0/1:36,0,22	0/0:0,6,77	0/1:33,0,73
OAR1	108755812	.	A	G	293.383	PASS	DP=49;VDB=0.00697497;SGB=-1.3634;RPBZ=1.64253;MQBZ=-0.271779;MQSBZ=-1.61245;BQBZ=0.0366466;FS=0;MQ0F=0;AC=3;AN=6;DP4=11,5,4,7;MQ=41	GT:PL	0/1:129,0,98	0/1:96,0,89	0/1:103,0,250
OAR1	109004118	.	G	A	140.987	PASS	DP=44;VDB=0.00189453;SGB=-1.25106;RPBZ=2.7517;MQBZ=-0.954009;MQSBZ=0.27954;BQBZ=0.48511;FS=0;MQ0F=0;AC=2;AN=6;DP4=10,7,1,5;MQ=39	GT:PL	0/0:0,33,255	0/1:61,0,79	0/1:116,0,87
OAR1	109068488	.	T	C	57.8729	PASS	DP=45;VDB=0.0606158;SGB=3.26056;RPBZ=-0.99469;MQBZ=0.43439;MQSBZ=0.691395;BQBZ=-2.17945;FS=0;MQ0F=0;AC=1;AN=6;DP4=13,6,2,2;MQ=35	GT:PL	0/1:92,0,72	0/0:0,15,166	0/0:0,33,255
OAR1	109192735	.	C	T	37.8519	PASS	DP=35;VDB=0.06;SGB=0.604408;RPBZ=1.06743;MQBZ=0.745606;MQSBZ=0.492268;BQBZ=0.747545;FS=0;MQ0F=0;AC=1;AN=6;DP4=12,5,1,1;MQ=38	GT:PL	0/1:72,0,50	0/0:0,15,165	0/0:0,30,251
OAR1	10926013	.	C	A	140.718	PASS	DP=38;VDB=0.808141;SGB=2.57447;RPBZ=-0.194129;MQBZ=-0.681242;MQSBZ=0.215129;BQBZ=-0.714055;FS=0;MQ0F=0;AC=2;AN=6;DP4=13,2,2,6;MQ=36	GT:PL	0/0:0,15,133	0/1:46,0,101	0/1:131,0,157
OAR1	109336866	.	C	T	31.4699	PASS	DP=53;VDB=0.44;SGB=0.604408;RPBZ=-0.326286;MQBZ=0.59928;MQSBZ=-0.118443;BQBZ=0.508856;FS=0;MQ0F=0;AC=1;AN=6;DP4=14,11,1,1;MQ=39	GT:PL	0/1:66,0,131	0/0:0,39,255	0/0:0,24,252
OAR1	10935737	.	C	T	220.254	PASS	DP=85;VDB=0.000508666;SGB=20.625;RPBZ=0.717641;MQBZ=0.798103;MQSBZ=-1.08649;BQBZ=0.265675;FS=0;MQ0F=0;AC=1;AN=6;DP4=10,19,10,8;MQ=41	GT:PL	0/0:0,36,255	0/0:0,33,255	0/1:255,0,117
OAR1	109564832	.	C	T	555.989	PASS	DP=71;VDB=0.0120044;SGB=3.54756;RPBZ=0.143539;MQBZ=0.428917;MQSBZ=1.29489;BQBZ=1.8278;FS=0;MQ0F=0;AC=4;AN=6;DP4=7,9,10,13;MQ=39	GT:PL	1/1:237,27,0	0/1:129,0,245	0/1:226,0,142
OAR1	109682720	.	G	T	561.717	PASS	DP=75;VDB=7.74069e-05;SGB=9.31099;RPBZ=-2.04131;MQBZ=-1.97295;MQSBZ=-1.84553;BQBZ=-0.56866;FS=0;MQ0F=0;AC=5;AN=6;DP4=3,6,18,18;MQ=38	GT:PL	1/1:187,24,0	0/1:154,0,228	1/1:255,66,0
OAR1	110072974	.	G	C	59.1127	PASS	DP=14;VDB=0.251321;SGB=-0.535564;RPBZ=0.650945;BQBZ=-0.894427;FS=0;MQ0F=0;AC=2;AN=6;DP4=3,3,2,1;MQ=42	GT:PL	0/0:0,12,142	0/1:42,3,0	0/1:54,0,72
OAR1	110100926	.	A	G	31.6859	PASS	DP=22;VDB=0.18;SGB=0.604408;RPBZ=1.903;MQBZ=-1.04881;MQSBZ=-1.39841;BQBZ=-1.04881;FS=0;MQ0F=0;AC=1;AN=6;DP4=7,2,2,0;MQ=40	GT:PL	0/0:0,9,118	0/1:66,0,15	0/0:0,15,147
OAR1	110100997	.	T	C	55.5184	PASS	DP=60;VDB=0.862672;SGB=1.90845;RPBZ=0.177952;MQBZ=0.885861;MQSBZ=0.120525;BQBZ=1.4818;FS=0;MQ0F=0;AC=1;AN=6;DP4=20,12,1,2;MQ=38	GT:PL	0/1:90,0,157	0/0:0,42,255	0/0:0,33,255
OAR1	110150920	.	G	T	242.162	PASS	DP=28;VDB=0.0893344;SGB=3.09522;RPBZ=0.767404;MQBZ=1.22474;MQSBZ=1.06904;BQBZ=-0.421204;FS=0;MQ0F=0;AC=3;AN=6;DP4=2,4,5,4;MQ=40	GT:PL	1/1:190,18,0	0/0:0,12,130	0/1:92,0,69
OAR1	110225148	.	G	A	625.836	PASS	DP=67;VDB=0.00790311;SGB=6.2033;RPBZ=-0.261609;MQBZ=-1.19908;MQSBZ=-1.9687;BQBZ=-0.176105;FS=0;MQ0F=0;AC=5;AN=6;DP4=4,4,12,19;MQ=40	GT:PL	1/1:255,48,0	1/1:225,21,0	0/1:180,0,210
OAR1	110247851	.	A	C	56.9042	PASS	DP=10;VDB=0.0922732;SGB=-2.48239;RPBZ=-1.49695;MQBZ=-1.03056;BQBZ=0.816497;FS=0;MQ0F=0;AC=4;AN=6;DP4=6,0,4,0;MQ=34	GT:PL	0/1:27,0,30	1/1:56,6,0	0/1:9,0,94
OAR1	110247866	.	T	G	100.284	PASS	DP=23;VDB=0.0143941;SGB=-2.34028;RPBZ=-0.927914;MQBZ=-0.594998;MQSBZ=-0.533369;BQBZ=1.24838;FS=0;MQ0F=0;AC=4;AN=6;DP4=5,2,3,2;MQ=33	GT:PL	0/1:31,0,36	1/1:99,9,0	0/1:6,0,149
OAR1	110247891	.	A	G	113.556	PASS	DP=34;VDB=0.00915276;SGB=-2.21267;RPBZ=0.565464;MQBZ=-1.28264;MQSBZ=-0.554255;BQBZ=1.03078;FS=0;MQ0F=0;AC=3;AN=6;DP4=6,6,3,3;MQ=36	GT:PL	0/1:28,0,58	0/1:85,0,63	0/1:36,0,190
OAR1	110247917	.	A	G	109.552	PASS	DP=70;VDB=0.0169122;SGB=-10.3496;RPBZ=3.12462;MQBZ=-2.46317;MQSBZ=0.785335;BQBZ=2.64762;FS=0;MQ0F=0;AC=3;AN=6;DP4=18,13,4,5;MQ=37	GT:PL	0/1:57,0,177	0/1:67,0,203	0/1:25,0,255
OAR1	110278540	.	C	T	587.452	PASS	DP=87;VDB=0.0105556;SGB=1.50455;RPBZ=-0.534373;MQBZ=-1.6189;MQSBZ=0.175967;BQBZ=-0.283632;FS=0;MQ0F=0;AC=3;AN=6;DP4=11,12,12,14;MQ=40	GT:PL	0/1:199,0,132	0/1:195,0,170	0/1:228,0,255
OAR1	11044044	.	G	C	55.4162	PASS	DP=55;VDB=0.228191;SGB=1.90845;RPBZ=-0.234874;MQBZ=0.327327;MQSBZ=1.25831;BQBZ=0.968246;FS=0;MQ0F=0;AC=1;AN=6;DP4=11,17,1,2;MQ=41	GT:PL	0/0:0,15,183	0/1:90,0,193	0/0:0,48,255
OAR1	11060256	.	A	C	391.542	PASS	DP=60;VDB=0.0700188;SGB=8.70985;RPBZ=0.776354;MQBZ=-0.541597;MQSBZ=-1.53348;BQBZ=-0.864457;FS=0;MQ0F=0;AC=3;AN=6;DP4=9,7,5,12;MQ=40	GT:PL	1/1:243,30,0	0/0:0,24,237	0/1:189,0,210
OAR1	110637701	.	A	G	302.688	PASS	DP=62;VDB=9.15274e-05;SGB=-0.981039;RPBZ=-0.213761;MQBZ=-0.506997;MQSBZ=1.54086;BQBZ=0.29883;FS=0;MQ0F=0;AC=3;AN=6;DP4=12,9,7,6;MQ=40	GT:PL	0/1:53,0,121	0/1:134,0,197	0/1:151,0,218
OAR1	111151293	.	C	T	185.88	PASS	DP=51;VDB=0.00149924;SGB=-0.0966342;RPBZ=-0.118436;MQBZ=-1.4711;MQSBZ=-1.99056;BQBZ=-2.23148;FS=0;MQ0F=0;AC=2;AN=6;DP4=11,9,5,4;MQ=40	GT:PL	0/1:109,0,110	0/0:0,27,255	0/1:113,0,198
OAR1	111378442	.	C	T	220.814	PASS	DP=107;VDB=0.279217;SGB=18.4741;RPBZ=-0.506346;MQBZ=1.58966;MQSBZ=0.689322;BQBZ=0.21944;FS=0;MQ0F=0;AC=1;AN=6;DP4=28,18,8,7;MQ=40	GT:PL	0/0:0,48,255	0/0:0,39,255	0/1:255,0,255
OAR1	111390439	.	A	G	101.843	PASS	DP=45;VDB=0.024992;SGB=4.63151;RPBZ=-0.444764;MQBZ=-1.01036;MQSBZ=-0.481125;BQBZ=0.535202;FS=0;MQ0F=0;AC=1;AN=6;DP4=12,8,4,1;MQ=40	GT:PL	0/1:136,0,128	0/0:0,18,187	0/0:0,30,255
OAR1	11141580	.	C	T	339.892	PASS	DP=69;VDB=0.0876184;SGB=11.5841;RPBZ=1.5148;MQBZ=-0.454681;MQSBZ=-0.148281;BQBZ=-1.57538;FS=0;MQ0F=0;AC=2;AN=6;DP4=7,13,10,11;MQ=36	GT:PL	0/0:0,45,255	0/1:122,0,81	0/1:255,0,22
OAR1	111495095	.	G	A	323.525	PASS	DP=47;VDB=0.0440643;SGB=-0.605598;RPBZ=0.302292;MQBZ=-0.834656;MQSBZ=-1.60511;BQBZ=-1.01678;FS=0;MQ0F=0;AC=3;AN=6;DP4=8,5,5,10;MQ=38	GT:PL	0/1:107,0,93	0/1:71,0,180	0/1:180,0,104
OAR1	111551864	.	C	T	296.125	PASS	DP=30;VDB=0.00140532;SGB=0.347274;RPBZ=-1.30763;MQBZ=-0.633761;MQSBZ=1.90806;BQBZ=-1.49019;FS=0;MQ0F=0;AC=4;AN=6;DP4=2,3,5,6;MQ=41	GT:PL	0/1:63,0,103	1/1:170,15,0	0/1:99,0,66
OAR1	111617625	.	A	G	182.457	PASS	DP=31;VDB=0.00667785;SGB=-1.69618;RPBZ=-0.389951;MQBZ=-2.07093;MQSBZ=-0.608347;BQBZ=-0.909059;FS=0;MQ0F=0;AC=3;AN=6;DP4=6,2,5,4;MQ=36	GT:PL	0/1:82,0,58	0/1:108,0,57	0/1:27,0,139
OAR1	111617689	.	T	G	157.486	PASS	DP=28;VDB=0.0348597;SGB=-0.441371;RPBZ=-2.12922;MQBZ=-1.74036;MQSBZ=0.16879;BQBZ=0.580119;FS=0;MQ0F=0;AC=3;AN=6;DP4=5,2,4,4;MQ=36	GT:PL	0/1:88,0,59	0/1:41,0,63	0/1:63,0,95
OAR1	111982857	.	G	T	154.973	PASS	DP=19;VDB=0.739581;SGB=0.717222;RPBZ=-1.05409;MQBZ=1;MQSBZ=-1.22474;BQBZ=0.149071;FS=0;MQ0F=0;AC=4;AN=6;DP4=4,1,2,3;MQ=40	GT:PL	1/1:118,9,0	0/0:0,15,153	1/1:77,6,0
OAR1	112035318	.	G	A	242.92	PASS	DP=57;VDB=0.00242223;SGB=0.289452;RPBZ=0.47285;MQBZ=0.172756;MQSBZ=0.289154;BQBZ=-0.778773;FS=0;MQ0F=0;AC=3;AN=6;DP4=9,14,5,5;MQ=40	GT:PL	0/0:0,27,255	1/1:148,12,0	0/1:135,0,255
OAR1	112104882	.	G	C	106.541	PASS	DP=27;VDB=0.0218651;SGB=4.63151;RPBZ=-0.363331;MQBZ=1.72929;MQSBZ=0.345857;BQBZ=1.9719;FS=0;MQ0F=0;AC=1;AN=6;DP4=7,4,4,1;MQ=39	GT:PL	0/0:0,6,77	0/0:0,6,61	0/1:140,0,171
OAR1	112150092	.	C	T	86.7248	PASS	DP=29;VDB=0.725151;SGB=3.26056;RPBZ=0.681457;MQBZ=0.810192;MQSBZ=1.22202;BQBZ=0;FS=0;MQ0F=0;AC=1;AN=6;DP4=7,6,3,1;MQ=38	GT:PL	0/0:0,15,157	0/0:0,18,176	0/1:121,0,66
OAR1	112166691	.	G	A	471.843	PASS	DP=58;VDB=0.00621131;SGB=2.90232;RPBZ=-1.44028;MQBZ=-1.92309;MQSBZ=0.462816;BQBZ=0.595407;FS=0;MQ0F=0;AC=4;AN=6;DP4=4,9,13,7;MQ=41	GT:PL	1/1:255,30,0	0/1:94,0,174	0/1:159,0,171
OAR1	112333820	.	G	C	97.7191	PASS	DP=59;VDB=0.6577;SGB=6.01014;RPBZ=1.33298;MQBZ=-1.80522;MQSBZ=-0.24257;BQBZ=-0.0767329;FS=0;MQ0F=0;AC=1;AN=6;DP4=14,12,6,0;MQ=40	GT:PL	0/0:0,21,223	0/1:132,0,104	0/0:0,45,255
OAR1	112387033	.	A	G	401.91	PASS	DP=40;VDB=0.00072259;SGB=7.9381;RPBZ=-0.60203;MQBZ=-0.217915;MQSBZ=-1.05498;BQBZ=0.189747;FS=0;MQ0F=0;AC=4;AN=6;DP4=2,2,10,8;MQ=39	GT:PL	1/1:255,33,0	0/1:0,3,42	0/1:184,0,85
OAR1	112570400	.	G	A	34.7947	PASS	DP=31;VDB=0.52;SGB=0.604408;RPBZ=-0.674969;MQBZ=0.532291;MQSBZ=0.752773;BQBZ=0.802067;FS=0;MQ0F=0;AC=1;AN=6;DP4=4,11,1,1;MQ=40	GT:PL	0/0:0,12,153	0/1:69,0,92	0/0:0,24,215
OAR1	112781334	.	G	T	213.121	PASS	DP=53;VDB=0.176817;SGB=21.9833;RPBZ=-0.735039;MQBZ=-0.227644;MQSBZ=-1.47969;BQBZ=-2.83761;FS=0;MQ0F=0;AC=2;AN=6;DP4=5,8,8,11;MQ=40	GT:PL	0/0:0,15,159	0/0:0,24,255	1/1:255,57,0
OAR1	112792870	.	T	C	212.969	PASS	DP=88;VDB=0.644859;SGB=17.0881;RPBZ=0.557076;MQBZ=-0.838445;MQSBZ=-0.185896;BQBZ=0.537587;FS=0;MQ0F=0;AC=2;AN=6;DP4=20,15,10,4;MQ=41	GT:PL	1/1:255,42,0	0/0:0,51,255	0/0:0,54,255
OAR1	112868591	.	G	C	213.021	PASS	DP=56;VDB=0.570414;SGB=11.5453;RPBZ=0.0660353;MQBZ=-0.457693;MQSBZ=-1.5377;BQBZ=1.30245;FS=0;MQ0F=0;AC=2;AN=6;DP4=12,8,4,6;MQ=40	GT:PL	0/0:0,21,174	0/0:0,39,255	1/1:255,30,0
OAR1	112877952	.	C	T	212.972	PASS	DP=62;VDB=0.0298413;SGB=15.2489;RPBZ=-1.86948;MQBZ=-2.11318;MQSBZ=-0.733764;BQBZ=-1.00064;FS=0;MQ0F=0;AC=2;AN=6;DP4=8,16,7,7;MQ=38	GT:PL	0/0:0,36,255	0/0:0,36,255	1/1:255,42,0
OAR1	112887633	.	G	T	268.519	PASS	DP=45;VDB=0.000151257;SGB=5.3158;RPBZ=-1.18829;MQBZ=-1.92527;MQSBZ=-0.25478;BQBZ=-0.686108;FS=0;MQ0F=0;AC=3;AN=6;DP4=5,9,6,6;MQ=38	GT:PL	0/0:0,21,222	1/1:196,24,0	0/1:113,0,186
OAR1	11293376	.	T	C	149.117	PASS	DP=32;VDB=0.578781;SGB=1.26965;RPBZ=-0.088525;MQBZ=1.69966;MQSBZ=0.272972;BQBZ=1.24171;FS=0;MQ0F=0;AC=2;AN=6;DP4=5,8,2,4;MQ=38	GT:PL	0/0:0,15,124	0/1:131,0,48	0/1:54,0,172
OAR1	112975966	.	A	G	60.1386	PASS	DP=21;VDB=0.327477;SGB=1.90845;RPBZ=-1.31044;MQBZ=-0.486865;MQSBZ=0.534522;BQBZ=-0.111111;FS=0;MQ0F=0;AC=2;AN=6;DP4=6,3,1,2;MQ=37	GT:PL	0/0:0,12,133	0/0:0,15,166	1/1:100,9,0
OAR1	113072643	.	T	C	77.7247	PASS	DP=8;VDB=0.0202676;SGB=-0.821;RPBZ=-0.843435;MQBZ=-1.1547;BQBZ=0.654654;FS=0;MQ0F=0;AC=5;AN=6;DP4=0,2,0,6;MQ=33	GT:PL	1/1:19,6,0	1/1:24,3,0	0/1:68,0,48
OAR1	113098364	.	G	A	442.562	PASS	DP=53;VDB=0.00689904;SGB=2.20077;RPBZ=2.45435;MQBZ=-0.718753;MQSBZ=0.241694;BQBZ=-0.286039;FS=0;MQ0F=0;AC=3;AN=6;DP4=4,6,11,7;MQ=39	GT:PL	0/1:229,0,35	0/1:123,0,99	0/1:126,0,145
OAR1	113231704	.	A	G	208.973	PASS	DP=16;VDB=0.0646748;SGB=1.38113;RPBZ=1.17599;MQBZ=1.87083;MQSBZ=0.534522;BQBZ=1.01015;FS=0;MQ0F=0;AC=4;AN=6;DP4=2,0,5,2;MQ=40	GT:PL	1/1:113,9,0	0/1:0,3,42	0/1:132,0,9
OAR1	113904373	.	T	C	152.635	PASS	DP=27;VDB=0.00476095;SGB=4.97668;RPBZ=0.660687;MQBZ=-0.199205;MQSBZ=-0.414039;BQBZ=-1.01835;FS=0;MQ0F=0;AC=2;AN=6;DP4=6,3,4,2;MQ=40	GT:PL	0/0:0,15,158	0/0:0,12,153	1/1:194,18,0
OAR1	113904417	.	G	C	33.6535	PASS	DP=23;VDB=0.06;SGB=0.604408;RPBZ=-1.4215;MQBZ=0.447214;MQSBZ=-1.41421;BQBZ=0.447214;FS=0;MQ0F=0;AC=1;AN=6;DP4=6,4,2,0;MQ=40	GT:PL	0/0:0,12,137	0/1:68,0,23	0/0:0,15,169
OAR1	114101372	.	C	T	201.037	PASS	DP=71;VDB=0.0831545;SGB=8.77574;RPBZ=-1.16633;MQBZ=0.166266;MQSBZ=-0.538696;BQBZ=0;FS=0;MQ0F=0;AC=2;AN=6;DP4=15,16,3,5;MQ=39	GT:PL	1/1:243,24,0	0/0:0,45,255	0/0:0,48,255
OAR1	114132237	.	G	A	178.34	PASS	DP=19;VDB=0.0194596;SGB=1.61013;RPBZ=0.759389;MQBZ=-0.755929;MQSBZ=-0.755929;BQBZ=-0.886405;FS=0;MQ0F=0;AC=4;AN=6;DP4=2,2,2,5;MQ=40	GT:PL	0/1:0,3,42	1/1:84,6,0	0/1:130,0,95
OAR1	114160960	.	G	A	254.032	PASS	DP=35;VDB=0.0348516;SGB=5.2184;RPBZ=0.106254;MQBZ=-0.865826;MQSBZ=0.905503;BQBZ=1.96156;FS=0;MQ0F=0.0571429;AC=4;AN=6;DP4=1,3,7,7;MQ=26	GT:PL	0/0:0,12,116	1/1:145,18,0	1/1:150,24,0
OAR1	114431435	.	C	T	335.173	PASS	DP=91;VDB=0.000909285;SGB=15.4917;RPBZ=0.372505;MQBZ=-2.19459;MQSBZ=1.5701;BQBZ=-1.04599;FS=0;MQ0F=0;AC=3;AN=6;DP4=10,13,12,14;MQ=41	GT:PL	0/0:0,30,255	0/1:121,0,255	1/1:255,63,0
OAR1	114578477	.	T	C	391.044	PASS	DP=67;VDB=0.00241599;SGB=10.0766;RPBZ=0.777974;MQBZ=0.23463;MQSBZ=-0.874779;BQBZ=-0.0640978;FS=0;MQ0F=0;AC=2;AN=6;DP4=10,11,8,11;MQ=37	GT:PL	0/0:0,18,113	0/1:209,0,222	0/1:218,0,171
OAR1	114610018	.	C	T	48.3175	PASS	DP=62;VDB=0.0481133;SGB=1.90845;RPBZ=0.0295665;MQBZ=-0.583448;MQSBZ=0.857505;BQBZ=-0.308829;FS=0;MQ0F=0;AC=1;AN=6;DP4=17,15,2,1;MQ=39	GT:PL	0/1:83,0,191	0/0:0,27,252	0/0:0,48,255
OAR1	114610042	.	C	T	212.994	PASS	DP=65;VDB=0.0100664;SGB=11.5453;RPBZ=0.513775;MQBZ=-1.19737;MQSBZ=0.0975104;BQBZ=-0.179556;FS=0;MQ0F=0;AC=2;AN=6;DP4=12,14,6,4;MQ=39	GT:PL	1/1:255,30,0	0/0:0,27,247	0/0:0,51,255
OAR1	114627706	.	G	A	547.688	PASS	DP=78;VDB=0.0104907;SGB=0.926592;RPBZ=-0.427015;MQBZ=-0.284457;MQSBZ=-0.502179;BQBZ=-1.21497;FS=0;MQ0F=0;AC=4;AN=6;DP4=8,12,13,10;MQ=40	GT:PL	1/1:255,30,0	0/1:154,0,242	0/1:175,0,249
OAR1	114949426	.	A	G	42.0163	PASS	DP=7;VDB=0.00895694;SGB=2.12946;RPBZ=-0.591608;MQBZ=0.20292;BQBZ=-0.966092;FS=0;MQ0F=0;AC=2;AN=6;DP4=2,0,5,0;MQ=28	GT:PL	0/0:0,3,36	1/1:80,15,0	0/0:0,3,23
OAR1	114982219	.	T	A	176.495	PASS	DP=27;VDB=0.0840715;SGB=2.31176;RPBZ=-0.232705;MQBZ=-0.139573;MQSBZ=-0.139573;BQBZ=-0.819285;FS=0;MQ0F=0;AC=2;AN=6;DP4=5,2,2,6;MQ=35	GT:PL	0/0:0,12,116	0/1:121,0,60	0/1:92,0,27
OAR1	114990337	.	T	C	212.99	PASS	DP=89;VDB=0.0122532;SGB=2.6072;RPBZ=-0.407644;MQBZ=-1.07029;MQSBZ=-1.76251;BQBZ=-0.35138;FS=0;MQ0F=0;AC=2;AN=6;DP4=18,17,6,10;MQ=40	GT:PL	1/1:255,45,0	0/0:0,45,255	0/0:0,21,255
OAR1	115129557	.	T	C	124.751	PASS	DP=37;VDB=0.0598975;SGB=6.01014;RPBZ=0.330536;MQBZ=-1.93759;MQSBZ=-0.798451;BQBZ=-0.133193;FS=0;MQ0F=0;AC=2;AN=6;DP4=8,6,1,5;MQ=37	GT:PL	1/1:166,18,0	0/0:0,9,105	0/0:0,33,255
OAR1	115245302	.	G	A	428.129	PASS	DP=42;VDB=0.000251677;SGB=8.52925;RPBZ=0.579328;MQBZ=0.823971;MQSBZ=2.14631;BQBZ=1.15236;FS=0;MQ0F=0;AC=4;AN=6;DP4=2,5,8,10;MQ=39	GT:PL	0/0:0,21,191	1/1:215,24,0	1/1:255,30,0
OAR1	115324066	.	T	G	151.088	PASS	DP=60;VDB=0.162778;SGB=-0.0966342;RPBZ=-0.0535037;MQBZ=-1.50312;MQSBZ=-0.395946;BQBZ=-1.12882;FS=0;MQ0F=0;AC=2;AN=6;DP4=9,19,4,5;MQ=39	GT:PL	0/0:0,24,193	0/1:89,0,126	0/1:99,0,255
OAR1	115357241	.	G	A	342.997	PASS	DP=62;VDB=0.000670382;SGB=8.80254;RPBZ=-0.865431;MQBZ=-1.39758;MQSBZ=0.798158;BQBZ=0.473523;FS=0;MQ0F=0;AC=2;AN=6;DP4=9,9,10,7;MQ=38	GT:PL	0/0:0,18,202	0/1:150,0,196	0/1:229,0,116
OAR1	115410607	.	G	C	60.2583	PASS	DP=25;VDB=0.431015;SGB=1.90845;RPBZ=-0.931782;MQBZ=1.19523;MQSBZ=-0.942809;BQBZ=-0.353449;FS=0;MQ0F=0;AC=1;AN=6;DP4=1,13,1,2;MQ=41	GT:PL	0/0:0,6,66	0/1:94,0,69	0/0:0,30,191
OAR1	115479302	.	C	T	279.779	PASS	DP=35;VDB=0.190928;SGB=6.01334;RPBZ=0.981444;MQBZ=-1.6617;MQSBZ=1.31868;BQBZ=-1.67332;FS=0;MQ0F=0;AC=3;AN=6;DP4=0,7,9,3;MQ=39	GT:PL	1/1:255,30,0	0/1:65,0,65	0/0:0,15,147
OAR1	115673020	.	G	A	212.973	PASS	DP=102;VDB=2.38771e-06;SGB=31.5838;RPBZ=0.963859;MQBZ=-2.04285;MQSBZ=-1.16104;BQBZ=-0.140241;FS=0;MQ0F=0;AC=2;AN=6;DP4=18,11,15,11;MQ=40	GT:PL	0/0:0,30,255	0/0:0,57,255	1/1:255,78,0
OAR1	115700859	.	G	A	107.695	PASS	DP=34;VDB=0.979006;SGB=4.63151;RPBZ=-0.406469;MQBZ=-0.998871;MQSBZ=0.623436;BQBZ=1.09545;FS=0;MQ0F=0;AC=1;AN=6;DP4=11,4,2,3;MQ=38	GT:PL	0/0:0,30,241	0/0:0,3,42	0/1:141,0,104
OAR1	115708393	.	C	T	173.942	PASS	DP=61;VDB=0.0679081;SGB=-0.482272;RPBZ=3.31507;MQBZ=-2.06761;MQSBZ=-0.206516;BQBZ=1.67275;FS=0;MQ0F=0;AC=2;AN=6;DP4=24,6,3,5;MQ=40	GT:PL	0/1:131,0,90	0/1:79,0,157	0/0:0,60,255
OAR1	115891465	.	A	C	216.745	PASS	DP=69;VDB=0.0270847;SGB=1.06266;RPBZ=1.24459;MQBZ=-0.0971638;MQSBZ=-1.31132;BQBZ=0.34734;FS=0;MQ0F=0;AC=2;AN=6;DP4=13,14,4,8;MQ=41	GT:PL	0/0:0,24,230	0/1:6,0,255	0/1:246,0,198
OAR1	115918517	.	C	T	114.092	PASS	DP=30;VDB=0.0887943;SGB=4.97668;RPBZ=0.424987;MQBZ=-0.144338;MQSBZ=0.279145;BQBZ=0;FS=0;MQ0F=0;AC=1;AN=6;DP4=6,6,5,1;MQ=39	GT:PL	0/0:0,15,167	0/0:0,18,207	0/1:149,0,21
OAR1	115963763	.	T	G	61.8717	PASS	DP=29;VDB=0.309755;SGB=1.90845;RPBZ=0.0561237;MQBZ=0.792891;MQSBZ=-0.772061;BQBZ=0.729491;FS=0;MQ0F=0;AC=1;AN=6;DP4=9,7,1,2;MQ=40	GT:PL	0/0:0,15,143	0/1:96,0,79	0/0:0,24,242
OAR1	116355917	.	G	C	93.8168	PASS	DP=76;VDB=0.112489;SGB=4.63151;RPBZ=0.393906;MQBZ=-0.87107;MQSBZ=-1.00828;BQBZ=1.0829;FS=0;MQ0F=0;AC=1;AN=6;DP4=18,17,2,3;MQ=36	GT:PL	0/1:128,0,99	0/0:0,39,255	0/0:0,54,255
OAR1	116355925	.	T	C	102.761	PASS	DP=72;VDB=0.119488;SGB=-0.864905;RPBZ=0.0331247;MQBZ=-1.54903;MQSBZ=-1.12991;BQBZ=0.0996631;FS=0;MQ0F=0;AC=1;AN=6;DP4=19,17,3,4;MQ=35	GT:PL	0/1:137,0,97	0/0:0,18,247	0/0:0,57,255
OAR1	116355941	.	A	G	211.087	PASS	DP=72;VDB=0.00276551;SGB=-12.191;RPBZ=-1.75722;MQBZ=-1.07032;MQSBZ=-1.40247;BQBZ=0.309722;FS=0;MQ0F=0;AC=2;AN=6;DP4=11,20,7,5;MQ=35	GT:PL	0/1:134,0,148	0/1:113,0,174	0/0:0,15,255
OAR1	116370270	.	C	A	492.773	PASS	DP=92;VDB=4.9337e-09;SGB=13.8621;RPBZ=-1.49192;MQBZ=-1.7196;MQSBZ=-0.658118;BQBZ=-2.7032;FS=0;MQ0F=0;AC=4;AN=6;DP4=8,9,23,17;MQ=37	GT:PL	0/1:114,0,255	0/1:160,0,152	1/1:255,87,0
OAR1	11661863	.	C	T	116.054	PASS	DP=44;VDB=0.00490644;SGB=4.63151;RPBZ=1.63362;MQBZ=0.598565;MQSBZ=-0.514493;BQBZ=0.678374;FS=0;MQ0F=0;AC=1;AN=6;DP4=12,8,2,3;MQ=39	GT:PL	0/0:0,6,84	0/1:150,0,50	0/0:0,48,255
OAR1	11661872	.	G	A	249.767	PASS	DP=43;VDB=0.148495;SGB=5.56313;RPBZ=0.190668;MQBZ=-0.67093;MQSBZ=0.0638981;BQBZ=0;FS=0;MQ0F=0;AC=2;AN=6;DP4=6,7,6,6;MQ=39	GT:PL	0/0:0,6,84	0/1:50,0,150	0/1:235,0,155
OAR1	116710007	.	G	A	34.3114	PASS	DP=18;VDB=0.14;SGB=0.604408;RPBZ=-0.881993;MQBZ=0.808122;MQSBZ=-1.06904;FS=0;MQ0F=0;AC=1;AN=6;DP4=3,4,0,2;MQ=38	GT:PL	0/0:0,6,44	0/1:68,0,33	0/0:0,12,153
OAR1	116927714	.	C	A	180.712	PASS	DP=58;VDB=0.584965;SGB=10.1602;RPBZ=0.391228;MQBZ=-1.26499;MQSBZ=-0.182972;BQBZ=0.975884;FS=0;MQ0F=0;AC=1;AN=6;DP4=15,10,4,5;MQ=39	GT:PL	0/0:0,24,227	0/0:0,33,255	0/1:215,0,139
OAR1	117105338	.	A	G	130.551	PASS	DP=29;VDB=0.0886428;SGB=-1.62982;RPBZ=0.227752;MQBZ=1.72929;MQSBZ=-0.452414;BQBZ=1.25436;FS=0;MQ0F=0;AC=3;AN=6;DP4=6,5,1,4;MQ=39	GT:PL	1/1:42,3,0	0/0:0,21,201	0/1:126,0,104
OAR1	117350778	.	G	T	142.174	PASS	DP=43;VDB=0.0147154;SGB=-9.73547;RPBZ=1.0274;MQBZ=-0.934482;MQSBZ=0.475677;BQBZ=-0.855072;FS=0;MQ0F=0;AC=2;AN=6;DP4=9,8,5,3;MQ=38	GT:PL	0/1:78,0,166	0/1:100,0,74	0/0:0,12,237
OAR1	117645007	.	G	T	416.319	PASS	DP=69;VDB=0.0288563;SGB=0.405762;RPBZ=1.52257;MQBZ=-1.68207;MQSBZ=-0.23042;BQBZ=-1.04886;FS=0;MQ0F=0;AC=3;AN=6;DP4=9,9,11,9;MQ=40	GT:PL	0/1:172,0,142	0/1:24,0,151	0/1:255,0,201
OAR1	117667987	.	C	T	105.787	PASS	DP=54;VDB=0.0208662;SGB=7.39213;RPBZ=2.68171;MQBZ=-2.27265;MQSBZ=-0.240493;BQBZ=0.355224;FS=0;MQ0F=0;AC=1;AN=6;DP4=11,14,3,4;MQ=38	GT:PL	0/1:140,0,181	0/0:0,24,243	0/0:0,30,255
OAR1	117721967	.	T	G	266.353	PASS	DP=22;VDB=0.00197511;SGB=0.0641491;RPBZ=-0.355908;MQBZ=-0.930949;MQSBZ=0.930949;BQBZ=0.829571;FS=0;MQ0F=0;AC=5;AN=6;DP4=2,2,8,2;MQ=39	GT:PL	1/1:66,6,0	1/1:121,12,0	0/1:113,0,117
OAR1	117810273	.	T	C	655.481	PASS	DP=56;VDB=0.0252164;SGB=5.89473;RPBZ=0.0649011;MQBZ=-1.02151;MQSBZ=-1.06903;BQBZ=-1.1027;FS=0;MQ0F=0;AC=5;AN=6;DP4=1,2,16,13;MQ=38	GT:PL	0/1:180,0,93	1/1:255,27,0	1/1:255,42,0
OAR1	117864591	.	C	T	462.583	PASS	DP=37;VDB=1.42188e-05;SGB=1.80544;RPBZ=-0.334303;MQBZ=2.41161;MQSBZ=-0.595769;BQBZ=1.26656;FS=0;MQ0F=0;AC=5;AN=6;DP4=4,2,9,7;MQ=39	GT:PL	0/1:57,0,132	1/1:197,11,0	1/1:243,24,0
OAR1	117905650	.	A	G	338.487	PASS	DP=56;VDB=0.0179322;SGB=10.4004;RPBZ=-0.756335;MQBZ=0.449795;MQSBZ=-0.487452;BQBZ=1.04629;FS=0;MQ0F=0;AC=3;AN=6;DP4=9,5,11,8;MQ=40	GT:PL	0/1:124,0,98	0/0:0,33,255	1/1:255,45,0
OAR1	118021808	.	G	A	146.517	PASS	DP=36;VDB=0.138089;SGB=-1.24859;RPBZ=-0.709111;MQBZ=0.654654;MQSBZ=1;BQBZ=1.42678;FS=0;MQ0F=0;AC=2;AN=6;DP4=8,6,2,4;MQ=41	GT:PL	0/0:0,15,167	0/1:30,0,107	0/1:153,0,152
OAR1	118032401	.	G	A	181.396	PASS	DP=63;VDB=0.0372201;SGB=8.77574;RPBZ=-1.20203;MQBZ=-1.00136;MQSBZ=0.379948;BQBZ=0.948129;FS=0;MQ0F=0;AC=1;AN=6;DP4=13,14,5,3;MQ=40	GT:PL	0/0:0,27,248	0/0:0,45,255	0/1:216,0,81
OAR1	118193305	.	A	G	179.015	PASS	DP=39;VDB=0.000610495;SGB=-0.867633;RPBZ=0.48699;MQBZ=1.0247;MQSBZ=0.278887;BQBZ=1.12803;FS=0;MQ0F=0;AC=2;AN=6;DP4=3,11,6,1;MQ=41	GT:PL	0/0:0,21,199	0/1:128,0,99	0/1:87,0,106
OAR1	118253272	.	T	G	147.706	PASS	DP=34;VDB=0.0568748;SGB=1.24088;RPBZ=-1.45547;MQBZ=-0.600245;MQSBZ=-0.902485;BQBZ=-0.0721688;FS=0;MQ0F=0;AC=2;AN=6;DP4=4,8,1,5;MQ=40	GT:PL	0/0:0,24,217	0/1:102,0,100	0/1:82,0,30
OAR1	118333001	.	A	G	367.135	PASS	DP=50;VDB=0.000306498;SGB=-0.166391;RPBZ=-0.192065;MQBZ=1.29307;MQSBZ=2.26518;BQBZ=1.89934;FS=0;MQ0F=0;AC=4;AN=6;DP4=10,3,11,6;MQ=36	GT:PL	0/1:29,0,102	1/1:255,33,0	0/1:120,0,185
OAR1	118349469	.	A	G	38.1663	PASS	DP=38;VDB=0.0681597;SGB=1.90845;RPBZ=-0.760223;MQBZ=0.591608;MQSBZ=-0.139443;BQBZ=0;FS=0;MQ0F=0;AC=1;AN=6;DP4=9,9,3,0;MQ=40	GT:PL	0/0:0,12,142	0/0:0,15,169	0/1:73,0,217
OAR1	118431616	.	T	C	288.793	PASS	DP=53;VDB=0.00453638;SGB=5.27335;RPBZ=0.343791;MQBZ=-0.0285831;MQSBZ=-1.74022;BQBZ=-1.00347;FS=0;MQ0F=0;AC=2;AN=6;DP4=9,9,7,5;MQ=38	GT:PL	0/1:157,0,57	0/0:0,27,254	0/1:168,0,189
OAR1	118441536	.	T	C	241.9	PASS	DP=41;VDB=0.013006;SGB=4.58191;RPBZ=-0.652877;MQBZ=-0.0932329;MQSBZ=-0.910939;BQBZ=0.0686873;FS=0;MQ0F=0;AC=2;AN=6;DP4=9,3,7,4;MQ=40	GT:PL	0/0:0,15,166	0/1:131,0,133	0/1:147,0,52
OAR1	118478805	.	C	G	88.8068	PASS	DP=64;VDB=0.0833169;SGB=4.63151;RPBZ=1.0599;MQBZ=0.869073;MQSBZ=0.0307795;BQBZ=1.41935;FS=0;MQ0F=0;AC=1;AN=6;DP4=17,12,0,5;MQ=40	GT:PL	0/0:0,36,255	0/1:123,0,174	0/0:0,33,255
OAR1	118494155	.	T	A	128.409	PASS	DP=77;VDB=0.295648;SGB=8.77574;RPBZ=3.09329;MQBZ=-1.1725;MQSBZ=0.230249;BQBZ=2.92169;FS=0;MQ0F=0;AC=1;AN=6;DP4=29,13,2,6;MQ=40	GT:PL	0/0:0,30,200	0/0:0,39,255	0/1:163,0,255
OAR1	118494204	.	T	A	176.82	PASS	DP=98;VDB=0.0168362;SGB=8.77574;RPBZ=0.836265;MQBZ=-0.0815354;MQSBZ=0.39944;BQBZ=1.00153;FS=0;MQ0F=0;AC=1;AN=6;DP4=24,24,4,4;MQ=40	GT:PL	0/0:0,30,255	0/1:211,0,194	0/0:0,93,255
OAR1	118518086	.	C	T	163.395	PASS	DP=21;VDB=0.243804;SGB=1.89663;RPBZ=0.656521;MQBZ=-1.59873;MQSBZ=-1.09214;BQBZ=-0.106904;FS=0;MQ0F=0;AC=3;AN=6;DP4=2,3,1,6;MQ=38	GT:PL	1/1:105,9,0	0/0:0,3,42	0/1:95,0,119
OAR1	118598937	.	A	T	94.9435	PASS	DP=19;VDB=0.507898;SGB=2.87247;RPBZ=-0.0934353;MQBZ=-1.09545;MQSBZ=-0.471405;BQBZ=0.582672;FS=0;MQ0F=0;AC=1;AN=6;DP4=2,4,0,5;MQ=41	GT:PL	0/0:0,3,42	0/0:0,9,104	0/1:128,0,57
OAR1	118833356	.	G	T	177.825	PASS	DP=76;VDB=0.0698568;SGB=10.1602;RPBZ=-1.04493;MQBZ=-1.97422;MQSBZ=-1.03571;BQBZ=1.29934;FS=0;MQ0F=0;AC=1;AN=6;DP4=20,13,3,6;MQ=40	GT:PL	0/0:0,30,255	0/0:0,42,255	0/1:212,0,218
OAR1	118833367	.	T	C	31.0345	PASS	DP=75;VDB=0.0221621;SGB=1.90845;RPBZ=1.77968;MQBZ=-0.660503;MQSBZ=-0.388876;BQBZ=0.815828;FS=0;MQ0F=0;AC=1;AN=6;DP4=18,19,2,1;MQ=40	GT:PL	0/0:0,27,248	0/0:0,42,255	0/1:67,0,255
OAR1	118844227	.	G	A	75.8372	PASS	DP=61;VDB=0.133161;SGB=4.63151;RPBZ=1.45563;MQBZ=-0.522839;MQSBZ=-0.621119;BQBZ=-1.4305;FS=0;MQ0F=0.0491803;AC=1;AN=6;DP4=16,16,2,3;MQ=35	GT:PL	0/0:0,12,108	0/1:110,0,155	0/0:0,69,255
OAR1	118908190	.	C	T	488.881	PASS	DP=63;VDB=0.00395286;SGB=3.5179;RPBZ=-0.173;MQBZ=-0.547119;MQSBZ=-2.0686;BQBZ=-0.702727;FS=0;MQ0F=0.015873;AC=3;AN=6;DP4=6,8,13,10;MQ=35	GT:PL	0/1:148,0,91	0/1:185,0,88	0/1:191,0,168
OAR1	11958420	.	C	T	233.431	PASS	DP=36;VDB=0.00979069;SGB=-1.30148;RPBZ=0.406112;MQBZ=-0.597009;MQSBZ=-0.597009;BQBZ=0;FS=0;MQ0F=0;AC=3;AN=6;DP4=9,3,3,8;MQ=38	GT:PL	0/1:54,0,66	0/1:60,0,139	0/1:154,0,88
OAR1	119603720	.	C	T	417.999	PASS	DP=50;VDB=0.0172787;SGB=2.20077;RPBZ=-0.633638;MQBZ=-0.054903;MQSBZ=-2.7177;BQBZ=-0.545936;FS=0;MQ0F=0;AC=4;AN=6;DP4=5,6,6,12;MQ=36	GT:PL	1/1:214,24,0	0/1:97,0,113	0/1:143,0,162
OAR1	119615713	.	C	T	291.107	PASS	DP=21;VDB=0.303286;SGB=0.311679;RPBZ=0;MQBZ=-0.660578;MQSBZ=-1.04447;BQBZ=0.524404;FS=0;MQ0F=0;AC=4;AN=6;DP4=1,1,3,7;MQ=40	GT:PL	1/1:190,18,0	0/1:75,0,27	0/1:63,0,33
OAR1	119643942	.	A	G	39.2426	PASS	DP=20;VDB=0.22;SGB=0.604408;RPBZ=0;MQBZ=-0.931695;MQSBZ=1.82574;BQBZ=-2;FS=0;MQ0F=0;AC=1;AN=6;DP4=3,5,1,1;MQ=38	GT:PL	0/0:0,6,48	0/1:73,0,33	0/0:0,15,172
OAR1	119644026	.	A	G	352.061	PASS	DP=32;VDB=0.00485879;SGB=0.648351;RPBZ=0.852645;MQBZ=0.737865;MQSBZ=0.282843;BQBZ=-0.845154;FS=0;MQ0F=0;AC=5;AN=6;DP4=1,3,5,7;MQ=39	GT:PL	1/1:85,9,0	0/1:99,0,127	1/1:202,18,0
OAR1	11965696	.	C	T	147.252	PASS	DP=66;VDB=0.0760875;SGB=-9.73446;RPBZ=-0.849618;MQBZ=1.38041;MQSBZ=-0.641408;BQBZ=0.147876;FS=0;MQ0F=0;AC=3;AN=6;DP4=13,16,4,4;MQ=39	GT:PL	0/1:6,0,233	0/1:21,0,128	0/1:159,0,255
OAR1	119885735	.	G	A	415.352	PASS	DP=62;VDB=0.000143819;SGB=8.01377;RPBZ=1.3933;MQBZ=2.17289;MQSBZ=-0.0585892;BQBZ=2.00567;FS=0;MQ0F=0;AC=3;AN=6;DP4=5,14,10,6;MQ=39	GT:PL	1/1:255,27,0	0/1:201,0,97	0/0:0,45,255
OAR1	119885796	.	T	C	31.8074	PASS	DP=8;VDB=0.02;SGB=0.592737;RPBZ=0.592349;MQBZ=-1.33333;MQSBZ=2;BQBZ=1.29099;FS=0;MQ0F=0;AC=1;AN=6;DP4=1,2,2,0;MQ=40	GT:PL	0/0:0,3,36	0/0:0,3,40	0/1:64,0,20
OAR1	119925923	.	A	G	412.091	PASS	DP=39;VDB=0.0141682;SGB=6.58314;RPBZ=0.519227;MQBZ=-1.32282;MQSBZ=-0.847284;BQBZ=1.85742;FS=0;MQ0F=0;AC=4;AN=6;DP4=5,3,8,7;MQ=39	GT:PL	0/0:0,24,236	1/1:233,24,0	1/1:221,21,0
OAR1	120172015	.	A	G	502.407	PASS	DP=36;VDB=0.0819154;SGB=3.28278;RPBZ=-1.37718;MQBZ=2.01192;MQSBZ=-1.55987;BQBZ=1.93649;FS=0;MQ0F=0;AC=5;AN=6;DP4=0,1,8,10;MQ=39	GT:PL	0/1:75,0,27	1/1:207,18,0	1/1:255,30,0
OAR1	120202613	.	C	T	61.6133	PASS	DP=59;VDB=0.0422968;SGB=3.26056;RPBZ=1.81274;MQBZ=-1.69711;MQSBZ=-1.34968;BQBZ=-0.29304;FS=0;MQ0F=0;AC=1;AN=6;DP4=14,14,1,3;MQ=40	GT:PL	0/1:96,0,172	0/0:0,48,255	0/0:0,18,207
OAR1	120403049	.	A	C	662.775	PASS	DP=67;VDB=7.07454e-07;SGB=5.80307;RPBZ=1.473;MQBZ=0.954367;MQSBZ=-1.78227;BQBZ=-0.465154;FS=0;MQ0F=0;AC=5;AN=6;DP4=2,3,16,15;MQ=41	GT:PL	1/1:255,33,0	0/1:187,0,144	1/1:255,39,0
OAR1	120446364	.	T	C	91.8234	PASS	DP=54;VDB=0.354838;SGB=3.26056;RPBZ=-1.28823;MQBZ=-0.996215;MQSBZ=-1.79284;BQBZ=1.35625;FS=0;MQ0F=0;AC=1;AN=6;DP4=13,13,2,2;MQ=41	GT:PL	0/0:0,18,185	0/1:126,0,151	0/0:0,45,255
OAR1	120691980	.	G	A	196.803	PASS	DP=124;VDB=0.00922013;SGB=14.3163;RPBZ=0.812941;MQBZ=0.0459754;MQSBZ=-0.97673;BQBZ=-0.332275;FS=0;MQ0F=0;AC=1;AN=6;DP4=37,21,2,10;MQ=39	GT:PL	0/1:231,0,227	0/0:0,57,255	0/0:0,87,255
OAR1	120691996	.	T	A	209.678	PASS	DP=129;VDB=0.100499;SGB=14.3163;RPBZ=-0.19696;MQBZ=-0.574851;MQSBZ=-1.20325;BQBZ=-0.565834;FS=0;MQ0F=0;AC=1;AN=6;DP4=29,31,9,3;MQ=39	GT:PL	0/0:0,66,255	0/1:244,0,169	0/0:0,93,255
OAR1	120725377	.	G	A	129.219	PASS	DP=27;VDB=0.00464265;SGB=1.26965;RPBZ=-1.03886;MQBZ=-1.88562;MQSBZ=-1.28812;BQBZ=-0.13484;FS=0;MQ0F=0;AC=2;AN=6;DP4=5,5,2,4;MQ=39	GT:PL	0/0:0,12,137	0/1:66,0,113	0/1:99,0,55
OAR1	120763728	.	G	A	372.709	PASS	DP=67;VDB=0.000928987;SGB=8.01377;RPBZ=3.20463;MQBZ=1.3498;MQSBZ=1.44945;BQBZ=0.604493;FS=0;MQ0F=0;AC=2;AN=6;DP4=11,13,8,8;MQ=38	GT:PL	0/0:0,39,255	0/1:183,0,152	0/1:226,0,96
OAR1	120770971	.	A	G	37.7727	PASS	DP=68;VDB=0.922998;SGB=-2.00771;RPBZ=1.47695;MQBZ=-0.958953;MQSBZ=-0.55242;BQBZ=1.16229;FS=0;MQ0F=0;AC=2;AN=6;DP4=19,15,2,2;MQ=39	GT:PL	0/1:39,0,255	0/0:0,39,255	0/1:39,0,217
OAR1	120770995	.	G	A	606.732	PASS	DP=65;VDB=0.0355903;SGB=6.72614;RPBZ=0.62283;MQBZ=-0.0478053;MQSBZ=0.783241;BQBZ=-1.44163;FS=0;MQ0F=0;AC=5;AN=6;DP4=2,5,14,18;MQ=39	GT:PL	0/1:131,0,189	1/1:255,39,0	1/1:255,42,0
OAR1	120802677	.	A	G	273.518	PASS	DP=39;VDB=0.00276552;SGB=-1.17867;RPBZ=0.0927088;MQBZ=-0.984053;MQSBZ=0.839041;BQBZ=-0.10987;FS=0;MQ0F=0;AC=3;AN=6;DP4=4,7,6,6;MQ=37	GT:PL	0/1:102,0,60	0/1:93,0,127	0/1:113,0,112
OAR1	120917627	.	C	T	340.451	PASS	DP=59;VDB=2.28188e-05;SGB=8.18552;RPBZ=1.24766;MQBZ=0.519597;MQSBZ=2.64536;BQBZ=0.23048;FS=0;MQ0F=0;AC=3;AN=6;DP4=7,11,10,6;MQ=39	GT:PL	0/0:0,36,255	1/1:255,36,0	0/1:126,0,167
OAR1	121080328	.	A	G	38.9421	PASS	DP=22;VDB=0.48;SGB=0.604408;RPBZ=-0.74162;MQBZ=-0.276385;MQSBZ=0.428174;FS=0;MQ0F=0;AC=1;AN=6;DP4=4,5,1,1;MQ=39	GT:PL	0/1:73,0,31	0/0:0,9,102	0/0:0,15,181
OAR1	121125885	.	G	A	101.071	PASS	DP=47;VDB=0.0277561;SGB=4.63151;RPBZ=-0.0937858;MQBZ=-0.276642;MQSBZ=-1.09352;BQBZ=0.506626;FS=0;MQ0F=0;AC=1;AN=6;DP4=13,9,3,2;MQ=38	GT:PL	0/0:0,24,246	0/0:0,39,255	0/1:136,0,24
OAR1	121192635	.	A	G	347.527	PASS	DP=45;VDB=0.440139;SGB=5.94801;RPBZ=-0.702839;MQBZ=-1.80278;MQSBZ=0.795293;BQBZ=0.27412;FS=0;MQ0F=0;AC=3;AN=6;DP4=6,7,5,8;MQ=41	GT:PL	0/1:190,0,105	0/0:0,27,255	1/1:198,18,0
OAR1	121227048	.	C	T	667.206	PASS	DP=59;VDB=0.0385806;SGB=4.72934;RPBZ=-0.129563;MQBZ=0.31713;MQSBZ=0.119336;BQBZ=0.607735;FS=0;MQ0F=0;AC=5;AN=6;DP4=1,2,11,18;MQ=39	GT:PL	1/1:255,33,0	1/1:192,3,0	0/1:255,0,42
OAR1	121265937	.	G	C	268.055	PASS	DP=20;VDB=0.0168017;SGB=3.57927;RPBZ=0.432705;MQBZ=-0.447214;MQSBZ=-1.41421;BQBZ=-1.20838;FS=0;MQ0F=0;AC=4;AN=6;DP4=1,1,7,3;MQ=41	GT:PL	0/1:0,3,42	0/1:119,0,27	1/1:186,18,0
OAR1	12135123	.	A	G	70.4322	PASS	DP=57;VDB=0.0437511;SGB=3.26056;RPBZ=-1.12967;MQBZ=-1.55243;MQSBZ=0;BQBZ=-1.97843;FS=0;MQ0F=0;AC=1;AN=6;DP4=12,14,3,1;MQ=41	GT:PL	0/0:0,15,183	0/0:0,39,255	0/1:105,0,226
OAR1	121447687	.	A	G	170.821	PASS	DP=77;VDB=0.0618676;SGB=8.77574;RPBZ=-0.229132;MQBZ=0.831085;MQSBZ=1.15876;BQBZ=-0.332782;FS=0;MQ0F=0;AC=1;AN=6;DP4=16,20,4,4;MQ=39	GT:PL	0/1:205,0,192	0/0:0,36,255	0/0:0,48,255
OAR1	12215141	.	G	T	267.812	PASS	DP=61;VDB=0.0231127;SGB=-0.965879;RPBZ=0.735338;MQBZ=0;MQSBZ=-0.678093;BQBZ=-1.0315;FS=0;MQ0F=0;AC=3;AN=6;DP4=9,13,9,4;MQ=39	GT:PL	0/1:18,0,92	0/1:132,0,235	0/1:154,0,238
OAR1	122431502	.	T	A	506.376	PASS	DP=95;VDB=0.020983;SGB=1.51033;RPBZ=0.924171;MQBZ=-2.0825;MQSBZ=-1.50311;BQBZ=-0.706169;FS=0;MQ0F=0;AC=3;AN=6;DP4=10,19,14,12;MQ=39	GT:PL	0/1:91,0,141	0/1:206,0,149	0/1:244,0,255
OAR1	122553908	.	C	T	291.922	PASS	DP=31;VDB=0.0208559;SGB=6.92904;RPBZ=-2.96581;MQBZ=-0.5547;MQSBZ=0.738549;BQBZ=-1.02282;FS=0;MQ0F=0;AC=4;AN=6;DP4=3,1,8,5;MQ=40	GT:PL	0/0:0,12,146	1/1:77,6,0	1/1:255,33,0
OAR1	122674387	.	A	G	437.97	PASS	DP=52;VDB=0.00600453;SGB=5.72608;RPBZ=-0.156627;MQBZ=-1.05308;MQSBZ=0;BQBZ=-1.06363;FS=0;MQ0F=0;AC=4;AN=6;DP4=1,5,13,11;MQ=40	GT:PL	0/1:42,0,149	0/1:177,0,21	1/1:255,48,0
OAR1	122680441	.	A	C	216.951	PASS	DP=95;VDB=0.141079;SGB=0.675785;RPBZ=0.0229916;MQBZ=-0.954572;MQSBZ=-0.129866;BQBZ=-0.0898703;FS=0;MQ0F=0;AC=2;AN=6;DP4=16,24,5,6;MQ=41	GT:PL	0/0:0,18,207	0/1:84,0,217	0/1:171,0,255
OAR1	122980294	.	G	A	208.33	PASS	DP=79;VDB=0.0369482;SGB=11.5453;RPBZ=0.604235;MQBZ=0.818572;MQSBZ=-1.64587;BQBZ=1.00734;FS=0;MQ0F=0;AC=1;AN=6;DP4=13,23,4,6;MQ=38	GT:PL	0/0:0,30,255	0/1:243,0,81	0/0:0,66,255
OAR1	123038554	.	C	T	34.0307	PASS	DP=20;VDB=0.14;SGB=0.604408;RPBZ=2.08893;MQBZ=0.5;MQSBZ=-0.654654;BQBZ=-2;FS=0;MQ0F=0;AC=1;AN=6;DP4=1,7,2,0;MQ=40	GT:PL	0/1:68,0,33	0/0:0,9,92	0/0:0,12,148
OAR1	123245645	.	G	A	159.001	PASS	DP=41;VDB=0.09926;SGB=-0.867633;RPBZ=-1.26354;MQBZ=-1.3122;MQSBZ=0.107578;BQBZ=0.32822;FS=0;MQ0F=0;AC=2;AN=6;DP4=9,7,5,2;MQ=38	GT:PL	0/1:104,0,69	0/0:0,24,242	0/1:91,0,115
OAR1	123245747	.	T	C	87.3902	PASS	DP=9;VDB=0.233642;SGB=0.717222;RPBZ=0.747409;MQBZ=-0.894427;BQBZ=-1.78885;FS=0;MQ0F=0;AC=3;AN=6;DP4=0,4,0,5;MQ=39	GT:PL	1/1:80,9,0	0/0:0,9,90	0/1:46,0,27
OAR1	123311923	.	A	T	101.025	PASS	DP=16;VDB=0.557348;SGB=0.717222;RPBZ=-0.528681;MQBZ=0.387298;MQSBZ=0.422577;BQBZ=0.33896;FS=0;MQ0F=0;AC=3;AN=6;DP4=1,4,2,3;MQ=35	GT:PL	0/0:0,6,74	1/1:50,6,0	0/1:88,0,62
OAR1	123345719	.	A	G	233.639	PASS	DP=34;VDB=0.0474189;SGB=-1.44086;RPBZ=-0.195327;MQBZ=1.45095;MQSBZ=-0.712404;BQBZ=-0.172301;FS=0;MQ0F=0;AC=3;AN=6;DP4=7,3,7,3;MQ=40	GT:PL	0/0:4,25,189	1/1:211,21,0	0/1:63,0,104
OAR1	123582513	.	C	T	214.548	PASS	DP=81;VDB=0.000108954;SGB=12.9307;RPBZ=1.01779;MQBZ=-1.08684;MQSBZ=0.236286;BQBZ=1.10028;FS=0;MQ0F=0;AC=1;AN=6;DP4=17,16,3,8;MQ=39	GT:PL	0/0:0,27,255	0/0:0,57,255	0/1:249,0,139
OAR1	12369256	.	C	G	67.8515	PASS	DP=36;VDB=0.166456;SGB=1.90845;RPBZ=-1.26426;MQBZ=0.723565;MQSBZ=1.82093;BQBZ=0.894737;FS=0;MQ0F=0;AC=1;AN=6;DP4=10,9,1,2;MQ=39	GT:PL	0/0:0,18,160	0/0:0,30,255	0/1:102,0,101
OAR1	123825336	.	C	T	565.919	PASS	DP=76;VDB=0.0177332;SGB=4.27548;RPBZ=-0.0394022;MQBZ=-2.14805;MQSBZ=-2.14805;BQBZ=-0.981262;FS=0;MQ0F=0;AC=4;AN=6;DP4=8,9,9,16;MQ=40	GT:PL	0/1:93,0,158	1/1:254,27,0	0/1:255,0,255
OAR1	123884282	.	T	C	324.151	PASS	DP=26;VDB=0.00116787;SGB=3.40722;RPBZ=-0.13162;MQBZ=-0.882735;MQSBZ=-1.0351;BQBZ=-0.0850377;FS=0;MQ0F=0;AC=4;AN=6;DP4=1,3,4,7;MQ=40	GT:PL	0/0:0,12,143	1/1:163,15,0	1/1:202,18,0
OAR1	123971932	.	A	T	34.913	PASS	DP=23;VDB=0.06;SGB=0.604408;RPBZ=-0.601312;MQBZ=0.426401;MQSBZ=-1.26491;BQBZ=0.966324;FS=0;MQ0F=0;AC=1;AN=6;DP4=7,4,1,1;MQ=40	GT:PL	0/0:0,9,92	0/1:69,0,105	0/0:0,15,161
OAR1	124050577	.	A	G	571.833	PASS	DP=69;VDB=0.015883;SGB=5.67339;RPBZ=0.0501372;MQBZ=-0.398218;MQSBZ=3.49759;BQBZ=-0.736898;FS=0;MQ0F=0;AC=4;AN=6;DP4=5,4,9,21;MQ=39	GT:PL	0/1:106,0,27	1/1:255,42,0	0/1:248,0,196
OAR1	12415081	.	G	A	305.507	PASS	DP=31;VDB=0.150505;SGB=3.48851;RPBZ=0.435465;BQBZ=-0.774597;FS=0;MQ0F=0;AC=4;AN=6;DP4=2,4,7,3;MQ=42	GT:PL	1/1:181,15,0	0/0:0,18,207	1/1:166,15,0
OAR1	124188121	.	T	C	416.898	PASS	DP=31;VDB=0.0443341;SGB=1.50008;RPBZ=-1.11555;MQBZ=2.64575;MQSBZ=-0.480384;BQBZ=1.79417;FS=0;MQ0F=0;AC=4;AN=6;DP4=0,2,3,11;MQ=40	GT:PL	0/1:134,0,27	0/1:94,0,12	1/1:228,21,0
OAR1	124226518	.	T	A	58.733	PASS	DP=24;VDB=0.126715;SGB=1.90845;RPBZ=-0.840918;BQBZ=-1.73205;FS=0;MQ0F=0;AC=1;AN=6;DP4=7,2,3,0;MQ=42	GT:PL	0/0:0,3,42	0/0:0,18,163	0/1:92,0,69
OAR1	124418285	.	T	A	120.798	PASS	DP=66;VDB=0.438189;SGB=6.01014;RPBZ=-1.55124;MQBZ=-1.04713;MQSBZ=-0.712718;BQBZ=0;FS=0;MQ0F=0.0151515;AC=1;AN=6;DP4=16,14,3,3;MQ=39	GT:PL	0/0:0,54,255	0/0:0,24,232	0/1:155,0,126
OAR1	124425220	.	C	T	61.2267	PASS	DP=30;VDB=0.107235;SGB=1.90845;RPBZ=0.0638207;MQBZ=0.853564;MQSBZ=0.511408;BQBZ=1.49257;FS=0;MQ0F=0;AC=1;AN=6;DP4=2,12,2,1;MQ=36	GT:PL	0/0:0,6,72	0/0:0,21,173	0/1:95,0,89
OAR1	124565764	.	C	T	257.587	PASS	DP=34;VDB=0.0224905;SGB=3.26741;RPBZ=0;MQBZ=-0.0808452;MQSBZ=-1.30158;BQBZ=1.45521;FS=0;MQ0F=0;AC=4;AN=6;DP4=5,4,3,6;MQ=39	GT:PL	0/0:0,27,255	1/1:118,9,0	1/1:181,18,0
OAR1	124565844	.	A	G	218.046	PASS	DP=82;VDB=0.0714772;SGB=17.0881;RPBZ=1.67544;MQBZ=-0.726018;MQSBZ=-0.28567;BQBZ=-0.124014;FS=0;MQ0F=0;AC=1;AN=6;DP4=19,13,8,6;MQ=40	GT:PL	0/1:255,3,0	0/0:0,30,253	0/0:0,63,255
OAR1	124594657	.	C	A	432.026	PASS	DP=82;VDB=1.40119e-08;SGB=15.7158;RPBZ=-0.0420135;MQBZ=-0.809021;MQSBZ=-1.55855;BQBZ=-0.630707;FS=0;MQ0F=0;AC=4;AN=6;DP4=6,15,9,18;MQ=37	GT:PL	0/0:0,63,255	1/1:231,33,12	1/1:255,57,0
OAR1	124634820	.	A	G	212.969	PASS	DP=91;VDB=0.00161554;SGB=17.0881;RPBZ=1.24225;MQBZ=0.0701901;MQSBZ=1.853;BQBZ=1.07245;FS=0;MQ0F=0;AC=2;AN=6;DP4=23,17,9,5;MQ=39	GT:PL	1/1:255,42,0	0/0:0,54,255	0/0:0,66,255
OAR1	124728719	.	G	A	304.311	PASS	DP=76;VDB=0.0591386;SGB=7.33756;RPBZ=-0.436175;MQBZ=-0.422928;MQSBZ=0.475794;BQBZ=-0.17754;FS=0;MQ0F=0;AC=3;AN=6;DP4=14,13,13,2;MQ=39	GT:PL	1/1:192,27,0	0/1:153,0,66	0/0:0,72,255
OAR1	124792588	.	G	A	344.774	PASS	DP=46;VDB=0.0742138;SGB=-0.987961;RPBZ=0.381853;MQBZ=-1.38796;MQSBZ=0.0578315;BQBZ=-0.727104;FS=0;MQ0F=0;AC=4;AN=6;DP4=5,7,7,6;MQ=40	GT:PL	1/1:181,15,0	0/1:132,0,174	0/1:68,0,182
OAR1	124820488	.	A	C	151.742	PASS	DP=54;VDB=0.0116902;SGB=-9.73446;RPBZ=1.8435;MQBZ=0.654917;MQSBZ=1.64184;BQBZ=-0.0620338;FS=0;MQ0F=0.0185185;AC=2;AN=6;DP4=13,8,3,5;MQ=37	GT:PL	0/0:0,10,232	0/1:27,0,131	0/1:161,0,189
OAR1	124988001	.	G	A	230.233	PASS	DP=37;VDB=0.00440415;SGB=5.3158;RPBZ=-0.441243;MQBZ=-0.284662;MQSBZ=1.40187;BQBZ=-0.714723;FS=0;MQ0F=0;AC=2;AN=6;DP4=4,8,1,11;MQ=37	GT:PL	0/1:102,0,27	0/0:0,27,208	0/1:166,0,48
OAR1	125105161	.	C	G	389.522	PASS	DP=65;VDB=0.00836607;SGB=-0.227173;RPBZ=-0.182295;MQBZ=-0.42542;MQSBZ=0.853635;BQBZ=0.402075;FS=0;MQ0F=0;AC=3;AN=6;DP4=9,9,7,10;MQ=38	GT:PL	0/1:151,0,130	0/1:172,0,141	0/1:101,0,193
OAR1	125653288	.	G	A	191.038	PASS	DP=26;VDB=0.0168868;SGB=1.94896;RPBZ=0.192086;MQBZ=1;MQSBZ=-1.1547;BQBZ=-0.534522;FS=0;MQ0F=0;AC=3;AN=6;DP4=4,3,4,3;MQ=41	GT:PL	1/1:77,6,0	0/0:0,6,84	0/1:151,0,150
OAR1	12566755	.	A	G	100.063	PASS	DP=28;VDB=0.357605;SGB=0.618465;RPBZ=1.28944;MQBZ=0.707107;MQSBZ=0.935414;BQBZ=-0.518875;FS=0;MQ0F=0;AC=2;AN=6;DP4=6,4,2,3;MQ=40	GT:PL	0/1:102,0,86	0/1:34,0,34	0/0:0,18,211
OAR1	12566764	.	C	T	286.238	PASS	DP=27;VDB=0.268014;SGB=0.0284704;RPBZ=1.22584;MQBZ=1.41421;MQSBZ=0.935414;BQBZ=-0.657894;FS=0;MQ0F=0;AC=4;AN=6;DP4=4,1,4,6;MQ=40	GT:PL	0/1:102,0,86	1/1:113,9,0	0/1:107,0,60
OAR1	12605682	.	C	G	169.023	PASS	DP=38;VDB=0.0360828;SGB=-0.867633;RPBZ=-0.636581;MQBZ=-1.33842;MQSBZ=-0.305526;BQBZ=0;FS=0;MQ0F=0;AC=2;AN=6;DP4=6,7,3,4;MQ=40	GT:PL	0/0:0,21,229	0/1:102,0,102	0/1:103,0,99
OAR1	126242216	.	A	G	32.0716	PASS	DP=22;VDB=0.18;SGB=0.604408;RPBZ=0;MQBZ=0.848528;MQSBZ=0.421637;BQBZ=0.663325;FS=0;MQ0F=0;AC=1;AN=6;DP4=5,5,1,1;MQ=38	GT:PL	0/0:0,6,76	0/1:66,0,96	0/0:0,12,148
OAR1	126250313	.	G	A	314.971	PASS	DP=65;VDB=1.3131e-05;SGB=7.45996;RPBZ=1.80915;MQBZ=-0.538757;MQSBZ=-0.583525;BQBZ=0.265573;FS=0;MQ0F=0;AC=2;AN=6;DP4=3,22,7,8;MQ=38	GT:PL	0/1:124,0,81	0/0:0,33,216	0/1:227,0,218
OAR1	126477541	.	G	A	74.8527	PASS	DP=42;VDB=0.124686;SGB=3.26056;RPBZ=2.03229;MQBZ=0.664156;MQSBZ=-0.462481;BQBZ=0.449255;FS=0;MQ0F=0;AC=1;AN=6;DP4=11,8,4,0;MQ=41	GT:PL	0/0:0,27,255	0/0:0,18,204	0/1:109,0,119
OAR1	126485531	.	T	C	254.933	PASS	DP=49;VDB=0.0487828;SGB=4.61211;RPBZ=-1.14765;MQBZ=-0.217262;MQSBZ=1.10531;BQBZ=-1.41354;FS=0;MQ0F=0;AC=2;AN=6;DP4=9,7,8,3;MQ=40	GT:PL	0/0:0,18,207	0/1:192,0,218	0/1:99,0,47
OAR1	126900648	.	G	A	224.26	PASS	DP=40;VDB=0.0506917;SGB=3.22748;RPBZ=1.31786;MQBZ=2.11956;MQSBZ=-0.114014;BQBZ=0.940032;FS=0;MQ0F=0;AC=2;AN=6;DP4=6,9,6,3;MQ=38	GT:PL	0/1:126,0,60	0/0:0,12,107	0/1:134,0,219
OAR1	12694298	.	G	A	166.963	PASS	DP=19;VDB=0.125342;SGB=1.89663;RPBZ=-1.29644;MQBZ=-1.36753;MQSBZ=1.59545;BQBZ=0.809409;FS=0;MQ0F=0;AC=2;AN=6;DP4=3,3,3,4;MQ=41	GT:PL	0/1:96,0,74	0/0:0,3,42	0/1:105,0,49
OAR1	127333891	.	C	T	61.9501	PASS	DP=11;VDB=0.480199;SGB=-0.169451;RPBZ=-0.442807;MQBZ=1;MQSBZ=0.707107;BQBZ=-1;FS=0;MQ0F=0;AC=2;AN=6;DP4=1,2,3,0;MQ=38	GT:PL	0/0:0,3,23	0/1:36,0,36	0/1:60,0,33
OAR1	127333972	.	C	T	35.7087	PASS	DP=38;VDB=0.66971;SGB=-2.00771;RPBZ=0.0900311;MQBZ=-1.96068;MQSBZ=1.13049;BQBZ=-1.24198;FS=0;MQ0F=0;AC=2;AN=6;DP4=9,8,1,3;MQ=39	GT:PL	0/1:49,0,70	0/1:24,0,203	0/0:0,24,252
OAR1	127403433	.	T	G	186.725	PASS	DP=62;VDB=0.0178597;SGB=-0.482272;RPBZ=-0.633523;MQBZ=1.01091;MQSBZ=-0.258599;BQBZ=-0.0741041;FS=0;MQ0F=0;AC=2;AN=6;DP4=8,17,5,3;MQ=41	GT:PL	0/0:0,42,255	0/1:71,0,139	0/1:152,0,174
OAR1	127622274	.	T	A	153.354	PASS	DP=57;VDB=0.016;SGB=-0.866853;RPBZ=-1.47927;MQBZ=-0.850208;MQSBZ=-1.17444;BQBZ=1.32228;FS=0;MQ0F=0;AC=2;AN=6;DP4=9,14,3,4;MQ=40	GT:PL	0/0:0,12,153	0/1:54,0,200	0/1:137,0,255
OAR1	127622336	.	T	G	312.956	PASS	DP=110;VDB=0.0649653;SGB=1.83438;RPBZ=0.718225;MQBZ=-0.429024;MQSBZ=0.788175;BQBZ=1.13317;FS=0;MQ0F=0;AC=2;AN=6;DP4=22,26,5,9;MQ=40	GT:PL	0/1:137,0,253	0/1:212,0,79	0/0:0,102,255
OAR1	128120163	.	G	A	91.7446	PASS	DP=30;VDB=0.458326;SGB=-1.62982;RPBZ=-0.211337;MQBZ=0.458643;MQSBZ=-0.458643;BQBZ=0.657074;FS=0;MQ0F=0;AC=2;AN=6;DP4=8,4,4,1;MQ=38	GT:PL	0/1:27,0,124	0/1:101,0,91	0/0:0,15,131
OAR1	12816825	.	A	G	234.685	PASS	DP=44;VDB=0.235174;SGB=-0.482272;RPBZ=0.670838;MQBZ=1.25578;MQSBZ=-1.37944;BQBZ=0.239524;FS=0;MQ0F=0;AC=3;AN=6;DP4=8,9,5,3;MQ=39	GT:PL	0/1:103,0,69	1/1:172,15,0	0/0:0,45,255
OAR1	128229303	.	T	G	117.494	PASS	DP=12;VDB=0.0797974;SGB=0.312258;RPBZ=0;BQBZ=1.41421;FS=0;MQ0F=0;AC=4;AN=6;DP4=2,0,3,1;MQ=42	GT:PL	0/1:0,3,42	0/1:36,0,36	1/1:118,9,0
OAR1	128339821	.	C	A	196.726	PASS	DP=15;VDB=0.0552398;SGB=-0.0654034;RPBZ=-0.305788;MQBZ=-0.808122;MQSBZ=-0.808122;BQBZ=-1.06904;FS=0;MQ0F=0;AC=5;AN=6;DP4=1,1,1,6;MQ=41	GT:PL	0/1:72,0,72	1/1:42,3,0	1/1:116,12,0
OAR1	128379033	.	T	C	80.768	PASS	DP=16;VDB=0.0649539;SGB=1.56341;RPBZ=-0.763763;MQBZ=0.774597;MQSBZ=0.774597;FS=0;MQ0F=0;AC=2;AN=6;DP4=4,1,1,2;MQ=41	GT:PL	0/0:0,3,42	1/1:119,9,0	0/0:0,12,145
OAR1	128523477	.	T	C	164.887	PASS	DP=31;VDB=0.0732879;SGB=-0.866853;RPBZ=-0.599758;MQBZ=-0.532354;MQSBZ=1.06471;BQBZ=0.922917;FS=0;MQ0F=0;AC=2;AN=6;DP4=8,5,5,2;MQ=40	GT:PL	0/1:60,0,131	0/1:141,0,24	0/0:0,24,212
OAR1	128523545	.	G	A	35.442	PASS	DP=26;VDB=0.235765;SGB=-2.36533;RPBZ=1.70204;MQBZ=-0.806226;MQSBZ=0.806226;BQBZ=-1.07497;FS=0;MQ0F=0;AC=2;AN=6;DP4=2,8,1,2;MQ=40	GT:PL	0/0:0,6,77	0/1:30,0,91	0/1:43,0,153
OAR1	128586583	.	T	C	60.1248	PASS	DP=20;VDB=0.0221621;SGB=-0.535564;RPBZ=-1.0941;FS=0;MQ0F=0;AC=2;AN=6;DP4=5,2,3,0;MQ=42	GT:PL	0/0:0,6,77	0/1:33,0,68	0/1:63,0,105
OAR1	128595479	.	A	G	43.7455	PASS	DP=13;VDB=0.106137;SGB=3.26056;RPBZ=0.386823;MQBZ=-0.760117;BQBZ=-2.21565;FS=0;MQ0F=0;AC=1;AN=6;DP4=0,9,0,4;MQ=36	GT:PL	0/0:0,15,119	0/1:77,0,63	0/0:0,3,36
OAR1	128615423	.	A	G	335.538	PASS	DP=54;VDB=0.128276;SGB=8.91707;RPBZ=-1.64082;MQBZ=-1.25858;MQSBZ=-0.293785;BQBZ=-0.450209;FS=0;MQ0F=0;AC=3;AN=6;DP4=9,4,9,8;MQ=41	GT:PL	0/0:0,21,219	0/1:121,0,163	1/1:255,39,0
OAR1	12869650	.	C	T	588.989	PASS	DP=99;VDB=0.00770051;SGB=11.1225;RPBZ=0.488413;MQBZ=1.64423;MQSBZ=-1.33583;BQBZ=1.19841;FS=0;MQ0F=0;AC=4;AN=6;DP4=7,10,23,18;MQ=38	GT:PL	0/1:159,0,163	0/1:211,0,171	1/1:255,75,0
OAR1	128740826	.	G	A	36.7444	PASS	DP=20;VDB=0.28;SGB=0.604408;RPBZ=-1.05085;MQBZ=0.564933;MQSBZ=0.564933;BQBZ=0.745356;FS=0;MQ0F=0;AC=1;AN=6;DP4=4,4,1,1;MQ=34	GT:PL	0/0:0,15,136	0/0:0,3,42	0/1:70,0,54
OAR1	128860429	.	A	T	407.855	PASS	DP=67;VDB=0.000332364;SGB=8.70985;RPBZ=-2.38244;MQBZ=0.587834;MQSBZ=-1.96319;BQBZ=1.68086;FS=0;MQ0F=0;AC=2;AN=6;DP4=5,17,9,8;MQ=41	GT:PL	0/0:0,27,210	0/1:241,0,178	0/1:203,0,151
OAR1	129011283	.	G	A	127.556	PASS	DP=40;VDB=0.218338;SGB=-1.24859;RPBZ=1.24414;MQBZ=-0.106181;MQSBZ=-0.376216;BQBZ=0.862407;FS=0;MQ0F=0;AC=1;AN=6;DP4=10,7,3,3;MQ=40	GT:PL	0/1:160,0,90	0/0:0,0,195	0/0:0,21,205
OAR1	129172112	.	G	C	99.6374	PASS	DP=26;VDB=0.237068;SGB=2.06895;RPBZ=-0.537623;MQBZ=-2.29107;MQSBZ=-0.894078;BQBZ=-0.120468;FS=0;MQ0F=0;AC=1;AN=6;DP4=4,5,3,4;MQ=34	GT:PL	0/0:17,20,56	0/1:133,0,54	0/0:0,18,187
OAR1	129404223	.	A	G	265.85	PASS	DP=25;VDB=0.0106612;SGB=0.124692;RPBZ=-0.387683;MQBZ=0.414039;MQSBZ=1.72251;BQBZ=-0.748331;FS=0;MQ0F=0;AC=5;AN=6;DP4=0,5,2,8;MQ=38	GT:PL	1/1:143,15,0	1/1:105,9,0	0/1:52,0,122
OAR1	129599630	.	A	G	31.4677	PASS	DP=54;VDB=0.36;SGB=0.604408;RPBZ=-0.960729;MQBZ=0.855669;MQSBZ=-0.0534793;BQBZ=0.719623;FS=0;MQ0F=0;AC=1;AN=6;DP4=13,15,1,1;MQ=38	GT:PL	0/1:66,0,137	0/0:0,27,248	0/0:0,45,255
OAR1	129599635	.	T	C	126.853	PASS	DP=53;VDB=0.159342;SGB=7.39213;RPBZ=1.15785;MQBZ=-0.914671;MQSBZ=-0.0534793;BQBZ=0.973398;FS=0;MQ0F=0;AC=1;AN=6;DP4=8,15,6,1;MQ=38	GT:PL	0/0:0,18,211	0/0:0,27,248	0/1:161,0,180
OAR1	129762014	.	A	G	60.8	PASS	DP=41;VDB=0.17915;SGB=1.90845;RPBZ=0;MQBZ=0.575829;MQSBZ=0.132288;BQBZ=0.723565;FS=0;MQ0F=0;AC=1;AN=6;DP4=8,11,2,1;MQ=40	GT:PL	0/0:0,12,153	0/0:0,30,255	0/1:95,0,142
OAR1	12977965	.	A	G	137.992	PASS	DP=39;VDB=0.722478;SGB=-0.866853;RPBZ=-0.682993;MQBZ=-1.54041;MQSBZ=-0.788288;BQBZ=-0.711935;FS=0;MQ0F=0;AC=2;AN=6;DP4=8,8,4,3;MQ=40	GT:PL	0/0:0,30,255	0/1:114,0,57	0/1:60,0,128
OAR1	129855297	.	T	C	110.757	PASS	DP=8;VDB=0.0236989;SGB=0.565439;RPBZ=-0.591608;MQBZ=0.966092;FS=0;MQ0F=0;AC=4;AN=6;DP4=2,0,5,0;MQ=39	GT:PL	0/1:0,3,36	0/1:57,0,15	1/1:90,9,0
OAR1	130061215	.	G	A	37.5341	PASS	DP=7;VDB=0.9;SGB=-1.03207;RPBZ=0;BQBZ=-1;FS=0;MQ0F=0;AC=3;AN=6;DP4=0,2,1,1;MQ=42	GT:PL	0/1:0,3,42	0/1:36,3,0	0/1:36,0,36
OAR1	130165906	.	A	T	190.139	PASS	DP=51;VDB=0.232635;SGB=7.39213;RPBZ=0.49887;MQBZ=-0.730798;MQSBZ=-0.107417;BQBZ=1.06654;FS=0;MQ0F=0;AC=2;AN=6;DP4=11,9,4,3;MQ=41	GT:PL	1/1:232,21,0	0/0:0,21,230	0/0:0,39,255
OAR1	130187136	.	G	C	411.141	PASS	DP=50;VDB=0.000355715;SGB=12.2979;RPBZ=1.64388;MQBZ=-1.21039;MQSBZ=0.538647;BQBZ=0;FS=0;MQ0F=0;AC=4;AN=6;DP4=4,3,13,9;MQ=39	GT:PL	0/0:0,21,219	1/1:198,21,0	1/1:255,45,0
OAR1	130244421	.	T	C	168.015	PASS	DP=25;VDB=0.0328229;SGB=4.97668;RPBZ=0.0719243;MQBZ=-1.08012;MQSBZ=1.08012;BQBZ=0;FS=0;MQ0F=0;AC=2;AN=6;DP4=3,4,3,3;MQ=41	GT:PL	1/1:209,18,0	0/0:0,9,118	0/0:0,12,143
OAR1	130277436	.	T	C	64.1826	PASS	DP=27;VDB=0.267404;SGB=1.90845;RPBZ=1.49568;MQBZ=0.522233;MQSBZ=1.34164;BQBZ=0.522233;FS=0;MQ0F=0;AC=1;AN=6;DP4=3,8,2,1;MQ=40	GT:PL	0/0:0,15,154	0/0:0,6,84	0/1:98,0,124
OAR1	130334248	.	C	T	70.5159	PASS	DP=12;VDB=0.192436;SGB=-1.35278;RPBZ=1.98023;MQBZ=1.32288;MQSBZ=0.62361;BQBZ=1.32288;FS=0;MQ0F=0;AC=3;AN=6;DP4=3,1,3,0;MQ=34	GT:PL	0/1:36,0,36	0/1:33,0,20	0/1:36,0,36
OAR1	13044368	.	C	A	152.429	PASS	DP=54;VDB=0.651061;SGB=-0.866853;RPBZ=0.958725;MQBZ=0.188848;MQSBZ=0.0326083;BQBZ=-0.318228;FS=0;MQ0F=0;AC=2;AN=6;DP4=13,10,5,2;MQ=39	GT:PL	0/0:0,36,255	0/1:60,0,131	0/1:129,0,205
OAR1	130682783	.	C	T	65.2549	PASS	DP=30;VDB=0.220755;SGB=1.90845;RPBZ=0.756393;MQBZ=0.674802;MQSBZ=-0.35887;BQBZ=1.0202;FS=0;MQ0F=0;AC=2;AN=6;DP4=8,6,3,0;MQ=39	GT:PL	1/1:105,9,0	0/0:0,9,113	0/0:0,33,255
OAR1	130992647	.	G	A	260.3	PASS	DP=32;VDB=0.704456;SGB=3.22748;RPBZ=0.289564;MQBZ=1.54919;MQSBZ=-1.07872;BQBZ=0.38873;FS=0;MQ0F=0;AC=3;AN=6;DP4=2,6,4,5;MQ=39	GT:PL	0/0:0,21,203	1/1:146,12,0	0/1:155,0,24
OAR1	13121463	.	G	A	157.881	PASS	DP=43;VDB=0.0450942;SGB=-0.48012;RPBZ=0.13951;MQBZ=0.978954;MQSBZ=1.02278;BQBZ=0.824377;FS=0;MQ0F=0;AC=2;AN=6;DP4=7,11,2,6;MQ=36	GT:PL	0/0:0,24,167	0/1:18,0,196	0/1:176,0,85
OAR1	131238083	.	C	T	149.949	PASS	DP=27;VDB=0.0637684;SGB=1.89663;RPBZ=-0.477567;MQBZ=0;MQSBZ=-0.323975;BQBZ=-1;FS=0;MQ0F=0.037037;AC=2;AN=6;DP4=6,1,2,5;MQ=35	GT:PL	0/0:0,3,42	0/1:74,0,30	0/1:110,0,123
OAR1	131519473	.	C	T	68.4321	PASS	DP=18;VDB=0.00701511;SGB=2.63855;RPBZ=0.385518;MQBZ=0.145521;MQSBZ=0.521794;FS=0;MQ0F=0;AC=2;AN=6;DP4=2,3,0,4;MQ=36	GT:PL	1/1:108,12,0	0/0:0,6,75	0/0:0,9,103
OAR1	131638736	.	A	G	385.473	PASS	DP=40;VDB=0.109184;SGB=1.98986;RPBZ=0.914344;MQBZ=0.22097;MQSBZ=0.515598;BQBZ=0.221294;FS=0;MQ0F=0;AC=3;AN=6;DP4=6,1,11,6;MQ=38	GT:PL	0/1:211,0,9	0/1:101,0,96	0/1:109,0,67
OAR1	131671832	.	C	A	211.655	PASS	DP=37;VDB=0.126837;SGB=-0.867633;RPBZ=0.158785;MQBZ=-1.36277;MQSBZ=0.816497;BQBZ=-1.09638;FS=0;MQ0F=0;AC=3;AN=6;DP4=9,4,3,4;MQ=41	GT:PL	1/1:113,9,0	0/1:139,0,27	0/0:0,36,255
OAR1	131725943	.	A	G	45.2574	PASS	DP=25;VDB=0.0312982;SGB=1.90845;RPBZ=2.3172;MQBZ=0;MQSBZ=0.72111;BQBZ=-0.806226;FS=0;MQ0F=0;AC=1;AN=6;DP4=5,5,3,0;MQ=36	GT:PL	0/0:0,6,78	0/1:79,0,47	0/0:0,18,180
OAR1	13177618	.	A	G	699.155	PASS	DP=81;VDB=1.23715e-07;SGB=9.89644;RPBZ=-0.749559;MQBZ=1.53542;MQSBZ=0.653019;BQBZ=1.37695;FS=0;MQ0F=0;AC=5;AN=6;DP4=3,1,24,17;MQ=38	GT:PL	1/1:225,24,0	0/1:255,0,49	1/1:255,60,0
OAR1	13177745	.	A	G	94.9472	PASS	DP=16;VDB=0.0102361;SGB=2.06895;RPBZ=0.214238;MQBZ=0.128979;BQBZ=0.41574;FS=0;MQ0F=0;AC=4;AN=6;DP4=0,9,0,7;MQ=35	GT:PL	1/1:8,3,0	0/0:0,27,142	1/1:127,18,0
OAR1	13177750	.	C	T	93.2459	PASS	DP=12;VDB=0.00748664;SGB=6.20246;RPBZ=0.247973;MQBZ=0;BQBZ=0.250713;FS=0;MQ0F=0;AC=2;AN=6;DP4=0,5,0,7;MQ=33	GT:PL	0/0:0,3,8	1/1:133,21,0	0/0:0,12,100
OAR1	132506426	.	C	A	76.8808	PASS	DP=21;VDB=0.0236989;SGB=0.618465;RPBZ=0.165616;MQBZ=-1.75499;MQSBZ=0.856349;BQBZ=-0.0907445;FS=0;MQ0F=0;AC=3;AN=6;DP4=2,5,1,4;MQ=36	GT:PL	0/0:0,12,121	1/1:81,9,0	0/1:35,0,104
OAR1	132597156	.	C	G	110.451	PASS	DP=17;VDB=0.0101127;SGB=0.717222;RPBZ=-0.431053;MQBZ=-1.49071;MQSBZ=1.21716;BQBZ=-0.239046;FS=0;MQ0F=0;AC=3;AN=6;DP4=2,3,4,1;MQ=38	GT:PL	1/1:77,9,0	0/0:0,9,119	0/1:72,0,66
OAR1	132601692	.	G	A	53.684	PASS	DP=14;VDB=0.0249187;SGB=1.11484;RPBZ=-1.48192;MQBZ=-1.1547;MQSBZ=-0.866025;FS=0;MQ0F=0;AC=2;AN=6;DP4=3,1,0,3;MQ=39	GT:PL	0/0:0,6,84	1/1:92,9,0	0/0:0,6,77
OAR1	132601780	.	T	C	336.562	PASS	DP=46;VDB=0.167164;SGB=5.26088;RPBZ=0.539303;MQBZ=0.324176;MQSBZ=0.0364265;BQBZ=1.86921;FS=0;MQ0F=0;AC=3;AN=6;DP4=9,6,7,5;MQ=39	GT:PL	1/1:208,18,0	0/0:0,33,255	0/1:169,0,108
OAR1	132613644	.	A	G	247.831	PASS	DP=36;VDB=0.110959;SGB=5.27335;RPBZ=-0.46527;MQBZ=0.423724;MQSBZ=-0.797724;BQBZ=-0.151081;FS=0;MQ0F=0;AC=3;AN=6;DP4=2,7,8,4;MQ=33	GT:PL	0/0:0,15,154	1/1:192,21,0	0/1:96,0,66
OAR1	132658000	.	T	A	383.523	PASS	DP=48;VDB=0.0344743;SGB=8.01377;RPBZ=-0.198688;MQBZ=1.00412;MQSBZ=1.22931;BQBZ=1.17118;FS=0;MQ0F=0;AC=3;AN=6;DP4=9,4,11,5;MQ=36	GT:PL	0/0:0,24,188	1/1:250,27,0	0/1:174,0,131
OAR1	132721075	.	G	A	243.817	PASS	DP=56;VDB=0.175842;SGB=-0.965879;RPBZ=-1.44268;MQBZ=-0.352928;MQSBZ=0.668918;BQBZ=0.0768511;FS=0;MQ0F=0;AC=4;AN=6;DP4=11,11,9,4;MQ=36	GT:PL	0/1:6,0,216	1/1:165,15,0	0/1:110,0,251
OAR1	132917483	.	G	A	143.021	PASS	DP=35;VDB=0.0382226;SGB=1.36429;RPBZ=-0.284672;MQBZ=-0.600245;MQSBZ=1.02899;BQBZ=0;FS=0;MQ0F=0;AC=2;AN=6;DP4=9,3,3,3;MQ=40	GT:PL	0/0:0,21,222	0/1:149,0,61	0/1:30,0,84
OAR1	13314639	.	A	G	331.961	PASS	DP=73;VDB=0.304812;SGB=8.69724;RPBZ=0.804213;MQBZ=-0.33397;MQSBZ=0.121271;BQBZ=0.514655;FS=0;MQ0F=0;AC=2;AN=6;DP4=8,16,12,5;MQ=37	GT:PL	0/0:0,27,233	0/1:161,0,144	0/1:207,0,189
OAR1	13314668	.	G	A	84.875	PASS	DP=66;VDB=0.0143884;SGB=-1.24859;RPBZ=-0.639353;MQBZ=0;MQSBZ=-1.46373;BQBZ=-0.92194;FS=0;MQ0F=0;AC=2;AN=6;DP4=11,19,4,2;MQ=38	GT:PL	0/1:15,0,186	0/1:108,0,201	0/0:0,42,255
OAR1	133308151	.	G	A	129.345	PASS	DP=42;VDB=0.0513273;SGB=-0.864905;RPBZ=-1.01025;MQBZ=0.661438;MQSBZ=-1.24722;BQBZ=-1.11274;FS=0;MQ0F=0;AC=2;AN=6;DP4=10,6,4,3;MQ=41	GT:PL	0/0:0,12,153	0/1:18,0,207	0/1:148,0,126
OAR1	133378667	.	C	G	204.998	PASS	DP=60;VDB=0.000877675;SGB=-10.9633;RPBZ=0.0381805;MQBZ=-2.22152;MQSBZ=-1.34751;BQBZ=-1.37697;FS=0;MQ0F=0;AC=2;AN=6;DP4=14,10,6,4;MQ=40	GT:PL	0/0:0,42,255	0/1:78,0,187	0/1:163,0,78
OAR1	133542015	.	T	C	31.8447	PASS	DP=15;VDB=0.02;SGB=0.604408;RPBZ=2.01201;MQBZ=0.57735;MQSBZ=-1;BQBZ=0.57735;FS=0;MQ0F=0;AC=1;AN=6;DP4=2,4,2,0;MQ=41	GT:PL	0/1:65,0,70	0/0:0,3,42	0/0:0,9,113
OAR1	133656414	.	A	G	229.796	PASS	DP=20;VDB=0.0462387;SGB=2.4014;RPBZ=-0.853697;MQBZ=0.652791;MQSBZ=1.74773;BQBZ=0.91565;FS=0;MQ0F=0;AC=4;AN=6;DP4=2,2,3,5;MQ=40	GT:PL	1/1:171,15,0	0/1:0,3,23	0/1:96,0,96
OAR1	133763251	.	A	G	263.597	PASS	DP=51;VDB=0.0209797;SGB=0.289452;RPBZ=-0.18517;MQBZ=1.36439;MQSBZ=-2.48716;BQBZ=1.09906;FS=0;MQ0F=0;AC=3;AN=6;DP4=8,14,3,7;MQ=39	GT:PL	0/0:0,48,255	1/1:189,18,0	0/1:115,0,175
OAR1	133778401	.	G	A	88.1497	PASS	DP=24;VDB=0.124686;SGB=-2.00771;RPBZ=0.679366;MQBZ=-1.41421;MQSBZ=-0.707107;FS=0;MQ0F=0;AC=3;AN=6;DP4=3,5,1,3;MQ=40	GT:PL	1/1:84,6,0	0/0:0,9,119	0/1:42,0,163
OAR1	133822992	.	G	T	620.344	PASS	DP=69;VDB=1.11929e-05;SGB=7.39906;RPBZ=-0.583711;MQBZ=0.287207;MQSBZ=1.04678;BQBZ=1.59791;FS=0;MQ0F=0;AC=4;AN=6;DP4=3,1,20,15;MQ=36	GT:PL	0/1:235,0,20	0/1:170,0,49	1/1:255,48,0
OAR1	133880442	.	A	T	290.254	PASS	DP=41;VDB=0.0512963;SGB=5.27335;RPBZ=1.33341;MQBZ=0.593911;MQSBZ=-0.211513;BQBZ=-0.118614;FS=0;MQ0F=0;AC=2;AN=6;DP4=6,8,5,7;MQ=40	GT:PL	0/1:188,0,12	0/0:0,24,242	0/1:139,0,135
OAR1	133880489	.	A	T	95.4405	PASS	DP=43;VDB=0.444886;SGB=-1.63269;RPBZ=-1.81416;MQBZ=-0.730953;MQSBZ=-0.829092;BQBZ=2.01556;FS=0;MQ0F=0;AC=2;AN=6;DP4=6,16,2,3;MQ=39	GT:PL	0/0:0,27,251	0/1:57,0,164	0/1:76,0,151
OAR1	133964690	.	G	A	101.543	PASS	DP=44;VDB=0.0256605;SGB=4.63151;RPBZ=1.34942;MQBZ=0.721688;MQSBZ=-1.17851;BQBZ=-2.19089;FS=0;MQ0F=0;AC=1;AN=6;DP4=9,11,1,4;MQ=41	GT:PL	0/0:0,18,192	0/1:136,0,57	0/0:0,36,255
OAR1	134218076	.	G	A	219.787	PASS	DP=49;VDB=0.00543664;SGB=4.68384;RPBZ=1.18496;MQBZ=-0.767789;MQSBZ=-1.0384;BQBZ=1.58227;FS=0;MQ0F=0;AC=2;AN=8;DP4=10,7,4,7;MQ=37	GT:PL	0/0:0,18,186	0/1:80,0,118	0/1:178,0,91
OAR1	13427510	.	A	C	70.4834	PASS	DP=23;VDB=0.0871199;SGB=-2.00512;RPBZ=-0.811513;MQBZ=-1.58114;MQSBZ=0.866025;BQBZ=-0.679869;FS=0;MQ0F=0;AC=2;AN=6;DP4=6,4,2,2;MQ=40	GT:PL	0/1:27,0,75	0/0:0,12,137	0/1:80,0,129
OAR1	134465762	.	T	C	74.6273	PASS	DP=15;VDB=0.00266339;SGB=1.89663;RPBZ=-1.39623;MQBZ=-1.27331;BQBZ=0.935414;FS=0;MQ0F=0;AC=3;AN=6;DP4=0,8,0,7;MQ=27	GT:PL	0/0:0,15,109	0/1:68,0,41	1/1:46,9,0
OAR1	134700045	.	T	C	301.341	PASS	DP=23;VDB=0.0167595;SGB=1.32542;RPBZ=-0.103968;MQBZ=-0.802887;MQSBZ=-1.48859;BQBZ=-0.80904;FS=0;MQ0F=0;AC=5;AN=6;DP4=1,1,4,7;MQ=37	GT:PL	1/1:189,21,0	1/1:42,3,0	0/1:104,0,69
OAR1	13485649	.	G	A	153.952	PASS	DP=64;VDB=0.0450942;SGB=8.77574;RPBZ=0.813452;MQBZ=0.186287;MQSBZ=1.13322;BQBZ=0.143839;FS=0;MQ0F=0;AC=1;AN=6;DP4=13,16,1,7;MQ=40	GT:PL	0/1:189,0,36	0/0:0,36,255	0/0:0,45,255
OAR1	134940605	.	G	A	99.7905	PASS	DP=47;VDB=0.170074;SGB=7.39213;RPBZ=-0.0777507;MQBZ=-1.21333;MQSBZ=2.35144;BQBZ=-1.47424;FS=0;MQ0F=0;AC=1;AN=6;DP4=15,7,5,2;MQ=33	GT:PL	0/0:0,12,145	0/1:134,0,61	0/0:0,42,255
OAR1	134949556	.	G	C	63.7598	PASS	DP=11;VDB=0.0665622;SGB=0.00946272;RPBZ=1.23401;BQBZ=-0.12018;FS=0;MQ0F=0;AC=2;AN=6;DP4=7,0,4,0;MQ=42	GT:PL	0/0:0,6,66	0/1:47,0,49	0/1:52,0,74
OAR1	135000335	.	A	C	465.662	PASS	DP=33;VDB=0.000923194;SGB=3.28278;RPBZ=-0.509147;MQBZ=1.42419;MQSBZ=0.42941;BQBZ=0.289294;FS=0;MQ0F=0;AC=5;AN=6;DP4=2,0,9,9;MQ=36	GT:PL	1/1:180,18,0	0/1:65,0,37	1/1:255,30,0
OAR1	135121596	.	G	A	418.905	PASS	DP=29;VDB=0.00704762;SGB=1.20269;RPBZ=0.399335;MQBZ=-0.857143;MQSBZ=0.0759737;BQBZ=0.078912;FS=0;MQ0F=0;AC=5;AN=6;DP4=2,1,9,5;MQ=41	GT:PL	1/1:153,12,0	0/1:101,0,93	1/1:199,18,0
OAR1	135212702	.	C	T	43.017	PASS	DP=14;VDB=0.748679;SGB=1.11484;RPBZ=0.720082;MQBZ=-1.48192;MQSBZ=-0.370479;BQBZ=0.866025;FS=0;MQ0F=0;AC=2;AN=6;DP4=2,2,1,2;MQ=34	GT:PL	0/0:0,3,42	1/1:81,9,0	0/0:0,9,103
OAR1	135212799	.	G	A	37.8371	PASS	DP=34;VDB=0.1;SGB=0.604408;RPBZ=1.07617;MQBZ=0.721428;MQSBZ=-1.41686;BQBZ=1.14867;FS=0;MQ0F=0;AC=1;AN=6;DP4=5,13,1,1;MQ=39	GT:PL	0/1:72,0,60	0/0:0,27,213	0/0:0,21,199
OAR1	135736701	.	T	C	169.952	PASS	DP=20;VDB=0.605618;SGB=1.20553;RPBZ=0.182991;BQBZ=0.136083;FS=0;MQ0F=0;AC=2;AN=6;DP4=3,2,2,4;MQ=42	GT:PL	0/0:0,3,42	0/1:102,0,30	0/1:102,0,85
OAR1	135786714	.	C	T	434.509	PASS	DP=79;VDB=0.00683927;SGB=15.6323;RPBZ=0.411862;MQBZ=-1.92488;MQSBZ=0.634614;BQBZ=-2.76724;FS=0;MQ0F=0;AC=3;AN=6;DP4=12,8,12,15;MQ=40	GT:PL	1/1:255,51,0	0/0:0,33,255	0/1:220,0,230
OAR1	135786758	.	C	T	56.5551	PASS	DP=77;VDB=0.140599;SGB=-1.62982;RPBZ=-2.39579;MQBZ=-0.104115;MQSBZ=1.36576;BQBZ=1.11568;FS=0;MQ0F=0;AC=2;AN=6;DP4=17,26,2,3;MQ=40	GT:PL	0/0:0,51,255	0/1:7,0,244	0/1:88,0,255
OAR1	13581732	.	A	T	185.064	PASS	DP=22;VDB=0.0568693;SGB=-2.06645;RPBZ=-1.32642;MQBZ=-0.48795;MQSBZ=0.2;BQBZ=0.351866;FS=0;MQ0F=0;AC=3;AN=6;DP4=2,4,6,1;MQ=41	GT:PL	0/1:85,0,20	0/1:75,0,33	0/1:60,0,132
OAR1	135998767	.	C	G	123.546	PASS	DP=31;VDB=0.114666;SGB=-1.63269;RPBZ=-0.700573;MQBZ=-1.22286;MQSBZ=-1.95959;BQBZ=-0.81357;FS=0;MQ0F=0;AC=3;AN=6;DP4=6,7,2,3;MQ=40	GT:PL	1/1:97,9,0	0/0:0,27,255	0/1:66,0,125
OAR1	136142435	.	C	T	335.551	PASS	DP=59;VDB=0.134273;SGB=1.44808;RPBZ=-0.850184;MQBZ=1.82844;MQSBZ=0.941529;BQBZ=2.21515;FS=0;MQ0F=0;AC=3;AN=6;DP4=8,15,4,9;MQ=36	GT:PL	1/1:228,21,0	0/0:0,39,255	0/1:148,0,190
OAR1	136177700	.	T	C	85.9964	PASS	DP=14;VDB=0.60415;SGB=0.0467143;RPBZ=0.57735;MQBZ=-1.51186;MQSBZ=-1.17108;BQBZ=0;FS=0;MQ0F=0;AC=3;AN=6;DP4=2,2,1,3;MQ=39	GT:PL	1/1:91,9,0	0/0:0,6,78	0/1:33,0,75
OAR1	13619562	.	T	G	136.658	PASS	DP=48;VDB=0.00595258;SGB=6.01014;RPBZ=-1.02643;MQBZ=-0.480824;MQSBZ=1.73363;BQBZ=0.364216;FS=0;MQ0F=0;AC=1;AN=6;DP4=10,11,4,2;MQ=40	GT:PL	0/0:0,18,178	0/1:171,0,93	0/0:0,36,255
OAR1	136212235	.	A	G	48.5157	PASS	DP=7;VDB=0.48;SGB=-1.03207;RPBZ=0;BQBZ=1;FS=0;MQ0F=0;AC=5;AN=6;DP4=1,1,1,1;MQ=42	GT:PL	1/1:42,3,0	0/1:0,6,78	1/1:42,3,0
OAR1	136243447	.	G	A	42.2443	PASS	DP=9;VDB=0.38;SGB=-1.03207;RPBZ=0.888523;BQBZ=0.816497;FS=0;MQ0F=0;AC=3;AN=6;DP4=0,3,2,0;MQ=42	GT:PL	1/1:42,3,0	0/0:0,6,77	0/1:36,0,30
OAR1	136272594	.	C	T	373.318	PASS	DP=28;VDB=5.79321e-06;SGB=1.50008;RPBZ=-0.409253;MQBZ=-1.01681;MQSBZ=-0.918883;BQBZ=-0.286543;FS=0;MQ0F=0;AC=4;AN=6;DP4=1,2,6,8;MQ=38	GT:PL	0/1:114,0,21	0/1:71,0,69	1/1:225,21,0
OAR1	13635962	.	G	A	109.908	PASS	DP=52;VDB=0.11383;SGB=7.39213;RPBZ=0;MQBZ=-1.62084;MQSBZ=-0.937778;BQBZ=-0.750582;FS=0;MQ0F=0;AC=1;AN=6;DP4=12,13,3,4;MQ=36	GT:PL	0/0:0,12,146	0/1:144,0,114	0/0:0,51,255
OAR1	136475551	.	A	C	30.8077	PASS	DP=47;VDB=0.1;SGB=0.604408;RPBZ=-0.209121;MQBZ=-2.50563;MQSBZ=0.893728;BQBZ=0.301511;FS=0;MQ0F=0;AC=1;AN=6;DP4=5,17,1,1;MQ=40	GT:PL	0/1:65,0,79	0/0:0,15,172	0/0:0,42,255
OAR1	13652166	.	G	T	117.802	PASS	DP=39;VDB=0.0980762;SGB=-1.63269;RPBZ=0.0827067;MQBZ=-1.78885;MQSBZ=1.04881;BQBZ=0.120427;FS=0;MQ0F=0;AC=2;AN=6;DP4=6,10,4,1;MQ=41	GT:PL	0/1:85,0,129	0/1:69,0,92	0/0:0,27,253
OAR1	136532714	.	G	A	36.8083	PASS	DP=79;VDB=0.345596;SGB=1.90845;RPBZ=0.98162;MQBZ=0.757539;MQSBZ=1.35346;BQBZ=-0.265465;FS=0;MQ0F=0;AC=1;AN=6;DP4=27,15,2,1;MQ=39	GT:PL	0/1:72,0,213	0/0:0,42,255	0/0:0,51,255
OAR1	136895298	.	T	C	49.4846	PASS	DP=6;VDB=0.0249187;SGB=-0.169451;RPBZ=-1.41421;MQBZ=-1;MQSBZ=-1.73205;BQBZ=-1;FS=0;MQ0F=0;AC=5;AN=6;DP4=1,0,1,2;MQ=32	GT:PL	1/1:42,3,0	0/1:0,3,42	1/1:42,6,0
OAR1	136934113	.	G	A	503.926	PASS	DP=51;VDB=0.0246984;SGB=2.45736;RPBZ=-0.44703;MQBZ=-0.822744;MQSBZ=-0.288919;BQBZ=0.240479;FS=0;MQ0F=0;AC=5;AN=6;DP4=6,3,9,10;MQ=38	GT:PL	1/1:143,12,0	0/1:183,0,220	1/1:212,24,0
OAR1	136934168	.	T	C	48.8915	PASS	DP=45;VDB=0.148533;SGB=1.90845;RPBZ=0.0766652;MQBZ=-0.310579;MQSBZ=0;BQBZ=1.54005;FS=0;MQ0F=0;AC=1;AN=6;DP4=6,19,3,0;MQ=38	GT:PL	0/0:0,12,143	0/0:0,48,255	0/1:83,0,111
OAR1	137058665	.	T	C	143.796	PASS	DP=13;VDB=0.0424884;SGB=-0.444405;RPBZ=-1.95402;BQBZ=-0.632456;FS=0;MQ0F=0;AC=4;AN=6;DP4=2,0,3,2;MQ=42	GT:PL	0/1:36,0,36	0/1:107,0,30	1/1:36,3,0
OAR1	13723861	.	A	C	182.796	PASS	DP=64;VDB=0.042897;SGB=11.5453;RPBZ=0.485231;MQBZ=-0.157253;MQSBZ=1.62954;BQBZ=-0.199331;FS=0;MQ0F=0;AC=1;AN=6;DP4=15,13,5,5;MQ=37	GT:PL	0/0:0,42,255	0/0:0,21,222	0/1:217,0,170
OAR1	137432547	.	G	A	190.578	PASS	DP=29;VDB=0.447761;SGB=1.94896;RPBZ=-0.195902;MQBZ=0.721979;MQSBZ=0.721979;BQBZ=0.573359;FS=0;MQ0F=0;AC=3;AN=6;DP4=6,4,4,3;MQ=38	GT:PL	1/1:163,15,0	0/1:68,0,33	0/0:0,27,243
OAR1	137447796	.	G	A	328.311	PASS	DP=81;VDB=0.0224917;SGB=1.44814;RPBZ=-1.06496;MQBZ=1.77881;MQSBZ=2.05957;BQBZ=1.65655;FS=0;MQ0F=0;AC=3;AN=6;DP4=17,16,6,7;MQ=41	GT:PL	1/1:255,27,0	0/1:114,0,238	0/0:0,69,255
OAR1	137463389	.	A	G	206.557	PASS	DP=44;VDB=0.102965;SGB=-0.481602;RPBZ=-1.01385;MQBZ=0.668129;MQSBZ=0.817582;BQBZ=0.565453;FS=0;MQ0F=0;AC=3;AN=6;DP4=11,8,6,2;MQ=38	GT:PL	1/1:204,18,0	0/1:43,0,27	0/0:0,54,255
OAR1	137479259	.	T	C	119.002	PASS	DP=35;VDB=0.0687819;SGB=-1.62982;RPBZ=-1.2719;MQBZ=1.25245;MQSBZ=0.625364;BQBZ=-0.0517488;FS=0;MQ0F=0;AC=2;AN=6;DP4=9,6,4,1;MQ=38	GT:PL	0/1:128,0,27	0/1:27,0,124	0/0:0,30,255
OAR1	13768209	.	A	G	659.487	PASS	DP=122;VDB=1.14125e-06;SGB=4.20809;RPBZ=0.232799;MQBZ=-0.943743;MQSBZ=-1.65461;BQBZ=0.237119;FS=0;MQ0F=0;AC=3;AN=6;DP4=12,20,17,23;MQ=37	GT:PL	0/1:184,0,212	0/1:255,0,173	0/1:255,0,255
OAR1	137802772	.	G	A	287.982	PASS	DP=51;VDB=0.0856353;SGB=4.58191;RPBZ=2.02444;MQBZ=-0.217262;MQSBZ=1.28901;BQBZ=-0.873946;FS=0;MQ0F=0;AC=2;AN=6;DP4=9,7,6,5;MQ=41	GT:PL	0/0:0,21,214	0/1:173,0,124	0/1:151,0,156
OAR1	137970771	.	G	T	382.5	PASS	DP=88;VDB=0.0572859;SGB=2.99323;RPBZ=-0.565397;MQBZ=-0.345701;MQSBZ=0.867993;BQBZ=-1.77864;FS=0;MQ0F=0;AC=3;AN=6;DP4=13,18,7,10;MQ=41	GT:PL	1/1:225,27,0	0/0:0,63,255	0/1:198,0,244
OAR1	138095759	.	C	T	225.005	PASS	DP=73;VDB=0.00346327;SGB=0.289452;RPBZ=0.742923;MQBZ=-0.610718;MQSBZ=0.802389;BQBZ=-1.1321;FS=0;MQ0F=0;AC=3;AN=6;DP4=12,17,9,1;MQ=38	GT:PL	1/1:146,12,0	0/1:119,0,140	0/0:0,72,255
OAR1	13822002	.	G	A	71.9727	PASS	DP=11;VDB=0.0161322;SGB=2.87247;RPBZ=1.1631;MQBZ=1.42408;MQSBZ=1.64317;BQBZ=0;FS=0;MQ0F=0;AC=2;AN=6;DP4=1,4,0,5;MQ=29	GT:PL	0/0:0,9,71	0/0:0,6,31	1/1:112,15,0
OAR1	138231914	.	G	A	282.003	PASS	DP=56;VDB=0.0117256;SGB=6.31574;RPBZ=-1.08;MQBZ=-0.510555;MQSBZ=-1.78311;BQBZ=-0.141688;FS=0;MQ0F=0;AC=2;AN=6;DP4=8,11,8,5;MQ=41	GT:PL	0/0:0,21,229	0/1:69,0,104	0/1:249,0,204
OAR1	138251557	.	T	C	269.404	PASS	DP=57;VDB=0.0591071;SGB=10.2181;RPBZ=-0.159837;MQBZ=0.762444;MQSBZ=1.13954;BQBZ=0.322163;FS=0;MQ0F=0;AC=3;AN=6;DP4=10,8,11,7;MQ=37	GT:PL	0/0:0,33,253	0/1:54,0,154	1/1:255,9,0
OAR1	138430395	.	A	G	60.7907	PASS	DP=35;VDB=0.318564;SGB=1.90845;RPBZ=1.792;MQBZ=0.629153;MQSBZ=0.309773;BQBZ=0.795495;FS=0;MQ0F=0;AC=1;AN=6;DP4=6,10,2,1;MQ=40	GT:PL	0/0:0,9,89	0/0:0,24,250	0/1:95,0,129
OAR1	139074765	.	A	G	232.529	PASS	DP=18;VDB=0.251355;SGB=3.09522;RPBZ=-0.162799;BQBZ=-0.837369;FS=0;MQ0F=0;AC=4;AN=6;DP4=2,2,7,2;MQ=42	GT:PL	1/1:169,18,0	0/0:0,12,143	1/1:104,9,0
OAR1	139074799	.	A	G	38.1442	PASS	DP=21;VDB=0.66;SGB=0.604408;RPBZ=-1.48696;BQBZ=0.471405;FS=0;MQ0F=0;AC=1;AN=6;DP4=6,3,1,1;MQ=42	GT:PL	0/1:72,0,65	0/0:0,12,148	0/0:0,9,118
OAR1	139074846	.	G	A	73.3186	PASS	DP=18;VDB=0.470313;SGB=1.56341;RPBZ=-1.13137;FS=0;MQ0F=0;AC=1;AN=6;DP4=5,1,2,1;MQ=42	GT:PL	0/1:107,0,30	0/0:0,9,118	0/0:0,6,77
OAR1	139146092	.	C	T	406.451	PASS	DP=54;VDB=0.291978;SGB=8.80519;RPBZ=-0.834706;MQBZ=-1.08112;MQSBZ=0.75184;BQBZ=-0.222694;FS=0;MQ0F=0;AC=3;AN=6;DP4=6,5,6,12;MQ=39	GT:PL	0/0:0,21,235	0/1:192,0,98	1/1:255,33,0
OAR1	139304901	.	T	G	52.2669	PASS	DP=24;VDB=0.0649539;SGB=1.90845;RPBZ=-2.34844;MQBZ=-1.91967;MQSBZ=-0.313125;BQBZ=0;FS=0;MQ0F=0;AC=1;AN=6;DP4=7,4,2,1;MQ=38	GT:PL	0/0:0,3,36	0/1:86,0,144	0/0:0,15,158
OAR1	139447963	.	A	G	165.791	PASS	DP=60;VDB=0.039586;SGB=10.1602;RPBZ=1.35355;MQBZ=-1.08193;MQSBZ=1.58378;BQBZ=-0.495723;FS=0;MQ0F=0;AC=1;AN=6;DP4=14,13,7,2;MQ=37	GT:PL	0/0:0,30,255	0/0:0,30,240	0/1:200,0,172
OAR1	139493607	.	T	G	580.582	PASS	DP=41;VDB=0.00698437;SGB=3.11366;RPBZ=0.303695;MQBZ=-0.456487;MQSBZ=-0.978391;BQBZ=0.803449;FS=0;MQ0F=0;AC=5;AN=6;DP4=0,1,11,11;MQ=39	GT:PL	0/1:169,0,18	1/1:192,18,0	1/1:255,27,0
OAR1	139614871	.	C	T	160.397	PASS	DP=10;VDB=0.00640863;SGB=0.139238;RPBZ=1.57628;MQBZ=1.575;BQBZ=-0.5;FS=0;MQ0F=0;AC=5;AN=6;DP4=0,1,0,9;MQ=36	GT:PL	1/1:90,9,0	1/1:72,12,0	0/1:31,0,14
OAR1	139623741	.	C	T	350.86	PASS	DP=43;VDB=0.000142782;SGB=1.59801;RPBZ=1.14355;MQBZ=-0.586037;MQSBZ=0.0931273;BQBZ=-1.04877;FS=0;MQ0F=0;AC=4;AN=6;DP4=1,7,11,4;MQ=38	GT:PL	1/1:182,24,0	0/1:47,0,113	0/1:158,0,119
OAR1	139644387	.	G	A	30.8804	PASS	DP=38;VDB=0.06;SGB=0.604408;RPBZ=-0.301089;MQBZ=0.590788;MQSBZ=-0.408845;BQBZ=0.700877;FS=0;MQ0F=0;AC=1;AN=6;DP4=9,10,0,2;MQ=39	GT:PL	0/0:0,15,153	0/1:65,0,65	0/0:0,36,255
OAR1	139707262	.	C	T	351.893	PASS	DP=39;VDB=0.00120935;SGB=1.86059;RPBZ=0.934496;MQBZ=-1.46742;MQSBZ=0.419262;BQBZ=-1.89473;FS=0;MQ0F=0;AC=4;AN=6;DP4=4,3,11,4;MQ=39	GT:PL	0/1:97,0,131	0/1:63,0,104	1/1:228,27,0
OAR1	13977046	.	C	G	104.652	PASS	DP=61;VDB=0.00588973;SGB=-11.5772;RPBZ=-0.119258;MQBZ=-1.72104;MQSBZ=-0.719147;BQBZ=1.29607;FS=0;MQ0F=0.0819672;AC=3;AN=6;DP4=7,14,1,10;MQ=27	GT:PL	0/1:69,0,41	0/1:62,0,171	0/1:9,0,200
OAR1	13977062	.	T	A	106.605	PASS	DP=65;VDB=0.010438;SGB=-1.33969;RPBZ=0.330823;MQBZ=-2.91127;MQSBZ=-0.250046;BQBZ=1.53857;FS=0;MQ0F=0.0307692;AC=3;AN=6;DP4=8,12,1,10;MQ=30	GT:PL	0/1:69,0,41	0/1:64,0,173	0/1:9,0,216
OAR1	13977065	.	T	C	99.6503	PASS	DP=63;VDB=0.0114788;SGB=-11.5772;RPBZ=0.221214;MQBZ=-1.94297;MQSBZ=-0.231093;BQBZ=1.53241;FS=0;MQ0F=0.0793651;AC=3;AN=6;DP4=7,16,1,10;MQ=28	GT:PL	0/1:67,0,76	0/1:62,0,143	0/1:6,0,213
OAR1	13977118	.	G	A	41.9026	PASS	DP=26;VDB=0.114666;SGB=-2.36458;RPBZ=0.488911;MQBZ=-2.88924;BQBZ=-1.18322;FS=0;MQ0F=0;AC=3;AN=6;DP4=0,7,0,5;MQ=34	GT:PL	0/1:6,0,33	0/1:62,0,65	0/1:9,0,114
OAR1	139956515	.	T	A	238.202	PASS	DP=40;VDB=0.000636268;SGB=-1.72086;RPBZ=-1.54069;MQBZ=0.83205;MQSBZ=1.20185;BQBZ=-0.956846;FS=0;MQ0F=0;AC=3;AN=6;DP4=6,7,3,6;MQ=41	GT:PL	0/1:112,0,179	0/1:65,0,65	0/1:96,0,156
OAR1	140036870	.	G	A	263.506	PASS	DP=42;VDB=0.169734;SGB=-1.3634;RPBZ=1.11029;MQBZ=-0.427043;MQSBZ=1.36654;BQBZ=-0.186677;FS=0;MQ0F=0;AC=3;AN=6;DP4=7,5,5,6;MQ=38	GT:PL	0/1:90,0,69	0/1:113,0,60	0/1:95,0,205
OAR1	140090786	.	G	A	326.403	PASS	DP=47;VDB=0.0039542;SGB=-0.605598;RPBZ=-1.25167;MQBZ=-0.577109;MQSBZ=2.72295;BQBZ=-0.689795;FS=0;MQ0F=0;AC=3;AN=6;DP4=8,5,8,7;MQ=36	GT:PL	0/1:173,0,121	0/1:129,0,27	0/1:59,0,183
OAR1	140098526	.	C	T	285.027	PASS	DP=41;VDB=0.0319637;SGB=6.13093;RPBZ=1.57846;MQBZ=-1.6641;MQSBZ=1.80907;BQBZ=-1.997;FS=0;MQ0F=0;AC=2;AN=6;DP4=5,6,7,6;MQ=41	GT:PL	0/0:0,6,78	0/1:96,0,102	0/1:224,0,170
OAR1	140142387	.	C	T	80.567	PASS	DP=15;VDB=0.211317;SGB=0.0467143;RPBZ=-0.431666;MQBZ=-1.82574;MQSBZ=0.152145;BQBZ=0.46291;FS=0;MQ0F=0;AC=2;AN=6;DP4=3,3,1,3;MQ=39	GT:PL	0/0:0,9,104	0/1:99,0,59	0/1:17,0,36
OAR1	140209584	.	G	A	290.41	PASS	DP=35;VDB=0.00637601;SGB=-1.30148;RPBZ=0.498728;MQBZ=0.218739;MQSBZ=-1.45095;BQBZ=-0.252929;FS=0;MQ0F=0;AC=3;AN=6;DP4=5,4,5,6;MQ=40	GT:PL	0/1:61,0,33	0/1:66,0,137	0/1:198,0,95
OAR1	140232285	.	T	A	445.945	PASS	DP=68;VDB=0.000453353;SGB=5.72608;RPBZ=0.397806;MQBZ=-1.15244;MQSBZ=0.853564;BQBZ=-0.182007;FS=0;MQ0F=0;AC=4;AN=6;DP4=5,5,9,15;MQ=41	GT:PL	0/1:158,0,202	0/1:69,0,76	1/1:255,48,0
OAR1	140232352	.	G	C	105.82	PASS	DP=19;VDB=0.0587288;SGB=2.63855;RPBZ=-1.25109;FS=0;MQ0F=0;AC=1;AN=6;DP4=2,3,2,2;MQ=42	GT:PL	0/1:139,0,27	0/0:0,3,42	0/0:0,9,119
OAR1	14030188	.	G	A	476.35	PASS	DP=67;VDB=0.0155569;SGB=3.67406;RPBZ=-0.0612905;MQBZ=-0.146661;MQSBZ=1.21519;BQBZ=0.375553;FS=0;MQ0F=0.0149254;AC=3;AN=6;DP4=6,9,11,12;MQ=37	GT:PL	0/1:58,0,139	0/1:247,0,90	0/1:206,0,104
OAR1	14039976	.	G	A	131.68	PASS	DP=112;VDB=0.000335619;SGB=3.76582;RPBZ=-2.48115;MQBZ=-2.86979;MQSBZ=0.0728144;BQBZ=0.800698;FS=0;MQ0F=0.00892857;AC=2;AN=6;DP4=17,31,9,10;MQ=30	GT:PL	0/1:148,0,106	0/1:20,0,195	0/0:0,93,255
OAR1	140490910	.	A	G	67.3355	PASS	DP=44;VDB=0.131948;SGB=1.90845;RPBZ=-0.886621;MQBZ=-0.65515;MQSBZ=0.214448;BQBZ=-0.279946;FS=0;MQ0F=0;AC=1;AN=6;DP4=9,13,2,1;MQ=39	GT:PL	0/1:102,0,30	0/0:0,30,252	0/0:0,33,255
OAR1	140519628	.	A	G	535.564	PASS	DP=52;VDB=0.0254006;SGB=3.48214;RPBZ=1.12707;MQBZ=-0.405622;MQSBZ=-0.137587;BQBZ=0.785965;FS=0;MQ0F=0;AC=5;AN=6;DP4=6,1,12,10;MQ=39	GT:PL	0/1:109,0,148	1/1:215,21,0	1/1:244,0,0
OAR1	140563993	.	C	T	140.92	PASS	DP=31;VDB=0.0850649;SGB=-1.63269;RPBZ=2.43338;MQBZ=0.940966;MQSBZ=1.37437;BQBZ=1.42261;FS=0;MQ0F=0;AC=2;AN=6;DP4=7,5,2,3;MQ=39	GT:PL	0/0:0,24,232	0/1:105,0,63	0/1:72,0,60
OAR1	140756941	.	T	C	49.5182	PASS	DP=15;VDB=0.28399;SGB=1.56341;RPBZ=-1.6003;MQBZ=-1.54233;MQSBZ=-1.82275;BQBZ=-1.96396;FS=0;MQ0F=0;AC=2;AN=6;DP4=5,2,2,1;MQ=38	GT:PL	1/1:89,9,0	0/0:0,9,103	0/0:0,12,125
OAR1	140861944	.	C	A	210.857	PASS	DP=49;VDB=0.0107766;SGB=3.26741;RPBZ=-1.18878;MQBZ=-1.11676;MQSBZ=1.94614;BQBZ=-1.21658;FS=0;MQ0F=0;AC=2;AN=6;DP4=7,10,5,4;MQ=40	GT:PL	0/0:0,9,119	0/1:85,0,187	0/1:162,0,209
OAR1	140879405	.	G	A	61.5537	PASS	DP=19;VDB=0.364077;SGB=1.56341;RPBZ=0.612372;MQBZ=0.912871;MQSBZ=-0.136083;BQBZ=1.18585;FS=0;MQ0F=0;AC=1;AN=6;DP4=4,4,2,1;MQ=38	GT:PL	0/0:0,3,42	0/0:0,6,48	0/1:95,0,155
OAR1	141015631	.	T	C	37.9583	PASS	DP=24;VDB=0.06;SGB=0.604408;RPBZ=0;MQBZ=0.763763;MQSBZ=-0.990113;BQBZ=1.22982;FS=0;MQ0F=0;AC=1;AN=6;DP4=7,5,1,1;MQ=39	GT:PL	0/1:72,0,65	0/0:0,18,180	0/0:0,12,143
OAR1	141082206	.	T	C	261.946	PASS	DP=22;VDB=0.0522394;SGB=0.751562;RPBZ=-0.604564;MQBZ=-0.702728;MQSBZ=1.12687;BQBZ=-0.899346;FS=0;MQ0F=0;AC=5;AN=6;DP4=2,0,5,4;MQ=38	GT:PL	0/1:14,0,68	1/1:84,6,0	1/1:198,18,0
OAR1	141374059	.	T	A	252.223	PASS	DP=44;VDB=0.0907646;SGB=4.68384;RPBZ=1.18272;MQBZ=-0.901605;MQSBZ=-1.48153;BQBZ=-0.864772;FS=0;MQ0F=0;AC=3;AN=8;DP4=7,7,6,5;MQ=37	GT:PL	0/0:0,12,128	0/1:69,0,204	1/1:227,24,0
OAR1	141409608	.	T	C	116.906	PASS	DP=40;VDB=0.106137;SGB=4.63151;RPBZ=-1.57143;MQBZ=-1.78885;MQSBZ=-1.04881;BQBZ=-0.406816;FS=0;MQ0F=0;AC=1;AN=6;DP4=9,7,2,3;MQ=41	GT:PL	0/0:0,18,204	0/0:0,15,172	0/1:151,0,139
OAR1	141479444	.	C	G	98.0517	PASS	DP=30;VDB=0.397076;SGB=3.26056;RPBZ=-0.412861;MQBZ=0.335111;MQSBZ=-1.03965;BQBZ=0.882735;FS=0;MQ0F=0;AC=1;AN=6;DP4=5,6,2,2;MQ=37	GT:PL	0/0:0,15,168	0/1:132,0,82	0/0:0,9,89
OAR1	141538110	.	A	G	187.022	PASS	DP=38;VDB=0.0189358;SGB=2.57447;RPBZ=-0.47227;MQBZ=0.0594669;MQSBZ=-1.57559;BQBZ=0.877316;FS=0;MQ0F=0;AC=2;AN=6;DP4=6,7,3,5;MQ=39	GT:PL	0/1:68,0,52	0/0:0,18,211	0/1:155,0,140
OAR1	141538113	.	G	A	54.8785	PASS	DP=38;VDB=0.578719;SGB=1.90845;RPBZ=0.050515;MQBZ=0.742741;MQSBZ=-1.57559;BQBZ=-0.13528;FS=0;MQ0F=0;AC=1;AN=6;DP4=6,12,3,0;MQ=39	GT:PL	0/0:0,15,123	0/1:89,0,89	0/0:0,30,255
OAR1	141692524	.	C	T	175.832	PASS	DP=75;VDB=0.00364773;SGB=12.9307;RPBZ=0.38364;MQBZ=-0.698946;MQSBZ=-0.481872;BQBZ=-0.74659;FS=0;MQ0F=0;AC=1;AN=6;DP4=11,19,9,2;MQ=40	GT:PL	0/0:0,21,228	0/0:0,33,255	0/1:210,0,255
OAR1	141786585	.	A	G	42.2485	PASS	DP=11;VDB=0.28;SGB=0.592737;RPBZ=-1.64384;MQBZ=0.707107;MQSBZ=-1;BQBZ=0.707107;FS=0;MQ0F=0;AC=1;AN=6;DP4=2,2,1,1;MQ=41	GT:PL	0/0:0,3,42	0/1:75,0,27	0/0:0,6,84
OAR1	14187393	.	C	T	512.9	PASS	DP=77;VDB=0.00748881;SGB=1.122;RPBZ=0.331559;MQBZ=-1.54563;MQSBZ=-1.80999;BQBZ=-0.564858;FS=0;MQ0F=0;AC=4;AN=6;DP4=7,9,11,13;MQ=40	GT:PL	0/1:177,0,120	1/1:255,36,0	0/1:117,0,255
OAR1	14194915	.	G	A	337.031	PASS	DP=41;VDB=0.0800987;SGB=1.41906;RPBZ=-1.11719;MQBZ=-0.261116;MQSBZ=0.63256;BQBZ=1.77613;FS=0;MQ0F=0;AC=3;AN=6;DP4=3,8,9,6;MQ=35	GT:PL	0/1:184,0,36	0/1:57,0,134	0/1:131,0,61
OAR1	14194926	.	T	G	68.9559	PASS	DP=40;VDB=0.0568748;SGB=-8.50559;RPBZ=-2.80585;MQBZ=-2.57539;MQSBZ=0.377078;BQBZ=1.15828;FS=0;MQ0F=0;AC=2;AN=6;DP4=9,12,3,3;MQ=35	GT:PL	0/0:0,17,220	0/1:30,0,148	0/1:76,0,121
OAR1	14194932	.	A	G	68.9046	PASS	DP=39;VDB=0.0291996;SGB=-8.50559;RPBZ=-2.89442;MQBZ=-2.57539;MQSBZ=0.7082;BQBZ=1.11477;FS=0;MQ0F=0;AC=2;AN=6;DP4=8,13,3,3;MQ=35	GT:PL	0/0:0,17,223	0/1:30,0,159	0/1:76,0,118
OAR1	14194947	.	G	T	51.7822	PASS	DP=38;VDB=0.108225;SGB=-7.88738;RPBZ=-2.62694;MQBZ=-2.25706;MQSBZ=1.93542;BQBZ=1.56893;FS=0;MQ0F=0;AC=2;AN=6;DP4=5,15,3,2;MQ=35	GT:PL	0/0:0,17,218	0/1:9,0,164	0/1:79,0,82
OAR1	141971272	.	G	C	60.92	PASS	DP=28;VDB=0.392388;SGB=1.90845;RPBZ=-0.144467;BQBZ=0.731925;FS=0;MQ0F=0;AC=1;AN=6;DP4=1,11,2,1;MQ=42	GT:PL	0/1:95,0,123	0/0:0,12,128	0/0:0,9,91
OAR1	142169550	.	G	A	127.224	PASS	DP=18;VDB=0.052315;SGB=-1.88854;RPBZ=0.7134;MQBZ=-2.17595;BQBZ=0.894427;FS=0;MQ0F=0;AC=3;AN=6;DP4=10,0,8,0;MQ=37	GT:PL	0/1:87,0,49	0/1:52,0,77	0/1:23,0,95
OAR1	142169552	.	A	G	109.266	PASS	DP=20;VDB=0.052315;SGB=-1.88854;RPBZ=1.07628;MQBZ=-2.30784;BQBZ=-0.309773;FS=0;MQ0F=0;AC=3;AN=6;DP4=11,0,8,0;MQ=37	GT:PL	0/1:87,0,49	0/1:49,0,91	0/1:8,0,103
OAR1	142169558	.	C	T	144.25	PASS	DP=20;VDB=0.0582375;SGB=-1.72086;RPBZ=0.838236;MQBZ=-2.11233;BQBZ=-0.146029;FS=0;MQ0F=0;AC=3;AN=6;DP4=11,0,9,0;MQ=38	GT:PL	0/1:84,0,49	0/1:72,0,93	0/1:23,0,101
OAR1	142169562	.	A	C	137.277	PASS	DP=20;VDB=0.0588086;SGB=-1.72086;RPBZ=0.877001;MQBZ=-2.11233;BQBZ=-1.04231;FS=0;MQ0F=0;AC=3;AN=6;DP4=11,0,9,0;MQ=38	GT:PL	0/1:84,0,49	0/1:69,0,84	0/1:19,0,101
OAR1	142169651	.	T	A	505.411	PASS	DP=66;VDB=0.00471094;SGB=0.348025;RPBZ=1.97427;MQBZ=2.7153;MQSBZ=-1.15411;BQBZ=1.53948;FS=0;MQ0F=0;AC=3;AN=6;DP4=10,8,12,8;MQ=39	GT:PL	0/1:180,0,161	0/1:211,0,105	0/1:149,0,149
OAR1	142169753	.	A	G	90.8061	PASS	DP=7;VDB=0.01209;SGB=0.792269;RPBZ=-1.95402;MQBZ=-1.67332;BQBZ=1.58114;FS=0;MQ0F=0;AC=3;AN=6;DP4=0,2,0,5;MQ=38	GT:PL	0/1:18,0,30	0/0:0,3,30	1/1:110,12,0
OAR1	142263319	.	T	C	537.608	PASS	DP=54;VDB=1.00434e-06;SGB=4.83718;RPBZ=1.33537;MQBZ=0.950932;MQSBZ=0.484842;BQBZ=0.638929;FS=0;MQ0F=0;AC=5;AN=6;DP4=3,2,16,11;MQ=37	GT:PL	1/1:255,36,0	1/1:255,36,0	0/1:62,0,131
OAR1	142532321	.	T	C	131.711	PASS	DP=32;VDB=0.0467461;SGB=4.63151;RPBZ=-0.79154;MQBZ=0.645497;MQSBZ=1.06066;BQBZ=1.19024;FS=0;MQ0F=0;AC=1;AN=6;DP4=6,6,2,3;MQ=41	GT:PL	0/1:166,0,24	0/0:0,6,72	0/0:0,27,255
OAR1	142551564	.	T	C	146.408	PASS	DP=40;VDB=0.114818;SGB=-1.25106;RPBZ=1.12046;MQBZ=1.11509;MQSBZ=0.443273;BQBZ=0.454148;FS=0;MQ0F=0;AC=2;AN=6;DP4=9,7,3,3;MQ=41	GT:PL	0/0:0,15,157	0/1:66,0,126	0/1:117,0,194
OAR1	142702745	.	T	C	85.8945	PASS	DP=29;VDB=0.269684;SGB=-1.63269;RPBZ=0;MQBZ=-1.0639;MQSBZ=0.225644;BQBZ=1.0335;FS=0;MQ0F=0;AC=2;AN=6;DP4=7,6,3,2;MQ=38	GT:PL	0/0:0,21,221	0/1:56,0,67	0/1:66,0,94
OAR1	142840575	.	A	G	37.9608	PASS	DP=26;VDB=0.06;SGB=0.604408;RPBZ=-0.187155;MQBZ=0.408248;MQSBZ=-0.745356;BQBZ=0.600925;FS=0;MQ0F=0;AC=1;AN=6;DP4=4,8,1,1;MQ=41	GT:PL	0/1:72,0,60	0/0:0,18,187	0/0:0,12,146
OAR1	142951168	.	A	C	179.483	PASS	DP=15;VDB=0.12166;SGB=-0.821;RPBZ=-0.787839;MQBZ=1.41421;MQSBZ=-0.707107;BQBZ=-0.288675;FS=0;MQ0F=0;AC=4;AN=6;DP4=1,2,2,4;MQ=39	GT:PL	0/1:72,0,53	0/1:30,0,36	1/1:113,9,0
OAR1	143043966	.	G	A	216.197	PASS	DP=64;VDB=0.169243;SGB=13.923;RPBZ=-0.446732;MQBZ=-0.587084;MQSBZ=1.04553;BQBZ=0.55761;FS=0;MQ0F=0;AC=1;AN=6;DP4=13,9,5,8;MQ=40	GT:PL	0/1:255,6,0	0/0:0,30,255	0/0:0,33,255
OAR1	143201811	.	T	A	32.0656	PASS	DP=17;VDB=0.1;SGB=0.604408;RPBZ=-0.247207;MQBZ=0.702728;MQSBZ=-0.912871;BQBZ=1.32137;FS=0;MQ0F=0;AC=1;AN=6;DP4=2,7,1,1;MQ=38	GT:PL	0/0:0,9,96	0/0:0,6,68	0/1:66,0,112
OAR1	143220948	.	G	T	70.8045	PASS	DP=31;VDB=0.126715;SGB=1.90845;RPBZ=-0.658761;BQBZ=1.13389;FS=0;MQ0F=0;AC=1;AN=6;DP4=7,8,1,2;MQ=42	GT:PL	0/1:105,0,69	0/0:0,15,162	0/0:0,24,238
OAR1	143224849	.	T	A	208.142	PASS	DP=42;VDB=0.18147;SGB=8.72037;RPBZ=-1.5928;MQBZ=-1.70216;MQSBZ=0.451754;BQBZ=-0.336325;FS=0;MQ0F=0;AC=2;AN=6;DP4=7,8,3,6;MQ=41	GT:PL	1/1:250,27,0	0/0:0,15,176	0/0:0,30,255
OAR1	143264193	.	T	G	466.51	PASS	DP=38;VDB=0.00309;SGB=7.67017;RPBZ=1.08479;MQBZ=0;MQSBZ=-0.989726;BQBZ=1.51921;FS=0;MQ0F=0;AC=4;AN=6;DP4=1,4,9,9;MQ=39	GT:PL	0/0:0,15,128	1/1:253,24,0	1/1:255,30,0
OAR1	143270952	.	T	C	33.6387	PASS	DP=17;VDB=0.32;SGB=0.604408;RPBZ=-0.26434;MQBZ=0.5;MQSBZ=-1;BQBZ=-0.654654;FS=0;MQ0F=0;AC=1;AN=6;DP4=3,5,2,0;MQ=41	GT:PL	0/1:72,6,0	0/0:0,15,178	0/0:0,9,111
OAR1	143502593	.	G	A	549.703	PASS	DP=49;VDB=3.71234e-06;SGB=2.21563;RPBZ=0.128014;MQBZ=0.715329;MQSBZ=-0.606977;BQBZ=-0.682355;FS=0;MQ0F=0;AC=5;AN=6;DP4=2,2,9,9;MQ=41	GT:PL	1/1:151,12,0	1/1:232,21,0	0/1:201,0,121
OAR1	143598625	.	C	T	241.484	PASS	DP=42;VDB=0.00024733;SGB=-1.52654;RPBZ=-2.24666;MQBZ=-1.09545;MQSBZ=0.755929;BQBZ=-1.42166;FS=0;MQ0F=0;AC=3;AN=6;DP4=8,4,6,4;MQ=41	GT:PL	0/1:126,0,27	0/1:129,0,145	0/1:21,0,191
OAR1	14394869	.	C	T	254.765	PASS	DP=49;VDB=0.000346138;SGB=4.61211;RPBZ=-1.73803;MQBZ=-0.949274;MQSBZ=0.402286;BQBZ=-0.872229;FS=0;MQ0F=0;AC=2;AN=6;DP4=10,6,5,6;MQ=40	GT:PL	0/0:0,24,233	0/1:189,0,18	0/1:102,0,203
OAR1	144248195	.	C	T	58.7598	PASS	DP=37;VDB=0.131948;SGB=1.90845;RPBZ=0.104664;MQBZ=0.880086;MQSBZ=1.36342;BQBZ=-2.00347;FS=0;MQ0F=0;AC=1;AN=6;DP4=13,5,2,1;MQ=39	GT:PL	0/1:93,0,58	0/0:0,21,208	0/0:0,27,217
OAR1	144248209	.	A	G	162.021	PASS	DP=41;VDB=0.0428737;SGB=2.64773;RPBZ=2.16024;MQBZ=1.56365;MQSBZ=1.87788;BQBZ=1.01105;FS=0;MQ0F=0;AC=2;AN=6;DP4=7,8,6,2;MQ=39	GT:PL	0/0:0,21,223	0/1:57,0,135	0/1:141,0,77
OAR1	14475168	.	A	G	59.7781	PASS	DP=36;VDB=0.490096;SGB=1.90845;RPBZ=1.07066;MQBZ=0.142261;MQSBZ=1.4138;BQBZ=0.447214;FS=0;MQ0F=0;AC=1;AN=6;DP4=9,6,2,1;MQ=39	GT:PL	0/0:0,15,178	0/1:94,0,145	0/0:0,15,168
OAR1	14475194	.	C	T	130.536	PASS	DP=32;VDB=0.00402178;SGB=4.63151;RPBZ=-0.0883226;MQBZ=-0.324893;MQSBZ=-2.06466;BQBZ=0;FS=0;MQ0F=0;AC=2;AN=6;DP4=5,10,2,3;MQ=39	GT:PL	1/1:172,15,0	0/0:0,24,219	0/0:0,21,218
OAR1	144931779	.	G	T	74.9549	PASS	DP=12;VDB=0.301053;SGB=-0.169451;RPBZ=0.218218;MQBZ=-1;MQSBZ=0.707107;FS=0;MQ0F=0;AC=2;AN=6;DP4=2,1,2,1;MQ=41	GT:PL	0/0:0,3,42	0/1:34,0,36	0/1:75,0,33
OAR1	144946214	.	T	C	293.718	PASS	DP=28;VDB=0.00383153;SGB=5.40719;RPBZ=0.290234;MQBZ=0.723536;MQSBZ=-1.18153;BQBZ=1.5667;FS=0;MQ0F=0;AC=4;AN=6;DP4=2,1,7,5;MQ=39	GT:PL	0/0:0,9,88	1/1:78,6,0	1/1:255,30,0
OAR1	145030667	.	T	C	81.7718	PASS	DP=71;VDB=0.0587288;SGB=3.26056;RPBZ=-0.0717017;MQBZ=-0.938162;MQSBZ=0.961047;BQBZ=-0.689202;FS=0;MQ0F=0;AC=1;AN=6;DP4=19,15,1,3;MQ=41	GT:PL	0/1:116,0,158	0/0:0,33,255	0/0:0,54,255
OAR1	145089678	.	G	A	248.484	PASS	DP=39;VDB=0.0014134;SGB=-1.5462;RPBZ=-0.248242;MQBZ=-1.12971;MQSBZ=0.739353;BQBZ=-0.752349;FS=0;MQ0F=0;AC=3;AN=6;DP4=4,7,4,6;MQ=38	GT:PL	0/1:92,0,172	0/1:89,0,69	0/1:102,0,89
OAR1	145129886	.	C	T	215.397	PASS	DP=24;VDB=0.0549164;SGB=2.4014;RPBZ=-0.795871;MQBZ=-0.450051;MQSBZ=0.0986013;BQBZ=0.661438;FS=0;MQ0F=0;AC=3;AN=6;DP4=0,6,4,4;MQ=40	GT:PL	1/1:119,9,0	0/0:0,9,84	0/1:135,0,75
OAR1	145253370	.	C	A	43.501	PASS	DP=35;VDB=0.0452455;SGB=3.26056;RPBZ=-0.047623;MQBZ=-1.3048;MQSBZ=0.699398;BQBZ=1.39956;FS=0;MQ0F=0;AC=1;AN=6;DP4=9,7,0,4;MQ=38	GT:PL	0/0:0,15,149	0/0:0,9,110	0/1:78,0,200
OAR1	145292105	.	T	C	96.4262	PASS	DP=23;VDB=0.0445763;SGB=-2.36458;RPBZ=-0.073496;MQBZ=-1.26491;MQSBZ=1.08012;BQBZ=-0.72111;FS=0;MQ0F=0;AC=3;AN=6;DP4=4,4,2,3;MQ=40	GT:PL	0/1:37,0,104	0/1:65,0,72	0/1:30,0,96
OAR1	145292130	.	T	C	116.48	PASS	DP=28;VDB=0.265958;SGB=-2.36458;RPBZ=-1.16559;MQBZ=0.707107;MQSBZ=1.65831;BQBZ=-0.0877058;FS=0;MQ0F=0;AC=3;AN=6;DP4=2,8,2,3;MQ=40	GT:PL	0/1:24,0,150	0/1:63,0,92	0/1:65,0,60
OAR1	145312858	.	A	G	31.6508	PASS	DP=32;VDB=0.44;SGB=0.604408;RPBZ=0.852662;MQBZ=0.353553;MQSBZ=1.41421;BQBZ=-0.931784;FS=0;MQ0F=0;AC=1;AN=6;DP4=5,11,1,1;MQ=41	GT:PL	0/1:66,0,116	0/0:0,18,178	0/0:0,18,207
OAR1	145482239	.	G	A	494.24	PASS	DP=89;VDB=2.47105e-05;SGB=0.733623;RPBZ=1.24289;MQBZ=-0.449175;MQSBZ=2.10105;BQBZ=1.1686;FS=0;MQ0F=0;AC=3;AN=6;DP4=16,13,15,7;MQ=39	GT:PL	0/1:143,0,223	0/1:185,0,255	0/1:201,0,198
OAR1	14552911	.	T	C	86.8202	PASS	DP=27;VDB=0.784982;SGB=3.26056;RPBZ=-0.785456;MQBZ=-0.662051;MQSBZ=1.36931;BQBZ=-1.69223;FS=0;MQ0F=0;AC=1;AN=6;DP4=7,4,1,3;MQ=40	GT:PL	0/1:121,0,44	0/0:0,9,105	0/0:0,18,188
OAR1	145926800	.	A	G	279.571	PASS	DP=22;VDB=0.190928;SGB=0.668317;RPBZ=-0.247121;MQBZ=-0.738938;MQSBZ=-1.26177;BQBZ=-0.994937;FS=0;MQ0F=0;AC=4;AN=6;DP4=2,2,4,8;MQ=37	GT:PL	0/1:99,0,81	1/1:78,6,0	0/1:139,0,15
OAR1	146016629	.	G	A	30.7923	PASS	DP=27;VDB=0.48;SGB=-2.68629;RPBZ=1.83586;MQBZ=-0.575708;MQSBZ=-0.267565;BQBZ=0.599145;FS=0;MQ0F=0;AC=2;AN=6;DP4=3,9,1,1;MQ=40	GT:PL	0/1:33,0,66	0/1:34,0,36	0/0:0,27,255
OAR1	146116624	.	G	A	140.016	PASS	DP=28;VDB=0.230191;SGB=0.618465;RPBZ=0.800881;BQBZ=-1.97484;FS=0;MQ0F=0;AC=2;AN=6;DP4=5,4,2,3;MQ=42	GT:PL	0/1:69,0,104	0/1:107,0,30	0/0:0,15,183
OAR1	146158767	.	G	A	381.025	PASS	DP=36;VDB=0.289336;SGB=1.01261;RPBZ=-0.439486;MQBZ=0.419314;MQSBZ=-0.838628;BQBZ=1.85837;FS=0;MQ0F=0;AC=4;AN=6;DP4=1,6,6,7;MQ=40	GT:PL	0/1:90,0,121	0/1:98,0,64	1/1:229,21,0
OAR1	146329280	.	G	A	42.4988	PASS	DP=53;VDB=0.0221621;SGB=1.90845;RPBZ=1.09055;MQBZ=0.488887;MQSBZ=-1.12511;BQBZ=-0.479065;FS=0;MQ0F=0;AC=1;AN=6;DP4=11,15,0,3;MQ=40	GT:PL	0/0:0,24,229	0/0:0,36,255	0/1:77,0,173
OAR1	146466983	.	T	C	34.2353	PASS	DP=20;VDB=0.06;SGB=0.604408;RPBZ=0.528681;BQBZ=0.745356;FS=0;MQ0F=0;AC=1;AN=6;DP4=5,3,0,2;MQ=42	GT:PL	0/0:0,15,147	0/0:0,6,77	0/1:68,0,33
OAR1	146539196	.	T	G	362.183	PASS	DP=74;VDB=0.429688;SGB=-0.0253517;RPBZ=0.926762;MQBZ=0;MQSBZ=0.801094;BQBZ=-0.754839;FS=0;MQ0F=0;AC=3;AN=6;DP4=17,8,11,7;MQ=40	GT:PL	0/1:9,0,245	0/1:224,0,172	0/1:164,0,169
OAR1	146670105	.	G	C	256.504	PASS	DP=39;VDB=0.141079;SGB=-1.35808;RPBZ=0.964589;MQBZ=0.919866;MQSBZ=0.845154;BQBZ=-1.30719;FS=0;MQ0F=0;AC=3;AN=6;DP4=5,8,9,2;MQ=40	GT:PL	0/1:85,0,102	0/1:126,0,168	0/1:80,0,65
OAR1	146670140	.	T	C	212.299	PASS	DP=38;VDB=0.424295;SGB=-1.90011;RPBZ=-1.16297;MQBZ=0.816497;MQSBZ=1;BQBZ=-1.43579;FS=0;MQ0F=0;AC=3;AN=6;DP4=5,7,5,3;MQ=40	GT:PL	0/1:85,0,102	0/1:93,0,165	0/1:69,0,68
OAR1	146683029	.	G	A	131.581	PASS	DP=23;VDB=0.572009;SGB=1.24088;RPBZ=-0.290132;MQBZ=1.74326;MQSBZ=1.25529;BQBZ=-1.40688;FS=0;MQ0F=0;AC=3;AN=6;DP4=6,1,3,3;MQ=39	GT:PL	0/0:0,15,154	1/1:85,9,0	0/1:86,0,47
OAR1	146948886	.	C	T	381.993	PASS	DP=94;VDB=0.00534309;SGB=10.868;RPBZ=-0.684534;MQBZ=-0.932038;MQSBZ=-1.5481;BQBZ=-0.958554;FS=0;MQ0F=0;AC=2;AN=6;DP4=20,10,6,14;MQ=40	GT:PL	0/1:163,0,180	0/0:0,33,255	0/1:255,0,228
OAR1	146960451	.	C	T	563.557	PASS	DP=92;VDB=0.238872;SGB=1.1186;RPBZ=-1.94833;MQBZ=0.881347;MQSBZ=-1.26516;BQBZ=0.806016;FS=0;MQ0F=0;AC=4;AN=6;DP4=11,16,16,8;MQ=39	GT:PL	1/1:247,27,0	0/1:166,0,254	0/1:187,0,255
OAR1	146971452	.	T	C	493.295	PASS	DP=65;VDB=0.319433;SGB=3.73246;RPBZ=2.57633;MQBZ=1.60786;MQSBZ=1.46385;BQBZ=0.162552;FS=0;MQ0F=0;AC=3;AN=6;DP4=5,8,9,13;MQ=40	GT:PL	0/1:255,0,3	0/1:176,0,175	0/1:96,0,153
OAR1	14721459	.	C	A	709.385	PASS	DP=68;VDB=0.00404288;SGB=6.14385;RPBZ=-1.75478;MQBZ=-0.353903;MQSBZ=0.989778;BQBZ=-0.706255;FS=0;MQ0F=0;AC=5;AN=6;DP4=0,5,24,11;MQ=36	GT:PL	1/1:243,39,0	1/1:255,30,0	0/1:246,0,99
OAR1	147314985	.	G	A	572.997	PASS	DP=68;VDB=0.0627649;SGB=3.49265;RPBZ=0.149403;MQBZ=-0.657818;MQSBZ=0.807502;BQBZ=-1.43626;FS=0;MQ0F=0;AC=4;AN=6;DP4=6,7,13,10;MQ=40	GT:PL	1/1:241,24,0	0/1:190,0,162	0/1:178,0,194
OAR1	14748290	.	C	T	361.264	PASS	DP=41;VDB=0.00908194;SGB=5.62215;RPBZ=0.307355;MQBZ=1.68488;MQSBZ=-1.00425;BQBZ=0.993808;FS=0;MQ0F=0;AC=5;AN=6;DP4=0,3,2,16;MQ=38	GT:PL	0/1:56,0,64	1/1:84,6,0	1/1:255,42,0
OAR1	147488774	.	T	C	34.2353	PASS	DP=20;VDB=0.02;SGB=0.604408;RPBZ=1.61645;FS=0;MQ0F=0;AC=1;AN=6;DP4=2,6,2,0;MQ=42	GT:PL	0/0:0,15,183	0/0:0,6,77	0/1:68,0,33
OAR1	147493721	.	T	C	83.6781	PASS	DP=37;VDB=0.348933;SGB=3.26056;RPBZ=-0.331467;MQBZ=-1.1789;MQSBZ=-0.0725476;BQBZ=-0.338954;FS=0;MQ0F=0;AC=1;AN=6;DP4=9,7,1,3;MQ=41	GT:PL	0/1:118,0,66	0/0:0,21,231	0/0:0,21,220
OAR1	147499483	.	A	G	72.2656	PASS	DP=46;VDB=0.0349627;SGB=1.90845;RPBZ=-0.96596;MQBZ=0.899155;MQSBZ=0.54586;BQBZ=1.00815;FS=0;MQ0F=0;AC=1;AN=6;DP4=11,11,2,1;MQ=40	GT:PL	0/1:107,0,28	0/0:0,30,255	0/0:0,33,255
OAR1	147515660	.	T	G	156.018	PASS	DP=35;VDB=0.11383;SGB=-0.867633;RPBZ=0.675344;MQBZ=-1.27593;MQSBZ=-0.672811;BQBZ=-1.31906;FS=0;MQ0F=0;AC=2;AN=6;DP4=6,7,5,2;MQ=39	GT:PL	0/0:0,21,220	0/1:85,0,86	0/1:107,0,87
OAR1	147527473	.	A	G	337.335	PASS	DP=45;VDB=0.00232008;SGB=6.64074;RPBZ=-0.258056;MQBZ=-0.819579;MQSBZ=0;BQBZ=0.315618;FS=0;MQ0F=0;AC=2;AN=6;DP4=8,4,6,8;MQ=39	GT:PL	0/0:0,9,101	0/1:167,0,172	0/1:206,0,61
OAR1	147553169	.	C	T	299.742	PASS	DP=61;VDB=0.00079512;SGB=6.64074;RPBZ=0.424691;MQBZ=-1.71322;MQSBZ=-1.27393;BQBZ=0.93477;FS=0;MQ0F=0;AC=2;AN=6;DP4=11,10,3,11;MQ=38	GT:PL	0/1:178,0,58	0/1:158,0,186	0/0:0,33,255
OAR1	147596614	.	T	C	51.0017	PASS	DP=15;VDB=0.592802;SGB=0.618465;RPBZ=-0.489898;MQBZ=-0.347404;BQBZ=-2.0702;FS=0;MQ0F=0;AC=2;AN=6;DP4=10,0,5,0;MQ=37	GT:PL	0/1:31,0,43	0/1:56,0,74	0/0:0,15,126
OAR1	147596703	.	G	A	146.599	PASS	DP=47;VDB=0.0742966;SGB=-0.867633;RPBZ=0.939863;MQBZ=-0.0349677;MQSBZ=-1.66983;BQBZ=-0.878362;FS=0;MQ0F=0;AC=2;AN=6;DP4=11,10,4,3;MQ=39	GT:PL	0/0:0,27,234	0/1:72,0,200	0/1:111,0,109
OAR1	147703080	.	G	A	105.183	PASS	DP=18;VDB=0.472095;SGB=2.63855;RPBZ=0.214505;MQBZ=0.395285;MQSBZ=0;BQBZ=0.527046;FS=0;MQ0F=0;AC=2;AN=6;DP4=0,6,3,1;MQ=39	GT:PL	0/0:0,12,113	0/0:0,6,77	1/1:145,12,0
OAR1	147719624	.	C	T	97.7983	PASS	DP=65;VDB=0.00350431;SGB=6.01014;RPBZ=-0.383289;MQBZ=-2.33684;MQSBZ=3.05283;BQBZ=-1.58141;FS=0;MQ0F=0;AC=1;AN=6;DP4=12,18,5,1;MQ=39	GT:PL	0/1:132,0,119	0/0:0,36,255	0/0:0,42,255
OAR1	148219930	.	C	T	54.3733	PASS	DP=15;VDB=0.0751808;SGB=3.26056;RPBZ=1.76728;MQBZ=1.64238;BQBZ=0.603023;FS=0;MQ0F=0;AC=1;AN=6;DP4=0,11,0,4;MQ=34	GT:PL	0/0:0,6,66	0/1:88,0,72	0/0:0,12,89
OAR1	148919104	.	A	G	313.752	PASS	DP=38;VDB=0.000604781;SGB=9.11847;RPBZ=-0.706967;MQBZ=-0.846114;MQSBZ=-1.36254;BQBZ=-0.668292;FS=0;MQ0F=0;AC=4;AN=6;DP4=1,5,8,8;MQ=36	GT:PL	0/0:0,18,187	1/1:100,9,0	1/1:255,39,0
OAR1	148971035	.	C	T	238.75	PASS	DP=45;VDB=0.380722;SGB=3.22748;RPBZ=-1.702;MQBZ=-1.09206;MQSBZ=-1.6674;BQBZ=0.79765;FS=0;MQ0F=0;AC=3;AN=6;DP4=8,7,3,6;MQ=41	GT:PL	0/0:0,36,255	1/1:180,15,0	0/1:99,0,99
OAR1	148987170	.	C	T	397.513	PASS	DP=67;VDB=0.287158;SGB=8.01377;RPBZ=-0.0769394;MQBZ=1.43692;MQSBZ=0;BQBZ=1.4553;FS=0;MQ0F=0;AC=3;AN=6;DP4=13,8,6,10;MQ=41	GT:PL	0/0:0,36,255	1/1:251,27,0	0/1:187,0,211
OAR1	148987191	.	C	T	111.75	PASS	DP=67;VDB=0.0104213;SGB=4.63151;RPBZ=-0.713232;MQBZ=-1.4576;MQSBZ=0.579969;BQBZ=1.14037;FS=0;MQ0F=0;AC=1;AN=6;DP4=12,20,3,2;MQ=41	GT:PL	0/1:146,0,199	0/0:0,27,250	0/0:0,48,255
OAR1	149476545	.	A	G	604.44	PASS	DP=76;VDB=6.41505e-05;SGB=5.94246;RPBZ=0.349686;MQBZ=-0.512525;MQSBZ=1.09112;BQBZ=-0.36951;FS=0;MQ0F=0;AC=3;AN=6;DP4=6,5,13,16;MQ=40	GT:PL	0/1:201,0,90	0/1:186,0,54	0/1:255,0,119
OAR1	149531731	.	G	T	38.3883	PASS	DP=19;VDB=0.64;SGB=0.604408;RPBZ=-1.06551;BQBZ=0.899346;FS=0;MQ0F=0;AC=1;AN=6;DP4=3,6,0,2;MQ=42	GT:PL	0/0:0,12,130	0/1:77,6,0	0/0:0,15,147
OAR1	149544413	.	T	G	102.962	PASS	DP=20;VDB=0.00951049;SGB=0.0467143;RPBZ=-1.31139;FS=0;MQ0F=0;AC=2;AN=6;DP4=3,3,1,3;MQ=42	GT:PL	0/0:0,6,84	0/1:36,0,36	0/1:102,0,102
OAR1	149593337	.	A	C	47.8108	PASS	DP=10;VDB=0.48;SGB=0.592737;RPBZ=0.57735;MQBZ=1.33333;MQSBZ=-0.333333;BQBZ=1.33333;FS=0;MQ0F=0;AC=1;AN=6;DP4=2,1,1,1;MQ=41	GT:PL	0/1:84,6,0	0/0:0,3,42	0/0:0,6,10
OAR1	149622000	.	G	A	126.854	PASS	DP=56;VDB=0.106656;SGB=-1.24859;RPBZ=-0.0260633;MQBZ=-0.547813;MQSBZ=0.638877;BQBZ=0.467161;FS=0;MQ0F=0;AC=2;AN=6;DP4=10,14,4,2;MQ=40	GT:PL	0/1:24,0,166	0/1:139,0,62	0/0:0,48,255
OAR1	149642619	.	A	C	183.005	PASS	DP=49;VDB=0.0421576;SGB=10.1602;RPBZ=1.08127;MQBZ=-0.753772;MQSBZ=1.45552;BQBZ=-0.790242;FS=0;MQ0F=0;AC=2;AN=6;DP4=11,13,3,6;MQ=39	GT:PL	1/1:225,27,0	0/0:0,36,255	0/0:0,36,255
OAR1	149668099	.	C	T	50.846	PASS	DP=10;VDB=0.0785113;SGB=1.56341;RPBZ=-1.03192;MQBZ=0.9759;BQBZ=0.981981;FS=0;MQ0F=0;AC=2;AN=6;DP4=0,7,0,3;MQ=38	GT:PL	1/1:90,9,0	0/0:0,15,121	0/0:0,6,43
OAR1	149751560	.	G	A	95.5594	PASS	DP=16;VDB=0.106137;SGB=2.63855;RPBZ=-0.494032;BQBZ=0.436564;FS=0;MQ0F=0;AC=1;AN=6;DP4=1,4,1,3;MQ=42	GT:PL	0/0:0,6,52	0/0:0,6,84	0/1:129,0,27
OAR1	149775438	.	G	C	67.6834	PASS	DP=22;VDB=0.401962;SGB=1.90845;RPBZ=-0.83942;BQBZ=-0.364047;FS=0;MQ0F=0;AC=1;AN=6;DP4=6,3,1,2;MQ=42	GT:PL	0/0:0,12,153	0/1:102,0,30	0/0:0,12,136
OAR1	149786477	.	A	G	112.079	PASS	DP=37;VDB=0.0323763;SGB=4.63151;RPBZ=-0.480441;MQBZ=-1.25831;MQSBZ=2.51661;BQBZ=0;FS=0;MQ0F=0;AC=1;AN=6;DP4=4,11,1,4;MQ=41	GT:PL	0/0:0,6,77	0/1:146,0,63	0/0:0,33,255
OAR1	14996226	.	A	T	145.496	PASS	DP=58;VDB=0.0362608;SGB=-0.482464;RPBZ=1.83;MQBZ=-0.619917;MQSBZ=0.806874;BQBZ=-1.72861;FS=0;MQ0F=0;AC=2;AN=6;DP4=12,12,3,5;MQ=39	GT:PL	0/1:119,0,126	0/1:63,0,203	0/0:0,33,255
OAR1	149963030	.	A	G	388.505	PASS	DP=101;VDB=0.0334576;SGB=12.9352;RPBZ=-1.5788;MQBZ=-2.05323;MQSBZ=0.82492;BQBZ=-0.149639;FS=0;MQ0F=0;AC=3;AN=6;DP4=14,17,13,10;MQ=41	GT:PL	1/1:255,48,0	0/1:174,0,180	0/0:0,72,255
OAR1	150075124	.	G	T	100.519	PASS	DP=31;VDB=0.01209;SGB=-7.88738;RPBZ=-1.34164;MQBZ=-0.813646;MQSBZ=1.54616;BQBZ=-0.476675;FS=0;MQ0F=0;AC=3;AN=6;DP4=9,4,3,2;MQ=39	GT:PL	0/1:30,0,107	0/1:24,0,149	0/1:84,0,133
OAR1	150178778	.	G	A	383.487	PASS	DP=45;VDB=0.255643;SGB=1.88399;RPBZ=-1.45939;MQBZ=-0.587618;MQSBZ=0.743974;BQBZ=-1.82098;FS=0;MQ0F=0;AC=4;AN=6;DP4=6,4,9,7;MQ=39	GT:PL	0/1:30,0,107	1/1:234,24,0	0/1:156,0,176
OAR1	15021166	.	A	C	56.449	PASS	DP=22;VDB=0.309755;SGB=-2.36533;RPBZ=1.96008;MQBZ=0.806226;MQSBZ=-1.8619;BQBZ=0.2;FS=0;MQ0F=0;AC=2;AN=6;DP4=6,4,2,1;MQ=40	GT:PL	0/1:63,0,81	0/1:30,0,102	0/0:0,12,142
OAR1	150216552	.	A	G	57.8204	PASS	DP=31;VDB=0.122331;SGB=0.0993888;RPBZ=-0.832704;MQBZ=-3.35466;MQSBZ=0.745356;BQBZ=-2.41446;FS=0;MQ0F=0;AC=4;AN=6;DP4=2,5,4,4;MQ=28	GT:PL	1/1:24,3,0	0/1:65,0,21	0/1:2,0,176
OAR1	150216587	.	G	T	44.9844	PASS	DP=52;VDB=0.0824373;SGB=-1.64908;RPBZ=2.56776;MQBZ=-4.81344;MQSBZ=0.623984;BQBZ=1.27214;FS=0;MQ0F=0;AC=2;AN=6;DP4=7,11,5,4;MQ=33	GT:PL	0/1:15,0,54	0/1:64,0,54	0/0:0,2,255
OAR1	150216623	.	A	G	69.6441	PASS	DP=63;VDB=0.0919998;SGB=-10.9631;RPBZ=2.76344;MQBZ=-4.95841;MQSBZ=0.719717;BQBZ=-1.41371;FS=0;MQ0F=0;AC=2;AN=6;DP4=9,14,5,5;MQ=35	GT:PL	0/1:9,0,134	0/1:96,0,90	0/0:0,8,255
OAR1	15028554	.	T	C	110.664	PASS	DP=52;VDB=0.349195;SGB=-1.62982;RPBZ=0.188643;MQBZ=-0.629285;MQSBZ=-0.180907;BQBZ=-0.572078;FS=0;MQ0F=0;AC=2;AN=6;DP4=9,13,2,3;MQ=41	GT:PL	0/1:118,0,213	0/1:30,0,102	0/0:0,33,255
OAR1	150645990	.	C	T	121.977	PASS	DP=25;VDB=0.133161;SGB=0.686263;RPBZ=-1.249;MQBZ=-0.438854;MQSBZ=0.768706;BQBZ=-0.504525;FS=0;MQ0F=0;AC=3;AN=6;DP4=8,1,3,2;MQ=39	GT:PL	0/1:24,0,153	1/1:138,12,0	0/0:0,12,113
OAR1	150951274	.	T	C	59.232	PASS	DP=55;VDB=0.0298006;SGB=-2.00512;RPBZ=0.79272;MQBZ=0.576066;MQSBZ=0.149786;BQBZ=0.718974;FS=0;MQ0F=0;AC=1;AN=6;DP4=10,15,3,1;MQ=40	GT:PL	0/1:94,0,30	0/0:0,15,150	0/0:0,18,255
OAR1	151230462	.	G	T	38.6714	PASS	DP=20;VDB=0.36;SGB=0.604408;RPBZ=0.793021;MQBZ=0.968246;MQSBZ=0.422577;BQBZ=0.745356;FS=0;MQ0F=0;AC=1;AN=6;DP4=2,6,1,1;MQ=36	GT:PL	0/0:0,3,23	0/1:72,0,72	0/0:0,15,128
OAR1	151305786	.	C	T	58.6168	PASS	DP=44;VDB=0.397076;SGB=3.26056;RPBZ=-1.99922;MQBZ=1.06269;MQSBZ=-1.25576;BQBZ=-0.141914;FS=0;MQ0F=0;AC=1;AN=6;DP4=9,12,2,2;MQ=40	GT:PL	0/0:0,12,138	0/0:0,33,255	0/1:93,0,176
OAR1	151344789	.	C	T	145.901	PASS	DP=23;VDB=0.0732879;SGB=6.20246;RPBZ=1.6529;MQBZ=-2.09812;MQSBZ=-1.13648;BQBZ=-1.75662;FS=0;MQ0F=0;AC=1;AN=6;DP4=3,3,3,4;MQ=38	GT:PL	0/0:0,3,42	0/0:0,9,118	0/1:179,0,57
OAR1	151441546	.	C	T	350.57	PASS	DP=42;VDB=0.000349044;SGB=5.93792;RPBZ=-0.137479;MQBZ=-0.887636;MQSBZ=-1.30887;BQBZ=1.91703;FS=0;MQ0F=0;AC=2;AN=6;DP4=3,5,7,7;MQ=40	GT:PL	0/0:0,6,77	0/1:198,0,51	0/1:188,0,117
OAR1	15149117	.	C	T	452.528	PASS	DP=84;VDB=0.000939124;SGB=12.1511;RPBZ=3.05251;MQBZ=0.25491;MQSBZ=-0.47738;BQBZ=0.573235;FS=0;MQ0F=0;AC=3;AN=6;DP4=19,12,8,14;MQ=39	GT:PL	1/1:241,22,0	0/1:252,0,166	0/0:0,63,255
OAR1	15149169	.	C	T	132.932	PASS	DP=37;VDB=0.335973;SGB=6.01014;RPBZ=-0.148113;MQBZ=1.50746;MQSBZ=1.91168;BQBZ=-0.331781;FS=0;MQ0F=0;AC=1;AN=6;DP4=7,9,2,4;MQ=38	GT:PL	0/0:0,21,182	0/0:0,12,138	0/1:167,0,136
OAR1	151532875	.	C	T	177.432	PASS	DP=29;VDB=0.0703243;SGB=1.89663;RPBZ=-1.57305;MQBZ=0.854196;MQSBZ=1.64268;BQBZ=2.16025;FS=0;MQ0F=0;AC=2;AN=6;DP4=6,4,1,6;MQ=39	GT:PL	0/1:132,0,21	0/0:0,9,113	0/1:81,0,153
OAR1	151552713	.	T	G	66.8225	PASS	DP=50;VDB=0.102722;SGB=1.90845;RPBZ=1.41633;MQBZ=0.622649;MQSBZ=-0.386151;BQBZ=1.21157;FS=0;MQ0F=0;AC=1;AN=6;DP4=11,14,2,1;MQ=39	GT:PL	0/1:101,0,96	0/0:0,33,255	0/0:0,33,255
OAR1	151641388	.	C	A	105.819	PASS	DP=60;VDB=0.0456508;SGB=4.63151;RPBZ=-0.143002;MQBZ=0.246118;MQSBZ=-1.3705;BQBZ=0.553447;FS=0;MQ0F=0;AC=1;AN=6;DP4=12,18,3,2;MQ=38	GT:PL	0/1:140,0,156	0/0:0,30,255	0/0:0,45,255
OAR1	151659145	.	T	G	153.535	PASS	DP=40;VDB=0.228249;SGB=7.39213;RPBZ=1.241;MQBZ=0.605907;MQSBZ=0.285627;BQBZ=0.332331;FS=0;MQ0F=0;AC=1;AN=6;DP4=10,6,4,3;MQ=37	GT:PL	0/1:188,0,73	0/0:0,15,130	0/0:0,24,246
OAR1	151674975	.	G	C	112.494	PASS	DP=14;VDB=0.0516381;SGB=0.312258;RPBZ=-0.178377;FS=0;MQ0F=0;AC=4;AN=6;DP4=2,1,1,3;MQ=42	GT:PL	0/1:0,3,42	1/1:42,3,0	0/1:105,0,69
OAR1	151737284	.	T	C	277.956	PASS	DP=20;VDB=0.262384;SGB=0.424862;RPBZ=-0.593315;MQBZ=-0.471405;MQSBZ=-1.09545;BQBZ=-0.699206;FS=0;MQ0F=0;AC=5;AN=6;DP4=2,0,4,5;MQ=40	GT:PL	0/1:33,0,68	1/1:119,9,0	1/1:160,15,0
OAR1	151973515	.	T	C	459.015	PASS	DP=64;VDB=0.000103778;SGB=18.6287;RPBZ=0.747659;MQBZ=-1.70414;MQSBZ=-1.72326;BQBZ=-0.917893;FS=0;MQ0F=0;AC=4;AN=6;DP4=3,6,13,17;MQ=40	GT:PL	0/0:0,27,255	1/1:255,63,0	1/1:246,27,0
OAR1	152044541	.	G	A	145.493	PASS	DP=28;VDB=0.42503;SGB=1.89663;RPBZ=2.02764;MQBZ=-1.13389;MQSBZ=-0.377964;BQBZ=-0.419314;FS=0;MQ0F=0;AC=2;AN=6;DP4=0,9,2,5;MQ=40	GT:PL	0/0:0,9,101	0/1:60,0,58	0/1:121,0,109
OAR1	152263906	.	C	G	50.6216	PASS	DP=12;VDB=0.392388;SGB=1.11484;RPBZ=0.733799;MQBZ=-1.1547;MQSBZ=0.866025;BQBZ=-0.223607;FS=0;MQ0F=0;AC=1;AN=6;DP4=1,3,3,0;MQ=41	GT:PL	0/0:0,3,42	0/0:0,3,32	0/1:83,0,63
OAR1	152320119	.	T	C	142.771	PASS	DP=50;VDB=0.00637373;SGB=7.39213;RPBZ=0.726399;MQBZ=0.591608;MQSBZ=0.766965;BQBZ=1.60073;FS=0;MQ0F=0;AC=1;AN=6;DP4=11,9,6,1;MQ=41	GT:PL	0/0:0,18,188	0/0:0,27,255	0/1:177,0,132
OAR1	15239440	.	G	A	334.597	PASS	DP=90;VDB=0.0456448;SGB=2.22065;RPBZ=-0.356778;MQBZ=-1.60611;MQSBZ=-0.326201;BQBZ=-0.120159;FS=0;MQ0F=0;AC=2;AN=6;DP4=24,14,10,5;MQ=39	GT:PL	0/1:172,0,93	0/1:199,0,130	0/0:0,90,255
OAR1	152473969	.	G	T	68.6252	PASS	DP=12;VDB=0.281254;SGB=-2.00512;RPBZ=-0.765627;MQBZ=0.607785;BQBZ=0.707107;FS=0;MQ0F=0;AC=2;AN=6;DP4=8,0,4,0;MQ=38	GT:PL	0/0:0,9,81	0/1:36,3,0	0/1:69,0,99
OAR1	153067868	.	C	G	42.516	PASS	DP=6;VDB=0.06;SGB=-1.03207;RPBZ=1.54919;MQBZ=-1;MQSBZ=-1;BQBZ=0.408248;FS=0;MQ0F=0;AC=5;AN=6;DP4=1,1,1,1;MQ=41	GT:PL	0/1:0,6,69	1/1:42,3,0	1/1:36,3,0
OAR1	153221714	.	T	C	84.4096	PASS	DP=17;VDB=0.176409;SGB=2.63855;RPBZ=0.534624;BQBZ=0;FS=0;MQ0F=0;AC=1;AN=6;DP4=3,3,3,1;MQ=42	GT:PL	0/0:0,3,42	0/0:0,3,42	0/1:117,0,120
OAR1	153257073	.	T	A	141.62	PASS	DP=40;VDB=0.458326;SGB=4.63151;RPBZ=0.675171;MQBZ=1.4496;MQSBZ=1.36696;BQBZ=0.834145;FS=0;MQ0F=0;AC=2;AN=6;DP4=11,7,2,3;MQ=38	GT:PL	1/1:183,15,0	0/0:0,15,154	0/0:0,39,255
OAR1	153257193	.	G	T	137.564	PASS	DP=8;VDB=0.0135752;SGB=1.38113;RPBZ=-1.52753;MQBZ=-1.14708;BQBZ=2.64575;FS=0;MQ0F=0;AC=5;AN=6;DP4=0,1,0,7;MQ=34	GT:PL	0/1:0,3,32	1/1:81,9,0	1/1:93,12,0
OAR1	153282524	.	C	A	467.989	PASS	DP=69;VDB=0.000440464;SGB=17.6652;RPBZ=0.22838;MQBZ=-1.05759;MQSBZ=-0.502528;BQBZ=-0.0195768;FS=0;MQ0F=0;AC=4;AN=6;DP4=7,4,15,14;MQ=39	GT:PL	0/0:0,33,255	1/1:255,27,0	1/1:255,60,0
OAR1	153461300	.	C	T	243.829	PASS	DP=23;VDB=0.0625989;SGB=-0.347021;RPBZ=0.516804;BQBZ=-1.04447;FS=0;MQ0F=0;AC=5;AN=6;DP4=2,2,3,5;MQ=42	GT:PL	1/1:42,3,0	1/1:152,12,0	0/1:83,0,134
OAR1	153505803	.	C	A	295.447	PASS	DP=39;VDB=0.156745;SGB=8.17984;RPBZ=0.962557;MQBZ=0.599444;MQSBZ=1.19659;BQBZ=1.09545;FS=0;MQ0F=0;AC=3;AN=6;DP4=5,2,6,9;MQ=38	GT:PL	0/0:0,18,171	0/1:81,0,30	1/1:255,36,0
OAR1	153625740	.	A	G	30.8817	PASS	DP=36;VDB=0.02;SGB=0.604408;RPBZ=1.46642;MQBZ=0.342997;MQSBZ=0.597614;BQBZ=0.499134;FS=0;MQ0F=0;AC=1;AN=6;DP4=12,5,2,0;MQ=41	GT:PL	0/1:65,0,65	0/0:0,15,146	0/0:0,30,255
OAR1	153717084	.	T	G	109.187	PASS	DP=73;VDB=0.0846985;SGB=-1.24859;RPBZ=0.217402;MQBZ=-0.591318;MQSBZ=0.855929;BQBZ=-1.33442;FS=0;MQ0F=0;AC=1;AN=6;DP4=20,13,1,5;MQ=40	GT:PL	0/0:0,1,158	0/1:142,0,84	0/0:0,69,255
OAR1	153935967	.	G	A	424.746	PASS	DP=45;VDB=0.0194315;SGB=7.1832;RPBZ=-0.0532351;MQBZ=0.50565;MQSBZ=1.42134;BQBZ=1.68386;FS=0;MQ0F=0;AC=3;AN=6;DP4=8,2,10,6;MQ=41	GT:PL	0/0:0,15,141	1/1:244,24,0	0/1:221,0,108
OAR1	153956268	.	T	G	359.635	PASS	DP=64;VDB=0.00461629;SGB=6.64074;RPBZ=1.95859;MQBZ=-1.52484;MQSBZ=1.91943;BQBZ=1.56879;FS=0;MQ0F=0;AC=3;AN=6;DP4=10,11,9,5;MQ=41	GT:PL	0/0:0,30,255	1/1:192,18,0	0/1:208,0,252
OAR1	154004621	.	A	C	233.83	PASS	DP=40;VDB=0.0282565;SGB=3.26741;RPBZ=0.321056;MQBZ=-0.382141;MQSBZ=-2.05345;BQBZ=-0.282084;FS=0;MQ0F=0;AC=2;AN=6;DP4=6,8,5,4;MQ=40	GT:PL	0/0:0,21,215	0/1:177,0,21	0/1:93,0,165
OAR1	154036343	.	A	C	116.284	PASS	DP=37;VDB=0.220895;SGB=6.01014;RPBZ=-1.36548;MQBZ=0.632456;MQSBZ=1.04881;BQBZ=-1.56947;FS=0;MQ0F=0;AC=2;AN=6;DP4=8,7,2,4;MQ=41	GT:PL	1/1:181,39,24	0/0:0,21,228	0/0:0,24,231
OAR1	154179504	.	A	G	193.869	PASS	DP=70;VDB=0.00250362;SGB=-0.0958944;RPBZ=1.92201;MQBZ=1.43358;MQSBZ=-0.0466345;BQBZ=-1.44367;FS=0;MQ0F=0;AC=2;AN=6;DP4=12,18,2,7;MQ=39	GT:PL	0/1:48,0,220	0/1:182,0,95	0/0:0,51,255
OAR1	154292631	.	C	T	420.635	PASS	DP=65;VDB=0.00238684;SGB=9.7842;RPBZ=-0.268478;MQBZ=-1.17793;MQSBZ=-0.515351;BQBZ=-0.510428;FS=0;MQ0F=0;AC=3;AN=6;DP4=6,9,12,8;MQ=40	GT:PL	1/1:255,33,0	0/0:0,18,202	0/1:206,0,232
OAR1	154338911	.	A	G	153.755	PASS	DP=71;VDB=0.0138492;SGB=8.77574;RPBZ=0.139631;MQBZ=0.728065;MQSBZ=-0.506712;BQBZ=-0.997134;FS=0;MQ0F=0;AC=1;AN=6;DP4=20,11,6,2;MQ=41	GT:PL	0/0:0,33,255	0/0:0,27,249	0/1:188,0,252
OAR1	15447919	.	T	A	182.696	PASS	DP=58;VDB=0.1044;SGB=10.1602;RPBZ=-0.304684;MQBZ=-0.0922564;MQSBZ=0.687997;BQBZ=-1.45892;FS=0;MQ0F=0;AC=1;AN=6;DP4=12,14,4,5;MQ=39	GT:PL	0/1:216,0,129	0/0:0,3,42	0/0:0,60,255
OAR1	154499331	.	C	T	183.039	PASS	DP=49;VDB=0.13136;SGB=10.1602;RPBZ=0.614189;MQBZ=0.193517;MQSBZ=0.784596;BQBZ=0.964357;FS=0;MQ0F=0.0204082;AC=1;AN=6;DP4=11,12,6,3;MQ=36	GT:PL	0/0:0,9,47	0/0:0,33,255	0/1:217,0,175
OAR1	154845697	.	C	T	48.6041	PASS	DP=27;VDB=0.0941126;SGB=-2.36533;RPBZ=0.0702772;MQBZ=0.701646;MQSBZ=-0.701646;BQBZ=0.0788417;FS=0;MQ0F=0;AC=2;AN=6;DP4=2,11,1,2;MQ=40	GT:PL	0/1:36,0,36	0/1:49,0,157	0/0:0,18,157
OAR1	155277070	.	G	A	212.969	PASS	DP=117;VDB=0.010067;SGB=19.8602;RPBZ=-0.275604;MQBZ=-0.254773;MQSBZ=-0.476083;BQBZ=-1.55885;FS=0;MQ0F=0;AC=2;AN=6;DP4=25,24,9,7;MQ=40	GT:PL	1/1:255,48,0	0/0:0,54,255	0/0:0,93,255
OAR1	155303723	.	T	C	109.027	PASS	DP=10;VDB=0.0516381;SGB=0.312258;RPBZ=1.45095;MQBZ=-0.5;MQSBZ=1.22474;FS=0;MQ0F=0;AC=5;AN=6;DP4=0,1,2,2;MQ=38	GT:PL	0/1:0,3,42	1/1:42,3,0	1/1:102,9,0
OAR1	155527345	.	A	C	173.121	PASS	DP=51;VDB=0.188964;SGB=7.39213;RPBZ=-0.663447;MQBZ=1.58211;MQSBZ=0.216112;BQBZ=0.224683;FS=0;MQ0F=0;AC=2;AN=6;DP4=13,11,2,5;MQ=38	GT:PL	1/1:215,21,0	0/0:0,24,234	0/0:0,48,255
OAR1	155613612	.	T	G	112.799	PASS	DP=20;VDB=0.618918;SGB=0.686263;RPBZ=0.414039;MQBZ=-0.250713;MQSBZ=-1.25357;BQBZ=-0.290577;FS=0;MQ0F=0;AC=2;AN=6;DP4=1,6,4,1;MQ=41	GT:PL	0/0:0,6,57	0/1:30,0,107	0/1:118,0,55
OAR1	15573475	.	G	A	96.437	PASS	DP=78;VDB=0.0456508;SGB=-1.62982;RPBZ=-0.872648;MQBZ=1.03186;MQSBZ=-1.30454;BQBZ=0.496751;FS=0;MQ0F=0;AC=1;AN=6;DP4=19,19,2,3;MQ=40	GT:PL	0/1:131,0,66	0/0:0,21,255	0/0:0,48,255
OAR1	155762704	.	T	C	45.9873	PASS	DP=46;VDB=0.0117389;SGB=-2.00512;RPBZ=-2.48187;MQBZ=0.750652;MQSBZ=1.16799;BQBZ=-0.455704;FS=0;MQ0F=0;AC=1;AN=6;DP4=17,6,2,2;MQ=41	GT:PL	0/0:0,15,172	0/0:9,33,214	0/1:81,0,218
OAR1	155893696	.	G	A	259.372	PASS	DP=28;VDB=0.00673682;SGB=3.57927;RPBZ=-0.379921;MQBZ=-0.112635;MQSBZ=2.00914;BQBZ=-0.286635;FS=0;MQ0F=0;AC=4;AN=6;DP4=6,2,5,5;MQ=38	GT:PL	0/0:0,24,209	1/1:142,12,0	1/1:159,18,0
OAR1	155913179	.	T	A	285.778	PASS	DP=51;VDB=0.00228852;SGB=4.58191;RPBZ=0.946786;MQBZ=-1.24316;MQSBZ=-1.24316;BQBZ=0.0619915;FS=0;MQ0F=0;AC=2;AN=6;DP4=9,8,8,3;MQ=41	GT:PL	0/0:0,27,255	0/1:145,0,87	0/1:177,0,148
OAR1	155977690	.	G	A	62.2259	PASS	DP=14;VDB=0.509904;SGB=1.56341;RPBZ=-0.149967;MQBZ=-0.19518;MQSBZ=0.571429;BQBZ=-0.394405;FS=0;MQ0F=0;AC=2;AN=6;DP4=4,1,3,0;MQ=39	GT:PL	1/1:101,9,0	0/0:0,6,84	0/0:0,9,92
OAR1	156031341	.	G	A	152.276	PASS	DP=18;VDB=0.000107797;SGB=0.0284704;RPBZ=1.74965;MQBZ=-2.01404;FS=0;MQ0F=0;AC=4;AN=6;DP4=6,0,10,0;MQ=32	GT:PL	1/1:83,12,0	0/1:79,0,24	0/1:26,0,101
OAR1	156038004	.	G	A	220.558	PASS	DP=62;VDB=0.0110407;SGB=15.7021;RPBZ=0.475679;MQBZ=-1.01313;MQSBZ=1.8198;BQBZ=0.227223;FS=0;MQ0F=0;AC=1;AN=6;DP4=19,7,8,5;MQ=38	GT:PL	0/0:0,36,255	0/0:0,24,229	0/1:255,0,131
OAR1	156204623	.	G	A	203.881	PASS	DP=42;VDB=0.0102327;SGB=3.36078;RPBZ=0.971064;MQBZ=-1.21698;MQSBZ=-0.584619;BQBZ=0.800095;FS=0;MQ0F=0;AC=2;AN=6;DP4=10,6,3,6;MQ=38	GT:PL	0/0:0,30,255	0/1:61,0,86	0/1:179,0,75
OAR1	156254026	.	A	G	62.203	PASS	DP=10;VDB=0.0175817;SGB=2.63855;RPBZ=-0.536262;MQBZ=1.21716;FS=0;MQ0F=0;AC=1;AN=6;DP4=6,0,4,0;MQ=37	GT:PL	0/0:0,9,66	0/0:0,6,66	0/1:96,0,21
OAR1	156254134	.	C	A	71.46	PASS	DP=34;VDB=0.00835905;SGB=3.26056;RPBZ=1.91348;MQBZ=-2.81366;MQSBZ=-1.10972;BQBZ=-0.609969;FS=0;MQ0F=0;AC=2;AN=6;DP4=6,9,1,3;MQ=39	GT:PL	1/1:112,12,0	0/0:0,9,113	0/0:0,36,255
OAR1	156326934	.	C	T	181.045	PASS	DP=24;VDB=0.259914;SGB=2.06895;RPBZ=-1.93389;MQBZ=0.227128;MQSBZ=1.5899;BQBZ=1.04691;FS=0;MQ0F=0;AC=3;AN=6;DP4=4,2,2,5;MQ=37	GT:PL	0/0:0,9,89	0/1:30,0,107	1/1:191,18,0
OAR1	156383218	.	T	C	201.961	PASS	DP=52;VDB=0.0633369;SGB=-0.481602;RPBZ=0.26947;MQBZ=-0.230717;MQSBZ=-0.323004;BQBZ=0.977775;FS=0;MQ0F=0;AC=2;AN=6;DP4=16,5,5,3;MQ=40	GT:PL	0/0:0,42,255	0/1:72,0,57	0/1:166,0,120
OAR1	156475172	.	G	A	597.997	PASS	DP=79;VDB=0.0249798;SGB=5.295;RPBZ=1.00237;MQBZ=0.114429;MQSBZ=2.16988;BQBZ=-0.148846;FS=0;MQ0F=0;AC=4;AN=6;DP4=7,11,16,13;MQ=38	GT:PL	1/1:242,30,0	0/1:137,0,176	0/1:255,0,235
OAR1	156484352	.	C	T	432.896	PASS	DP=43;VDB=0.000797202;SGB=2.71585;RPBZ=-1.53226;MQBZ=0.936162;MQSBZ=1.66822;BQBZ=0.67862;FS=0;MQ0F=0;AC=4;AN=6;DP4=3,2,3,16;MQ=38	GT:PL	1/1:211,12,0	0/1:114,0,27	0/1:145,0,80
OAR1	156561590	.	T	C	66.8562	PASS	DP=23;VDB=0.00231828;SGB=-1.63269;RPBZ=-1.83365;MQBZ=0.0626224;MQSBZ=0.497673;BQBZ=-0.626224;FS=0;MQ0F=0;AC=2;AN=6;DP4=14,1,5,0;MQ=40	GT:PL	0/0:0,21,165	0/1:36,0,111	0/1:67,0,44
OAR1	156561646	.	T	C	554.372	PASS	DP=36;VDB=0.000166071;SGB=2.63051;RPBZ=1.17054;MQBZ=-0.483046;MQSBZ=1.87083;BQBZ=-0.76277;FS=0;MQ0F=0;AC=5;AN=6;DP4=0,1,12,8;MQ=40	GT:PL	1/1:226,21,0	1/1:245,24,0	0/1:119,0,24
OAR1	15659962	.	G	C	212.97	PASS	DP=83;VDB=0.113877;SGB=18.4741;RPBZ=0.293411;MQBZ=0.921618;MQSBZ=-0.495946;BQBZ=0.379329;FS=0;MQ0F=0;AC=2;AN=6;DP4=13,18,6,9;MQ=41	GT:PL	0/0:0,36,255	0/0:0,57,255	1/1:255,45,0
OAR1	157153231	.	T	C	554.211	PASS	DP=44;VDB=0.000303388;SGB=3.93367;RPBZ=-0.0731435;MQBZ=-0.508987;MQSBZ=-2.06303;BQBZ=-0.63375;FS=0;MQ0F=0;AC=5;AN=6;DP4=0,1,10,13;MQ=38	GT:PL	0/1:175,0,21	1/1:255,33,0	1/1:160,18,0
OAR1	157171470	.	T	C	137.947	PASS	DP=43;VDB=0.275478;SGB=6.01014;RPBZ=0.787057;MQBZ=0.859051;MQSBZ=0.125858;BQBZ=-0.299782;FS=0;MQ0F=0;AC=1;AN=6;DP4=9,8,2,4;MQ=40	GT:PL	0/0:0,21,220	0/0:0,12,148	0/1:172,0,163
OAR1	157230360	.	T	G	99.7741	PASS	DP=17;VDB=0.705481;SGB=0.891771;RPBZ=1.1631;MQBZ=-0.387298;MQSBZ=-0.422577;BQBZ=-0.774597;FS=0;MQ0F=0;AC=3;AN=6;DP4=2,3,5,0;MQ=39	GT:PL	0/0:0,9,87	0/1:33,0,68	1/1:106,12,0
OAR1	15733195	.	C	A	32.6995	PASS	DP=31;VDB=0.220755;SGB=1.90845;RPBZ=0.112697;MQBZ=0.792891;MQSBZ=-1.09429;BQBZ=-0.486328;FS=0;MQ0F=0;AC=1;AN=6;DP4=4,12,1,2;MQ=40	GT:PL	0/0:0,12,116	0/0:0,27,253	0/1:67,0,85
OAR1	157444014	.	A	G	191.845	PASS	DP=19;VDB=0.0462238;SGB=1.38113;RPBZ=2.06644;MQBZ=0.422577;MQSBZ=0.912871;BQBZ=0.20835;FS=0;MQ0F=0;AC=3;AN=6;DP4=2,2,6,1;MQ=41	GT:PL	0/0:0,9,108	1/1:142,12,0	0/1:89,0,30
OAR1	157503961	.	A	G	130.029	PASS	DP=18;VDB=0.0202676;SGB=1.36429;RPBZ=-0.833333;MQBZ=-0.900672;MQSBZ=0.955307;BQBZ=-1.10554;FS=0;MQ0F=0;AC=3;AN=6;DP4=4,2,4,2;MQ=38	GT:PL	1/1:134,15,0	0/1:36,0,30	0/0:0,15,165
OAR1	157527385	.	A	G	32.1525	PASS	DP=19;VDB=0.06;SGB=0.604408;RPBZ=0.597459;MQBZ=0.471405;MQSBZ=0.755929;BQBZ=1.09532;FS=0;MQ0F=0;AC=1;AN=6;DP4=6,3,1,1;MQ=40	GT:PL	0/0:0,3,42	0/1:66,0,121	0/0:0,12,123
OAR1	157527448	.	G	A	330.286	PASS	DP=43;VDB=0.111;SGB=6.02524;RPBZ=0.180915;MQBZ=-0.05547;MQSBZ=-0.0556349;BQBZ=2.1625;FS=0;MQ0F=0;AC=3;AN=6;DP4=8,5,6,7;MQ=40	GT:PL	1/1:125,12,0	0/1:246,0,48	0/0:0,30,255
OAR1	157697102	.	G	A	116.431	PASS	DP=15;VDB=0.255054;SGB=0.00946272;RPBZ=-0.375326;MQBZ=0.58554;MQSBZ=1.04978;BQBZ=0.447214;FS=0;MQ0F=0;AC=4;AN=6;DP4=4,1,3,1;MQ=39	GT:PL	1/1:84,6,0	1/1:72,6,0	0/0:0,15,154
OAR1	1577642	.	G	A	136.573	PASS	DP=25;VDB=0.178985;SGB=-1.63269;RPBZ=-0.350599;MQBZ=0;MQSBZ=0;BQBZ=0.197386;FS=0;MQ0F=0;AC=3;AN=6;DP4=7,4,3,2;MQ=40	GT:PL	0/1:63,0,99	1/1:113,9,0	0/0:0,24,227
OAR1	158124367	.	G	A	152.844	PASS	DP=57;VDB=0.0288971;SGB=8.77574;RPBZ=2.55998;MQBZ=0.847845;MQSBZ=-1.48474;BQBZ=-0.0587272;FS=0;MQ0F=0;AC=1;AN=6;DP4=10,13,6,2;MQ=40	GT:PL	0/0:0,21,204	0/0:0,24,239	0/1:187,0,186
OAR1	158344564	.	T	C	65.5057	PASS	DP=26;VDB=0.267404;SGB=-2.36533;RPBZ=-1.8619;MQBZ=0.547723;MQSBZ=1.08012;FS=0;MQ0F=0;AC=3;AN=6;DP4=6,4,0,3;MQ=41	GT:PL	1/1:77,6,0	0/0:0,18,203	0/1:27,0,139
OAR1	158425173	.	T	C	51.7382	PASS	DP=56;VDB=0.17915;SGB=1.90845;RPBZ=-1.21363;MQBZ=-0.712616;MQSBZ=0.720075;BQBZ=-0.11176;FS=0;MQ0F=0;AC=2;AN=6;DP4=16,13,0,3;MQ=39	GT:PL	1/1:92,9,0	0/0:0,39,255	0/0:0,48,255
OAR1	158486172	.	G	T	421.386	PASS	DP=39;VDB=0.0876655;SGB=2.17628;RPBZ=-0.109642;MQBZ=0.715876;MQSBZ=0.956438;BQBZ=-0.249974;FS=0;MQ0F=0;AC=5;AN=6;DP4=3,3,13,4;MQ=41	GT:PL	1/1:204,18,0	1/1:192,27,0	0/1:60,0,180
OAR1	15851448	.	C	T	304.501	PASS	DP=50;VDB=0.00139763;SGB=-0.788458;RPBZ=0.281632;MQBZ=-0.671701;MQSBZ=-1.17647;BQBZ=-1.08579;FS=0;MQ0F=0;AC=3;AN=6;DP4=8,9,11,3;MQ=38	GT:PL	0/1:68,0,33	0/1:132,0,115	0/1:139,0,239
OAR1	158564580	.	T	C	95.7643	PASS	DP=50;VDB=0.0493998;SGB=-1.24859;RPBZ=2.04582;MQBZ=-1.13025;MQSBZ=-1.31952;BQBZ=0.251746;FS=0;MQ0F=0;AC=2;AN=6;DP4=16,7,4,2;MQ=39	GT:PL	0/0:0,15,163	0/1:9,0,185	0/1:124,0,216
OAR1	158592821	.	C	G	44.3112	PASS	DP=54;VDB=0.077463;SGB=3.26056;RPBZ=1.4474;MQBZ=-0.987608;MQSBZ=-0.687952;BQBZ=-1.46625;FS=0;MQ0F=0;AC=1;AN=6;DP4=16,13,1,3;MQ=36	GT:PL	0/0:0,27,255	0/1:79,0,168	0/0:0,36,255
OAR1	158712656	.	G	A	269.798	PASS	DP=32;VDB=0.12066;SGB=4.11542;RPBZ=1.5296;MQBZ=0.975982;MQSBZ=2.14716;BQBZ=0.552233;FS=0;MQ0F=0;AC=2;AN=6;DP4=5,3,3,8;MQ=40	GT:PL	0/0:0,6,77	0/1:178,0,11	0/1:127,0,124
OAR1	158734939	.	G	T	34.4592	PASS	DP=16;VDB=0.02;SGB=0.604408;RPBZ=0.57735;FS=0;MQ0F=0;AC=1;AN=6;DP4=2,4,0,2;MQ=42	GT:PL	0/1:68,0,33	0/0:0,6,84	0/0:0,9,119
OAR1	159208034	.	C	T	599.081	PASS	DP=58;VDB=0.00450346;SGB=5.8049;RPBZ=1.68662;MQBZ=-0.391713;MQSBZ=1.20921;BQBZ=-0.655461;FS=0;MQ0F=0;AC=4;AN=6;DP4=1,1,16,11;MQ=41	GT:PL	1/1:255,42,0	0/1:160,0,24	0/1:225,0,15
OAR1	159384071	.	G	A	257.53	PASS	DP=22;VDB=0.00984062;SGB=3.09522;RPBZ=0.324607;MQBZ=1.25213;MQSBZ=1.48485;BQBZ=2.28035;FS=0;MQ0F=0;AC=4;AN=6;DP4=4,0,4,5;MQ=39	GT:PL	0/0:0,12,104	1/1:105,9,0	1/1:193,18,0
OAR1	159622806	.	C	T	229.401	PASS	DP=18;VDB=0.163924;SGB=1.93375;RPBZ=-0.781133;FS=0;MQ0F=0;AC=5;AN=6;DP4=1,0,6,2;MQ=42	GT:PL	0/1:0,3,42	1/1:147,15,0	1/1:119,9,0
OAR1	159742356	.	A	G	397.786	PASS	DP=32;VDB=0.00551972;SGB=1.62248;RPBZ=0.569043;MQBZ=-0.853564;MQSBZ=1.10195;BQBZ=-1.33804;FS=0;MQ0F=0;AC=5;AN=6;DP4=1,2,6,8;MQ=38	GT:PL	1/1:167,15,0	0/1:63,0,105	1/1:202,21,0
OAR1	15996579	.	G	A	155.833	PASS	DP=45;VDB=0.62127;SGB=7.39213;RPBZ=-0.666263;MQBZ=-0.107248;MQSBZ=-1.47442;BQBZ=-2.65079;FS=0;MQ0F=0;AC=1;AN=6;DP4=8,10,2,5;MQ=39	GT:PL	0/0:0,18,186	0/1:191,0,18	0/0:0,33,255
OAR1	160076300	.	T	C	129.401	PASS	DP=22;VDB=0.0445763;SGB=0.686263;RPBZ=-0.896337;MQBZ=0.845154;MQSBZ=-1.18322;BQBZ=-0.124838;FS=0;MQ0F=0;AC=3;AN=6;DP4=3,4,4,1;MQ=40	GT:PL	1/1:36,3,0	0/1:132,0,27	0/0:0,18,195
OAR1	160347633	.	T	C	556.232	PASS	DP=64;VDB=0.00641302;SGB=4.25534;RPBZ=0.863497;MQBZ=0.112782;MQSBZ=-0.274547;BQBZ=-2.14755;FS=0;MQ0F=0;AC=5;AN=6;DP4=3,7,12,13;MQ=40	GT:PL	1/1:255,33,0	1/1:255,33,0	0/1:81,0,253
OAR1	160355651	.	T	C	51.5099	PASS	DP=13;VDB=0.740702;SGB=-0.169451;RPBZ=-0.713506;MQBZ=-1.1547;MQSBZ=-0.632456;BQBZ=0.866025;FS=0;MQ0F=0;AC=2;AN=6;DP4=2,2,0,3;MQ=39	GT:PL	0/0:0,3,27	0/1:23,3,0	0/1:63,0,105
OAR1	16036314	.	C	G	159.484	PASS	DP=69;VDB=0.0105399;SGB=0.290035;RPBZ=1.57151;MQBZ=-2.87382;MQSBZ=0.561951;BQBZ=-2.16856;FS=0;MQ0F=0;AC=1;AN=6;DP4=12,14,7,3;MQ=40	GT:PL	0/0:0,30,255	0/1:195,0,15	0/0:0,23,255
OAR1	160407535	.	A	G	109.791	PASS	DP=76;VDB=0.489846;SGB=4.63151;RPBZ=1.02019;MQBZ=1.10034;MQSBZ=0.0524361;BQBZ=0.0211687;FS=0;MQ0F=0;AC=1;AN=6;DP4=18,21,3,2;MQ=39	GT:PL	0/0:0,33,255	0/1:144,0,173	0/0:0,66,255
OAR1	160464275	.	G	C	59.9328	PASS	DP=29;VDB=0.00671048;SGB=3.26056;RPBZ=-0.657963;MQBZ=0.808608;MQSBZ=0.808608;BQBZ=-1.20563;FS=0;MQ0F=0;AC=1;AN=6;DP4=9,4,4,0;MQ=39	GT:PL	0/0:0,9,102	0/0:0,12,142	0/1:94,0,169
OAR1	160574308	.	A	G	267.737	PASS	DP=47;VDB=0.01124;SGB=4.58191;RPBZ=0.77029;MQBZ=-1.32958;MQSBZ=0.0852276;BQBZ=-0.82608;FS=0;MQ0F=0;AC=3;AN=6;DP4=10,4,2,9;MQ=39	GT:PL	1/1:169,15,0	0/1:139,0,120	0/0:0,30,255
OAR1	160574352	.	G	A	55.5357	PASS	DP=46;VDB=0.036923;SGB=1.90845;RPBZ=-0.964651;MQBZ=0.898091;MQSBZ=-0.274371;BQBZ=0.8988;FS=0;MQ0F=0;AC=1;AN=6;DP4=9,13,2,1;MQ=39	GT:PL	0/0:0,12,140	0/0:0,33,255	0/1:90,0,180
OAR1	160582060	.	A	G	40.2466	PASS	DP=54;VDB=0.663927;SGB=-2.00771;RPBZ=-0.168666;MQBZ=0.53363;MQSBZ=0.879883;BQBZ=-0.59555;FS=0;MQ0F=0;AC=1;AN=6;DP4=21,8,3,1;MQ=40	GT:PL	0/0:34,61,238	0/1:72,0,66	0/0:0,54,255
OAR1	160582100	.	G	A	284.757	PASS	DP=65;VDB=0.0205696;SGB=6.31574;RPBZ=-0.909806;MQBZ=-0.381968;MQSBZ=1.39504;BQBZ=1.24831;FS=0;MQ0F=0;AC=2;AN=6;DP4=9,13,9,4;MQ=40	GT:PL	0/1:252,0,6	0/1:69,0,98	0/0:0,54,255
OAR1	160623911	.	A	G	99.7602	PASS	DP=47;VDB=0.535497;SGB=3.26056;RPBZ=-1.57996;MQBZ=0.750652;MQSBZ=-0.622649;BQBZ=1.24653;FS=0;MQ0F=0;AC=1;AN=6;DP4=11,12,2,2;MQ=39	GT:PL	0/0:0,30,255	0/1:134,0,93	0/0:0,30,255
OAR1	160768117	.	C	T	213.039	PASS	DP=65;VDB=0.00105816;SGB=24.7124;RPBZ=1.41223;MQBZ=0.963625;MQSBZ=-1.2911;BQBZ=0.233076;FS=0;MQ0F=0;AC=2;AN=6;DP4=7,10,11,10;MQ=39	GT:PL	0/0:0,33,255	0/0:0,18,207	1/1:255,63,0
OAR1	160807838	.	G	A	589.976	PASS	DP=160;VDB=0.00318754;SGB=3.2434;RPBZ=-0.411299;MQBZ=-3.31085;MQSBZ=-2.47352;BQBZ=2.75496;FS=0;MQ0F=0.00625;AC=3;AN=6;DP4=30,20,16,19;MQ=37	GT:PL	0/1:204,0,255	0/1:166,0,255	0/1:255,0,255
OAR1	160807856	.	G	A	87.8748	PASS	DP=144;VDB=0.203023;SGB=-12.8047;RPBZ=-1.52221;MQBZ=-3.23646;MQSBZ=-2.9645;BQBZ=-0.115293;FS=0;MQ0F=0;AC=2;AN=6;DP4=32,28,6,7;MQ=37	GT:PL	0/0:0,4,255	0/1:70,0,255	0/1:57,0,255
OAR1	160807889	.	A	G	559.148	PASS	DP=113;VDB=0.00285576;SGB=4.01548;RPBZ=-1.73636;MQBZ=-5.64427;MQSBZ=-1.71414;BQBZ=1.79731;FS=0;MQ0F=0;AC=3;AN=6;DP4=10,15,11,28;MQ=36	GT:PL	0/1:181,0,91	0/1:158,0,235	0/1:255,0,145
OAR1	160807906	.	T	G	317.944	PASS	DP=85;VDB=0.00116535;SGB=0.159359;RPBZ=-0.602136;MQBZ=-2.3283;MQSBZ=-2.21083;BQBZ=-0.987613;FS=0;MQ0F=0;AC=3;AN=6;DP4=12,17,3,16;MQ=34	GT:PL	0/1:122,0,118	0/1:54,0,240	0/1:177,0,209
OAR1	160807913	.	T	C	350.499	PASS	DP=78;VDB=2.31852e-05;SGB=4.13992;RPBZ=-2.47904;MQBZ=-4.96821;MQSBZ=-3.24181;BQBZ=-2.15739;FS=0;MQ0F=0;AC=3;AN=6;DP4=10,7,2,23;MQ=34	GT:PL	0/1:134,0,76	0/1:80,0,203	0/1:171,0,127
OAR1	160807917	.	A	T	33.7751	PASS	DP=72;VDB=0.0288954;SGB=-10.3496;RPBZ=-1.40382;MQBZ=-2.51621;MQSBZ=-3.06202;BQBZ=-4.2421;FS=0;MQ0F=0;AC=3;AN=6;DP4=11,21,0,9;MQ=34	GT:PL	0/1:38,0,155	0/1:5,0,222	0/1:31,0,255
OAR1	160807948	.	G	A	104.646	PASS	DP=30;VDB=3.63702e-06;SGB=-0.59474;RPBZ=0.253811;MQBZ=-4.22606;BQBZ=0.235339;FS=0;MQ0F=0;AC=3;AN=6;DP4=0,13,0,15;MQ=31	GT:PL	0/1:42,0,49	0/1:30,0,95	0/1:68,0,109
OAR1	160807956	.	G	A	70.0384	PASS	DP=21;VDB=8.74966e-06;SGB=-1.30148;RPBZ=0.247186;MQBZ=-3.62407;BQBZ=1.56899;FS=0;MQ0F=0;AC=3;AN=6;DP4=0,10,0,11;MQ=29	GT:PL	0/1:21,0,27	0/1:23,0,83	0/1:61,0,79
OAR1	160855766	.	G	A	177.041	PASS	DP=51;VDB=0.0305072;SGB=8.77574;RPBZ=0.478273;MQBZ=-0.280113;MQSBZ=-0.0525538;BQBZ=0.46718;FS=0;MQ0F=0;AC=2;AN=6;DP4=7,15,3,5;MQ=36	GT:PL	1/1:219,24,0	0/0:0,33,255	0/0:0,33,222
OAR1	160967265	.	A	G	462.581	PASS	DP=32;VDB=0.000570368;SGB=2.31243;RPBZ=-0.698164;MQBZ=-0.571289;MQSBZ=-2.36568;BQBZ=-0.888523;FS=0;MQ0F=0;AC=5;AN=6;DP4=1,0,15,4;MQ=39	GT:PL	0/1:180,0,18	1/1:147,15,0	1/1:171,21,0
OAR1	160991131	.	T	A	219.766	PASS	DP=31;VDB=0.0513273;SGB=1.89663;RPBZ=0.540736;MQBZ=1.21963;MQSBZ=-0.538305;BQBZ=0.295084;FS=0;MQ0F=0;AC=4;AN=6;DP4=8,2,3,4;MQ=40	GT:PL	1/1:113,9,0	0/0:0,30,245	1/1:148,12,0
OAR1	161018468	.	T	C	96.8055	PASS	DP=28;VDB=0.0395055;SGB=3.26056;RPBZ=0.132101;MQBZ=0.603023;MQSBZ=1.22474;BQBZ=0.335111;FS=0;MQ0F=0;AC=1;AN=6;DP4=5,6,1,3;MQ=40	GT:PL	0/0:0,15,172	0/1:131,0,66	0/0:0,12,105
OAR1	161130640	.	G	C	53.929	PASS	DP=25;VDB=0.38486;SGB=-2.00771;RPBZ=-0.217204;MQBZ=-2.32737;MQSBZ=1.27475;BQBZ=-1.24864;FS=0;MQ0F=0;AC=2;AN=6;DP4=5,5,3,1;MQ=39	GT:PL	0/0:0,6,84	0/1:47,0,132	0/1:44,0,137
OAR1	161159764	.	A	G	77.9913	PASS	DP=49;VDB=0.0799024;SGB=-1.62982;RPBZ=0.253058;MQBZ=-1.33621;MQSBZ=1.60707;BQBZ=0.128991;FS=0;MQ0F=0;AC=2;AN=6;DP4=6,16,2,3;MQ=39	GT:PL	0/0:0,18,188	0/1:19,0,183	0/1:98,0,226
OAR1	161267664	.	G	T	360.326	PASS	DP=49;VDB=7.52791e-06;SGB=7.32061;RPBZ=0.0713394;MQBZ=-0.611242;MQSBZ=0.64842;BQBZ=-1.00071;FS=0;MQ0F=0;AC=3;AN=6;DP4=6,7,10,5;MQ=39	GT:PL	1/1:207,21,0	0/0:0,30,255	0/1:194,0,87
OAR1	161284401	.	C	G	42.6544	PASS	DP=8;VDB=0.160332;SGB=1.56341;RPBZ=-0.447214;MQBZ=-0.394405;BQBZ=-1.29099;FS=0;MQ0F=0;AC=1;AN=6;DP4=5,0,3,0;MQ=41	GT:PL	0/0:0,6,66	0/0:0,6,66	0/1:76,0,24
OAR1	161284474	.	G	A	59.4137	PASS	DP=43;VDB=0.106137;SGB=-2.00771;RPBZ=2.60038;MQBZ=-0.855337;MQSBZ=-0.0517088;BQBZ=1.32453;FS=0;MQ0F=0;AC=2;AN=6;DP4=13,8,4,0;MQ=41	GT:PL	0/0:0,18,197	0/1:61,0,99	0/1:36,0,255
OAR1	161284515	.	A	G	105.08	PASS	DP=46;VDB=0.0483573;SGB=3.26056;RPBZ=-0.408868;MQBZ=-0.855337;MQSBZ=-0.82608;BQBZ=1.31428;FS=0;MQ0F=0;AC=2;AN=6;DP4=13,8,1,3;MQ=41	GT:PL	1/1:146,12,0	0/0:0,15,165	0/0:0,48,255
OAR1	161291	.	G	T	49.6997	PASS	DP=57;VDB=0.0822145;SGB=1.90845;RPBZ=0.323699;MQBZ=0.940068;MQSBZ=0;BQBZ=0.947592;FS=0;MQ0F=0;AC=1;AN=6;DP4=14,15,0,3;MQ=39	GT:PL	0/1:84,0,145	0/0:0,30,255	0/0:0,42,255
OAR1	161314697	.	T	A	75.5837	PASS	DP=71;VDB=0.0419508;SGB=-1.25176;RPBZ=-2.1783;MQBZ=-1.6243;MQSBZ=1.60387;BQBZ=-0.112889;FS=0;MQ0F=0;AC=2;AN=6;DP4=25,10,3,3;MQ=41	GT:PL	0/0:0,21,189	0/1:58,0,255	0/1:58,0,251
OAR1	161314698	.	G	T	75.5837	PASS	DP=71;VDB=0.0435222;SGB=-1.25176;RPBZ=-2.12103;MQBZ=-1.6243;MQSBZ=1.60387;BQBZ=0.661218;FS=0;MQ0F=0;AC=2;AN=6;DP4=25,10,3,3;MQ=41	GT:PL	0/0:0,21,189	0/1:58,0,255	0/1:58,0,251
OAR1	161323198	.	A	G	366.114	PASS	DP=41;VDB=0.00130862;SGB=1.59801;RPBZ=0.886912;MQBZ=-1.68076;MQSBZ=-1.95617;BQBZ=-0.472555;FS=0;MQ0F=0;AC=4;AN=6;DP4=5,2,8,7;MQ=38	GT:PL	1/1:138,15,0	0/1:66,0,137	0/1:198,0,76
OAR1	161393874	.	T	C	108.086	PASS	DP=29;VDB=0.324419;SGB=-1.63269;RPBZ=1.63988;MQBZ=-0.458643;MQSBZ=0.667262;BQBZ=0.497548;FS=0;MQ0F=0;AC=2;AN=6;DP4=5,7,2,3;MQ=38	GT:PL	0/0:0,9,101	0/1:89,0,63	0/1:55,0,184
OAR1	161433745	.	T	G	48.9217	PASS	DP=31;VDB=0.5;SGB=1.90845;RPBZ=-0.733509;MQBZ=-1.25831;MQSBZ=0.154887;BQBZ=-1.13586;FS=0;MQ0F=0;AC=1;AN=6;DP4=6,10,2,1;MQ=40	GT:PL	0/0:0,12,153	0/1:83,0,69	0/0:0,30,255
OAR1	161496863	.	A	G	213.007	PASS	DP=51;VDB=0.0616022;SGB=12.6061;RPBZ=1.70406;MQBZ=-1.1547;MQSBZ=-1;BQBZ=0.950763;FS=0;MQ0F=0;AC=2;AN=6;DP4=7,9,7,5;MQ=41	GT:PL	0/0:0,24,250	0/0:0,24,245	1/1:255,36,0
OAR1	161536848	.	G	A	385.745	PASS	DP=50;VDB=0.00138106;SGB=9.7842;RPBZ=0.288085;MQBZ=-1.30673;MQSBZ=0.854782;BQBZ=-1.76891;FS=0;MQ0F=0;AC=3;AN=6;DP4=4,6,4,16;MQ=38	GT:PL	0/0:0,15,177	0/1:208,0,143	1/1:218,33,0
OAR1	161653428	.	G	A	668.76	PASS	DP=79;VDB=5.90723e-06;SGB=8.45494;RPBZ=-1.43818;MQBZ=-1.35917;MQSBZ=1.54157;BQBZ=-1.36073;FS=0;MQ0F=0;AC=5;AN=6;DP4=5,2,16,20;MQ=40	GT:PL	1/1:208,24,0	1/1:255,54,0	0/1:240,0,183
OAR1	162298475	.	T	C	453.291	PASS	DP=82;VDB=0.00032673;SGB=10.7699;RPBZ=0.677497;MQBZ=0.879172;MQSBZ=-1.01194;BQBZ=1.98287;FS=0;MQ0F=0;AC=2;AN=6;DP4=14,11,9,11;MQ=40	GT:PL	0/0:0,39,255	0/1:235,0,51	0/1:255,0,245
OAR1	162298526	.	A	C	147.142	PASS	DP=47;VDB=0.000213711;SGB=7.39213;RPBZ=-0.612886;MQBZ=-1.55839;MQSBZ=0.845154;BQBZ=-0.0552426;FS=0;MQ0F=0;AC=2;AN=6;DP4=8,9,6,1;MQ=40	GT:PL	1/1:189,21,0	0/0:0,21,205	0/0:0,30,255
OAR1	162464963	.	A	G	85.6613	PASS	DP=47;VDB=0.314313;SGB=3.26056;RPBZ=0.377409;MQBZ=0.601448;MQSBZ=-1.38976;BQBZ=1.35879;FS=0;MQ0F=0;AC=1;AN=6;DP4=11,12,2,2;MQ=40	GT:PL	0/0:0,15,166	0/0:0,30,255	0/1:120,0,193
OAR1	16252796	.	A	G	107.846	PASS	DP=47;VDB=0.00816769;SGB=4.63151;RPBZ=0.996447;MQBZ=-1.94936;MQSBZ=-1.18322;BQBZ=-0.680109;FS=0;MQ0F=0;AC=1;AN=6;DP4=11,8,3,2;MQ=41	GT:PL	0/0:0,18,190	0/1:142,0,107	0/0:0,27,255
OAR1	162531921	.	C	G	543.321	PASS	DP=91;VDB=8.12365e-05;SGB=0.926754;RPBZ=-0.150988;MQBZ=1.94277;MQSBZ=0.990847;BQBZ=0.513013;FS=0;MQ0F=0;AC=4;AN=6;DP4=16,10,9,14;MQ=41	GT:PL	1/1:255,30,0	0/1:122,0,255	0/1:203,0,255
OAR1	162656528	.	G	A	33.6543	PASS	DP=23;VDB=0.654404;SGB=-2.36533;RPBZ=-1.22068;MQBZ=-0.412907;MQSBZ=-0.536381;BQBZ=1.44802;FS=0;MQ0F=0;AC=2;AN=6;DP4=4,6,1,2;MQ=36	GT:PL	0/1:33,0,75	0/0:0,18,142	0/1:37,0,49
OAR1	162718924	.	G	A	212.969	PASS	DP=93;VDB=0.0319102;SGB=17.0881;RPBZ=1.76172;MQBZ=0.580805;MQSBZ=1.74662;BQBZ=0.892212;FS=0;MQ0F=0;AC=2;AN=6;DP4=18,23,7,7;MQ=37	GT:PL	1/1:255,42,0	0/0:0,63,255	0/0:0,60,255
OAR1	16279825	.	G	A	360.414	PASS	DP=69;VDB=0.00120935;SGB=7.3787;RPBZ=-1.22839;MQBZ=1.4781;MQSBZ=0.637418;BQBZ=0.21009;FS=0;MQ0F=0;AC=3;AN=6;DP4=19,6,11,4;MQ=39	GT:PL	1/1:255,30,0	0/1:146,0,90	0/0:0,66,255
OAR1	162829327	.	G	T	212.988	PASS	DP=75;VDB=0.0311491;SGB=15.7021;RPBZ=-0.512934;MQBZ=-1.25897;MQSBZ=-0.817386;BQBZ=0.73598;FS=0;MQ0F=0;AC=2;AN=6;DP4=12,12,2,11;MQ=39	GT:PL	1/1:255,39,0	0/0:0,24,252	0/0:0,48,255
OAR1	162964177	.	A	T	430.834	PASS	DP=52;VDB=0.00180786;SGB=2.32615;RPBZ=0.452938;MQBZ=-0.222256;MQSBZ=-0.162062;BQBZ=-0.571172;FS=0;MQ0F=0;AC=4;AN=6;DP4=11,0,8,10;MQ=38	GT:PL	1/1:255,27,0	0/1:118,0,107	0/1:94,0,140
OAR1	163687960	.	C	T	118.768	PASS	DP=56;VDB=0.489657;SGB=6.01014;RPBZ=0.228404;MQBZ=1.34359;MQSBZ=0.59471;BQBZ=-0.510268;FS=0;MQ0F=0;AC=1;AN=6;DP4=15,13,5,1;MQ=39	GT:PL	0/0:0,21,229	0/1:153,0,115	0/0:0,51,255
OAR1	163701980	.	G	A	204.063	PASS	DP=40;VDB=0.194649;SGB=3.22748;RPBZ=-0.712522;MQBZ=-1.67332;MQSBZ=-0.284199;BQBZ=-2.10263;FS=0;MQ0F=0;AC=2;AN=6;DP4=7,5,6,3;MQ=41	GT:PL	0/0:0,15,169	0/1:133,0,146	0/1:107,0,60
OAR1	163771822	.	G	T	67.9593	PASS	DP=17;VDB=0.152777;SGB=0.00946272;RPBZ=-2.45927;MQBZ=-0.456435;MQSBZ=0.456435;BQBZ=0.609938;FS=0;MQ0F=0;AC=2;AN=6;DP4=3,3,1,3;MQ=36	GT:PL	0/1:68,0,33	0/0:0,6,84	0/1:35,0,80
OAR1	163900595	.	G	T	125.788	PASS	DP=9;VDB=0.00235615;SGB=1.29402;RPBZ=2.3434;MQBZ=2.77746;FS=0;MQ0F=0;AC=4;AN=6;DP4=0,3,0,6;MQ=37	GT:PL	1/1:66,6,0	0/1:0,3,8	0/1:95,0,49
OAR1	163945311	.	T	C	101.781	PASS	DP=43;VDB=0.064148;SGB=10.1602;RPBZ=-0.719932;MQBZ=-0.0819217;MQSBZ=-0.391205;BQBZ=-0.775003;FS=0;MQ0F=0;AC=1;AN=6;DP4=28,2,9,0;MQ=39	GT:PL	0/0:0,33,179	0/0:0,36,237	0/1:136,0,115
OAR1	163990808	.	T	A	53.5873	PASS	DP=48;VDB=0.0681597;SGB=1.90845;RPBZ=1.34887;MQBZ=-1.7637;MQSBZ=-0.0320885;BQBZ=-0.141421;FS=0;MQ0F=0;AC=1;AN=6;DP4=13,12,1,2;MQ=39	GT:PL	0/0:0,21,215	0/1:88,0,151	0/0:0,39,255
OAR1	164043983	.	C	T	373.451	PASS	DP=74;VDB=0.000852984;SGB=9.44663;RPBZ=-0.369723;MQBZ=0.556887;MQSBZ=0.257507;BQBZ=0.565055;FS=0;MQ0F=0;AC=3;AN=6;DP4=13,11,7,11;MQ=40	GT:PL	1/1:255,36,0	0/0:0,45,255	0/1:159,0,224
OAR1	164322659	.	C	T	315.777	PASS	DP=43;VDB=0.0714772;SGB=6.64074;RPBZ=0.498489;MQBZ=-0.818388;MQSBZ=0.654654;BQBZ=-1.53095;FS=0;MQ0F=0;AC=3;AN=6;DP4=5,6,10,4;MQ=38	GT:PL	1/1:242,24,0	0/0:0,15,166	0/1:114,0,171
OAR1	164505525	.	A	G	213.005	PASS	DP=62;VDB=0.0172627;SGB=15.7021;RPBZ=0.132397;MQBZ=-0.838058;MQSBZ=0.220675;BQBZ=-1.20963;FS=0;MQ0F=0;AC=2;AN=6;DP4=13,10,8,5;MQ=39	GT:PL	0/0:0,21,217	1/1:255,39,0	0/0:0,48,255
OAR1	164508915	.	A	T	112.747	PASS	DP=35;VDB=0.000288176;SGB=2.64773;RPBZ=-1.59147;MQBZ=-1.33165;MQSBZ=1.88783;BQBZ=-2.13212;FS=0;MQ0F=0;AC=2;AN=6;DP4=9,5,7,1;MQ=36	GT:PL	0/0:0,12,148	0/1:45,0,111	0/1:104,0,145
OAR1	164582920	.	C	T	260.67	PASS	DP=42;VDB=0.176923;SGB=4.61211;RPBZ=1.51933;MQBZ=0.19528;MQSBZ=-0.147069;BQBZ=-0.0978232;FS=0;MQ0F=0;AC=2;AN=6;DP4=6,5,6,5;MQ=39	GT:PL	0/0:0,15,159	0/1:108,0,136	0/1:189,0,18
OAR1	164672853	.	A	C	57.7456	PASS	DP=23;VDB=0.074936;SGB=1.90845;RPBZ=-1.02052;MQBZ=-1.73205;MQSBZ=-1.18322;BQBZ=-2.55841;FS=0;MQ0F=0;AC=1;AN=6;DP4=6,3,1,2;MQ=40	GT:PL	0/0:0,12,128	0/0:0,12,153	0/1:92,0,30
OAR1	164743444	.	T	C	209.838	PASS	DP=81;VDB=0.0141682;SGB=18.4741;RPBZ=0.178437;MQBZ=-2.85442;MQSBZ=-1.49398;BQBZ=-0.317644;FS=0;MQ0F=0;AC=1;AN=6;DP4=16,17,9,6;MQ=37	GT:PL	0/0:0,21,201	0/0:0,36,255	0/1:244,0,255
OAR1	164781207	.	G	T	179.129	PASS	DP=38;VDB=0.0931079;SGB=-0.864905;RPBZ=0.718132;MQBZ=0.0613139;MQSBZ=-0.57873;BQBZ=-0.766965;FS=0;MQ0F=0;AC=3;AN=6;DP4=8,6,3,4;MQ=40	GT:PL	1/1:199,18,0	0/1:21,0,137	0/0:0,30,255
OAR1	164829365	.	G	A	61.7328	PASS	DP=67;VDB=0.465768;SGB=3.26056;RPBZ=-2.10711;MQBZ=-2.71553;MQSBZ=0.435526;BQBZ=0.782015;FS=0;MQ0F=0;AC=1;AN=6;DP4=14,22,2,2;MQ=39	GT:PL	0/1:96,0,133	0/0:0,30,255	0/0:0,63,255
OAR1	165117861	.	T	C	163.923	PASS	DP=14;VDB=0.434785;SGB=-0.674143;RPBZ=0;MQBZ=1.54303;MQSBZ=1.38873;BQBZ=1.73205;FS=0;MQ0F=0;AC=5;AN=6;DP4=2,1,4,2;MQ=39	GT:PL	1/1:42,3,0	1/1:42,3,0	0/1:113,0,71
OAR1	165330012	.	G	C	249.122	PASS	DP=20;VDB=0.0448628;SGB=0.424862;RPBZ=-1.42725;MQBZ=-0.902671;MQSBZ=2.09762;BQBZ=-1.09532;FS=0;MQ0F=0;AC=5;AN=6;DP4=0,2,5,4;MQ=38	GT:PL	1/1:42,3,0	1/1:117,9,0	0/1:124,0,57
OAR1	165646169	.	C	T	139.09	PASS	DP=36;VDB=0.205815;SGB=6.01014;RPBZ=1.75192;MQBZ=-0.265606;MQSBZ=1.19523;BQBZ=0.543404;FS=0;MQ0F=0;AC=1;AN=6;DP4=10,4,4,2;MQ=39	GT:PL	0/0:0,12,128	0/1:174,0,21	0/0:0,27,245
OAR1	165695045	.	C	T	68.0514	PASS	DP=60;VDB=0.43429;SGB=3.26056;RPBZ=2.39929;MQBZ=-2.33711;MQSBZ=0.40452;BQBZ=0.281661;FS=0;MQ0F=0;AC=1;AN=6;DP4=19,10,3,1;MQ=40	GT:PL	0/0:0,27,227	0/0:0,27,255	0/1:103,0,255
OAR1	165695077	.	A	G	164.41	PASS	DP=63;VDB=0.100525;SGB=7.39213;RPBZ=0.332888;MQBZ=1.04583;MQSBZ=-1.13966;BQBZ=1.58114;FS=0;MQ0F=0;AC=1;AN=6;DP4=14,14,5,2;MQ=40	GT:PL	0/0:0,27,255	0/1:199,0,79	0/0:0,48,255
OAR1	165758306	.	T	C	212.413	PASS	DP=67;VDB=0.0026607;SGB=0.289633;RPBZ=0.500652;MQBZ=0.064733;MQSBZ=-0.683967;BQBZ=-0.487951;FS=0;MQ0F=0;AC=2;AN=6;DP4=11,15,3,7;MQ=40	GT:PL	0/0:0,27,250	0/1:75,0,253	0/1:174,0,187
OAR1	166201515	.	C	T	266.349	PASS	DP=23;VDB=0.186673;SGB=-0.0583406;RPBZ=0.648285;MQBZ=-0.852803;MQSBZ=0.124838;BQBZ=-0.852803;FS=0;MQ0F=0;AC=5;AN=6;DP4=1,2,4,5;MQ=40	GT:PL	1/1:77,6,0	1/1:77,6,0	0/1:146,0,96
OAR1	166281688	.	A	T	73.5474	PASS	DP=23;VDB=0.0330887;SGB=-2.36533;RPBZ=-1.57165;MQBZ=-0.856349;MQSBZ=-1.04881;BQBZ=0.57735;FS=0;MQ0F=0;AC=3;AN=6;DP4=2,7,2,1;MQ=41	GT:PL	0/0:0,18,160	1/1:82,6,0	0/1:30,0,107
OAR1	166281736	.	C	T	79.4056	PASS	DP=19;VDB=0.0312982;SGB=-0.535564;RPBZ=-1.94323;MQBZ=-0.654654;MQSBZ=-0.981981;BQBZ=0.654654;FS=0;MQ0F=0;AC=3;AN=6;DP4=1,6,2,1;MQ=41	GT:PL	0/0:0,18,187	1/1:82,6,0	0/1:36,0,36
OAR1	166307068	.	T	C	95.8454	PASS	DP=62;VDB=0.0943152;SGB=-0.864905;RPBZ=1.22825;MQBZ=0.195016;MQSBZ=1.53119;BQBZ=-0.768535;FS=0;MQ0F=0;AC=1;AN=6;DP4=19,12,3,4;MQ=38	GT:PL	0/0:0,17,225	0/1:130,0,161	0/0:0,48,255
OAR1	166384924	.	T	C	91.2728	PASS	DP=14;VDB=0.354838;SGB=0.00946272;RPBZ=-1.07331;MQBZ=0.989949;MQSBZ=-1.78885;BQBZ=0.989949;FS=0;MQ0F=0;AC=2;AN=6;DP4=2,3,1,3;MQ=33	GT:PL	0/0:0,9,57	0/1:52,0,33	0/1:75,0,33
OAR1	166426358	.	T	C	80.4193	PASS	DP=55;VDB=0.0821847;SGB=3.26056;RPBZ=0.491639;MQBZ=0.235632;MQSBZ=-0.817512;BQBZ=0.354956;FS=0;MQ0F=0;AC=1;AN=6;DP4=16,10,2,2;MQ=39	GT:PL	0/0:0,21,192	0/0:0,30,255	0/1:115,0,220
OAR1	166426370	.	G	A	391.133	PASS	DP=51;VDB=0.000713702;SGB=-0.0176068;RPBZ=0.686601;MQBZ=0.250207;MQSBZ=-1.74112;BQBZ=1.27717;FS=0;MQ0F=0;AC=4;AN=6;DP4=8,6,9,9;MQ=39	GT:PL	0/1:16,0,170	1/1:255,30,0	0/1:157,0,186
OAR1	166433826	.	G	A	65.5742	PASS	DP=20;VDB=0.440791;SGB=-0.535564;RPBZ=1.04464;MQBZ=-0.60553;MQSBZ=1.35401;BQBZ=0.908295;FS=0;MQ0F=0;AC=3;AN=6;DP4=4,4,2,1;MQ=40	GT:PL	0/0:0,6,77	1/1:84,6,0	0/1:19,0,165
OAR1	166462364	.	T	A	345.946	PASS	DP=100;VDB=0.207039;SGB=3.76582;RPBZ=-0.487678;MQBZ=-1.02866;MQSBZ=0.77774;BQBZ=0.254137;FS=0;MQ0F=0;AC=2;AN=6;DP4=18,18,10,9;MQ=40	GT:PL	0/0:0,51,255	0/1:127,0,255	0/1:255,0,185
OAR1	166468086	.	A	C	82.5099	PASS	DP=26;VDB=0.66971;SGB=-2.00771;RPBZ=-0.282843;BQBZ=-0.393565;FS=0;MQ0F=0;AC=3;AN=6;DP4=5,5,1,3;MQ=42	GT:PL	1/1:77,6,0	0/0:0,21,220	0/1:44,0,85
OAR1	166472357	.	A	G	124.528	PASS	DP=18;VDB=0.00231828;SGB=0.717222;RPBZ=-1.00623;BQBZ=0.149071;FS=0;MQ0F=0;AC=3;AN=6;DP4=3,2,5,0;MQ=42	GT:PL	0/0:0,3,7	1/1:77,6,0	0/1:83,0,128
OAR1	166712866	.	T	C	210.072	PASS	DP=52;VDB=0.183821;SGB=8.77574;RPBZ=-0.212658;MQBZ=-0.584465;MQSBZ=-1.7381;BQBZ=1.16799;FS=0;MQ0F=0;AC=2;AN=6;DP4=13,6,3,5;MQ=41	GT:PL	0/0:0,21,233	1/1:252,24,0	0/0:0,36,255
OAR1	166769068	.	G	A	40.2261	PASS	DP=13;VDB=0.52;SGB=0.604408;RPBZ=-0.167668;BQBZ=0;FS=0;MQ0F=0;AC=1;AN=6;DP4=2,4,1,1;MQ=42	GT:PL	0/0:0,6,76	0/1:78,6,0	0/0:0,12,140
OAR1	167704287	.	A	G	44.4785	PASS	DP=24;VDB=0.0221621;SGB=1.90845;RPBZ=-1.08174;MQBZ=0.629153;MQSBZ=-1.25831;BQBZ=-1.09789;FS=0;MQ0F=0;AC=1;AN=6;DP4=13,3,3,0;MQ=40	GT:PL	0/1:79,0,24	0/0:0,12,137	0/0:0,33,238
OAR1	167945544	.	C	G	192.199	PASS	DP=88;VDB=0.00134056;SGB=10.1602;RPBZ=-0.155464;MQBZ=0.159231;MQSBZ=1.7284;BQBZ=-0.233831;FS=0;MQ0F=0;AC=1;AN=6;DP4=14,26,6,3;MQ=38	GT:PL	0/0:0,33,255	0/1:227,0,61	0/0:0,78,255
OAR1	167956576	.	A	T	399.741	PASS	DP=32;VDB=0.0114147;SGB=1.74004;RPBZ=0.845549;MQBZ=-0.773082;MQSBZ=-0.773082;BQBZ=-0.772328;FS=0;MQ0F=0;AC=5;AN=6;DP4=1,1,11,5;MQ=39	GT:PL	1/1:167,21,0	0/1:98,0,66	1/1:169,15,0
OAR1	168147254	.	T	A	379.946	PASS	DP=29;VDB=1.05191e-05;SGB=3.70887;RPBZ=1.26907;MQBZ=-0.460338;MQSBZ=0.146723;BQBZ=-0.728869;FS=0;MQ0F=0;AC=5;AN=6;DP4=1,0,9,7;MQ=38	GT:PL	1/1:123,12,0	0/1:36,0,36	1/1:255,33,0
OAR1	168188634	.	C	T	480.886	PASS	DP=36;VDB=0.120459;SGB=2.14877;RPBZ=-0.681979;MQBZ=3.75066;MQSBZ=-0.297334;BQBZ=0.72835;FS=0;MQ0F=0;AC=5;AN=6;DP4=2,2,6,11;MQ=40	GT:PL	1/1:162,15,0	0/1:98,0,98	1/1:255,27,0
OAR1	168331795	.	A	T	70.8613	PASS	DP=29;VDB=0.343065;SGB=3.26056;RPBZ=-0.688281;MQBZ=-1.80278;MQSBZ=0.738549;BQBZ=-0.987195;FS=0;MQ0F=0;AC=1;AN=6;DP4=8,5,3,1;MQ=40	GT:PL	0/0:0,15,173	0/1:105,0,65	0/0:0,15,169
OAR1	168394369	.	C	T	156.273	PASS	DP=39;VDB=0.036809;SGB=6.01014;RPBZ=0.140936;MQBZ=0.242555;MQSBZ=2.18235;BQBZ=0.870603;FS=0;MQ0F=0;AC=2;AN=6;DP4=6,11,3,3;MQ=38	GT:PL	1/1:198,18,0	0/0:0,21,213	0/0:0,30,255
OAR1	168488826	.	C	T	324.002	PASS	DP=38;VDB=0.00414962;SGB=10.1383;RPBZ=0.828115;MQBZ=1.36252;MQSBZ=0.715949;BQBZ=-0.122681;FS=0;MQ0F=0.0263158;AC=4;AN=6;DP4=3,2,9,9;MQ=34	GT:PL	0/0:0,15,108	1/1:110,9,0	1/1:255,45,0
OAR1	168495282	.	G	A	285.048	PASS	DP=30;VDB=0.0795327;SGB=5.12146;RPBZ=-0.510548;MQBZ=-0.986928;MQSBZ=1.46385;BQBZ=-0.372549;FS=0;MQ0F=0;AC=3;AN=6;DP4=3,2,5,6;MQ=39	GT:PL	0/0:0,6,84	0/1:69,0,104	1/1:255,27,0
OAR1	168512508	.	G	A	369.603	PASS	DP=38;VDB=0.00123692;SGB=5.93792;RPBZ=-1.13193;MQBZ=0.18628;MQSBZ=-0.809837;BQBZ=0.795495;FS=0;MQ0F=0;AC=3;AN=6;DP4=5,3,7,7;MQ=38	GT:PL	0/0:0,9,84	0/1:201,0,146	1/1:208,21,0
OAR1	168527005	.	A	G	288.588	PASS	DP=35;VDB=0.242177;SGB=5.40386;RPBZ=2.35817;MQBZ=0.786607;MQSBZ=-0.261116;BQBZ=1.86081;FS=0;MQ0F=0;AC=3;AN=6;DP4=6,4,5,7;MQ=38	GT:PL	0/0:0,21,191	0/1:77,0,93	1/1:252,27,0
OAR1	168527058	.	T	C	31.3604	PASS	DP=20;VDB=0.1;SGB=0.604408;RPBZ=2.09529;MQBZ=-1.18125;MQSBZ=-1.4175;FS=0;MQ0F=0;AC=1;AN=6;DP4=4,4,1,1;MQ=37	GT:PL	0/0:0,12,118	0/0:0,3,42	0/1:65,0,104
OAR1	168585002	.	G	C	600.811	PASS	DP=89;VDB=6.88228e-07;SGB=12.6103;RPBZ=0.519299;MQBZ=0.513977;MQSBZ=-0.482379;BQBZ=1.30484;FS=0;MQ0F=0;AC=5;AN=6;DP4=3,1,29,16;MQ=39	GT:PL	1/1:255,57,0	0/1:125,0,107	1/1:255,66,0
OAR1	1688726	.	C	T	256.972	PASS	DP=23;VDB=0.113645;SGB=0.179862;RPBZ=-0.254246;MQBZ=1.8619;MQSBZ=0.103439;BQBZ=1.45587;FS=0;MQ0F=0;AC=5;AN=6;DP4=2,1,8,2;MQ=35	GT:PL	1/1:42,3,0	0/1:111,0,51	1/1:138,15,0
OAR1	168917404	.	G	A	198.489	PASS	DP=31;VDB=0.131006;SGB=2.64773;RPBZ=0.251042;MQBZ=0.455458;MQSBZ=-0.8364;BQBZ=-0.243548;FS=0;MQ0F=0;AC=3;AN=6;DP4=6,5,4,4;MQ=39	GT:PL	1/1:201,18,0	0/0:0,15,177	0/1:38,0,155
OAR1	169212118	.	A	G	205.828	PASS	DP=77;VDB=0.0400322;SGB=14.3163;RPBZ=-0.361178;MQBZ=-0.577901;MQSBZ=-1.42534;BQBZ=-0.265998;FS=0;MQ0F=0;AC=1;AN=6;DP4=16,17,4,8;MQ=37	GT:PL	0/0:0,36,255	0/0:0,27,255	0/1:240,0,242
OAR1	169228815	.	G	A	30.915	PASS	DP=23;VDB=0.1;SGB=0.604408;RPBZ=2.18024;MQBZ=-3.4641;MQSBZ=-0.350325;BQBZ=0.80904;FS=0;MQ0F=0;AC=1;AN=6;DP4=7,4,1,1;MQ=41	GT:PL	0/0:0,15,166	0/0:0,9,113	0/1:65,0,99
OAR1	169261100	.	A	T	41.9957	PASS	DP=6;VDB=0.318564;SGB=-0.169451;RPBZ=1.52753;MQBZ=-1;BQBZ=0;FS=0;MQ0F=0;AC=3;AN=6;DP4=3,0,3,0;MQ=38	GT:PL	1/1:55,6,0	0/0:0,3,36	0/1:23,0,54
OAR1	169261207	.	T	C	600.74	PASS	DP=57;VDB=1.86849e-05;SGB=4.13992;RPBZ=-0.93439;MQBZ=-0.235828;MQSBZ=0.673794;BQBZ=0.730749;FS=0;MQ0F=0;AC=5;AN=6;DP4=6,2,16,9;MQ=39	GT:PL	1/1:178,24,0	1/1:202,18,0	0/1:255,0,178
OAR1	169310535	.	T	C	159.831	PASS	DP=63;VDB=0.109713;SGB=7.39213;RPBZ=-0.913297;MQBZ=1.18663;MQSBZ=-1.02424;BQBZ=0.591299;FS=0;MQ0F=0;AC=1;AN=6;DP4=10,18,4,3;MQ=40	GT:PL	0/0:0,39,255	0/0:0,21,216	0/1:194,0,182
OAR1	169383411	.	T	A	125.432	PASS	DP=32;VDB=0.13561;SGB=4.63151;RPBZ=-1.16965;MQBZ=1.30247;MQSBZ=1.66458;BQBZ=1.89424;FS=0;MQ0F=0;AC=1;AN=6;DP4=9,5,3,2;MQ=39	GT:PL	0/0:0,15,135	0/0:0,18,201	0/1:160,0,46
OAR1	169581729	.	G	A	76.2846	PASS	DP=14;VDB=0.529687;SGB=-0.169451;RPBZ=-0.3669;MQBZ=-1.1547;MQSBZ=-0.866025;FS=0;MQ0F=0;AC=2;AN=6;DP4=2,2,1,2;MQ=41	GT:PL	0/0:0,6,77	0/1:40,3,0	0/1:72,0,65
OAR1	169630864	.	G	A	178.782	PASS	DP=51;VDB=0.0313397;SGB=8.77574;RPBZ=0.852742;MQBZ=1.27128;MQSBZ=0.815418;BQBZ=0.311555;FS=0;MQ0F=0;AC=1;AN=6;DP4=12,10,5,3;MQ=41	GT:PL	0/0:0,15,163	0/0:0,36,255	0/1:213,0,132
OAR1	169635232	.	G	C	121.587	PASS	DP=33;VDB=0.0718299;SGB=4.63151;RPBZ=0.863182;MQBZ=-0.0677377;MQSBZ=-0.976927;BQBZ=-0.438076;FS=0;MQ0F=0;AC=2;AN=6;DP4=6,7,2,3;MQ=39	GT:PL	0/0:0,21,207	0/0:0,18,189	1/1:163,15,0
OAR1	169766835	.	T	C	45.9001	PASS	DP=8;VDB=0.148533;SGB=1.56341;RPBZ=-1.3497;MQBZ=1.17108;FS=0;MQ0F=0;AC=1;AN=6;DP4=5,0,3,0;MQ=39	GT:PL	0/0:0,9,81	0/0:0,3,36	0/1:79,0,24
OAR1	169879206	.	A	C	566.844	PASS	DP=48;VDB=0.00464594;SGB=3.46706;RPBZ=-0.501421;MQBZ=-0.128693;MQSBZ=1.83424;BQBZ=-0.129935;FS=0;MQ0F=0;AC=5;AN=6;DP4=3,2,11,11;MQ=38	GT:PL	1/1:218,21,0	1/1:255,30,0	0/1:128,0,143
OAR1	169906730	.	A	C	178.131	PASS	DP=28;VDB=0.0618676;SGB=2.79306;RPBZ=0.0482904;MQBZ=-1.43821;MQSBZ=-2.12714;BQBZ=-0.423196;FS=0;MQ0F=0;AC=2;AN=6;DP4=4,5,3,5;MQ=39	GT:PL	0/0:0,15,145	0/1:24,0,107	0/1:190,0,18
OAR1	169932633	.	C	T	82.2454	PASS	DP=14;VDB=0.102722;SGB=-0.169451;RPBZ=-1.42701;FS=0;MQ0F=0;AC=3;AN=6;DP4=4,0,1,2;MQ=42	GT:PL	1/1:84,6,0	0/1:36,0,36	0/0:0,9,105
OAR1	169941329	.	G	A	290.216	PASS	DP=33;VDB=0.0185019;SGB=0.347274;RPBZ=-0.706842;MQBZ=-0.813155;MQSBZ=0.130247;BQBZ=-0.214617;FS=0;MQ0F=0;AC=4;AN=6;DP4=1,7,4,7;MQ=40	GT:PL	1/1:142,12,0	0/1:63,0,99	0/1:121,0,122
OAR1	169980996	.	A	G	169.679	PASS	DP=17;VDB=0.000215522;SGB=-1.69982;RPBZ=-1.15897;MQBZ=1.47363;BQBZ=-0.942809;FS=0;MQ0F=0;AC=4;AN=6;DP4=8,0,9,0;MQ=32	GT:PL	1/1:117,15,0	0/1:44,0,4	0/1:43,0,103
OAR1	169981122	.	C	T	220.815	PASS	DP=85;VDB=0.0329473;SGB=19.8602;RPBZ=0.291088;MQBZ=-0.41068;MQSBZ=-2.36202;BQBZ=-1.01093;FS=0;MQ0F=0;AC=1;AN=6;DP4=19,17,7,9;MQ=38	GT:PL	0/0:0,30,255	0/0:0,42,255	0/1:255,0,255
OAR1	169992868	.	C	T	412.31	PASS	DP=44;VDB=0.000131715;SGB=2.00151;RPBZ=0.456614;MQBZ=1.81937;MQSBZ=2.04643;BQBZ=0.684653;FS=0;MQ0F=0;AC=3;AN=6;DP4=6,3,7,9;MQ=40	GT:PL	0/1:161,0,5	0/1:63,0,74	0/1:223,0,145
OAR1	170058431	.	T	C	69.7645	PASS	DP=38;VDB=0.519801;SGB=1.90845;RPBZ=2.09272;MQBZ=0.721268;MQSBZ=-0.950927;BQBZ=0.293518;FS=0;MQ0F=0;AC=1;AN=6;DP4=11,8,2,1;MQ=39	GT:PL	0/1:104,0,58	0/0:0,15,164	0/0:0,36,255
OAR1	170286093	.	G	A	113.637	PASS	DP=30;VDB=0.104078;SGB=4.63151;RPBZ=0.0988794;MQBZ=-0.0759555;MQSBZ=-0.753119;BQBZ=-0.172251;FS=0;MQ0F=0;AC=2;AN=6;DP4=9,4,1,4;MQ=38	GT:PL	1/1:155,15,0	0/0:0,15,153	0/0:0,24,237
OAR1	170325566	.	T	C	33.0658	PASS	DP=25;VDB=0.18;SGB=0.604408;RPBZ=1.64992;MQBZ=1.05546;MQSBZ=1.47614;BQBZ=0.245855;FS=0;MQ0F=0;AC=1;AN=6;DP4=9,6,0,2;MQ=35	GT:PL	0/1:72,6,0	0/0:0,18,117	0/0:0,27,255
OAR1	170803427	.	G	A	92.7493	PASS	DP=25;VDB=0.138245;SGB=3.26056;RPBZ=-1.39449;MQBZ=0.666667;MQSBZ=0.92582;BQBZ=-0.73598;FS=0;MQ0F=0;AC=1;AN=6;DP4=5,4,2,2;MQ=41	GT:PL	0/0:0,3,42	0/0:0,15,181	0/1:126,0,97
OAR1	170820715	.	T	G	414.865	PASS	DP=43;VDB=0.360072;SGB=1.3264;RPBZ=0.0969444;MQBZ=-1.05601;MQSBZ=-0.546536;BQBZ=-1.15031;FS=0;MQ0F=0;AC=5;AN=6;DP4=6,2,10,5;MQ=41	GT:PL	1/1:188,18,0	1/1:124,12,0	0/1:137,0,205
OAR1	170826906	.	C	T	162.114	PASS	DP=45;VDB=0.122391;SGB=7.39213;RPBZ=0.44412;MQBZ=1.15758;MQSBZ=2.75571;BQBZ=-0.609449;FS=0;MQ0F=0;AC=2;AN=6;DP4=12,8,2,5;MQ=38	GT:PL	0/0:0,33,255	1/1:204,21,0	0/0:0,27,194
OAR1	170842033	.	T	C	238.446	PASS	DP=26;VDB=0.0120595;SGB=-0.441371;RPBZ=0.519837;MQBZ=-0.866025;MQSBZ=-0.745356;BQBZ=-1.27475;FS=0;MQ0F=0;AC=5;AN=6;DP4=1,5,4,4;MQ=40	GT:PL	1/1:84,6,0	1/1:100,9,0	0/1:88,0,169
OAR1	170884921	.	C	A	163.162	PASS	DP=23;VDB=0.0110037;SGB=1.36429;RPBZ=-1.45651;MQBZ=0;MQSBZ=-0.856349;BQBZ=1;FS=0;MQ0F=0;AC=3;AN=6;DP4=0,6,3,3;MQ=41	GT:PL	1/1:42,3,0	0/0:0,9,105	0/1:158,0,77
OAR1	170994544	.	G	A	45.5184	PASS	DP=19;VDB=0.52;SGB=0.604408;RPBZ=-0.261116;BQBZ=0.5;FS=0;MQ0F=0;AC=1;AN=6;DP4=5,3,1,1;MQ=42	GT:PL	0/0:0,12,142	0/0:0,12,153	0/1:84,6,0
OAR1	171041238	.	A	C	363.082	PASS	DP=44;VDB=0.0267921;SGB=5.94801;RPBZ=1.30642;MQBZ=1.08711;MQSBZ=0.774597;BQBZ=-0.938679;FS=0;MQ0F=0;AC=4;AN=6;DP4=7,4,8,5;MQ=41	GT:PL	1/1:220,21,0	1/1:185,18,0	0/0:0,33,255
OAR1	171063148	.	G	A	196.825	PASS	DP=76;VDB=0.0797975;SGB=11.5453;RPBZ=0.622206;MQBZ=-0.0636281;MQSBZ=-0.806634;BQBZ=1.28156;FS=0;MQ0F=0;AC=1;AN=6;DP4=18,15,3,7;MQ=39	GT:PL	0/0:0,30,255	0/0:0,36,255	0/1:231,0,224
OAR1	171063287	.	C	T	102.805	PASS	DP=6;VDB=0.00868673;SGB=0.792269;RPBZ=-1.48522;MQBZ=-0.69282;BQBZ=2.23607;FS=0;MQ0F=0;AC=5;AN=6;DP4=0,1,0,5;MQ=38	GT:PL	0/1:0,3,32	1/1:36,3,0	1/1:102,12,0
OAR1	171074531	.	A	G	389.088	PASS	DP=56;VDB=0.0148393;SGB=-0.397708;RPBZ=0.0997506;MQBZ=-1.27746;MQSBZ=-1.30909;BQBZ=-0.80829;FS=0;MQ0F=0;AC=4;AN=6;DP4=5,10,6,10;MQ=40	GT:PL	1/1:255,27,0	0/1:76,0,196	0/1:95,0,216
OAR1	171091002	.	C	T	288.924	PASS	DP=56;VDB=0.0400322;SGB=5.3158;RPBZ=1.62751;MQBZ=-1.71414;MQSBZ=-1.49071;BQBZ=-1.51815;FS=0;MQ0F=0;AC=2;AN=6;DP4=8,9,7,5;MQ=41	GT:PL	0/0:0,24,255	0/1:109,0,125	0/1:216,0,148
OAR1	171333554	.	T	C	334.993	PASS	DP=78;VDB=0.00215972;SGB=8.00684;RPBZ=-0.279548;MQBZ=-0.815032;MQSBZ=-1.43305;BQBZ=-0.0928636;FS=0;MQ0F=0;AC=2;AN=6;DP4=9,18,5,11;MQ=39	GT:PL	0/0:0,33,255	0/1:209,0,165	0/1:162,0,223
OAR1	171463023	.	A	G	67.4754	PASS	DP=11;VDB=0.220755;SGB=1.11484;RPBZ=0.442807;BQBZ=1;FS=0;MQ0F=0;AC=2;AN=6;DP4=0,3,0,3;MQ=42	GT:PL	0/0:0,6,68	0/0:0,3,42	1/1:105,9,0
OAR1	171589474	.	T	C	321.544	PASS	DP=32;VDB=0.00796415;SGB=4.79507;RPBZ=-0.740593;MQBZ=0.158478;MQSBZ=0.440168;BQBZ=-0.28326;FS=0;MQ0F=0;AC=3;AN=6;DP4=4,1,6,6;MQ=39	GT:PL	1/1:169,15,0	0/0:0,9,118	0/1:192,0,36
OAR1	171589476	.	C	T	114.53	PASS	DP=32;VDB=0.00895694;SGB=-1.63269;RPBZ=0.689825;MQBZ=-0.158478;MQSBZ=0.440168;BQBZ=0.28326;FS=0;MQ0F=0;AC=3;AN=6;DP4=6,6,4,1;MQ=39	GT:PL	0/0:0,15,168	1/1:118,9,0	0/1:36,0,197
OAR1	171594781	.	C	T	388.531	PASS	DP=76;VDB=0.0668852;SGB=-0.405819;RPBZ=1.34085;MQBZ=-0.584844;MQSBZ=0;BQBZ=-0.279118;FS=0;MQ0F=0;AC=3;AN=6;DP4=13,13,8,8;MQ=40	GT:PL	1/1:234,24,0	0/1:195,0,182	0/0:0,36,255
OAR1	17166517	.	T	C	416.503	PASS	DP=69;VDB=0.0716968;SGB=5.21067;RPBZ=-0.61944;MQBZ=-1.92044;MQSBZ=-0.0189955;BQBZ=0.830829;FS=0;MQ0F=0;AC=3;AN=6;DP4=5,11,9,16;MQ=38	GT:PL	0/1:29,0,136	0/1:255,0,33	0/1:167,0,194
OAR1	171706051	.	C	G	117.849	PASS	DP=55;VDB=0.0782353;SGB=4.63151;RPBZ=-2.48411;MQBZ=0.942809;MQSBZ=-1.84355;BQBZ=1.07247;FS=0;MQ0F=0;AC=1;AN=6;DP4=10,15,3,2;MQ=41	GT:PL	0/0:0,18,207	0/1:152,0,149	0/0:0,39,255
OAR1	171734087	.	A	G	101.03	PASS	DP=31;VDB=0.0871199;SGB=3.26056;RPBZ=0.0555937;MQBZ=0.406579;MQSBZ=2.0226;BQBZ=0.13668;FS=0;MQ0F=0;AC=2;AN=6;DP4=8,6,3,1;MQ=37	GT:PL	0/0:0,24,211	1/1:142,12,0	0/0:0,18,192
OAR1	171778383	.	A	G	154.829	PASS	DP=59;VDB=0.157598;SGB=7.39213;RPBZ=0.662199;MQBZ=0.192622;MQSBZ=1.1219;BQBZ=0.971008;FS=0;MQ0F=0;AC=1;AN=6;DP4=17,10,4,3;MQ=39	GT:PL	0/0:0,36,255	0/0:0,24,222	0/1:189,0,195
OAR1	171804653	.	A	G	102.504	PASS	DP=45;VDB=0.507898;SGB=4.63151;RPBZ=0.214508;MQBZ=0.74108;MQSBZ=-0.72836;BQBZ=-1.3689;FS=0;MQ0F=0;AC=2;AN=6;DP4=12,7,5,0;MQ=41	GT:PL	1/1:144,15,0	0/0:0,33,255	0/0:0,24,234
OAR1	17196790	.	G	A	550.077	PASS	DP=83;VDB=0.000174602;SGB=4.25867;RPBZ=-0.342758;MQBZ=-1.09695;MQSBZ=0.269522;BQBZ=0.402517;FS=0;MQ0F=0;AC=3;AN=6;DP4=8,9,12,13;MQ=38	GT:PL	0/1:130,0,96	0/1:200,0,204	0/1:255,0,135
OAR1	17196859	.	A	C	643.784	PASS	DP=129;VDB=1.09517e-05;SGB=10.0748;RPBZ=-0.37564;MQBZ=-0.998662;MQSBZ=-1.1649;BQBZ=-0.426047;FS=0;MQ0F=0;AC=3;AN=6;DP4=11,15,19,24;MQ=39	GT:PL	0/1:169,0,90	0/1:255,0,255	0/1:255,0,218
OAR1	172179012	.	G	A	429.022	PASS	DP=112;VDB=0.0488194;SGB=1.71222;RPBZ=-0.378073;MQBZ=-1.08378;MQSBZ=0.501186;BQBZ=-0.893097;FS=0;MQ0F=0;AC=2;AN=6;DP4=18,22,13,14;MQ=38	GT:PL	0/0:0,18,255	0/1:255,0,239	0/1:210,0,245
OAR1	172500233	.	T	C	147.476	PASS	DP=12;VDB=0.138089;SGB=0.565439;RPBZ=-0.803837;MQBZ=-0.979796;MQSBZ=-0.979796;BQBZ=-0.979796;FS=0;MQ0F=0;AC=5;AN=6;DP4=1,1,1,4;MQ=41	GT:PL	1/1:66,6,0	0/1:0,6,84	1/1:119,9,0
OAR1	172665576	.	G	A	100.475	PASS	DP=71;VDB=0.5413;SGB=6.01014;RPBZ=-0.0363125;MQBZ=-0.519543;MQSBZ=0.370385;BQBZ=1.91059;FS=0;MQ0F=0;AC=1;AN=6;DP4=22,14,3,3;MQ=38	GT:PL	0/0:0,51,255	0/0:0,18,178	0/1:135,0,240
OAR1	1730870	.	A	G	127.983	PASS	DP=34;VDB=0.583998;SGB=-1.63269;RPBZ=0.692156;MQBZ=-0.723241;MQSBZ=-0.16298;BQBZ=-1.15154;FS=0;MQ0F=0;AC=2;AN=6;DP4=8,5,2,3;MQ=41	GT:PL	0/1:98,0,111	0/1:66,0,66	0/0:0,21,235
OAR1	173208468	.	T	A	453.518	PASS	DP=69;VDB=0.000129822;SGB=-0.0345528;RPBZ=-0.412453;MQBZ=0.481487;MQSBZ=0.482901;BQBZ=0.759604;FS=0;MQ0F=0;AC=3;AN=6;DP4=13,6,7,11;MQ=40	GT:PL	0/1:141,0,201	0/1:158,0,117	0/1:189,0,201
OAR1	17339346	.	T	C	185.226	PASS	DP=28;VDB=0.000404967;SGB=1.94896;RPBZ=-0.581763;MQBZ=0;MQSBZ=1.36931;BQBZ=-0.0980581;FS=0;MQ0F=0;AC=3;AN=6;DP4=3,5,5,2;MQ=40	GT:PL	0/0:0,9,118	1/1:78,6,0	0/1:145,0,128
OAR1	173406254	.	C	T	169.129	PASS	DP=30;VDB=0.516656;SGB=2.79306;RPBZ=0.759568;MQBZ=0.547723;MQSBZ=-0.139573;BQBZ=1.34272;FS=0;MQ0F=0;AC=2;AN=6;DP4=5,5,2,6;MQ=39	GT:PL	0/1:30,0,107	0/0:0,15,135	0/1:175,0,51
OAR1	173428893	.	T	C	128.026	PASS	DP=21;VDB=0.308315;SGB=0.891771;RPBZ=0.367664;MQBZ=-1.09545;MQSBZ=1.32288;BQBZ=1.35401;FS=0;MQ0F=0;AC=2;AN=6;DP4=2,4,2,3;MQ=41	GT:PL	0/1:34,0,36	0/0:0,6,77	0/1:129,0,93
OAR1	173471162	.	C	T	186.221	PASS	DP=48;VDB=0.00874201;SGB=-10.3496;RPBZ=-0.766895;MQBZ=-1.94017;MQSBZ=1.09768;BQBZ=-1.1239;FS=0;MQ0F=0;AC=3;AN=6;DP4=7,12,6,3;MQ=39	GT:PL	0/1:104,0,240	0/1:74,0,151	0/1:45,0,137
OAR1	173975338	.	T	C	31.9978	PASS	DP=55;VDB=0.0221621;SGB=1.90845;RPBZ=-0.272393;MQBZ=-0.497728;MQSBZ=-1.12614;BQBZ=1.09758;FS=0;MQ0F=0;AC=1;AN=6;DP4=23,10,3,0;MQ=39	GT:PL	0/0:0,24,197	0/1:67,0,177	0/0:0,48,255
OAR1	173975393	.	A	G	342.462	PASS	DP=73;VDB=0.000147648;SGB=-0.395366;RPBZ=-0.373777;MQBZ=-0.188003;MQSBZ=-0.389363;BQBZ=0.182093;FS=0;MQ0F=0;AC=3;AN=6;DP4=11,13,8,8;MQ=40	GT:PL	0/1:18,0,205	0/1:157,0,198	0/1:203,0,230
OAR1	174163964	.	G	A	251.564	PASS	DP=32;VDB=0.0249772;SGB=0.311679;RPBZ=-1.1118;MQBZ=0.0813489;MQSBZ=1.30158;BQBZ=-0.918559;FS=0;MQ0F=0;AC=4;AN=6;DP4=5,3,5,5;MQ=39	GT:PL	0/1:69,0,105	0/1:57,0,141	1/1:162,18,0
OAR1	174253765	.	A	G	122.867	PASS	DP=6;VDB=0.0332048;SGB=-0.444405;RPBZ=0.87831;FS=0;MQ0F=0;AC=5;AN=6;DP4=1,0,5,0;MQ=42	GT:PL	0/1:30,0,30	1/1:36,3,0	1/1:90,9,0
OAR1	174253872	.	A	G	77.8255	PASS	DP=28;VDB=0.0751808;SGB=-7.26569;RPBZ=-1.18674;MQBZ=-1.65831;MQSBZ=-1.06904;BQBZ=-0.0933239;FS=0;MQ0F=0;AC=3;AN=6;DP4=7,4,1,3;MQ=41	GT:PL	0/1:30,0,77	0/1:58,0,130	0/1:27,0,128
OAR1	174301005	.	T	G	101.36	PASS	DP=42;VDB=0.194159;SGB=4.63151;RPBZ=-2.00955;MQBZ=0.454859;MQSBZ=-1.22559;BQBZ=0.558513;FS=0;MQ0F=0;AC=1;AN=6;DP4=9,11,1,4;MQ=38	GT:PL	0/0:0,24,224	0/1:136,0,44	0/0:0,30,244
OAR1	174301113	.	T	C	120.489	PASS	DP=7;VDB=0.00429937;SGB=0.565439;RPBZ=1.46385;MQBZ=2.23607;FS=0;MQ0F=0;AC=5;AN=6;DP4=0,1,0,5;MQ=38	GT:PL	1/1:90,9,0	1/1:66,6,0	0/1:0,3,23
OAR1	174358953	.	A	C	369.986	PASS	DP=112;VDB=1.03471e-07;SGB=4.53841;RPBZ=2.25872;MQBZ=-2.03429;MQSBZ=-2.05974;BQBZ=-1.50095;FS=0;MQ0F=0;AC=2;AN=6;DP4=23,21,9,12;MQ=39	GT:PL	0/1:155,0,185	0/0:0,75,255	0/1:251,0,255
OAR1	174420156	.	C	T	287.555	PASS	DP=28;VDB=0.0118093;SGB=0.124692;RPBZ=1.81797;MQBZ=-1.43427;MQSBZ=0.249675;BQBZ=-0.57735;FS=0;MQ0F=0;AC=5;AN=6;DP4=2,4,3,7;MQ=40	GT:PL	1/1:119,9,0	1/1:167,15,0	0/1:36,0,181
OAR1	174691366	.	G	T	240.228	PASS	DP=40;VDB=0.0185019;SGB=-1.33564;RPBZ=0.0590911;MQBZ=0.033508;MQSBZ=0.844833;BQBZ=1.35735;FS=0;MQ0F=0;AC=3;AN=6;DP4=8,5,9,2;MQ=37	GT:PL	0/1:99,0,112	0/1:24,0,153	0/1:152,0,95
OAR1	174743119	.	G	A	397.909	PASS	DP=77;VDB=0.0172721;SGB=8.7407;RPBZ=1.24891;MQBZ=0.453732;MQSBZ=-0.350611;BQBZ=1.80442;FS=0;MQ0F=0;AC=2;AN=6;DP4=9,17,8,9;MQ=40	GT:PL	0/0:0,27,255	0/1:179,0,102	0/1:255,0,255
OAR1	174773844	.	G	A	39.7608	PASS	DP=35;VDB=0.17915;SGB=-2.36533;RPBZ=-2.07336;MQBZ=0.703562;MQSBZ=0.68516;BQBZ=0.612599;FS=0;MQ0F=0;AC=2;AN=6;DP4=9,11,2,1;MQ=37	GT:PL	0/0:0,27,198	0/1:24,0,149	0/1:54,0,125
OAR1	175051076	.	T	A	383.578	PASS	DP=73;VDB=0.101616;SGB=9.40832;RPBZ=-0.286399;MQBZ=-1.09458;MQSBZ=-1.67721;BQBZ=-0.39121;FS=0;MQ0F=0;AC=3;AN=6;DP4=12,10,8,10;MQ=38	GT:PL	1/1:201,21,0	0/0:0,33,255	0/1:223,0,209
OAR1	175072505	.	A	T	92.6554	PASS	DP=69;VDB=0.159342;SGB=-0.864905;RPBZ=1.45332;MQBZ=-0.353465;MQSBZ=-1.26765;BQBZ=-0.372018;FS=0;MQ0F=0;AC=1;AN=6;DP4=15,16,6,1;MQ=40	GT:PL	0/0:0,24,245	0/0:0,36,255	0/1:127,0,246
OAR1	175072592	.	A	G	69.8006	PASS	DP=14;VDB=0.308315;SGB=3.78388;RPBZ=-1.00554;MQBZ=-1.34164;BQBZ=0.745356;FS=0;MQ0F=0;AC=1;AN=6;DP4=0,9,0,5;MQ=40	GT:PL	0/0:0,18,137	0/0:0,6,66	0/1:104,0,18
OAR1	175196398	.	A	G	47.7706	PASS	DP=47;VDB=0.0221621;SGB=1.90845;RPBZ=0.337736;MQBZ=-1.97068;MQSBZ=0.135796;BQBZ=1.41172;FS=0;MQ0F=0;AC=1;AN=6;DP4=15,10,0,3;MQ=39	GT:PL	0/1:82,0,124	0/0:0,21,209	0/0:0,42,255
OAR1	175316298	.	A	T	230.032	PASS	DP=30;VDB=0.00456383;SGB=2.57447;RPBZ=-0.268543;MQBZ=-1.46385;MQSBZ=0;BQBZ=-1.46385;FS=0;MQ0F=0;AC=3;AN=6;DP4=4,4,4,4;MQ=41	GT:PL	1/1:180,15,0	0/0:0,15,183	0/1:90,0,101
OAR1	175457298	.	A	G	265.866	PASS	DP=64;VDB=9.27733e-05;SGB=7.3787;RPBZ=-1.3941;MQBZ=-2.16622;MQSBZ=0.764714;BQBZ=-2.12039;FS=0;MQ0F=0;AC=2;AN=6;DP4=8,15,11,4;MQ=38	GT:PL	0/0:0,24,235	0/1:102,0,180	0/1:200,0,197
OAR1	175514734	.	C	T	165.991	PASS	DP=31;VDB=0.0168362;SGB=2.57447;RPBZ=-0.557841;MQBZ=-0.890049;MQSBZ=1.46551;BQBZ=-0.483378;FS=0;MQ0F=0;AC=2;AN=6;DP4=4,6,7,1;MQ=38	GT:PL	0/0:0,15,168	0/1:98,0,96	0/1:104,0,63
OAR1	175703808	.	T	G	45.2532	PASS	DP=34;VDB=0.84;SGB=0.604408;RPBZ=0.201395;BQBZ=0.149013;FS=0;MQ0F=0;AC=1;AN=6;DP4=8,9,1,1;MQ=42	GT:PL	0/1:84,6,0	0/0:0,12,148	0/0:0,39,255
OAR1	175883635	.	T	G	374.461	PASS	DP=75;VDB=0.000223988;SGB=13.5884;RPBZ=-2.19897;MQBZ=-1.09922;MQSBZ=-0.439687;BQBZ=-0.667992;FS=0;MQ0F=0;AC=3;AN=6;DP4=9,11,11,13;MQ=36	GT:PL	0/0:0,27,239	1/1:255,48,0	0/1:160,0,238
OAR1	175980692	.	A	G	34.7555	PASS	DP=41;VDB=0.1;SGB=0.604408;RPBZ=-0.553533;MQBZ=0.446706;MQSBZ=1.0571;BQBZ=0.757067;FS=0;MQ0F=0;AC=1;AN=6;DP4=14,7,1,1;MQ=41	GT:PL	0/0:0,18,148	0/1:69,0,99	0/0:0,36,255
OAR1	175980707	.	C	T	34.7555	PASS	DP=44;VDB=0.1;SGB=0.604408;RPBZ=0;MQBZ=0.446706;MQSBZ=1.16058;BQBZ=0.755989;FS=0;MQ0F=0;AC=1;AN=6;DP4=13,8,1,1;MQ=41	GT:PL	0/0:0,18,163	0/1:69,0,99	0/0:0,36,255
OAR1	17614114	.	G	A	351.739	PASS	DP=81;VDB=0.00451086;SGB=-0.221103;RPBZ=-0.22157;MQBZ=-1.06437;MQSBZ=1.36658;BQBZ=0.739777;FS=0;MQ0F=0;AC=3;AN=6;DP4=13,17,9,8;MQ=38	GT:PL	0/1:47,0,71	0/1:180,0,237	0/1:160,0,255
OAR1	176339184	.	T	C	303.867	PASS	DP=80;VDB=9.89848e-06;SGB=2.60697;RPBZ=-2.4695;MQBZ=-1.03017;MQSBZ=2.0327;BQBZ=-0.578797;FS=0;MQ0F=0;AC=2;AN=6;DP4=17,14,10,6;MQ=38	GT:PL	0/0:0,45,255	0/1:255,0,196	0/1:85,0,218
OAR1	176339288	.	A	G	249.67	PASS	DP=17;VDB=0.00360479;SGB=2.30394;RPBZ=1.95477;MQBZ=1.597;FS=0;MQ0F=0;AC=5;AN=6;DP4=0,2,0,15;MQ=33	GT:PL	1/1:121,18,0	1/1:149,24,0	0/1:14,0,33
OAR1	176395950	.	T	C	45.7676	PASS	DP=16;VDB=0.38;SGB=0.604408;RPBZ=-1.05131;MQBZ=0.808122;MQSBZ=1.35225;BQBZ=-0.614376;FS=0;MQ0F=0;AC=1;AN=6;DP4=4,3,1,1;MQ=41	GT:PL	0/0:0,12,142	0/1:84,6,0	0/0:0,9,118
OAR1	176396019	.	T	C	43.7246	PASS	DP=10;VDB=0.68;SGB=0.592737;RPBZ=-1.1847;MQBZ=-2;MQSBZ=-1.22474;FS=0;MQ0F=0;AC=1;AN=6;DP4=3,0,1,1;MQ=41	GT:PL	0/1:80,6,0	0/0:0,3,42	0/0:0,6,77
OAR1	176672419	.	C	T	244.015	PASS	DP=105;VDB=0.0127679;SGB=-14.0319;RPBZ=0.0877052;MQBZ=-1.73062;MQSBZ=1.61378;BQBZ=0.684801;FS=0;MQ0F=0;AC=2;AN=8;DP4=27,17,9,6;MQ=39	GT:PL	0/0:0,30,255	0/0:0,54,255	0/1:245,0,255
OAR1	176672467	.	A	G	200.726	PASS	DP=103;VDB=0.211747;SGB=14.3163;RPBZ=-1.37509;MQBZ=-0.627432;MQSBZ=0.580943;BQBZ=0.541327;FS=0;MQ0F=0;AC=1;AN=6;DP4=20,23,5,7;MQ=38	GT:PL	0/0:0,30,255	0/0:0,48,255	0/1:235,0,255
OAR1	176753724	.	G	A	513.989	PASS	DP=58;VDB=0.0130554;SGB=2.69521;RPBZ=-1.52918;MQBZ=-0.80127;MQSBZ=0.328877;BQBZ=0;FS=0;MQ0F=0;AC=4;AN=6;DP4=6,6,11,9;MQ=40	GT:PL	0/1:145,0,95	1/1:236,24,0	0/1:169,0,215
OAR1	176984270	.	C	T	646.798	PASS	DP=72;VDB=0.0137349;SGB=7.87612;RPBZ=0.558677;MQBZ=-0.110886;MQSBZ=-0.0392041;BQBZ=1.92529;FS=0;MQ0F=0;AC=5;AN=6;DP4=5,1,19,17;MQ=40	GT:PL	0/1:171,0,129	1/1:255,33,0	1/1:255,51,0
OAR1	17722184	.	G	T	451.319	PASS	DP=42;VDB=0.00359443;SGB=3.16372;RPBZ=0.680644;MQBZ=-0.762108;MQSBZ=-0.546536;BQBZ=1.11044;FS=0;MQ0F=0;AC=4;AN=6;DP4=2,3,14,4;MQ=41	GT:PL	1/1:226,30,0	0/1:101,0,65	0/1:161,0,57
OAR1	177312723	.	G	A	57.2692	PASS	DP=6;VDB=0.23997;SGB=0.312258;RPBZ=-0.704502;MQBZ=-1.09545;BQBZ=-0.707107;FS=0;MQ0F=0;AC=5;AN=6;DP4=0,2,0,4;MQ=33	GT:PL	0/1:0,6,66	1/1:24,3,0	1/1:70,9,0
OAR1	177532528	.	T	A	365.978	PASS	DP=46;VDB=0.0424788;SGB=3.42543;RPBZ=-1.56372;MQBZ=-1.52944;MQSBZ=-1.64488;BQBZ=-1.36777;FS=0;MQ0F=0;AC=4;AN=6;DP4=4,2,7,12;MQ=38	GT:PL	0/1:65,0,60	1/1:255,36,0	0/1:82,0,134
OAR1	177567707	.	T	C	284.363	PASS	DP=38;VDB=1.43626e-05;SGB=-0.969364;RPBZ=-0.846546;MQBZ=-0.760306;MQSBZ=1.38237;BQBZ=-1.288;FS=0;MQ0F=0;AC=4;AN=6;DP4=6,5,7,6;MQ=35	GT:PL	0/1:60,0,99	1/1:195,21,0	0/1:66,0,206
OAR1	177902462	.	A	G	35.3664	PASS	DP=12;VDB=0.76;SGB=0.592737;RPBZ=-1.47561;MQBZ=-2.23607;MQSBZ=-0.559017;BQBZ=0.707107;FS=0;MQ0F=0;AC=1;AN=6;DP4=3,1,1,1;MQ=41	GT:PL	0/0:0,3,30	0/0:0,3,42	0/1:68,0,65
OAR1	178036097	.	G	A	88.7869	PASS	DP=52;VDB=0.530999;SGB=-1.24859;RPBZ=-1.14409;MQBZ=-0.394907;MQSBZ=-0.38961;BQBZ=0.812726;FS=0;MQ0F=0;AC=2;AN=6;DP4=17,7,0,6;MQ=39	GT:PL	0/0:0,36,255	0/1:18,0,197	0/1:108,0,145
OAR1	178286615	.	G	C	306.795	PASS	DP=75;VDB=0.00262514;SGB=1.44808;RPBZ=-0.742047;MQBZ=-2.06406;MQSBZ=-1.23133;BQBZ=-1.30841;FS=0;MQ0F=0;AC=2;AN=6;DP4=14,13,3,10;MQ=41	GT:PL	0/1:199,0,57	0/1:144,0,207	0/0:0,51,255
OAR1	178291135	.	G	A	317.865	PASS	DP=36;VDB=0.0583788;SGB=2.1817;RPBZ=-0.747469;MQBZ=1.47196;MQSBZ=0.948683;BQBZ=2.14202;FS=0;MQ0F=0;AC=4;AN=6;DP4=4,2,6,7;MQ=41	GT:PL	0/1:75,0,33	0/1:24,0,138	1/1:255,30,0
OAR1	178383583	.	C	G	200.871	PASS	DP=67;VDB=0.000231808;SGB=0.289633;RPBZ=0.95283;MQBZ=-1.40943;MQSBZ=2.42413;BQBZ=-2.09858;FS=0;MQ0F=0;AC=2;AN=6;DP4=14,15,7,3;MQ=40	GT:PL	0/1:156,0,123	0/1:81,0,221	0/0:0,51,255
OAR1	178705817	.	C	A	37.5163	PASS	DP=8;VDB=0.02;SGB=0.592737;RPBZ=1.63299;MQBZ=-1.73205;BQBZ=-1;FS=0;MQ0F=0;AC=1;AN=6;DP4=2,0,2,0;MQ=41	GT:PL	0/0:0,3,42	0/0:0,3,42	0/1:73,6,0
OAR1	178811362	.	T	G	34.7464	PASS	DP=18;VDB=0.02;SGB=0.604408;RPBZ=-0.152894;MQBZ=0.534522;MQSBZ=1.41421;FS=0;MQ0F=0;AC=1;AN=6;DP4=3,4,0,2;MQ=41	GT:PL	0/0:0,3,42	0/1:68,0,33	0/0:0,15,180
OAR1	178811446	.	G	A	218.993	PASS	DP=47;VDB=0.128485;SGB=-0.482464;RPBZ=-0.569944;MQBZ=-0.0345455;MQSBZ=0.71864;BQBZ=0.0994581;FS=0;MQ0F=0;AC=3;AN=6;DP4=12,7,5,3;MQ=39	GT:PL	1/1:146,12,0	0/1:113,0,87	0/0:0,48,255
OAR1	178944169	.	A	G	165.759	PASS	DP=54;VDB=0.115226;SGB=7.39213;RPBZ=0.715359;MQBZ=0.564076;MQSBZ=-1.19024;BQBZ=1.5311;FS=0;MQ0F=0;AC=1;AN=6;DP4=13,9,4,3;MQ=41	GT:PL	0/0:0,24,236	0/0:0,27,255	0/1:200,0,141
OAR1	178961242	.	T	G	77.8707	PASS	DP=46;VDB=0.00677046;SGB=4.63151;RPBZ=-0.504615;MQBZ=0.931179;MQSBZ=-0.602035;BQBZ=0.235005;FS=0;MQ0F=0;AC=1;AN=6;DP4=8,14,0,5;MQ=35	GT:PL	0/0:0,9,103	0/0:0,33,255	0/1:112,0,192
OAR1	179042646	.	G	A	449.306	PASS	DP=90;VDB=0.000107891;SGB=14.9342;RPBZ=-0.180614;MQBZ=0.668282;MQSBZ=1.26379;BQBZ=0.494277;FS=0;MQ0F=0;AC=3;AN=6;DP4=13,12,15,11;MQ=38	GT:PL	1/1:255,48,0	0/1:235,0,113	0/0:0,57,255
OAR1	179212734	.	C	A	35.1988	PASS	DP=31;VDB=0.18;SGB=0.604408;RPBZ=-0.0795641;MQBZ=0.838628;MQSBZ=-0.138675;BQBZ=0.553283;FS=0;MQ0F=0;AC=1;AN=6;DP4=7,7,1,1;MQ=40	GT:PL	0/0:0,6,82	0/1:69,0,79	0/0:0,27,250
OAR1	179240658	.	C	A	327.366	PASS	DP=81;VDB=0.000714868;SGB=7.45996;RPBZ=-1.35446;MQBZ=-0.607101;MQSBZ=-0.870157;BQBZ=-0.634824;FS=0;MQ0F=0;AC=3;AN=6;DP4=12,16,8,7;MQ=40	GT:PL	1/1:255,33,0	0/1:113,0,206	0/0:0,60,255
OAR1	179268904	.	C	T	664.757	PASS	DP=79;VDB=0.0184726;SGB=5.86093;RPBZ=-0.608919;MQBZ=-0.607485;MQSBZ=-0.332707;BQBZ=0.911777;FS=0;MQ0F=0;AC=5;AN=6;DP4=6,7,13,18;MQ=38	GT:PL	1/1:250,27,0	1/1:255,42,0	0/1:194,0,255
OAR1	179357482	.	C	T	665.707	PASS	DP=81;VDB=0.000219836;SGB=6.61356;RPBZ=-0.0567908;MQBZ=0.533555;MQSBZ=0.152102;BQBZ=0.593857;FS=0;MQ0F=0;AC=5;AN=6;DP4=7,7,19,15;MQ=39	GT:PL	1/1:255,39,0	1/1:255,36,0	0/1:190,0,255
OAR1	179418401	.	G	A	316.954	PASS	DP=36;VDB=0.13869;SGB=1.30563;RPBZ=0.867658;MQBZ=-1.41686;MQSBZ=-0.163139;BQBZ=-1.84197;FS=0;MQ0F=0;AC=4;AN=6;DP4=2,4,9,5;MQ=38	GT:PL	0/1:0,3,78	1/1:172,18,0	0/1:182,0,118
OAR1	179473772	.	T	C	325.51	PASS	DP=47;VDB=0.0384096;SGB=6.02524;RPBZ=0.54635;MQBZ=-0.433736;MQSBZ=1.73494;BQBZ=2.16527;FS=0;MQ0F=0;AC=3;AN=6;DP4=5,7,8,5;MQ=40	GT:PL	0/0:0,27,241	0/1:111,0,98	1/1:255,27,0
OAR1	179589574	.	C	G	356.101	PASS	DP=53;VDB=0.0271016;SGB=8.00684;RPBZ=0.925481;MQBZ=-0.373394;MQSBZ=0.373394;BQBZ=-0.204905;FS=0;MQ0F=0;AC=2;AN=6;DP4=6,7,10,6;MQ=40	GT:PL	0/0:0,18,195	0/1:187,0,170	0/1:206,0,9
OAR1	179694576	.	T	G	144.96	PASS	DP=34;VDB=0.335973;SGB=1.26965;RPBZ=-0.891137;MQBZ=0.707107;MQSBZ=-0.620174;BQBZ=2.01246;FS=0;MQ0F=0;AC=3;AN=6;DP4=5,7,0,6;MQ=40	GT:PL	1/1:128,12,0	0/1:57,0,163	0/0:0,21,211
OAR1	179707650	.	G	A	71.8358	PASS	DP=22;VDB=0.303109;SGB=2.63855;RPBZ=-0.198704;MQBZ=-1.44216;MQSBZ=-0.580525;FS=0;MQ0F=0;AC=1;AN=6;DP4=4,3,2,2;MQ=38	GT:PL	0/0:0,12,146	0/0:0,3,42	0/1:105,0,66
OAR1	179711150	.	C	T	81.5489	PASS	DP=74;VDB=0.10325;SGB=3.26056;RPBZ=-0.0220542;MQBZ=-1.91562;MQSBZ=-0.172165;BQBZ=-0.0289365;FS=0;MQ0F=0;AC=1;AN=6;DP4=22,16,2,2;MQ=41	GT:PL	0/0:0,48,255	0/1:116,0,206	0/0:0,45,255
OAR1	179979885	.	C	T	176.073	PASS	DP=33;VDB=0.0883928;SGB=1.89663;RPBZ=0;MQBZ=0.797724;MQSBZ=-0.707107;BQBZ=1.20749;FS=0;MQ0F=0;AC=2;AN=6;DP4=4,7,2,5;MQ=41	GT:PL	0/0:0,15,179	0/1:101,0,96	0/1:111,0,78
OAR1	180185611	.	T	C	120.793	PASS	DP=16;VDB=0.133161;SGB=-0.971411;RPBZ=-0.860916;MQBZ=-1.34164;MQSBZ=1.67705;BQBZ=-1.34164;FS=0;MQ0F=0;AC=4;AN=6;DP4=1,3,3,2;MQ=39	GT:PL	1/1:109,9,0	0/1:33,0,68	0/1:15,0,75
OAR1	180442844	.	T	C	165.673	PASS	DP=38;VDB=5.63979e-07;SGB=-1.2257;RPBZ=1.05855;MQBZ=-2.00524;MQSBZ=0.759603;BQBZ=-2.51026;FS=0;MQ0F=0;AC=3;AN=6;DP4=10,3,10,1;MQ=37	GT:PL	0/1:40,0,196	0/1:33,0,63	0/1:128,0,110
OAR1	180478051	.	G	T	108.027	PASS	DP=9;VDB=0.421803;SGB=0.312258;RPBZ=0;BQBZ=-0.5;FS=0;MQ0F=0;AC=5;AN=6;DP4=1,0,4,0;MQ=42	GT:PL	0/1:0,3,42	1/1:101,9,0	1/1:42,3,0
OAR1	180831032	.	A	G	94.1172	PASS	DP=47;VDB=0.176043;SGB=4.63151;RPBZ=-1.27278;MQBZ=-3.00511;MQSBZ=-0.454651;BQBZ=-2.52381;FS=0;MQ0F=0;AC=1;AN=6;DP4=13,8,2,3;MQ=39	GT:PL	0/0:0,24,241	0/1:129,0,24	0/0:0,36,255
OAR1	180913523	.	C	A	116.832	PASS	DP=36;VDB=0.112489;SGB=4.63151;RPBZ=-0.642374;MQBZ=1.5042;MQSBZ=-0.427366;BQBZ=0.606304;FS=0;MQ0F=0;AC=1;AN=6;DP4=7,10,2,3;MQ=37	GT:PL	0/0:0,18,206	0/0:0,18,182	0/1:151,0,100
OAR1	181018123	.	T	C	36.5662	PASS	DP=16;VDB=0.0481132;SGB=1.90845;RPBZ=2.16372;MQBZ=-2.17433;FS=0;MQ0F=0;AC=1;AN=6;DP4=13,0,3,0;MQ=39	GT:PL	0/0:0,12,110	0/1:71,0,24	0/0:0,24,154
OAR1	181184955	.	T	C	478.975	PASS	DP=48;VDB=0.0748471;SGB=6.32613;RPBZ=0.62914;MQBZ=-0.496243;MQSBZ=-0.622856;BQBZ=1.29234;FS=0;MQ0F=0;AC=5;AN=6;DP4=1,0,12,12;MQ=38	GT:PL	0/1:114,0,21	1/1:145,15,0	1/1:255,45,0
OAR1	181273780	.	T	C	384.406	PASS	DP=93;VDB=0.00481933;SGB=11.4818;RPBZ=-1.12156;MQBZ=-1.1255;MQSBZ=-0.995636;BQBZ=-1.54666;FS=0;MQ0F=0;AC=3;AN=6;DP4=18,12,12,9;MQ=40	GT:PL	1/1:255,6,0	0/1:168,0,217	0/0:0,63,255
OAR1	181273782	.	C	T	183.251	PASS	DP=93;VDB=0.285163;SGB=-0.0947856;RPBZ=2.0821;MQBZ=-1.17359;MQSBZ=-0.995636;BQBZ=0.731928;FS=0;MQ0F=0;AC=1;AN=6;DP4=25,17,5,4;MQ=40	GT:PL	0/0:0,6,255	0/1:217,0,168	0/0:0,63,255
OAR1	181706936	.	T	C	394.244	PASS	DP=66;VDB=0.0644153;SGB=11.5841;RPBZ=1.44738;MQBZ=-0.707107;MQSBZ=0.818488;BQBZ=0.37634;FS=0;MQ0F=0;AC=2;AN=6;DP4=7,8,13,8;MQ=41	GT:PL	0/0:0,21,221	0/1:176,0,176	0/1:255,0,33
OAR1	181776978	.	T	C	288.212	PASS	DP=41;VDB=0.144237;SGB=6.67268;RPBZ=0.146608;MQBZ=-2.3135;MQSBZ=0.424142;BQBZ=1.3694;FS=0;MQ0F=0.0243902;AC=3;AN=6;DP4=5,5,9,5;MQ=35	GT:PL	1/1:232,27,0	0/0:0,9,113	0/1:96,0,180
OAR1	181831539	.	T	C	32.4018	PASS	DP=32;VDB=0.827271;SGB=-2.36533;RPBZ=0.638608;MQBZ=0.674802;MQSBZ=-0.940966;BQBZ=-0.569043;FS=0;MQ0F=0;AC=1;AN=6;DP4=3,11,2,1;MQ=40	GT:PL	0/1:66,0,121	0/0:0,18,192	0/0:27,39,147
OAR1	182068350	.	G	C	64.9516	PASS	DP=29;VDB=0.938134;SGB=1.90845;RPBZ=0.726241;MQBZ=0.5;MQSBZ=0.707107;BQBZ=0.5;FS=0;MQ0F=0;AC=1;AN=6;DP4=9,3,1,2;MQ=41	GT:PL	0/0:0,12,153	0/0:0,12,142	0/1:99,0,110
OAR1	182098483	.	C	T	362.539	PASS	DP=87;VDB=0.000103634;SGB=2.60694;RPBZ=0.969253;MQBZ=-2.77923;MQSBZ=1.53852;BQBZ=-0.86765;FS=0;MQ0F=0;AC=3;AN=6;DP4=19,12,10,6;MQ=39	GT:PL	1/1:205,21,0	0/0:0,60,255	0/1:198,0,255
OAR1	182112517	.	G	A	434.348	PASS	DP=90;VDB=0.000187342;SGB=1.35077;RPBZ=-1.4262;MQBZ=-0.924615;MQSBZ=-2.16882;BQBZ=0.0334196;FS=0;MQ0F=0;AC=3;AN=6;DP4=16,11,15,10;MQ=40	GT:PL	0/1:56,0,102	0/1:158,0,236	0/1:255,0,255
OAR1	182143218	.	C	T	34.8722	PASS	DP=43;VDB=0.58;SGB=0.604408;RPBZ=1.21349;MQBZ=0.532498;MQSBZ=0;BQBZ=0.894939;FS=0;MQ0F=0;AC=1;AN=6;DP4=16,7,1,1;MQ=39	GT:PL	0/0:0,12,139	0/1:69,0,89	0/0:0,48,255
OAR1	182143283	.	G	A	212.544	PASS	DP=48;VDB=0.00160425;SGB=3.91527;RPBZ=-0.126259;MQBZ=-2.11263;MQSBZ=-1.46866;BQBZ=0.0624743;FS=0;MQ0F=0;AC=3;AN=6;DP4=8,9,5,5;MQ=39	GT:PL	0/0:0,12,124	1/1:186,18,0	0/1:67,0,255
OAR1	182199946	.	G	A	55.279	PASS	DP=34;VDB=0.450604;SGB=-2.36533;RPBZ=-0.427171;MQBZ=0.650791;MQSBZ=0.244047;BQBZ=0.65192;FS=0;MQ0F=0;AC=2;AN=6;DP4=7,8,1,2;MQ=40	GT:PL	0/1:66,0,126	0/0:0,21,221	0/1:27,0,139
OAR1	182591183	.	G	A	142.51	PASS	DP=50;VDB=0.0956742;SGB=-0.48012;RPBZ=-0.372664;MQBZ=-1.5411;MQSBZ=-0.894427;BQBZ=-2.1178;FS=0;MQ0F=0;AC=2;AN=6;DP4=8,11,4,4;MQ=41	GT:PL	0/1:12,0,245	0/0:0,15,167	0/1:167,0,150
OAR1	182631664	.	C	T	548.843	PASS	DP=68;VDB=2.29319e-05;SGB=3.90776;RPBZ=0.260401;MQBZ=0.654923;MQSBZ=1.07855;BQBZ=0.341007;FS=0;MQ0F=0;AC=3;AN=6;DP4=6,9,12,12;MQ=38	GT:PL	0/1:158,0,121	0/1:188,0,184	0/1:238,0,73
OAR1	182720370	.	A	G	125.723	PASS	DP=40;VDB=0.0284856;SGB=4.63151;RPBZ=-1.59323;MQBZ=1.16496;MQSBZ=-0.659666;BQBZ=1.16715;FS=0;MQ0F=0;AC=1;AN=6;DP4=5,12,3,2;MQ=39	GT:PL	0/0:0,24,225	0/1:160,0,84	0/0:0,18,195
OAR1	182733727	.	G	A	37.5031	PASS	DP=8;VDB=0.154358;SGB=-0.535564;RPBZ=-0.301756;MQBZ=-0.172133;BQBZ=-0.394405;FS=0;MQ0F=0;AC=2;AN=6;DP4=0,5,0,3;MQ=39	GT:PL	0/0:0,9,90	0/1:23,3,0	0/1:51,0,51
OAR1	182869989	.	C	T	437.878	PASS	DP=40;VDB=0.00034294;SGB=1.5749;RPBZ=-0.883117;MQBZ=-0.956438;MQSBZ=0.126822;BQBZ=0.699556;FS=0;MQ0F=0;AC=5;AN=6;DP4=3,4,7,9;MQ=41	GT:PL	1/1:146,15,0	1/1:186,18,0	0/1:140,0,192
OAR1	182946916	.	T	C	49.9697	PASS	DP=22;VDB=0.0433485;SGB=1.90845;RPBZ=1.28916;MQBZ=0.80904;MQSBZ=-1.16775;BQBZ=-0.950146;FS=0;MQ0F=0;AC=1;AN=6;DP4=4,6,1,2;MQ=39	GT:PL	0/0:0,6,77	0/0:0,9,70	0/1:84,0,161
OAR1	183008717	.	A	G	167.629	PASS	DP=43;VDB=0.00653337;SGB=-0.482464;RPBZ=0.766512;MQBZ=-1.05847;MQSBZ=0.757695;BQBZ=-0.214373;FS=0;MQ0F=0;AC=2;AN=6;DP4=10,7,3,5;MQ=37	GT:PL	0/0:0,15,133	0/1:113,0,181	0/1:91,0,161
OAR1	183201194	.	A	G	103.992	PASS	DP=41;VDB=0.178985;SGB=4.63151;RPBZ=-0.0374067;MQBZ=0.957427;MQSBZ=-1.45651;BQBZ=0.155597;FS=0;MQ0F=0;AC=1;AN=6;DP4=8,10,1,4;MQ=41	GT:PL	0/0:0,9,118	0/0:0,27,253	0/1:138,0,174
OAR1	183213090	.	T	C	34.7362	PASS	DP=43;VDB=0.5;SGB=0.604408;RPBZ=1.1213;MQBZ=0.683877;MQSBZ=1.70969;BQBZ=0.560788;FS=0;MQ0F=0;AC=1;AN=6;DP4=17,8,1,1;MQ=39	GT:PL	0/1:69,0,99	0/0:0,27,228	0/0:0,39,255
OAR1	18326439	.	C	T	109.485	PASS	DP=48;VDB=0.735895;SGB=-1.62982;RPBZ=-0.501421;MQBZ=1.01049;MQSBZ=-2.04252;BQBZ=1.08823;FS=0;MQ0F=0;AC=2;AN=6;DP4=10,12,3,2;MQ=40	GT:PL	0/1:24,0,155	0/1:123,0,180	0/0:0,30,255
OAR1	183335257	.	T	C	377.68	PASS	DP=47;VDB=0.00011912;SGB=2.14877;RPBZ=-0.251664;MQBZ=-1.06971;MQSBZ=-0.406962;BQBZ=-1.14554;FS=0;MQ0F=0;AC=3;AN=6;DP4=3,7,8,9;MQ=37	GT:PL	0/1:145,0,5	0/1:77,0,179	0/1:190,0,84
OAR1	183377928	.	T	C	460.127	PASS	DP=57;VDB=0.0157998;SGB=-0.420126;RPBZ=1.07625;BQBZ=1.5967;FS=0;MQ0F=0;AC=4;AN=6;DP4=2,11,8,8;MQ=42	GT:PL	0/1:160,0,84	1/1:172,15,0	0/1:164,0,230
OAR1	183447146	.	A	G	246.52	PASS	DP=42;VDB=0.191869;SGB=-1.3634;RPBZ=-0.398286;MQBZ=-1.07404;MQSBZ=1.26061;BQBZ=-1.12497;FS=0;MQ0F=0;AC=3;AN=6;DP4=4,7,2,9;MQ=39	GT:PL	0/1:92,0,63	0/1:98,0,60	0/1:91,0,196
OAR1	183457643	.	C	T	275.487	PASS	DP=66;VDB=0.198349;SGB=1.06183;RPBZ=0.834432;MQBZ=-0.819787;MQSBZ=1.12118;BQBZ=-0.590292;FS=0;MQ0F=0;AC=3;AN=6;DP4=15,10,9,3;MQ=38	GT:PL	0/1:108,0,186	1/1:208,21,0	0/0:0,54,255
OAR1	183467618	.	T	G	91.8227	PASS	DP=72;VDB=0.27062;SGB=3.26056;RPBZ=-1.41597;MQBZ=1.13087;MQSBZ=1.44569;BQBZ=1.51035;FS=0;MQ0F=0;AC=1;AN=6;DP4=21,18,1,3;MQ=37	GT:PL	0/1:126,0,116	0/0:0,27,200	0/0:0,78,255
OAR1	183483436	.	C	A	54.835	PASS	DP=53;VDB=0.100421;SGB=3.26056;RPBZ=0.222091;MQBZ=-1.16138;MQSBZ=0.161475;BQBZ=-0.970758;FS=0;MQ0F=0;AC=1;AN=6;DP4=15,14,3,1;MQ=37	GT:PL	0/1:89,0,93	0/0:0,21,205	0/0:0,54,255
OAR1	183628214	.	C	T	165.502	PASS	DP=91;VDB=0.162869;SGB=7.39213;RPBZ=0.0963368;MQBZ=-0.0978687;MQSBZ=-2.52635;BQBZ=-0.333556;FS=0;MQ0F=0;AC=1;AN=6;DP4=21,23,4,3;MQ=40	GT:PL	0/1:200,0,90	0/0:0,63,255	0/0:0,60,255
OAR1	183642607	.	G	C	220.335	PASS	DP=55;VDB=0.170749;SGB=11.2992;RPBZ=-1.39281;MQBZ=1.13842;MQSBZ=0.0573661;BQBZ=1.55173;FS=0;MQ0F=0;AC=1;AN=6;DP4=9,11,6,5;MQ=40	GT:PL	0/0:0,18,211	0/0:0,27,255	0/1:255,0,83
OAR1	183804159	.	T	G	358.884	PASS	DP=29;VDB=0.00463645;SGB=2.43374;RPBZ=-1.61929;MQBZ=-0.392232;MQSBZ=0.935414;BQBZ=-0.728423;FS=0;MQ0F=0;AC=5;AN=6;DP4=1,1,7,6;MQ=40	GT:PL	1/1:255,27,0	1/1:105,9,0	0/1:33,0,75
OAR1	183871505	.	A	C	356.646	PASS	DP=38;VDB=0.00685296;SGB=1.65298;RPBZ=-2.19121;MQBZ=-1.15065;MQSBZ=-0.693867;BQBZ=-1.95674;FS=0;MQ0F=0;AC=5;AN=6;DP4=4,2,7,8;MQ=39	GT:PL	1/1:42,3,0	1/1:181,24,0	0/1:167,0,175
OAR1	183951729	.	T	C	60.807	PASS	DP=35;VDB=0.892765;SGB=1.90845;RPBZ=0.733684;MQBZ=0.408248;MQSBZ=0.784465;BQBZ=-0.8802;FS=0;MQ0F=0;AC=2;AN=6;DP4=11,7,2,1;MQ=41	GT:PL	1/1:101,9,0	0/0:0,18,195	0/0:0,36,255
OAR1	183951769	.	C	T	115.964	PASS	DP=39;VDB=0.119109;SGB=4.63151;RPBZ=0.222962;MQBZ=0.57735;MQSBZ=1.10554;BQBZ=-0.210613;FS=0;MQ0F=0;AC=1;AN=6;DP4=6,9,3,2;MQ=41	GT:PL	0/0:0,9,100	0/0:0,15,181	0/1:150,0,204
OAR1	18404831	.	G	A	480.12	PASS	DP=100;VDB=0.000210925;SGB=10.524;RPBZ=1.44344;MQBZ=-1.1884;MQSBZ=-1.65715;BQBZ=-1.19134;FS=0;MQ0F=0;AC=3;AN=6;DP4=5,10,15,25;MQ=39	GT:PL	0/1:2,0,176	0/1:255,0,176	0/1:255,0,1
OAR1	184253224	.	G	A	38.8084	PASS	DP=20;VDB=0.121629;SGB=1.90845;RPBZ=0.265127;MQBZ=0.609522;BQBZ=-0.936489;FS=0;MQ0F=0;AC=2;AN=6;DP4=0,17,0,3;MQ=41	GT:PL	0/0:0,18,139	1/1:79,9,0	0/0:0,33,165
OAR1	184283044	.	A	T	142.264	PASS	DP=52;VDB=0.159342;SGB=7.39213;RPBZ=-1.13815;MQBZ=-0.651373;MQSBZ=-0.0573661;BQBZ=-0.245034;FS=0;MQ0F=0;AC=1;AN=6;DP4=10,14,5,2;MQ=39	GT:PL	0/1:177,0,46	0/0:0,18,195	0/0:0,48,255
OAR1	184314363	.	C	T	99.4907	PASS	DP=44;VDB=0.126977;SGB=-1.24859;RPBZ=-0.142149;MQBZ=-1.01676;MQSBZ=-0.427125;BQBZ=-1.29895;FS=0;MQ0F=0;AC=2;AN=6;DP4=14,8,3,3;MQ=38	GT:PL	1/1:141,15,0	0/0:0,33,255	0/0:0,33,255
OAR1	184343928	.	C	T	45.0896	PASS	DP=25;VDB=0.1;SGB=0.604408;RPBZ=-0.511354;MQBZ=0.733799;MQSBZ=1.32288;BQBZ=1.1549;FS=0;MQ0F=0;AC=1;AN=6;DP4=4,9,1,1;MQ=41	GT:PL	0/1:84,6,0	0/0:0,18,167	0/0:0,21,220
OAR1	184485285	.	A	G	59.3025	PASS	DP=43;VDB=0.166456;SGB=1.90845;RPBZ=-0.884024;MQBZ=0.533465;MQSBZ=-0.174617;BQBZ=1.21622;FS=0;MQ0F=0;AC=1;AN=6;DP4=11,11,3,0;MQ=41	GT:PL	0/0:0,27,255	0/1:94,0,30	0/0:0,36,255
OAR1	184541784	.	T	C	62.9957	PASS	DP=33;VDB=0.074936;SGB=1.90845;RPBZ=-0.114655;MQBZ=0.204724;MQSBZ=-1.39281;BQBZ=0.522859;FS=0;MQ0F=0;AC=1;AN=6;DP4=5,11,2,1;MQ=38	GT:PL	0/0:0,9,92	0/1:97,0,117	0/0:0,27,247
OAR1	184583385	.	A	G	171.826	PASS	DP=51;VDB=0.0207224;SGB=-10.3496;RPBZ=-1.11571;MQBZ=-0.891536;MQSBZ=0.416369;BQBZ=1.85216;FS=0;MQ0F=0.0196078;AC=3;AN=6;DP4=8,11,6,3;MQ=36	GT:PL	0/1:44,0,91	0/1:85,0,58	0/1:78,0,250
OAR1	184647335	.	G	A	148.818	PASS	DP=65;VDB=0.634913;SGB=7.39213;RPBZ=-0.441071;MQBZ=-0.923925;MQSBZ=1.65768;BQBZ=0.685925;FS=0;MQ0F=0;AC=1;AN=6;DP4=16,13,2,5;MQ=39	GT:PL	0/0:0,33,255	0/1:183,0,173	0/0:0,36,255
OAR1	184652039	.	G	C	115.823	PASS	DP=69;VDB=0.0323762;SGB=4.63151;RPBZ=0.434769;MQBZ=2.28699;MQSBZ=-1.14067;BQBZ=0.33552;FS=0;MQ0F=0;AC=1;AN=6;DP4=10,23,3,2;MQ=35	GT:PL	0/0:0,39,255	0/1:150,0,139	0/0:0,45,255
OAR1	184692601	.	C	A	100.947	PASS	DP=17;VDB=0.00911214;SGB=0.0467143;RPBZ=0.649519;MQBZ=-1.22474;MQSBZ=0.816497;BQBZ=-1.06904;FS=0;MQ0F=0;AC=3;AN=6;DP4=3,3,3,1;MQ=41	GT:PL	0/0:0,12,142	0/1:33,0,68	1/1:107,9,0
OAR1	184757594	.	T	C	43.0897	PASS	DP=25;VDB=0.52;SGB=0.604408;RPBZ=0.257302;MQBZ=-1.43542;MQSBZ=0.39841;BQBZ=1.01629;FS=0;MQ0F=0;AC=1;AN=6;DP4=5,8,1,1;MQ=40	GT:PL	0/1:82,6,0	0/0:0,18,193	0/0:0,21,197
OAR1	184816594	.	T	G	232.586	PASS	DP=61;VDB=0.0469937;SGB=1.44871;RPBZ=-0.66151;MQBZ=-1.23443;MQSBZ=-0.945984;BQBZ=-0.192925;FS=0;MQ0F=0;AC=2;AN=6;DP4=9,14,5,8;MQ=40	GT:PL	0/1:18,0,187	0/0:0,45,255	0/1:250,0,3
OAR1	184833142	.	G	A	160.802	PASS	DP=68;VDB=0.17748;SGB=7.39213;RPBZ=1.08653;MQBZ=1.48232;MQSBZ=0.860306;BQBZ=2.41252;FS=0;MQ0F=0;AC=1;AN=6;DP4=18,17,4,3;MQ=38	GT:PL	0/0:0,30,251	0/0:0,48,255	0/1:195,0,226
OAR1	184833193	.	C	T	106.269	PASS	DP=53;VDB=0.155969;SGB=6.01014;RPBZ=-1.64542;MQBZ=-0.742657;MQSBZ=0.457412;BQBZ=0.789937;FS=0;MQ0F=0;AC=2;AN=6;DP4=11,9,0,6;MQ=39	GT:PL	1/1:148,18,0	0/0:0,39,255	0/0:0,21,216
OAR1	184887201	.	G	A	107.791	PASS	DP=46;VDB=0.348672;SGB=6.01014;RPBZ=1.45544;MQBZ=-1.02589;MQSBZ=-1.64274;BQBZ=-0.793558;FS=0;MQ0F=0;AC=1;AN=6;DP4=11,14,2,4;MQ=37	GT:PL	0/0:0,36,255	0/1:142,0,110	0/0:0,27,221
OAR1	184914778	.	C	T	137.05	PASS	DP=33;VDB=0.182083;SGB=1.26965;RPBZ=-0.378961;MQBZ=-1.41421;MQSBZ=-1.41421;BQBZ=0.386164;FS=0;MQ0F=0;AC=2;AN=6;DP4=7,5,5,1;MQ=41	GT:PL	0/1:109,0,109	0/0:0,18,199	0/1:64,0,65
OAR1	18491985	.	G	C	384.079	PASS	DP=39;VDB=0.0110394;SGB=1.42471;RPBZ=-1.65958;MQBZ=0.265348;MQSBZ=-0.916577;BQBZ=0.543404;FS=0;MQ0F=0;AC=4;AN=6;DP4=5,1,6,8;MQ=40	GT:PL	1/1:146,12,0	0/1:216,0,76	0/1:58,0,86
OAR1	184972231	.	T	C	184.221	PASS	DP=67;VDB=0.0266148;SGB=-0.48012;RPBZ=-1.31485;MQBZ=1.07615;MQSBZ=-0.959715;BQBZ=0;FS=0;MQ0F=0;AC=2;AN=6;DP4=16,14,3,5;MQ=41	GT:PL	0/0:0,36,255	1/1:226,21,0	0/0:0,15,255
OAR1	185003849	.	C	T	31.6809	PASS	DP=27;VDB=0.5;SGB=0.604408;RPBZ=-1.50412;MQBZ=0.649519;MQSBZ=1.29904;BQBZ=1.39856;FS=0;MQ0F=0;AC=1;AN=6;DP4=11,5,1,1;MQ=39	GT:PL	0/0:0,12,91	0/1:66,0,112	0/0:0,24,232
OAR1	185070924	.	A	C	397.857	PASS	DP=33;VDB=0.030237;SGB=1.38361;RPBZ=0.435143;MQBZ=-0.750733;MQSBZ=-1.67869;BQBZ=-0.572892;FS=0;MQ0F=0;AC=5;AN=6;DP4=0,1,4,11;MQ=37	GT:PL	1/1:137,15,0	0/1:114,0,27	1/1:182,18,0
OAR1	185152997	.	C	T	193.49	PASS	DP=28;VDB=0.0124389;SGB=2.79306;RPBZ=-0.820937;MQBZ=0.434613;MQSBZ=0;BQBZ=0.11075;FS=0;MQ0F=0;AC=3;AN=6;DP4=7,2,4,4;MQ=39	GT:PL	0/0:0,15,158	0/1:8,0,123	1/1:226,21,0
OAR1	185225241	.	T	C	418.515	PASS	DP=27;VDB=0.00294404;SGB=0.883362;RPBZ=1.61959;MQBZ=-0.27735;MQSBZ=-0.632456;BQBZ=-0.517769;FS=0;MQ0F=0;AC=5;AN=6;DP4=0,1,4,9;MQ=41	GT:PL	0/1:134,0,27	1/1:167,15,0	1/1:153,12,0
OAR1	185233856	.	T	C	449.836	PASS	DP=37;VDB=9.15862e-10;SGB=5.15869;RPBZ=0.446799;MQBZ=1.68322;MQSBZ=1.25038;BQBZ=1.53741;FS=0;MQ0F=0;AC=5;AN=6;DP4=2,0,19,3;MQ=37	GT:PL	0/1:50,0,44	1/1:196,21,0	1/1:238,39,0
OAR1	185233908	.	C	T	156.005	PASS	DP=46;VDB=0.00228484;SGB=3.36078;RPBZ=0.869309;MQBZ=-0.185552;MQSBZ=-1.40236;BQBZ=-0.386459;FS=0;MQ0F=0;AC=2;AN=6;DP4=9,5,8,1;MQ=37	GT:PL	0/1:54,0,48	0/0:0,21,209	0/1:138,0,121
OAR1	185241361	.	G	C	605.509	PASS	DP=66;VDB=5.10606e-06;SGB=9.22078;RPBZ=2.09213;MQBZ=-0.574404;MQSBZ=0.876569;BQBZ=-0.879677;FS=0;MQ0F=0;AC=5;AN=6;DP4=1,1,22,12;MQ=39	GT:PL	0/1:132,0,66	1/1:253,33,0	1/1:255,57,0
OAR1	185257627	.	A	T	172.649	PASS	DP=17;VDB=0.143887;SGB=1.36771;RPBZ=-1;MQBZ=-0.62361;MQSBZ=-1.32288;FS=0;MQ0F=0;AC=5;AN=6;DP4=1,0,2,4;MQ=39	GT:PL	0/1:0,3,42	1/1:166,15,0	1/1:42,3,0
OAR1	185490389	.	C	A	110.772	PASS	DP=32;VDB=0.111502;SGB=6.01014;RPBZ=-1.12236;MQBZ=0.204545;MQSBZ=1.24367;BQBZ=-0.611284;FS=0;MQ0F=0;AC=1;AN=6;DP4=8,6,4,2;MQ=37	GT:PL	0/0:0,18,193	0/0:0,12,153	0/1:145,0,65
OAR1	185611247	.	A	G	31.8769	PASS	DP=23;VDB=0.36;SGB=0.604408;RPBZ=0.21559;MQBZ=0.663325;MQSBZ=0;BQBZ=0.660578;FS=0;MQ0F=0;AC=1;AN=6;DP4=5,5,1,1;MQ=38	GT:PL	0/0:0,9,119	0/1:66,0,121	0/0:0,9,92
OAR1	185611363	.	G	A	71.8094	PASS	DP=42;VDB=0.172317;SGB=3.26056;RPBZ=-2.54484;MQBZ=0.0990876;MQSBZ=-0.363261;BQBZ=1.94372;FS=0;MQ0F=0;AC=1;AN=6;DP4=5,16,0,4;MQ=39	GT:PL	0/1:106,0,158	0/0:0,30,197	0/0:0,18,164
OAR1	185698186	.	G	A	456.902	PASS	DP=53;VDB=0.0101891;SGB=2.16186;RPBZ=0.680444;MQBZ=0.758116;MQSBZ=-1.23313;BQBZ=-0.1642;FS=0;MQ0F=0;AC=3;AN=6;DP4=3,9,8,10;MQ=39	GT:PL	0/1:123,0,149	0/1:210,0,35	0/1:159,0,122
OAR1	185760530	.	G	A	198.877	PASS	DP=68;VDB=0.00364775;SGB=0.290035;RPBZ=-1.5304;MQBZ=-0.63829;MQSBZ=1.37251;BQBZ=0.380512;FS=0;MQ0F=0;AC=2;AN=6;DP4=18,11,8,2;MQ=37	GT:PL	0/1:38,0,163	0/0:0,51,255	0/1:197,0,114
OAR1	185936469	.	A	T	31.5596	PASS	DP=37;VDB=0.1;SGB=0.604408;RPBZ=-1.65145;MQBZ=0.435985;MQSBZ=0.546536;BQBZ=1.30931;FS=0;MQ0F=0;AC=1;AN=6;DP4=20,2,1,1;MQ=40	GT:PL	0/0:0,18,166	0/0:0,36,201	0/1:66,0,121
OAR1	186048787	.	G	A	592.293	PASS	DP=45;VDB=0.00569804;SGB=3.32532;RPBZ=-0.0687793;MQBZ=-0.88359;MQSBZ=-0.399272;BQBZ=0.561002;FS=0;MQ0F=0;AC=5;AN=6;DP4=3,1,13,10;MQ=39	GT:PL	1/1:165,18,0	1/1:229,24,0	0/1:233,0,102
OAR1	186130596	.	C	T	34.876	PASS	DP=27;VDB=0.32;SGB=0.604408;RPBZ=0.422775;MQBZ=0.773082;MQSBZ=-0.73341;BQBZ=1.36699;FS=0;MQ0F=0;AC=1;AN=6;DP4=7,9,1,1;MQ=39	GT:PL	0/1:69,0,73	0/0:0,15,133	0/0:0,24,213
OAR1	186198205	.	G	A	187.513	PASS	DP=75;VDB=0.0285745;SGB=10.1602;RPBZ=-0.62563;MQBZ=-0.430698;MQSBZ=1.88786;BQBZ=0.391187;FS=0;MQ0F=0;AC=1;AN=6;DP4=12,25,5,4;MQ=37	GT:PL	0/0:0,45,255	0/1:222,0,103	0/0:0,54,255
OAR1	186260397	.	T	C	547.826	PASS	DP=42;VDB=0.0882718;SGB=3.90358;RPBZ=-1.93342;MQBZ=-1.00607;MQSBZ=0.83617;BQBZ=-0.333379;FS=0;MQ0F=0;AC=5;AN=6;DP4=1,2,12,10;MQ=38	GT:PL	0/1:85,0,96	1/1:247,30,0	1/1:250,27,0
OAR1	186317503	.	G	A	500.429	PASS	DP=71;VDB=1.215e-09;SGB=1.11998;RPBZ=-2.00018;MQBZ=1.01866;MQSBZ=-2.05659;BQBZ=2.11247;FS=0;MQ0F=0;AC=3;AN=6;DP4=8,13,9,15;MQ=36	GT:PL	0/1:166,0,93	0/1:114,0,153	0/1:255,0,199
OAR1	18659195	.	G	A	207.628	PASS	DP=76;VDB=0.130321;SGB=-0.0966342;RPBZ=0.110553;MQBZ=-0.183622;MQSBZ=-0.765757;BQBZ=-1.10882;FS=0;MQ0F=0;AC=2;AN=6;DP4=13,19,5,4;MQ=40	GT:PL	0/1:139,0,107	0/1:105,0,255	0/0:0,45,255
OAR1	186669688	.	T	C	215.575	PASS	DP=91;VDB=0.00231741;SGB=12.9307;RPBZ=-0.601735;MQBZ=-2.16402;MQSBZ=-1.03812;BQBZ=-1.00597;FS=0;MQ0F=0;AC=1;AN=6;DP4=15,23,6,5;MQ=41	GT:PL	0/1:250,0,108	0/0:0,48,255	0/0:0,51,255
OAR1	186688831	.	G	A	212.979	PASS	DP=66;VDB=0.00302242;SGB=15.7021;RPBZ=-1.75395;MQBZ=-0.74558;MQSBZ=0.142426;BQBZ=-1.36558;FS=0;MQ0F=0;AC=2;AN=6;DP4=14,10,4,9;MQ=41	GT:PL	0/0:0,27,255	0/0:0,45,255	1/1:255,39,0
OAR1	186776866	.	G	C	38.8562	PASS	DP=113;VDB=0.0277561;SGB=-1.62982;RPBZ=0.637568;MQBZ=-1.70347;MQSBZ=1.54642;BQBZ=0.141526;FS=0;MQ0F=0;AC=1;AN=6;DP4=30,27,5,0;MQ=40	GT:PL	0/1:74,0,255	0/0:0,39,255	0/0:0,102,255
OAR1	186813598	.	T	C	124.914	PASS	DP=39;VDB=0.357605;SGB=-1.63269;RPBZ=-0.0932638;MQBZ=0.837708;MQSBZ=1.1847;BQBZ=0.837708;FS=0;MQ0F=0;AC=2;AN=6;DP4=10,5,2,3;MQ=41	GT:PL	0/1:104,0,69	0/0:0,24,233	0/1:57,0,151
OAR1	186831447	.	C	T	116.13	PASS	DP=29;VDB=0.125998;SGB=4.63151;RPBZ=0.597952;MQBZ=-0.227588;MQSBZ=0.410289;BQBZ=1.18358;FS=0;MQ0F=0;AC=1;AN=6;DP4=8,5,2,3;MQ=38	GT:PL	0/0:0,21,218	0/0:0,15,131	0/1:151,0,24
OAR1	186930906	.	C	A	213.113	PASS	DP=46;VDB=0.00166448;SGB=11.2992;RPBZ=0;MQBZ=0.776742;MQSBZ=0.2453;BQBZ=2.78039;FS=0;MQ0F=0;AC=2;AN=6;DP4=8,9,4,7;MQ=40	GT:PL	0/0:0,36,255	0/0:0,15,176	1/1:255,33,0
OAR1	187175728	.	A	G	157.619	PASS	DP=20;VDB=0.0162911;SGB=2.02334;RPBZ=-2.42272;MQBZ=-1.26773;MQSBZ=-0.422577;BQBZ=-0.981981;FS=0;MQ0F=0;AC=3;AN=6;DP4=2,1,5,2;MQ=39	GT:PL	1/1:181,18,0	0/0:0,3,42	0/1:15,0,75
OAR1	187355007	.	G	T	61.8273	PASS	DP=29;VDB=0.0389723;SGB=1.90845;RPBZ=1.07629;MQBZ=1.4399;MQSBZ=0;BQBZ=1.97037;FS=0;MQ0F=0;AC=1;AN=6;DP4=14,3,1,2;MQ=37	GT:PL	0/0:0,12,108	0/1:96,0,112	0/0:0,24,196
OAR1	187403858	.	A	C	582.118	PASS	DP=49;VDB=0.00246871;SGB=5.20528;RPBZ=0.392481;MQBZ=-0.416025;MQSBZ=1.5;BQBZ=-0.532181;FS=0;MQ0F=0;AC=5;AN=6;DP4=1,0,17,9;MQ=41	GT:PL	0/1:155,0,24	1/1:208,24,0	1/1:255,39,0
OAR1	187403965	.	G	T	34.5441	PASS	DP=13;VDB=0.0532881;SGB=1.90845;RPBZ=0.338994;MQBZ=0.806226;BQBZ=-1.48213;FS=0;MQ0F=0;AC=1;AN=6;DP4=0,10,0,3;MQ=40	GT:PL	0/1:68,0,17	0/0:0,3,24	0/0:0,24,154
OAR1	187451513	.	A	G	175.769	PASS	DP=15;VDB=0.0576981;SGB=1.38113;RPBZ=0.442861;MQBZ=-0.808122;MQSBZ=-0.808122;BQBZ=-0.322329;FS=0;MQ0F=0;AC=5;AN=6;DP4=0,2,2,5;MQ=38	GT:PL	0/1:0,6,77	1/1:95,9,0	1/1:119,12,0
OAR1	187500005	.	A	T	78.1799	PASS	DP=71;VDB=0.00306499;SGB=4.63151;RPBZ=-1.85791;MQBZ=0.117221;MQSBZ=0.96938;BQBZ=-1.16785;FS=0;MQ0F=0;AC=1;AN=6;DP4=20,15,4,1;MQ=39	GT:PL	0/0:0,27,255	0/0:0,36,255	0/1:113,0,255
OAR1	187500060	.	T	C	615.811	PASS	DP=71;VDB=0.00202783;SGB=9.09484;RPBZ=0.586822;MQBZ=-1.32573;MQSBZ=-0.655457;BQBZ=-0.485317;FS=0;MQ0F=0;AC=5;AN=6;DP4=4,2,11,22;MQ=39	GT:PL	1/1:255,27,0	0/1:140,0,173	1/1:255,57,0
OAR1	187889581	.	T	C	80.9465	PASS	DP=24;VDB=0.0611086;SGB=7.39213;RPBZ=0.159054;MQBZ=-2.05479;FS=0;MQ0F=0;AC=1;AN=6;DP4=17,0,7,0;MQ=39	GT:PL	0/0:0,12,110	0/0:0,21,145	0/1:115,0,112
OAR1	187889663	.	G	C	725.438	PASS	DP=105;VDB=1.10181e-07;SGB=18.0285;RPBZ=0.673739;MQBZ=0.92521;MQSBZ=-0.937759;BQBZ=0.673402;FS=0;MQ0F=0;AC=5;AN=6;DP4=0,2,30,27;MQ=39	GT:PL	0/1:252,0,32	1/1:255,42,0	1/1:255,96,0
OAR1	187889754	.	T	C	196.714	PASS	DP=30;VDB=0.110731;SGB=3.22748;RPBZ=-0.752672;MQBZ=0.184428;MQSBZ=-1.13389;BQBZ=-1.62855;FS=0;MQ0F=0;AC=3;AN=6;DP4=3,4,3,6;MQ=37	GT:PL	0/0:0,6,84	1/1:143,12,0	0/1:92,0,117
OAR1	188126924	.	C	T	32.6893	PASS	DP=35;VDB=0.036923;SGB=1.90845;RPBZ=-1.43061;MQBZ=-0.627653;MQSBZ=1.8273;BQBZ=-0.0581963;FS=0;MQ0F=0;AC=1;AN=6;DP4=10,7,3,0;MQ=38	GT:PL	0/0:0,18,178	0/0:0,21,199	0/1:67,0,119
OAR1	188192969	.	C	T	38.4752	PASS	DP=16;VDB=0.42;SGB=0.604408;RPBZ=1.1911;MQBZ=0.534522;MQSBZ=-0.707107;BQBZ=0.808122;FS=0;MQ0F=0;AC=1;AN=6;DP4=2,5,1,1;MQ=39	GT:PL	0/0:0,6,65	0/0:0,9,119	0/1:72,0,60
OAR1	188197789	.	G	T	148.255	PASS	DP=15;VDB=0.652896;SGB=0.717222;RPBZ=0;BQBZ=1.29099;FS=0;MQ0F=0;AC=3;AN=6;DP4=1,2,4,1;MQ=42	GT:PL	1/1:118,9,0	0/0:0,6,72	0/1:68,0,33
OAR1	188282887	.	C	T	68.4543	PASS	DP=15;VDB=0.197777;SGB=0.0467143;RPBZ=0;MQBZ=-1.11803;MQSBZ=-1.11803;BQBZ=-0.873128;FS=0;MQ0F=0;AC=2;AN=6;DP4=4,1,1,3;MQ=41	GT:PL	0/1:36,3,0	0/0:0,3,42	0/1:67,0,121
OAR1	18831034	.	A	G	209.598	PASS	DP=72;VDB=0.00032762;SGB=6.64074;RPBZ=2.19998;MQBZ=-3.18522;MQSBZ=1.09782;BQBZ=-1.47915;FS=0;MQ0F=0;AC=3;AN=6;DP4=8,16,10,4;MQ=36	GT:PL	1/1:188,18,0	0/1:62,0,134	0/0:0,57,255
OAR1	188310962	.	G	C	55.5856	PASS	DP=16;VDB=0.168287;SGB=-2.00512;RPBZ=-0.789985;MQBZ=0.159719;FS=0;MQ0F=0;AC=2;AN=6;DP4=12,0,4,0;MQ=39	GT:PL	0/0:0,12,102	0/1:74,0,65	0/1:18,0,110
OAR1	188311055	.	T	C	447.281	PASS	DP=61;VDB=0.00193426;SGB=3.00357;RPBZ=0.406834;MQBZ=-0.804525;MQSBZ=-0.0211717;BQBZ=-1.26344;FS=0;MQ0F=0;AC=3;AN=6;DP4=5,9,9,12;MQ=39	GT:PL	0/1:168,0,106	0/1:84,0,194	0/1:230,0,79
OAR1	188496258	.	C	T	387.533	PASS	DP=54;VDB=0.0258348;SGB=3.43172;RPBZ=-0.172549;MQBZ=-0.762446;MQSBZ=-0.847815;BQBZ=-0.133149;FS=0;MQ0F=0;AC=4;AN=6;DP4=4,7,8,11;MQ=39	GT:PL	0/1:46,0,188	0/1:123,0,128	1/1:255,36,0
OAR1	188690622	.	G	A	64.7414	PASS	DP=21;VDB=0.211317;SGB=-7.26569;RPBZ=-0.681754;MQBZ=-1.41421;MQSBZ=-0.845154;BQBZ=-1.35401;FS=0;MQ0F=0;AC=3;AN=6;DP4=4,4,1,3;MQ=40	GT:PL	0/1:8,0,139	0/1:68,0,33	0/1:24,0,102
OAR1	188743105	.	C	T	396.534	PASS	DP=64;VDB=3.81124e-05;SGB=5.7304;RPBZ=-0.295928;MQBZ=-0.657439;MQSBZ=0.253404;BQBZ=-0.0832283;FS=0;MQ0F=0;AC=4;AN=6;DP4=5,6,14,9;MQ=39	GT:PL	0/1:96,0,193	0/1:82,0,129	1/1:255,48,0
OAR1	188776341	.	G	A	95.0919	PASS	DP=44;VDB=0.275478;SGB=-8.50594;RPBZ=2.30674;MQBZ=-0.641674;MQSBZ=0.0690534;BQBZ=1.26328;FS=0;MQ0F=0;AC=3;AN=6;DP4=16,5,1,5;MQ=39	GT:PL	0/1:54,0,148	0/1:50,0,165	0/1:30,0,195
OAR1	188776392	.	C	T	91.7737	PASS	DP=49;VDB=0.0414745;SGB=4.63151;RPBZ=-1.47643;MQBZ=-1.22414;MQSBZ=0.061691;BQBZ=-0.893633;FS=0;MQ0F=0;AC=1;AN=6;DP4=12,12,2,3;MQ=39	GT:PL	0/1:126,0,84	0/0:0,27,246	0/0:0,36,255
OAR1	188938083	.	T	C	281.843	PASS	DP=24;VDB=0.111;SGB=5.34201;RPBZ=0.484984;MQBZ=0.505511;MQSBZ=0.0582222;BQBZ=0;FS=0;MQ0F=0;AC=4;AN=6;DP4=2,1,8,5;MQ=34	GT:PL	1/1:189,21,0	0/0:0,9,96	1/1:133,18,0
OAR1	188976989	.	T	C	142.671	PASS	DP=72;VDB=0.299032;SGB=6.01014;RPBZ=-0.941674;MQBZ=0.959099;MQSBZ=-1.15292;BQBZ=1.08002;FS=0;MQ0F=0;AC=1;AN=6;DP4=15,21,3,3;MQ=40	GT:PL	0/1:177,0,101	0/0:0,39,255	0/0:0,57,255
OAR1	18903355	.	T	C	78.1388	PASS	DP=24;VDB=0.220755;SGB=1.90845;RPBZ=-0.652882;FS=0;MQ0F=0;AC=2;AN=6;DP4=6,3,2,1;MQ=42	GT:PL	1/1:118,9,0	0/0:0,15,181	0/0:0,12,146
OAR1	189046276	.	G	A	369.489	PASS	DP=64;VDB=0.018138;SGB=9.44663;RPBZ=0.794458;MQBZ=-1.73299;MQSBZ=0.107338;BQBZ=-0.583073;FS=0;MQ0F=0;AC=3;AN=6;DP4=10,7,13,5;MQ=40	GT:PL	0/1:155,0,126	1/1:255,36,0	0/0:0,39,255
OAR1	189049789	.	A	G	174.436	PASS	DP=48;VDB=0.00352864;SGB=10.1602;RPBZ=1.489;MQBZ=-0.21903;MQSBZ=1.09419;BQBZ=0.363732;FS=0;MQ0F=0;AC=1;AN=6;DP4=10,12,6,3;MQ=37	GT:PL	0/0:0,18,158	0/1:209,0,75	0/0:0,36,255
OAR1	189079587	.	A	C	472.065	PASS	DP=48;VDB=0.00286532;SGB=2.81695;RPBZ=0.13866;MQBZ=0.0646419;MQSBZ=-0.48074;BQBZ=1.15455;FS=0;MQ0F=0;AC=4;AN=6;DP4=4,3,14,6;MQ=39	GT:PL	1/1:247,24,0	0/1:77,0,163	0/1:184,0,12
OAR1	189103834	.	T	C	551.749	PASS	DP=45;VDB=2.0745e-05;SGB=4.12513;RPBZ=0.790708;MQBZ=0.421984;MQSBZ=-1.82703;BQBZ=-0.266501;FS=0;MQ0F=0;AC=5;AN=6;DP4=2,2,11,11;MQ=38	GT:PL	1/1:250,24,0	0/1:81,0,127	1/1:255,33,0
OAR1	189174599	.	C	T	96.9917	PASS	DP=105;VDB=0.00599576;SGB=7.39213;RPBZ=-0.154291;MQBZ=-2.01984;MQSBZ=-0.380964;BQBZ=-0.866883;FS=0;MQ0F=0;AC=1;AN=6;DP4=32,20,5,2;MQ=39	GT:PL	0/0:0,51,255	0/0:0,57,255	0/1:132,0,255
OAR1	189194737	.	C	T	53.2734	PASS	DP=12;VDB=0.0686416;SGB=3.26056;RPBZ=0.341479;MQBZ=0.306186;FS=0;MQ0F=0;AC=1;AN=6;DP4=8,0,4,0;MQ=37	GT:PL	0/0:0,6,55	0/0:0,12,110	0/1:87,0,38
OAR1	189255200	.	A	G	528.575	PASS	DP=60;VDB=0.025054;SGB=5.368;RPBZ=-1.76719;MQBZ=0.411002;MQSBZ=-0.314199;BQBZ=0.543358;FS=0;MQ0F=0;AC=4;AN=6;DP4=4,1,17,10;MQ=40	GT:PL	0/1:217,0,12	1/1:255,45,0	0/1:93,0,111
OAR1	18929744	.	G	C	40.6327	PASS	DP=28;VDB=0.66;SGB=0.604408;RPBZ=1.11803;MQBZ=0.698746;MQSBZ=-0.888091;BQBZ=0.966285;FS=0;MQ0F=0;AC=1;AN=6;DP4=12,2,1,1;MQ=39	GT:PL	0/1:75,0,33	0/0:0,18,188	0/0:0,21,173
OAR1	189502075	.	G	A	38.3214	PASS	DP=23;VDB=0.02;SGB=0.604408;RPBZ=-0.668294;MQBZ=0.660578;MQSBZ=-0.123091;BQBZ=0.447214;FS=0;MQ0F=0;AC=1;AN=6;DP4=6,4,0,2;MQ=38	GT:PL	0/0:0,12,129	0/1:77,6,0	0/0:0,18,194
OAR1	189513821	.	A	T	219.823	PASS	DP=81;VDB=7.67028e-05;SGB=12.9307;RPBZ=0.990294;MQBZ=-0.41978;MQSBZ=-1.0117;BQBZ=1.16574;FS=0;MQ0F=0;AC=1;AN=6;DP4=16,21,6,5;MQ=40	GT:PL	0/0:0,42,255	0/0:0,39,255	0/1:254,0,248
OAR1	189626655	.	G	A	357.127	PASS	DP=48;VDB=0.117602;SGB=7.12031;RPBZ=0.222222;MQBZ=0;MQSBZ=-0.0392268;BQBZ=0.0796819;FS=0;MQ0F=0;AC=4;AN=6;DP4=6,4,5,10;MQ=38	GT:PL	1/1:144,15,0	1/1:255,30,0	0/0:0,30,255
OAR1	189747495	.	T	C	504.38	PASS	DP=99;VDB=3.59505e-05;SGB=1.51023;RPBZ=0.0174667;MQBZ=-1.59734;MQSBZ=0.168489;BQBZ=0.406009;FS=0;MQ0F=0;AC=3;AN=6;DP4=8,20,17,9;MQ=39	GT:PL	0/1:96,0,166	0/1:188,0,255	0/1:255,0,198
OAR1	189822514	.	T	C	232.99	PASS	DP=49;VDB=0.0285745;SGB=-0.0964228;RPBZ=0.0990364;MQBZ=0.323362;MQSBZ=1.57587;BQBZ=2.06474;FS=0;MQ0F=0;AC=2;AN=6;DP4=14,5,4,5;MQ=39	GT:PL	0/1:167,0,162	0/1:102,0,80	0/0:0,30,255
OAR1	189822558	.	G	A	134.814	PASS	DP=58;VDB=0.0168868;SGB=7.39213;RPBZ=1.09724;MQBZ=-1.54714;MQSBZ=0.694229;BQBZ=-1.36298;FS=0;MQ0F=0;AC=1;AN=6;DP4=14,11,4,3;MQ=39	GT:PL	0/0:0,39,255	0/0:0,21,215	0/1:169,0,131
OAR1	189850358	.	G	A	133.438	PASS	DP=29;VDB=0.168702;SGB=4.97668;RPBZ=0.417664;MQBZ=-1.28616;MQSBZ=-1.19024;BQBZ=-1.33485;FS=0;MQ0F=0;AC=2;AN=6;DP4=3,8,2,4;MQ=38	GT:PL	0/0:0,18,189	0/0:0,15,172	1/1:175,18,0
OAR1	190220551	.	C	T	136.732	PASS	DP=37;VDB=0.0275165;SGB=6.01014;RPBZ=1.19865;MQBZ=-0.132674;MQSBZ=0.916577;BQBZ=0.966574;FS=0;MQ0F=0;AC=1;AN=6;DP4=5,9,4,2;MQ=39	GT:PL	0/0:0,15,154	0/0:0,18,196	0/1:171,0,93
OAR1	190693255	.	G	A	71.1256	PASS	DP=72;VDB=0.409395;SGB=3.26056;RPBZ=1.67518;MQBZ=0.784669;MQSBZ=-0.804394;BQBZ=1.03449;FS=0;MQ0F=0;AC=1;AN=6;DP4=19,17,3,1;MQ=39	GT:PL	0/0:0,33,255	0/1:106,0,255	0/0:0,42,255
OAR1	190693263	.	C	T	99.7314	PASS	DP=75;VDB=0.122391;SGB=7.39213;RPBZ=0.214693;MQBZ=-3.93401;MQSBZ=-0.683517;BQBZ=-1.99089;FS=0;MQ0F=0;AC=1;AN=6;DP4=17,16,4,3;MQ=39	GT:PL	0/0:0,33,255	0/0:0,45,255	0/1:134,0,201
OAR1	191072418	.	G	A	354.323	PASS	DP=35;VDB=0.0175006;SGB=6.03091;RPBZ=0.665101;MQBZ=-0.354487;MQSBZ=1.19127;BQBZ=0.709208;FS=0;MQ0F=0;AC=4;AN=6;DP4=1,5,9,5;MQ=38	GT:PL	1/1:195,18,0	1/1:201,24,0	0/0:0,18,168
OAR1	191190524	.	C	T	161.94	PASS	DP=29;VDB=0.00307527;SGB=1.26965;RPBZ=-0.4545;MQBZ=0.738549;MQSBZ=-1.06066;BQBZ=0;FS=0;MQ0F=0;AC=3;AN=6;DP4=6,5,3,3;MQ=40	GT:PL	1/1:137,12,0	0/1:65,0,47	0/0:0,27,255
OAR1	191545971	.	A	G	639.067	PASS	DP=55;VDB=0.000820685;SGB=4.93763;RPBZ=0.843792;MQBZ=0.402462;MQSBZ=-0.902345;BQBZ=0.0795792;FS=0;MQ0F=0;AC=5;AN=6;DP4=1,2,18,11;MQ=38	GT:PL	1/1:225,27,0	1/1:255,36,0	0/1:194,0,72
OAR1	191974389	.	C	T	205.264	PASS	DP=36;VDB=4.19197e-05;SGB=5.82257;RPBZ=-1.71792;MQBZ=-2.14223;MQSBZ=1.56447;BQBZ=-1.44485;FS=0;MQ0F=0;AC=3;AN=6;DP4=5,4,10,2;MQ=36	GT:PL	0/0:0,21,220	1/1:244,33,0	0/1:0,0,68
OAR1	19204085	.	G	T	395.637	PASS	DP=33;VDB=0.406197;SGB=1.0985;RPBZ=0.398705;MQBZ=0.931661;MQSBZ=-0.462177;BQBZ=-0.966285;FS=0;MQ0F=0;AC=5;AN=6;DP4=1,1,7,7;MQ=39	GT:PL	1/1:144,15,0	0/1:117,0,64	1/1:169,15,0
OAR1	192160478	.	C	T	263.622	PASS	DP=34;VDB=0.0235879;SGB=5.87414;RPBZ=-0.543352;MQBZ=-0.687272;MQSBZ=0.413203;BQBZ=-0.71326;FS=0;MQ0F=0;AC=3;AN=6;DP4=3,6,11,2;MQ=36	GT:PL	0/0:0,18,189	0/1:113,0,76	1/1:191,27,0
OAR1	192372305	.	C	A	669.748	PASS	DP=72;VDB=8.88839e-06;SGB=5.80307;RPBZ=0.400482;MQBZ=-1.02358;MQSBZ=-1.85224;BQBZ=0.601063;FS=0;MQ0F=0;AC=5;AN=6;DP4=4,4,13,18;MQ=39	GT:PL	1/1:255,39,0	1/1:194,21,0	0/1:255,0,198
OAR1	192951735	.	C	T	148.453	PASS	DP=9;VDB=0.112445;SGB=-0.270975;RPBZ=0.738102;MQBZ=-1.04978;BQBZ=-0.534522;FS=0;MQ0F=0;AC=5;AN=6;DP4=2,0,7,0;MQ=39	GT:PL	1/1:81,9,0	0/1:54,0,54	1/1:47,6,0
OAR1	19324536	.	G	A	179.876	PASS	DP=49;VDB=0.244443;SGB=-0.481602;RPBZ=-1.55034;MQBZ=-2.10589;MQSBZ=-1.62976;BQBZ=0.583698;FS=0;MQ0F=0;AC=2;AN=6;DP4=13,4,1,7;MQ=41	GT:PL	0/0:0,18,163	0/1:63,0,95	0/1:153,0,215
OAR1	193316700	.	T	A	38.4933	PASS	DP=43;VDB=0.0433485;SGB=1.90845;RPBZ=-1.2126;MQBZ=0.521286;MQSBZ=-0.224733;BQBZ=-0.0463868;FS=0;MQ0F=0;AC=1;AN=6;DP4=13,10,2,1;MQ=41	GT:PL	0/1:73,0,154	0/0:0,21,226	0/0:0,33,255
OAR1	193316801	.	A	T	194.96	PASS	DP=41;VDB=0.0353217;SGB=2.79306;RPBZ=-1.26913;MQBZ=-1.32288;MQSBZ=-0.912871;BQBZ=1.37649;FS=0;MQ0F=0;AC=2;AN=6;DP4=6,8,4,4;MQ=41	GT:PL	0/0:0,18,200	0/1:24,0,155	0/1:207,0,84
OAR1	193564759	.	G	T	262.115	PASS	DP=24;VDB=0.0797975;SGB=0.124692;RPBZ=-1.43563;MQBZ=-1.49461;MQSBZ=-0.192582;BQBZ=0.80298;FS=0;MQ0F=0;AC=4;AN=6;DP4=2,3,5,5;MQ=38	GT:PL	1/1:176,15,0	0/1:62,0,66	0/1:60,0,84
OAR1	193586078	.	G	A	259.51	PASS	DP=46;VDB=0.0177592;SGB=5.94801;RPBZ=-0.410748;MQBZ=0.0348324;MQSBZ=0;BQBZ=-0.724892;FS=0;MQ0F=0;AC=2;AN=6;DP4=7,6,5,8;MQ=40	GT:PL	0/0:0,9,95	0/1:172,0,74	0/1:123,0,189
OAR1	193645199	.	T	C	46.8196	PASS	DP=18;VDB=0.28;SGB=0.604408;RPBZ=1.68953;FS=0;MQ0F=0;AC=1;AN=6;DP4=3,4,1,1;MQ=42	GT:PL	0/0:0,18,211	0/1:84,6,0	0/0:0,3,42
OAR1	193686973	.	A	C	76.8749	PASS	DP=18;VDB=0.206307;SGB=-0.535564;RPBZ=1.07872;MQBZ=-1.41421;MQSBZ=1.41421;FS=0;MQ0F=0;AC=3;AN=6;DP4=2,4,1,2;MQ=41	GT:PL	1/1:82,6,0	0/1:33,0,68	0/0:0,12,153
OAR1	193842857	.	G	A	273.957	PASS	DP=58;VDB=0.00468338;SGB=6.73996;RPBZ=1.43934;MQBZ=-1.60492;MQSBZ=-1.85712;BQBZ=-0.678428;FS=0;MQ0F=0;AC=2;AN=6;DP4=9,12,5,9;MQ=38	GT:PL	0/0:0,24,229	0/1:120,0,180	0/1:190,0,182
OAR1	194035031	.	A	G	282.289	PASS	DP=38;VDB=0.0180119;SGB=1.0273;RPBZ=0.625606;MQBZ=-1.44797;MQSBZ=-2.41328;BQBZ=-0.452966;FS=0;MQ0F=0;AC=4;AN=6;DP4=6,4,4,9;MQ=36	GT:PL	1/1:80,12,0	0/1:187,0,18	0/1:51,0,228
OAR1	194146526	.	C	T	219.651	PASS	DP=22;VDB=0.0387577;SGB=3.4383;RPBZ=0.312055;MQBZ=0.313823;MQSBZ=0.290544;BQBZ=-0.288675;FS=0;MQ0F=0;AC=3;AN=6;DP4=1,3,6,3;MQ=37	GT:PL	1/1:62,6,0	0/0:0,6,84	0/1:195,0,35
OAR1	194161850	.	G	A	509.829	PASS	DP=48;VDB=0.000371245;SGB=3.67406;RPBZ=-0.200208;MQBZ=-1.2276;MQSBZ=-0.0751711;BQBZ=-0.310408;FS=0;MQ0F=0;AC=4;AN=6;DP4=3,4,8,15;MQ=38	GT:PL	1/1:255,30,0	0/1:79,0,96	0/1:212,0,99
OAR1	194173869	.	C	T	149.142	PASS	DP=20;VDB=0.641691;SGB=-2.16847;RPBZ=0.324832;MQBZ=-1;MQSBZ=1.41421;BQBZ=-0.866025;FS=0;MQ0F=0;AC=4;AN=6;DP4=2,4,2,4;MQ=40	GT:PL	1/1:132,12,0	0/1:33,0,68	0/1:21,0,109
OAR1	194259291	.	G	A	529.898	PASS	DP=74;VDB=0.0128847;SGB=4.88844;RPBZ=1.36124;MQBZ=-0.881062;MQSBZ=-1.88104;BQBZ=-1.08349;FS=0;MQ0F=0;AC=4;AN=6;DP4=4,11,12,14;MQ=40	GT:PL	1/1:255,42,0	0/1:194,0,137	0/1:117,0,249
OAR1	194301578	.	G	A	536.497	PASS	DP=67;VDB=0.00458215;SGB=4.06097;RPBZ=2.37967;MQBZ=-0.675992;MQSBZ=-0.188647;BQBZ=2.11785;FS=0;MQ0F=0;AC=3;AN=6;DP4=9,4,10,15;MQ=38	GT:PL	0/1:190,0,122	0/1:161,0,159	0/1:221,0,45
OAR1	194643341	.	G	A	276.106	PASS	DP=33;VDB=0.00101604;SGB=0.179862;RPBZ=-0.342828;MQBZ=-0.83666;MQSBZ=-1.19523;BQBZ=-0.83666;FS=0;MQ0F=0;AC=4;AN=6;DP4=5,2,5,5;MQ=40	GT:PL	1/1:124,12,0	0/1:30,0,107	0/1:158,0,107
OAR1	194723958	.	G	A	35.3524	PASS	DP=18;VDB=0.38;SGB=0.604408;RPBZ=0.146999;BQBZ=0.534522;FS=0;MQ0F=0;AC=1;AN=6;DP4=3,4,1,1;MQ=42	GT:PL	0/0:0,6,84	0/0:0,6,77	0/1:69,0,104
OAR1	194995234	.	T	A	489.15	PASS	DP=42;VDB=0.00371774;SGB=2.40389;RPBZ=-1.78561;MQBZ=-1.55439;MQSBZ=1.10955;BQBZ=-0.646496;FS=0;MQ0F=0;AC=4;AN=6;DP4=4,1,12,7;MQ=38	GT:PL	1/1:224,21,0	0/1:119,0,63	0/1:183,0,74
OAR1	195053330	.	G	C	136.32	PASS	DP=36;VDB=0.00833402;SGB=6.01014;RPBZ=-0.0865076;MQBZ=-1.59364;MQSBZ=1.65145;BQBZ=-2.14018;FS=0;MQ0F=0;AC=2;AN=6;DP4=8,6,3,3;MQ=40	GT:PL	0/0:0,18,201	0/0:0,24,255	1/1:178,18,0
OAR1	195502000	.	T	C	260.304	PASS	DP=33;VDB=0.0186843;SGB=4.61211;RPBZ=0.99593;MQBZ=-0.890852;MQSBZ=0.333298;BQBZ=-0.0426716;FS=0;MQ0F=0;AC=4;AN=6;DP4=4,5,8,3;MQ=37	GT:PL	1/1:191,21,0	1/1:111,12,0	0/0:0,27,255
OAR1	19568192	.	A	G	180.98	PASS	DP=33;VDB=0.0663569;SGB=-1.88854;RPBZ=1.43108;MQBZ=-0.761468;MQSBZ=-1.44243;BQBZ=-0.745198;FS=0;MQ0F=0;AC=3;AN=6;DP4=4,8,6,2;MQ=39	GT:PL	0/1:48,0,149	0/1:63,0,76	0/1:105,0,109
OAR1	195698230	.	A	G	94.2365	PASS	DP=34;VDB=0.184775;SGB=3.26056;RPBZ=-0.601055;MQBZ=0.516398;MQSBZ=-0.763763;BQBZ=1.12254;FS=0;MQ0F=0;AC=1;AN=6;DP4=4,11,3,1;MQ=41	GT:PL	0/0:0,6,56	0/1:128,0,74	0/0:0,30,255
OAR1	195788829	.	T	C	246.134	PASS	DP=33;VDB=0.00909562;SGB=3.22748;RPBZ=2.3024;MQBZ=1.3784;MQSBZ=0.153156;BQBZ=-0.77722;FS=0;MQ0F=0;AC=3;AN=6;DP4=5,5,4,5;MQ=40	GT:PL	1/1:148,12,0	0/1:138,0,121	0/0:0,18,193
OAR1	195861866	.	C	G	350.243	PASS	DP=39;VDB=0.00341362;SGB=0.783329;RPBZ=1.94095;MQBZ=-0.167944;MQSBZ=-0.331662;BQBZ=-0.0459523;FS=0;MQ0F=0;AC=4;AN=6;DP4=4,5,6,7;MQ=41	GT:PL	1/1:140,12,0	0/1:137,0,138	0/1:109,0,121
OAR1	196265912	.	G	A	244.999	PASS	DP=32;VDB=0.00154763;SGB=3.22748;RPBZ=1.25788;MQBZ=-0.942809;MQSBZ=-1.19523;BQBZ=0.0860663;FS=0;MQ0F=0;AC=3;AN=6;DP4=4,4,6,3;MQ=40	GT:PL	1/1:151,15,0	0/1:134,0,93	0/0:0,15,183
OAR1	196355846	.	C	T	121.568	PASS	DP=46;VDB=0.0349142;SGB=4.63151;RPBZ=-0.842678;MQBZ=0.513218;MQSBZ=0.453598;BQBZ=1.25573;FS=0;MQ0F=0;AC=1;AN=6;DP4=11,12,3,2;MQ=37	GT:PL	0/0:0,33,255	0/0:0,27,229	0/1:156,0,73
OAR1	196383251	.	G	C	170.464	PASS	DP=50;VDB=0.568682;SGB=8.77574;RPBZ=0.0766395;MQBZ=-0.1421;MQSBZ=0.90803;BQBZ=-0.84275;FS=0;MQ0F=0;AC=1;AN=6;DP4=10,10,2,6;MQ=41	GT:PL	0/0:0,33,255	0/0:0,18,194	0/1:205,0,87
OAR1	196482449	.	T	C	45.5702	PASS	DP=22;VDB=0.68;SGB=0.604408;RPBZ=0.38555;BQBZ=0.471405;FS=0;MQ0F=0;AC=1;AN=6;DP4=4,5,1,1;MQ=42	GT:PL	0/0:0,9,118	0/1:84,6,0	0/0:0,18,206
OAR1	196592388	.	C	A	384.017	PASS	DP=87;VDB=0.0455326;SGB=13.03;RPBZ=0.716588;MQBZ=1.35383;MQSBZ=-0.246385;BQBZ=0.0458178;FS=0;MQ0F=0;AC=3;AN=6;DP4=12,11,10,13;MQ=40	GT:PL	0/0:0,39,255	0/1:169,0,204	1/1:255,12,0
OAR1	196729090	.	G	A	498.471	PASS	DP=59;VDB=0.000217086;SGB=3.5179;RPBZ=1.71785;MQBZ=0.165599;MQSBZ=0.976071;BQBZ=0.349323;FS=0;MQ0F=0;AC=4;AN=6;DP4=6,6,16,7;MQ=39	GT:PL	1/1:231,8,0	0/1:158,0,88	0/1:145,0,175
OAR1	196792411	.	A	G	141.55	PASS	DP=28;VDB=0.177551;SGB=1.36429;RPBZ=-0.47395;MQBZ=-1.01089;MQSBZ=0.661783;BQBZ=-0.299572;FS=0;MQ0F=0;AC=3;AN=6;DP4=5,4,3,3;MQ=38	GT:PL	0/0:0,15,154	0/1:27,0,115	1/1:155,15,0
OAR1	196814494	.	A	G	357.473	PASS	DP=54;VDB=0.0196465;SGB=8.08861;RPBZ=1.53251;MQBZ=0.600544;MQSBZ=-0.795648;BQBZ=1.48586;FS=0;MQ0F=0;AC=3;AN=6;DP4=5,12,10,6;MQ=39	GT:PL	1/1:255,33,0	0/1:143,0,95	0/0:0,39,255
OAR1	196940565	.	G	A	134.572	PASS	DP=16;VDB=0.00533171;SGB=-0.347021;RPBZ=1.16704;MQBZ=1.07782;BQBZ=-1.27475;FS=0;MQ0F=0;AC=4;AN=6;DP4=0,6,0,8;MQ=36	GT:PL	0/1:18,0,89	1/1:76,9,0	0/1:76,0,21
OAR1	197222090	.	G	A	66.7992	PASS	DP=8;VDB=0.029231;SGB=2.87247;RPBZ=0.307433;MQBZ=-0.774597;BQBZ=0.68313;FS=0;MQ0F=0;AC=1;AN=6;DP4=3,0,5,0;MQ=39	GT:PL	0/0:0,3,32	0/0:0,3,36	0/1:99,0,14
OAR1	197222213	.	T	C	302.334	PASS	DP=69;VDB=0.000444597;SGB=13.0368;RPBZ=-1.27376;MQBZ=-0.937017;MQSBZ=1.50848;BQBZ=-0.951023;FS=0;MQ0F=0;AC=3;AN=6;DP4=10,5,8,14;MQ=39	GT:PL	0/0:0,27,255	0/1:88,0,181	1/1:255,57,0
OAR1	197248230	.	C	T	31.0564	PASS	DP=19;VDB=0.654404;SGB=1.56341;RPBZ=-0.307588;MQBZ=0;MQSBZ=-0.818982;BQBZ=-0.669604;FS=0;MQ0F=0;AC=1;AN=6;DP4=7,1,2,1;MQ=35	GT:PL	0/0:0,15,130	0/0:0,6,48	0/1:65,0,12
OAR1	197282261	.	G	C	226.667	PASS	DP=29;VDB=0.14143;SGB=2.64773;RPBZ=0.292832;MQBZ=1.10018;MQSBZ=-1.62226;BQBZ=1.19965;FS=0;MQ0F=0;AC=3;AN=6;DP4=3,6,3,5;MQ=39	GT:PL	0/0:0,21,217	0/1:64,0,44	1/1:203,18,0
OAR1	197326887	.	T	C	34.8716	PASS	DP=38;VDB=0.1;SGB=0.604408;RPBZ=2.27131;MQBZ=0.498363;MQSBZ=1.3784;BQBZ=-0.745606;FS=0;MQ0F=0;AC=1;AN=6;DP4=9,8,1,1;MQ=40	GT:PL	0/1:69,0,105	0/0:0,9,117	0/0:0,33,255
OAR1	197452732	.	C	T	399.428	PASS	DP=106;VDB=0.0131031;SGB=13.5567;RPBZ=0.347936;MQBZ=-2.98319;MQSBZ=-0.35516;BQBZ=-1.6682;FS=0;MQ0F=0;AC=3;AN=6;DP4=18,17,7,17;MQ=37	GT:PL	1/1:255,36,0	0/1:185,0,255	0/0:0,63,255
OAR1	19755577	.	T	C	329.989	PASS	DP=102;VDB=0.00759059;SGB=2.60697;RPBZ=-0.370123;MQBZ=-0.9926;MQSBZ=0.975823;BQBZ=-0.364602;FS=0;MQ0F=0;AC=2;AN=6;DP4=22,16,7,9;MQ=38	GT:PL	0/1:115,0,101	0/0:0,63,255	0/1:251,0,255
OAR1	197630230	.	T	C	602.575	PASS	DP=73;VDB=1.07087e-06;SGB=11.8082;RPBZ=0.40497;MQBZ=1.23294;MQSBZ=-0.55505;BQBZ=0.821643;FS=0;MQ0F=0;AC=5;AN=6;DP4=1,1,14,24;MQ=38	GT:PL	0/1:222,0,32	1/1:162,18,0	1/1:255,69,0
OAR1	19765767	.	G	A	169.97	PASS	DP=55;VDB=0.0483588;SGB=-0.867633;RPBZ=0.0770376;MQBZ=-1.77281;MQSBZ=0.840168;BQBZ=-2.01485;FS=0;MQ0F=0;AC=2;AN=6;DP4=14,8,3,4;MQ=41	GT:PL	0/1:80,0,89	0/0:0,45,255	0/1:126,0,125
OAR1	198270476	.	G	A	162.303	PASS	DP=37;VDB=0.203362;SGB=6.01014;RPBZ=1.47592;MQBZ=0.354214;MQSBZ=0.77312;BQBZ=0;FS=0;MQ0F=0;AC=2;AN=6;DP4=9,5,3,3;MQ=39	GT:PL	0/0:0,21,210	1/1:204,18,0	0/0:0,21,217
OAR1	198345566	.	A	G	273.986	PASS	DP=57;VDB=0.00441062;SGB=4.68384;RPBZ=0.823113;MQBZ=-1.15746;MQSBZ=0.758666;BQBZ=0.509904;FS=0;MQ0F=0;AC=2;AN=6;DP4=9,10,5,6;MQ=41	GT:PL	0/1:220,0,118	0/1:91,0,24	0/0:0,42,255
OAR1	198362321	.	C	T	113.95	PASS	DP=17;VDB=0.132453;SGB=1.55364;RPBZ=-0.750766;MQBZ=0.306186;MQSBZ=-1.125;BQBZ=-0.723364;FS=0;MQ0F=0;AC=2;AN=6;DP4=3,1,5,1;MQ=38	GT:PL	0/1:26,0,36	0/1:122,0,57	0/0:0,3,24
OAR1	198393090	.	C	T	654.829	PASS	DP=96;VDB=1.2567e-08;SGB=13.9776;RPBZ=0.118162;MQBZ=-0.403445;MQSBZ=2.15104;BQBZ=-1.54397;FS=0;MQ0F=0;AC=5;AN=6;DP4=4,3,28,24;MQ=37	GT:PL	0/1:179,0,195	1/1:255,60,0	1/1:255,75,0
OAR1	198393150	.	G	T	89.9301	PASS	DP=46;VDB=0.402545;SGB=7.39213;RPBZ=-1.13562;MQBZ=-2.10043;MQSBZ=0.974276;BQBZ=1.16009;FS=0;MQ0F=0;AC=1;AN=6;DP4=9,8,4,3;MQ=33	GT:PL	0/0:0,12,152	0/1:124,0,110	0/0:0,27,225
OAR1	198450827	.	G	A	91.1361	PASS	DP=12;VDB=0.036809;SGB=1.26965;RPBZ=-0.0803455;MQBZ=0.180134;BQBZ=0.123091;FS=0;MQ0F=0;AC=2;AN=6;DP4=6,0,6,0;MQ=32	GT:PL	0/1:71,0,21	0/1:57,0,14	0/0:0,12,94
OAR1	198704561	.	T	C	48.7892	PASS	DP=31;VDB=0.0481133;SGB=1.90845;RPBZ=0.29725;MQBZ=0.976927;MQSBZ=-1.35475;BQBZ=-0.52915;FS=0;MQ0F=0;AC=2;AN=6;DP4=4,11,1,2;MQ=38	GT:PL	0/0:0,24,200	1/1:89,9,0	0/0:0,21,223
OAR1	198730220	.	T	A	192.976	PASS	DP=34;VDB=0.0164438;SGB=3.84447;RPBZ=0.739073;MQBZ=-1.74284;MQSBZ=1.40312;BQBZ=-2.25715;FS=0;MQ0F=0;AC=2;AN=6;DP4=5,4,7,3;MQ=39	GT:PL	0/0:0,6,84	0/1:143,0,117	0/1:85,0,102
OAR1	198768266	.	C	T	120.96	PASS	DP=65;VDB=0.407747;SGB=-1.24859;RPBZ=0.467496;MQBZ=1.05896;MQSBZ=2.11792;BQBZ=-1.61486;FS=0;MQ0F=0;AC=1;AN=6;DP4=16,14,4,2;MQ=39	GT:PL	0/0:0,42,255	0/1:155,0,60	0/0:0,6,255
OAR1	198808869	.	C	A	214.033	PASS	DP=26;VDB=0.00851302;SGB=7.34529;RPBZ=0.871468;MQBZ=-0.745356;MQSBZ=-1.34164;BQBZ=0.438854;FS=0;MQ0F=0;AC=2;AN=6;DP4=3,2,6,3;MQ=40	GT:PL	0/0:0,12,148	0/0:0,3,42	1/1:254,27,0
OAR1	199205734	.	G	T	74.4366	PASS	DP=16;VDB=0.353391;SGB=0.717222;RPBZ=-1.99053;MQBZ=-1.53562;MQSBZ=-2.3625;BQBZ=-2.44949;FS=0;MQ0F=0;AC=3;AN=6;DP4=4,1,1,4;MQ=34	GT:PL	0/0:0,9,105	1/1:64,9,0	0/1:49,0,70
OAR1	199205735	.	T	C	102.375	PASS	DP=16;VDB=0.314313;SGB=0.00946272;RPBZ=1.49695;MQBZ=1.08505;MQSBZ=-2.3625;BQBZ=1.64992;FS=0;MQ0F=0;AC=2;AN=6;DP4=2,4,3,1;MQ=34	GT:PL	0/1:68,0,33	0/0:0,9,64	0/1:70,0,49
OAR1	199333065	.	C	G	73.0983	PASS	DP=31;VDB=0.168287;SGB=3.26056;RPBZ=-0.856054;MQBZ=-0.228709;MQSBZ=-1.41944;BQBZ=-0.42796;FS=0;MQ0F=0;AC=1;AN=6;DP4=4,9,1,3;MQ=37	GT:PL	0/0:0,6,77	0/0:0,15,159	0/1:107,0,146
OAR1	199364906	.	G	A	67.5572	PASS	DP=53;VDB=0.0587288;SGB=3.26056;RPBZ=-0.416187;MQBZ=-1.03391;MQSBZ=-1.84951;BQBZ=-0.739065;FS=0;MQ0F=0;AC=1;AN=6;DP4=14,13,2,2;MQ=40	GT:PL	0/0:0,27,255	0/0:0,33,255	0/1:102,0,177
OAR1	199454015	.	C	T	313.755	PASS	DP=20;VDB=0.000424209;SGB=0.646074;RPBZ=0;MQBZ=1.90693;MQSBZ=-0.534522;BQBZ=1.14056;FS=0;MQ0F=0;AC=5;AN=6;DP4=0,1,5,6;MQ=38	GT:PL	0/1:68,0,14	1/1:126,12,0	1/1:153,15,0
OAR1	199644564	.	G	T	452.853	PASS	DP=58;VDB=0.00627468;SGB=12.489;RPBZ=-1.49293;MQBZ=-1.0372;MQSBZ=2.24507;BQBZ=0.276086;FS=0;MQ0F=0;AC=5;AN=6;DP4=2,1,17,15;MQ=38	GT:PL	1/1:169,18,0	0/1:63,0,68	1/1:255,72,0
OAR1	1996731	.	A	G	59.2092	PASS	DP=76;VDB=0.472095;SGB=3.26056;RPBZ=-0.640149;MQBZ=0.086199;MQSBZ=-0.811285;BQBZ=0.785674;FS=0;MQ0F=0;AC=1;AN=6;DP4=18,18,1,3;MQ=37	GT:PL	0/0:0,36,255	0/0:0,39,255	0/1:94,0,228
OAR1	199852948	.	T	G	64.4079	PASS	DP=9;VDB=0.0196075;SGB=-1.04402;RPBZ=0.4499;MQBZ=-0.631049;BQBZ=1.29099;FS=0;MQ0F=0;AC=3;AN=6;DP4=3,0,5,0;MQ=30	GT:PL	0/1:47,0,23	0/1:35,0,14	0/1:17,0,30
OAR1	199852949	.	G	T	60.4451	PASS	DP=9;VDB=0.0190751;SGB=-1.04402;RPBZ=0.447214;MQBZ=-0.631049;BQBZ=0.394405;FS=0;MQ0F=0;AC=3;AN=6;DP4=3,0,5,0;MQ=30	GT:PL	0/1:43,0,23	0/1:35,0,14	0/1:17,0,30
OAR1	199853068	.	T	C	365.417	PASS	DP=47;VDB=0.00373576;SGB=1.3696;RPBZ=0.810991;MQBZ=-0.982276;MQSBZ=-2.07789;BQBZ=-1.14533;FS=0;MQ0F=0;AC=3;AN=6;DP4=6,5,5,10;MQ=38	GT:PL	0/1:81,0,128	0/1:148,0,74	0/1:171,0,121
OAR1	199868462	.	T	C	38.8177	PASS	DP=60;VDB=0.0149992;SGB=3.26056;RPBZ=-1.87542;MQBZ=-2.73344;MQSBZ=0.835783;BQBZ=-2.09612;FS=0;MQ0F=0;AC=1;AN=6;DP4=14,16,4,0;MQ=38	GT:PL	0/1:73,0,85	0/0:0,24,248	0/0:0,57,255
OAR1	200023038	.	A	C	37.2761	PASS	DP=46;VDB=0.598038;SGB=1.90845;RPBZ=0.628512;MQBZ=-0.91721;MQSBZ=-1.59674;BQBZ=0.900937;FS=0;MQ0F=0;AC=1;AN=6;DP4=7,15,2,1;MQ=39	GT:PL	0/0:0,24,250	0/0:0,21,205	0/1:72,0,179
OAR1	200079329	.	C	A	97.7285	PASS	DP=45;VDB=0.133161;SGB=4.63151;RPBZ=-1.17428;MQBZ=-1.59749;MQSBZ=-0.73913;BQBZ=0;FS=0;MQ0F=0;AC=1;AN=6;DP4=7,13,3,2;MQ=40	GT:PL	0/0:0,15,178	0/0:0,24,224	0/1:132,0,205
OAR1	200269134	.	G	T	256.053	PASS	DP=25;VDB=0.144519;SGB=3.84447;RPBZ=0.550482;MQBZ=0.471405;MQSBZ=-1.28812;BQBZ=-0.417957;FS=0;MQ0F=0;AC=3;AN=6;DP4=0,6,7,3;MQ=39	GT:PL	0/1:99,0,47	0/0:0,12,125	1/1:197,21,0
OAR1	200316225	.	G	A	378.094	PASS	DP=40;VDB=0.00537282;SGB=1.41906;RPBZ=-0.842903;MQBZ=0.237907;MQSBZ=1.7413;BQBZ=0.195434;FS=0;MQ0F=0;AC=4;AN=6;DP4=6,2,8,7;MQ=37	GT:PL	0/1:67,0,68	1/1:177,15,0	0/1:170,0,135
OAR1	200346819	.	A	G	450.491	PASS	DP=73;VDB=0.000517927;SGB=0.156978;RPBZ=1.56284;MQBZ=0.163661;MQSBZ=3.00728;BQBZ=0.588831;FS=0;MQ0F=0;AC=3;AN=6;DP4=9,12,10,9;MQ=38	GT:PL	0/1:102,0,103	0/1:183,0,231	0/1:200,0,171
OAR1	200456286	.	G	T	59.5781	PASS	DP=63;VDB=0.0103531;SGB=3.26056;RPBZ=-1.30336;MQBZ=-0.669199;MQSBZ=0.871842;BQBZ=-0.279816;FS=0;MQ0F=0;AC=1;AN=6;DP4=16,17,4,0;MQ=39	GT:PL	0/1:94,0,187	0/0:0,24,212	0/0:0,54,255
OAR1	200456348	.	G	A	142.95	PASS	DP=49;VDB=0.422204;SGB=-0.866853;RPBZ=-2.33759;MQBZ=-0.286268;MQSBZ=-0.273797;BQBZ=2.34428;FS=0;MQ0F=0;AC=2;AN=6;DP4=7,16,1,6;MQ=39	GT:PL	0/1:60,0,160	0/1:119,0,22	0/0:0,45,255
OAR1	200612368	.	C	T	113.488	PASS	DP=64;VDB=0.244166;SGB=4.63151;RPBZ=2.50505;MQBZ=-1.52303;MQSBZ=1.39443;BQBZ=0.202686;FS=0;MQ0F=0;AC=1;AN=6;DP4=16,14,2,3;MQ=41	GT:PL	0/1:148,0,57	0/0:0,39,255	0/0:0,45,255
OAR1	200881321	.	C	T	691.68	PASS	DP=67;VDB=0.0042746;SGB=6.25559;RPBZ=-0.797217;MQBZ=-1.28266;MQSBZ=0.970302;BQBZ=-1.64145;FS=0;MQ0F=0;AC=5;AN=6;DP4=1,4,12,22;MQ=39	GT:PL	1/1:255,33,0	1/1:255,42,0	0/1:216,0,136
OAR1	200961317	.	A	G	586.884	PASS	DP=58;VDB=0.000829672;SGB=5.21739;RPBZ=1.06744;MQBZ=-1.77226;MQSBZ=0.703459;BQBZ=0.672667;FS=0;MQ0F=0;AC=5;AN=6;DP4=3,6,13,15;MQ=38	GT:PL	1/1:164,15,0	1/1:255,42,0	0/1:202,0,204
OAR1	201165191	.	T	C	217.826	PASS	DP=78;VDB=0.00347308;SGB=15.7021;RPBZ=-2.23871;MQBZ=0.98414;MQSBZ=-2.26117;BQBZ=0.0666453;FS=0;MQ0F=0;AC=1;AN=6;DP4=13,22,4,9;MQ=39	GT:PL	0/0:0,30,255	0/0:0,33,255	0/1:252,0,249
OAR1	201221357	.	C	T	219.935	PASS	DP=66;VDB=0.0715497;SGB=0.675585;RPBZ=0.0304767;MQBZ=0.269725;MQSBZ=1.32788;BQBZ=0.579705;FS=0;MQ0F=0;AC=2;AN=6;DP4=21,8,8,3;MQ=39	GT:PL	0/1:118,0,167	0/1:138,0,149	0/0:0,45,255
OAR1	201297070	.	G	T	438.866	PASS	DP=47;VDB=0.0118054;SGB=5.13186;RPBZ=0.162256;MQBZ=-0.418351;MQSBZ=-1.07906;BQBZ=-1.45225;FS=0;MQ0F=0;AC=4;AN=6;DP4=6,0,9,14;MQ=38	GT:PL	0/1:113,0,60	0/1:107,0,106	1/1:255,45,0
OAR1	201369223	.	C	T	78.4322	PASS	DP=17;VDB=0.428037;SGB=2.63855;RPBZ=-1.47586;MQBZ=-1.69031;MQSBZ=-1.69031;BQBZ=-1.67705;FS=0;MQ0F=0;AC=2;AN=6;DP4=3,2,2,2;MQ=37	GT:PL	0/0:0,9,105	0/0:0,6,77	1/1:118,12,0
OAR1	201373579	.	C	G	326.937	PASS	DP=31;VDB=0.00268477;SGB=3.03855;RPBZ=-1.28235;MQBZ=-1.35526;MQSBZ=2.0226;BQBZ=0.135526;FS=0;MQ0F=0;AC=4;AN=6;DP4=1,3,10,4;MQ=39	GT:PL	0/1:81,0,54	0/1:27,0,75	1/1:255,30,0
OAR1	201381139	.	A	G	446.221	PASS	DP=37;VDB=0.0261253;SGB=1.80544;RPBZ=1.43639;MQBZ=-0.912871;MQSBZ=-0.489317;BQBZ=0.0677908;FS=0;MQ0F=0;AC=4;AN=6;DP4=1,3,8,8;MQ=40	GT:PL	0/1:173,0,93	0/1:75,0,33	1/1:235,24,0
OAR1	201432005	.	C	T	620.735	PASS	DP=70;VDB=2.25538e-08;SGB=5.89295;RPBZ=0.463201;MQBZ=-0.442049;MQSBZ=0.896546;BQBZ=0;FS=0;MQ0F=0;AC=5;AN=6;DP4=6,2,17,14;MQ=39	GT:PL	1/1:255,36,0	1/1:255,42,0	0/1:145,0,197
OAR1	201472873	.	C	T	122.041	PASS	DP=12;VDB=0.121446;SGB=-0.661244;RPBZ=1.45095;FS=0;MQ0F=0;AC=5;AN=6;DP4=0,1,3,1;MQ=42	GT:PL	1/1:77,6,0	1/1:42,3,0	0/1:36,0,36
OAR1	201491917	.	C	T	136.602	PASS	DP=49;VDB=0.335928;SGB=-0.48012;RPBZ=-1.17506;MQBZ=-1.35682;MQSBZ=-1.58;BQBZ=0.242478;FS=0;MQ0F=0;AC=2;AN=6;DP4=11,11,5,3;MQ=36	GT:PL	0/1:12,0,89	0/1:161,0,178	0/0:0,36,255
OAR1	201491918	.	G	A	230.432	PASS	DP=49;VDB=0.0622373;SGB=0.289633;RPBZ=0.88234;MQBZ=0.24957;MQSBZ=-1.58;BQBZ=-0.15667;FS=0;MQ0F=0;AC=2;AN=6;DP4=10,10,6,4;MQ=36	GT:PL	0/1:89,0,12	0/1:178,0,161	0/0:0,36,255
OAR1	201491937	.	A	G	124.726	PASS	DP=49;VDB=0.164651;SGB=-0.864905;RPBZ=-1.10462;MQBZ=-1.66218;MQSBZ=-1.12049;BQBZ=0.145274;FS=0;MQ0F=0;AC=2;AN=6;DP4=9,13,3,4;MQ=36	GT:PL	0/1:12,0,73	0/1:149,0,160	0/0:0,39,255
OAR1	201545398	.	A	T	126.816	PASS	DP=44;VDB=0.0243922;SGB=6.01014;RPBZ=-0.553689;MQBZ=-0.247011;MQSBZ=-1.0628;BQBZ=2.23473;FS=0;MQ0F=0;AC=1;AN=6;DP4=9,7,4,2;MQ=38	GT:PL	0/0:0,12,119	0/0:0,21,202	0/1:161,0,92
OAR1	201545412	.	T	C	124.921	PASS	DP=42;VDB=0.0202676;SGB=6.01014;RPBZ=0.316395;MQBZ=0;MQSBZ=-0.891994;BQBZ=1.63808;FS=0;MQ0F=0;AC=1;AN=6;DP4=6,11,4,2;MQ=37	GT:PL	0/0:0,12,131	0/0:0,21,210	0/1:159,0,124
OAR1	201575102	.	C	T	230.191	PASS	DP=24;VDB=0.021643;SGB=0.179862;RPBZ=-1.47959;MQBZ=0.330049;MQSBZ=0.447396;BQBZ=-1;FS=0;MQ0F=0;AC=3;AN=6;DP4=2,4,6,4;MQ=35	GT:PL	0/1:131,0,60	0/1:132,0,29	0/1:0,0,52
OAR1	201613899	.	T	C	213.922	PASS	DP=22;VDB=0.000753802;SGB=3.09522;RPBZ=0.948032;MQBZ=1.39146;MQSBZ=0.974927;BQBZ=0.68313;FS=0;MQ0F=0;AC=3;AN=6;DP4=3,2,8,1;MQ=39	GT:PL	0/1:98,0,24	1/1:156,18,0	0/0:0,12,120
OAR1	201671127	.	T	G	203.743	PASS	DP=47;VDB=0.000678;SGB=-0.482464;RPBZ=2.76362;MQBZ=0.0389367;MQSBZ=0.365905;BQBZ=-0.58462;FS=0;MQ0F=0;AC=2;AN=6;DP4=9,8,5,3;MQ=38	GT:PL	0/1:128,0,99	0/1:112,0,60	0/0:0,36,255
OAR1	201884626	.	G	A	38.2677	PASS	DP=65;VDB=0.122076;SGB=-0.223943;RPBZ=0.717439;MQBZ=-2.94919;MQSBZ=0.161126;BQBZ=1.23201;FS=0;MQ0F=0.123077;AC=1;AN=6;DP4=12,12,10,7;MQ=25	GT:PL	0/0:23,26,148	0/0:0,9,242	0/1:71,0,97
OAR1	201884683	.	T	C	82.9968	PASS	DP=56;VDB=0.173131;SGB=-1.62982;RPBZ=-1.36283;MQBZ=2.6121;MQSBZ=0.439054;BQBZ=1.22324;FS=0;MQ0F=0.142857;AC=2;AN=6;DP4=11,13,0,5;MQ=20	GT:PL	0/1:25,0,39	0/1:94,0,71	0/0:0,30,167
OAR1	202028367	.	A	T	291.726	PASS	DP=57;VDB=0.00223173;SGB=4.61211;RPBZ=0.541823;MQBZ=0.531733;MQSBZ=-0.068164;BQBZ=1.77691;FS=0;MQ0F=0;AC=2;AN=6;DP4=13,7,4,7;MQ=40	GT:PL	0/1:200,0,65	0/1:128,0,139	0/0:0,36,255
OAR1	202063949	.	A	C	184.987	PASS	DP=55;VDB=0.211211;SGB=-0.0966342;RPBZ=-0.262657;MQBZ=-0.378707;MQSBZ=-0.0898182;BQBZ=-2.14726;FS=0;MQ0F=0;AC=2;AN=6;DP4=13,9,7,2;MQ=38	GT:PL	0/1:103,0,96	0/1:118,0,158	0/0:0,39,255
OAR1	202067293	.	A	T	162.348	PASS	DP=59;VDB=0.021254;SGB=-0.482272;RPBZ=-0.589944;MQBZ=0.565685;MQSBZ=0.755929;BQBZ=0.502296;FS=0;MQ0F=0;AC=2;AN=6;DP4=15,10,6,2;MQ=41	GT:PL	0/1:86,0,156	0/1:113,0,239	0/0:0,30,255
OAR1	202211828	.	C	T	120.999	PASS	DP=29;VDB=0.24773;SGB=-1.62982;RPBZ=-0.532624;MQBZ=1.30317;MQSBZ=1.26134;BQBZ=1.65056;FS=0;MQ0F=0;AC=2;AN=6;DP4=6,6,1,4;MQ=36	GT:PL	0/0:0,18,166	0/1:30,0,86	0/1:127,0,77
OAR1	202235526	.	C	T	43.1738	PASS	DP=59;VDB=0.301053;SGB=1.90845;RPBZ=1.71949;MQBZ=0.832959;MQSBZ=0.334845;BQBZ=2.40062;FS=0;MQ0F=0;AC=1;AN=6;DP4=35,6,2,1;MQ=40	GT:PL	0/0:0,30,255	0/1:78,0,128	0/0:0,60,229
OAR1	202235611	.	A	C	167.19	PASS	DP=64;VDB=0.0559967;SGB=-0.0958944;RPBZ=-2.37314;MQBZ=-2.99761;MQSBZ=-0.158633;BQBZ=2.28941;FS=0;MQ0F=0;AC=2;AN=6;DP4=7,22,4,5;MQ=40	GT:PL	0/0:0,27,230	0/1:33,0,226	0/1:172,0,241
OAR1	202235657	.	G	C	181.802	PASS	DP=33;VDB=0.0710944;SGB=2.64773;RPBZ=0.846723;MQBZ=-2.44232;MQSBZ=0.836689;BQBZ=1.95195;FS=0;MQ0F=0;AC=2;AN=6;DP4=2,8,4,4;MQ=39	GT:PL	0/0:0,6,35	0/1:51,0,92	0/1:166,0,121
OAR1	202260916	.	C	T	537.896	PASS	DP=52;VDB=0.00123007;SGB=3.87869;RPBZ=0.468382;MQBZ=0.221027;MQSBZ=1.07801;BQBZ=2.76134;FS=0;MQ0F=0;AC=5;AN=6;DP4=3,4,10,13;MQ=38	GT:PL	1/1:255,36,0	1/1:130,12,0	0/1:187,0,155
OAR1	202380666	.	T	C	432.875	PASS	DP=93;VDB=5.19377e-06;SGB=12.8455;RPBZ=-0.539244;MQBZ=-1.92288;MQSBZ=-0.158458;BQBZ=-1.35814;FS=0;MQ0F=0;AC=2;AN=6;DP4=19,8,13,10;MQ=40	GT:PL	0/0:0,33,255	0/1:255,0,143	0/1:214,0,222
OAR1	20238869	.	T	A	174.118	PASS	DP=36;VDB=0.687651;SGB=1.94896;RPBZ=1.09967;MQBZ=0.266097;MQSBZ=1.03991;BQBZ=1.11144;FS=0;MQ0F=0;AC=2;AN=6;DP4=5,7,3,4;MQ=39	GT:PL	0/0:0,15,168	0/1:63,0,92	0/1:147,0,113
OAR1	202393916	.	A	T	31.2955	PASS	DP=20;VDB=0.02;SGB=0.604408;RPBZ=-0.725476;BQBZ=0.702728;FS=0;MQ0F=0;AC=1;AN=6;DP4=6,3,2,0;MQ=42	GT:PL	0/0:0,6,77	0/1:65,0,65	0/0:0,15,161
OAR1	202393939	.	A	C	93.3144	PASS	DP=22;VDB=0.225386;SGB=-2.00512;RPBZ=-0.173205;BQBZ=-0.391675;FS=0;MQ0F=0;AC=2;AN=6;DP4=4,4,3,1;MQ=42	GT:PL	0/0:0,9,105	0/1:30,0,94	0/1:99,0,57
OAR1	202569671	.	G	A	272.243	PASS	DP=28;VDB=0.333578;SGB=0.272884;RPBZ=1.14045;MQBZ=-0.482615;MQSBZ=-0.344725;BQBZ=-0.94388;FS=0;MQ0F=0;AC=4;AN=6;DP4=4,1,7,4;MQ=36	GT:PL	0/1:132,0,66	1/1:101,9,0	0/1:75,0,74
OAR1	202633846	.	C	T	149.159	PASS	DP=62;VDB=0.0228214;SGB=-0.48012;RPBZ=-1.79067;MQBZ=-0.44542;MQSBZ=-0.544331;BQBZ=0.386073;FS=0;MQ0F=0;AC=1;AN=6;DP4=14,13,3,5;MQ=40	GT:PL	0/0:0,9,113	0/1:183,0,171	0/0:0,12,255
OAR1	202764200	.	T	A	35.251	PASS	DP=12;VDB=0.02;SGB=0.592737;RPBZ=1.64384;MQBZ=0.707107;MQSBZ=-1;FS=0;MQ0F=0;AC=1;AN=6;DP4=1,3,2,0;MQ=41	GT:PL	0/0:0,3,42	0/1:68,0,33	0/0:0,6,82
OAR1	202900979	.	G	C	203.894	PASS	DP=25;VDB=0.00448492;SGB=2.31176;RPBZ=-1.78101;MQBZ=-0.414371;MQSBZ=1.31559;BQBZ=0.521641;FS=0;MQ0F=0;AC=2;AN=6;DP4=6,1,4,4;MQ=39	GT:PL	0/0:0,12,128	0/1:117,0,41	0/1:124,0,21
OAR1	203292027	.	A	G	85.8735	PASS	DP=35;VDB=0.658104;SGB=3.26056;RPBZ=1.17196;MQBZ=1.08214;MQSBZ=-0.435038;BQBZ=0.535829;FS=0;MQ0F=0;AC=1;AN=6;DP4=9,7,2,2;MQ=39	GT:PL	0/0:0,12,131	0/0:0,18,197	0/1:120,0,160
OAR1	203387698	.	C	T	149.77	PASS	DP=49;VDB=0.264615;SGB=7.39213;RPBZ=0.850875;MQBZ=-0.315385;MQSBZ=2.57565;BQBZ=0.355786;FS=0;MQ0F=0;AC=1;AN=6;DP4=13,8,3,4;MQ=40	GT:PL	0/0:0,21,218	0/0:0,27,255	0/1:184,0,124
OAR1	203427465	.	A	G	137.036	PASS	DP=22;VDB=0.147842;SGB=1.24088;RPBZ=0.390312;MQBZ=-1.54693;MQSBZ=0.895591;BQBZ=1.11698;FS=0;MQ0F=0;AC=2;AN=6;DP4=4,4,4,2;MQ=40	GT:PL	0/0:0,6,53	0/1:102,0,30	0/1:70,0,131
OAR1	203459750	.	C	T	511.892	PASS	DP=53;VDB=0.070904;SGB=3.89507;RPBZ=0.0270124;MQBZ=-0.7351;MQSBZ=-0.201535;BQBZ=-0.509091;FS=0;MQ0F=0;AC=4;AN=6;DP4=3,3,14,9;MQ=40	GT:PL	0/1:72,0,161	0/1:221,0,15	1/1:255,36,0
OAR1	203491436	.	G	C	353.385	PASS	DP=69;VDB=0.000615557;SGB=-0.609974;RPBZ=-1.72053;MQBZ=-1.82228;MQSBZ=-2.06393;BQBZ=0.703305;FS=0;MQ0F=0;AC=3;AN=6;DP4=12,10,4,11;MQ=39	GT:PL	0/1:134,0,66	0/1:115,0,215	0/1:139,0,254
OAR1	203496545	.	A	T	286.126	PASS	DP=29;VDB=0.0011524;SGB=0.320408;RPBZ=-2.95471;MQBZ=0.35887;MQSBZ=0;BQBZ=-1.24635;FS=0;MQ0F=0;AC=4;AN=6;DP4=5,1,4,7;MQ=40	GT:PL	1/1:135,15,0	0/1:88,0,63	0/1:99,0,123
OAR1	203569206	.	A	C	62.2691	PASS	DP=21;VDB=0.137328;SGB=1.56341;RPBZ=0.20459;MQBZ=-1.63299;MQSBZ=1.09545;BQBZ=0.118572;FS=0;MQ0F=0;AC=2;AN=6;DP4=3,5,2,1;MQ=40	GT:PL	1/1:102,9,0	0/0:0,12,153	0/0:0,12,135
OAR1	203595526	.	C	T	30.0965	PASS	DP=13;VDB=0.1;SGB=-2.68629;RPBZ=-1.49533;MQBZ=0.801784;MQSBZ=-1.34164;BQBZ=1.60357;FS=0;MQ0F=0;AC=2;AN=6;DP4=3,4,1,1;MQ=37	GT:PL	0/1:36,0,36	0/1:30,0,81	0/0:0,9,81
OAR1	204076706	.	G	T	196.351	PASS	DP=68;VDB=0.0235103;SGB=-12.1906;RPBZ=-0.617504;MQBZ=-1.52014;MQSBZ=1.26802;BQBZ=-1.26947;FS=0;MQ0F=0;AC=2;AN=6;DP4=11,14,8,4;MQ=39	GT:PL	0/1:21,0,188	0/0:6,39,255	0/1:212,0,192
OAR1	204111875	.	T	C	40.6522	PASS	DP=28;VDB=0.1;SGB=0.604408;RPBZ=-0.512276;MQBZ=0.57564;MQSBZ=1.37281;BQBZ=0.729756;FS=0;MQ0F=0;AC=1;AN=6;DP4=7,6,1,1;MQ=39	GT:PL	0/1:75,0,33	0/0:0,18,198	0/0:0,18,193
OAR1	204111908	.	G	A	116.446	PASS	DP=28;VDB=0.623223;SGB=3.78388;RPBZ=1.65785;MQBZ=-0.518875;MQSBZ=1.37281;BQBZ=1.0351;FS=0;MQ0F=0;AC=1;AN=6;DP4=5,5,3,2;MQ=39	GT:PL	0/0:0,9,118	0/1:151,0,24	0/0:0,18,189
OAR1	204303500	.	A	G	161.836	PASS	DP=32;VDB=0.0493998;SGB=1.26965;RPBZ=1.12798;MQBZ=0.0721688;MQSBZ=-0.273861;BQBZ=0.951398;FS=0;MQ0F=0;AC=2;AN=6;DP4=6,6,2,4;MQ=40	GT:PL	0/1:64,0,99	0/1:134,0,27	0/0:0,21,216
OAR1	20431874	.	A	C	101.06	PASS	DP=21;VDB=0.0729503;SGB=0.0467143;RPBZ=-0.773718;BQBZ=0;FS=0;MQ0F=0;AC=2;AN=6;DP4=4,3,2,2;MQ=42	GT:PL	0/1:42,3,0	0/0:0,12,142	0/1:96,0,102
OAR1	204487437	.	T	C	195.875	PASS	DP=74;VDB=0.414348;SGB=-10.9633;RPBZ=0.709025;MQBZ=-1.38078;MQSBZ=-0.723196;BQBZ=-0.804544;FS=0;MQ0F=0;AC=2;AN=6;DP4=16,17,5,5;MQ=38	GT:PL	0/1:74,0,140	0/1:158,0,156	0/0:0,46,255
OAR1	204513378	.	C	A	501.528	PASS	DP=40;VDB=0.00643294;SGB=3.42569;RPBZ=-1.78132;MQBZ=0.933648;MQSBZ=-0.18197;BQBZ=0.490535;FS=0;MQ0F=0;AC=5;AN=6;DP4=2,0,7,13;MQ=38	GT:PL	0/1:105,0,47	1/1:176,21,0	1/1:255,30,0
OAR1	204547220	.	C	T	522.818	PASS	DP=52;VDB=0.000206768;SGB=5.15702;RPBZ=0.860467;MQBZ=-0.587945;MQSBZ=0.626203;BQBZ=2.06369;FS=0;MQ0F=0;AC=5;AN=6;DP4=0,4,8,16;MQ=40	GT:PL	0/1:93,0,104	1/1:209,18,0	1/1:255,45,0
OAR1	204611229	.	T	C	194.243	PASS	DP=31;VDB=0.0363572;SGB=3.26741;RPBZ=-0.209815;MQBZ=-0.759597;MQSBZ=0.816191;BQBZ=-0.634335;FS=0;MQ0F=0;AC=2;AN=6;DP4=2,8,6,3;MQ=37	GT:PL	0/1:163,0,15	0/1:68,0,69	0/0:0,21,167
OAR1	204653677	.	G	A	34.7399	PASS	DP=14;VDB=0.02;SGB=0.592737;RPBZ=-1.62336;MQBZ=0.632456;MQSBZ=-0.408248;BQBZ=0.966092;FS=0;MQ0F=0;AC=1;AN=6;DP4=1,4,0,2;MQ=39	GT:PL	0/1:68,0,33	0/0:0,6,61	0/0:0,6,77
OAR1	204653745	.	G	A	170.049	PASS	DP=22;VDB=0.0697235;SGB=-2.16847;RPBZ=0;MQBZ=0.123091;MQSBZ=-0.123091;BQBZ=-0.527046;FS=0;MQ0F=0;AC=4;AN=6;DP4=2,4,4,2;MQ=40	GT:PL	0/1:30,0,107	0/1:24,0,91	1/1:153,12,0
OAR1	204657192	.	C	T	98.0679	PASS	DP=17;VDB=0.184775;SGB=0.0467143;RPBZ=0.122988;BQBZ=0.894427;FS=0;MQ0F=0;AC=3;AN=6;DP4=2,3,0,4;MQ=42	GT:PL	0/1:94,0,24	1/1:42,3,0	0/0:0,12,153
OAR1	205264799	.	A	G	40.2665	PASS	DP=11;VDB=0.02;SGB=0.592737;RPBZ=0.953463;MQBZ=0.707107;MQSBZ=0.707107;BQBZ=0.707107;FS=0;MQ0F=0;AC=1;AN=6;DP4=2,2,2,0;MQ=36	GT:PL	0/1:77,6,0	0/0:0,3,42	0/0:0,9,85
OAR1	20530878	.	A	C	597.437	PASS	DP=47;VDB=9.96681e-05;SGB=3.87856;RPBZ=0.321469;MQBZ=0.32708;MQSBZ=0.458277;BQBZ=1.9687;FS=0;MQ0F=0;AC=4;AN=6;DP4=0,3,11,12;MQ=40	GT:PL	0/1:129,0,49	1/1:255,30,0	0/1:252,0,12
OAR1	205354931	.	A	G	203.582	PASS	DP=37;VDB=0.92219;SGB=-1.8826;RPBZ=-1.00715;MQBZ=1.1847;MQSBZ=0.222131;BQBZ=1.48926;FS=0;MQ0F=0;AC=3;AN=6;DP4=6,6,2,6;MQ=41	GT:PL	0/1:94,0,15	0/1:123,0,158	0/1:21,0,156
OAR1	205388978	.	A	G	118.89	PASS	DP=7;VDB=0.0550147;SGB=-0.553967;RPBZ=-0.390803;MQBZ=1.58114;BQBZ=-0.632456;FS=0;MQ0F=0;AC=5;AN=6;DP4=2,0,5,0;MQ=39	GT:PL	1/1:32,3,0	1/1:66,6,0	0/1:54,0,44
OAR1	205551738	.	T	C	70.1562	PASS	DP=19;VDB=0.0404803;SGB=0.891771;RPBZ=2.40227;MQBZ=-0.899541;MQSBZ=-0.899541;BQBZ=1;FS=0;MQ0F=0.0526316;AC=2;AN=6;DP4=2,3,3,2;MQ=33	GT:PL	1/1:109,12,0	0/0:0,6,77	0/0:0,5,107
OAR1	205560335	.	C	T	229.344	PASS	DP=20;VDB=0.0439727;SGB=-0.347021;RPBZ=-0.757571;MQBZ=0.524404;MQSBZ=-0.856349;BQBZ=2.1433;FS=0;MQ0F=0;AC=4;AN=6;DP4=1,3,2,6;MQ=41	GT:PL	1/1:42,3,0	0/1:92,0,63	0/1:131,0,46
OAR1	205564158	.	C	T	91.6589	PASS	DP=14;VDB=0.130743;SGB=0.618465;RPBZ=0.200663;MQBZ=0.509902;BQBZ=1.09713;FS=0;MQ0F=0;AC=3;AN=6;DP4=9,0,5,0;MQ=36	GT:PL	1/1:90,9,0	0/1:41,0,68	0/0:0,18,122
OAR1	205572831	.	A	C	210.861	PASS	DP=56;VDB=0.0154088;SGB=0.289452;RPBZ=-0.305423;MQBZ=-1.91112;MQSBZ=-1.97236;BQBZ=-0.856349;FS=0;MQ0F=0;AC=2;AN=6;DP4=12,10,3,7;MQ=38	GT:PL	0/1:96,0,151	0/0:0,30,255	0/1:151,0,175
OAR1	205842405	.	C	G	97.9416	PASS	DP=18;VDB=0.152777;SGB=2.63855;RPBZ=-1.70561;MQBZ=-0.824958;MQSBZ=-1.41421;BQBZ=0.527046;FS=0;MQ0F=0;AC=1;AN=6;DP4=4,2,2,2;MQ=39	GT:PL	0/1:131,0,48	0/0:0,3,42	0/0:0,9,113
OAR1	206094591	.	A	G	101.333	PASS	DP=24;VDB=0.005772;SGB=0.618465;RPBZ=-2.95626;MQBZ=-1.26491;MQSBZ=0.92582;BQBZ=1.16775;FS=0;MQ0F=0;AC=2;AN=6;DP4=2,6,5,0;MQ=40	GT:PL	0/0:0,3,42	0/1:65,0,60	0/1:71,0,156
OAR1	206334407	.	G	A	132.678	PASS	DP=94;VDB=0.0163937;SGB=6.01014;RPBZ=0.201344;MQBZ=-0.12071;MQSBZ=0.248477;BQBZ=1.62325;FS=0;MQ0F=0;AC=1;AN=6;DP4=26,20,3,3;MQ=39	GT:PL	0/0:0,42,255	0/1:167,0,230	0/0:0,66,255
OAR1	206644888	.	T	C	308.122	PASS	DP=28;VDB=0.0141721;SGB=1.50008;RPBZ=-2.38396;MQBZ=0;MQSBZ=-0.0923693;BQBZ=-1.03845;FS=0;MQ0F=0;AC=5;AN=6;DP4=0,5,8,6;MQ=32	GT:PL	1/1:113,9,0	1/1:109,12,0	0/1:120,0,100
OAR1	206672526	.	G	A	184.986	PASS	DP=45;VDB=0.0362608;SGB=-0.482272;RPBZ=-1.09176;MQBZ=-0.200308;MQSBZ=-1.11738;BQBZ=-0.37912;FS=0;MQ0F=0;AC=2;AN=6;DP4=12,6,5,3;MQ=41	GT:PL	0/1:83,0,58	0/0:0,30,255	0/1:138,0,159
OAR1	206672576	.	C	T	201.708	PASS	DP=47;VDB=0.0189358;SGB=-9.73547;RPBZ=1.01306;MQBZ=-0.44691;MQSBZ=0.305234;BQBZ=1.02151;FS=0;MQ0F=0;AC=3;AN=6;DP4=4,12,6,2;MQ=41	GT:PL	0/1:27,0,109	0/1:91,0,183	0/1:120,0,166
OAR1	206703015	.	G	A	347.991	PASS	DP=88;VDB=0.000471033;SGB=10.8117;RPBZ=-0.0720509;MQBZ=-2.61774;MQSBZ=0.167194;BQBZ=-0.743524;FS=0;MQ0F=0;AC=2;AN=6;DP4=17,12,15,5;MQ=38	GT:PL	0/0:0,33,255	0/1:152,0,255	0/1:232,0,175
OAR1	206819284	.	G	A	239.941	PASS	DP=79;VDB=0.0126085;SGB=0.675785;RPBZ=0.809906;MQBZ=-0.581274;MQSBZ=1.24497;BQBZ=-0.528368;FS=0;MQ0F=0;AC=2;AN=6;DP4=18,16,8,3;MQ=39	GT:PL	0/1:88,0,149	0/1:188,0,165	0/0:0,63,255
OAR1	206822744	.	C	T	330.952	PASS	DP=44;VDB=0.0159577;SGB=6.63142;RPBZ=0.0293345;MQBZ=-1.52894;MQSBZ=1.52894;BQBZ=-1.24212;FS=0;MQ0F=0;AC=2;AN=6;DP4=4,6,10,4;MQ=40	GT:PL	0/0:0,6,77	0/1:177,0,140	0/1:189,0,79
OAR1	206906010	.	C	A	112.638	PASS	DP=23;VDB=0.610267;SGB=-2.00512;RPBZ=0.171346;MQBZ=0.707107;MQSBZ=-1.18322;BQBZ=-0.391675;FS=0;MQ0F=0;AC=3;AN=6;DP4=5,3,2,2;MQ=40	GT:PL	0/1:33,0,68	1/1:119,9,0	0/0:0,18,196
OAR1	206986251	.	A	G	119.997	PASS	DP=39;VDB=0.205815;SGB=-1.25176;RPBZ=-0.848809;MQBZ=-1.0772;MQSBZ=-0.568148;BQBZ=0.0847912;FS=0;MQ0F=0;AC=2;AN=6;DP4=9,8,3,3;MQ=37	GT:PL	0/1:51,0,174	0/1:105,0,30	0/0:0,27,228
OAR1	207074633	.	T	A	123.854	PASS	DP=45;VDB=0.241952;SGB=6.01014;RPBZ=0.351379;MQBZ=0.136831;MQSBZ=-0.42889;BQBZ=-0.822613;FS=0;MQ0F=0;AC=1;AN=6;DP4=8,11,4,2;MQ=39	GT:PL	0/0:0,18,186	0/0:0,24,246	0/1:158,0,151
OAR1	207126001	.	A	G	79.5838	PASS	DP=30;VDB=0.0718299;SGB=-1.63269;RPBZ=-0.369159;MQBZ=-0.752773;MQSBZ=0.940966;BQBZ=-1.83284;FS=0;MQ0F=0;AC=2;AN=6;DP4=10,2,2,3;MQ=40	GT:PL	0/1:83,0,111	0/0:0,18,183	0/1:33,0,72
OAR1	207126032	.	G	A	99.9083	PASS	DP=28;VDB=0.303109;SGB=-2.00771;RPBZ=-1.70786;MQBZ=-0.808608;MQSBZ=1.37437;BQBZ=1.99189;FS=0;MQ0F=0;AC=2;AN=6;DP4=7,6,2,2;MQ=40	GT:PL	0/0:0,21,210	0/1:64,0,125	0/1:72,0,54
OAR1	207722468	.	T	G	426.565	PASS	DP=87;VDB=0.000169905;SGB=0.739934;RPBZ=-0.892729;MQBZ=-1.61979;MQSBZ=2.27909;BQBZ=-0.956316;FS=0;MQ0F=0;AC=3;AN=6;DP4=13,10,16,6;MQ=39	GT:PL	0/0:0,21,255	1/1:255,33,0	0/1:212,0,255
OAR1	207808243	.	G	A	91.192	PASS	DP=23;VDB=0.127985;SGB=-2.00512;RPBZ=1.88481;MQBZ=-2.09762;MQSBZ=0.250713;BQBZ=-1.41421;FS=0;MQ0F=0;AC=2;AN=6;DP4=3,5,2,2;MQ=41	GT:PL	0/1:28,0,94	0/1:99,0,69	0/0:0,9,118
OAR1	207895636	.	T	C	123.809	PASS	DP=59;VDB=0.0382226;SGB=6.01014;RPBZ=-0.187758;MQBZ=-1.18533;MQSBZ=-1.23338;BQBZ=0.196202;FS=0;MQ0F=0;AC=1;AN=6;DP4=13,14,1,5;MQ=41	GT:PL	0/1:158,0,138	0/0:0,30,255	0/0:0,36,255
OAR1	207932436	.	A	G	289.647	PASS	DP=39;VDB=0.0135058;SGB=0.0641491;RPBZ=-1.14865;MQBZ=1.05409;MQSBZ=1.1726;BQBZ=1.05409;FS=0;MQ0F=0;AC=4;AN=6;DP4=4,5,4,6;MQ=41	GT:PL	0/1:134,0,27	1/1:77,6,0	0/1:114,0,219
OAR1	208019506	.	C	A	30.8409	PASS	DP=37;VDB=0.02;SGB=0.604408;RPBZ=0.359893;MQBZ=0.802554;MQSBZ=-0.249875;BQBZ=0.903435;FS=0;MQ0F=0;AC=1;AN=6;DP4=12,7,2,0;MQ=39	GT:PL	0/1:65,0,72	0/0:0,21,208	0/0:0,30,248
OAR1	208019520	.	C	A	86.1398	PASS	DP=36;VDB=0.223374;SGB=-1.63269;RPBZ=-0.920678;MQBZ=-1.24955;MQSBZ=-0.276114;BQBZ=0.0626224;FS=0;MQ0F=0;AC=2;AN=6;DP4=9,6,3,2;MQ=39	GT:PL	0/0:0,12,146	0/1:55,0,121	0/1:68,0,181
OAR1	208061104	.	A	G	157.58	PASS	DP=43;VDB=0.264615;SGB=-0.866853;RPBZ=-2.73924;MQBZ=1.25348;MQSBZ=-1.25348;BQBZ=1.98126;FS=0;MQ0F=0;AC=2;AN=6;DP4=5,15,2,5;MQ=38	GT:PL	0/0:0,18,183	0/1:137,0,117	0/1:57,0,153
OAR1	208210766	.	C	T	88.2984	PASS	DP=60;VDB=0.0749805;SGB=-1.62982;RPBZ=0.331642;BQBZ=-1.10741;FS=0;MQ0F=0;AC=2;AN=6;DP4=12,16,3,2;MQ=42	GT:PL	0/1:7,0,177	0/1:118,0,200	0/0:0,45,255
OAR1	208399636	.	A	G	271.345	PASS	DP=33;VDB=0.0483787;SGB=5.12146;RPBZ=0.772211;MQBZ=1.25357;MQSBZ=-0.707107;BQBZ=-0.210133;FS=0;MQ0F=0;AC=4;AN=6;DP4=3,4,3,8;MQ=40	GT:PL	0/1:0,3,42	1/1:77,6,0	0/1:230,0,157
OAR1	208544533	.	C	T	299.027	PASS	DP=25;VDB=0.130263;SGB=0.179862;RPBZ=-0.509902;MQBZ=-0.547723;MQSBZ=0.92582;BQBZ=-0.547723;FS=0;MQ0F=0;AC=4;AN=6;DP4=1,2,6,4;MQ=40	GT:PL	0/1:33,0,75	1/1:183,15,0	0/1:119,0,27
OAR1	208582838	.	T	C	536.276	PASS	DP=71;VDB=0.00793486;SGB=5.4947;RPBZ=1.88567;MQBZ=1.01303;MQSBZ=0;BQBZ=-0.321861;FS=0;MQ0F=0;AC=3;AN=6;DP4=11,8,17,11;MQ=41	GT:PL	0/1:229,0,100	0/1:87,0,127	0/1:255,0,213
OAR1	208717803	.	G	A	257.57	PASS	DP=36;VDB=0.0270688;SGB=-1.53316;RPBZ=-0.800067;MQBZ=-1.08214;MQSBZ=-0.828343;BQBZ=-1.7;FS=0;MQ0F=0;AC=4;AN=6;DP4=3,7,5,5;MQ=39	GT:PL	1/1:172,15,0	0/1:84,0,77	0/1:38,0,212
OAR1	208750517	.	C	T	124.79	PASS	DP=86;VDB=0.118204;SGB=6.01014;RPBZ=1.35276;MQBZ=-0.0452513;MQSBZ=2.00629;BQBZ=-0.150199;FS=0;MQ0F=0;AC=1;AN=6;DP4=20,23,3,3;MQ=40	GT:PL	0/0:0,24,238	0/1:159,0,190	0/0:0,84,255
OAR1	208750537	.	G	T	319.896	PASS	DP=81;VDB=0.000205185;SGB=2.60694;RPBZ=0.615218;MQBZ=-1.47088;MQSBZ=1.90276;BQBZ=-0.419239;FS=0;MQ0F=0;AC=2;AN=6;DP4=14,19,5,11;MQ=40	GT:PL	0/0:0,27,248	0/1:153,0,135	0/1:203,0,255
OAR1	208828152	.	G	A	123.252	PASS	DP=16;VDB=0.0550147;SGB=-1.04402;RPBZ=-0.969869;MQBZ=0.453557;MQSBZ=0.866025;BQBZ=0;FS=0;MQ0F=0;AC=5;AN=6;DP4=3,2,4,1;MQ=37	GT:PL	1/1:70,6,0	1/1:23,3,0	0/1:63,0,142
OAR1	20910524	.	G	A	130.991	PASS	DP=54;VDB=0.0838581;SGB=-0.866853;RPBZ=0;MQBZ=1.0884;MQSBZ=-1.80058;BQBZ=-0.613781;FS=0;MQ0F=0;AC=2;AN=6;DP4=11,15,3,4;MQ=41	GT:PL	0/1:120,0,24	0/1:47,0,199	0/0:0,54,255
OAR1	209292708	.	C	T	431.897	PASS	DP=45;VDB=0.00149891;SGB=5.72248;RPBZ=0.265887;MQBZ=-1.12104;MQSBZ=0.495616;BQBZ=-0.200666;FS=0;MQ0F=0;AC=5;AN=6;DP4=3,3,12,12;MQ=37	GT:PL	0/1:121,0,162	1/1:90,12,0	1/1:255,48,0
OAR1	209338857	.	A	G	178.23	PASS	DP=32;VDB=0.0887706;SGB=2.57447;RPBZ=0;MQBZ=-0.56411;MQSBZ=-0.789753;BQBZ=0.862409;FS=0;MQ0F=0;AC=2;AN=6;DP4=6,4,4,4;MQ=37	GT:PL	0/1:79,0,63	0/0:0,12,122	0/1:135,0,123
OAR1	209500304	.	T	C	282.262	PASS	DP=33;VDB=0.0265326;SGB=0.0284704;RPBZ=1.65232;MQBZ=1.62698;MQSBZ=1.16086;BQBZ=1.1601;FS=0;MQ0F=0;AC=4;AN=6;DP4=7,1,4,6;MQ=40	GT:PL	0/1:81,0,147	1/1:132,12,0	0/1:105,0,63
OAR1	20959747	.	C	G	53.4525	PASS	DP=38;VDB=0.259298;SGB=1.90845;RPBZ=-0.506481;MQBZ=0.880695;MQSBZ=0.102843;BQBZ=-0.408248;FS=0;MQ0F=0;AC=1;AN=6;DP4=10,8,0,3;MQ=40	GT:PL	0/1:88,0,33	0/0:0,27,255	0/0:0,21,230
OAR1	209621365	.	G	A	31.8316	PASS	DP=15;VDB=0.02;SGB=0.604408;RPBZ=-1.51818;MQBZ=0.57735;MQSBZ=-1;BQBZ=0.872872;FS=0;MQ0F=0;AC=1;AN=6;DP4=2,4,2,0;MQ=41	GT:PL	0/0:0,3,42	0/0:0,9,101	0/1:65,0,72
OAR1	209689684	.	G	A	61.8131	PASS	DP=11;VDB=0.529687;SGB=1.11484;RPBZ=1.29099;MQBZ=1;MQSBZ=0.447214;BQBZ=1;FS=0;MQ0F=0;AC=1;AN=6;DP4=2,1,3,0;MQ=39	GT:PL	0/0:0,3,42	0/0:0,3,42	0/1:94,0,12
OAR1	209719212	.	C	T	121.923	PASS	DP=19;VDB=0.0708878;SGB=-2.16847;RPBZ=1.08129;MQBZ=-0.63187;MQSBZ=-0.625389;BQBZ=-0.499056;FS=0;MQ0F=0;AC=4;AN=6;DP4=1,5,2,4;MQ=37	GT:PL	0/1:30,0,36	0/1:84,0,99	1/1:42,3,0
OAR1	209872326	.	C	A	386.952	PASS	DP=41;VDB=0.0394076;SGB=1.76785;RPBZ=-1.68623;MQBZ=-1.5103;MQSBZ=0;BQBZ=0.146567;FS=0;MQ0F=0;AC=4;AN=6;DP4=3,5,9,7;MQ=40	GT:PL	0/1:156,0,24	1/1:201,24,0	0/1:66,0,198
OAR1	209911415	.	A	T	102.259	PASS	DP=86;VDB=0.167399;SGB=4.63151;RPBZ=-0.0905193;MQBZ=0.626452;MQSBZ=-0.903497;BQBZ=1.00255;FS=0;MQ0F=0;AC=1;AN=6;DP4=24,16,2,3;MQ=41	GT:PL	0/0:0,45,255	0/0:0,39,255	0/1:137,0,255
OAR1	210105871	.	A	G	383.954	PASS	DP=50;VDB=0.00487881;SGB=1.57516;RPBZ=-0.652666;MQBZ=1.16775;MQSBZ=-0.727607;BQBZ=-0.784965;FS=0;MQ0F=0;AC=3;AN=6;DP4=3,8,6,9;MQ=41	GT:PL	0/1:101,0,30	0/1:211,0,148	0/1:107,0,137
OAR1	210116846	.	C	T	159.151	PASS	DP=49;VDB=0.0121409;SGB=-0.866853;RPBZ=-0.800783;MQBZ=1.03726;MQSBZ=1.55588;BQBZ=0.735128;FS=0;MQ0F=0;AC=2;AN=6;DP4=13,8,3,4;MQ=40	GT:PL	0/0:0,18,201	0/1:145,0,166	0/1:51,0,225
OAR1	210188281	.	G	C	459.49	PASS	DP=66;VDB=0.000113521;SGB=10.7699;RPBZ=0.575792;MQBZ=-0.372295;MQSBZ=-0.262797;BQBZ=-0.548094;FS=0;MQ0F=0;AC=3;AN=6;DP4=10,6,10,10;MQ=39	GT:PL	0/0:0,27,255	1/1:255,27,0	0/1:245,0,172
OAR1	210213145	.	T	C	232.95	PASS	DP=23;VDB=0.261612;SGB=2.4014;RPBZ=-0.432228;MQBZ=1.41421;MQSBZ=0.845154;BQBZ=1.41421;FS=0;MQ0F=0;AC=3;AN=6;DP4=2,2,5,3;MQ=39	GT:PL	0/0:0,9,89	1/1:119,9,0	0/1:153,0,24
OAR1	210222971	.	C	T	377.972	PASS	DP=38;VDB=0.116482;SGB=8.37405;RPBZ=-0.847475;MQBZ=-0.750765;MQSBZ=-0.0794301;BQBZ=1.98471;FS=0;MQ0F=0;AC=3;AN=6;DP4=1,7,9,8;MQ=38	GT:PL	0/0:0,21,180	1/1:255,33,0	0/1:164,0,21
OAR1	210287437	.	A	G	31.9801	PASS	DP=49;VDB=0.0729503;SGB=-7.26569;RPBZ=1.21208;MQBZ=-1.49217;MQSBZ=-0.418046;BQBZ=1.03652;FS=0;MQ0F=0.0204082;AC=1;AN=6;DP4=10,12,2,2;MQ=36	GT:PL	0/0:0,12,183	0/1:66,0,84	0/0:0,15,255
OAR1	210322763	.	A	G	38.3883	PASS	DP=21;VDB=0.66;SGB=0.604408;RPBZ=0.47248;MQBZ=0.471405;MQSBZ=1.09545;BQBZ=0.471405;FS=0;MQ0F=0;AC=1;AN=6;DP4=3,6,2,0;MQ=41	GT:PL	0/1:77,6,0	0/0:0,15,180	0/0:0,12,125
OAR1	210343999	.	C	T	289.427	PASS	DP=55;VDB=0.143809;SGB=6.13093;RPBZ=-0.418722;MQBZ=-1.63414;MQSBZ=0.991265;BQBZ=0.415432;FS=0;MQ0F=0;AC=3;AN=6;DP4=7,9,11,2;MQ=40	GT:PL	1/1:246,30,0	0/1:84,0,160	0/0:0,33,255
OAR1	210454925	.	G	T	124.929	PASS	DP=50;VDB=0.168702;SGB=6.01014;RPBZ=-0.163624;MQBZ=0.0987552;MQSBZ=-0.293536;BQBZ=0.859207;FS=0;MQ0F=0;AC=1;AN=6;DP4=11,12,4,2;MQ=37	GT:PL	0/0:0,39,255	0/0:0,12,140	0/1:159,0,167
OAR1	210454958	.	C	T	94.9266	PASS	DP=49;VDB=0.324419;SGB=4.63151;RPBZ=-0.151887;MQBZ=0.527875;MQSBZ=-0.350173;BQBZ=0.835148;FS=0;MQ0F=0;AC=1;AN=6;DP4=8,15,4,1;MQ=37	GT:PL	0/0:0,39,255	0/0:0,9,119	0/1:129,0,183
OAR1	210633538	.	A	C	98.9724	PASS	DP=18;VDB=0.200442;SGB=2.87247;RPBZ=-0.951625;MQBZ=-1;MQSBZ=-0.654654;BQBZ=0.385518;FS=0;MQ0F=0;AC=2;AN=6;DP4=3,2,0,5;MQ=41	GT:PL	0/0:0,9,113	1/1:139,15,0	0/0:0,6,74
OAR1	210805664	.	G	A	70.9325	PASS	DP=36;VDB=0.516921;SGB=-1.63269;RPBZ=2.17604;MQBZ=-2.22288;MQSBZ=-1.21849;BQBZ=2.10644;FS=0;MQ0F=0;AC=2;AN=6;DP4=11,5,2,3;MQ=40	GT:PL	0/0:0,6,58	0/1:27,0,133	0/1:82,0,228
OAR1	210805716	.	C	T	72.308	PASS	DP=43;VDB=0.220755;SGB=1.90845;RPBZ=-2.26703;MQBZ=0.787296;MQSBZ=-2.21906;BQBZ=1.12815;FS=0;MQ0F=0;AC=1;AN=6;DP4=11,11,2,1;MQ=40	GT:PL	0/1:107,0,30	0/0:0,24,224	0/0:0,39,255
OAR1	210805772	.	G	A	30.8396	PASS	DP=34;VDB=0.02;SGB=0.604408;RPBZ=-1.97177;MQBZ=0.661888;MQSBZ=-1.71963;BQBZ=1.51186;FS=0;MQ0F=0;AC=1;AN=6;DP4=7,14,2,0;MQ=40	GT:PL	0/1:65,0,72	0/0:0,21,203	0/0:0,36,255
OAR1	210805773	.	T	C	30.8396	PASS	DP=34;VDB=0.02;SGB=0.604408;RPBZ=-2.02971;MQBZ=0.661888;MQSBZ=-1.71963;BQBZ=1.60896;FS=0;MQ0F=0;AC=1;AN=6;DP4=7,14,2,0;MQ=40	GT:PL	0/1:65,0,72	0/0:0,21,203	0/0:0,36,255
OAR1	210827389	.	T	C	56.2557	PASS	DP=21;VDB=0.309755;SGB=1.90845;RPBZ=2.3153;BQBZ=-0.330836;FS=0;MQ0F=0;AC=1;AN=6;DP4=5,4,1,2;MQ=42	GT:PL	0/0:0,6,84	0/1:90,0,129	0/0:0,9,113
OAR1	211234071	.	G	A	280.331	PASS	DP=43;VDB=0.0467892;SGB=4.58191;RPBZ=-0.873235;MQBZ=0.352991;MQSBZ=0.0518999;BQBZ=0.68803;FS=0;MQ0F=0;AC=2;AN=6;DP4=11,2,4,7;MQ=39	GT:PL	0/0:0,24,220	0/1:131,0,84	0/1:186,0,49
OAR1	211288123	.	C	T	257.523	PASS	DP=39;VDB=0.0934367;SGB=3.91527;RPBZ=0.760216;MQBZ=0.315032;MQSBZ=0.878583;BQBZ=0.329483;FS=0;MQ0F=0;AC=3;AN=6;DP4=11,3,5,5;MQ=37	GT:PL	1/1:176,18,0	0/1:122,0,59	0/0:0,33,255
OAR1	211393010	.	A	G	58.7799	PASS	DP=62;VDB=0.21346;SGB=1.90845;RPBZ=1.53713;MQBZ=-0.362142;MQSBZ=-1.38849;BQBZ=-0.348608;FS=0;MQ0F=0;AC=1;AN=6;DP4=18,14,2,1;MQ=40	GT:PL	0/0:0,51,255	0/1:93,0,121	0/0:0,33,255
OAR1	211403222	.	T	C	57.7284	PASS	DP=52;VDB=0.0249187;SGB=1.90845;RPBZ=-0.947703;MQBZ=0.479749;MQSBZ=1.17514;BQBZ=1.15573;FS=0;MQ0F=0;AC=1;AN=6;DP4=15,12,3,0;MQ=41	GT:PL	0/0:0,39,255	0/1:92,0,63	0/0:0,36,255
OAR1	211515771	.	A	G	81.9603	PASS	DP=41;VDB=0.0131987;SGB=4.63151;RPBZ=-1.14379;MQBZ=-1.35181;MQSBZ=-0.209998;BQBZ=0.579314;FS=0;MQ0F=0;AC=1;AN=6;DP4=12,7,3,2;MQ=38	GT:PL	0/0:0,9,95	0/1:116,0,151	0/0:0,33,255
OAR1	21169784	.	C	T	34.9785	PASS	DP=30;VDB=0.36;SGB=0.604408;RPBZ=-0.171379;MQBZ=0.728423;MQSBZ=0.252722;BQBZ=-1.72251;FS=0;MQ0F=0;AC=1;AN=6;DP4=8,5,1,1;MQ=37	GT:PL	0/0:0,21,180	0/1:69,0,88	0/0:0,9,119
OAR1	211706430	.	T	C	30.8324	PASS	DP=47;VDB=0.58;SGB=0.604408;RPBZ=0.771665;BQBZ=0.979071;FS=0;MQ0F=0;AC=1;AN=6;DP4=19,7,2,0;MQ=42	GT:PL	0/0:0,24,198	0/1:65,0,72	0/0:0,48,255
OAR1	211978893	.	C	T	77.8105	PASS	DP=36;VDB=0.336489;SGB=1.90845;RPBZ=0.224099;BQBZ=0.630126;FS=0;MQ0F=0;AC=2;AN=6;DP4=8,8,2,1;MQ=42	GT:PL	1/1:118,9,0	0/0:0,30,255	0/0:0,18,211
OAR1	212325519	.	A	T	383.576	PASS	DP=41;VDB=0.070607;SGB=6.58314;RPBZ=0.649196;MQBZ=0.783156;MQSBZ=0.668747;BQBZ=1.43657;FS=0;MQ0F=0;AC=3;AN=6;DP4=3,5,11,4;MQ=40	GT:PL	0/0:0,9,102	1/1:229,24,0	0/1:194,0,135
OAR1	212371504	.	C	G	161.519	PASS	DP=23;VDB=0.0411825;SGB=1.24088;RPBZ=0.142857;MQBZ=-0.227128;MQSBZ=1.16369;BQBZ=-0.351866;FS=0;MQ0F=0;AC=3;AN=6;DP4=5,2,3,3;MQ=39	GT:PL	1/1:102,9,0	0/0:0,15,181	0/1:99,0,47
OAR1	212413994	.	A	G	210.624	PASS	DP=33;VDB=0.000664084;SGB=2.64773;RPBZ=-0.974264;BQBZ=0.651017;FS=0;MQ0F=0;AC=2;AN=6;DP4=5,4,5,3;MQ=42	GT:PL	0/0:0,3,42	0/1:60,0,130	0/1:185,0,117
OAR1	212458945	.	A	T	192.773	PASS	DP=74;VDB=0.429587;SGB=11.5453;RPBZ=2.3398;MQBZ=-1.10873;MQSBZ=0.270151;BQBZ=-1.48956;FS=0;MQ0F=0;AC=1;AN=6;DP4=14,18,6,4;MQ=38	GT:PL	0/0:0,45,255	0/1:227,0,175	0/0:0,30,251
OAR1	212566829	.	C	T	69.8462	PASS	DP=15;VDB=0.0618664;SGB=1.56341;RPBZ=-2.69615;BQBZ=0.125988;FS=0;MQ0F=0;AC=2;AN=6;DP4=6,1,1,2;MQ=42	GT:PL	0/0:0,6,72	1/1:109,9,0	0/0:0,15,156
OAR1	212857755	.	G	A	75.4063	PASS	DP=57;VDB=0.144094;SGB=-0.864905;RPBZ=-0.377288;MQBZ=-1.19897;MQSBZ=-0.150885;BQBZ=0.989505;FS=0;MQ0F=0;AC=1;AN=6;DP4=14,12,3,4;MQ=30	GT:PL	0/0:0,18,146	0/1:109,0,104	0/0:0,5,255
OAR1	213352517	.	A	G	213.017	PASS	DP=68;VDB=0.00152328;SGB=1.06266;RPBZ=1.31141;MQBZ=-0.282905;MQSBZ=1.55479;BQBZ=0.316384;FS=0;MQ0F=0;AC=2;AN=6;DP4=17,11,6,6;MQ=39	GT:PL	0/0:0,21,179	1/1:255,33,0	0/0:0,24,255
OAR1	213604431	.	C	A	157.793	PASS	DP=88;VDB=0.632198;SGB=7.39213;RPBZ=0.809781;MQBZ=0.144808;MQSBZ=0.985145;BQBZ=-0.414244;FS=0;MQ0F=0;AC=1;AN=6;DP4=21,19,5,2;MQ=40	GT:PL	0/0:0,33,255	0/1:192,0,149	0/0:0,69,255
OAR1	213661591	.	A	G	34.7482	PASS	DP=31;VDB=0.7;SGB=0.604408;RPBZ=0.59812;MQBZ=0.802067;MQSBZ=-0.608347;BQBZ=0.6733;FS=0;MQ0F=0;AC=1;AN=6;DP4=5,10,1,1;MQ=38	GT:PL	0/1:69,0,105	0/0:0,18,200	0/0:0,18,171
OAR1	213743644	.	C	T	100.921	PASS	DP=27;VDB=0.0949329;SGB=3.26056;RPBZ=-1.24252;MQBZ=-0.662051;MQSBZ=0;BQBZ=1.5565;FS=0;MQ0F=0;AC=1;AN=6;DP4=5,6,2,2;MQ=40	GT:PL	0/0:0,9,106	0/1:135,0,60	0/0:0,18,188
OAR1	213766327	.	G	A	425.443	PASS	DP=79;VDB=0.00590304;SGB=13.4146;RPBZ=-0.545279;MQBZ=-0.176963;MQSBZ=-1.54447;BQBZ=0.454885;FS=0;MQ0F=0;AC=3;AN=6;DP4=6,12,7,18;MQ=40	GT:PL	1/1:255,45,0	0/0:0,33,255	0/1:211,0,138
OAR1	213826333	.	A	G	98.6252	PASS	DP=37;VDB=0.0846985;SGB=6.01014;RPBZ=0.923276;MQBZ=-1.3708;MQSBZ=0.365546;BQBZ=0.408693;FS=0;MQ0F=0;AC=1;AN=6;DP4=11,6,6,0;MQ=40	GT:PL	0/0:0,3,42	0/0:0,30,255	0/1:132,0,167
OAR1	213826335	.	C	G	94.5834	PASS	DP=38;VDB=0.0887943;SGB=6.01014;RPBZ=0.807157;MQBZ=-1.3708;MQSBZ=0.610479;BQBZ=0.160064;FS=0;MQ0F=0;AC=1;AN=6;DP4=10,7,6,0;MQ=40	GT:PL	0/0:0,3,42	0/0:0,30,245	0/1:128,0,171
OAR1	213841876	.	T	C	236.415	PASS	DP=30;VDB=0.00667785;SGB=-1.69982;RPBZ=1.02362;MQBZ=-0.842249;MQSBZ=0.131415;BQBZ=0.669439;FS=0;MQ0F=0;AC=3;AN=6;DP4=3,5,4,5;MQ=39	GT:PL	0/1:47,0,105	0/1:75,0,15	0/1:149,0,117
OAR1	213948720	.	C	T	259.494	PASS	DP=38;VDB=0.0920818;SGB=-1.3634;RPBZ=-0.563913;MQBZ=0.550482;MQSBZ=0.38694;BQBZ=-0.478634;FS=0;MQ0F=0;AC=3;AN=6;DP4=8,3,4,7;MQ=39	GT:PL	0/1:88,0,47	0/1:103,0,103	0/1:103,0,143
OAR1	214090011	.	G	T	37.1059	PASS	DP=81;VDB=0.421281;SGB=1.90845;RPBZ=1.89879;MQBZ=0.47347;MQSBZ=0.498785;BQBZ=-1.65166;FS=0;MQ0F=0;AC=1;AN=6;DP4=22,20,1,2;MQ=40	GT:PL	0/1:72,0,198	0/0:0,42,255	0/0:0,63,255
OAR1	214184569	.	G	C	369.451	PASS	DP=59;VDB=0.0062008;SGB=-0.370482;RPBZ=0.961923;MQBZ=1.24221;MQSBZ=-0.0886435;BQBZ=-1.21027;FS=0;MQ0F=0;AC=3;AN=6;DP4=6,11,7,9;MQ=40	GT:PL	0/1:68,0,79	0/1:122,0,152	0/1:214,0,230
OAR1	214219883	.	A	T	41.458	PASS	DP=18;VDB=0.36;SGB=0.604408;RPBZ=2.04939;BQBZ=0.872872;FS=0;MQ0F=0;AC=1;AN=6;DP4=4,2,1,1;MQ=42	GT:PL	0/0:0,6,84	0/1:75,0,33	0/0:0,9,80
OAR1	214299707	.	C	T	40.7326	PASS	DP=29;VDB=0.8;SGB=0.604408;RPBZ=-0.958315;BQBZ=0.969458;FS=0;MQ0F=0;AC=1;AN=6;DP4=6,8,1,1;MQ=42	GT:PL	0/0:0,12,148	0/1:75,0,33	0/0:0,27,255
OAR1	214447552	.	T	C	36.6433	PASS	DP=25;VDB=0.106137;SGB=-7.26569;RPBZ=1.58666;MQBZ=-1.70354;MQSBZ=-1.67145;BQBZ=-1.22529;FS=0;MQ0F=0;AC=3;AN=6;DP4=6,5,0,4;MQ=36	GT:PL	0/1:9,0,88	0/1:47,0,42	0/1:17,0,152
OAR1	214536959	.	A	G	69.0743	PASS	DP=16;VDB=0.249971;SGB=-2.48239;RPBZ=-0.879883;MQBZ=-1.22474;MQSBZ=1;BQBZ=-1.82981;FS=0;MQ0F=0;AC=5;AN=6;DP4=3,3,2,2;MQ=41	GT:PL	1/1:45,6,0	1/1:42,3,0	0/1:15,0,186
OAR1	21461099	.	A	G	293.587	PASS	DP=33;VDB=0.00514092;SGB=3.84447;RPBZ=0.0889902;MQBZ=0.30529;MQSBZ=-1.2136;BQBZ=0.824621;FS=0;MQ0F=0;AC=4;AN=6;DP4=4,4,5,5;MQ=39	GT:PL	1/1:101,9,0	0/0:0,24,241	1/1:234,21,0
OAR1	214882888	.	A	T	52.1105	PASS	DP=100;VDB=8.21528e-06;SGB=-15.2595;RPBZ=-5.41088;MQBZ=-6.42005;MQSBZ=1.23619;BQBZ=0.554132;FS=0;MQ0F=0.02;AC=2;AN=6;DP4=19,24,12,5;MQ=33	GT:PL	0/1:18,0,255	0/1:70,0,226	0/0:1,0,255
OAR1	214882889	.	A	G	79.5191	PASS	DP=103;VDB=2.3554e-05;SGB=-15.8732;RPBZ=-5.54486;MQBZ=-6.18218;MQSBZ=1.15311;BQBZ=1.85497;FS=0;MQ0F=0.0194175;AC=2;AN=6;DP4=19,24,13,5;MQ=34	GT:PL	0/1:40,0,255	0/1:75,0,226	0/0:1,0,255
OAR1	215275138	.	G	A	410.011	PASS	DP=57;VDB=0.0705593;SGB=-0.227173;RPBZ=0.1675;MQBZ=4.88809;MQSBZ=1.26814;BQBZ=-1.58747;FS=0;MQ0F=0.157895;AC=5;AN=6;DP4=6,7,5,12;MQ=23	GT:PL	0/1:104,0,13	1/1:195,9,0	1/1:143,4,0
OAR1	215313512	.	G	T	257.856	PASS	DP=36;VDB=0.0265944;SGB=4.61211;RPBZ=0.708563;MQBZ=0.154158;MQSBZ=-1.52435;BQBZ=0.13316;FS=0;MQ0F=0;AC=2;AN=6;DP4=3,7,4,7;MQ=40	GT:PL	0/1:108,0,92	0/0:0,12,148	0/1:186,0,57
OAR1	215348000	.	C	T	42.6319	PASS	DP=20;VDB=0.045681;SGB=-2.36533;RPBZ=2.63961;MQBZ=-2.81859;MQSBZ=-3.60555;BQBZ=0.883737;FS=0;MQ0F=0;AC=2;AN=6;DP4=11,0,1,2;MQ=41	GT:PL	0/1:52,0,47	0/0:0,15,111	0/1:27,0,94
OAR1	215775864	.	G	A	91.6065	PASS	DP=24;VDB=0.43596;SGB=0.618465;RPBZ=-1.16043;MQBZ=-0.3346;MQSBZ=-0.354897;BQBZ=-0.390814;FS=0;MQ0F=0;AC=3;AN=6;DP4=3,6,1,4;MQ=39	GT:PL	0/1:30,0,86	1/1:101,9,0	0/0:0,18,168
OAR1	215972887	.	T	C	128.518	PASS	DP=26;VDB=0.0663189;SGB=1.26965;RPBZ=0.841927;MQBZ=-0.990113;MQSBZ=1.67622;BQBZ=0.270031;FS=0;MQ0F=0;AC=2;AN=6;DP4=2,6,2,4;MQ=39	GT:PL	0/1:66,0,125	0/1:98,0,27	0/0:0,9,119
OAR1	21614690	.	G	A	100.77	PASS	DP=69;VDB=0.0175511;SGB=4.63151;RPBZ=-0.979701;MQBZ=-1.07938;MQSBZ=-1.82965;BQBZ=-1.75953;FS=0;MQ0F=0;AC=1;AN=6;DP4=17,15,2,3;MQ=40	GT:PL	0/0:0,30,255	0/1:135,0,159	0/0:0,48,255
OAR1	216186918	.	A	T	510.884	PASS	DP=42;VDB=0.0011407;SGB=3.18994;RPBZ=-0.580236;MQBZ=-1.12882;MQSBZ=-0.808507;BQBZ=1.15971;FS=0;MQ0F=0;AC=5;AN=6;DP4=0,4,8,11;MQ=40	GT:PL	0/1:111,0,101	1/1:179,15,0	1/1:255,30,0
OAR1	216401041	.	C	T	34.9148	PASS	DP=24;VDB=0.44;SGB=0.604408;RPBZ=0.702316;MQBZ=1.01371;MQSBZ=-1.10516;BQBZ=1.1767;FS=0;MQ0F=0;AC=1;AN=6;DP4=6,7,1,1;MQ=38	GT:PL	0/1:69,0,99	0/0:0,21,210	0/0:0,9,84
OAR1	216452748	.	C	T	292.041	PASS	DP=23;VDB=0.103854;SGB=3.62959;RPBZ=-1.0923;MQBZ=0.273824;MQSBZ=-0.165808;BQBZ=1.21633;FS=0;MQ0F=0;AC=4;AN=6;DP4=2,1,2,9;MQ=38	GT:PL	1/1:115,12,0	0/0:0,9,96	1/1:217,21,0
OAR1	216480840	.	G	A	74.9183	PASS	DP=31;VDB=0.0499763;SGB=3.26056;RPBZ=0.107539;MQBZ=-2.15514;MQSBZ=-0.633866;BQBZ=-1.73324;FS=0;MQ0F=0;AC=2;AN=6;DP4=3,11,1,3;MQ=37	GT:PL	0/0:0,6,77	1/1:115,12,0	0/0:0,36,255
OAR1	216584862	.	A	T	467.983	PASS	DP=60;VDB=0.119673;SGB=12.2985;RPBZ=-1.91381;MQBZ=-0.289448;MQSBZ=-0.392205;BQBZ=1.76306;FS=0;MQ0F=0;AC=4;AN=6;DP4=7,4,13,11;MQ=40	GT:PL	1/1:255,39,0	0/0:0,33,255	1/1:255,33,0
OAR1	216619406	.	A	G	504.821	PASS	DP=35;VDB=0.0331699;SGB=1.96884;RPBZ=0.569522;MQBZ=-0.721428;MQSBZ=1.24446;BQBZ=0.75;FS=0;MQ0F=0;AC=5;AN=6;DP4=2,0,8,10;MQ=37	GT:PL	1/1:187,18,0	0/1:181,0,49	1/1:172,18,0
OAR1	216655121	.	T	A	214.535	PASS	DP=16;VDB=0.110731;SGB=3.51568;RPBZ=-0.700569;MQBZ=-0.787499;MQSBZ=0.482243;BQBZ=-0.931695;FS=0;MQ0F=0;AC=5;AN=6;DP4=0,1,4,5;MQ=36	GT:PL	0/1:0,3,42	1/1:23,3,0	1/1:227,24,0
OAR1	216703186	.	T	C	75.4264	PASS	DP=11;VDB=0.440791;SGB=-0.169451;RPBZ=0;BQBZ=1.22474;FS=0;MQ0F=0;AC=4;AN=6;DP4=0,2,1,2;MQ=42	GT:PL	0/1:0,3,36	1/1:42,3,0	0/1:68,0,33
OAR1	216722787	.	T	C	332.366	PASS	DP=50;VDB=0.000251677;SGB=2.35336;RPBZ=1.21742;MQBZ=-0.671563;MQSBZ=-0.122884;BQBZ=-0.284886;FS=0;MQ0F=0;AC=3;AN=6;DP4=2,8,12,4;MQ=40	GT:PL	0/1:151,0,24	0/1:24,0,163	0/1:192,0,94
OAR1	216734052	.	A	G	39.9337	PASS	DP=11;VDB=0.06;SGB=0.592737;RPBZ=1.85164;BQBZ=-0.273861;FS=0;MQ0F=0;AC=1;AN=6;DP4=3,1,2,0;MQ=42	GT:PL	0/1:77,6,0	0/0:0,6,78	0/0:0,6,77
OAR1	216779034	.	G	A	237.562	PASS	DP=37;VDB=0.125735;SGB=4.08523;RPBZ=0.958453;MQBZ=1.13049;MQSBZ=0.466736;BQBZ=0.486;FS=0;MQ0F=0;AC=3;AN=6;DP4=6,5,3,7;MQ=39	GT:PL	0/0:0,12,138	1/1:221,24,0	0/1:57,0,182
OAR1	216825927	.	C	A	77.1199	PASS	DP=49;VDB=0.00701511;SGB=3.26056;RPBZ=-1.71709;MQBZ=0.614965;MQSBZ=-0.280692;BQBZ=0.30448;FS=0;MQ0F=0;AC=1;AN=6;DP4=11,11,4,0;MQ=40	GT:PL	0/1:112,0,27	0/0:0,30,255	0/0:0,33,255
OAR1	216867369	.	T	C	189.368	PASS	DP=31;VDB=0.100903;SGB=-1.71005;RPBZ=0.0442884;MQBZ=-1.2136;MQSBZ=-0.242719;BQBZ=-0.160128;FS=0;MQ0F=0;AC=3;AN=6;DP4=6,3,3,6;MQ=36	GT:PL	0/1:30,0,102	0/1:73,0,94	0/1:121,0,66
OAR1	216926943	.	G	A	31.8121	PASS	DP=42;VDB=0.26;SGB=0.604408;RPBZ=-0.682323;MQBZ=0.643328;MQSBZ=-0.596822;BQBZ=-0.499661;FS=0;MQ0F=0;AC=1;AN=6;DP4=8,14,1,1;MQ=38	GT:PL	0/1:66,0,54	0/0:0,33,255	0/0:0,27,255
OAR1	217188184	.	A	G	184.72	PASS	DP=60;VDB=0.000751702;SGB=8.77574;RPBZ=0.876454;MQBZ=-0.345267;MQSBZ=-1.35357;BQBZ=0.458327;FS=0;MQ0F=0;AC=1;AN=6;DP4=8,18,4,4;MQ=40	GT:PL	0/1:220,0,9	0/0:0,33,255	0/0:0,42,255
OAR1	217215983	.	T	C	186.988	PASS	DP=24;VDB=0.00104;SGB=2.4014;RPBZ=-0.854302;MQBZ=0.0809937;MQSBZ=0.240489;BQBZ=-0.822851;FS=0;MQ0F=0;AC=3;AN=6;DP4=2,4,5,3;MQ=36	GT:PL	0/0:0,3,42	1/1:177,15,0	0/1:48,0,137
OAR1	217609879	.	G	T	343.337	PASS	DP=64;VDB=1.19234e-05;SGB=7.03952;RPBZ=-0.671098;MQBZ=0.597775;MQSBZ=-0.593314;BQBZ=0.262563;FS=0;MQ0F=0;AC=4;AN=6;DP4=7,5,12,11;MQ=38	GT:PL	0/1:18,0,205	0/1:107,0,86	1/1:255,54,0
OAR1	217609955	.	A	G	45	PASS	DP=43;VDB=0.42;SGB=0.604408;RPBZ=0.366639;MQBZ=0.590788;MQSBZ=-1.01182;BQBZ=0.470751;FS=0;MQ0F=0;AC=1;AN=6;DP4=12,7,1,1;MQ=39	GT:PL	0/1:84,6,0	0/0:0,27,231	0/0:0,30,255
OAR1	217623829	.	A	C	293.4	PASS	DP=45;VDB=0.0192408;SGB=4.61211;RPBZ=-2.25936;MQBZ=1.60357;MQSBZ=1.60357;BQBZ=-0.576971;FS=0;MQ0F=0;AC=2;AN=6;DP4=9,5,5,6;MQ=37	GT:PL	0/0:0,21,202	0/1:199,0,27	0/1:131,0,126
OAR1	217738192	.	T	A	55.063	PASS	DP=26;VDB=0.0649539;SGB=1.90845;RPBZ=-0.291819;MQBZ=0.731925;MQSBZ=-1.79284;BQBZ=1.29553;FS=0;MQ0F=0;AC=1;AN=6;DP4=6,6,3,0;MQ=40	GT:PL	0/0:0,18,185	0/0:0,9,113	0/1:89,0,101
OAR1	217738289	.	G	A	58.0206	PASS	DP=10;VDB=0.327477;SGB=1.11484;RPBZ=0;BQBZ=1.26014;FS=0;MQ0F=0;AC=2;AN=6;DP4=1,3,0,3;MQ=42	GT:PL	1/1:96,9,0	0/0:0,3,23	0/0:0,9,68
OAR1	217766829	.	A	G	156.794	PASS	DP=57;VDB=0.119488;SGB=7.39213;RPBZ=2.01013;MQBZ=0.268294;MQSBZ=0.6873;BQBZ=0.540869;FS=0;MQ0F=0;AC=1;AN=6;DP4=9,16,3,4;MQ=38	GT:PL	0/0:0,24,195	0/0:0,33,255	0/1:191,0,139
OAR1	217794036	.	G	A	446.595	PASS	DP=100;VDB=9.17174e-06;SGB=0.733623;RPBZ=-1.69267;MQBZ=-4.8105;MQSBZ=-0.699177;BQBZ=1.83163;FS=0;MQ0F=0;AC=3;AN=6;DP4=24,11,8,14;MQ=39	GT:PL	0/1:180,0,211	0/1:110,0,253	0/1:192,0,255
OAR1	217794108	.	T	C	309.747	PASS	DP=77;VDB=0.0192184;SGB=-0.419235;RPBZ=0.146204;MQBZ=-4.63457;MQSBZ=-0.942896;BQBZ=-0.500405;FS=0;MQ0F=0;AC=3;AN=6;DP4=13,10,3,13;MQ=39	GT:PL	0/1:115,0,213	0/1:80,0,146	0/1:150,0,248
OAR1	217794112	.	G	A	305.691	PASS	DP=76;VDB=0.0189026;SGB=-0.419235;RPBZ=0.146196;MQBZ=-4.63457;MQSBZ=-0.942896;BQBZ=-0.320195;FS=0;MQ0F=0;AC=3;AN=6;DP4=13,10,3,13;MQ=39	GT:PL	0/1:111,0,218	0/1:80,0,146	0/1:150,0,248
OAR1	217794123	.	G	A	97.608	PASS	DP=41;VDB=0.0846903;SGB=-10.3495;RPBZ=1.28128;MQBZ=-4.35877;MQSBZ=-0.755087;BQBZ=1.46408;FS=0;MQ0F=0;AC=3;AN=6;DP4=1,22,0,9;MQ=38	GT:PL	0/1:78,0,122	0/1:51,0,54	0/1:3,0,140
OAR1	217794146	.	T	C	136.646	PASS	DP=28;VDB=0.0323128;SGB=-10.9635;RPBZ=1.70607;MQBZ=-3.53189;BQBZ=-2.83762;FS=0;MQ0F=0;AC=3;AN=6;DP4=0,18,0,10;MQ=38	GT:PL	0/1:61,0,118	0/1:51,0,108	0/1:61,0,124
OAR1	217826419	.	A	T	266.683	PASS	DP=41;VDB=0.000469097;SGB=4.58191;RPBZ=0.588329;MQBZ=-1.2134;MQSBZ=-0.840049;BQBZ=-2.56226;FS=0;MQ0F=0;AC=3;AN=6;DP4=6,6,5,6;MQ=40	GT:PL	0/0:0,18,204	1/1:206,18,0	0/1:101,0,177
OAR1	218243031	.	A	G	179.02	PASS	DP=65;VDB=0.307124;SGB=10.1602;RPBZ=-0.587868;MQBZ=0.619464;MQSBZ=0.279224;BQBZ=0.0503173;FS=0;MQ0F=0;AC=2;AN=6;DP4=15,12,8,1;MQ=39	GT:PL	1/1:221,27,0	0/0:0,24,241	0/0:0,57,255
OAR1	218370548	.	G	A	115.891	PASS	DP=13;VDB=0.0058656;SGB=0.00946272;RPBZ=-2.47729;BQBZ=0.68313;FS=0;MQ0F=0;AC=4;AN=6;DP4=1,3,3,1;MQ=42	GT:PL	1/1:77,6,0	0/0:0,12,137	1/1:78,6,0
OAR1	218419202	.	T	A	64.7881	PASS	DP=47;VDB=0.943964;SGB=1.90845;RPBZ=-0.570601;MQBZ=0.377964;MQSBZ=-1.08711;BQBZ=0.546536;FS=0;MQ0F=0;AC=1;AN=6;DP4=12,9,1,2;MQ=41	GT:PL	0/0:0,18,194	0/1:99,0,128	0/0:0,33,255
OAR1	218580318	.	G	T	268.978	PASS	DP=75;VDB=0.00870472;SGB=1.4481;RPBZ=-0.0983584;MQBZ=-1.45374;MQSBZ=0.861977;BQBZ=-1.30238;FS=0;MQ0F=0;AC=2;AN=6;DP4=12,16,6,7;MQ=39	GT:PL	0/0:0,42,255	0/1:134,0,112	0/1:171,0,255
OAR1	218692256	.	C	T	67.9038	PASS	DP=23;VDB=0.401962;SGB=1.90845;RPBZ=0.857008;MQBZ=0;MQSBZ=-1.0556;BQBZ=1.03923;FS=0;MQ0F=0;AC=1;AN=6;DP4=4,6,2,1;MQ=40	GT:PL	0/0:0,12,137	0/0:0,12,153	0/1:102,0,50
OAR1	218777424	.	A	C	217.823	PASS	DP=81;VDB=0.389964;SGB=-13.4182;RPBZ=-0.357466;MQBZ=2.16001;MQSBZ=-0.752346;BQBZ=-0.524093;FS=0;MQ0F=0;AC=2;AN=6;DP4=15,19,7,7;MQ=37	GT:PL	0/1:3,0,255	0/0:9,39,245	0/1:249,0,203
OAR1	218781715	.	G	A	94.5926	PASS	DP=20;VDB=0.0376133;SGB=3.78388;RPBZ=-0.590491;MQBZ=-1.74773;MQSBZ=1.24838;BQBZ=-0.396412;FS=0;MQ0F=0;AC=2;AN=6;DP4=5,2,2,3;MQ=37	GT:PL	0/0:0,6,72	1/1:135,15,0	0/0:0,15,176
OAR1	218825343	.	A	C	318.669	PASS	DP=34;VDB=0.000264485;SGB=7.12031;RPBZ=0.315889;MQBZ=-0.927079;MQSBZ=-0.613307;BQBZ=0.54917;FS=0;MQ0F=0;AC=2;AN=6;DP4=0,5,4,11;MQ=38	GT:PL	0/1:141,0,24	0/0:0,9,96	0/1:215,0,9
OAR1	218840921	.	C	G	111.055	PASS	DP=25;VDB=0.187998;SGB=3.78388;RPBZ=-0.248297;MQBZ=-0.414039;MQSBZ=-1.19523;BQBZ=-0.516911;FS=0;MQ0F=0;AC=1;AN=6;DP4=3,7,3,2;MQ=40	GT:PL	0/0:0,12,117	0/0:0,9,113	0/1:145,0,73
OAR1	218870688	.	A	C	285.625	PASS	DP=57;VDB=0.0903003;SGB=6.02524;RPBZ=-0.240605;MQBZ=0.390223;MQSBZ=0.38693;BQBZ=-0.639066;FS=0;MQ0F=0;AC=2;AN=6;DP4=9,9,8,5;MQ=40	GT:PL	0/1:125,0,8	0/0:0,24,255	0/1:197,0,227
OAR1	218880225	.	T	C	50.7504	PASS	DP=18;VDB=0.598038;SGB=1.56341;RPBZ=-0.104464;MQBZ=-0.390868;MQSBZ=-0.699206;BQBZ=0.121988;FS=0;MQ0F=0;AC=1;AN=6;DP4=4,4,2,1;MQ=38	GT:PL	0/0:0,3,42	0/0:0,12,148	0/1:84,0,80
OAR1	219204188	.	A	T	102.557	PASS	DP=29;VDB=0.935868;SGB=-2.00512;RPBZ=-0.610847;MQBZ=0.845154;MQSBZ=-0.184428;BQBZ=-1.11519;FS=0;MQ0F=0;AC=3;AN=6;DP4=7,5,2,2;MQ=39	GT:PL	1/1:119,9,0	0/1:23,0,36	0/0:0,33,255
OAR1	219271198	.	G	T	467.974	PASS	DP=75;VDB=1.22553e-06;SGB=13.5336;RPBZ=-0.943217;MQBZ=-1.44587;MQSBZ=1.83453;BQBZ=-0.886047;FS=0;MQ0F=0;AC=4;AN=6;DP4=11,6,15,9;MQ=39	GT:PL	1/1:255,39,0	1/1:255,33,0	0/0:0,51,255
OAR1	219357634	.	C	T	341.664	PASS	DP=42;VDB=5.5603e-05;SGB=5.52494;RPBZ=-0.931873;MQBZ=0.109831;MQSBZ=0.544981;BQBZ=1.36846;FS=0;MQ0F=0;AC=3;AN=6;DP4=4,6,8,5;MQ=38	GT:PL	0/0:0,18,166	0/1:158,0,128	1/1:224,24,0
OAR1	21953759	.	C	T	507.52	PASS	DP=77;VDB=1.569e-05;SGB=0.542988;RPBZ=-1.31459;MQBZ=1.20069;MQSBZ=0.18627;BQBZ=-0.167873;FS=0;MQ0F=0;AC=3;AN=6;DP4=14,9,11,10;MQ=40	GT:PL	0/1:236,0,93	0/1:88,0,172	0/1:218,0,255
OAR1	219546427	.	T	C	131.279	PASS	DP=15;VDB=0.724522;SGB=1.29402;RPBZ=0.666667;MQBZ=-1.1547;MQSBZ=-1.1547;BQBZ=-1.14564;FS=0;MQ0F=0;AC=4;AN=6;DP4=0,2,2,4;MQ=39	GT:PL	0/1:0,3,42	1/1:77,6,0	0/1:90,0,27
OAR1	220249271	.	G	T	142.825	PASS	DP=62;VDB=0.0348254;SGB=10.1602;RPBZ=-1.1587;MQBZ=-1.37656;MQSBZ=-1.43676;BQBZ=-0.97517;FS=0;MQ0F=0;AC=1;AN=6;DP4=16,13,2,7;MQ=38	GT:PL	0/0:0,27,248	0/1:177,0,182	0/0:0,39,255
OAR1	220331756	.	A	G	41.2777	PASS	DP=13;VDB=0.56;SGB=0.604408;RPBZ=0.68313;MQBZ=0.57735;MQSBZ=-0.377964;BQBZ=1.18322;FS=0;MQ0F=0;AC=1;AN=6;DP4=0,6,1,1;MQ=39	GT:PL	0/0:0,6,72	0/0:0,9,101	0/1:75,0,15
OAR1	220404064	.	C	T	107.974	PASS	DP=18;VDB=0.121446;SGB=2.63855;RPBZ=1.56006;MQBZ=-0.152145;MQSBZ=-1.21716;BQBZ=-0.306186;FS=0;MQ0F=0;AC=2;AN=6;DP4=2,4,2,2;MQ=40	GT:PL	0/0:0,9,92	1/1:148,12,0	0/0:0,9,118
OAR1	220465445	.	A	G	34.7671	PASS	DP=37;VDB=0.126715;SGB=1.90845;RPBZ=-0.674102;MQBZ=-1.71046;MQSBZ=1.55777;BQBZ=0.112493;FS=0;MQ0F=0;AC=1;AN=6;DP4=11,8,1,2;MQ=37	GT:PL	0/0:0,18,207	0/0:0,30,253	0/1:69,0,101
OAR1	220500999	.	C	T	107.682	PASS	DP=14;VDB=0.510154;SGB=1.39949;RPBZ=0.707107;FS=0;MQ0F=0;AC=2;AN=6;DP4=0,3,3,1;MQ=42	GT:PL	0/0:0,6,77	0/0:0,3,42	1/1:146,12,0
OAR1	220578219	.	C	T	109.757	PASS	DP=36;VDB=0.41447;SGB=6.01014;RPBZ=0.487801;MQBZ=-0.0548093;MQSBZ=1.96092;BQBZ=0.250271;FS=0;MQ0F=0;AC=1;AN=6;DP4=10,6,2,4;MQ=37	GT:PL	0/0:0,12,138	0/0:0,27,236	0/1:144,0,74
OAR1	22062949	.	G	A	228.746	PASS	DP=44;VDB=0.000585976;SGB=3.97131;RPBZ=0.758724;MQBZ=0.704681;MQSBZ=-0.706015;BQBZ=1.71066;FS=0;MQ0F=0;AC=2;AN=6;DP4=12,5,7,3;MQ=38	GT:PL	0/1:164,0,137	0/0:0,27,213	0/1:101,0,50
OAR1	22062953	.	A	C	105.797	PASS	DP=44;VDB=0.226768;SGB=4.63151;RPBZ=1.1953;MQBZ=0.092214;MQSBZ=-0.493911;BQBZ=0;FS=0;MQ0F=0;AC=1;AN=6;DP4=15,7,3,2;MQ=38	GT:PL	0/1:140,0,167	0/0:0,27,224	0/0:0,18,165
OAR1	220645334	.	G	T	142.272	PASS	DP=33;VDB=0.911206;SGB=6.01014;RPBZ=-0.977257;MQBZ=1.56355;MQSBZ=0;BQBZ=1.7186;FS=0;MQ0F=0;AC=1;AN=6;DP4=6,9,3,3;MQ=37	GT:PL	0/0:0,6,78	0/0:0,21,155	0/1:176,0,157
OAR1	22067666	.	G	A	33.5622	PASS	DP=23;VDB=0.02;SGB=0.604408;RPBZ=-1.05752;MQBZ=0.574169;MQSBZ=-0.731925;BQBZ=0.759555;FS=0;MQ0F=0;AC=1;AN=6;DP4=3,10,0,2;MQ=40	GT:PL	0/0:0,9,118	0/1:68,0,14	0/0:0,27,209
OAR1	220712065	.	A	G	437.969	PASS	DP=30;VDB=0.0341981;SGB=1.38361;RPBZ=0.0750898;MQBZ=0.46418;MQSBZ=2.12714;BQBZ=0.615684;FS=0;MQ0F=0;AC=5;AN=6;DP4=1,1,9,6;MQ=38	GT:PL	1/1:145,15,0	1/1:152,12,0	0/1:176,0,54
OAR1	220851297	.	A	G	274.447	PASS	DP=18;VDB=0.0491808;SGB=0.424862;RPBZ=1.21854;MQBZ=-0.645497;MQSBZ=0;BQBZ=-0.5;FS=0;MQ0F=0;AC=5;AN=6;DP4=0,1,4,5;MQ=39	GT:PL	1/1:42,3,0	1/1:165,15,0	0/1:102,0,30
OAR1	221037012	.	A	C	127.222	PASS	DP=14;VDB=0.128355;SGB=2.87247;RPBZ=1.68028;MQBZ=0;MQSBZ=0;BQBZ=0.394405;FS=0;MQ0F=0;AC=2;AN=6;DP4=1,2,2,3;MQ=37	GT:PL	0/0:0,3,42	0/0:0,6,65	1/1:166,15,0
OAR1	221446332	.	C	T	34.9544	PASS	DP=22;VDB=0.58;SGB=0.604408;RPBZ=0;MQBZ=0.663325;MQSBZ=1.04881;BQBZ=0.660578;FS=0;MQ0F=0;AC=1;AN=6;DP4=7,3,1,1;MQ=39	GT:PL	0/0:0,9,118	0/0:0,12,100	0/1:69,0,105
OAR1	221762312	.	G	A	88.0526	PASS	DP=22;VDB=0.415588;SGB=2.63855;RPBZ=-1.51531;FS=0;MQ0F=0;AC=2;AN=6;DP4=6,1,0,4;MQ=42	GT:PL	0/0:0,6,84	0/0:0,15,147	1/1:128,12,0
OAR1	22180716	.	C	T	203.729	PASS	DP=74;VDB=0.000309617;SGB=11.5453;RPBZ=-1.19643;MQBZ=-0.182687;MQSBZ=0.703995;BQBZ=-0.0550787;FS=0;MQ0F=0;AC=1;AN=6;DP4=19,14,6,4;MQ=39	GT:PL	0/1:238,0,165	0/0:0,45,255	0/0:0,33,255
OAR1	221868970	.	C	T	127.431	PASS	DP=16;VDB=0.0456508;SGB=2.87247;RPBZ=-1.40712;MQBZ=-0.29277;MQSBZ=1.38873;BQBZ=0.169031;FS=0;MQ0F=0;AC=2;AN=6;DP4=3,1,3,2;MQ=37	GT:PL	0/0:0,6,62	0/0:0,6,84	1/1:167,15,0
OAR1	222045020	.	A	G	80.4757	PASS	DP=11;VDB=0.0860477;SGB=1.11484;RPBZ=-1.32842;MQBZ=1;MQSBZ=-1;BQBZ=1;FS=0;MQ0F=0;AC=2;AN=6;DP4=1,2,2,1;MQ=41	GT:PL	0/0:0,3,36	0/0:0,6,84	1/1:118,9,0
OAR1	222064876	.	C	T	329.44	PASS	DP=34;VDB=0.0185018;SGB=4.11542;RPBZ=0.201254;MQBZ=-1.36182;MQSBZ=-1.73845;FS=0;MQ0F=0;AC=4;AN=6;DP4=3,3,5,6;MQ=40	GT:PL	1/1:181,15,0	1/1:190,18,0	0/0:0,18,211
OAR1	222071412	.	C	T	46.4753	PASS	DP=6;VDB=0.0433485;SGB=1.11484;RPBZ=-1.54983;MQBZ=-1;BQBZ=-0.745356;FS=0;MQ0F=0;AC=2;AN=6;DP4=3,0,3,0;MQ=41	GT:PL	0/0:0,6,62	0/0:0,3,36	1/1:84,9,0
OAR1	222071545	.	A	T	139.593	PASS	DP=22;VDB=0.0850649;SGB=3.78388;RPBZ=0.0813421;MQBZ=-1.18322;MQSBZ=-1.18322;BQBZ=1.93718;FS=0;MQ0F=0;AC=2;AN=6;DP4=5,2,2,3;MQ=41	GT:PL	0/0:0,15,171	0/0:0,6,66	1/1:180,15,0
OAR1	222103814	.	T	C	42.5187	PASS	DP=6;VDB=0.7;SGB=0.592737;RPBZ=0.774597;MQBZ=1;MQSBZ=-1;BQBZ=0.408248;FS=0;MQ0F=0;AC=1;AN=6;DP4=1,1,1,1;MQ=37	GT:PL	0/0:0,3,42	0/0:0,3,24	0/1:78,6,0
OAR1	222970715	.	C	T	341.982	PASS	DP=69;VDB=0.0366016;SGB=6.63142;RPBZ=-0.820962;MQBZ=1.09718;MQSBZ=-0.338742;BQBZ=1.75865;FS=0;MQ0F=0;AC=2;AN=6;DP4=15,10,7,7;MQ=40	GT:PL	0/0:0,33,255	0/1:190,0,137	0/1:188,0,213
OAR1	223252149	.	T	A	94.4628	PASS	DP=61;VDB=0.00541072;SGB=4.63151;RPBZ=0.81297;MQBZ=0.691153;MQSBZ=1.2218;BQBZ=0.713824;FS=0;MQ0F=0;AC=1;AN=6;DP4=19,11,1,4;MQ=39	GT:PL	0/0:0,33,245	0/0:0,24,243	0/1:129,0,249
OAR1	22336775	.	C	T	547.775	PASS	DP=71;VDB=0.0090961;SGB=8.72429;RPBZ=-1.26081;MQBZ=-0.772813;MQSBZ=1.40898;BQBZ=1.14035;FS=0;MQ0F=0;AC=5;AN=6;DP4=5,3,14,19;MQ=38	GT:PL	1/1:189,21,0	0/1:138,0,198	1/1:255,63,0
OAR1	223577950	.	C	A	491.857	PASS	DP=34;VDB=0.0125852;SGB=2.96189;RPBZ=-1.10766;MQBZ=1.22501;MQSBZ=0.1511;BQBZ=1.67332;FS=0;MQ0F=0;AC=5;AN=6;DP4=0,1,8,10;MQ=38	GT:PL	0/1:39,0,27	1/1:232,21,0	1/1:255,27,0
OAR1	223623408	.	T	C	239.523	PASS	DP=27;VDB=0.00239197;SGB=3.09522;RPBZ=2.43781;MQBZ=0.199205;MQSBZ=0;BQBZ=0.460566;FS=0;MQ0F=0;AC=3;AN=6;DP4=3,3,4,5;MQ=38	GT:PL	0/0:0,12,142	1/1:119,9,0	0/1:160,0,39
OAR1	223645463	.	T	C	55.0921	PASS	DP=24;VDB=0.71601;SGB=1.90845;RPBZ=0.338062;MQBZ=-0.457215;MQSBZ=1.48485;BQBZ=0.80904;FS=0;MQ0F=0;AC=1;AN=6;DP4=6,4,2,1;MQ=37	GT:PL	0/0:0,9,72	0/0:0,15,178	0/1:89,0,69
OAR1	223691199	.	G	A	126.073	PASS	DP=31;VDB=0.00981221;SGB=4.97668;RPBZ=-0.188488;MQBZ=0.474516;MQSBZ=-0.112541;BQBZ=1.07566;FS=0;MQ0F=0;AC=1;AN=6;DP4=5,7,3,3;MQ=37	GT:PL	0/0:0,9,101	0/0:0,15,158	0/1:160,0,108
OAR1	223711529	.	G	A	212.972	PASS	DP=80;VDB=0.244244;SGB=17.0881;RPBZ=-1.1246;MQBZ=-1.18658;MQSBZ=-0.921473;BQBZ=-0.494872;FS=0;MQ0F=0;AC=2;AN=6;DP4=10,18,6,8;MQ=40	GT:PL	1/1:255,42,0	0/0:0,33,255	0/0:0,51,255
OAR1	224144528	.	G	C	173.6	PASS	DP=119;VDB=0.052315;SGB=11.5453;RPBZ=0.6666;MQBZ=0.860579;MQSBZ=-1.8067;BQBZ=-2.31319;FS=0;MQ0F=0;AC=1;AN=6;DP4=27,28,4,6;MQ=39	GT:PL	0/0:0,48,255	0/0:0,66,255	0/1:208,0,255
OAR1	224751848	.	A	G	100.018	PASS	DP=29;VDB=0.145712;SGB=-1.63269;RPBZ=1.01072;MQBZ=-1.48632;MQSBZ=-0.917375;BQBZ=-0.6;FS=0;MQ0F=0;AC=2;AN=6;DP4=8,4,2,3;MQ=36	GT:PL	0/0:0,21,206	0/1:66,0,103	0/1:70,0,30
OAR1	224764473	.	C	T	67.8812	PASS	DP=49;VDB=0.149052;SGB=3.26056;RPBZ=-1.95326;MQBZ=-1.06288;MQSBZ=1.86699;BQBZ=0.0443464;FS=0;MQ0F=0;AC=1;AN=6;DP4=11,12,2,2;MQ=39	GT:PL	0/0:0,12,128	0/1:102,0,131	0/0:0,45,255
OAR1	225082777	.	A	C	82.479	PASS	DP=48;VDB=0.0127498;SGB=3.26056;RPBZ=-0.446211;MQBZ=0.629941;MQSBZ=0.232621;BQBZ=0.630488;FS=0;MQ0F=0;AC=1;AN=6;DP4=9,12,2,2;MQ=40	GT:PL	0/0:0,21,219	0/1:117,0,229	0/0:0,15,183
OAR1	225111032	.	G	T	118.812	PASS	DP=55;VDB=0.210772;SGB=6.01014;RPBZ=0.781669;MQBZ=0.242982;MQSBZ=0.278313;BQBZ=-0.384366;FS=0;MQ0F=0;AC=1;AN=6;DP4=16,11,5,1;MQ=39	GT:PL	0/0:0,33,255	0/0:0,30,230	0/1:153,0,145
OAR1	225291974	.	G	A	70.2169	PASS	DP=100;VDB=0.155969;SGB=-1.25106;RPBZ=-0.771378;MQBZ=-1.81925;MQSBZ=0;BQBZ=-0.544712;FS=0;MQ0F=0;AC=2;AN=6;DP4=28,21,2,4;MQ=40	GT:PL	0/1:27,0,255	0/1:83,0,239	0/0:0,66,255
OAR1	225460993	.	A	G	325.295	PASS	DP=39;VDB=0.0076176;SGB=5.87414;RPBZ=0.280607;MQBZ=0.945795;MQSBZ=-1.67664;BQBZ=-0.452966;FS=0;MQ0F=0;AC=3;AN=6;DP4=7,3,6,7;MQ=39	GT:PL	0/0:0,9,105	1/1:253,27,0	0/1:112,0,176
OAR1	225587170	.	T	C	707.335	PASS	DP=68;VDB=0.00782688;SGB=7.13982;RPBZ=-1.30498;MQBZ=-1.06087;MQSBZ=-0.448383;BQBZ=-1.46434;FS=0;MQ0F=0;AC=5;AN=6;DP4=3,0,28,10;MQ=37	GT:PL	1/1:251,30,0	0/1:248,0,27	1/1:243,0,0
OAR1	225699961	.	T	C	34.0307	PASS	DP=19;VDB=0.7;SGB=0.604408;RPBZ=0;BQBZ=0.5;FS=0;MQ0F=0;AC=1;AN=6;DP4=4,4,2,0;MQ=42	GT:PL	0/0:0,9,91	0/1:68,0,33	0/0:0,12,148
OAR1	225716029	.	T	C	152.617	PASS	DP=50;VDB=0.859903;SGB=8.77574;RPBZ=0;MQBZ=0.504261;MQSBZ=-2.07001;BQBZ=-0.679867;FS=0;MQ0F=0;AC=1;AN=6;DP4=11,11,6,2;MQ=38	GT:PL	0/0:0,24,232	0/1:187,0,105	0/0:0,30,255
OAR1	22577174	.	A	C	135.833	PASS	DP=51;VDB=0.0967644;SGB=7.39213;RPBZ=-0.947974;MQBZ=-2.76842;MQSBZ=0.473868;BQBZ=-1.10075;FS=0;MQ0F=0;AC=1;AN=6;DP4=8,16,3,4;MQ=38	GT:PL	0/0:0,27,239	0/0:0,24,244	0/1:170,0,158
OAR1	22603945	.	C	T	38.768	PASS	DP=14;VDB=0.26;SGB=0.604408;RPBZ=-0.320713;MQBZ=0.801784;MQSBZ=0.801784;BQBZ=1.35225;FS=0;MQ0F=0;AC=1;AN=6;DP4=2,5,0,2;MQ=37	GT:PL	0/1:77,6,0	0/0:0,12,108	0/0:0,9,103
OAR1	226366059	.	T	C	298.455	PASS	DP=52;VDB=8.44981e-05;SGB=5.26088;RPBZ=2.36018;MQBZ=-1.97055;MQSBZ=-0.462821;BQBZ=-1.41499;FS=0;MQ0F=0;AC=3;AN=6;DP4=6,11,4,8;MQ=39	GT:PL	1/1:157,18,0	0/1:182,0,80	0/0:0,42,255
OAR1	226366083	.	A	G	56.4888	PASS	DP=52;VDB=0.116687;SGB=1.90845;RPBZ=0.85428;MQBZ=0.212453;MQSBZ=-0.462821;BQBZ=0.918046;FS=0;MQ0F=0;AC=1;AN=6;DP4=9,17,1,2;MQ=39	GT:PL	0/0:0,18,157	0/1:91,0,178	0/0:0,42,255
OAR1	226802444	.	G	A	153.576	PASS	DP=28;VDB=0.0684004;SGB=-2.05683;RPBZ=-0.358451;MQBZ=-0.46427;MQSBZ=-0.734618;BQBZ=0.285357;FS=0;MQ0F=0;AC=3;AN=6;DP4=4,8,1,6;MQ=39	GT:PL	0/1:79,0,132	0/1:94,0,12	0/1:15,0,172
OAR1	226947399	.	A	C	64.6807	PASS	DP=21;VDB=0.213368;SGB=3.78388;RPBZ=-0.697697;MQBZ=-2.00119;MQSBZ=-1.31112;BQBZ=-1.08012;FS=0;MQ0F=0;AC=1;AN=6;DP4=3,7,2,3;MQ=33	GT:PL	0/0:0,3,42	0/1:98,0,44	0/0:0,21,179
OAR1	227153852	.	A	G	95.3605	PASS	DP=47;VDB=0.13561;SGB=-1.63269;RPBZ=-1.2421;MQBZ=-1.01639;MQSBZ=-1.81129;BQBZ=0.178174;FS=0;MQ0F=0;AC=2;AN=6;DP4=6,15,2,3;MQ=39	GT:PL	0/1:57,0,158	0/1:76,0,144	0/0:0,24,248
OAR1	227157836	.	C	T	33.9546	PASS	DP=18;VDB=0.14;SGB=0.604408;RPBZ=2.14087;MQBZ=0.699206;MQSBZ=0.469042;BQBZ=1.10554;FS=0;MQ0F=0;AC=1;AN=6;DP4=8,1,2,0;MQ=38	GT:PL	0/0:0,9,84	0/1:68,0,33	0/0:0,15,139
OAR1	227157866	.	T	A	112.469	PASS	DP=20;VDB=0.0672958;SGB=0.717222;RPBZ=-0.368514;MQBZ=-1.62481;MQSBZ=0.469042;BQBZ=-1.63299;FS=0;MQ0F=0;AC=3;AN=6;DP4=6,0,4,1;MQ=38	GT:PL	1/1:84,9,0	0/1:68,0,33	0/0:0,15,147
OAR1	227794567	.	C	T	499.865	PASS	DP=42;VDB=0.0225512;SGB=2.43333;RPBZ=-1.32414;MQBZ=-0.637923;MQSBZ=-1.66838;BQBZ=-1.06006;FS=0;MQ0F=0;AC=5;AN=6;DP4=4,2,11,8;MQ=38	GT:PL	1/1:172,15,0	1/1:230,24,0	0/1:132,0,170
OAR1	227900915	.	A	G	204.918	PASS	DP=61;VDB=0.0561217;SGB=0.289633;RPBZ=-0.141731;MQBZ=-2.59979;MQSBZ=-1.44776;BQBZ=-0.752246;FS=0;MQ0F=0;AC=2;AN=6;DP4=14,12,3,7;MQ=38	GT:PL	0/1:76,0,97	0/1:165,0,203	0/0:0,42,255
OAR1	227907140	.	T	G	309.724	PASS	DP=36;VDB=0.0823587;SGB=1.98986;RPBZ=-0.432248;MQBZ=-0.373612;MQSBZ=0.502223;BQBZ=-0.418862;FS=0;MQ0F=0;AC=3;AN=6;DP4=3,2,13,4;MQ=37	GT:PL	0/1:63,0,24	0/1:133,0,19	0/1:152,0,55
OAR1	228253956	.	G	A	172.75	PASS	DP=32;VDB=0.0327841;SGB=6.20246;RPBZ=0.399267;MQBZ=0.440779;MQSBZ=-0.65192;BQBZ=1.22202;FS=0;MQ0F=0;AC=1;AN=6;DP4=5,5,3,4;MQ=39	GT:PL	0/0:0,3,42	0/0:0,15,166	0/1:206,0,106
OAR1	228291998	.	G	A	32.3891	PASS	DP=16;VDB=0.28;SGB=0.604408;RPBZ=-0.881993;BQBZ=1.04359;FS=0;MQ0F=0;AC=1;AN=6;DP4=3,4,1,1;MQ=42	GT:PL	0/0:0,6,78	0/0:0,3,32	0/1:66,0,124
OAR1	228379661	.	T	C	669.541	PASS	DP=61;VDB=0.0457264;SGB=7.07476;RPBZ=-0.340039;MQBZ=-0.488108;MQSBZ=1.70651;BQBZ=-0.731243;FS=0;MQ0F=0;AC=5;AN=6;DP4=1,0,19,16;MQ=39	GT:PL	0/1:195,0,18	1/1:255,39,0	1/1:255,45,0
OAR1	228579524	.	C	A	75.743	PASS	DP=40;VDB=0.118267;SGB=3.26056;RPBZ=-1.62376;MQBZ=0.282124;MQSBZ=-0.399273;BQBZ=-3.00638;FS=0;MQ0F=0;AC=1;AN=6;DP4=9,8,2,2;MQ=39	GT:PL	0/0:0,15,164	0/0:0,18,184	0/1:110,0,168
OAR1	228579625	.	A	C	183.642	PASS	DP=61;VDB=0.0848711;SGB=1.06183;RPBZ=-3.15651;MQBZ=-0.734304;MQSBZ=0.736669;BQBZ=0.612603;FS=0;MQ0F=0;AC=2;AN=6;DP4=6,25,0,12;MQ=39	GT:PL	0/0:0,21,178	0/1:129,0,145	0/1:91,0,255
OAR1	228656258	.	C	T	89.8498	PASS	DP=50;VDB=0.0949329;SGB=3.26056;RPBZ=-0.230545;MQBZ=0.129811;MQSBZ=1.80521;BQBZ=1.21854;FS=0;MQ0F=0;AC=1;AN=6;DP4=13,11,3,1;MQ=39	GT:PL	0/1:124,0,126	0/0:0,42,255	0/0:0,18,207
OAR1	228896767	.	A	G	71.0015	PASS	DP=30;VDB=0.166456;SGB=1.90845;RPBZ=-1.2828;MQBZ=0.701646;MQSBZ=0.0920087;BQBZ=0.703211;FS=0;MQ0F=0;AC=1;AN=6;DP4=6,7,1,2;MQ=39	GT:PL	0/1:105,0,63	0/0:0,9,105	0/0:0,24,232
OAR1	228971683	.	C	G	39.8233	PASS	DP=33;VDB=0.107235;SGB=1.90845;RPBZ=0.209474;MQBZ=0.333333;MQSBZ=-0.267261;BQBZ=0;FS=0;MQ0F=0;AC=1;AN=6;DP4=2,25,0,3;MQ=41	GT:PL	0/1:74,0,78	0/0:0,30,202	0/0:0,42,218
OAR1	229133653	.	A	G	378.994	PASS	DP=74;VDB=0.047532;SGB=8.01377;RPBZ=-0.29503;MQBZ=0.147961;MQSBZ=0.319962;BQBZ=0.895274;FS=0;MQ0F=0;AC=2;AN=6;DP4=15,10,8,8;MQ=40	GT:PL	0/0:0,30,255	0/1:219,0,172	0/1:196,0,237
OAR1	229346082	.	G	A	180.936	PASS	DP=14;VDB=0.323459;SGB=-0.821;RPBZ=-1;MQBZ=-0.57735;MQSBZ=0.774597;BQBZ=1.96662;FS=0;MQ0F=0;AC=4;AN=6;DP4=2,0,3,3;MQ=41	GT:PL	0/1:101,0,24	1/1:42,3,0	0/1:75,0,25
OAR1	229410162	.	A	G	371.391	PASS	DP=36;VDB=0.000613588;SGB=0.606669;RPBZ=-0.910465;MQBZ=0.317063;MQSBZ=1.23909;BQBZ=1.06555;FS=0;MQ0F=0;AC=5;AN=6;DP4=5,2,6,6;MQ=40	GT:PL	1/1:168,15,0	1/1:181,15,0	0/1:57,0,197
OAR1	229420173	.	G	A	45.8835	PASS	DP=40;VDB=0.21346;SGB=1.90845;RPBZ=0.323199;MQBZ=0.702038;MQSBZ=-2.48208;BQBZ=-0.238307;FS=0;MQ0F=0;AC=1;AN=6;DP4=12,8,3,0;MQ=40	GT:PL	0/0:0,6,66	0/1:80,0,161	0/0:0,39,255
OAR1	22959128	.	G	A	143.249	PASS	DP=35;VDB=0.200896;SGB=7.39213;RPBZ=-1.57749;MQBZ=-1.03138;MQSBZ=-0.752246;BQBZ=0.406579;FS=0;MQ0F=0;AC=1;AN=6;DP4=8,6,2,5;MQ=37	GT:PL	0/0:0,24,235	0/0:0,12,134	0/1:178,0,29
OAR1	230169825	.	T	C	494.009	PASS	DP=63;VDB=0.000545544;SGB=0.734689;RPBZ=-1.77862;MQBZ=-2.5004;MQSBZ=2.80351;BQBZ=-0.888764;FS=0;MQ0F=0;AC=3;AN=6;DP4=6,8,14,8;MQ=39	GT:PL	0/1:241,0,182	0/1:105,0,57	0/1:183,0,146
OAR1	230188161	.	T	A	289.962	PASS	DP=51;VDB=0.0149548;SGB=5.97069;RPBZ=-1.63481;MQBZ=-1.69186;MQSBZ=-0.533647;BQBZ=-0.659279;FS=0;MQ0F=0;AC=2;AN=6;DP4=4,11,4,9;MQ=40	GT:PL	0/0:0,18,202	0/1:117,0,128	0/1:209,0,115
OAR1	230251794	.	A	G	209.877	PASS	DP=67;VDB=0.364077;SGB=-0.0966342;RPBZ=0.0503891;MQBZ=0.226069;MQSBZ=-2.14942;BQBZ=0.530059;FS=0;MQ0F=0;AC=2;AN=6;DP4=14,16,2,7;MQ=38	GT:PL	0/0:0,54,255	0/1:144,0,162	0/1:102,0,167
OAR1	230273802	.	G	A	191.591	PASS	DP=14;VDB=0.166446;SGB=2.02334;RPBZ=-0.439057;MQBZ=-0.377964;MQSBZ=0.57735;BQBZ=1.51186;FS=0;MQ0F=0;AC=5;AN=6;DP4=0,1,6,1;MQ=41	GT:PL	1/1:42,3,0	0/1:0,3,36	1/1:185,18,0
OAR1	23031392	.	T	C	89.3546	PASS	DP=98;VDB=0.275478;SGB=-1.24859;RPBZ=-0.247546;MQBZ=-0.549114;MQSBZ=-1.2509;BQBZ=-0.300645;FS=0;MQ0F=0;AC=2;AN=6;DP4=18,33,3,3;MQ=38	GT:PL	0/1:9,0,244	0/1:118,0,222	0/0:0,90,255
OAR1	23038229	.	G	A	93.0928	PASS	DP=32;VDB=0.108225;SGB=4.63151;RPBZ=0;MQBZ=-0.228709;MQSBZ=-1.64924;BQBZ=0.7055;FS=0;MQ0F=0;AC=1;AN=6;DP4=8,5,0,5;MQ=41	GT:PL	0/0:0,15,169	0/0:0,21,215	0/1:128,0,24
OAR1	230540326	.	G	A	263.935	PASS	DP=90;VDB=0.000715888;SGB=0.675585;RPBZ=0.033222;MQBZ=0.934429;MQSBZ=-1.15044;BQBZ=-0.423236;FS=0;MQ0F=0;AC=2;AN=6;DP4=16,26,5,6;MQ=37	GT:PL	0/1:149,0,111	0/0:0,75,255	0/1:151,0,245
OAR1	230598221	.	G	A	33.2509	PASS	DP=12;VDB=0.32;SGB=0.592737;RPBZ=-1.87867;MQBZ=-1.41421;MQSBZ=1;FS=0;MQ0F=0;AC=1;AN=6;DP4=1,3,2,0;MQ=41	GT:PL	0/0:0,3,42	0/1:66,0,33	0/0:0,6,77
OAR1	230670630	.	G	T	614.831	PASS	DP=53;VDB=0.00895813;SGB=3.57837;RPBZ=0.1804;MQBZ=0.542177;MQSBZ=1.57587;BQBZ=0.395628;FS=0;MQ0F=0;AC=5;AN=6;DP4=3,2,15,8;MQ=40	GT:PL	0/1:155,0,142	1/1:239,24,0	1/1:255,30,0
OAR1	230688448	.	C	G	220.522	PASS	DP=75;VDB=0.115897;SGB=12.9307;RPBZ=-2.36241;MQBZ=0.209097;MQSBZ=-1.25601;BQBZ=0.467882;FS=0;MQ0F=0;AC=1;AN=6;DP4=14,17,5,6;MQ=40	GT:PL	0/0:0,33,255	0/0:0,42,255	0/1:255,0,127
OAR1	230918230	.	A	G	172.536	PASS	DP=55;VDB=0.0107766;SGB=10.1602;RPBZ=-0.318571;MQBZ=1.17369;MQSBZ=-0.16265;BQBZ=-2.6321;FS=0;MQ0F=0;AC=1;AN=6;DP4=8,13,4,5;MQ=40	GT:PL	0/0:0,15,152	0/0:0,33,255	0/1:207,0,87
OAR1	231296073	.	A	G	117.818	PASS	DP=52;VDB=0.096133;SGB=4.63151;RPBZ=-3.13629;MQBZ=0.596051;MQSBZ=0.991951;BQBZ=2.32548;FS=0;MQ0F=0;AC=1;AN=6;DP4=4,25,3,2;MQ=41	GT:PL	0/0:0,30,220	0/1:152,0,166	0/0:0,39,232
OAR1	231421424	.	C	T	33.3505	PASS	DP=33;VDB=0.0433485;SGB=1.90845;RPBZ=-0.750036;MQBZ=-2.55655;MQSBZ=1.39443;BQBZ=-1.08097;FS=0;MQ0F=0;AC=1;AN=6;DP4=4,13,2,1;MQ=40	GT:PL	0/1:68,0,161	0/0:0,18,207	0/0:0,15,135
OAR1	231474413	.	T	C	119.329	PASS	DP=13;VDB=0.0332048;SGB=0.565439;RPBZ=-0.977008;MQBZ=-0.632456;MQSBZ=-1.1547;BQBZ=-0.632456;FS=0;MQ0F=0;AC=4;AN=6;DP4=1,1,3,2;MQ=37	GT:PL	1/1:77,6,0	0/1:0,3,42	0/1:78,0,30
OAR1	231512652	.	G	A	195.714	PASS	DP=60;VDB=0.00855236;SGB=11.5453;RPBZ=0.552807;MQBZ=0.0754535;MQSBZ=-0.832693;BQBZ=0.30492;FS=0;MQ0F=0;AC=1;AN=6;DP4=11,17,4,6;MQ=36	GT:PL	0/0:0,42,255	0/0:0,21,206	0/1:230,0,137
OAR1	231537665	.	G	A	228.712	PASS	DP=40;VDB=0.0113307;SGB=2.57447;RPBZ=1.32853;MQBZ=-1.10315;MQSBZ=0.578495;BQBZ=-0.39755;FS=0;MQ0F=0;AC=3;AN=6;DP4=9,6,3,5;MQ=41	GT:PL	1/1:175,15,0	0/1:94,0,63	0/0:0,39,255
OAR1	231565046	.	C	T	156.039	PASS	DP=35;VDB=0.544728;SGB=6.01014;RPBZ=-0.49214;MQBZ=0.612372;MQSBZ=1.09545;BQBZ=1.97334;FS=0;MQ0F=0;AC=1;AN=6;DP4=7,9,3,3;MQ=41	GT:PL	0/1:191,0,21	0/0:0,12,126	0/0:0,33,255
OAR1	231597581	.	T	C	533.913	PASS	DP=63;VDB=0.166165;SGB=4.65103;RPBZ=-0.162623;MQBZ=-0.263771;MQSBZ=-0.280202;BQBZ=0.529397;FS=0;MQ0F=0;AC=4;AN=6;DP4=2,6,14,12;MQ=40	GT:PL	0/1:255,0,22	0/1:60,0,169	1/1:255,36,0
OAR1	231609897	.	C	T	223.932	PASS	DP=58;VDB=0.0495969;SGB=0.289633;RPBZ=1.06542;MQBZ=0;MQSBZ=1.05084;BQBZ=0.798626;FS=0;MQ0F=0;AC=2;AN=6;DP4=14,8,7,3;MQ=40	GT:PL	0/0:0,27,236	0/1:82,0,235	0/1:178,0,116
OAR1	231609918	.	G	T	491.975	PASS	DP=56;VDB=2.43666e-05;SGB=3.31081;RPBZ=-0.709308;MQBZ=0;MQSBZ=1.35498;BQBZ=1.75344;FS=0;MQ0F=0;AC=4;AN=6;DP4=5,6,14,7;MQ=40	GT:PL	0/1:191,0,46	0/1:82,0,212	1/1:255,33,0
OAR1	231614522	.	C	T	52.8206	PASS	DP=33;VDB=0.800701;SGB=1.90845;RPBZ=-0.170033;MQBZ=-1.36216;MQSBZ=-2.4577;BQBZ=1.3725;FS=0;MQ0F=0;AC=1;AN=6;DP4=12,4,1,2;MQ=38	GT:PL	0/1:87,0,69	0/0:0,21,188	0/0:0,21,167
OAR1	231614556	.	A	T	345.028	PASS	DP=32;VDB=0.0504409;SGB=1.87558;RPBZ=-0.0465779;MQBZ=0.451189;MQSBZ=-2.18851;BQBZ=-0.649452;FS=0;MQ0F=0;AC=4;AN=6;DP4=1,4,9,5;MQ=38	GT:PL	0/1:27,0,106	0/1:158,0,21	1/1:196,21,0
OAR1	231621122	.	A	G	496.987	PASS	DP=65;VDB=0.0435084;SGB=6.32642;RPBZ=-0.788831;MQBZ=-0.826117;MQSBZ=0.511593;BQBZ=0.289264;FS=0;MQ0F=0;AC=4;AN=6;DP4=5,5,14,13;MQ=39	GT:PL	0/1:85,0,102	0/1:193,0,182	1/1:255,51,0
OAR1	232323072	.	A	G	156.013	PASS	DP=35;VDB=0.00853244;SGB=1.26965;RPBZ=1.1041;MQBZ=0.987096;MQSBZ=0.868313;BQBZ=0.510646;FS=0;MQ0F=0;AC=2;AN=6;DP4=10,3,4,2;MQ=40	GT:PL	0/1:134,0,98	0/0:0,21,212	0/1:58,0,88
OAR1	23239907	.	C	T	212.987	PASS	DP=69;VDB=3.54085e-05;SGB=19.2717;RPBZ=-1.17442;MQBZ=-1.85296;MQSBZ=-0.10116;BQBZ=-1.47517;FS=0;MQ0F=0;AC=2;AN=6;DP4=7,13,5,12;MQ=39	GT:PL	0/0:0,36,255	0/0:0,24,217	1/1:255,51,0
OAR1	23243708	.	A	G	97.1341	PASS	DP=26;VDB=0.348933;SGB=3.26056;RPBZ=-0.607359;MQBZ=1.12194;MQSBZ=0.930261;BQBZ=1.3606;FS=0;MQ0F=0;AC=1;AN=6;DP4=10,1,2,2;MQ=37	GT:PL	0/0:0,9,101	0/0:0,12,117	0/1:131,0,85
OAR1	23264002	.	A	G	167.033	PASS	DP=27;VDB=0.0794599;SGB=4.97668;RPBZ=-0.387298;MQBZ=0.866025;MQSBZ=0.866025;BQBZ=0.866025;FS=0;MQ0F=0;AC=2;AN=6;DP4=6,2,2,4;MQ=40	GT:PL	0/0:0,3,42	1/1:207,18,0	0/0:0,21,195
OAR1	232647697	.	C	T	268.817	PASS	DP=94;VDB=0.552256;SGB=-14.0321;RPBZ=-0.635895;MQBZ=-1.81643;MQSBZ=1.36823;BQBZ=-2.2614;FS=0;MQ0F=0;AC=2;AN=6;DP4=25,15,9,6;MQ=40	GT:PL	0/1:151,0,166	0/0:0,60,255	0/1:154,0,255
OAR1	232679974	.	A	C	38.1548	PASS	DP=19;VDB=0.6;SGB=0.604408;RPBZ=1.66512;BQBZ=0.912871;FS=0;MQ0F=0;AC=1;AN=6;DP4=5,4,1,1;MQ=42	GT:PL	0/0:0,9,113	0/0:0,12,142	0/1:72,0,66
OAR1	232775970	.	C	T	458.981	PASS	DP=56;VDB=0.000127984;SGB=4.30739;RPBZ=1.1613;MQBZ=-1.36783;MQSBZ=2.23085;BQBZ=-0.89515;FS=0;MQ0F=0;AC=4;AN=6;DP4=2,7,14,10;MQ=38	GT:PL	1/1:255,39,0	0/1:119,0,66	0/1:121,0,168
OAR1	23302495	.	C	T	62.0563	PASS	DP=26;VDB=0.851686;SGB=3.26056;RPBZ=1.66421;MQBZ=-0.654654;MQSBZ=0.981981;BQBZ=1.8419;FS=0;MQ0F=0;AC=1;AN=6;DP4=11,3,3,1;MQ=38	GT:PL	0/0:0,21,195	0/0:0,9,88	0/1:96,0,71
OAR1	233058443	.	A	G	217.983	PASS	DP=52;VDB=0.0107838;SGB=0.290035;RPBZ=-0.712083;MQBZ=-0.395071;MQSBZ=1.79578;BQBZ=0.067148;FS=0;MQ0F=0;AC=2;AN=6;DP4=13,5,5,5;MQ=39	GT:PL	0/1:26,0,130	0/0:0,33,255	0/1:228,0,87
OAR1	233101689	.	A	G	127.642	PASS	DP=22;VDB=0.273436;SGB=0.717222;RPBZ=-0.277027;MQBZ=0;MQSBZ=0;BQBZ=-1.09545;FS=0;MQ0F=0;AC=2;AN=6;DP4=4,2,2,3;MQ=38	GT:PL	0/1:107,0,30	0/0:0,12,133	0/1:57,0,33
OAR1	23319219	.	T	G	181.995	PASS	DP=48;VDB=0.0321909;SGB=-0.482272;RPBZ=-1.28832;MQBZ=-0.618842;MQSBZ=-1.27942;BQBZ=-0.557442;FS=0;MQ0F=0;AC=2;AN=6;DP4=8,9,3,5;MQ=39	GT:PL	0/1:163,0,42	0/1:55,0,187	0/0:0,27,255
OAR1	233236867	.	G	A	274.234	PASS	DP=59;VDB=0.0342424;SGB=10.2181;RPBZ=-1.41941;MQBZ=0.0673937;MQSBZ=0.618798;BQBZ=0.347938;FS=0;MQ0F=0;AC=3;AN=6;DP4=6,11,8,10;MQ=38	GT:PL	0/1:60,0,149	0/0:0,33,255	1/1:255,48,0
OAR1	233244288	.	C	A	44.732	PASS	DP=6;VDB=0.235765;SGB=-0.169451;RPBZ=-1.1547;MQBZ=0.888523;BQBZ=-0.816497;FS=0;MQ0F=0;AC=5;AN=6;DP4=2,0,3,0;MQ=30	GT:PL	1/1:58,6,0	1/1:23,3,0	0/1:0,6,42
OAR1	233274545	.	C	T	127.089	PASS	DP=53;VDB=0.00794618;SGB=-0.867633;RPBZ=-0.808985;MQBZ=-1.27549;MQSBZ=-1.97354;BQBZ=-1.22501;FS=0;MQ0F=0;AC=2;AN=6;DP4=9,15,4,3;MQ=36	GT:PL	0/1:91,0,173	0/0:0,33,255	0/1:73,0,178
OAR1	233289949	.	G	C	282.723	PASS	DP=50;VDB=0.00219651;SGB=5.40386;RPBZ=-0.51062;MQBZ=-0.424545;MQSBZ=0.0595564;BQBZ=0.778118;FS=0;MQ0F=0;AC=2;AN=6;DP4=8,10,6,6;MQ=39	GT:PL	0/1:236,0,112	0/1:83,0,65	0/0:0,30,255
OAR1	233294587	.	C	T	111.787	PASS	DP=37;VDB=0.499424;SGB=-0.866853;RPBZ=-0.212737;MQBZ=-3.15037;MQSBZ=-0.74611;BQBZ=-0.782821;FS=0;MQ0F=0;AC=2;AN=6;DP4=8,7,1,6;MQ=40	GT:PL	0/1:64,0,72	0/0:0,18,177	0/1:84,0,186
OAR1	233383601	.	T	C	58.833	PASS	DP=34;VDB=0.036923;SGB=1.90845;RPBZ=1.92704;MQBZ=0.629153;MQSBZ=1.10972;BQBZ=0.271724;FS=0;MQ0F=0;AC=1;AN=6;DP4=11,5,1,2;MQ=40	GT:PL	0/0:0,9,119	0/0:0,21,205	0/1:93,0,134
OAR1	23348968	.	G	A	210.754	PASS	DP=55;VDB=0.503225;SGB=5.56313;RPBZ=-0.325363;MQBZ=-0.735705;MQSBZ=0.0286831;BQBZ=-0.147037;FS=0;MQ0F=0.0181818;AC=3;AN=6;DP4=8,11,8,4;MQ=39	GT:PL	1/1:235,30,0	0/1:17,0,196	0/0:0,33,255
OAR1	233596402	.	T	C	303.485	PASS	DP=55;VDB=3.69306e-05;SGB=9.11352;RPBZ=0.360957;MQBZ=0.212718;MQSBZ=-0.35861;BQBZ=-0.290442;FS=0;MQ0F=0;AC=3;AN=6;DP4=7,6,11,6;MQ=40	GT:PL	0/1:89,0,63	0/0:0,33,255	1/1:255,42,0
OAR1	233608989	.	A	G	209.802	PASS	DP=16;VDB=0.267469;SGB=2.26186;RPBZ=-0.194461;MQBZ=-0.534522;MQSBZ=-1.06904;BQBZ=0.848528;FS=0;MQ0F=0;AC=5;AN=6;DP4=1,0,2,6;MQ=41	GT:PL	1/1:56,6,0	0/1:0,3,36	1/1:190,18,0
OAR1	233660071	.	G	T	63.6402	PASS	DP=61;VDB=0.184775;SGB=3.26056;RPBZ=-1.06589;MQBZ=0.837778;MQSBZ=1.47441;BQBZ=0.417819;FS=0;MQ0F=0;AC=1;AN=6;DP4=18,14,0,4;MQ=40	GT:PL	0/0:0,24,241	0/1:98,0,189	0/0:0,51,255
OAR1	233849416	.	C	G	212.969	PASS	DP=84;VDB=0.00172947;SGB=26.082;RPBZ=-1.62699;MQBZ=-1.43075;MQSBZ=0.932135;BQBZ=-1.22449;FS=0;MQ0F=0;AC=2;AN=6;DP4=9,19,7,15;MQ=39	GT:PL	0/0:0,39,255	0/0:0,45,255	1/1:255,66,0
OAR1	234122963	.	G	A	305.595	PASS	DP=44;VDB=0.00131895;SGB=8.17984;RPBZ=0.744772;MQBZ=-2.32298;MQSBZ=0.150703;BQBZ=0.402669;FS=0;MQ0F=0;AC=3;AN=6;DP4=8,3,10,5;MQ=37	GT:PL	0/1:91,0,166	0/0:0,15,166	1/1:255,36,0
OAR1	234123034	.	G	C	216.445	PASS	DP=42;VDB=0.00234663;SGB=4.81957;RPBZ=0.266311;MQBZ=-2.65499;MQSBZ=-0.562569;BQBZ=0;FS=0;MQ0F=0;AC=3;AN=6;DP4=7,3,7,4;MQ=36	GT:PL	0/1:61,0,151	0/0:0,15,181	1/1:196,27,0
OAR1	234193336	.	C	T	134.789	PASS	DP=26;VDB=0.0120456;SGB=1.36429;RPBZ=0.324537;MQBZ=-0.323416;MQSBZ=0;BQBZ=1.27475;FS=0;MQ0F=0;AC=3;AN=6;DP4=2,6,5,1;MQ=36	GT:PL	0/1:27,0,123	1/1:148,15,0	0/0:0,12,118
OAR1	234193337	.	G	A	88.4594	PASS	DP=26;VDB=0.390954;SGB=3.26056;RPBZ=0;MQBZ=0.088571;MQSBZ=0;BQBZ=-1.47902;FS=0;MQ0F=0;AC=1;AN=6;DP4=5,5,2,2;MQ=36	GT:PL	0/1:123,0,27	0/0:0,15,148	0/0:0,12,118
OAR1	234481957	.	T	A	221.004	PASS	DP=57;VDB=0.113622;SGB=7.07747;RPBZ=1.05864;MQBZ=-2.47205;MQSBZ=-0.954966;BQBZ=0.634347;FS=0;MQ0F=0;AC=2;AN=6;DP4=14,3,10,4;MQ=37	GT:PL	0/0:0,24,212	0/1:63,0,136	0/1:194,0,92
OAR1	234481986	.	G	A	146.614	PASS	DP=59;VDB=0.15118;SGB=11.2992;RPBZ=1.65412;MQBZ=-2.77418;MQSBZ=-1.14117;BQBZ=0.209932;FS=0;MQ0F=0;AC=1;AN=6;DP4=13,7,9,2;MQ=37	GT:PL	0/0:0,24,214	0/0:0,21,216	0/1:181,0,119
OAR1	234481991	.	T	G	274.244	PASS	DP=56;VDB=0.00386567;SGB=8.6289;RPBZ=-0.0626422;MQBZ=-1.77633;MQSBZ=-1.75782;BQBZ=1.13547;FS=0;MQ0F=0;AC=3;AN=6;DP4=10,4,10,6;MQ=38	GT:PL	0/0:0,24,235	0/1:60,0,158	1/1:255,42,0
OAR1	234720203	.	G	C	276.904	PASS	DP=29;VDB=0.0199125;SGB=0.311679;RPBZ=0;MQBZ=-0.774597;MQSBZ=-0.6742;BQBZ=-0.866667;FS=0;MQ0F=0;AC=4;AN=6;DP4=2,4,3,7;MQ=40	GT:PL	0/1:60,0,60	0/1:60,0,137	1/1:193,18,0
OAR1	234998657	.	G	A	410.938	PASS	DP=36;VDB=0.000651919;SGB=3.67126;RPBZ=-0.0669518;MQBZ=-0.62738;MQSBZ=-0.83549;BQBZ=1.46548;FS=0;MQ0F=0;AC=5;AN=6;DP4=1,1,9,8;MQ=39	GT:PL	1/1:105,9,0	0/1:85,0,63	1/1:255,33,0
OAR1	235056193	.	T	C	153.476	PASS	DP=12;VDB=0.0643982;SGB=0.565439;RPBZ=0;MQBZ=-0.632456;MQSBZ=0.866025;BQBZ=-0.979796;FS=0;MQ0F=0;AC=5;AN=6;DP4=1,1,3,2;MQ=41	GT:PL	0/1:0,6,84	1/1:113,9,0	1/1:78,6,0
OAR1	235076223	.	C	G	117.773	PASS	DP=48;VDB=0.369435;SGB=7.39213;RPBZ=2.46056;MQBZ=0.859853;MQSBZ=1.26291;BQBZ=3.11345;FS=0;MQ0F=0;AC=1;AN=6;DP4=23,6,5,2;MQ=37	GT:PL	0/0:0,21,182	0/0:0,36,223	0/1:152,0,118
OAR1	235153592	.	T	C	65.2664	PASS	DP=10;VDB=0.0707707;SGB=0.00946272;RPBZ=0.214505;MQBZ=-1.18585;BQBZ=-0.306186;FS=0;MQ0F=0;AC=3;AN=6;DP4=6,0,4,0;MQ=39	GT:PL	1/1:62,6,0	0/1:41,0,77	0/0:0,9,87
OAR1	235230167	.	C	T	445.002	PASS	DP=30;VDB=0.514289;SGB=1.98191;RPBZ=-0.544331;MQBZ=-0.258199;MQSBZ=-0.6742;BQBZ=-0.478091;FS=0;MQ0F=0;AC=5;AN=6;DP4=0,1,5,10;MQ=39	GT:PL	0/1:107,0,30	1/1:123,12,0	1/1:250,24,0
OAR1	235230171	.	C	T	270.117	PASS	DP=30;VDB=0.0179652;SGB=-1.69982;RPBZ=-3.24762;MQBZ=1.13389;MQSBZ=-0.6742;BQBZ=1.0109;FS=0;MQ0F=0;AC=3;AN=6;DP4=1,6,4,5;MQ=39	GT:PL	0/1:72,0,65	0/1:72,0,37	0/1:161,0,90
OAR1	2353214	.	C	T	66.443	PASS	DP=32;VDB=0.28399;SGB=1.90845;RPBZ=-0.631988;MQBZ=0.701646;MQSBZ=-0.0912871;BQBZ=0.459335;FS=0;MQ0F=0;AC=1;AN=6;DP4=7,6,1,2;MQ=39	GT:PL	0/1:101,0,30	0/0:0,21,170	0/0:0,15,178
OAR1	2353311	.	G	A	146.602	PASS	DP=75;VDB=0.0698569;SGB=10.1602;RPBZ=0;MQBZ=-1.00838;MQSBZ=-1.66057;BQBZ=-0.843154;FS=0;MQ0F=0;AC=1;AN=6;DP4=13,20,1,8;MQ=40	GT:PL	0/1:181,0,111	0/0:0,54,255	0/0:0,33,255
OAR1	235363783	.	T	G	145.821	PASS	DP=74;VDB=0.0760875;SGB=8.77574;RPBZ=-1.2544;MQBZ=-0.942752;MQSBZ=0.286727;BQBZ=-1.12983;FS=0;MQ0F=0;AC=1;AN=6;DP4=25,12,5,3;MQ=39	GT:PL	0/1:180,0,194	0/0:0,48,255	0/0:0,42,255
OAR1	235374697	.	T	C	346.374	PASS	DP=36;VDB=0.00176562;SGB=7.97557;RPBZ=-0.517216;MQBZ=-0.705743;MQSBZ=-0.282297;BQBZ=-0.235119;FS=0;MQ0F=0;AC=4;AN=6;DP4=5,1,11,5;MQ=37	GT:PL	0/0:0,18,171	1/1:156,15,0	1/1:232,33,0
OAR1	235401809	.	C	T	140.879	PASS	DP=54;VDB=0.0744703;SGB=6.01014;RPBZ=0;MQBZ=0.938234;MQSBZ=-0.864381;BQBZ=1.10413;FS=0;MQ0F=0;AC=1;AN=6;DP4=12,10,4,2;MQ=39	GT:PL	0/0:0,15,157	0/1:175,0,171	0/0:0,33,255
OAR1	235401881	.	G	A	212.968	PASS	DP=130;VDB=0.0174532;SGB=25.405;RPBZ=-1.68655;MQBZ=-1.8569;MQSBZ=0.11122;BQBZ=0.867427;FS=0;MQ0F=0;AC=2;AN=6;DP4=26,24,10,10;MQ=40	GT:PL	1/1:255,60,0	0/0:0,66,255	0/0:0,84,255
OAR1	23546683	.	C	A	34.2872	PASS	DP=11;VDB=0.66;SGB=-1.03207;RPBZ=1.38873;MQBZ=0.707107;MQSBZ=-1.41421;BQBZ=0.707107;FS=0;MQ0F=0;AC=2;AN=6;DP4=3,1,1,1;MQ=41	GT:PL	0/1:33,0,63	0/0:0,3,40	0/1:36,0,36
OAR1	23546710	.	A	G	37.336	PASS	DP=11;VDB=0.02;SGB=-1.03207;RPBZ=1.85164;MQBZ=-1.41421;MQSBZ=-0.707107;BQBZ=0.707107;FS=0;MQ0F=0;AC=2;AN=6;DP4=1,3,1,1;MQ=41	GT:PL	0/1:33,0,68	0/1:40,3,0	0/0:0,6,78
OAR1	235600250	.	G	A	90.3922	PASS	DP=37;VDB=0.000917248;SGB=-1.5462;RPBZ=-2.06142;MQBZ=-3.82194;MQSBZ=0.206516;BQBZ=-0.498038;FS=0;MQ0F=0;AC=3;AN=6;DP4=6,4,5,5;MQ=29	GT:PL	0/1:54,0,206	0/1:56,0,12	0/1:15,0,69
OAR1	235600278	.	C	G	90.41	PASS	DP=39;VDB=0.025487;SGB=-1.5462;RPBZ=-1.6992;MQBZ=-3.82194;MQSBZ=-0.784759;BQBZ=1.82574;FS=0;MQ0F=0;AC=3;AN=6;DP4=5,5,4,6;MQ=29	GT:PL	0/1:54,0,199	0/1:56,0,12	0/1:15,0,69
OAR1	235600292	.	T	C	84.4468	PASS	DP=37;VDB=0.0335854;SGB=0.0284704;RPBZ=-1.42345;MQBZ=-3.67151;MQSBZ=-1.01741;BQBZ=0.578416;FS=0;MQ0F=0;AC=3;AN=6;DP4=5,4,4,6;MQ=29	GT:PL	0/1:48,0,162	0/1:56,0,12	0/1:15,0,69
OAR1	235600297	.	G	T	87.493	PASS	DP=36;VDB=0.0335854;SGB=0.0284704;RPBZ=-1.09844;MQBZ=-3.50839;MQSBZ=-1.28959;BQBZ=0.0813489;FS=0;MQ0F=0;AC=3;AN=6;DP4=5,3,4,6;MQ=28	GT:PL	0/1:51,0,147	0/1:56,0,12	0/1:15,0,69
OAR1	235600306	.	G	A	64.1847	PASS	DP=32;VDB=0.0305454;SGB=-1.72802;RPBZ=-1.27074;MQBZ=-3.24419;MQSBZ=-1.53672;BQBZ=1.13389;FS=0;MQ0F=0;AC=3;AN=6;DP4=5,2,4,5;MQ=28	GT:PL	0/1:48,0,111	0/1:36,0,14	0/1:15,0,55
OAR1	235600328	.	A	C	84.5249	PASS	DP=32;VDB=0.0315723;SGB=-1.72802;RPBZ=-1.27074;MQBZ=-3.24419;MQSBZ=-1.53672;BQBZ=1.13389;FS=0;MQ0F=0;AC=3;AN=6;DP4=5,2,4,5;MQ=28	GT:PL	0/1:48,0,111	0/1:56,0,12	0/1:15,0,69
OAR1	235652567	.	T	C	96.354	PASS	DP=46;VDB=0.3423;SGB=6.01014;RPBZ=-2.22693;MQBZ=-0.910182;MQSBZ=1.13994;BQBZ=2.18025;FS=0;MQ0F=0;AC=1;AN=6;DP4=6,18,2,4;MQ=37	GT:PL	0/0:0,36,255	0/0:0,30,204	0/1:131,0,36
OAR1	235831579	.	C	T	349.519	PASS	DP=66;VDB=0.0367823;SGB=8.01377;RPBZ=-0.0307886;MQBZ=-1.53426;MQSBZ=-2.32222;BQBZ=-0.511321;FS=0;MQ0F=0;AC=3;AN=6;DP4=10,11,5,11;MQ=39	GT:PL	1/1:255,27,0	0/1:135,0,141	0/0:0,48,255
OAR1	235831612	.	G	A	37.323	PASS	DP=64;VDB=0.0860477;SGB=1.90845;RPBZ=-0.197564;MQBZ=-0.107102;MQSBZ=-2.49802;BQBZ=1.22155;FS=0;MQ0F=0;AC=1;AN=6;DP4=11,23,1,2;MQ=39	GT:PL	0/0:0,30,255	0/0:0,36,253	0/1:73,0,255
OAR1	236090972	.	A	G	143.716	PASS	DP=36;VDB=0.103091;SGB=-0.864905;RPBZ=-0.687151;MQBZ=1.47017;MQSBZ=1.62684;BQBZ=-0.19187;FS=0;MQ0F=0;AC=2;AN=6;DP4=10,5,4,3;MQ=39	GT:PL	0/1:156,0,98	0/0:0,15,172	0/1:24,0,165
OAR1	236098451	.	T	C	234.933	PASS	DP=42;VDB=0.0383489;SGB=3.53239;RPBZ=1.17594;MQBZ=0.83205;MQSBZ=-1.09545;BQBZ=-0.397179;FS=0;MQ0F=0;AC=3;AN=6;DP4=8,5,4,5;MQ=41	GT:PL	0/1:24,0,153	1/1:252,24,0	0/0:0,24,242
OAR1	236351965	.	C	T	191.058	PASS	DP=47;VDB=0.0510515;SGB=8.77574;RPBZ=-0.394805;MQBZ=-1.45224;MQSBZ=1.66905;BQBZ=-2.18519;FS=0;MQ0F=0;AC=2;AN=6;DP4=10,8,4,4;MQ=41	GT:PL	1/1:233,24,0	0/0:0,24,247	0/0:0,30,255
OAR1	236487013	.	A	T	261.499	PASS	DP=40;VDB=0.429587;SGB=3.89867;RPBZ=0.579481;MQBZ=-2.16428;MQSBZ=0.276114;BQBZ=0.108465;FS=0;MQ0F=0;AC=3;AN=6;DP4=4,6,4,6;MQ=39	GT:PL	1/1:154,15,0	0/1:148,0,57	0/0:0,24,255
OAR1	236573935	.	T	G	45.961	PASS	DP=37;VDB=0.172317;SGB=3.26056;RPBZ=1.62939;MQBZ=-2.21603;MQSBZ=-2.51785;BQBZ=-1.86705;FS=0;MQ0F=0;AC=2;AN=6;DP4=14,4,1,3;MQ=36	GT:PL	1/1:87,12,0	0/0:0,27,230	0/0:0,27,240
OAR1	236696881	.	C	T	72.9855	PASS	DP=21;VDB=0.00766117;SGB=3.26056;RPBZ=0.259337;MQBZ=-0.223607;MQSBZ=0.748331;BQBZ=-0.81038;FS=0;MQ0F=0;AC=2;AN=6;DP4=5,3,0,4;MQ=40	GT:PL	1/1:113,12,0	0/0:0,6,75	0/0:0,18,201
OAR1	236696907	.	A	G	100.213	PASS	DP=17;VDB=0.124686;SGB=0.0467143;RPBZ=-1.38744;MQBZ=-0.964996;MQSBZ=0.964996;BQBZ=2.11891;FS=0;MQ0F=0;AC=2;AN=6;DP4=1,6,3,1;MQ=39	GT:PL	0/0:0,12,105	0/1:34,0,36	0/1:102,0,52
OAR1	236792401	.	T	C	122.674	PASS	DP=15;VDB=0.807392;SGB=-1.04402;RPBZ=-0.494032;MQBZ=-0.894427;MQSBZ=1.41421;BQBZ=0.268328;FS=0;MQ0F=0;AC=4;AN=6;DP4=1,3,2,3;MQ=39	GT:PL	0/1:56,0,33	0/1:69,0,93	1/1:32,3,0
OAR1	236889750	.	T	C	164.037	PASS	DP=13;VDB=0.00119737;SGB=0.424862;RPBZ=-1.17851;MQBZ=1.02813;BQBZ=-0.702728;FS=0;MQ0F=0;AC=5;AN=6;DP4=2,0,9,0;MQ=31	GT:PL	0/1:27,0,46	1/1:81,9,0	1/1:90,15,0
OAR1	236889884	.	C	T	482.861	PASS	DP=71;VDB=0.000254616;SGB=4.89417;RPBZ=0.898904;MQBZ=-0.787838;MQSBZ=-0.526373;BQBZ=-0.422483;FS=0;MQ0F=0;AC=4;AN=6;DP4=8,8,10,16;MQ=37	GT:PL	0/1:86,0,255	0/1:178,0,138	1/1:255,42,0
OAR1	236919098	.	C	T	616.992	PASS	DP=97;VDB=1.7975e-08;SGB=10.5157;RPBZ=0.596266;MQBZ=-1.74421;MQSBZ=-1.09994;BQBZ=-0.682525;FS=0;MQ0F=0;AC=4;AN=6;DP4=10,6,19,23;MQ=39	GT:PL	0/1:230,0,230	0/1:168,0,151	1/1:255,72,0
OAR1	237129438	.	A	G	213.869	PASS	DP=46;VDB=0.00768808;SGB=11.5453;RPBZ=-1.59639;MQBZ=1.73841;MQSBZ=0.720099;BQBZ=1.11818;FS=0;MQ0F=0;AC=1;AN=6;DP4=11,8,4,6;MQ=36	GT:PL	0/0:0,18,151	0/1:249,0,26	0/0:0,33,255
OAR1	237246237	.	G	T	65.0877	PASS	DP=21;VDB=0.0797974;SGB=3.26056;RPBZ=-0.372466;MQBZ=1.34624;MQSBZ=-1.65198;BQBZ=0.175538;FS=0;MQ0F=0;AC=2;AN=6;DP4=11,3,4,0;MQ=38	GT:PL	1/1:106,12,0	0/0:0,27,202	0/0:0,15,127
OAR1	237246246	.	T	G	121.628	PASS	DP=38;VDB=0.106137;SGB=4.63151;RPBZ=0.490345;MQBZ=1.49513;MQSBZ=-1.69966;BQBZ=-0.868313;FS=0;MQ0F=0;AC=2;AN=6;DP4=2,12,4,1;MQ=38	GT:PL	1/1:163,15,0	0/0:0,27,210	0/0:0,15,158
OAR1	237557999	.	G	A	93.1477	PASS	DP=24;VDB=0.397076;SGB=3.26056;RPBZ=2.96931;MQBZ=-0.860456;MQSBZ=1.20037;BQBZ=1.39766;FS=0;MQ0F=0;AC=2;AN=6;DP4=7,4,2,2;MQ=39	GT:PL	1/1:134,12,0	0/0:0,18,178	0/0:0,15,172
OAR1	237558027	.	A	C	262.127	PASS	DP=27;VDB=0.00533659;SGB=3.57927;RPBZ=-2.42949;MQBZ=-0.187867;MQSBZ=0.244453;BQBZ=0.973729;FS=0;MQ0F=0;AC=3;AN=6;DP4=2,4,5,5;MQ=38	GT:PL	0/0:0,12,128	0/1:112,0,66	1/1:190,18,0
OAR1	237574212	.	T	C	80.0472	PASS	DP=25;VDB=0.23997;SGB=-2.00512;RPBZ=0.719356;MQBZ=-0.544776;MQSBZ=-1.72462;BQBZ=-0.460566;FS=0;MQ0F=0;AC=3;AN=6;DP4=6,5,2,2;MQ=37	GT:PL	1/1:113,9,0	0/1:6,0,163	0/0:0,18,152
OAR1	237881993	.	C	T	534.756	PASS	DP=52;VDB=0.000860121;SGB=3.87869;RPBZ=-0.971003;MQBZ=-1.37219;MQSBZ=0.200247;BQBZ=-0.48613;FS=0;MQ0F=0;AC=5;AN=6;DP4=3,3,6,17;MQ=40	GT:PL	1/1:195,21,0	0/1:119,0,180	1/1:255,36,0
OAR1	238528057	.	G	A	75.4526	PASS	DP=14;VDB=0.0615984;SGB=3.78388;RPBZ=-2.08275;MQBZ=1.09388;FS=0;MQ0F=0;AC=1;AN=6;DP4=9,0,5,0;MQ=40	GT:PL	0/0:0,9,90	0/1:110,0,6	0/0:0,15,126
OAR1	238528152	.	A	G	89.2707	PASS	DP=88;VDB=0.0218651;SGB=4.63151;RPBZ=-1.07616;MQBZ=-2.00259;MQSBZ=-0.984161;BQBZ=1.4507;FS=0;MQ0F=0;AC=1;AN=6;DP4=23,21,2,3;MQ=41	GT:PL	0/0:0,33,255	0/1:124,0,255	0/0:0,66,255
OAR1	238573893	.	G	A	76.4115	PASS	DP=32;VDB=0.484771;SGB=3.26056;RPBZ=-1.0817;MQBZ=-1.46099;MQSBZ=-0.97788;BQBZ=-1.08316;FS=0;MQ0F=0;AC=1;AN=6;DP4=7,7,1,3;MQ=39	GT:PL	0/0:0,12,142	0/1:111,0,27	0/0:0,27,255
OAR1	238638976	.	G	A	293.324	PASS	DP=23;VDB=0.00252196;SGB=3.57927;RPBZ=2.1597;BQBZ=2.23607;FS=0;MQ0F=0;AC=5;AN=6;DP4=1,1,4,6;MQ=42	GT:PL	1/1:204,18,0	0/1:0,6,78	1/1:128,12,0
OAR1	238781972	.	G	A	212.985	PASS	DP=89;VDB=0.0183968;SGB=1.44871;RPBZ=-1.20046;MQBZ=-1.53569;MQSBZ=-0.564523;BQBZ=-0.27757;FS=0;MQ0F=0;AC=2;AN=6;DP4=19,17,3,10;MQ=38	GT:PL	0/0:0,45,255	1/1:255,36,0	0/0:0,63,255
OAR1	238880165	.	T	C	140.56	PASS	DP=68;VDB=0.81798;SGB=7.39213;RPBZ=0.0190682;MQBZ=-0.831337;MQSBZ=-0.0970437;BQBZ=-0.808848;FS=0;MQ0F=0;AC=1;AN=6;DP4=20,11,5,2;MQ=40	GT:PL	0/0:0,36,255	0/1:175,0,90	0/0:0,48,255
OAR1	238966298	.	T	C	32.1354	PASS	DP=20;VDB=0.02;SGB=0.604408;RPBZ=-0.716951;BQBZ=0.899346;FS=0;MQ0F=0;AC=1;AN=6;DP4=3,6,1,1;MQ=42	GT:PL	0/0:0,6,84	0/1:66,0,105	0/0:0,9,119
OAR1	238978086	.	C	T	52.0198	PASS	DP=7;VDB=0.0588947;SGB=1.11484;RPBZ=-1.08012;MQBZ=1.83712;BQBZ=0.866025;FS=0;MQ0F=0;AC=2;AN=6;DP4=4,0,3,0;MQ=34	GT:PL	0/0:0,3,24	1/1:90,9,0	0/0:0,9,67
OAR1	238978116	.	C	T	79.7708	PASS	DP=8;VDB=0.112489;SGB=0.891771;RPBZ=0.452635;MQBZ=-1.58745;FS=0;MQ0F=0;AC=4;AN=6;DP4=3,0,5,0;MQ=35	GT:PL	1/1:24,3,0	0/0:0,9,90	1/1:94,12,0
OAR1	239234676	.	T	A	341.429	PASS	DP=39;VDB=0.00581871;SGB=9.43812;RPBZ=-0.420498;MQBZ=0.547746;MQSBZ=1.64497;BQBZ=1.12606;FS=0;MQ0F=0;AC=3;AN=6;DP4=7,2,12,5;MQ=37	GT:PL	0/0:0,21,147	0/1:127,0,60	1/1:255,39,0
OAR1	239307816	.	A	C	53.541	PASS	DP=13;VDB=0.138245;SGB=3.26056;RPBZ=0.309458;BQBZ=-0.708813;FS=0;MQ0F=0;AC=1;AN=6;DP4=9,0,4,0;MQ=42	GT:PL	0/0:0,12,107	0/1:88,0,21	0/0:0,12,103
OAR1	239562033	.	G	A	72.5138	PASS	DP=12;VDB=0.0277561;SGB=2.87247;RPBZ=-1.09794;MQBZ=0.582672;BQBZ=-1.09545;FS=0;MQ0F=0;AC=2;AN=6;DP4=6,0,5,0;MQ=40	GT:PL	1/1:113,15,0	0/0:0,9,81	0/0:0,9,90
OAR1	239562034	.	A	G	72.5138	PASS	DP=12;VDB=0.0277561;SGB=2.87247;RPBZ=-1.00875;MQBZ=0.582672;BQBZ=-1.09545;FS=0;MQ0F=0;AC=2;AN=6;DP4=6,0,5,0;MQ=40	GT:PL	1/1:113,15,0	0/0:0,9,81	0/0:0,9,90
OAR1	239654048	.	C	T	212.974	PASS	DP=66;VDB=0.010458;SGB=14.3163;RPBZ=-0.400417;MQBZ=0.591075;MQSBZ=-0.262053;BQBZ=1.1357;FS=0;MQ0F=0;AC=2;AN=6;DP4=12,16,5,7;MQ=40	GT:PL	0/0:0,36,255	1/1:255,36,0	0/0:0,48,255
OAR1	239725629	.	C	A	130.409	PASS	DP=32;VDB=0.323459;SGB=1.36429;RPBZ=-0.176656;MQBZ=1.24399;MQSBZ=1.45132;BQBZ=-1.44539;FS=0;MQ0F=0;AC=3;AN=6;DP4=4,9,2,4;MQ=40	GT:PL	1/1:160,15,0	0/1:11,0,170	0/0:0,21,173
OAR1	240339366	.	C	T	85.5081	PASS	DP=19;VDB=0.0404256;SGB=4.97668;RPBZ=-0.617471;MQBZ=-0.207332;BQBZ=1.24808;FS=0;MQ0F=0;AC=2;AN=6;DP4=0,13,0,6;MQ=38	GT:PL	0/0:0,12,99	1/1:127,18,0	0/0:0,27,159
OAR1	240672809	.	C	T	213.252	PASS	DP=47;VDB=0.185218;SGB=15.2489;RPBZ=-0.596203;MQBZ=0.31542;MQSBZ=1.64719;BQBZ=2.2094;FS=0;MQ0F=0;AC=2;AN=6;DP4=8,4,6,8;MQ=40	GT:PL	0/0:0,12,137	0/0:0,24,234	1/1:255,42,0
OAR1	241253483	.	G	A	206.679	PASS	DP=45;VDB=0.146504;SGB=8.72037;RPBZ=1.04876;MQBZ=0.471725;MQSBZ=-1.14585;BQBZ=1.4013;FS=0;MQ0F=0;AC=1;AN=6;DP4=9,6,4,5;MQ=39	GT:PL	0/0:0,12,137	0/0:0,18,209	0/1:241,0,97
OAR1	241253491	.	C	T	96.7144	PASS	DP=45;VDB=0.0821847;SGB=3.26056;RPBZ=0.699421;MQBZ=1.22558;MQSBZ=-1.14585;BQBZ=0.956183;FS=0;MQ0F=0;AC=1;AN=6;DP4=12,8,1,3;MQ=39	GT:PL	0/0:0,12,137	0/1:131,0,58	0/0:0,42,255
OAR1	241737306	.	A	G	163.296	PASS	DP=62;VDB=0.000398539;SGB=11.5453;RPBZ=-1.90735;MQBZ=-4.36365;MQSBZ=1.66421;BQBZ=-2.01193;FS=0;MQ0F=0;AC=2;AN=8;DP4=17,10,8,2;MQ=38	GT:PL	1/1:207,30,0	0/0:0,33,255	0/0:0,45,255
OAR1	241862104	.	T	G	398.132	PASS	DP=40;VDB=0.00562252;SGB=7.83194;RPBZ=-1.2557;MQBZ=-0.416986;MQSBZ=1.75444;BQBZ=0.500618;FS=0;MQ0F=0;AC=4;AN=6;DP4=2,5,6,11;MQ=35	GT:PL	1/1:199,24,0	0/0:0,21,204	1/1:241,27,0
OAR1	242203409	.	A	T	296.297	PASS	DP=57;VDB=0.00303804;SGB=8.80254;RPBZ=1.44033;MQBZ=-1.64215;MQSBZ=-0.653539;BQBZ=-1.67532;FS=0;MQ0F=0;AC=3;AN=6;DP4=5,10,6,11;MQ=38	GT:PL	0/0:0,18,207	0/1:82,0,229	1/1:255,33,0
OAR1	242203516	.	T	C	184.238	PASS	DP=18;VDB=0.00145148;SGB=1.07709;RPBZ=-1.19402;MQBZ=-0.808608;BQBZ=-1.08085;FS=0;MQ0F=0;AC=5;AN=6;DP4=0,4,0,13;MQ=40	GT:PL	0/1:21,0,94	1/1:129,21,0	1/1:69,15,0
OAR1	242240113	.	A	C	41.516	PASS	DP=7;VDB=0.02;SGB=0.592737;RPBZ=0;BQBZ=1;FS=0;MQ0F=0;AC=1;AN=6;DP4=0,2,2,0;MQ=42	GT:PL	0/1:77,6,0	0/0:0,3,42	0/0:0,3,36
OAR1	24241112	.	C	T	99.0008	PASS	DP=45;VDB=0.292086;SGB=3.26056;RPBZ=1.59707;MQBZ=0.78811;MQSBZ=-0.433736;BQBZ=1.06227;FS=0;MQ0F=0;AC=1;AN=6;DP4=11,10,1,3;MQ=41	GT:PL	0/1:134,0,21	0/0:0,36,255	0/0:0,24,227
OAR1	242532206	.	T	C	46.8481	PASS	DP=15;VDB=0.490096;SGB=-0.535564;RPBZ=-0.229315;MQBZ=-1.52753;MQSBZ=-1;BQBZ=-0.616392;FS=0;MQ0F=0;AC=3;AN=6;DP4=3,4,2,1;MQ=40	GT:PL	1/1:65,6,0	0/1:20,0,79	0/0:0,12,142
OAR1	242585624	.	C	T	136.462	PASS	DP=33;VDB=0.345209;SGB=-0.864905;RPBZ=-0.119814;MQBZ=-0.65461;MQSBZ=0.438004;BQBZ=-1.26434;FS=0;MQ0F=0;AC=3;AN=6;DP4=5,8,1,6;MQ=37	GT:PL	1/1:169,18,0	0/1:8,0,123	0/0:0,27,251
OAR1	242585663	.	A	G	116.075	PASS	DP=29;VDB=0.37035;SGB=4.63151;RPBZ=-1.45662;MQBZ=0.883823;MQSBZ=-0.212445;BQBZ=2.03981;FS=0;MQ0F=0;AC=1;AN=6;DP4=2,11,1,4;MQ=37	GT:PL	0/0:0,18,176	0/0:0,15,147	0/1:151,0,20
OAR1	242612489	.	T	G	194.869	PASS	DP=27;VDB=0.355905;SGB=2.06895;RPBZ=2.90619;BQBZ=1.44271;FS=0;MQ0F=0;AC=4;AN=6;DP4=7,1,5,2;MQ=42	GT:PL	1/1:193,18,0	1/1:42,3,0	0/0:0,24,203
OAR1	242688988	.	A	T	37.8166	PASS	DP=39;VDB=0.06;SGB=0.604408;RPBZ=1.72768;MQBZ=0.720873;MQSBZ=0.412932;BQBZ=0.333333;FS=0;MQ0F=0;AC=1;AN=6;DP4=13,5,1,1;MQ=38	GT:PL	0/0:0,18,211	0/1:72,0,49	0/0:0,30,241
OAR1	242743014	.	C	T	154.404	PASS	DP=33;VDB=0.00539368;SGB=4.97668;RPBZ=-1.46308;MQBZ=-0.600245;MQSBZ=-1.30158;BQBZ=0.0721688;FS=0;MQ0F=0;AC=2;AN=6;DP4=5,7,3,3;MQ=40	GT:PL	1/1:196,18,0	0/0:0,21,212	0/0:0,15,183
OAR1	242837715	.	T	C	38.2764	PASS	DP=23;VDB=0.28;SGB=0.604408;RPBZ=0.696614;MQBZ=0.426401;MQSBZ=-0.790569;BQBZ=0.80904;FS=0;MQ0F=0;AC=1;AN=6;DP4=4,7,1,1;MQ=40	GT:PL	0/0:0,6,84	0/1:72,0,53	0/0:0,21,217
OAR1	242949742	.	G	A	388.624	PASS	DP=37;VDB=0.0237819;SGB=8.86124;RPBZ=0.117852;MQBZ=-1.49866;MQSBZ=0.6727;BQBZ=0.506658;FS=0;MQ0F=0;AC=4;AN=6;DP4=1,4,11,6;MQ=37	GT:PL	0/0:0,15,153	1/1:183,15,0	1/1:247,36,0
OAR1	243100456	.	A	C	276.335	PASS	DP=33;VDB=0.0298413;SGB=7.15942;RPBZ=1.25649;MQBZ=1.23414;MQSBZ=-0.492268;BQBZ=-0.179415;FS=0;MQ0F=0;AC=3;AN=6;DP4=2,3,4,10;MQ=36	GT:PL	0/0:0,6,84	0/1:63,0,56	1/1:252,36,0
OAR1	243292378	.	G	C	288.081	PASS	DP=38;VDB=0.0836807;SGB=6.30156;RPBZ=-1.01827;MQBZ=0.851301;MQSBZ=1.47043;BQBZ=1.30246;FS=0;MQ0F=0;AC=3;AN=6;DP4=4,5,5,9;MQ=34	GT:PL	0/1:204,0,12	1/1:125,15,0	0/0:0,24,208
OAR1	243424777	.	C	T	75.9472	PASS	DP=33;VDB=0.0868401;SGB=4.63151;RPBZ=0.795008;MQBZ=-1.86358;MQSBZ=-0.257759;BQBZ=-1.70533;FS=0;MQ0F=0;AC=1;AN=6;DP4=5,9,2,3;MQ=36	GT:PL	0/0:0,12,130	0/1:110,0,126	0/0:0,18,191
OAR1	243481491	.	C	T	223.39	PASS	DP=19;VDB=0.00489201;SGB=1.93375;RPBZ=0.616591;MQBZ=-0.612372;MQSBZ=-0.912871;BQBZ=-1.1726;FS=0;MQ0F=0;AC=4;AN=6;DP4=0,3,5,3;MQ=40	GT:PL	1/1:104,9,0	0/0:0,9,105	1/1:159,15,0
OAR1	243513174	.	T	C	34.0307	PASS	DP=20;VDB=0.02;SGB=0.604408;RPBZ=-1.04765;BQBZ=0.5;FS=0;MQ0F=0;AC=1;AN=6;DP4=2,6,0,2;MQ=42	GT:PL	0/0:0,12,148	0/1:68,0,33	0/0:0,9,119
OAR1	243592884	.	T	C	271.512	PASS	DP=40;VDB=0.0100786;SGB=6.13093;RPBZ=1.30247;MQBZ=0.677253;MQSBZ=2.26221;BQBZ=0.356933;FS=0;MQ0F=0;AC=3;AN=6;DP4=9,4,9,4;MQ=34	GT:PL	1/1:235,30,0	0/1:77,0,72	0/0:0,30,232
OAR1	24363368	.	T	C	72.7894	PASS	DP=34;VDB=0.336489;SGB=1.90845;RPBZ=0.179096;BQBZ=-1.19312;FS=0;MQ0F=0;AC=2;AN=6;DP4=7,8,1,2;MQ=42	GT:PL	1/1:113,9,0	0/0:0,21,228	0/0:0,24,255
OAR1	243662117	.	T	G	155.614	PASS	DP=28;VDB=0.036809;SGB=1.36429;RPBZ=-0.0513985;MQBZ=0.738549;MQSBZ=-1.06066;BQBZ=1.47415;FS=0;MQ0F=0;AC=3;AN=6;DP4=4,7,5,1;MQ=40	GT:PL	1/1:166,15,0	0/1:30,0,87	0/0:0,24,221
OAR1	243662131	.	T	C	34.8762	PASS	DP=27;VDB=0.22;SGB=0.604408;RPBZ=0.733625;MQBZ=0.377964;MQSBZ=-0.881917;BQBZ=1.3625;FS=0;MQ0F=0;AC=1;AN=6;DP4=6,8,1,1;MQ=40	GT:PL	0/1:69,0,92	0/0:0,9,104	0/0:0,24,194
OAR1	243885603	.	G	C	468.006	PASS	DP=68;VDB=9.87739e-05;SGB=16.6281;RPBZ=-0.130483;MQBZ=-0.886955;MQSBZ=-1.78004;BQBZ=1.8765;FS=0;MQ0F=0;AC=4;AN=6;DP4=7,2,12,19;MQ=38	GT:PL	0/0:0,27,229	1/1:255,45,0	1/1:255,48,0
OAR1	243916631	.	A	G	216.205	PASS	DP=90;VDB=0.0924411;SGB=1.06266;RPBZ=0.756827;MQBZ=0.144699;MQSBZ=1.25102;BQBZ=0.558163;FS=0;MQ0F=0;AC=3;AN=6;DP4=20,17,7,5;MQ=39	GT:PL	1/1:255,33,0	0/1:0,0,255	0/0:0,72,255
OAR1	243938999	.	G	T	206.206	PASS	DP=38;VDB=0.185412;SGB=7.45221;RPBZ=-1.09462;MQBZ=1.0031;MQSBZ=-0.41036;BQBZ=-0.296586;FS=0;MQ0F=0;AC=2;AN=6;DP4=9,3,3,5;MQ=38	GT:PL	0/0:0,21,183	0/0:0,15,164	1/1:248,24,0
OAR1	243942758	.	G	T	247.259	PASS	DP=25;VDB=0.00641762;SGB=4.78931;RPBZ=-0.680325;MQBZ=-1.31559;MQSBZ=-1.74036;BQBZ=-1.84637;FS=0;MQ0F=0;AC=4;AN=6;DP4=4,1,3,7;MQ=40	GT:PL	0/0:0,15,169	1/1:42,3,0	1/1:245,27,0
OAR1	244004036	.	A	G	162.307	PASS	DP=41;VDB=0.210772;SGB=6.01014;RPBZ=0.445481;MQBZ=-0.247797;MQSBZ=-1.82093;BQBZ=1.31789;FS=0;MQ0F=0;AC=2;AN=6;DP4=9,7,2,4;MQ=41	GT:PL	0/0:0,18,195	1/1:204,18,0	0/0:0,30,255
OAR1	244110068	.	G	A	317.517	PASS	DP=53;VDB=5.89644e-05;SGB=6.02524;RPBZ=-1.63856;MQBZ=-0.483514;MQSBZ=1.70831;BQBZ=0.0233171;FS=0;MQ0F=0;AC=3;AN=6;DP4=14,4,8,5;MQ=37	GT:PL	1/1:235,27,0	0/1:123,0,132	0/0:0,39,255
OAR1	244291016	.	A	G	62.5267	PASS	DP=39;VDB=0.409395;SGB=4.63151;RPBZ=-0.504865;MQBZ=-3.25738;MQSBZ=-0.817689;BQBZ=1.20511;FS=0;MQ0F=0;AC=2;AN=6;DP4=11,5,1,4;MQ=37	GT:PL	0/0:0,21,235	0/0:0,27,218	1/1:104,15,0
OAR1	244291077	.	A	G	145.311	PASS	DP=35;VDB=0.0328229;SGB=6.01014;RPBZ=0.742037;MQBZ=1.15166;MQSBZ=-1.28759;BQBZ=1;FS=0;MQ0F=0;AC=2;AN=6;DP4=6,9,1,5;MQ=37	GT:PL	1/1:187,18,0	0/0:0,27,255	0/0:0,18,120
OAR1	244381489	.	C	A	92.9529	PASS	DP=54;VDB=0.0922732;SGB=3.26056;RPBZ=-0.865858;MQBZ=-1.11342;MQSBZ=0.896421;BQBZ=0.327592;FS=0;MQ0F=0;AC=2;AN=6;DP4=21,5,3,1;MQ=40	GT:PL	1/1:134,12,0	0/0:0,27,188	0/0:0,51,255
OAR1	244519517	.	T	C	220.566	PASS	DP=25;VDB=0.00497727;SGB=3.07665;RPBZ=0.513053;MQBZ=-0.790569;MQSBZ=0.790569;BQBZ=0.350325;FS=0;MQ0F=0;AC=3;AN=6;DP4=3,2,5,3;MQ=41	GT:PL	0/0:0,6,72	0/1:30,0,107	1/1:230,21,0
OAR1	244525858	.	G	T	79.4849	PASS	DP=7;VDB=0.154358;SGB=-0.169451;RPBZ=1.41421;BQBZ=-0.57735;FS=0;MQ0F=0;AC=5;AN=6;DP4=0,1,1,2;MQ=42	GT:PL	1/1:72,6,0	1/1:42,3,0	0/1:0,3,42
OAR1	24457476	.	C	T	207.142	PASS	DP=42;VDB=0.0140643;SGB=8.72037;RPBZ=-0.846094;MQBZ=-0.435169;MQSBZ=0.834058;BQBZ=0.206022;FS=0;MQ0F=0;AC=2;AN=6;DP4=13,2,5,4;MQ=39	GT:PL	0/0:0,15,166	0/0:0,30,223	1/1:249,27,0
OAR1	244593328	.	A	G	467.975	PASS	DP=66;VDB=2.97535e-07;SGB=11.5964;RPBZ=0.202895;MQBZ=-0.345145;MQSBZ=0.0599386;BQBZ=1.52735;FS=0;MQ0F=0;AC=4;AN=6;DP4=9,7,10,13;MQ=40	GT:PL	1/1:255,36,0	0/0:0,48,255	1/1:255,33,0
OAR1	244714935	.	G	T	549.685	PASS	DP=55;VDB=0.000140933;SGB=4.89278;RPBZ=0.782308;MQBZ=-0.0682827;MQSBZ=-0.504812;BQBZ=0.381823;FS=0;MQ0F=0;AC=5;AN=6;DP4=2,3,17,10;MQ=37	GT:PL	1/1:255,33,0	0/1:74,0,131	1/1:255,39,0
OAR1	24482058	.	C	T	78.9356	PASS	DP=36;VDB=0.0343724;SGB=3.26056;RPBZ=0.150662;MQBZ=-1.12546;MQSBZ=-1.3784;BQBZ=-0.729113;FS=0;MQ0F=0;AC=1;AN=6;DP4=7,8,2,2;MQ=40	GT:PL	0/0:0,12,148	0/1:113,0,99	0/0:0,24,244
OAR1	244878031	.	T	C	97.5846	PASS	DP=52;VDB=0.786011;SGB=0.676694;RPBZ=-1.1364;MQBZ=0.158659;MQSBZ=-1.27871;BQBZ=-2.46263;FS=0;MQ0F=0;AC=1;AN=6;DP4=28,6,11,0;MQ=39	GT:PL	0/0:0,30,189	0/1:132,0,113	0/0:0,28,255
OAR1	245097075	.	G	A	202.554	PASS	DP=46;VDB=0.108414;SGB=7.45221;RPBZ=-1.9018;MQBZ=-0.659666;MQSBZ=0;BQBZ=1.37212;FS=0;MQ0F=0;AC=2;AN=6;DP4=8,6,4,4;MQ=40	GT:PL	0/0:0,33,255	0/0:0,9,104	1/1:244,24,0
OAR1	245172180	.	C	T	231.627	PASS	DP=33;VDB=0.020653;SGB=2.57447;RPBZ=0.793182;MQBZ=0.454963;MQSBZ=0.83549;BQBZ=0.70978;FS=0;MQ0F=0;AC=4;AN=6;DP4=8,3,1,7;MQ=39	GT:PL	1/1:172,15,0	1/1:101,9,0	0/0:0,33,255
OAR1	245451644	.	T	C	164.292	PASS	DP=50;VDB=0.152536;SGB=0.290035;RPBZ=0.931998;MQBZ=-2.49771;MQSBZ=-0.336409;BQBZ=-1.08903;FS=0;MQ0F=0;AC=3;AN=6;DP4=10,10,5,5;MQ=37	GT:PL	1/1:29,6,0	0/1:174,0,185	0/0:0,39,255
OAR1	245497760	.	T	C	365.507	PASS	DP=65;VDB=0.00858067;SGB=0.405535;RPBZ=1.45709;MQBZ=-0.247727;MQSBZ=-0.917101;BQBZ=-0.513593;FS=0;MQ0F=0;AC=4;AN=6;DP4=5,14,13,7;MQ=39	GT:PL	0/1:48,0,236	0/1:100,0,213	1/1:255,39,0
OAR1	245523753	.	T	C	359.416	PASS	DP=95;VDB=0.00180984;SGB=17.5225;RPBZ=-0.981272;MQBZ=0.279215;MQSBZ=-0.363376;BQBZ=-0.109115;FS=0;MQ0F=0;AC=3;AN=6;DP4=13,10,18,11;MQ=40	GT:PL	0/0:0,42,255	0/1:145,0,213	1/1:255,69,0
OAR1	245577361	.	C	T	628.122	PASS	DP=45;VDB=0.00185817;SGB=3.93698;RPBZ=1.0024;MQBZ=-0.763518;MQSBZ=-2.26119;BQBZ=-0.661736;FS=0;MQ0F=0;AC=5;AN=6;DP4=1,0,12,13;MQ=35	GT:PL	0/1:183,0,21	1/1:234,30,0	1/1:247,27,0
OAR1	24560354	.	T	C	608.983	PASS	DP=57;VDB=0.0134226;SGB=6.41109;RPBZ=-0.227575;MQBZ=1.02325;MQSBZ=0.418258;BQBZ=1.60936;FS=0;MQ0F=0;AC=5;AN=6;DP4=2,1,8,21;MQ=39	GT:PL	1/1:184,21,0	0/1:205,0,68	1/1:255,45,0
OAR1	245713560	.	C	T	212.969	PASS	DP=78;VDB=0.00234262;SGB=19.2717;RPBZ=-1.25823;MQBZ=-0.878779;MQSBZ=1.58433;BQBZ=-0.547347;FS=0;MQ0F=0;AC=2;AN=6;DP4=18,10,11,6;MQ=39	GT:PL	0/0:0,42,255	0/0:0,42,255	1/1:255,51,0
OAR1	245935770	.	C	T	213.112	PASS	DP=44;VDB=0.0088102;SGB=12.6061;RPBZ=-2.22938;MQBZ=-0.732032;MQSBZ=0.506434;BQBZ=-0.328887;FS=0;MQ0F=0;AC=2;AN=6;DP4=5,10,8,4;MQ=37	GT:PL	1/1:255,36,0	0/0:0,15,152	0/0:0,30,255
OAR1	246029359	.	T	C	177.083	PASS	DP=43;VDB=0.230436;SGB=-0.864905;RPBZ=0.854915;MQBZ=0.900885;MQSBZ=1.62976;BQBZ=-0.497695;FS=0;MQ0F=0;AC=3;AN=6;DP4=6,12,5,2;MQ=40	GT:PL	0/1:24,0,160	0/0:0,39,255	1/1:194,18,0
OAR1	246107538	.	C	T	129.782	PASS	DP=40;VDB=0.502303;SGB=-0.864905;RPBZ=1.38969;MQBZ=-2.57293;MQSBZ=1.57559;BQBZ=-0.654654;FS=0;MQ0F=0;AC=2;AN=6;DP4=7,7,5,2;MQ=39	GT:PL	0/1:42,3,0	0/1:125,0,186	0/0:0,21,230
OAR1	246189144	.	G	A	166.724	PASS	DP=79;VDB=0.0893345;SGB=-0.0947856;RPBZ=-0.793823;MQBZ=-0.57169;MQSBZ=-0.272433;BQBZ=0.540356;FS=0;MQ0F=0;AC=1;AN=6;DP4=12,23,3,6;MQ=40	GT:PL	0/0:0,27,250	0/1:201,0,167	0/0:0,21,255
OAR1	246435422	.	C	A	190.997	PASS	DP=44;VDB=0.101899;SGB=-0.482464;RPBZ=1.2662;MQBZ=1.66968;MQSBZ=-0.740517;BQBZ=0.212174;FS=0;MQ0F=0;AC=3;AN=6;DP4=7,10,6,2;MQ=40	GT:PL	1/1:106,12,0	0/1:125,0,99	0/0:0,39,255
OAR1	246483053	.	T	A	290.185	PASS	DP=55;VDB=0.0433325;SGB=5.26088;RPBZ=-0.537112;MQBZ=-1.76166;MQSBZ=1.25784;BQBZ=-1.03193;FS=0;MQ0F=0;AC=2;AN=6;DP4=9,9,8,4;MQ=40	GT:PL	0/1:165,0,21	0/1:162,0,139	0/0:0,36,255
OAR1	246650049	.	C	T	119.82	PASS	DP=119;VDB=0.0459681;SGB=6.01014;RPBZ=1.26611;MQBZ=-0.0986739;MQSBZ=2.0852;BQBZ=0.709452;FS=0;MQ0F=0;AC=1;AN=6;DP4=29,32,4,2;MQ=40	GT:PL	0/0:0,66,255	0/1:154,0,165	0/0:0,99,255
OAR1	246673820	.	C	T	56.6542	PASS	DP=62;VDB=0.622417;SGB=3.26056;RPBZ=1.97815;MQBZ=0.169685;MQSBZ=1.15152;BQBZ=-0.0275145;FS=0;MQ0F=0;AC=1;AN=6;DP4=20,14,4,0;MQ=38	GT:PL	0/0:0,27,252	0/1:91,0,153	0/0:0,54,255
OAR1	246748969	.	G	A	117.785	PASS	DP=87;VDB=0.0328229;SGB=-1.24859;RPBZ=1.16814;MQBZ=0.128831;MQSBZ=0.872214;BQBZ=1.23927;FS=0;MQ0F=0;AC=2;AN=6;DP4=25,22,3,3;MQ=40	GT:PL	0/1:3,0,252	0/1:149,0,124	0/0:0,90,255
OAR1	246844251	.	G	A	107.285	PASS	DP=77;VDB=0.111782;SGB=8.77574;RPBZ=-0.714039;MQBZ=-0.775963;MQSBZ=-0.926468;BQBZ=1.34899;FS=0;MQ0F=0;AC=1;AN=6;DP4=22,16,1,7;MQ=39	GT:PL	0/0:0,15,150	0/1:142,0,255	0/0:0,48,255
OAR1	24708509	.	G	A	239.553	PASS	DP=35;VDB=0.0698568;SGB=3.26741;RPBZ=0.415881;MQBZ=-1.22513;MQSBZ=0.920617;BQBZ=1.03592;FS=0;MQ0F=0;AC=4;AN=6;DP4=8,6,7,2;MQ=38	GT:PL	1/1:168,18,0	1/1:113,9,0	0/0:0,42,255
OAR1	247331625	.	T	C	40.8854	PASS	DP=25;VDB=0.6;SGB=0.604408;RPBZ=1.65781;BQBZ=0.768706;FS=0;MQ0F=0;AC=1;AN=6;DP4=8,4,1,1;MQ=42	GT:PL	0/1:75,0,33	0/0:0,24,232	0/0:0,9,113
OAR1	247430011	.	A	G	243.309	PASS	DP=77;VDB=0.0862644;SGB=-11.5771;RPBZ=0.397996;MQBZ=-1.52112;MQSBZ=1.81135;BQBZ=0.688617;FS=0;MQ0F=0;AC=3;AN=6;DP4=13,21,8,3;MQ=41	GT:PL	1/1:220,21,0	0/1:64,0,183	0/0:0,65,255
OAR1	248044213	.	C	A	158.726	PASS	DP=67;VDB=0.29154;SGB=8.77574;RPBZ=2.22634;MQBZ=-1.23053;MQSBZ=-0.429901;BQBZ=1.51815;FS=0;MQ0F=0;AC=1;AN=6;DP4=18,11,4,4;MQ=38	GT:PL	0/0:0,27,250	0/1:193,0,106	0/0:0,45,255
OAR1	248267335	.	G	A	213.236	PASS	DP=54;VDB=0.0212216;SGB=15.2489;RPBZ=-0.81298;MQBZ=-1.29982;MQSBZ=-1.91259;BQBZ=-1.82272;FS=0;MQ0F=0;AC=2;AN=6;DP4=10,6,3,11;MQ=39	GT:PL	0/0:0,12,107	0/0:0,36,255	1/1:255,42,0
OAR1	248383513	.	C	T	208.239	PASS	DP=59;VDB=0.07665;SGB=-10.3495;RPBZ=-0.751723;MQBZ=1.28452;MQSBZ=0.255314;BQBZ=-1.22299;FS=0;MQ0F=0;AC=2;AN=6;DP4=12,12,3,6;MQ=40	GT:PL	0/1:152,0,24	0/1:93,0,82	0/0:0,57,255
OAR1	248502640	.	G	A	31.8441	PASS	DP=24;VDB=0.32;SGB=-2.68629;RPBZ=1.70131;MQBZ=-2.34521;MQSBZ=-1.26491;BQBZ=-1.25529;FS=0;MQ0F=0;AC=2;AN=6;DP4=7,4,1,1;MQ=41	GT:PL	0/1:36,3,0	0/1:33,0,60	0/0:0,27,255
OAR1	24860714	.	G	T	107.013	PASS	DP=34;VDB=0.118267;SGB=3.26056;RPBZ=-0.541432;BQBZ=-0.875075;FS=0;MQ0F=0;AC=2;AN=6;DP4=7,7,2,2;MQ=42	GT:PL	0/0:0,21,210	0/0:0,21,233	1/1:148,12,0
OAR1	248806801	.	T	G	63.9913	PASS	DP=26;VDB=0.202231;SGB=3.26056;RPBZ=-1.13387;MQBZ=0.632456;MQSBZ=1.1547;BQBZ=-0.196783;FS=0;MQ0F=0;AC=1;AN=6;DP4=4,6,2,2;MQ=41	GT:PL	0/0:0,9,119	0/1:98,0,29	0/0:0,18,200
OAR1	24883656	.	A	G	101.432	PASS	DP=16;VDB=0.0175817;SGB=2.63855;RPBZ=-1.46969;MQBZ=-1.11803;MQSBZ=-0.707107;BQBZ=-0.169031;FS=0;MQ0F=0;AC=2;AN=6;DP4=2,3,1,3;MQ=41	GT:PL	0/0:0,6,84	0/0:0,9,113	1/1:141,12,0
OAR1	249146923	.	G	A	151.984	PASS	DP=15;VDB=0.108254;SGB=1.29402;RPBZ=1.03713;MQBZ=1.41421;MQSBZ=0.353553;BQBZ=1.54303;FS=0;MQ0F=0;AC=3;AN=6;DP4=2,1,6,0;MQ=39	GT:PL	1/1:77,6,0	0/1:112,0,8	0/0:0,6,56
OAR1	249248895	.	T	C	324.469	PASS	DP=56;VDB=0.0832773;SGB=8.80254;RPBZ=-0.182834;MQBZ=-1.66058;MQSBZ=0;BQBZ=-0.712284;FS=0;MQ0F=0;AC=3;AN=6;DP4=11,5,11,6;MQ=38	GT:PL	0/0:0,24,206	0/1:110,0,205	1/1:255,36,0
OAR1	249248997	.	G	A	74.5676	PASS	DP=16;VDB=0.175312;SGB=4.97668;RPBZ=0.218218;MQBZ=-1.11378;BQBZ=-1.29099;FS=0;MQ0F=0;AC=2;AN=6;DP4=0,10,0,6;MQ=37	GT:PL	0/0:0,18,133	0/0:0,12,110	1/1:116,18,0
OAR1	249282233	.	C	T	639.748	PASS	DP=79;VDB=8.20126e-05;SGB=7.82359;RPBZ=-0.824431;MQBZ=-0.337658;MQSBZ=2.58871;BQBZ=-1.19561;FS=0;MQ0F=0;AC=5;AN=6;DP4=5,4,14,22;MQ=39	GT:PL	1/1:255,33,0	0/1:164,0,233	1/1:255,57,0
OAR1	249559321	.	G	T	212.995	PASS	DP=60;VDB=0.000788563;SGB=12.9307;RPBZ=-0.937838;MQBZ=-1.41421;MQSBZ=-0.912871;BQBZ=1.02261;FS=0;MQ0F=0;AC=2;AN=6;DP4=11,11,4,7;MQ=41	GT:PL	0/0:0,24,214	1/1:255,33,0	0/0:0,42,255
OAR1	249629054	.	T	C	105.009	PASS	DP=14;VDB=0.0942182;SGB=0.891771;RPBZ=0.491952;MQBZ=-1.75662;MQSBZ=-0.58554;BQBZ=-0.547723;FS=0;MQ0F=0;AC=3;AN=6;DP4=2,2,2,3;MQ=37	GT:PL	0/0:0,9,109	1/1:141,12,0	0/1:2,0,36
OAR1	249635099	.	G	A	46.6519	PASS	DP=39;VDB=0.0618664;SGB=1.90845;RPBZ=1.27904;MQBZ=1.06479;MQSBZ=1.04572;BQBZ=1.20156;FS=0;MQ0F=0;AC=1;AN=6;DP4=8,12,0,3;MQ=38	GT:PL	0/0:0,21,209	0/1:81,0,153	0/0:0,21,218
OAR1	250253719	.	T	C	432.764	PASS	DP=90;VDB=0.00109151;SGB=12.8843;RPBZ=0.524098;MQBZ=-0.557209;MQSBZ=1.47262;BQBZ=-0.917805;FS=0;MQ0F=0;AC=3;AN=8;DP4=12,12,11,12;MQ=41	GT:PL	1/1:255,45,0	0/1:221,0,151	0/0:0,51,255
OAR1	250295754	.	G	A	213.123	PASS	DP=47;VDB=0.0516771;SGB=13.923;RPBZ=1.23521;MQBZ=-0.938996;MQSBZ=0.786332;BQBZ=-0.905643;FS=0;MQ0F=0;AC=2;AN=6;DP4=5,8,5,8;MQ=39	GT:PL	0/0:0,24,250	0/0:0,15,168	1/1:255,39,0
OAR1	25040693	.	C	T	104.473	PASS	DP=11;VDB=0.0665622;SGB=1.39949;RPBZ=1.409;MQBZ=-0.707107;MQSBZ=-1.41421;BQBZ=-0.707107;FS=0;MQ0F=0;AC=2;AN=6;DP4=1,1,3,1;MQ=41	GT:PL	0/0:0,3,42	0/0:0,3,42	1/1:142,12,0
OAR1	250492316	.	G	A	112.884	PASS	DP=55;VDB=0.010434;SGB=-0.867633;RPBZ=-2.07764;MQBZ=-0.24709;MQSBZ=0.232296;BQBZ=-0.9372;FS=0;MQ0F=0;AC=2;AN=6;DP4=17,10,5,2;MQ=37	GT:PL	0/1:98,0,139	0/1:52,0,180	0/0:0,42,255
OAR1	250515347	.	C	A	101.857	PASS	DP=49;VDB=0.284203;SGB=-1.24859;RPBZ=1.07627;MQBZ=-0.395348;MQSBZ=1.15579;BQBZ=0;FS=0;MQ0F=0;AC=1;AN=6;DP4=4,15,5,1;MQ=39	GT:PL	0/1:136,0,123	0/0:0,21,208	0/0:15,39,222
OAR1	250696134	.	G	A	328.673	PASS	DP=41;VDB=0.0722001;SGB=3.94144;RPBZ=0.127661;MQBZ=-0.19661;MQSBZ=-0.553775;BQBZ=-0.120024;FS=0;MQ0F=0;AC=4;AN=6;DP4=5,2,10,7;MQ=41	GT:PL	0/1:52,0,156	0/1:58,0,60	1/1:255,39,0
OAR1	250828039	.	A	G	256.302	PASS	DP=32;VDB=0.00891008;SGB=6.92904;RPBZ=0.264866;MQBZ=-2.35339;MQSBZ=-2.00832;BQBZ=-1.67806;FS=0;MQ0F=0;AC=3;AN=6;DP4=4,2,5,8;MQ=35	GT:PL	0/0:0,9,118	0/1:67,0,104	1/1:229,33,0
OAR1	251061329	.	C	T	44.8062	PASS	DP=44;VDB=0.5;SGB=1.90845;RPBZ=-0.0915589;MQBZ=-2.58199;MQSBZ=-1.04447;BQBZ=-1.09127;FS=0;MQ0F=0;AC=2;AN=6;DP4=11,9,1,2;MQ=40	GT:PL	0/0:0,42,255	0/0:0,18,211	1/1:85,9,0
OAR1	251558932	.	A	G	596.729	PASS	DP=99;VDB=5.01324e-08;SGB=15.4339;RPBZ=-1.21804;MQBZ=-0.610542;MQSBZ=-0.962016;BQBZ=-0.254594;FS=0;MQ0F=0.010101;AC=5;AN=6;DP4=2,4,23,25;MQ=39	GT:PL	0/1:121,0,177	1/1:255,48,0	1/1:255,84,0
OAR1	251678196	.	G	C	78.6227	PASS	DP=26;VDB=0.292086;SGB=-2.00512;RPBZ=-0.428554;MQBZ=-0.269191;MQSBZ=0.361158;BQBZ=-0.426401;FS=0;MQ0F=0;AC=2;AN=6;DP4=4,8,2,2;MQ=36	GT:PL	0/1:93,0,103	0/1:23,3,0	0/0:0,24,217
OAR1	251788995	.	G	A	531.527	PASS	DP=115;VDB=0.079225;SGB=2.8561;RPBZ=-1.01739;MQBZ=-0.597464;MQSBZ=-1.1349;BQBZ=1.38323;FS=0;MQ0F=0;AC=3;AN=6;DP4=19,13,16,17;MQ=31	GT:PL	0/1:160,0,239	0/1:219,0,162	0/1:187,0,171
OAR1	251789027	.	G	A	300.834	PASS	DP=99;VDB=0.000109903;SGB=0.737816;RPBZ=-0.0167964;MQBZ=-0.160348;MQSBZ=0.13931;BQBZ=-1.53521;FS=0;MQ0F=0;AC=3;AN=6;DP4=17,17,10,12;MQ=30	GT:PL	0/1:179,0,147	0/1:48,0,251	0/1:109,0,153
OAR1	251863394	.	G	T	31.8807	PASS	DP=22;VDB=0.32;SGB=0.604408;RPBZ=1.64992;MQBZ=0.702728;MQSBZ=0.136083;FS=0;MQ0F=0;AC=1;AN=6;DP4=4,5,1,1;MQ=41	GT:PL	0/1:66,0,135	0/0:0,9,117	0/0:0,6,77
OAR1	251863397	.	C	T	242.033	PASS	DP=22;VDB=0.00570842;SGB=1.93375;RPBZ=2.45508;MQBZ=-0.912871;MQSBZ=0.136083;BQBZ=-0.612372;FS=0;MQ0F=0;AC=3;AN=6;DP4=0,3,5,3;MQ=41	GT:PL	0/1:163,0,24	1/1:117,9,0	0/0:0,6,77
OAR1	252040796	.	A	T	347.728	PASS	DP=57;VDB=6.63229e-05;SGB=5.13761;RPBZ=0.0379607;MQBZ=-1.35043;MQSBZ=-1.33977;BQBZ=1.13383;FS=0;MQ0F=0;AC=4;AN=6;DP4=8,4,14,7;MQ=40	GT:PL	0/1:3,0,186	0/1:126,0,139	1/1:255,45,0
OAR1	252296085	.	T	C	188.637	PASS	DP=34;VDB=0.128485;SGB=2.64773;RPBZ=0.336994;MQBZ=-1.16879;MQSBZ=0;BQBZ=-2.32721;FS=0;MQ0F=0;AC=3;AN=6;DP4=4,5,4,4;MQ=37	GT:PL	0/1:51,0,104	0/0:0,18,194	1/1:178,18,0
OAR1	252450789	.	A	C	534.118	PASS	DP=79;VDB=3.77088e-05;SGB=7.03796;RPBZ=-0.973413;MQBZ=-2.02661;MQSBZ=-1.8139;BQBZ=-2.41772;FS=0;MQ0F=0;AC=4;AN=6;DP4=9,5,17,15;MQ=38	GT:PL	0/1:130,0,52	0/1:185,0,251	1/1:255,15,0
OAR1	252545719	.	A	G	393.469	PASS	DP=77;VDB=0.000159319;SGB=19.6934;RPBZ=0.263253;MQBZ=-1.74728;MQSBZ=-3.11973;BQBZ=-0.179957;FS=0;MQ0F=0;AC=3;AN=6;DP4=9,9,14,15;MQ=39	GT:PL	0/1:179,0,98	0/0:0,39,255	1/1:255,30,0
OAR1	252722276	.	G	A	480.661	PASS	DP=63;VDB=0.0202133;SGB=5.368;RPBZ=1.32438;MQBZ=0.281914;MQSBZ=0.837243;BQBZ=-0.248633;FS=0;MQ0F=0;AC=4;AN=6;DP4=3,5,12,15;MQ=40	GT:PL	0/1:73,0,30	0/1:189,0,178	1/1:255,45,0
OAR1	252845590	.	T	C	234.58	PASS	DP=33;VDB=0.067273;SGB=3.36078;RPBZ=1.06472;MQBZ=-0.0766965;MQSBZ=1.53393;BQBZ=-0.742768;FS=0;MQ0F=0;AC=3;AN=6;DP4=5,5,4,5;MQ=40	GT:PL	0/1:65,0,53	1/1:210,21,0	0/0:0,24,253
OAR1	253134121	.	C	T	130.469	PASS	DP=55;VDB=0.283845;SGB=-0.867633;RPBZ=-1.95078;MQBZ=-1.16156;MQSBZ=-1.96951;BQBZ=-0.596415;FS=0;MQ0F=0;AC=2;AN=6;DP4=14,9,0,7;MQ=38	GT:PL	0/1:72,0,221	0/1:95,0,125	0/0:0,30,255
OAR1	253237311	.	G	A	101.825	PASS	DP=65;VDB=0.0171133;SGB=6.01014;RPBZ=-1.93691;MQBZ=-2.61592;MQSBZ=-1.11776;BQBZ=-1.02353;FS=0;MQ0F=0;AC=1;AN=6;DP4=20,13,3,3;MQ=38	GT:PL	0/1:136,0,145	0/0:0,24,210	0/0:0,57,255
OAR1	253372241	.	G	A	700.347	PASS	DP=80;VDB=7.8174e-05;SGB=7.83869;RPBZ=-3.07102;MQBZ=1.17509;MQSBZ=-1.4551;BQBZ=2.03445;FS=0;MQ0F=0;AC=5;AN=6;DP4=2,5,17,21;MQ=37	GT:PL	1/1:230,25,0	0/1:251,0,51	1/1:255,0,2
OAR1	253649520	.	C	T	581.667	PASS	DP=55;VDB=0.0101186;SGB=6.43167;RPBZ=-0.616959;MQBZ=-1.26204;MQSBZ=2.04485;BQBZ=0.730293;FS=0;MQ0F=0;AC=5;AN=6;DP4=0,3,14,15;MQ=37	GT:PL	1/1:222,24,0	0/1:139,0,77	1/1:255,45,0
OAR1	253728264	.	G	A	220.692	PASS	DP=74;VDB=0.206417;SGB=12.9307;RPBZ=-1.22895;MQBZ=-0.681611;MQSBZ=-0.328897;BQBZ=1.06428;FS=0;MQ0F=0;AC=1;AN=6;DP4=17,12,7,4;MQ=41	GT:PL	0/0:0,33,255	0/0:0,33,255	0/1:255,0,172
OAR1	254195632	.	G	A	303.198	PASS	DP=30;VDB=0.0766077;SGB=0.320408;RPBZ=-0.403252;MQBZ=-0.738549;MQSBZ=-1.35401;BQBZ=-1.06286;FS=0;MQ0F=0;AC=3;AN=6;DP4=4,2,7,4;MQ=40	GT:PL	0/1:83,0,30	0/1:158,0,24	0/1:98,0,123
OAR1	254432819	.	A	G	123.109	PASS	DP=32;VDB=0.0123191;SGB=-1.25106;RPBZ=0.250951;MQBZ=0.935873;MQSBZ=-1.8384;BQBZ=0.697857;FS=0;MQ0F=0;AC=2;AN=6;DP4=6,8,2,4;MQ=35	GT:PL	0/1:42,0,35	0/0:0,15,162	0/1:117,0,156
OAR1	254899704	.	C	T	115.264	PASS	DP=25;VDB=0.168287;SGB=-2.00512;RPBZ=0.28378;MQBZ=-0.698212;MQSBZ=-1.09713;BQBZ=0.177448;FS=0;MQ0F=0;AC=4;AN=6;DP4=3,7,2,2;MQ=41	GT:PL	1/1:42,3,0	1/1:113,9,0	0/0:0,30,255
OAR1	254961076	.	T	C	45.8445	PASS	DP=63;VDB=0.0229453;SGB=6.01014;RPBZ=1.29565;MQBZ=-1.71939;MQSBZ=-0.393183;BQBZ=-2.04432;FS=0;MQ0F=0;AC=1;AN=6;DP4=20,13,2,4;MQ=38	GT:PL	0/0:0,33,255	0/0:0,33,255	0/1:81,0,228
OAR1	255009682	.	T	C	228.974	PASS	DP=29;VDB=0.146504;SGB=3.22748;RPBZ=0.543848;MQBZ=1.65985;MQSBZ=-1.13389;BQBZ=-0.322095;FS=0;MQ0F=0;AC=3;AN=6;DP4=1,6,5,4;MQ=41	GT:PL	1/1:166,15,0	0/0:0,15,141	0/1:103,0,66
OAR1	255081031	.	T	C	112.977	PASS	DP=20;VDB=0.077463;SGB=0.00946272;RPBZ=-0.192515;MQBZ=1.12122;MQSBZ=-1.35401;BQBZ=1.12687;FS=0;MQ0F=0;AC=3;AN=6;DP4=2,5,3,1;MQ=38	GT:PL	0/0:0,18,180	1/1:77,6,0	0/1:75,0,33
OAR1	255085653	.	A	C	74.0591	PASS	DP=34;VDB=0.202231;SGB=3.26056;RPBZ=-1.54716;MQBZ=-0.278776;MQSBZ=2.82422;BQBZ=0.395285;FS=0;MQ0F=0;AC=1;AN=6;DP4=9,7,2,2;MQ=36	GT:PL	0/0:0,6,78	0/0:0,24,219	0/1:108,0,156
OAR1	255251622	.	C	T	208.723	PASS	DP=55;VDB=0.0666388;SGB=10.1602;RPBZ=-0.0680512;MQBZ=-0.04347;MQSBZ=1.91663;BQBZ=1.7526;FS=0;MQ0F=0;AC=1;AN=6;DP4=10,11,4,5;MQ=40	GT:PL	0/0:0,27,255	0/0:0,18,191	0/1:243,0,149
OAR1	255667461	.	G	A	33.6243	PASS	DP=34;VDB=0.02;SGB=0.604408;RPBZ=0.302245;MQBZ=0.532291;MQSBZ=1.07661;BQBZ=0.365148;FS=0;MQ0F=0;AC=1;AN=6;DP4=9,6,2,0;MQ=40	GT:PL	0/1:68,0,33	0/0:0,18,204	0/0:0,24,246
OAR1	255752862	.	G	A	309.324	PASS	DP=22;VDB=0.321667;SGB=3.57927;RPBZ=0.435807;MQBZ=2.23607;MQSBZ=1;BQBZ=0.639074;FS=0;MQ0F=0;AC=5;AN=6;DP4=1,1,5,5;MQ=40	GT:PL	1/1:148,12,0	0/1:0,6,65	1/1:200,18,0
OAR1	255936965	.	G	A	139.836	PASS	DP=53;VDB=0.139876;SGB=10.1602;RPBZ=1.7971;MQBZ=-0.64365;MQSBZ=-1.71305;BQBZ=0.157092;FS=0;MQ0F=0;AC=1;AN=6;DP4=10,10,7,2;MQ=40	GT:PL	0/0:0,27,253	0/0:0,15,172	0/1:174,0,145
OAR1	25598944	.	T	C	54.4406	PASS	DP=13;VDB=0.0751808;SGB=3.26056;RPBZ=-1.54943;MQBZ=1.2622;BQBZ=-1.5;FS=0;MQ0F=0;AC=1;AN=6;DP4=9,0,4,0;MQ=34	GT:PL	0/0:0,9,56	0/0:0,6,43	0/1:88,0,90
OAR1	25599062	.	T	C	209.05	PASS	DP=62;VDB=0.131182;SGB=0.290858;RPBZ=-1.06948;MQBZ=1.20052;MQSBZ=-0.588558;BQBZ=2.03569;FS=0;MQ0F=0;AC=2;AN=6;DP4=10,18,7,3;MQ=38	GT:PL	0/1:18,0,137	0/1:227,0,33	0/0:0,57,255
OAR1	256141554	.	G	A	125.816	PASS	DP=63;VDB=0.0235349;SGB=7.39213;RPBZ=0.175641;MQBZ=-3.23433;MQSBZ=1.47286;BQBZ=-0.459202;FS=0;MQ0F=0;AC=1;AN=6;DP4=15,15,5,2;MQ=39	GT:PL	0/0:0,30,255	0/0:0,45,255	0/1:160,0,150
OAR1	256150706	.	T	G	312.563	PASS	DP=48;VDB=0.0970194;SGB=5.97069;RPBZ=1.30917;MQBZ=-2.12459;MQSBZ=0.671855;BQBZ=-0.601157;FS=0;MQ0F=0;AC=3;AN=6;DP4=9,4,7,6;MQ=39	GT:PL	0/0:0,24,229	1/1:232,24,0	0/1:121,0,141
OAR1	256222440	.	G	A	213.02	PASS	DP=53;VDB=0.0045136;SGB=10.1602;RPBZ=1.57739;MQBZ=1.07583;MQSBZ=-1.34279;BQBZ=-0.127866;FS=0;MQ0F=0;AC=2;AN=6;DP4=11,11,3,6;MQ=37	GT:PL	1/1:255,27,0	0/0:0,24,253	0/0:0,42,255
OAR1	256333998	.	C	T	131.031	PASS	DP=16;VDB=0.0106353;SGB=1.89663;RPBZ=-0.290881;MQBZ=0.88332;BQBZ=1.75;FS=0;MQ0F=0;AC=3;AN=6;DP4=8,0,7,0;MQ=35	GT:PL	1/1:94,12,0	0/0:0,18,116	0/1:77,0,48
OAR1	256337884	.	A	G	87.1065	PASS	DP=14;VDB=0.446842;SGB=0.0467143;RPBZ=-0.288675;MQBZ=0;MQSBZ=0.881917;BQBZ=0.5;FS=0;MQ0F=0;AC=3;AN=6;DP4=2,2,0,4;MQ=37	GT:PL	0/0:0,6,77	1/1:92,9,0	0/1:33,0,53
OAR1	256351816	.	T	C	246.672	PASS	DP=35;VDB=0.0225004;SGB=2.57447;RPBZ=1.36544;BQBZ=0.92691;FS=0;MQ0F=0;AC=3;AN=6;DP4=6,5,4,4;MQ=42	GT:PL	0/0:0,27,255	1/1:183,15,0	0/1:104,0,58
OAR1	257056166	.	C	T	386.952	PASS	DP=31;VDB=0.000378321;SGB=0.783329;RPBZ=0;MQBZ=1.88303;MQSBZ=0.159364;BQBZ=1.13471;FS=0;MQ0F=0;AC=5;AN=6;DP4=2,2,3,10;MQ=38	GT:PL	1/1:183,15,0	1/1:125,12,0	0/1:113,0,95
OAR1	257111398	.	G	A	536.406	PASS	DP=57;VDB=3.79908e-05;SGB=4.04971;RPBZ=0.218359;MQBZ=-0.0286329;MQSBZ=-1.14967;BQBZ=-0.640336;FS=0;MQ0F=0;AC=4;AN=6;DP4=3,5,11,13;MQ=36	GT:PL	0/1:178,0,21	1/1:255,36,0	0/1:140,0,166
OAR1	25751433	.	T	C	449.613	PASS	DP=52;VDB=0.0130836;SGB=10.5309;RPBZ=0.952184;MQBZ=-0.879772;MQSBZ=-0.900103;BQBZ=0.326849;FS=0;MQ0F=0;AC=3;AN=6;DP4=6,3,12,9;MQ=40	GT:PL	0/0:0,15,166	0/1:235,0,103	1/1:255,36,0
OAR1	257787987	.	A	G	59.7832	PASS	DP=48;VDB=0.202231;SGB=3.26056;RPBZ=-0.171286;MQBZ=-2.0153;MQSBZ=-0.501495;BQBZ=-1.42079;FS=0;MQ0F=0;AC=1;AN=6;DP4=13,10,1,3;MQ=39	GT:PL	0/0:0,24,234	0/0:0,33,255	0/1:94,0,125
OAR1	258425693	.	C	T	146.746	PASS	DP=63;VDB=0.496552;SGB=6.01014;RPBZ=-1.19716;MQBZ=0.988055;MQSBZ=1.44577;BQBZ=0.843274;FS=0;MQ0F=0;AC=1;AN=6;DP4=12,15,2,4;MQ=40	GT:PL	0/0:0,21,223	0/1:181,0,126	0/0:0,48,255
OAR1	258446029	.	C	T	41.9433	PASS	DP=6;VDB=0.228191;SGB=-0.169451;RPBZ=-0.442807;MQBZ=0;FS=0;MQ0F=0;AC=2;AN=6;DP4=3,0,3,0;MQ=35	GT:PL	0/0:0,3,23	0/1:30,0,30	0/1:46,0,27
OAR1	258446140	.	T	C	321.241	PASS	DP=42;VDB=0.0290127;SGB=1.42471;RPBZ=-1.55336;MQBZ=-0.920526;MQSBZ=-0.920526;BQBZ=-0.131128;FS=0;MQ0F=0;AC=4;AN=6;DP4=4,5,5,9;MQ=38	GT:PL	1/1:104,12,0	0/1:213,0,115	0/1:40,0,142
OAR1	258836869	.	A	T	30.8291	PASS	DP=49;VDB=0.02;SGB=0.604408;RPBZ=-1.25761;MQBZ=0.520416;MQSBZ=1.09424;BQBZ=0.94402;FS=0;MQ0F=0;AC=1;AN=6;DP4=17,7,2,0;MQ=40	GT:PL	0/1:65,0,65	0/0:0,27,249	0/0:0,39,255
OAR1	258836893	.	A	G	374.736	PASS	DP=53;VDB=0.0403616;SGB=8.7407;RPBZ=0.536683;MQBZ=-0.590936;MQSBZ=-0.480135;BQBZ=-1.56416;FS=0;MQ0F=0.0188679;AC=3;AN=6;DP4=8,4,9,8;MQ=39	GT:PL	0/0:0,15,133	1/1:255,33,0	0/1:160,0,202
OAR1	258864394	.	T	C	42.1819	PASS	DP=23;VDB=0.833544;SGB=-2.36533;RPBZ=-0.847486;MQBZ=0.547723;MQSBZ=1.08012;BQBZ=-0.687552;FS=0;MQ0F=0;AC=3;AN=6;DP4=5,5,1,2;MQ=40	GT:PL	0/0:0,21,209	1/1:77,6,0	0/1:2,0,94
OAR1	258937923	.	T	G	176.766	PASS	DP=51;VDB=0.0407425;SGB=8.77574;RPBZ=0.587278;MQBZ=0.888322;MQSBZ=-0.306848;BQBZ=0;FS=0;MQ0F=0;AC=1;AN=6;DP4=15,6,3,5;MQ=41	GT:PL	0/0:0,30,254	0/0:0,18,184	0/1:211,0,147
OAR1	258976974	.	G	C	412.505	PASS	DP=33;VDB=0.00187095;SGB=2.05132;RPBZ=0.567842;MQBZ=0.758588;MQSBZ=0.41398;BQBZ=-0.896421;FS=0;MQ0F=0;AC=5;AN=6;DP4=1,1,4,12;MQ=35	GT:PL	0/1:107,0,47	1/1:134,12,0	1/1:206,24,0
OAR1	259118021	.	T	A	195.728	PASS	DP=68;VDB=0.118298;SGB=10.1602;RPBZ=0.507436;MQBZ=0;MQSBZ=-0.278611;BQBZ=1.76273;FS=0;MQ0F=0;AC=1;AN=6;DP4=12,19,5,4;MQ=38	GT:PL	0/0:0,18,189	0/0:0,54,255	0/1:230,0,146
OAR1	259191950	.	G	T	31.8316	PASS	DP=16;VDB=0.02;SGB=0.604408;RPBZ=-0.341565;MQBZ=0.57735;MQSBZ=1;BQBZ=0.57735;FS=0;MQ0F=0;AC=1;AN=6;DP4=4,2,0,2;MQ=39	GT:PL	0/0:0,3,42	0/0:0,9,103	0/1:65,0,65
OAR1	259258547	.	C	G	61.8604	PASS	DP=17;VDB=0.251321;SGB=-0.535564;RPBZ=1.03713;MQBZ=-0.353553;MQSBZ=1.34164;BQBZ=0.707107;FS=0;MQ0F=0;AC=2;AN=6;DP4=2,4,3,0;MQ=39	GT:PL	0/1:63,0,83	0/1:34,0,36	0/0:0,6,77
OAR1	259265303	.	A	G	139.953	PASS	DP=55;VDB=0.542521;SGB=-0.864905;RPBZ=0.450425;MQBZ=-2.51657;MQSBZ=-0.496579;BQBZ=-0.338957;FS=0;MQ0F=0;AC=2;AN=6;DP4=10,14,1,6;MQ=41	GT:PL	0/1:18,0,177	0/1:158,0,54	0/0:0,45,255
OAR1	25926582	.	C	T	70.3558	PASS	DP=34;VDB=0.0197595;SGB=3.26056;RPBZ=0.232219;MQBZ=-1.2225;MQSBZ=-0.284521;BQBZ=-1.87256;FS=0;MQ0F=0;AC=1;AN=6;DP4=4,9,1,3;MQ=36	GT:PL	0/0:0,18,174	0/1:105,0,27	0/0:0,18,185
OAR1	259486037	.	G	A	438.35	PASS	DP=71;VDB=0.199587;SGB=13.4146;RPBZ=0.0624433;MQBZ=-0.319041;MQSBZ=1.85485;BQBZ=0.198777;FS=0;MQ0F=0;AC=3;AN=6;DP4=10,8,16,9;MQ=38	GT:PL	1/1:255,45,0	0/0:0,39,255	0/1:224,0,96
OAR1	259497985	.	A	G	171.759	PASS	DP=47;VDB=0.00295446;SGB=8.72037;RPBZ=0.235071;MQBZ=-2.54558;MQSBZ=0.361814;BQBZ=-0.872276;FS=0;MQ0F=0;AC=1;AN=6;DP4=10,8,6,3;MQ=40	GT:PL	0/0:0,21,230	0/0:0,18,202	0/1:206,0,140
OAR1	259772674	.	C	T	230.752	PASS	DP=62;VDB=0.0519818;SGB=6.60727;RPBZ=0.0888682;MQBZ=-2.6972;MQSBZ=-0.461405;BQBZ=-1.14203;FS=0;MQ0F=0;AC=2;AN=6;DP4=9,12,3,10;MQ=41	GT:PL	0/0:0,27,255	0/1:21,0,166	0/1:246,0,161
OAR1	259886250	.	T	C	116.955	PASS	DP=62;VDB=0.250641;SGB=-0.864905;RPBZ=0.0394553;MQBZ=0.774364;MQSBZ=0.232943;BQBZ=0.162073;FS=0;MQ0F=0;AC=1;AN=6;DP4=20,10,4,3;MQ=38	GT:PL	0/0:0,24,216	0/1:151,0,148	0/0:0,11,255
OAR1	259886283	.	A	C	283.273	PASS	DP=64;VDB=0.108842;SGB=5.97069;RPBZ=-1.49156;MQBZ=-0.712792;MQSBZ=-1.72276;BQBZ=0.0696561;FS=0;MQ0F=0;AC=3;AN=6;DP4=11,11,6,7;MQ=38	GT:PL	1/1:236,24,0	0/0:0,33,255	0/1:88,0,234
OAR1	259891728	.	T	C	403.758	PASS	DP=31;VDB=5.46319e-07;SGB=2.00151;RPBZ=-0.719308;MQBZ=0.72797;MQSBZ=-2.50847;BQBZ=-0.209718;FS=0;MQ0F=0;AC=5;AN=6;DP4=2,2,7,9;MQ=36	GT:PL	1/1:145,15,0	0/1:60,0,102	1/1:233,27,0
OAR1	260002255	.	T	G	312.218	PASS	DP=23;VDB=0.338575;SGB=2.39566;RPBZ=-0.677525;MQBZ=-0.424918;MQSBZ=-1.36277;BQBZ=-0.767312;FS=0;MQ0F=0;AC=5;AN=6;DP4=0,1,6,6;MQ=39	GT:PL	1/1:77,6,0	0/1:17,0,36	1/1:252,27,0
OAR1	260024470	.	A	G	111.781	PASS	DP=37;VDB=0.430692;SGB=-0.867633;RPBZ=-0.918223;MQBZ=-1.36277;MQSBZ=-1.10554;BQBZ=-0.573173;FS=0;MQ0F=0;AC=2;AN=6;DP4=8,5,3,4;MQ=41	GT:PL	0/0:0,12,125	0/1:79,0,93	0/1:69,0,183
OAR1	260249666	.	C	T	291.084	PASS	DP=33;VDB=0.00956001;SGB=5.27335;RPBZ=0.108084;MQBZ=-0.350131;MQSBZ=-0.693867;BQBZ=-0.23798;FS=0;MQ0F=0;AC=2;AN=6;DP4=6,3,5,7;MQ=39	GT:PL	0/0:0,9,118	0/1:156,0,74	0/1:171,0,79
OAR1	260249670	.	G	A	44.5278	PASS	DP=33;VDB=0.421281;SGB=1.90845;RPBZ=-0.810905;MQBZ=0.742741;MQSBZ=-0.693867;BQBZ=-0.749485;FS=0;MQ0F=0;AC=1;AN=6;DP4=9,9,2,1;MQ=39	GT:PL	0/0:0,9,118	0/0:0,24,235	0/1:79,0,174
OAR1	260316256	.	T	C	73.9444	PASS	DP=60;VDB=0.472095;SGB=3.26056;RPBZ=1.19012;MQBZ=-1.10616;MQSBZ=-0.688791;BQBZ=-1.43779;FS=0;MQ0F=0;AC=2;AN=6;DP4=16,13,2,2;MQ=40	GT:PL	1/1:115,12,0	0/0:0,42,255	0/0:0,45,255
OAR1	260367121	.	T	C	88.5059	PASS	DP=47;VDB=0.0445763;SGB=-1.62982;RPBZ=-0.15052;MQBZ=-1.0878;MQSBZ=0.81381;BQBZ=-0.103642;FS=0;MQ0F=0;AC=2;AN=6;DP4=9,14,3,2;MQ=37	GT:PL	0/1:9,0,203	0/1:115,0,27	0/0:0,42,255
OAR1	260525979	.	A	G	182.285	PASS	DP=23;VDB=0.00127447;SGB=1.94896;RPBZ=-1.54749;MQBZ=0;MQSBZ=1.5899;BQBZ=-0.581087;FS=0;MQ0F=0;AC=3;AN=6;DP4=2,4,4,3;MQ=39	GT:PL	0/0:0,12,130	0/1:65,0,72	1/1:157,15,0
OAR1	260553614	.	G	A	219.748	PASS	DP=74;VDB=0.12391;SGB=12.9307;RPBZ=0.404281;MQBZ=0.671767;MQSBZ=1.39971;BQBZ=1.60524;FS=0;MQ0F=0;AC=1;AN=6;DP4=16,16,5,6;MQ=40	GT:PL	0/1:255,0,6	0/0:0,39,255	0/0:0,54,255
OAR1	260558848	.	A	G	237.482	PASS	DP=35;VDB=0.00996983;SGB=3.36078;RPBZ=0.957625;MQBZ=0.489317;MQSBZ=-0.310565;BQBZ=-0.142134;FS=0;MQ0F=0;AC=3;AN=6;DP4=3,8,5,4;MQ=39	GT:PL	1/1:218,21,0	0/1:60,0,137	0/0:0,21,182
OAR1	260794199	.	C	A	489.743	PASS	DP=55;VDB=0.000262285;SGB=3.80215;RPBZ=0.342568;MQBZ=0.470966;MQSBZ=0.308706;BQBZ=1.27021;FS=0;MQ0F=0;AC=5;AN=6;DP4=5,3,14,8;MQ=40	GT:PL	0/1:15,0,210	1/1:255,27,0	1/1:255,36,0
OAR1	26084227	.	T	C	277.016	PASS	DP=57;VDB=0.985023;SGB=5.40386;RPBZ=1.11427;MQBZ=0.541999;MQSBZ=-0.0983978;BQBZ=0.439638;FS=0;MQ0F=0;AC=3;AN=6;DP4=10,10,6,6;MQ=40	GT:PL	1/1:255,27,0	0/0:0,27,255	0/1:63,0,255
OAR1	26084340	.	G	A	204.965	PASS	DP=12;VDB=0.00676979;SGB=0.307883;RPBZ=1.19214;MQBZ=1.92272;FS=0;MQ0F=0;AC=5;AN=6;DP4=0,2,0,9;MQ=38	GT:PL	0/1:27,0,47	1/1:102,12,0	1/1:110,12,0
OAR1	260908852	.	G	A	206.008	PASS	DP=27;VDB=0.00018837;SGB=-0.381925;RPBZ=-0.366326;MQBZ=-0.330891;MQSBZ=0.928561;BQBZ=-0.5;FS=0;MQ0F=0;AC=4;AN=6;DP4=5,2,7,1;MQ=39	GT:PL	1/1:113,12,0	0/1:60,0,102	0/1:69,0,105
OAR1	261204425	.	G	C	274.394	PASS	DP=77;VDB=0.0421382;SGB=1.44814;RPBZ=-0.737261;MQBZ=-1.02878;MQSBZ=0.664726;BQBZ=-0.300197;FS=0;MQ0F=0;AC=2;AN=6;DP4=16,13,7,6;MQ=39	GT:PL	0/0:0,21,208	0/1:101,0,201	0/1:210,0,255
OAR1	26163141	.	C	A	347.473	PASS	DP=62;VDB=0.0051915;SGB=7.33756;RPBZ=0.156631;MQBZ=0.0563006;MQSBZ=-1.86955;BQBZ=0.789476;FS=0;MQ0F=0;AC=3;AN=6;DP4=8,11,5,10;MQ=39	GT:PL	1/1:238,27,0	0/0:0,33,255	0/1:150,0,216
OAR1	261777111	.	A	G	31.966	PASS	DP=62;VDB=0.336489;SGB=1.90845;RPBZ=-1.47132;MQBZ=0.197338;MQSBZ=0.899073;BQBZ=-1.02396;FS=0;MQ0F=0;AC=1;AN=6;DP4=15,14,0,3;MQ=37	GT:PL	0/0:0,30,255	0/0:0,30,255	0/1:67,0,226
OAR1	261811266	.	T	G	50.3967	PASS	DP=30;VDB=0.459448;SGB=3.26056;RPBZ=2.08382;MQBZ=-2.22016;MQSBZ=-0.212288;BQBZ=1.90863;FS=0;MQ0F=0;AC=1;AN=6;DP4=12,2,3,1;MQ=37	GT:PL	0/1:85,0,21	0/0:0,15,161	0/0:0,24,204
OAR1	261811309	.	G	A	348.183	PASS	DP=30;VDB=0.0749154;SGB=2.09981;RPBZ=-0.232169;MQBZ=1.80007;MQSBZ=-0.900037;BQBZ=-0.261806;FS=0;MQ0F=0;AC=5;AN=6;DP4=2,3,12,2;MQ=37	GT:PL	0/1:18,0,119	1/1:161,15,0	1/1:204,24,0
OAR1	261863267	.	C	T	530.024	PASS	DP=41;VDB=8.61159e-07;SGB=3.84322;RPBZ=-0.0551434;MQBZ=-0.446245;MQSBZ=-0.257639;BQBZ=-0.762896;FS=0;MQ0F=0;AC=5;AN=6;DP4=1,1,13,8;MQ=41	GT:PL	0/1:162,0,60	1/1:148,12,0	1/1:255,33,0
OAR1	261873040	.	G	A	42.7243	PASS	DP=51;VDB=0.185719;SGB=1.90845;RPBZ=0.236906;MQBZ=0.688423;MQSBZ=-0.261565;BQBZ=0.689654;FS=0;MQ0F=0;AC=1;AN=6;DP4=7,21,2,1;MQ=39	GT:PL	0/0:0,21,196	0/0:0,30,248	0/1:78,0,237
OAR1	261873121	.	C	G	92.8906	PASS	DP=8;VDB=0.0467807;SGB=0.00946272;RPBZ=0.438262;MQBZ=1;FS=0;MQ0F=0;AC=4;AN=6;DP4=0,4,0,4;MQ=39	GT:PL	0/0:0,12,102	1/1:66,6,0	1/1:66,6,0
OAR1	262007729	.	T	C	579.389	PASS	DP=53;VDB=3.80143e-06;SGB=5.81179;RPBZ=0.258697;MQBZ=1.01382;MQSBZ=1.1186;BQBZ=1.90374;FS=0;MQ0F=0;AC=4;AN=6;DP4=3,1,20,8;MQ=40	GT:PL	0/1:163,0,15	0/1:201,0,57	1/1:255,42,0
OAR1	262438583	.	G	A	62.965	PASS	DP=7;VDB=0.0175817;SGB=0.312258;RPBZ=0.353553;MQBZ=-0.591608;BQBZ=0.223607;FS=0;MQ0F=0;AC=2;AN=6;DP4=3,0,4,0;MQ=38	GT:PL	0/1:30,0,26	0/0:0,3,36	0/1:67,0,24
OAR1	262438721	.	C	T	658.368	PASS	DP=118;VDB=0.0041466;SGB=3.82187;RPBZ=1.09395;MQBZ=-1.65993;MQSBZ=-0.25389;BQBZ=0.585209;FS=0;MQ0F=0.00847458;AC=3;AN=6;DP4=16,11,16,22;MQ=39	GT:PL	0/1:183,0,182	0/1:255,0,207	0/1:255,0,250
OAR1	262438797	.	G	A	239.424	PASS	DP=37;VDB=0.0705986;SGB=-1.5462;RPBZ=0.529602;MQBZ=-1.09465;MQSBZ=0.405078;BQBZ=0.24519;FS=0;MQ0F=0.027027;AC=3;AN=6;DP4=3,9,4,6;MQ=38	GT:PL	0/1:67,0,84	0/1:96,0,85	0/1:111,0,139
OAR1	262510565	.	C	T	253.558	PASS	DP=32;VDB=0.00245507;SGB=-1.52654;RPBZ=-0.647673;MQBZ=0.327126;MQSBZ=0.78382;BQBZ=0.258199;FS=0;MQ0F=0;AC=3;AN=6;DP4=2,8,5,5;MQ=37	GT:PL	0/1:18,0,112	0/1:113,0,66	0/1:157,0,63
OAR1	262723981	.	A	G	101.033	PASS	DP=21;VDB=0.0131721;SGB=1.26965;RPBZ=-0.435198;MQBZ=-0.524531;MQSBZ=1.51082;BQBZ=0.908514;FS=0;MQ0F=0;AC=2;AN=6;DP4=5,2,4,2;MQ=35	GT:PL	0/1:68,0,27	0/0:0,6,77	0/1:68,0,83
OAR1	262724045	.	C	T	46.0686	PASS	DP=19;VDB=0.635923;SGB=1.56341;RPBZ=0.341882;MQBZ=-0.515539;MQSBZ=0.361682;BQBZ=0.654654;FS=0;MQ0F=0;AC=1;AN=6;DP4=2,5,2,1;MQ=33	GT:PL	0/0:0,3,42	0/0:0,6,68	0/1:79,0,71
OAR1	262838824	.	T	C	212.981	PASS	DP=68;VDB=0.0178361;SGB=14.3163;RPBZ=-0.55274;MQBZ=1.54128;MQSBZ=1.4126;BQBZ=2.09809;FS=0;MQ0F=0;AC=2;AN=6;DP4=12,16,8,4;MQ=40	GT:PL	0/0:0,27,246	1/1:255,36,0	0/0:0,57,255
OAR1	262838929	.	A	G	68.6851	PASS	DP=7;VDB=0.0797974;SGB=1.39949;RPBZ=2.12132;MQBZ=2.36643;BQBZ=-0.866025;FS=0;MQ0F=0;AC=2;AN=6;DP4=0,3,0,4;MQ=36	GT:PL	0/0:0,3,23	1/1:107,12,0	0/0:0,6,55
OAR1	26302691	.	C	T	122.964	PASS	DP=67;VDB=0.0299925;SGB=4.63151;RPBZ=-0.402559;MQBZ=-1.46508;MQSBZ=1.31729;BQBZ=-0.465061;FS=0;MQ0F=0;AC=1;AN=6;DP4=16,14,3,2;MQ=41	GT:PL	0/0:0,45,255	0/1:158,0,24	0/0:0,42,255
OAR1	263167441	.	C	T	185.555	PASS	DP=33;VDB=0.000414026;SGB=0.156978;RPBZ=0.365213;MQBZ=-1.03219;BQBZ=-0.429362;FS=0;MQ0F=0.030303;AC=3;AN=6;DP4=13,0,19,0;MQ=32	GT:PL	0/1:91,0,12	0/1:76,0,88	0/1:53,0,100
OAR1	263167563	.	G	T	727.52	PASS	DP=320;VDB=5.16477e-08;SGB=14.2517;RPBZ=0.550187;MQBZ=-0.0341327;MQSBZ=-0.156725;BQBZ=-0.215586;FS=0;MQ0F=0;AC=3;AN=6;DP4=48,40,46,46;MQ=39	GT:PL	0/1:252,0,255	0/1:255,0,255	0/1:255,0,255
OAR1	263401298	.	G	A	116.107	PASS	DP=40;VDB=0.0643982;SGB=4.63151;RPBZ=0.917551;MQBZ=-0.421637;MQSBZ=1.65145;BQBZ=-0.210819;FS=0;MQ0F=0;AC=1;AN=6;DP4=9,6,2,3;MQ=40	GT:PL	0/0:0,15,180	0/0:0,27,255	0/1:151,0,24
OAR1	263463562	.	A	T	187.711	PASS	DP=66;VDB=0.00936936;SGB=8.77574;RPBZ=0.894662;MQBZ=-2.00462;MQSBZ=0.871058;BQBZ=1.14012;FS=0;MQ0F=0;AC=1;AN=6;DP4=18,9,4,4;MQ=41	GT:PL	0/1:222,0,137	0/0:0,36,255	0/0:0,30,255
OAR1	263496274	.	G	C	35.7218	PASS	DP=17;VDB=0.02;SGB=0.604408;RPBZ=-0.146999;MQBZ=0.801784;MQSBZ=0;BQBZ=1.04359;FS=0;MQ0F=0;AC=1;AN=6;DP4=3,4,1,1;MQ=35	GT:PL	0/0:0,6,84	0/1:69,0,51	0/0:0,6,77
OAR1	263652123	.	A	G	679.83	PASS	DP=72;VDB=0.158836;SGB=6.63446;RPBZ=0.507546;MQBZ=-0.513314;MQSBZ=0.0820353;BQBZ=0.562137;FS=0;MQ0F=0;AC=5;AN=6;DP4=8,2,18,16;MQ=37	GT:PL	1/1:255,33,0	1/1:255,42,0	0/1:204,0,171
OAR1	263823164	.	G	A	238.982	PASS	DP=17;VDB=0.000904206;SGB=0.272884;RPBZ=-0.201751;MQBZ=0.353987;BQBZ=0.35887;FS=0;MQ0F=0;AC=5;AN=6;DP4=6,0,11,0;MQ=37	GT:PL	1/1:97,12,0	1/1:110,12,0	0/1:66,0,99
OAR1	263823266	.	C	T	601.775	PASS	DP=67;VDB=0.00196885;SGB=3.90776;RPBZ=0.553349;MQBZ=1.31891;MQSBZ=-0.565249;BQBZ=0.867044;FS=0;MQ0F=0;AC=4;AN=6;DP4=4,11,11,13;MQ=38	GT:PL	0/1:151,0,66	1/1:235,24,0	0/1:252,0,194
OAR1	264093720	.	G	T	35.202	PASS	DP=79;VDB=0.480199;SGB=1.90845;RPBZ=-1.12483;MQBZ=0.391993;MQSBZ=-1.15741;BQBZ=-0.709311;FS=0;MQ0F=0;AC=1;AN=6;DP4=17,23,0,3;MQ=41	GT:PL	0/1:70,0,197	0/0:0,48,255	0/0:0,51,255
OAR1	264104036	.	C	T	259.506	PASS	DP=26;VDB=0.111658;SGB=3.22748;RPBZ=-0.426872;MQBZ=0.933139;MQSBZ=-1.85164;BQBZ=0.186097;FS=0;MQ0F=0;AC=4;AN=6;DP4=3,4,5,4;MQ=40	GT:PL	1/1:163,15,0	0/0:0,21,213	1/1:138,12,0
OAR1	264188670	.	G	A	341.439	PASS	DP=63;VDB=0.000159952;SGB=10.1556;RPBZ=1.63888;MQBZ=-0.183703;MQSBZ=-0.941479;BQBZ=1.22492;FS=0;MQ0F=0;AC=3;AN=6;DP4=9,8,8,11;MQ=38	GT:PL	0/1:127,0,94	1/1:255,39,0	0/0:0,42,255
OAR1	2642292	.	T	G	65.1418	PASS	DP=32;VDB=0.364077;SGB=1.90845;RPBZ=-1.40671;MQBZ=0.676123;MQSBZ=-1.22202;BQBZ=0.853564;FS=0;MQ0F=0;AC=1;AN=6;DP4=6,8,1,2;MQ=41	GT:PL	0/0:0,6,77	0/0:0,24,248	0/1:99,0,123
OAR1	264269973	.	G	A	333.439	PASS	DP=83;VDB=0.00472083;SGB=-14.6458;RPBZ=-1.09353;MQBZ=-1.28243;MQSBZ=1.39457;BQBZ=-1.05216;FS=0;MQ0F=0;AC=3;AN=6;DP4=14,15,9,7;MQ=40	GT:PL	0/1:123,0,221	0/1:160,0,150	0/1:86,0,255
OAR1	264312809	.	G	T	37.483	PASS	DP=57;VDB=0.0896691;SGB=3.26056;RPBZ=-1.15455;MQBZ=-1.71305;MQSBZ=-2.04108;BQBZ=-0.485083;FS=0;MQ0F=0;AC=1;AN=6;DP4=12,20,0,4;MQ=38	GT:PL	0/0:0,30,255	0/1:72,0,132	0/0:0,48,255
OAR1	26439009	.	C	T	176.651	PASS	DP=37;VDB=0.0168868;SGB=-9.12105;RPBZ=-0.24571;MQBZ=0.567197;MQSBZ=1.24955;BQBZ=0.704696;FS=0;MQ0F=0;AC=4;AN=6;DP4=10,3,5,2;MQ=39	GT:PL	1/1:113,9,0	0/1:30,0,77	0/1:70,0,236
OAR1	264393780	.	G	A	109.08	PASS	DP=51;VDB=0.00130414;SGB=-0.227173;RPBZ=1.52631;MQBZ=-2.92578;MQSBZ=-2.18875;BQBZ=1.64336;FS=0;MQ0F=0;AC=2;AN=6;DP4=6,7,7,10;MQ=28	GT:PL	0/1:61,0,92	0/1:84,0,57	0/0:14,35,190
OAR1	264541603	.	C	T	729.413	PASS	DP=190;VDB=1.67425e-10;SGB=6.9121;RPBZ=0.320795;MQBZ=3.78589;MQSBZ=-0.248538;BQBZ=-1.20387;FS=0;MQ0F=0.0842105;AC=3;AN=6;DP4=27,22,25,29;MQ=32	GT:PL	0/1:255,0,62	0/1:255,0,231	0/1:255,0,255
OAR1	264678796	.	A	C	181.771	PASS	DP=40;VDB=0.0217178;SGB=3.22748;RPBZ=-0.743857;MQBZ=-1.48942;MQSBZ=-0.29124;BQBZ=-2.01117;FS=0;MQ0F=0;AC=3;AN=6;DP4=10,3,7,2;MQ=38	GT:PL	1/1:136,15,0	0/0:0,21,203	0/1:86,0,168
OAR1	264731407	.	G	A	45.2663	PASS	DP=12;VDB=0.1;SGB=0.592737;RPBZ=1.87867;MQBZ=0;MQSBZ=0;FS=0;MQ0F=0;AC=1;AN=6;DP4=1,3,1,1;MQ=41	GT:PL	0/0:0,3,42	0/0:0,9,102	0/1:82,6,0
OAR1	264754141	.	T	C	48.9112	PASS	DP=30;VDB=0.142856;SGB=1.90845;RPBZ=0.808994;MQBZ=0.480384;MQSBZ=-2.08167;BQBZ=0.222773;FS=0;MQ0F=0;AC=1;AN=6;DP4=10,3,3,0;MQ=40	GT:PL	0/0:0,21,172	0/0:0,12,139	0/1:83,0,63
OAR1	264754256	.	G	A	36.2103	PASS	DP=57;VDB=0.0349627;SGB=1.90845;RPBZ=-0.419287;MQBZ=0.639993;MQSBZ=0.707539;BQBZ=1.49841;FS=0;MQ0F=0;AC=1;AN=6;DP4=10,22,1,2;MQ=40	GT:PL	0/0:0,33,236	0/0:0,24,201	0/1:72,0,255
OAR1	264884578	.	T	C	212.997	PASS	DP=92;VDB=0.121716;SGB=2.6072;RPBZ=0.903582;MQBZ=-0.134418;MQSBZ=0.187369;BQBZ=-0.682689;FS=0;MQ0F=0.0543478;AC=2;AN=6;DP4=22,14,7,9;MQ=36	GT:PL	0/0:0,51,255	1/1:255,30,0	0/0:0,51,255
OAR1	26489499	.	C	T	66.2427	PASS	DP=48;VDB=0.0587288;SGB=3.26056;RPBZ=0.643086;MQBZ=-1.62692;MQSBZ=1.75966;BQBZ=0.565301;FS=0;MQ0F=0;AC=1;AN=6;DP4=15,8,4,0;MQ=38	GT:PL	0/0:0,18,168	0/1:101,0,27	0/0:0,48,255
OAR1	26504943	.	T	C	136.827	PASS	DP=77;VDB=0.361542;SGB=6.01014;RPBZ=1.72091;MQBZ=-0.814204;MQSBZ=1.17491;BQBZ=-0.204051;FS=0;MQ0F=0;AC=1;AN=6;DP4=20,18,4,2;MQ=39	GT:PL	0/0:0,24,241	0/1:171,0,148	0/0:0,72,255
OAR1	26521236	.	G	A	508.943	PASS	DP=64;VDB=0.00064407;SGB=2.77445;RPBZ=-0.0839231;MQBZ=-0.776427;MQSBZ=0.996285;BQBZ=0.767141;FS=0;MQ0F=0;AC=4;AN=6;DP4=10,5,11,9;MQ=39	GT:PL	1/1:236,27,0	0/1:123,0,107	0/1:186,0,255
OAR1	265234619	.	G	A	81.8282	PASS	DP=42;VDB=0.244943;SGB=3.26056;RPBZ=0.45329;MQBZ=-0.130712;MQSBZ=1.55579;BQBZ=0.485071;FS=0;MQ0F=0;AC=1;AN=6;DP4=8,9,1,3;MQ=38	GT:PL	0/0:0,12,128	0/1:116,0,174	0/0:0,18,194
OAR1	26535777	.	A	C	467.974	PASS	DP=109;VDB=0.213798;SGB=19.1069;RPBZ=-1.28496;MQBZ=0.109856;MQSBZ=1.90297;BQBZ=1.92416;FS=0;MQ0F=0;AC=4;AN=6;DP4=16,14,12,20;MQ=40	GT:PL	1/1:255,33,0	1/1:255,63,0	0/0:0,90,255
OAR1	26535891	.	C	T	32.1437	PASS	DP=11;VDB=0.243476;SGB=1.56341;RPBZ=0.309726;MQBZ=-0.239357;BQBZ=0.572172;FS=0;MQ0F=0;AC=1;AN=6;DP4=0,8,0,3;MQ=35	GT:PL	0/0:0,6,52	0/1:66,0,24	0/0:0,15,96
OAR1	265460782	.	G	A	344.249	PASS	DP=75;VDB=0.00458017;SGB=10.2439;RPBZ=1.03259;MQBZ=-1.83197;MQSBZ=-0.489084;BQBZ=-1.13925;FS=0;MQ0F=0;AC=3;AN=6;DP4=8,13,8,11;MQ=40	GT:PL	0/0:0,21,223	1/1:255,42,0	0/1:130,0,255
OAR1	265541050	.	T	C	213.112	PASS	DP=57;VDB=0.141079;SGB=11.2992;RPBZ=-0.832293;MQBZ=1.06615;MQSBZ=0.919486;BQBZ=0.932085;FS=0;MQ0F=0;AC=2;AN=6;DP4=13,7,9,2;MQ=40	GT:PL	0/0:0,15,181	1/1:255,33,0	0/0:0,45,255
OAR1	265556157	.	T	A	220.159	PASS	DP=88;VDB=0.0106305;SGB=15.7021;RPBZ=-0.725935;MQBZ=0.697518;MQSBZ=1.01151;BQBZ=-0.287585;FS=0;MQ0F=0;AC=1;AN=6;DP4=19,15,3,10;MQ=40	GT:PL	0/0:0,36,255	0/0:0,54,255	0/1:255,0,85
OAR1	265603011	.	G	T	231.978	PASS	DP=29;VDB=0.0042011;SGB=3.36078;RPBZ=1.28157;MQBZ=-0.544331;MQSBZ=-0.318728;BQBZ=0.139771;FS=0;MQ0F=0;AC=3;AN=6;DP4=3,4,3,6;MQ=38	GT:PL	0/1:69,0,92	0/0:0,12,134	1/1:203,21,0
OAR1	265724923	.	G	A	56.6688	PASS	DP=18;VDB=0.121629;SGB=-0.535564;RPBZ=0.731247;MQBZ=-0.760726;MQSBZ=-0.422577;BQBZ=-1.02991;FS=0;MQ0F=0;AC=2;AN=6;DP4=5,3,2,1;MQ=41	GT:PL	0/0:0,9,101	0/1:36,3,0	0/1:57,0,158
OAR1	265732545	.	G	A	102.76	PASS	DP=37;VDB=0.0395055;SGB=-1.62982;RPBZ=-1.01649;MQBZ=-0.83887;MQSBZ=0;BQBZ=-0.352396;FS=0;MQ0F=0;AC=2;AN=6;DP4=8,7,2,3;MQ=41	GT:PL	0/1:27,0,128	0/0:0,15,178	0/1:113,0,185
OAR1	265738687	.	C	T	73.6053	PASS	DP=72;VDB=0.0550934;SGB=3.26056;RPBZ=2.14681;MQBZ=-0.357866;MQSBZ=0.785358;BQBZ=0.668596;FS=0;MQ0F=0;AC=1;AN=6;DP4=22,17,3,1;MQ=39	GT:PL	0/0:0,18,202	0/1:108,0,186	0/0:0,75,255
OAR1	265746459	.	C	T	197.125	PASS	DP=34;VDB=0.011201;SGB=3.26741;RPBZ=-0.250613;MQBZ=-0.41574;MQSBZ=0.41574;BQBZ=-2.33333;FS=0;MQ0F=0;AC=2;AN=6;DP4=5,7,4,5;MQ=38	GT:PL	0/1:79,0,102	0/0:0,15,153	0/1:154,0,121
OAR1	265893141	.	C	T	155.104	PASS	DP=24;VDB=0.0901919;SGB=1.26965;RPBZ=0.671855;MQBZ=0.538911;MQSBZ=-1.61673;BQBZ=0.822851;FS=0;MQ0F=0;AC=2;AN=6;DP4=3,5,3,3;MQ=36	GT:PL	0/1:57,0,33	0/0:0,12,106	0/1:134,0,93
OAR1	265966821	.	G	A	152.686	PASS	DP=78;VDB=0.0184582;SGB=7.39213;RPBZ=0.880112;MQBZ=0.737645;MQSBZ=2.65753;BQBZ=-0.455249;FS=0;MQ0F=0;AC=1;AN=6;DP4=21,18,5,2;MQ=39	GT:PL	0/1:187,0,117	0/0:0,42,255	0/0:0,63,255
OAR1	266123112	.	C	T	38.0634	PASS	DP=26;VDB=0.5;SGB=0.604408;RPBZ=1.83272;BQBZ=-1.41713;FS=0;MQ0F=0;AC=1;AN=6;DP4=4,7,1,1;MQ=42	GT:PL	0/0:0,18,204	0/1:72,0,65	0/0:0,9,105
OAR1	266187621	.	C	T	30.2934	PASS	DP=10;VDB=0.0860477;SGB=-0.535564;RPBZ=-0.355036;MQBZ=-0.13041;BQBZ=0.9759;FS=0;MQ0F=0;AC=2;AN=6;DP4=7,0,3,0;MQ=39	GT:PL	0/1:52,0,77	0/0:0,6,62	0/1:14,0,39
OAR1	266192276	.	G	A	283.499	PASS	DP=62;VDB=0.0182631;SGB=7.07747;RPBZ=-0.135333;MQBZ=-0.503879;MQSBZ=0.81276;BQBZ=1.23532;FS=0;MQ0F=0;AC=3;AN=6;DP4=16,5,6,8;MQ=38	GT:PL	0/1:69,0,52	0/0:0,54,255	1/1:255,36,0
OAR1	266207686	.	G	A	145.838	PASS	DP=51;VDB=0.0106353;SGB=7.39213;RPBZ=-1.08058;MQBZ=0.69439;MQSBZ=1.17664;BQBZ=0.103103;FS=0;MQ0F=0;AC=1;AN=6;DP4=12,13,5,2;MQ=39	GT:PL	0/0:0,21,208	0/0:0,30,255	0/1:180,0,174
OAR1	266211396	.	G	A	130.755	PASS	DP=31;VDB=0.0275165;SGB=4.97668;RPBZ=-0.995298;MQBZ=-1.41421;MQSBZ=0.894427;BQBZ=-0.223771;FS=0;MQ0F=0;AC=1;AN=6;DP4=7,5,3,3;MQ=41	GT:PL	0/0:0,21,219	0/0:0,9,105	0/1:165,0,60
OAR1	266214818	.	G	A	287.912	PASS	DP=60;VDB=0.110458;SGB=1.4481;RPBZ=1.57797;MQBZ=0.101332;MQSBZ=-1.03834;BQBZ=-1.06767;FS=0;MQ0F=0;AC=2;AN=6;DP4=8,15,6,7;MQ=38	GT:PL	0/1:151,0,77	0/0:0,33,255	0/1:173,0,167
OAR1	26622234	.	T	C	34.8306	PASS	DP=24;VDB=0.5;SGB=0.604408;RPBZ=-1.69351;MQBZ=0.699854;MQSBZ=-0.694365;BQBZ=1.36714;FS=0;MQ0F=0;AC=1;AN=6;DP4=7,7,1,1;MQ=40	GT:PL	0/0:0,21,149	0/1:69,0,88	0/0:0,12,129
OAR1	266517082	.	C	T	110.734	PASS	DP=53;VDB=0.133161;SGB=4.63151;RPBZ=-0.107974;MQBZ=0.922025;MQSBZ=-0.170359;BQBZ=0.57286;FS=0;MQ0F=0;AC=1;AN=6;DP4=15,11,2,3;MQ=40	GT:PL	0/0:0,24,207	0/0:0,33,255	0/1:145,0,204
OAR1	266560537	.	C	T	212.971	PASS	DP=92;VDB=0.0177592;SGB=15.7021;RPBZ=1.1547;MQBZ=0.0437894;MQSBZ=-0.6056;BQBZ=0.577508;FS=0;MQ0F=0;AC=2;AN=6;DP4=20,20,4,9;MQ=38	GT:PL	1/1:255,39,0	0/0:0,51,255	0/0:0,69,255
OAR1	266590066	.	C	A	239.216	PASS	DP=26;VDB=0.0237401;SGB=3.48851;RPBZ=-1.35095;MQBZ=0;MQSBZ=-1.39443;BQBZ=1.37748;FS=0;MQ0F=0;AC=4;AN=6;DP4=3,1,6,4;MQ=39	GT:PL	0/0:0,12,134	1/1:147,15,0	1/1:133,15,0
OAR1	266637127	.	G	A	185.87	PASS	DP=48;VDB=0.0177502;SGB=3.22748;RPBZ=0.338854;MQBZ=-0.707484;MQSBZ=1.78753;BQBZ=-1.066;FS=0;MQ0F=0;AC=2;AN=6;DP4=7,11,3,6;MQ=39	GT:PL	0/0:0,21,210	0/1:109,0,153	0/1:113,0,140
OAR1	26729788	.	C	G	38.0901	PASS	DP=27;VDB=0.6;SGB=0.604408;RPBZ=1.53268;MQBZ=0.392232;MQSBZ=-1.06904;BQBZ=-0.436584;FS=0;MQ0F=0;AC=1;AN=6;DP4=6,7,2,0;MQ=39	GT:PL	0/0:0,21,203	0/1:77,6,0	0/0:0,18,197
OAR1	267436861	.	C	T	317.327	PASS	DP=47;VDB=0.0759712;SGB=-0.772584;RPBZ=-1.8654;MQBZ=-2.24402;MQSBZ=1.76359;BQBZ=-2.43449;FS=0;MQ0F=0;AC=4;AN=6;DP4=8,4,9,5;MQ=39	GT:PL	1/1:187,24,0	0/1:80,0,111	0/1:87,0,226
OAR1	267436979	.	G	C	103.789	PASS	DP=8;VDB=0.0328229;SGB=0.922589;RPBZ=-1.27294;MQBZ=-1.04787;FS=0;MQ0F=0;AC=5;AN=6;DP4=0,1,0,6;MQ=31	GT:PL	1/1:59,9,0	1/1:81,9,0	0/1:0,3,36
OAR1	267525299	.	T	A	43.7497	PASS	DP=11;VDB=0.0922732;SGB=2.63855;RPBZ=0.572172;MQBZ=-0.915099;BQBZ=1.12122;FS=0;MQ0F=0;AC=1;AN=6;DP4=7,0,4,0;MQ=33	GT:PL	0/0:0,6,52	0/1:77,0,40	0/0:0,6,66
OAR1	267609853	.	T	C	492.888	PASS	DP=50;VDB=0.0577072;SGB=3.9101;RPBZ=1.00755;MQBZ=1.6239;MQSBZ=1.40483;BQBZ=0.869041;FS=0;MQ0F=0;AC=5;AN=6;DP4=4,3,10,13;MQ=38	GT:PL	0/1:18,0,168	1/1:255,33,0	1/1:255,33,0
OAR1	267636011	.	G	A	110.557	PASS	DP=39;VDB=0.0385499;SGB=4.63151;RPBZ=-1.66227;MQBZ=-1.38587;MQSBZ=0.489971;BQBZ=-0.408248;FS=0;MQ0F=0;AC=2;AN=6;DP4=12,4,2,3;MQ=39	GT:PL	1/1:152,15,0	0/0:0,18,188	0/0:0,30,255
OAR1	267753851	.	G	T	63.6356	PASS	DP=18;VDB=0.0765947;SGB=4.63151;RPBZ=-0.197452;MQBZ=-0.17742;BQBZ=-1.61245;FS=0;MQ0F=0;AC=1;AN=6;DP4=13,0,5,0;MQ=36	GT:PL	0/0:0,15,103	0/0:0,18,134	0/1:98,0,46
OAR1	267753969	.	G	A	572.745	PASS	DP=66;VDB=0.0164724;SGB=9.11074;RPBZ=0.340687;MQBZ=-0.291098;MQSBZ=0.25408;BQBZ=-0.379364;FS=0;MQ0F=0;AC=5;AN=6;DP4=2,3,9,27;MQ=38	GT:PL	1/1:188,30,0	0/1:164,0,132	1/1:255,57,0
OAR1	267786970	.	A	C	38.8667	PASS	DP=60;VDB=0.522837;SGB=-2.00512;RPBZ=-0.268578;MQBZ=-1.47462;MQSBZ=-2.47993;BQBZ=-1.10949;FS=0;MQ0F=0;AC=1;AN=6;DP4=12,18,1,3;MQ=38	GT:PL	0/0:0,15,255	0/1:73,0,102	0/0:0,45,255
OAR1	267988354	.	A	G	379.521	PASS	DP=37;VDB=0.11079;SGB=1.20269;RPBZ=0.463724;MQBZ=-0.130247;MQSBZ=-0.370161;BQBZ=0.868313;FS=0;MQ0F=0;AC=4;AN=6;DP4=3,2,3,11;MQ=39	GT:PL	1/1:189,18,0	0/1:90,0,97	0/1:137,0,38
OAR1	268483547	.	T	C	53.5691	PASS	DP=32;VDB=0.510342;SGB=6.01014;RPBZ=2.50462;MQBZ=-0.410472;MQSBZ=-0.236005;BQBZ=-1.57508;FS=0;MQ0F=0.03125;AC=1;AN=6;DP4=18,2,6,0;MQ=35	GT:PL	0/0:0,15,155	0/0:0,18,122	0/1:88,0,151
OAR1	268612016	.	T	C	204.675	PASS	DP=56;VDB=0.00815823;SGB=11.5453;RPBZ=-0.74251;MQBZ=-0.950568;MQSBZ=0.576066;BQBZ=0.687707;FS=0;MQ0F=0;AC=1;AN=6;DP4=11,10,6,4;MQ=39	GT:PL	0/0:0,15,176	0/0:0,33,255	0/1:239,0,124
OAR1	268629317	.	T	A	45.9207	PASS	DP=54;VDB=0.0822145;SGB=1.90845;RPBZ=-2.41364;MQBZ=1.04319;MQSBZ=-1.43234;BQBZ=1.05736;FS=0;MQ0F=0;AC=1;AN=6;DP4=17,11,1,2;MQ=37	GT:PL	0/1:81,0,237	0/0:0,15,169	0/0:0,39,255
OAR1	268635356	.	A	G	51.5018	PASS	DP=19;VDB=0.509904;SGB=1.56341;RPBZ=-1.15368;MQBZ=-2.95804;MQSBZ=-0.395285;BQBZ=0.9759;FS=0;MQ0F=0;AC=1;AN=6;DP4=3,4,1,2;MQ=39	GT:PL	0/0:0,6,62	0/0:0,9,118	0/1:85,0,69
OAR1	268674684	.	A	G	254.757	PASS	DP=25;VDB=0.0345667;SGB=3.48851;RPBZ=0.186052;MQBZ=-0.812404;MQSBZ=2.13201;BQBZ=0.136931;FS=0;MQ0F=0;AC=4;AN=6;DP4=1,4,8,2;MQ=40	GT:PL	0/0:0,15,159	1/1:149,15,0	1/1:147,15,0
OAR1	268732971	.	C	T	71.5107	PASS	DP=52;VDB=0.00595258;SGB=-1.25106;RPBZ=-0.594893;MQBZ=-1.53409;MQSBZ=1.03373;BQBZ=-0.643388;FS=0;MQ0F=0;AC=2;AN=6;DP4=17,10,3,3;MQ=40	GT:PL	0/1:48,0,245	0/0:0,21,199	0/1:63,0,241
OAR1	268778729	.	G	T	111.468	PASS	DP=44;VDB=0.00552884;SGB=6.01014;RPBZ=0.858386;MQBZ=-1.54385;MQSBZ=0.482655;BQBZ=1.45464;FS=0;MQ0F=0;AC=1;AN=6;DP4=8,9,5,1;MQ=38	GT:PL	0/0:0,18,177	0/1:146,0,60	0/0:0,27,255
OAR1	268990033	.	G	A	235.641	PASS	DP=60;VDB=0.0622373;SGB=0.290035;RPBZ=0.401772;MQBZ=-1.23576;MQSBZ=-1.35933;BQBZ=-0.545921;FS=0;MQ0F=0;AC=2;AN=6;DP4=16,5,5,5;MQ=41	GT:PL	0/0:0,21,203	0/1:52,0,221	0/1:220,0,134
OAR1	269225275	.	T	C	192.365	PASS	DP=21;VDB=0.243804;SGB=-2.05683;RPBZ=-0.733367;MQBZ=1.84032;MQSBZ=1.02506;BQBZ=0.8167;FS=0;MQ0F=0;AC=4;AN=6;DP4=5,0,5,2;MQ=35	GT:PL	0/1:82,0,23	0/1:33,0,52	1/1:113,9,0
OAR1	269225347	.	G	A	40.8347	PASS	DP=38;VDB=0.0850649;SGB=4.63151;RPBZ=0.750485;MQBZ=-2.04054;MQSBZ=-0.726107;BQBZ=-1.39502;FS=0;MQ0F=0;AC=1;AN=6;DP4=9,11,3,2;MQ=36	GT:PL	0/1:75,0,86	0/0:0,21,210	0/0:0,27,255
OAR1	269283462	.	C	G	628.834	PASS	DP=62;VDB=0.0020122;SGB=4.65109;RPBZ=-0.107302;MQBZ=-0.990122;MQSBZ=0.837756;BQBZ=0.196558;FS=0;MQ0F=0;AC=5;AN=6;DP4=5,2,17,10;MQ=37	GT:PL	1/1:233,27,0	1/1:255,33,0	0/1:175,0,181
OAR1	269500874	.	A	G	51.8191	PASS	DP=9;VDB=0.00981221;SGB=-0.971411;RPBZ=1.96142;MQBZ=0.464095;BQBZ=1.97203;FS=0;MQ0F=0;AC=4;AN=6;DP4=3,0,5,0;MQ=21	GT:PL	1/1:36,3,0	0/1:14,0,20	0/1:36,0,12
OAR1	269500925	.	G	T	78.3438	PASS	DP=56;VDB=4.61927e-05;SGB=-1.33564;RPBZ=-0.112589;MQBZ=-3.60476;MQSBZ=-0.394068;BQBZ=-0.0341718;FS=0;MQ0F=0;AC=3;AN=6;DP4=8,10,7,4;MQ=30	GT:PL	0/1:8,0,132	0/1:66,0,179	0/1:42,0,150
OAR1	269500932	.	T	C	98.6628	PASS	DP=60;VDB=7.79227e-05;SGB=-1.15838;RPBZ=-0.572712;MQBZ=-3.70369;MQSBZ=-0.53259;BQBZ=-1.22474;FS=0;MQ0F=0;AC=3;AN=6;DP4=7,11,6,6;MQ=30	GT:PL	0/1:8,0,132	0/1:70,0,191	0/1:58,0,156
OAR1	269500957	.	A	T	87.1417	PASS	DP=96;VDB=0.000146361;SGB=-14.6458;RPBZ=1.35882;MQBZ=-5.69187;MQSBZ=-1.48493;BQBZ=2.33375;FS=0;MQ0F=0;AC=3;AN=6;DP4=24,15,8,8;MQ=33	GT:PL	0/1:7,0,246	0/1:72,0,255	0/1:48,0,255
OAR1	269500970	.	G	A	92.178	PASS	DP=106;VDB=0.00180959;SGB=-16.4869;RPBZ=0.54007;MQBZ=-6.05512;MQSBZ=-1.1878;BQBZ=1.7923;FS=0;MQ0F=0.00943396;AC=3;AN=6;DP4=25,15,10,9;MQ=32	GT:PL	0/1:5,0,249	0/1:75,0,255	0/1:51,0,255
OAR1	269500973	.	A	C	89.8726	PASS	DP=108;VDB=0.00111653;SGB=-16.4869;RPBZ=0.802721;MQBZ=-6.12325;MQSBZ=-1.77503;BQBZ=1.44109;FS=0;MQ0F=0.00925926;AC=3;AN=6;DP4=24,17,10,9;MQ=32	GT:PL	0/1:5,0,255	0/1:75,0,255	0/1:49,0,255
OAR1	269500999	.	T	C	147.115	PASS	DP=120;VDB=0.00200061;SGB=-18.9418;RPBZ=0.936569;MQBZ=-6.38715;MQSBZ=-1.10722;BQBZ=1.23246;FS=0;MQ0F=0.00833333;AC=3;AN=6;DP4=20,22,11,12;MQ=32	GT:PL	0/1:21,0,255	0/1:76,0,255	0/1:90,0,255
OAR1	269501002	.	A	T	147.123	PASS	DP=120;VDB=0.000692914;SGB=-18.9418;RPBZ=1.08829;MQBZ=-6.38715;MQSBZ=-1.10722;BQBZ=1.39646;FS=0;MQ0F=0.00833333;AC=3;AN=6;DP4=20,22,11,12;MQ=32	GT:PL	0/1:21,0,255	0/1:76,0,255	0/1:90,0,255
OAR1	269516497	.	T	A	73.9091	PASS	DP=28;VDB=0.0396485;SGB=1.89663;RPBZ=1.55218;MQBZ=-2.38783;MQSBZ=2.06455;BQBZ=0.622281;FS=0;MQ0F=0;AC=2;AN=6;DP4=3,4,6,1;MQ=30	GT:PL	0/0:0,6,84	0/1:63,0,65	0/1:46,0,69
OAR1	269516522	.	C	T	98.225	PASS	DP=37;VDB=0.149607;SGB=2.57447;RPBZ=1.47754;MQBZ=-3.05927;MQSBZ=2.51777;BQBZ=-1.11803;FS=0;MQ0F=0;AC=2;AN=6;DP4=3,7,6,2;MQ=33	GT:PL	0/0:0,12,148	0/1:66,0,89	0/1:68,0,69
OAR1	269516528	.	A	G	137.236	PASS	DP=40;VDB=0.13136;SGB=3.22748;RPBZ=1.56691;MQBZ=-3.31911;MQSBZ=2.74543;FS=0;MQ0F=0;AC=2;AN=6;DP4=3,8,6,3;MQ=33	GT:PL	0/0:0,12,148	0/1:94,0,89	0/1:79,0,99
OAR1	269516555	.	T	C	103.146	PASS	DP=69;VDB=0.0773561;SGB=-0.0966342;RPBZ=3.41114;MQBZ=-3.80809;MQSBZ=2.17476;BQBZ=1.61024;FS=0;MQ0F=0;AC=2;AN=6;DP4=13,16,6,3;MQ=35	GT:PL	0/0:0,30,255	0/1:84,0,184	0/1:57,0,255
OAR1	269516556	.	G	A	103.146	PASS	DP=69;VDB=0.0745613;SGB=-0.0966342;RPBZ=3.4134;MQBZ=-3.80809;MQSBZ=2.17476;BQBZ=0.993412;FS=0;MQ0F=0;AC=2;AN=6;DP4=13,16,6,3;MQ=35	GT:PL	0/0:0,30,255	0/1:84,0,184	0/1:57,0,255
OAR1	269516584	.	C	T	257.99	PASS	DP=70;VDB=0.140581;SGB=1.44822;RPBZ=-1.43383;MQBZ=1.46012;MQSBZ=1.63139;BQBZ=0.865235;FS=0;MQ0F=0;AC=2;AN=6;DP4=11,14,4,9;MQ=35	GT:PL	0/0:0,30,255	0/1:46,0,197	0/1:248,0,78
OAR1	269516648	.	C	T	39.3117	PASS	DP=24;VDB=0.38486;SGB=-7.26569;RPBZ=0.995434;MQBZ=-1.73449;MQSBZ=-1.56241;BQBZ=0.0757954;FS=0;MQ0F=0;AC=3;AN=6;DP4=3,7,0,4;MQ=37	GT:PL	0/1:42,0,67	0/1:27,0,47	0/1:6,0,161
OAR1	269516649	.	A	G	39.0367	PASS	DP=24;VDB=0.372756;SGB=-7.26569;RPBZ=0.995434;MQBZ=-1.73449;MQSBZ=-1.56241;BQBZ=0.291969;FS=0;MQ0F=0;AC=3;AN=6;DP4=3,7,0,4;MQ=37	GT:PL	0/1:42,0,67	0/1:27,0,57	0/1:6,0,161
OAR1	269542166	.	A	T	132.887	PASS	DP=45;VDB=0.741566;SGB=-1.25106;RPBZ=-0.14069;MQBZ=1.98684;MQSBZ=0.230674;BQBZ=-0.788278;FS=0;MQ0F=0;AC=2;AN=6;DP4=9,8,2,4;MQ=37	GT:PL	0/0:0,27,239	0/1:57,0,131	0/1:112,0,82
OAR1	269542167	.	A	T	288.485	PASS	DP=45;VDB=0.0393765;SGB=0.859313;RPBZ=1.1836;MQBZ=-3.15457;MQSBZ=0.230674;BQBZ=0.19043;FS=0;MQ0F=0;AC=3;AN=6;DP4=3,7,8,5;MQ=37	GT:PL	0/1:147,0,91	0/1:94,0,87	0/1:82,0,112
OAR1	269542171	.	A	G	288.478	PASS	DP=44;VDB=0.0445127;SGB=0.859313;RPBZ=1.18331;MQBZ=-3.15457;MQSBZ=0.230674;BQBZ=0.847284;FS=0;MQ0F=0;AC=3;AN=6;DP4=3,7,8,5;MQ=37	GT:PL	0/1:147,0,91	0/1:94,0,87	0/1:82,0,108
OAR1	269542185	.	C	A	242.388	PASS	DP=38;VDB=0.0704613;SGB=0.272884;RPBZ=1.87607;MQBZ=-2.58662;MQSBZ=0.260107;BQBZ=-4.01175;FS=0;MQ0F=0;AC=3;AN=6;DP4=2,6,8,3;MQ=36	GT:PL	0/1:99,0,97	0/1:91,0,87	0/1:87,0,50
OAR1	269542229	.	C	G	132.356	PASS	DP=13;VDB=0.00254716;SGB=-2.06645;RPBZ=0.143251;MQBZ=-2.12314;BQBZ=1.59545;FS=0;MQ0F=0;AC=3;AN=6;DP4=0,6,0,7;MQ=37	GT:PL	0/1:47,0,27	0/1:66,0,71	0/1:54,0,39
OAR1	269638033	.	C	T	315.519	PASS	DP=36;VDB=0.0433658;SGB=4.68384;RPBZ=0.212639;MQBZ=1.41511;MQSBZ=-0.0952103;BQBZ=2.0226;FS=0;MQ0F=0;AC=4;AN=6;DP4=4,6,5,6;MQ=38	GT:PL	1/1:119,9,0	1/1:238,24,0	0/0:0,30,255
OAR1	269688259	.	C	T	212.662	PASS	DP=41;VDB=0.320998;SGB=3.22748;RPBZ=2.81979;MQBZ=-0.465332;MQSBZ=0.429537;BQBZ=1.27657;FS=0;MQ0F=0;AC=2;AN=6;DP4=12,4,4,5;MQ=37	GT:PL	0/1:105,0,93	0/1:144,0,57	0/0:0,33,233
OAR1	269688275	.	G	A	148.63	PASS	DP=43;VDB=0.0168362;SGB=-0.481602;RPBZ=-0.586247;MQBZ=-0.925814;MQSBZ=0.62637;BQBZ=-0.0325897;FS=0;MQ0F=0;AC=2;AN=6;DP4=6,12,6,2;MQ=37	GT:PL	0/1:60,0,164	0/0:0,21,190	0/1:125,0,143
OAR1	269919170	.	A	G	288.086	PASS	DP=45;VDB=0.000337225;SGB=5.94801;RPBZ=-1.17878;MQBZ=-1.02225;MQSBZ=-1.20034;BQBZ=-1.44206;FS=0;MQ0F=0;AC=2;AN=6;DP4=7,5,7,6;MQ=39	GT:PL	0/0:0,12,130	0/1:191,0,57	0/1:133,0,180
OAR1	270055834	.	T	C	53.6927	PASS	DP=24;VDB=0.0221621;SGB=-2.36533;RPBZ=0;MQBZ=0.766428;MQSBZ=0.105915;BQBZ=1.17218;FS=0;MQ0F=0;AC=2;AN=6;DP4=6,5,0,3;MQ=40	GT:PL	0/0:0,12,148	0/1:33,0,45	0/1:57,0,141
OAR1	270103120	.	C	T	204.027	PASS	DP=44;VDB=0.257579;SGB=-0.867633;RPBZ=-0.478941;MQBZ=0.641689;MQSBZ=1.18322;BQBZ=0.19661;FS=0;MQ0F=0;AC=3;AN=6;DP4=8,9,2,5;MQ=41	GT:PL	1/1:148,12,0	0/1:96,0,102	0/0:0,42,255
OAR1	270188753	.	T	C	228.008	PASS	DP=95;VDB=0.0322146;SGB=0.675642;RPBZ=-1.58239;MQBZ=-0.49081;MQSBZ=-0.110142;BQBZ=1.05693;FS=0;MQ0F=0;AC=2;AN=6;DP4=14,30,3,8;MQ=40	GT:PL	0/1:84,0,255	0/1:181,0,230	0/0:0,60,255
OAR1	270530140	.	A	T	549.713	PASS	DP=77;VDB=3.27595e-05;SGB=4.62973;RPBZ=0.421705;MQBZ=-0.149878;MQSBZ=1.81976;BQBZ=-0.475708;FS=0;MQ0F=0;AC=3;AN=6;DP4=7,8,13,13;MQ=40	GT:PL	0/1:148,0,116	0/1:255,0,33	0/1:182,0,231
OAR1	270622317	.	T	C	157.839	PASS	DP=55;VDB=0.17561;SGB=7.39213;RPBZ=0.51641;MQBZ=-0.376789;MQSBZ=0.0422577;BQBZ=0.0378596;FS=0;MQ0F=0;AC=1;AN=6;DP4=17,6,3,4;MQ=41	GT:PL	0/0:0,27,251	0/0:0,21,200	0/1:192,0,190
OAR1	270703091	.	G	A	63.8818	PASS	DP=32;VDB=0.411594;SGB=1.90845;RPBZ=0.254008;MQBZ=1.19523;MQSBZ=0.0617213;BQBZ=-0.707992;FS=0;MQ0F=0;AC=1;AN=6;DP4=8,6,2,1;MQ=36	GT:PL	0/0:0,15,123	0/0:0,15,127	0/1:98,0,105
OAR1	270766262	.	G	A	58.6439	PASS	DP=25;VDB=0.128355;SGB=0.618465;RPBZ=-0.3337;MQBZ=-1.8403;MQSBZ=0;BQBZ=-1.4123;FS=0;MQ0F=0;AC=2;AN=6;DP4=5,4,2,3;MQ=37	GT:PL	0/1:75,0,175	0/0:0,3,42	0/1:20,0,65
OAR1	270897648	.	A	G	40.2665	PASS	DP=11;VDB=0.52;SGB=0.592737;RPBZ=0;MQBZ=0.707107;MQSBZ=0.707107;BQBZ=0.707107;FS=0;MQ0F=0;AC=1;AN=6;DP4=4,0,0,2;MQ=38	GT:PL	0/0:0,3,42	0/1:77,6,0	0/0:0,9,92
OAR1	27102736	.	G	A	174.213	PASS	DP=52;VDB=0.14143;SGB=8.77574;RPBZ=-1.63611;MQBZ=1.1368;MQSBZ=1.79743;BQBZ=0.041833;FS=0;MQ0F=0;AC=1;AN=6;DP4=11,9,3,5;MQ=41	GT:PL	0/0:0,6,77	0/0:0,27,255	0/1:208,0,230
OAR1	271179877	.	C	T	560.985	PASS	DP=71;VDB=0.00905382;SGB=5.23028;RPBZ=-0.168703;MQBZ=0.0455923;MQSBZ=-0.630638;BQBZ=1.82856;FS=0;MQ0F=0;AC=4;AN=6;DP4=10,3,15,13;MQ=39	GT:PL	0/1:121,0,108	1/1:255,42,0	0/1:221,0,185
OAR1	271311590	.	C	T	380.056	PASS	DP=42;VDB=6.69614e-05;SGB=1.3264;RPBZ=0.42678;MQBZ=-1.89244;MQSBZ=-0.34551;BQBZ=-0.238307;FS=0;MQ0F=0;AC=4;AN=6;DP4=6,3,10,5;MQ=38	GT:PL	1/1:145,15,0	0/1:118,0,60	0/1:153,0,188
OAR1	271425266	.	A	C	468.107	PASS	DP=75;VDB=1.38757e-05;SGB=21.627;RPBZ=-0.668393;MQBZ=-0.491193;MQSBZ=0.617392;BQBZ=0.355491;FS=0;MQ0F=0;AC=4;AN=6;DP4=6,1,24,15;MQ=38	GT:PL	0/0:0,21,187	1/1:255,63,0	1/1:255,54,0
OAR1	271425385	.	C	T	40.8816	PASS	DP=17;VDB=0.0506481;SGB=1.90845;RPBZ=-1.76817;MQBZ=0;BQBZ=-0.663883;FS=0;MQ0F=0;AC=2;AN=6;DP4=0,14,0,3;MQ=35	GT:PL	1/1:81,9,0	0/0:0,27,138	0/0:0,15,126
OAR1	271425398	.	C	T	41.7282	PASS	DP=13;VDB=0.0649539;SGB=1.90845;RPBZ=-0.509902;MQBZ=0.18619;BQBZ=0.80904;FS=0;MQ0F=0;AC=2;AN=6;DP4=0,10,0,3;MQ=33	GT:PL	1/1:81,9,0	0/0:0,24,132	0/0:0,6,66
OAR1	271685340	.	C	T	314.952	PASS	DP=34;VDB=0.180121;SGB=0.858319;RPBZ=-0.807514;MQBZ=0;MQSBZ=-1.93015;BQBZ=-0.537853;FS=0;MQ0F=0;AC=4;AN=6;DP4=3,4,7,5;MQ=38	GT:PL	1/1:85,9,0	0/1:68,0,33	0/1:198,0,153
OAR1	272328016	.	G	A	132.924	PASS	DP=21;VDB=0.269684;SGB=0.717222;RPBZ=-2.01751;MQBZ=0.912871;MQSBZ=-0.755929;BQBZ=0.912871;FS=0;MQ0F=0;AC=2;AN=6;DP4=3,3,1,4;MQ=40	GT:PL	0/1:107,0,30	0/0:0,3,42	0/1:60,0,112
OAR1	272423072	.	C	G	53.2361	PASS	DP=14;VDB=0.0270423;SGB=3.78388;RPBZ=1.27368;MQBZ=-0.783106;FS=0;MQ0F=0;AC=1;AN=6;DP4=9,0,5,0;MQ=33	GT:PL	0/1:87,0,46	0/0:0,6,66	0/0:0,15,104
OAR1	27256203	.	T	C	318.92	PASS	DP=77;VDB=0.0378894;SGB=8.18552;RPBZ=0.861104;MQBZ=0.0339831;MQSBZ=-1.0187;BQBZ=-0.478221;FS=0;MQ0F=0;AC=2;AN=6;DP4=12,15,10,6;MQ=38	GT:PL	0/0:0,27,228	0/1:120,0,153	0/1:235,0,255
OAR1	272583496	.	T	G	138.48	PASS	DP=70;VDB=0.00101936;SGB=-0.48012;RPBZ=-2.60994;MQBZ=-1.0654;MQSBZ=-0.237356;BQBZ=-0.962517;FS=0;MQ0F=0;AC=2;AN=6;DP4=20,12,7,1;MQ=39	GT:PL	0/1:31,0,57	0/1:144,0,236	0/0:0,54,255
OAR1	27302839	.	G	A	80.934	PASS	DP=33;VDB=0.0165938;SGB=4.63151;RPBZ=1.85982;MQBZ=-1.01594;MQSBZ=-1.03654;BQBZ=-1.93949;FS=0;MQ0F=0;AC=1;AN=6;DP4=5,9,2,3;MQ=38	GT:PL	0/0:0,12,113	0/1:115,0,94	0/0:0,21,235
OAR1	273173084	.	A	G	501.751	PASS	DP=42;VDB=0.0074963;SGB=1.59584;RPBZ=0.248444;MQBZ=2.438;MQSBZ=1.16633;BQBZ=3.26599;FS=0;MQ0F=0;AC=5;AN=6;DP4=2,3,6,10;MQ=39	GT:PL	1/1:153,12,0	1/1:206,18,0	0/1:177,0,105
OAR1	273233473	.	A	G	73.1571	PASS	DP=69;VDB=0.244166;SGB=4.63151;RPBZ=2.61501;MQBZ=-2.79748;MQSBZ=-0.828075;BQBZ=0.385685;FS=0;MQ0F=0;AC=1;AN=6;DP4=21,15,3,2;MQ=40	GT:PL	0/0:0,24,251	0/0:0,51,255	0/1:108,0,255
OAR1	273233489	.	C	T	143.559	PASS	DP=71;VDB=0.0392011;SGB=-0.481602;RPBZ=0.765532;MQBZ=-1.78267;MQSBZ=-1.43668;BQBZ=-0.294042;FS=0;MQ0F=0;AC=2;AN=6;DP4=18,15,4,4;MQ=40	GT:PL	0/1:54,0,186	0/0:0,51,255	0/1:127,0,249
OAR1	273233503	.	T	C	447.146	PASS	DP=74;VDB=0.01525;SGB=12.1608;RPBZ=-1.33274;MQBZ=0.698414;MQSBZ=-0.944914;BQBZ=-0.466861;FS=0;MQ0F=0;AC=2;AN=6;DP4=7,11,11,11;MQ=39	GT:PL	0/0:0,24,255	0/1:255,0,99	0/1:229,0,137
OAR1	273410785	.	C	T	418.763	PASS	DP=43;VDB=0.000283684;SGB=2.20077;RPBZ=-0.285649;MQBZ=-1.2061;MQSBZ=2.10833;BQBZ=1.58623;FS=0;MQ0F=0;AC=4;AN=6;DP4=5,4,12,6;MQ=37	GT:PL	1/1:142,12,0	0/1:172,0,144	0/1:141,0,67
OAR1	273529322	.	A	G	45.9392	PASS	DP=35;VDB=0.107235;SGB=1.90845;RPBZ=-0.393388;MQBZ=0.629153;MQSBZ=-1.53156;BQBZ=-1.22957;FS=0;MQ0F=0;AC=1;AN=6;DP4=9,7,1,2;MQ=40	GT:PL	0/0:0,12,137	0/0:0,6,78	0/1:81,0,255
OAR1	273813403	.	G	T	308.932	PASS	DP=82;VDB=0.00538366;SGB=1.4481;RPBZ=-2.43661;MQBZ=0.0397421;MQSBZ=1.66752;BQBZ=0.816158;FS=0;MQ0F=0;AC=2;AN=6;DP4=20,12,5,8;MQ=40	GT:PL	0/1:153,0,179	0/1:192,0,213	0/0:0,51,255
OAR1	273903449	.	T	C	198.928	PASS	DP=55;VDB=0.11447;SGB=-10.3495;RPBZ=1.9739;MQBZ=0.387651;MQSBZ=2.85571;BQBZ=0.285318;FS=0;MQ0F=0;AC=2;AN=6;DP4=11,13,5,4;MQ=38	GT:PL	0/1:138,0,94	0/1:97,0,63	0/0:0,15,255
OAR1	274129794	.	G	A	83.7442	PASS	DP=56;VDB=0.127985;SGB=3.26056;RPBZ=-0.946826;MQBZ=-0.606951;MQSBZ=-1.36287;BQBZ=-1.45798;FS=0;MQ0F=0;AC=1;AN=6;DP4=14,13,3,1;MQ=40	GT:PL	0/1:118,0,74	0/0:0,27,252	0/0:0,45,255
OAR1	274243856	.	C	T	258.076	PASS	DP=40;VDB=0.193383;SGB=3.97131;RPBZ=-0.124621;MQBZ=0.658378;MQSBZ=1.6241;BQBZ=1.53803;FS=0;MQ0F=0;AC=2;AN=6;DP4=5,8,4,6;MQ=40	GT:PL	0/1:102,0,78	0/0:0,15,172	0/1:192,0,146
OAR1	27461099	.	C	T	54.7879	PASS	DP=33;VDB=0.185719;SGB=1.90845;RPBZ=0.839262;MQBZ=0.792029;MQSBZ=1.67609;BQBZ=-0.581187;FS=0;MQ0F=0;AC=1;AN=6;DP4=4,12,1,2;MQ=39	GT:PL	0/0:0,18,175	0/1:89,0,129	0/0:0,18,157
OAR1	274761448	.	G	A	680.907	PASS	DP=69;VDB=0.00474974;SGB=5.43558;RPBZ=0.0601469;MQBZ=-1.3507;MQSBZ=1.68279;BQBZ=-0.0502248;FS=0;MQ0F=0;AC=4;AN=6;DP4=3,3,16,16;MQ=39	GT:PL	0/1:219,0,12	1/1:255,33,0	0/1:245,0,132
OAR1	274831232	.	G	A	195.765	PASS	DP=59;VDB=0.0804486;SGB=-0.482272;RPBZ=-0.999294;MQBZ=-0.808205;MQSBZ=-0.46202;BQBZ=-0.726895;FS=0;MQ0F=0;AC=3;AN=6;DP4=12,13,4,4;MQ=39	GT:PL	0/1:98,0,129	1/1:138,15,0	0/0:0,63,255
OAR1	274999309	.	C	T	442.417	PASS	DP=60;VDB=4.54207e-05;SGB=-0.0296575;RPBZ=-1.12819;MQBZ=-0.813134;MQSBZ=-0.0845814;BQBZ=-0.0898453;FS=0;MQ0F=0;AC=3;AN=6;DP4=6,10,8,10;MQ=38	GT:PL	0/1:137,0,58	0/1:122,0,188	0/1:218,0,174
OAR1	275283119	.	A	G	105.902	PASS	DP=30;VDB=0.312308;SGB=-1.63269;RPBZ=0.951283;MQBZ=-0.951113;MQSBZ=-2.00104;BQBZ=-1.44648;FS=0;MQ0F=0;AC=2;AN=6;DP4=9,4,3,2;MQ=40	GT:PL	0/1:93,0,58	0/0:0,15,153	0/1:49,0,185
OAR1	27687676	.	G	A	33.8391	PASS	DP=48;VDB=0.698947;SGB=1.90845;RPBZ=-1.04856;MQBZ=0.520869;MQSBZ=1.68415;BQBZ=-0.831977;FS=0;MQ0F=0;AC=1;AN=6;DP4=11,12,0,3;MQ=41	GT:PL	0/0:0,18,211	0/0:0,24,240	0/1:69,0,245
OAR1	27782764	.	C	A	54.981	PASS	DP=28;VDB=0.134765;SGB=3.26056;RPBZ=-0.613139;MQBZ=-1.18082;MQSBZ=1.9803;BQBZ=0.223607;FS=0;MQ0F=0;AC=1;AN=6;DP4=7,5,3,1;MQ=37	GT:PL	0/0:0,12,153	0/0:0,15,163	0/1:89,0,93
OAR1	27795035	.	G	A	76.6544	PASS	DP=10;VDB=0.0229453;SGB=-0.821;RPBZ=0.107252;MQBZ=-0.395285;BQBZ=-0.524623;FS=0;MQ0F=0;AC=2;AN=6;DP4=4,0,6,0;MQ=36	GT:PL	0/0:0,3,57	0/1:57,0,15	0/1:54,0,24
OAR1	27805161	.	T	A	194.591	PASS	DP=50;VDB=0.059384;SGB=10.1602;RPBZ=-0.296044;MQBZ=-1.37453;MQSBZ=0.262883;BQBZ=0.710876;FS=0;MQ0F=0;AC=1;AN=6;DP4=11,8,6,3;MQ=41	GT:PL	0/0:0,15,157	0/0:0,30,255	0/1:229,0,111
OAR1	28122332	.	C	T	232.989	PASS	DP=52;VDB=0.127239;SGB=-0.0966342;RPBZ=0.519437;MQBZ=0.737651;MQSBZ=-0.696143;BQBZ=1.13718;FS=0;MQ0F=0;AC=2;AN=6;DP4=11,8,5,4;MQ=39	GT:PL	0/1:126,0,60	0/1:143,0,190	0/0:0,24,253
OAR1	28122348	.	C	G	97.2256	PASS	DP=53;VDB=0.258586;SGB=-1.63269;RPBZ=0.330961;MQBZ=0;MQSBZ=-1.37801;BQBZ=0.98687;FS=0;MQ0F=0;AC=2;AN=6;DP4=11,12,3,2;MQ=39	GT:PL	0/0:0,18,207	0/1:40,0,255	0/1:95,0,156
OAR1	28206898	.	G	A	245.523	PASS	DP=33;VDB=0.0599872;SGB=-0.609974;RPBZ=-0.520565;MQBZ=0.479242;MQSBZ=2.13583;BQBZ=0.479115;FS=0;MQ0F=0;AC=3;AN=6;DP4=1,14,0,15;MQ=38	GT:PL	0/1:57,0,71	0/1:101,0,118	0/1:122,0,101
OAR1	28252306	.	G	C	580.953	PASS	DP=72;VDB=0.000105777;SGB=4.39688;RPBZ=-1.28563;MQBZ=-1.83323;MQSBZ=1.07532;BQBZ=-0.591715;FS=0;MQ0F=0.0138889;AC=4;AN=6;DP4=4,9,13,13;MQ=39	GT:PL	0/1:153,0,81	1/1:255,33,0	0/1:209,0,245
OAR1	28252314	.	G	A	132.643	PASS	DP=70;VDB=0.4587;SGB=6.01014;RPBZ=1.52297;MQBZ=-1.37639;MQSBZ=1.18915;BQBZ=-1.13678;FS=0;MQ0F=0.0142857;AC=1;AN=6;DP4=13,19,3,3;MQ=39	GT:PL	0/1:167,0,81	0/0:0,33,250	0/0:0,54,255
OAR1	28327870	.	T	G	220.774	PASS	DP=85;VDB=0.0195269;SGB=18.4741;RPBZ=-0.296471;MQBZ=-0.607068;MQSBZ=-0.145093;BQBZ=-0.207436;FS=0;MQ0F=0;AC=1;AN=6;DP4=21,13,10,5;MQ=39	GT:PL	0/0:0,30,252	0/0:0,39,255	0/1:255,0,214
OAR1	28349082	.	T	C	93.9985	PASS	DP=25;VDB=0.0658347;SGB=3.78388;RPBZ=0;MQBZ=-1.6759;MQSBZ=0;BQBZ=-1.57762;FS=0;MQ0F=0;AC=1;AN=6;DP4=6,3,4,1;MQ=39	GT:PL	0/0:0,12,118	0/0:0,9,118	0/1:128,0,57
OAR1	28360659	.	G	A	136.835	PASS	DP=65;VDB=0.144094;SGB=7.39213;RPBZ=-0.302856;MQBZ=-1.34133;MQSBZ=-0.412054;BQBZ=-2.09664;FS=0;MQ0F=0;AC=1;AN=6;DP4=15,16,4,3;MQ=39	GT:PL	0/0:0,15,168	0/1:171,0,128	0/0:0,63,255
OAR1	28451148	.	G	A	81.8863	PASS	DP=90;VDB=3.15996e-06;SGB=6.92675;RPBZ=-0.155805;MQBZ=-3.25864;MQSBZ=2.19411;BQBZ=3.27416;FS=0;MQ0F=0.3;AC=5;AN=6;DP4=2,6,17,22;MQ=7	GT:PL	1/1:41,14,0	0/1:37,0,17	1/1:38,13,0
OAR1	28474383	.	G	A	527.736	PASS	DP=56;VDB=0.0002028;SGB=9.04525;RPBZ=0.241162;MQBZ=-0.966786;MQSBZ=2.64765;BQBZ=0.906608;FS=0;MQ0F=0;AC=5;AN=6;DP4=2,2,15,15;MQ=40	GT:PL	1/1:136,15,0	0/1:171,0,115	1/1:255,57,0
OAR1	28567717	.	G	A	45.7547	PASS	DP=37;VDB=0.121629;SGB=1.90845;RPBZ=-0.762788;MQBZ=-1.96545;MQSBZ=-0.592349;BQBZ=0.584113;FS=0;MQ0F=0;AC=1;AN=6;DP4=13,8,2,1;MQ=40	GT:PL	0/1:80,0,112	0/0:0,18,190	0/0:0,33,255
OAR1	2859645	.	A	G	38.0079	PASS	DP=36;VDB=0.14;SGB=0.604408;RPBZ=-1.64787;MQBZ=0.73663;MQSBZ=-1.2533;BQBZ=1.53741;FS=0;MQ0F=0;AC=1;AN=6;DP4=4,18,1,1;MQ=38	GT:PL	0/0:0,9,118	0/1:72,0,43	0/0:0,51,255
OAR1	28605607	.	A	G	642.852	PASS	DP=92;VDB=0.000141379;SGB=8.71002;RPBZ=0.228166;MQBZ=0.601991;MQSBZ=0;BQBZ=-1.14831;FS=0;MQ0F=0;AC=4;AN=6;DP4=8,5,19,21;MQ=41	GT:PL	0/1:176,0,135	1/1:255,60,0	0/1:248,0,187
OAR1	29188726	.	A	G	131.645	PASS	DP=80;VDB=0.383129;SGB=7.39213;RPBZ=-0.0420447;MQBZ=-0.761026;MQSBZ=0.934175;BQBZ=0.514681;FS=0;MQ0F=0;AC=1;AN=6;DP4=20,23,3,4;MQ=39	GT:PL	0/0:0,45,255	0/0:0,51,255	0/1:166,0,252
OAR1	29264236	.	C	A	104.864	PASS	DP=6;VDB=0.0207102;SGB=-0.444405;RPBZ=-0.87831;MQBZ=-0.447214;FS=0;MQ0F=0;AC=5;AN=6;DP4=0,1,0,5;MQ=39	GT:PL	1/1:36,3,0	1/1:24,3,0	0/1:79,0,24
OAR1	29336955	.	C	T	34.1844	PASS	DP=84;VDB=0.825417;SGB=4.63151;RPBZ=2.48871;MQBZ=-3.06398;MQSBZ=-0.946137;BQBZ=2.52328;FS=0;MQ0F=0;AC=1;AN=6;DP4=41,11,3,2;MQ=39	GT:PL	0/0:0,54,255	0/0:0,45,231	0/1:70,0,255
OAR1	29562821	.	C	T	80.0592	PASS	DP=49;VDB=0.45384;SGB=4.63151;RPBZ=-0.0302629;MQBZ=-1.72511;MQSBZ=0.363782;BQBZ=-0.911248;FS=0;MQ0F=0;AC=1;AN=6;DP4=14,9,5,0;MQ=39	GT:PL	0/1:115,0,24	0/0:0,24,236	0/0:0,42,255
OAR1	29587744	.	C	T	201.544	PASS	DP=49;VDB=0.129349;SGB=0.290858;RPBZ=0.0241758;MQBZ=-0.158001;MQSBZ=1.42694;BQBZ=-0.994342;FS=0;MQ0F=0;AC=2;AN=6;DP4=8,10,5,5;MQ=39	GT:PL	0/1:24,0,163	0/0:0,15,172	0/1:214,0,171
OAR1	29594863	.	T	C	212.965	PASS	DP=106;VDB=0.0487134;SGB=28.829;RPBZ=1.2945;MQBZ=1.33463;MQSBZ=0.448863;BQBZ=-1.0657;FS=0;MQ0F=0;AC=2;AN=6;DP4=15,17,13,11;MQ=40	GT:PL	0/0:0,45,255	0/0:0,48,255	1/1:255,33,0
OAR1	29769111	.	G	A	80.5941	PASS	DP=65;VDB=0.210092;SGB=-1.62982;RPBZ=-0.507601;MQBZ=0.0331933;MQSBZ=-0.861514;BQBZ=1.16732;FS=0;MQ0F=0;AC=2;AN=6;DP4=12,19,3,2;MQ=40	GT:PL	0/1:9,0,255	0/1:110,0,255	0/0:0,30,255
OAR1	29806475	.	T	C	164.342	PASS	DP=33;VDB=0.114818;SGB=1.36429;RPBZ=-0.605252;MQBZ=0.738549;MQSBZ=-1.06066;BQBZ=0.738549;FS=0;MQ0F=0;AC=2;AN=6;DP4=5,6,4,2;MQ=41	GT:PL	0/1:36,0,36	0/0:0,27,255	0/1:165,0,24
OAR1	30347880	.	C	A	130.758	PASS	DP=39;VDB=0.109713;SGB=-9.12105;RPBZ=0.666833;MQBZ=-0.0592349;MQSBZ=1.11509;BQBZ=-1.12782;FS=0;MQ0F=0;AC=3;AN=6;DP4=12,3,4,3;MQ=39	GT:PL	0/1:95,0,139	0/1:21,0,118	0/1:52,0,144
OAR1	3039183	.	A	G	113.493	PASS	DP=22;VDB=0.0196075;SGB=3.78388;RPBZ=0.149284;MQBZ=1.16369;MQSBZ=-1.16369;BQBZ=0.63901;FS=0;MQ0F=0;AC=1;AN=6;DP4=4,4,1,4;MQ=40	GT:PL	0/0:0,6,84	0/1:147,0,90	0/0:0,9,97
OAR1	30507628	.	A	C	347.145	PASS	DP=36;VDB=0.0100018;SGB=1.28622;RPBZ=0.622899;MQBZ=0.531795;MQSBZ=0.103418;BQBZ=-1.17023;FS=0;MQ0F=0;AC=4;AN=6;DP4=3,5,7,6;MQ=41	GT:PL	0/1:75,0,31	1/1:113,9,0	0/1:195,0,194
OAR1	30617917	.	A	C	321.012	PASS	DP=73;VDB=0.000460476;SGB=8.03766;RPBZ=-0.373813;MQBZ=-1.91032;MQSBZ=-0.768502;BQBZ=-1.3706;FS=0;MQ0F=0;AC=2;AN=6;DP4=13,11,10,6;MQ=39	GT:PL	0/0:0,15,169	0/1:170,0,167	0/1:187,0,255
OAR1	30718260	.	C	T	108.772	PASS	DP=94;VDB=0.0625989;SGB=-0.48012;RPBZ=0.687609;MQBZ=-2.61771;MQSBZ=0.111445;BQBZ=-0.4315;FS=0;MQ0F=0;AC=1;AN=6;DP4=26,18,2,6;MQ=39	GT:PL	0/1:143,0,242	0/0:0,39,255	0/0:0,27,255
OAR1	30718292	.	C	T	109.694	PASS	DP=94;VDB=0.128355;SGB=4.63151;RPBZ=-0.351096;MQBZ=-1.18696;MQSBZ=-0.617674;BQBZ=1.37857;FS=0;MQ0F=0;AC=1;AN=6;DP4=20,28,3,2;MQ=39	GT:PL	0/0:0,51,255	0/1:144,0,211	0/0:0,69,255
OAR1	30744276	.	G	A	34.8825	PASS	DP=37;VDB=0.52;SGB=0.604408;RPBZ=-1.01557;MQBZ=0.830063;MQSBZ=-0.124509;BQBZ=0.608581;FS=0;MQ0F=0;AC=1;AN=6;DP4=3,15,1,1;MQ=39	GT:PL	0/1:69,0,90	0/0:0,9,81	0/0:0,36,255
OAR1	30761646	.	T	C	33.5718	PASS	DP=22;VDB=0.64;SGB=0.604408;RPBZ=0.483651;MQBZ=-0.451335;MQSBZ=1.44749;BQBZ=-0.781736;FS=0;MQ0F=0;AC=1;AN=6;DP4=5,4,2,0;MQ=35	GT:PL	0/1:72,6,0	0/0:0,18,149	0/0:0,9,107
OAR1	30761734	.	T	G	451.953	PASS	DP=51;VDB=0.0050846;SGB=12.5213;RPBZ=-1.08348;MQBZ=1.01321;MQSBZ=-0.1888;BQBZ=0.776271;FS=0;MQ0F=0;AC=4;AN=6;DP4=1,3,8,17;MQ=38	GT:PL	0/0:0,12,137	1/1:238,30,0	1/1:255,45,0
OAR1	30919374	.	A	G	128.762	PASS	DP=32;VDB=0.0148128;SGB=3.78388;RPBZ=0.185374;FS=0;MQ0F=0;AC=1;AN=6;DP4=6,4,2,3;MQ=42	GT:PL	0/0:0,12,148	0/0:0,12,146	0/1:163,0,57
OAR1	30922704	.	T	C	233.285	PASS	DP=31;VDB=0.2421;SGB=3.26741;RPBZ=0.578762;MQBZ=-0.0808452;MQSBZ=-1.82421;BQBZ=0.392432;FS=0;MQ0F=0;AC=3;AN=6;DP4=6,3,5,4;MQ=39	GT:PL	0/1:94,0,30	0/0:0,24,219	1/1:180,18,0
OAR1	31016973	.	A	T	560.814	PASS	DP=52;VDB=0.00201363;SGB=3.47295;RPBZ=-0.665912;MQBZ=-0.509731;MQSBZ=1.92984;BQBZ=0.844377;FS=0;MQ0F=0;AC=5;AN=6;DP4=4,3,12,10;MQ=39	GT:PL	1/1:203,18,0	0/1:137,0,178	1/1:255,33,0
OAR1	31016980	.	G	A	213.048	PASS	DP=50;VDB=0.00787946;SGB=11.2992;RPBZ=-1.41587;MQBZ=-1.02189;MQSBZ=2.03174;BQBZ=0.0309958;FS=0;MQ0F=0;AC=2;AN=6;DP4=10,7,5,6;MQ=39	GT:PL	0/0:0,18,203	0/0:0,33,255	1/1:255,33,0
OAR1	31061956	.	G	A	30.2151	PASS	DP=96;VDB=0.941105;SGB=1.90845;RPBZ=-0.107571;MQBZ=0.856759;MQSBZ=-2.09118;BQBZ=0.608746;FS=0;MQ0F=0;AC=1;AN=6;DP4=20,34,1,2;MQ=39	GT:PL	0/0:0,42,255	0/0:0,75,255	0/1:66,0,255
OAR1	31369644	.	T	C	71.7823	PASS	DP=35;VDB=0.106137;SGB=-2.00771;RPBZ=-0.902378;MQBZ=0.750309;MQSBZ=1.10972;BQBZ=-0.140683;FS=0;MQ0F=0;AC=2;AN=6;DP4=10,5,2,2;MQ=40	GT:PL	0/1:60,0,137	0/0:0,15,183	0/1:49,0,127
OAR1	31518143	.	G	A	86.7004	PASS	DP=36;VDB=0.108225;SGB=4.63151;RPBZ=-1.3448;MQBZ=-2.43128;MQSBZ=-0.493548;BQBZ=0;FS=0;MQ0F=0;AC=1;AN=6;DP4=11,3,2,3;MQ=39	GT:PL	0/0:0,12,146	0/1:121,0,48	0/0:0,24,237
OAR1	31548835	.	G	A	61.4606	PASS	DP=42;VDB=0.124686;SGB=3.26056;RPBZ=-2.6952;MQBZ=0.689272;MQSBZ=-0.689272;BQBZ=2.15651;FS=0;MQ0F=0;AC=1;AN=6;DP4=3,24,1,3;MQ=40	GT:PL	0/0:0,12,102	0/0:0,30,231	0/1:96,0,160
OAR1	31668487	.	T	C	168.461	PASS	DP=35;VDB=0.0251785;SGB=2.57447;RPBZ=-1.70054;MQBZ=-1.99021;MQSBZ=0.153093;BQBZ=-1.0274;FS=0;MQ0F=0;AC=2;AN=6;DP4=8,4,4,4;MQ=38	GT:PL	0/0:0,9,118	0/1:104,0,69	0/1:100,0,183
OAR1	31812763	.	A	G	38.2262	PASS	DP=18;VDB=0.220755;SGB=1.56341;RPBZ=0.642262;MQBZ=-0.908295;MQSBZ=1.35401;BQBZ=-0.957427;FS=0;MQ0F=0;AC=1;AN=6;DP4=4,4,2,1;MQ=37	GT:PL	0/0:0,6,66	0/1:72,0,30	0/0:0,15,173
OAR1	32126320	.	C	T	535.832	PASS	DP=67;VDB=0.000337795;SGB=4.04971;RPBZ=0.079839;MQBZ=-1.53459;MQSBZ=-1.04293;BQBZ=-0.280527;FS=0;MQ0F=0;AC=4;AN=6;DP4=7,6,11,13;MQ=40	GT:PL	1/1:255,7,0	0/1:143,0,198	0/1:173,0,152
OAR1	32154606	.	T	C	347.999	PASS	DP=75;VDB=0.0080071;SGB=8.80254;RPBZ=0.212047;MQBZ=-0.245147;MQSBZ=0.514934;BQBZ=1.03392;FS=0;MQ0F=0;AC=2;AN=6;DP4=13,13,7,10;MQ=40	GT:PL	0/0:0,21,235	0/1:129,0,233	0/1:255,0,198
OAR1	32257411	.	A	G	377.567	PASS	DP=58;VDB=0.012692;SGB=8.01377;RPBZ=0.417509;MQBZ=-0.253018;MQSBZ=1.95955;BQBZ=0.606084;FS=0;MQ0F=0;AC=3;AN=6;DP4=11,6,10,6;MQ=37	GT:PL	1/1:205,21,0	0/0:0,30,255	0/1:213,0,177
OAR1	32420000	.	A	G	97.1861	PASS	DP=39;VDB=0.156308;SGB=-1.62982;RPBZ=0.157315;MQBZ=-2.29625;MQSBZ=-1.21348;BQBZ=-2.82091;FS=0;MQ0F=0;AC=3;AN=6;DP4=7,10,3,2;MQ=39	GT:PL	1/1:40,3,0	0/1:95,0,60	0/0:0,45,255
OAR1	3259339	.	G	A	421.901	PASS	DP=60;VDB=0.899203;SGB=-0.199265;RPBZ=0.398593;MQBZ=1.20974;MQSBZ=0.889175;BQBZ=0.723096;FS=0;MQ0F=0;AC=3;AN=6;DP4=6,8,9,8;MQ=38	GT:PL	0/1:123,0,203	0/1:89,0,12	0/1:245,0,116
OAR1	3266771	.	G	A	145.721	PASS	DP=70;VDB=0.0287765;SGB=-0.867633;RPBZ=1.30498;MQBZ=1.12333;MQSBZ=1.19607;BQBZ=-0.66376;FS=0;MQ0F=0;AC=2;AN=6;DP4=17,14,3,4;MQ=41	GT:PL	0/1:93,0,178	0/1:90,0,239	0/0:0,45,255
OAR1	32696785	.	T	C	628.809	PASS	DP=107;VDB=2.75047e-06;SGB=-13.1287;RPBZ=-0.263382;MQBZ=-0.743842;MQSBZ=-1.19307;BQBZ=-1.39146;FS=0;MQ0F=0;AC=5;AN=8;DP4=11,22,15,15;MQ=38	GT:PL	0/1:206,0,184	0/1:187,0,201	0/1:231,0,255
OAR1	32717650	.	G	A	84.9453	PASS	DP=38;VDB=0.109082;SGB=3.26056;RPBZ=-0.51716;MQBZ=-0.760726;MQSBZ=-1.49071;BQBZ=-0.525738;FS=0;MQ0F=0;AC=1;AN=6;DP4=7,9,1,3;MQ=39	GT:PL	0/1:120,0,9	0/0:0,21,218	0/0:0,24,251
OAR1	32717732	.	C	T	49.0083	PASS	DP=55;VDB=0.112489;SGB=-1.63269;RPBZ=-0.87924;MQBZ=-1.93625;MQSBZ=-0.696221;BQBZ=-2.10684;FS=0;MQ0F=0;AC=2;AN=6;DP4=11,15,1,4;MQ=40	GT:PL	0/1:18,0,117	0/1:69,0,182	0/0:0,48,255
OAR1	33152683	.	T	C	30.4458	PASS	DP=17;VDB=0.02;SGB=0.604408;RPBZ=1.1911;MQBZ=-0.801784;MQSBZ=0;BQBZ=0.534522;FS=0;MQ0F=0;AC=1;AN=6;DP4=2,5,2,0;MQ=39	GT:PL	0/0:0,6,65	0/0:0,9,109	0/1:64,0,65
OAR1	33152685	.	T	G	30.4458	PASS	DP=17;VDB=0.02;SGB=0.604408;RPBZ=0.917365;MQBZ=-0.801784;MQSBZ=0;BQBZ=0.801784;FS=0;MQ0F=0;AC=1;AN=6;DP4=2,5,2,0;MQ=39	GT:PL	0/0:0,6,65	0/0:0,9,106	0/1:64,0,65
OAR1	33222399	.	C	T	59.3698	PASS	DP=13;VDB=0.0298006;SGB=3.26056;RPBZ=-1.85675;MQBZ=1.76565;BQBZ=0.268742;FS=0;MQ0F=0;AC=1;AN=6;DP4=9,0,4,0;MQ=32	GT:PL	0/0:0,12,73	0/0:0,12,89	0/1:94,0,9
OAR1	33222479	.	G	T	109.625	PASS	DP=74;VDB=0.159034;SGB=4.63151;RPBZ=2.21578;MQBZ=1.3701;MQSBZ=-0.609658;BQBZ=0.179227;FS=0;MQ0F=0;AC=1;AN=6;DP4=14,20,3,2;MQ=38	GT:PL	0/0:0,30,235	0/0:0,45,255	0/1:144,0,232
OAR1	33222505	.	C	G	566.998	PASS	DP=69;VDB=1.19331e-05;SGB=4.078;RPBZ=1.06624;MQBZ=-1.41321;MQSBZ=-0.782993;BQBZ=-0.17984;FS=0;MQ0F=0;AC=4;AN=6;DP4=6,8,8,17;MQ=38	GT:PL	1/1:235,30,0	0/1:179,0,191	0/1:189,0,179
OAR1	33288756	.	C	T	40.6155	PASS	DP=32;VDB=0.84;SGB=0.604408;RPBZ=-1.1998;MQBZ=0.747545;MQSBZ=-1.12546;BQBZ=0.988623;FS=0;MQ0F=0;AC=1;AN=6;DP4=3,14,1,1;MQ=38	GT:PL	0/1:75,0,33	0/0:0,18,158	0/0:0,30,254
OAR1	33342012	.	G	A	88.5577	PASS	DP=65;VDB=0.00923447;SGB=4.63151;RPBZ=-0.983221;MQBZ=-0.162724;MQSBZ=1.60895;BQBZ=0.444593;FS=0;MQ0F=0;AC=1;AN=6;DP4=18,14,4,1;MQ=38	GT:PL	0/0:0,36,255	0/1:123,0,228	0/0:0,33,255
OAR1	33600967	.	C	T	37.6757	PASS	DP=50;VDB=0.509904;SGB=-2.36533;RPBZ=1.65207;MQBZ=0.361158;MQSBZ=-1;BQBZ=-1.73762;FS=0;MQ0F=0;AC=2;AN=6;DP4=10,13,3,0;MQ=41	GT:PL	0/1:65,0,65	0/1:9,0,220	0/0:0,39,255
OAR1	34061384	.	A	G	38.0634	PASS	DP=25;VDB=0.84;SGB=0.604408;RPBZ=0.793916;MQBZ=0.426401;MQSBZ=1.08012;BQBZ=0.800867;FS=0;MQ0F=0;AC=1;AN=6;DP4=5,6,1,1;MQ=40	GT:PL	0/0:0,9,118	0/0:0,18,191	0/1:72,0,72
OAR1	34374100	.	C	A	93.8736	PASS	DP=20;VDB=0.100421;SGB=0.0467143;RPBZ=-1.14434;MQBZ=0.755929;MQSBZ=-0.912871;BQBZ=-1.08562;FS=0;MQ0F=0;AC=2;AN=6;DP4=3,4,2,2;MQ=40	GT:PL	0/1:36,0,36	0/0:0,6,84	0/1:93,0,115
OAR1	34512297	.	T	G	415.01	PASS	DP=49;VDB=0.00164155;SGB=1.74156;RPBZ=0.476711;MQBZ=-1.42522;MQSBZ=0.0971638;BQBZ=-1.67891;FS=0;MQ0F=0;AC=4;AN=6;DP4=6,4,11,5;MQ=41	GT:PL	0/1:70,0,72	0/1:186,0,218	1/1:195,21,0
OAR1	34524629	.	T	C	278.983	PASS	DP=123;VDB=0.00214672;SGB=1.83438;RPBZ=-0.159579;MQBZ=2.43466;MQSBZ=-0.161372;BQBZ=0.445582;FS=0;MQ0F=0.0650406;AC=2;AN=6;DP4=32,22,11,3;MQ=29	GT:PL	0/1:114,0,148	0/1:201,0,185	0/0:0,81,255
OAR1	34579494	.	C	A	199.699	PASS	DP=48;VDB=0.268796;SGB=3.36078;RPBZ=-0.567166;MQBZ=-0.452911;MQSBZ=-0.566139;BQBZ=-0.655577;FS=0;MQ0F=0;AC=2;AN=6;DP4=14,4,4,5;MQ=40	GT:PL	0/1:57,0,157	0/0:0,21,170	0/1:179,0,155
OAR1	34920876	.	C	T	31.7275	PASS	DP=41;VDB=0.1;SGB=0.604408;RPBZ=-2.0026;MQBZ=0.574001;MQSBZ=1.657;BQBZ=0.679281;FS=0;MQ0F=0;AC=1;AN=6;DP4=11,9,1,1;MQ=39	GT:PL	0/0:0,24,225	0/0:0,24,244	0/1:66,0,98
OAR1	34920915	.	G	A	459.224	PASS	DP=39;VDB=4.21288e-05;SGB=1.63392;RPBZ=0.248932;MQBZ=0.406816;MQSBZ=0.992039;BQBZ=-1.20761;FS=0;MQ0F=0;AC=5;AN=6;DP4=1,4,8,8;MQ=39	GT:PL	1/1:209,1,0	0/1:131,0,109	1/1:152,15,0
OAR1	34962079	.	A	G	92.8778	PASS	DP=32;VDB=0.187998;SGB=4.63151;RPBZ=0.974554;MQBZ=-0.649786;MQSBZ=0.574335;BQBZ=0.573796;FS=0;MQ0F=0;AC=1;AN=6;DP4=7,8,1,4;MQ=39	GT:PL	0/0:0,15,154	0/1:127,0,105	0/0:0,18,188
OAR1	35030646	.	C	T	469.379	PASS	DP=114;VDB=5.15627e-07;SGB=23.1342;RPBZ=-0.81574;MQBZ=-0.309907;MQSBZ=-0.33796;BQBZ=1.45969;FS=0;MQ0F=0;AC=3;AN=6;DP4=9,11,18,23;MQ=39	GT:PL	1/1:255,66,0	0/0:0,30,255	0/1:255,0,214
OAR1	3511649	.	T	C	200.866	PASS	DP=63;VDB=0.00637602;SGB=0.676694;RPBZ=-0.885806;MQBZ=-0.0277187;MQSBZ=-0.65871;BQBZ=0;FS=0;MQ0F=0;AC=2;AN=6;DP4=11,12,9,2;MQ=39	GT:PL	0/1:21,0,185	0/0:0,39,255	0/1:216,0,114
OAR1	3511653	.	G	C	135.583	PASS	DP=64;VDB=0.145738;SGB=-0.866853;RPBZ=-0.362807;MQBZ=-0.930037;MQSBZ=-0.65871;BQBZ=-0.964618;FS=0;MQ0F=0;AC=2;AN=6;DP4=16,11,4,3;MQ=39	GT:PL	0/1:163,0,57	0/1:8,0,255	0/0:0,42,255
OAR1	35133174	.	A	C	327.554	PASS	DP=46;VDB=9.54522e-05;SGB=7.60483;RPBZ=-1.17793;MQBZ=-1.87782;MQSBZ=-0.163751;BQBZ=-1.4014;FS=0;MQ0F=0;AC=3;AN=6;DP4=7,5,10,5;MQ=40	GT:PL	1/1:255,33,0	0/0:0,18,201	0/1:113,0,179
OAR1	35153967	.	C	G	70.3048	PASS	DP=33;VDB=0.17915;SGB=1.90845;RPBZ=-0.0667387;MQBZ=0.570381;MQSBZ=-1.63363;BQBZ=0.852381;FS=0;MQ0F=0;AC=1;AN=6;DP4=7,7,2,1;MQ=37	GT:PL	0/0:0,15,168	0/1:105,0,24	0/0:0,24,214
OAR1	35216021	.	C	T	79.8187	PASS	DP=36;VDB=0.0382226;SGB=6.01014;RPBZ=0.0741604;MQBZ=-0.971603;MQSBZ=0.971603;BQBZ=-1.30917;FS=0;MQ0F=0;AC=1;AN=6;DP4=5,12,1,5;MQ=37	GT:PL	0/0:0,15,149	0/0:0,27,241	0/1:114,0,93
OAR1	35301782	.	T	C	220.634	PASS	DP=86;VDB=0.000771253;SGB=21.9833;RPBZ=-1.49204;MQBZ=-0.0494381;MQSBZ=-0.120369;BQBZ=1.57015;FS=0;MQ0F=0;AC=1;AN=6;DP4=17,14,10,9;MQ=38	GT:PL	0/0:0,24,236	0/0:0,33,255	0/1:255,0,212
OAR1	35402137	.	C	T	114.256	PASS	DP=26;VDB=0.104078;SGB=3.78388;RPBZ=0.613638;MQBZ=-0.438854;MQSBZ=0.438854;BQBZ=0.0927642;FS=0;MQ0F=0;AC=1;AN=6;DP4=3,6,2,3;MQ=39	GT:PL	0/0:0,9,105	0/0:0,9,101	0/1:148,0,95
OAR1	35576546	.	G	A	54.2354	PASS	DP=13;VDB=0.106137;SGB=-2.00512;RPBZ=-1.85419;MQBZ=0.798863;FS=0;MQ0F=0;AC=2;AN=6;DP4=9,0,4,0;MQ=34	GT:PL	0/0:0,9,90	0/1:66,0,54	0/1:24,0,61
OAR1	35611061	.	T	A	227.512	PASS	DP=36;VDB=0.139654;SGB=3.97131;RPBZ=-0.761953;MQBZ=0;MQSBZ=0.492851;BQBZ=0.775605;FS=0;MQ0F=0;AC=2;AN=6;DP4=8,4,3,7;MQ=40	GT:PL	0/0:0,9,111	0/1:80,0,151	0/1:183,0,100
OAR1	35633341	.	C	T	40.304	PASS	DP=28;VDB=0.38;SGB=0.604408;RPBZ=0.679974;MQBZ=0.57564;MQSBZ=0.733799;BQBZ=0.873169;FS=0;MQ0F=0;AC=1;AN=6;DP4=11,2,1,1;MQ=39	GT:PL	0/0:0,15,142	0/0:0,21,207	0/1:75,0,14
OAR1	35708767	.	C	G	95.7	PASS	DP=30;VDB=0.191064;SGB=-1.62982;RPBZ=-0.345898;MQBZ=-1.15154;MQSBZ=1.43143;BQBZ=-0.738701;FS=0;MQ0F=0;AC=3;AN=6;DP4=5,8,2,3;MQ=38	GT:PL	0/0:0,21,226	0/1:21,0,156	1/1:115,12,0
OAR1	35789840	.	G	A	155.796	PASS	DP=55;VDB=0.430692;SGB=-0.867633;RPBZ=1.53369;MQBZ=0.600651;MQSBZ=1.97367;BQBZ=0.906856;FS=0;MQ0F=0;AC=2;AN=6;DP4=18,7,4,3;MQ=40	GT:PL	0/1:87,0,183	0/0:0,24,245	0/1:106,0,215
OAR1	3583858	.	A	G	297.524	PASS	DP=37;VDB=0.00210526;SGB=-1.13949;RPBZ=2.11192;MQBZ=0.662799;MQSBZ=0;BQBZ=-0.12066;FS=0;MQ0F=0;AC=3;AN=6;DP4=7,3,7,5;MQ=40	GT:PL	0/1:126,0,60	0/1:24,0,132	0/1:182,0,88
OAR1	35840608	.	A	T	608.831	PASS	DP=65;VDB=5.86553e-07;SGB=7.1846;RPBZ=0;MQBZ=0.977503;MQSBZ=0.923089;BQBZ=0.852803;FS=0;MQ0F=0;AC=5;AN=6;DP4=5,1,24,9;MQ=37	GT:PL	0/1:133,0,134	1/1:255,30,0	1/1:255,48,0
OAR1	35897090	.	A	G	330.869	PASS	DP=74;VDB=2.49284e-06;SGB=8.80254;RPBZ=-0.0971697;MQBZ=-0.464783;MQSBZ=-1.18075;BQBZ=-0.924488;FS=0;MQ0F=0;AC=2;AN=6;DP4=14,13,4,13;MQ=39	GT:PL	0/1:118,0,123	0/0:0,48,255	0/1:249,0,180
OAR1	36101242	.	C	T	76.5852	PASS	DP=23;VDB=0.192436;SGB=-2.36533;RPBZ=-0.471405;BQBZ=0.852803;FS=0;MQ0F=0;AC=2;AN=6;DP4=5,4,2,1;MQ=42	GT:PL	0/1:42,3,0	0/1:72,0,72	0/0:0,21,228
OAR1	36137805	.	G	A	79.5186	PASS	DP=17;VDB=0.28399;SGB=1.56341;RPBZ=0.823055;MQBZ=0.9759;MQSBZ=1.49071;BQBZ=1.54662;FS=0;MQ0F=0;AC=2;AN=6;DP4=4,3,1,2;MQ=39	GT:PL	1/1:119,9,0	0/0:0,9,90	0/0:0,12,148
OAR1	36224983	.	C	T	183.715	PASS	DP=115;VDB=0.0797975;SGB=11.5453;RPBZ=-2.59983;MQBZ=-1.51435;MQSBZ=-1.28615;BQBZ=0.639422;FS=0;MQ0F=0;AC=1;AN=6;DP4=23,32,4,6;MQ=39	GT:PL	0/0:0,54,255	0/1:218,0,255	0/0:0,69,255
OAR1	3623378	.	G	A	53.8394	PASS	DP=35;VDB=0.873285;SGB=1.90845;RPBZ=0;MQBZ=-0.269768;MQSBZ=1.35169;BQBZ=0.791074;FS=0;MQ0F=0;AC=1;AN=6;DP4=7,11,0,3;MQ=39	GT:PL	0/0:0,24,220	0/1:88,0,90	0/0:0,21,213
OAR1	36274844	.	C	G	479.832	PASS	DP=53;VDB=0.000628065;SGB=4.60854;RPBZ=-0.197191;MQBZ=1.38803;MQSBZ=-0.636817;BQBZ=1.17744;FS=0;MQ0F=0;AC=4;AN=6;DP4=5,2,6,17;MQ=38	GT:PL	0/1:176,0,89	0/1:85,0,85	1/1:255,42,0
OAR1	3627906	.	G	A	96.5186	PASS	DP=49;VDB=0.0687819;SGB=4.63151;RPBZ=-0.848899;MQBZ=0.0418359;MQSBZ=-0.234078;BQBZ=0.318097;FS=0;MQ0F=0;AC=2;AN=6;DP4=10,13,0,5;MQ=38	GT:PL	1/1:138,15,0	0/0:0,21,217	0/0:0,48,255
OAR1	36285560	.	G	A	345.98	PASS	DP=79;VDB=0.242712;SGB=2.60694;RPBZ=-1.1496;MQBZ=0.208197;MQSBZ=-1.78789;BQBZ=0.109067;FS=0;MQ0F=0.0126582;AC=2;AN=6;DP4=14,14,7,9;MQ=39	GT:PL	0/0:0,33,255	0/1:163,0,242	0/1:219,0,176
OAR1	36449441	.	G	A	291.894	PASS	DP=52;VDB=0.150414;SGB=5.97069;RPBZ=1.05431;MQBZ=-0.812674;MQSBZ=-1.64262;BQBZ=0.648897;FS=0;MQ0F=0;AC=2;AN=6;DP4=9,9,8,5;MQ=39	GT:PL	0/1:195,0,77	0/0:0,24,241	0/1:133,0,173
OAR1	36679262	.	C	T	94.925	PASS	DP=32;VDB=0.865924;SGB=3.26056;RPBZ=0.212617;MQBZ=1.16765;MQSBZ=-0.854811;BQBZ=0.13668;FS=0;MQ0F=0;AC=1;AN=6;DP4=6,8,2,2;MQ=38	GT:PL	0/1:129,0,99	0/0:0,21,209	0/0:0,12,128
OAR1	36712141	.	T	C	154.797	PASS	DP=64;VDB=0.194649;SGB=10.1602;RPBZ=-0.939054;MQBZ=-0.212801;MQSBZ=-0.567083;BQBZ=-0.251033;FS=0;MQ0F=0;AC=1;AN=6;DP4=21,9,2,7;MQ=39	GT:PL	0/0:0,30,255	0/0:0,27,243	0/1:189,0,225
OAR1	36769671	.	A	G	315.187	PASS	DP=45;VDB=0.398222;SGB=7.60483;RPBZ=-0.182368;MQBZ=0.248314;MQSBZ=-1.6811;BQBZ=0.154873;FS=0;MQ0F=0;AC=2;AN=6;DP4=4,7,6,9;MQ=40	GT:PL	0/1:231,0,6	0/1:120,0,165	0/0:0,12,143
OAR1	36785603	.	T	C	378.847	PASS	DP=37;VDB=0.0561072;SGB=1.3264;RPBZ=-0.991983;MQBZ=-0.916515;MQSBZ=-1.1368;BQBZ=-1.20782;FS=0;MQ0F=0;AC=4;AN=6;DP4=1,5,7,8;MQ=39	GT:PL	1/1:204,18,0	0/1:137,0,142	0/1:74,0,27
OAR1	36937634	.	A	G	327.213	PASS	DP=36;VDB=7.77964e-06;SGB=9.43812;RPBZ=-0.316566;MQBZ=0.0562798;MQSBZ=1.76112;BQBZ=1.3012;FS=0;MQ0F=0;AC=4;AN=6;DP4=3,1,12,5;MQ=37	GT:PL	1/1:113,12,0	0/0:0,12,122	1/1:255,39,0
OAR1	37042377	.	C	T	103.812	PASS	DP=56;VDB=0.0366953;SGB=4.63151;RPBZ=-1.31213;MQBZ=-0.855236;MQSBZ=0.203313;BQBZ=-0.376763;FS=0;MQ0F=0;AC=1;AN=6;DP4=16,9,2,3;MQ=40	GT:PL	0/0:0,21,222	0/0:0,36,255	0/1:138,0,167
OAR1	3762701	.	C	T	179.84	PASS	DP=53;VDB=0.0617302;SGB=-10.3496;RPBZ=0.306214;MQBZ=-1.07393;MQSBZ=1.61238;BQBZ=0.1552;FS=0;MQ0F=0;AC=2;AN=6;DP4=13,9,6,3;MQ=38	GT:PL	0/1:117,0,47	0/1:99,0,129	0/0:0,48,255
OAR1	37754795	.	C	T	366.136	PASS	DP=35;VDB=0.00399116;SGB=1.08001;RPBZ=-0.414738;MQBZ=0.554092;MQSBZ=-0.753937;BQBZ=1.57279;FS=0;MQ0F=0;AC=3;AN=6;DP4=4,2,11,3;MQ=40	GT:PL	0/1:181,0,21	0/1:111,0,50	0/1:111,0,84
OAR1	37813038	.	G	T	418.727	PASS	DP=35;VDB=0.00820108;SGB=4.39864;RPBZ=2.14584;MQBZ=-0.721428;MQSBZ=-0.706936;BQBZ=1.07979;FS=0;MQ0F=0;AC=5;AN=6;DP4=2,0,7,11;MQ=39	GT:PL	0/1:33,0,60	1/1:165,15,0	1/1:255,36,0
OAR1	37965029	.	A	G	126.932	PASS	DP=38;VDB=0.00894018;SGB=7.39213;RPBZ=-0.324786;MQBZ=-0.392646;MQSBZ=0.286389;BQBZ=-1.65307;FS=0;MQ0F=0;AC=1;AN=6;DP4=11,8,5,2;MQ=37	GT:PL	0/1:162,0,18	0/0:0,18,176	0/0:0,36,255
OAR1	37996358	.	T	C	203.791	PASS	DP=17;VDB=0.0987508;SGB=2.26186;RPBZ=-0.774597;MQBZ=-0.353553;MQSBZ=-0.707107;BQBZ=-0.53033;FS=0;MQ0F=0;AC=5;AN=6;DP4=1,0,2,6;MQ=40	GT:PL	0/1:0,3,42	1/1:84,6,0	1/1:156,18,0
OAR1	38006173	.	G	A	72.3804	PASS	DP=28;VDB=0.275636;SGB=1.90845;RPBZ=1.04438;MQBZ=0.676123;MQSBZ=1.22202;BQBZ=0.716358;FS=0;MQ0F=0;AC=1;AN=6;DP4=8,6,2,1;MQ=39	GT:PL	0/1:107,0,24	0/0:0,12,132	0/0:0,27,254
OAR1	38033316	.	G	A	159.694	PASS	DP=8;VDB=0.00124446;SGB=-0.270975;RPBZ=-1.55556;MQBZ=-0.755929;BQBZ=1.29099;FS=0;MQ0F=0;AC=5;AN=6;DP4=0,1,0,7;MQ=39	GT:PL	1/1:52,6,0	1/1:66,6,0	0/1:76,0,20
OAR1	38289573	.	T	C	101.832	PASS	DP=60;VDB=0.0303686;SGB=6.01014;RPBZ=1.49786;MQBZ=-1.36974;MQSBZ=1.74013;BQBZ=-0.852056;FS=0;MQ0F=0;AC=1;AN=6;DP4=14,16,2,4;MQ=37	GT:PL	0/0:0,18,182	0/1:136,0,157	0/0:0,51,255
OAR1	38296052	.	T	G	415.044	PASS	DP=34;VDB=0.0120014;SGB=1.65839;RPBZ=1.20637;MQBZ=0.070159;MQSBZ=0.579319;BQBZ=0.732442;FS=0;MQ0F=0;AC=5;AN=6;DP4=2,2,9,6;MQ=38	GT:PL	1/1:103,9,0	0/1:130,0,123	1/1:216,21,0
OAR1	38660540	.	A	G	93.5445	PASS	DP=15;VDB=0.121375;SGB=0.618465;RPBZ=0.861175;MQBZ=-0.29352;BQBZ=0.707107;FS=0;MQ0F=0;AC=3;AN=6;DP4=0,10,0,5;MQ=37	GT:PL	0/1:43,0,51	1/1:90,9,0	0/0:0,24,149
OAR1	38660549	.	G	A	41.6815	PASS	DP=15;VDB=0.107235;SGB=-2.36533;RPBZ=-0.338527;MQBZ=-0.972345;BQBZ=0.547723;FS=0;MQ0F=0;AC=2;AN=6;DP4=0,10,0,3;MQ=37	GT:PL	0/1:43,0,54	0/1:36,3,0	0/0:0,24,148
OAR1	38680432	.	G	A	439.433	PASS	DP=74;VDB=0.0351402;SGB=12.1511;RPBZ=1.95607;MQBZ=-0.791462;MQSBZ=0.690658;BQBZ=-0.206904;FS=0;MQ0F=0;AC=3;AN=6;DP4=12,8,15,7;MQ=40	GT:PL	0/1:247,0,160	1/1:233,30,0	0/0:0,39,255
OAR1	38736528	.	T	C	86.3014	PASS	DP=26;VDB=0.0340507;SGB=3.78388;RPBZ=-1.18596;MQBZ=1.0351;MQSBZ=0.199205;BQBZ=-1.07178;FS=0;MQ0F=0;AC=1;AN=6;DP4=6,4,0,5;MQ=39	GT:PL	0/0:0,12,134	0/0:0,15,168	0/1:121,0,24
OAR1	38836762	.	C	A	338.959	PASS	DP=57;VDB=0.00529962;SGB=7.32061;RPBZ=-0.416883;MQBZ=-0.860232;MQSBZ=0.257431;BQBZ=-0.248652;FS=0;MQ0F=0;AC=2;AN=6;DP4=11,6,9,6;MQ=40	GT:PL	0/0:0,30,255	0/1:174,0,57	0/1:202,0,84
OAR1	38842758	.	G	A	145.009	PASS	DP=40;VDB=0.0121409;SGB=-0.864905;RPBZ=-0.445934;MQBZ=-0.98305;MQSBZ=-1.81265;BQBZ=0.335624;FS=0;MQ0F=0;AC=2;AN=6;DP4=8,9,2,5;MQ=41	GT:PL	0/1:24,0,144	0/1:157,0,21	0/0:0,33,255
OAR1	38896863	.	C	T	185.08	PASS	DP=40;VDB=0.021254;SGB=8.77574;RPBZ=-2.05817;MQBZ=0.330719;MQSBZ=-1.20687;BQBZ=0.924886;FS=0;MQ0F=0;AC=2;AN=6;DP4=7,9,6,2;MQ=39	GT:PL	0/0:0,27,250	0/0:0,21,205	1/1:227,24,0
OAR1	38959245	.	C	T	147.981	PASS	DP=50;VDB=0.00209308;SGB=-0.482272;RPBZ=0.389422;MQBZ=-1.52047;MQSBZ=-0.382689;BQBZ=-0.929106;FS=0;MQ0F=0;AC=2;AN=6;DP4=11,7,5,3;MQ=36	GT:PL	0/1:118,0,63	0/1:66,0,149	0/0:0,30,255
OAR1	38995941	.	C	A	662.671	PASS	DP=62;VDB=3.39678e-05;SGB=4.65109;RPBZ=-0.188444;MQBZ=2.0581;MQSBZ=-1.77133;BQBZ=2.44194;FS=0;MQ0F=0;AC=5;AN=6;DP4=2,4,16,11;MQ=38	GT:PL	1/1:255,33,0	0/1:187,0,114	1/1:255,27,0
OAR1	39035450	.	A	G	209.568	PASS	DP=57;VDB=0.108895;SGB=-0.0958944;RPBZ=1.63763;MQBZ=1.17321;MQSBZ=-0.0413209;BQBZ=-0.130571;FS=0;MQ0F=0;AC=2;AN=6;DP4=7,14,4,5;MQ=40	GT:PL	0/0:0,21,228	0/1:54,0,137	0/1:192,0,203
OAR1	39306917	.	C	A	221.516	PASS	DP=24;VDB=0.0149391;SGB=-0.441371;RPBZ=0.954127;MQBZ=0.465475;MQSBZ=0.465475;BQBZ=0.350325;FS=0;MQ0F=0;AC=4;AN=6;DP4=3,2,2,6;MQ=39	GT:PL	1/1:118,9,0	0/1:89,0,85	0/1:50,0,72
OAR1	39440939	.	C	T	312.524	PASS	DP=50;VDB=0.00393302;SGB=-0.801052;RPBZ=0.0935352;MQBZ=-0.704818;MQSBZ=1.15334;BQBZ=-1.01593;FS=0;MQ0F=0;AC=3;AN=6;DP4=8,6,6,8;MQ=38	GT:PL	0/1:117,0,66	0/1:113,0,163	0/1:117,0,146
OAR1	39440945	.	A	C	78.7974	PASS	DP=49;VDB=0.161792;SGB=4.63151;RPBZ=0.998397;MQBZ=-1.96576;MQSBZ=1.15334;BQBZ=0.35666;FS=0;MQ0F=0;AC=1;AN=6;DP4=13,10,1,4;MQ=38	GT:PL	0/0:0,18,193	0/1:113,0,156	0/0:0,33,255
OAR1	39652914	.	A	G	98.8299	PASS	DP=19;VDB=0.0799024;SGB=0.891771;RPBZ=0.191966;MQBZ=-0.136083;MQSBZ=-1.22977;BQBZ=1.76777;FS=0;MQ0F=0;AC=3;AN=6;DP4=6,0,3,2;MQ=41	GT:PL	0/0:0,3,42	1/1:141,39,30	0/1:24,0,121
OAR1	39808257	.	T	G	180.047	PASS	DP=65;VDB=0.0495969;SGB=0.290858;RPBZ=0.902632;MQBZ=-3.53638;MQSBZ=1.541;BQBZ=-0.813272;FS=0;MQ0F=0;AC=2;AN=6;DP4=11,18,4,6;MQ=40	GT:PL	0/0:0,21,228	1/1:222,27,0	0/0:0,66,255
OAR1	40150945	.	T	G	630.852	PASS	DP=86;VDB=4.71972e-09;SGB=6.0353;RPBZ=0.0748518;MQBZ=-0.76831;MQSBZ=-2.35859;BQBZ=-0.0373081;FS=0;MQ0F=0;AC=4;AN=6;DP4=7,10,11,21;MQ=40	GT:PL	0/1:255,0,76	1/1:255,36,0	0/1:157,0,255
OAR1	4018754	.	G	A	216.96	PASS	DP=49;VDB=0.0586097;SGB=0.2894;RPBZ=0.827324;MQBZ=-1.77842;MQSBZ=0.874631;BQBZ=0.655672;FS=0;MQ0F=0;AC=2;AN=6;DP4=6,13,4,6;MQ=38	GT:PL	0/0:0,30,255	0/1:111,0,151	0/1:142,0,77
OAR1	4018817	.	C	T	82.4192	PASS	DP=10;VDB=0.0785113;SGB=-0.169451;RPBZ=0.592349;BQBZ=1.93649;FS=0;MQ0F=0;AC=4;AN=6;DP4=0,2,2,1;MQ=42	GT:PL	0/1:75,0,32	1/1:42,3,0	0/1:0,3,42
OAR1	40415882	.	T	A	48.5157	PASS	DP=8;VDB=0.06;SGB=0.592737;RPBZ=-0.408248;FS=0;MQ0F=0;AC=1;AN=6;DP4=1,1,1,1;MQ=42	GT:PL	0/0:0,3,42	0/1:84,6,0	0/0:0,3,42
OAR1	40599984	.	G	A	115.572	PASS	DP=87;VDB=0.430692;SGB=7.39213;RPBZ=-0.99895;MQBZ=-2.09393;MQSBZ=0.480562;BQBZ=-1.09565;FS=0;MQ0F=0;AC=1;AN=6;DP4=24,17,3,4;MQ=39	GT:PL	0/0:0,39,255	0/0:0,51,255	0/1:150,0,248
OAR1	40661132	.	A	T	393.729	PASS	DP=55;VDB=0.00742087;SGB=-0.609974;RPBZ=0.987824;MQBZ=0.328877;MQSBZ=-1.84909;BQBZ=1.01234;FS=0;MQ0F=0;AC=4;AN=6;DP4=4,13,8,7;MQ=39	GT:PL	0/1:139,0,161	1/1:180,18,0	0/1:111,0,228
OAR1	40813356	.	A	G	350.417	PASS	DP=38;VDB=0.0438724;SGB=-0.736426;RPBZ=1.90206;MQBZ=1.39827;MQSBZ=-0.0444745;BQBZ=1.85418;FS=0;MQ0F=0;AC=4;AN=6;DP4=5,5,7,7;MQ=40	GT:PL	0/1:60,0,115	1/1:255,27,0	0/1:72,0,161
OAR1	40819569	.	C	T	123.018	PASS	DP=14;VDB=0.249971;SGB=0.312258;RPBZ=-0.53513;FS=0;MQ0F=0;AC=4;AN=6;DP4=1,2,1,3;MQ=42	GT:PL	1/1:42,3,0	1/1:119,9,0	0/0:0,9,119
OAR1	40857808	.	C	T	359.027	PASS	DP=41;VDB=0.0335385;SGB=1.10046;RPBZ=-2.21136;MQBZ=-1.45336;MQSBZ=-1.26862;BQBZ=-0.631962;FS=0;MQ0F=0;AC=4;AN=6;DP4=5,4,10,4;MQ=40	GT:PL	0/1:106,0,145	1/1:206,18,0	0/1:83,0,103
OAR1	40931613	.	C	T	456.799	PASS	DP=70;VDB=2.79961e-05;SGB=0.350078;RPBZ=0.902127;MQBZ=-0.677434;MQSBZ=-1.16486;BQBZ=0.0597919;FS=0;MQ0F=0;AC=4;AN=6;DP4=11,8,11,9;MQ=39	GT:PL	0/1:124,0,102	1/1:248,27,0	0/1:121,0,255
OAR1	40966160	.	C	T	470.986	PASS	DP=55;VDB=0.0305352;SGB=2.92286;RPBZ=1.34527;MQBZ=-0.707107;MQSBZ=1.41421;BQBZ=0.441588;FS=0;MQ0F=0;AC=4;AN=6;DP4=5,5,5,15;MQ=41	GT:PL	0/1:88,0,169	1/1:255,30,0	0/1:164,0,118
OAR1	41062401	.	T	A	137.765	PASS	DP=11;VDB=0.000542975;SGB=1.79277;RPBZ=-0.316949;MQBZ=-0.469042;BQBZ=-0.60553;FS=0;MQ0F=0;AC=5;AN=6;DP4=1,0,10,0;MQ=40	GT:PL	0/1:8,0,30	1/1:14,3,0	1/1:149,24,0
OAR1	41225925	.	A	C	86.9016	PASS	DP=41;VDB=0.735663;SGB=3.26056;RPBZ=0.513223;MQBZ=-2.12132;MQSBZ=-0.755929;BQBZ=1.01451;FS=0;MQ0F=0;AC=1;AN=6;DP4=7,11,1,3;MQ=41	GT:PL	0/0:0,27,255	0/0:0,12,143	0/1:121,0,147
OAR1	41438962	.	T	C	535.395	PASS	DP=38;VDB=0.00826024;SGB=2.23094;RPBZ=-1.30657;MQBZ=-0.645124;MQSBZ=-1.12481;BQBZ=-0.418854;FS=0;MQ0F=0;AC=5;AN=6;DP4=1,0,9,10;MQ=39	GT:PL	1/1:196,18,0	1/1:175,18,0	0/1:200,0,18
OAR1	41483431	.	A	G	382.736	PASS	DP=24;VDB=0.00329745;SGB=1.86481;RPBZ=0.374166;MQBZ=2.23871;MQSBZ=1.27098;BQBZ=1.40802;FS=0;MQ0F=0;AC=5;AN=6;DP4=1,0,7,6;MQ=39	GT:PL	0/1:52,0,15	1/1:119,9,0	1/1:245,24,0
OAR1	41533528	.	G	A	622.73	PASS	DP=66;VDB=0.00273144;SGB=7.20695;RPBZ=-0.548136;MQBZ=0.474031;MQSBZ=2.15497;BQBZ=1.28534;FS=0;MQ0F=0;AC=5;AN=6;DP4=3,1,18,13;MQ=39	GT:PL	0/1:147,0,104	1/1:255,30,0	1/1:255,48,0
OAR1	41611751	.	G	A	282.708	PASS	DP=39;VDB=0.014083;SGB=5.27335;RPBZ=1.12035;MQBZ=0.56957;MQSBZ=-2.06303;BQBZ=-0.2525;FS=0;MQ0F=0;AC=3;AN=6;DP4=5,7,5,7;MQ=35	GT:PL	0/0:0,18,168	1/1:184,21,0	0/1:139,0,125
OAR1	4164063	.	A	G	70.6925	PASS	DP=49;VDB=0.484771;SGB=3.26056;RPBZ=-1.37422;MQBZ=-1.33979;MQSBZ=-1.50362;BQBZ=-1.97354;FS=0;MQ0F=0;AC=1;AN=6;DP4=12,9,1,3;MQ=41	GT:PL	0/0:0,33,255	0/0:0,12,148	0/1:105,0,165
OAR1	41815171	.	G	A	89.7708	PASS	DP=94;VDB=0.0378314;SGB=7.39213;RPBZ=-0.0763071;MQBZ=-2.72844;MQSBZ=0.936524;BQBZ=-1.37558;FS=0;MQ0F=0;AC=1;AN=6;DP4=22,26,3,4;MQ=37	GT:PL	0/0:0,45,255	0/1:124,0,162	0/0:0,75,255
OAR1	41833024	.	T	G	348.967	PASS	DP=42;VDB=0.00281026;SGB=1.46139;RPBZ=-1.29943;MQBZ=-0.789022;MQSBZ=-0.685228;BQBZ=-0.623107;FS=0;MQ0F=0;AC=3;AN=6;DP4=3,6,9,5;MQ=40	GT:PL	0/1:211,0,15	0/1:18,0,195	0/1:155,0,24
OAR1	41871105	.	C	G	74.3433	PASS	DP=54;VDB=0.251321;SGB=4.63151;RPBZ=-1.52096;MQBZ=-0.137715;MQSBZ=-1.0016;BQBZ=0.840349;FS=0;MQ0F=0;AC=1;AN=6;DP4=14,15,2,3;MQ=37	GT:PL	0/0:0,21,191	0/1:109,0,218	0/0:0,36,255
OAR1	41890095	.	G	A	52.8053	PASS	DP=51;VDB=0.0506481;SGB=1.90845;RPBZ=2.78341;MQBZ=0.509902;MQSBZ=-0.271779;BQBZ=0.7491;FS=0;MQ0F=0;AC=1;AN=6;DP4=13,11,3,0;MQ=40	GT:PL	0/1:87,0,118	0/0:0,27,255	0/0:0,33,255
OAR1	41943106	.	G	A	503.473	PASS	DP=46;VDB=0.00025983;SGB=5.21112;RPBZ=0.707555;MQBZ=-0.997695;MQSBZ=-0.551986;BQBZ=-0.416092;FS=0;MQ0F=0;AC=5;AN=6;DP4=1,1,12,13;MQ=37	GT:PL	0/1:113,0,66	1/1:255,39,0	1/1:170,24,0
OAR1	42022817	.	C	G	340.016	PASS	DP=26;VDB=0.0298413;SGB=5.11192;RPBZ=2.39104;MQBZ=0.673121;MQSBZ=0.437349;BQBZ=1.17394;FS=0;MQ0F=0;AC=4;AN=6;DP4=2,2,11,3;MQ=38	GT:PL	0/0:0,12,118	1/1:182,21,0	1/1:199,21,0
OAR1	42022832	.	G	A	61.3057	PASS	DP=27;VDB=0.0249187;SGB=1.90845;RPBZ=-0.45663;MQBZ=0;MQSBZ=0.437349;BQBZ=-0.390908;FS=0;MQ0F=0;AC=1;AN=6;DP4=12,3,1,2;MQ=38	GT:PL	0/1:96,0,24	0/0:0,21,182	0/0:0,21,201
OAR1	42027231	.	G	A	457.97	PASS	DP=41;VDB=0.00999677;SGB=7.67017;RPBZ=-2.43365;MQBZ=0.642262;MQSBZ=1.98997;BQBZ=0.85567;FS=0;MQ0F=0;AC=4;AN=6;DP4=2,2,8,10;MQ=41	GT:PL	0/0:0,12,130	1/1:244,24,0	1/1:255,30,0
OAR1	42324850	.	G	A	360.495	PASS	DP=72;VDB=0.00151044;SGB=13.6492;RPBZ=-0.499662;MQBZ=-0.761231;MQSBZ=0.409064;BQBZ=-0.967536;FS=0;MQ0F=0;AC=3;AN=6;DP4=11,9,7,17;MQ=37	GT:PL	0/0:0,42,255	0/1:146,0,123	1/1:255,51,0
OAR1	42521896	.	T	C	149.235	PASS	DP=75;VDB=0.612255;SGB=6.01014;RPBZ=2.04459;MQBZ=-1.88661;MQSBZ=0.214979;BQBZ=1.68997;FS=0;MQ0F=0;AC=2;AN=6;DP4=17,20,4,2;MQ=39	GT:PL	1/1:191,18,0	0/0:0,48,255	0/0:0,63,255
OAR1	42521907	.	C	T	80.9441	PASS	DP=74;VDB=0.0797974;SGB=3.26056;RPBZ=0.750377;MQBZ=-2.63867;MQSBZ=1.57566;BQBZ=0.0566737;FS=0;MQ0F=0;AC=2;AN=6;DP4=11,26,1,3;MQ=39	GT:PL	1/1:122,12,0	0/0:0,48,255	0/0:0,63,255
OAR1	42521910	.	C	T	95.4842	PASS	DP=72;VDB=0.0395055;SGB=4.63151;RPBZ=0.976696;MQBZ=-2.21295;MQSBZ=1.83894;BQBZ=-1.44513;FS=0;MQ0F=0;AC=2;AN=6;DP4=10,27,1,4;MQ=39	GT:PL	1/1:137,15,0	0/0:0,48,255	0/0:0,63,255
OAR1	42588603	.	T	A	208.011	PASS	DP=68;VDB=0.02383;SGB=10.1602;RPBZ=-0.76263;MQBZ=-0.181734;MQSBZ=-0.961098;BQBZ=0.726936;FS=0;MQ0F=0;AC=2;AN=6;DP4=15,13,2,7;MQ=40	GT:PL	1/1:250,27,0	0/0:0,27,255	0/0:0,57,255
OAR1	42875525	.	C	T	372.503	PASS	DP=68;VDB=0.240625;SGB=12.9352;RPBZ=0.166038;MQBZ=-1.1437;MQSBZ=-2.18519;BQBZ=-1.05491;FS=0;MQ0F=0;AC=3;AN=6;DP4=9,10,12,11;MQ=38	GT:PL	0/0:0,39,255	0/1:158,0,169	1/1:255,48,0
OAR1	42960474	.	C	T	285.872	PASS	DP=32;VDB=0.00559781;SGB=8.05816;RPBZ=0.074673;MQBZ=-0.6733;MQSBZ=0.65192;BQBZ=-0.929243;FS=0;MQ0F=0;AC=4;AN=6;DP4=2,0,6,9;MQ=39	GT:PL	0/1:0,3,42	0/1:68,0,33	1/1:255,39,0
OAR1	43015314	.	T	C	390.772	PASS	DP=63;VDB=0.00391473;SGB=11.9645;RPBZ=-1.17356;MQBZ=-0.754947;MQSBZ=0.216025;BQBZ=-0.0875527;FS=0;MQ0F=0;AC=3;AN=6;DP4=5,6,7,14;MQ=41	GT:PL	0/0:0,15,176	0/1:176,0,175	1/1:255,45,0
OAR1	43065143	.	T	G	66.0778	PASS	DP=63;VDB=0.348933;SGB=3.26056;RPBZ=1.66402;MQBZ=-1.35743;MQSBZ=0.12981;BQBZ=1.04727;FS=0;MQ0F=0.015873;AC=1;AN=6;DP4=21,10,3,1;MQ=37	GT:PL	0/0:0,27,255	0/1:101,0,222	0/0:0,33,254
OAR1	43371752	.	T	A	213.112	PASS	DP=49;VDB=0.013374;SGB=12.6061;RPBZ=-0.0979947;MQBZ=1.28901;MQSBZ=-0.217262;BQBZ=-0.684826;FS=0;MQ0F=0;AC=2;AN=6;DP4=8,7,8,4;MQ=41	GT:PL	0/0:0,15,154	0/0:0,30,255	1/1:255,36,0
OAR1	43417706	.	C	T	272.158	PASS	DP=39;VDB=0.042897;SGB=3.91527;RPBZ=-0.531267;MQBZ=0.4022;MQSBZ=0.12066;BQBZ=0.593538;FS=0;MQ0F=0;AC=3;AN=6;DP4=9,3,3,7;MQ=39	GT:PL	1/1:143,12,0	0/0:0,18,174	0/1:169,0,160
OAR1	43553607	.	C	T	102.476	PASS	DP=51;VDB=0.0422968;SGB=3.26056;RPBZ=1.72623;MQBZ=0.844894;MQSBZ=1.65121;BQBZ=1.19392;FS=0;MQ0F=0;AC=1;AN=6;DP4=16,9,2,2;MQ=41	GT:PL	0/1:137,0,49	0/0:0,39,255	0/0:0,30,255
OAR1	43729923	.	G	A	70.8904	PASS	DP=8;VDB=0.106137;SGB=2.63855;RPBZ=0.591608;MQBZ=0.188982;BQBZ=1;FS=0;MQ0F=0;AC=2;AN=6;DP4=4,0,4,0;MQ=39	GT:PL	1/1:110,12,0	0/0:0,6,55	0/0:0,6,62
OAR1	43730062	.	C	G	243.046	PASS	DP=43;VDB=0.124732;SGB=4.61211;RPBZ=-1.8232;MQBZ=-1.4485;MQSBZ=-1.41763;BQBZ=0.557678;FS=0;MQ0F=0;AC=2;AN=6;DP4=6,9,2,9;MQ=41	GT:PL	0/0:0,18,172	0/1:93,0,144	0/1:186,0,117
OAR1	43837211	.	T	G	560.796	PASS	DP=60;VDB=0.00216905;SGB=3.82165;RPBZ=0.214345;MQBZ=0.850137;MQSBZ=-0.437606;BQBZ=0.170687;FS=0;MQ0F=0;AC=4;AN=6;DP4=6,5,17,7;MQ=36	GT:PL	1/1:248,30,0	0/1:173,0,120	0/1:176,0,132
OAR1	44316650	.	G	T	170.383	PASS	DP=58;VDB=0.204971;SGB=7.39213;RPBZ=1.09063;MQBZ=0.425894;MQSBZ=-1.34488;BQBZ=0.880018;FS=0;MQ0F=0;AC=1;AN=6;DP4=14,12,4,3;MQ=39	GT:PL	0/0:0,21,213	0/1:205,0,69	0/0:0,48,255
OAR1	44341813	.	G	C	122.743	PASS	DP=76;VDB=0.441597;SGB=6.01014;RPBZ=-0.959903;MQBZ=-1.02103;MQSBZ=0.378137;BQBZ=-0.589872;FS=0;MQ0F=0;AC=1;AN=6;DP4=20,15,3,3;MQ=41	GT:PL	0/0:0,27,255	0/0:0,54,255	0/1:157,0,215
OAR1	44416302	.	A	C	308.441	PASS	DP=43;VDB=0.183236;SGB=-1.35808;RPBZ=0.274837;MQBZ=-1.61213;MQSBZ=-1.60176;BQBZ=1.02196;FS=0;MQ0F=0;AC=4;AN=6;DP4=8,6,5,6;MQ=40	GT:PL	1/1:117,9,0	0/1:84,0,117	0/1:143,0,211
OAR1	44430464	.	A	G	550.015	PASS	DP=67;VDB=1.73071e-05;SGB=4.76937;RPBZ=-0.895845;MQBZ=-1.58447;MQSBZ=-0.596691;BQBZ=-0.995407;FS=0;MQ0F=0;AC=3;AN=6;DP4=6,7,16,11;MQ=39	GT:PL	0/1:239,0,6	0/1:91,0,108	0/1:255,0,184
OAR1	44488544	.	G	T	224.577	PASS	DP=26;VDB=0.260793;SGB=-1.69618;RPBZ=-0.853106;MQBZ=-0.3253;MQSBZ=-0.322749;BQBZ=0.120468;FS=0;MQ0F=0;AC=4;AN=6;DP4=4,3,4,5;MQ=36	GT:PL	1/1:166,15,0	0/1:68,0,86	0/1:27,0,118
OAR1	44528125	.	A	G	189.371	PASS	DP=31;VDB=0.0367379;SGB=7.45221;RPBZ=0;MQBZ=-0.56411;MQSBZ=0.225644;BQBZ=0.340168;FS=0;MQ0F=0;AC=2;AN=6;DP4=7,3,3,5;MQ=37	GT:PL	0/0:0,12,122	0/0:0,18,183	1/1:231,24,0
OAR1	44600879	.	G	A	214.003	PASS	DP=33;VDB=0.0155988;SGB=11.0973;RPBZ=-1.08099;MQBZ=-0.451848;MQSBZ=-0.918559;BQBZ=0;FS=0;MQ0F=0;AC=2;AN=6;DP4=5,1,3,9;MQ=40	GT:PL	0/0:0,9,105	0/0:0,9,113	1/1:255,36,0
OAR1	44600889	.	A	G	33.7967	PASS	DP=34;VDB=0.02;SGB=0.604408;RPBZ=1.06461;MQBZ=0.85938;MQSBZ=-1.2286;BQBZ=0.747545;FS=0;MQ0F=0;AC=1;AN=6;DP4=6,11,2,0;MQ=38	GT:PL	0/0:0,9,105	0/1:68,0,27	0/0:0,39,255
OAR1	44611159	.	C	T	187.058	PASS	DP=46;VDB=0.0694872;SGB=8.77574;RPBZ=-0.227088;MQBZ=0.666667;MQSBZ=1.37437;BQBZ=0.589396;FS=0;MQ0F=0;AC=2;AN=6;DP4=7,11,2,6;MQ=41	GT:PL	0/0:0,30,255	0/0:0,24,243	1/1:229,24,0
OAR1	44631016	.	C	T	213.047	PASS	DP=44;VDB=0.0687333;SGB=13.923;RPBZ=0.332869;MQBZ=0.870256;MQSBZ=1.10372;BQBZ=1.96506;FS=0;MQ0F=0;AC=2;AN=6;DP4=13,2,9,4;MQ=39	GT:PL	0/0:0,18,144	0/0:0,27,201	1/1:255,39,0
OAR1	44635807	.	C	T	209.107	PASS	DP=43;VDB=0.240575;SGB=8.72037;RPBZ=-0.573501;MQBZ=-0.257639;MQSBZ=-1.38444;BQBZ=-0.382141;FS=0;MQ0F=0;AC=1;AN=6;DP4=6,8,5,4;MQ=40	GT:PL	0/0:0,9,89	0/0:0,30,255	0/1:244,0,12
OAR1	44672679	.	G	A	213.08	PASS	DP=45;VDB=0.270411;SGB=8.72037;RPBZ=-0.571083;MQBZ=-0.644061;MQSBZ=1.29627;BQBZ=-0.336325;FS=0;MQ0F=0;AC=2;AN=6;DP4=6,9,5,4;MQ=41	GT:PL	0/0:0,18,198	0/0:0,27,255	1/1:255,27,0
OAR1	44678669	.	T	C	114.679	PASS	DP=56;VDB=0.0235349;SGB=7.39213;RPBZ=-0.287128;MQBZ=0.528128;MQSBZ=-1.17449;BQBZ=-0.714643;FS=0;MQ0F=0;AC=1;AN=6;DP4=17,9,6,1;MQ=39	GT:PL	0/0:0,27,255	0/0:0,18,167	0/1:149,0,236
OAR1	44721707	.	A	C	188.038	PASS	DP=63;VDB=0.0069841;SGB=8.77574;RPBZ=2.5025;MQBZ=-0.157919;MQSBZ=-0.263019;BQBZ=-0.444808;FS=0;MQ0F=0;AC=2;AN=6;DP4=14,14,5,3;MQ=41	GT:PL	1/1:230,24,0	0/0:0,36,255	0/0:0,48,255
OAR1	44782565	.	C	T	115.267	PASS	DP=11;VDB=0.337235;SGB=0.312258;RPBZ=0;BQBZ=0.559017;FS=0;MQ0F=0;AC=5;AN=6;DP4=2,0,2,2;MQ=42	GT:PL	1/1:42,3,0	0/1:0,6,68	1/1:110,9,0
OAR1	44798350	.	C	A	563.95	PASS	DP=43;VDB=0.000486975;SGB=4.63885;RPBZ=-0.560772;MQBZ=-0.557278;MQSBZ=0.109291;BQBZ=-0.676317;FS=0;MQ0F=0;AC=5;AN=6;DP4=0,1,12,12;MQ=40	GT:PL	1/1:237,24,0	0/1:107,0,27	1/1:255,36,0
OAR1	44925502	.	C	T	127.231	PASS	DP=31;VDB=0.000141285;SGB=6.20246;RPBZ=0.794817;MQBZ=-0.231154;MQSBZ=-1.25499;BQBZ=-1.66125;FS=0;MQ0F=0;AC=1;AN=6;DP4=6,5,6,1;MQ=40	GT:PL	0/1:162,0,12	0/0:0,9,104	0/0:0,21,219
OAR1	44944261	.	A	G	46.9334	PASS	DP=10;VDB=0.1;SGB=0.592737;RPBZ=0.238366;BQBZ=1.11803;FS=0;MQ0F=0;AC=1;AN=6;DP4=0,4,1,1;MQ=42	GT:PL	0/0:0,6,72	0/1:84,6,0	0/0:0,6,72
OAR1	44992502	.	A	G	164.788	PASS	DP=62;VDB=0.000538717;SGB=8.77574;RPBZ=1.39722;MQBZ=-0.142221;MQSBZ=-1.70665;BQBZ=-0.267695;FS=0;MQ0F=0;AC=1;AN=6;DP4=11,16,3,5;MQ=40	GT:PL	0/0:0,33,255	0/1:199,0,157	0/0:0,30,255
OAR1	45006344	.	G	T	36.2572	PASS	DP=10;VDB=0.58;SGB=0.592737;RPBZ=0.92582;MQBZ=-1.41421;MQSBZ=1.41421;BQBZ=-0.273861;FS=0;MQ0F=0;AC=1;AN=6;DP4=1,3,1,1;MQ=41	GT:PL	0/0:0,6,84	0/1:69,0,33	0/0:0,3,14
OAR1	4506823	.	C	T	242.26	PASS	DP=41;VDB=0.0268421;SGB=4.58191;RPBZ=-1.68296;MQBZ=-1.38352;MQSBZ=-1.50952;BQBZ=-0.698515;FS=0;MQ0F=0;AC=2;AN=6;DP4=5,8,3,8;MQ=39	GT:PL	0/1:153,0,119	0/0:0,12,142	0/1:125,0,140
OAR1	45140159	.	G	C	293.004	PASS	DP=60;VDB=0.0754304;SGB=1.4481;RPBZ=-0.455585;MQBZ=0.946832;MQSBZ=-0.744304;BQBZ=1.74313;FS=0;MQ0F=0;AC=2;AN=6;DP4=4,20,8,5;MQ=37	GT:PL	0/0:0,24,225	0/1:137,0,161	0/1:192,0,140
OAR1	45335611	.	G	C	338.515	PASS	DP=52;VDB=0.0239092;SGB=5.97069;RPBZ=0.314694;MQBZ=-1.14079;MQSBZ=-0.180125;BQBZ=0.461747;FS=0;MQ0F=0;AC=3;AN=6;DP4=11,6,6,7;MQ=39	GT:PL	1/1:235,24,0	0/0:0,39,255	0/1:144,0,109
OAR1	45384038	.	T	G	40.5351	PASS	DP=19;VDB=0.0279572;SGB=-2.57971;RPBZ=0.589802;MQBZ=0.654654;MQSBZ=1;BQBZ=0.654654;FS=0;MQ0F=0;AC=3;AN=6;DP4=3,4,2,1;MQ=41	GT:PL	0/1:36,0,30	1/1:42,3,0	0/0:21,39,221
OAR1	45429857	.	T	G	83.4908	PASS	DP=35;VDB=0.018555;SGB=-1.63269;RPBZ=-1.46013;MQBZ=-1.49946;MQSBZ=-0.220891;BQBZ=-1.19022;FS=0;MQ0F=0;AC=3;AN=6;DP4=8,7,4,1;MQ=37	GT:PL	1/1:89,9,0	0/1:34,0,104	0/0:0,36,255
OAR1	45593542	.	T	G	240.103	PASS	DP=19;VDB=0.00851301;SGB=0.424862;RPBZ=-0.713624;MQBZ=-0.471405;MQSBZ=-0.912871;BQBZ=-1.09532;FS=0;MQ0F=0;AC=5;AN=6;DP4=1,1,4,5;MQ=41	GT:PL	1/1:32,3,0	1/1:118,9,0	0/1:124,0,63
OAR1	45593544	.	T	C	90.8211	PASS	DP=19;VDB=0.0833169;SGB=3.78388;RPBZ=-0.0841971;MQBZ=-1.18322;MQSBZ=-0.845154;BQBZ=-0.607947;FS=0;MQ0F=0;AC=1;AN=6;DP4=4,3,1,4;MQ=41	GT:PL	0/0:0,3,27	0/0:0,12,135	0/1:124,0,63
OAR1	45602948	.	T	C	360.566	PASS	DP=31;VDB=0.00150679;SGB=1.0273;RPBZ=1.24944;MQBZ=0.34194;MQSBZ=1.04342;BQBZ=1.78208;FS=0;MQ0F=0;AC=5;AN=6;DP4=2,4,5,8;MQ=40	GT:PL	1/1:145,12,0	1/1:190,21,0	0/1:60,0,167
OAR1	4565902	.	G	A	170.968	PASS	DP=34;VDB=0.165195;SGB=3.22748;RPBZ=1.07186;MQBZ=0.167906;MQSBZ=-0.450539;BQBZ=-1.81028;FS=0;MQ0F=0;AC=2;AN=6;DP4=5,4,5,4;MQ=38	GT:PL	0/0:0,6,72	0/1:119,0,108	0/1:87,0,97
OAR1	4565998	.	G	A	90.4767	PASS	DP=43;VDB=0.077463;SGB=-2.00512;RPBZ=2.14796;MQBZ=0.148478;MQSBZ=-1.52535;BQBZ=1.45479;FS=0;MQ0F=0;AC=2;AN=6;DP4=9,12,3,1;MQ=38	GT:PL	0/1:33,0,75	0/0:0,42,255	0/1:94,0,141
OAR1	45815332	.	T	A	143.721	PASS	DP=78;VDB=0.687651;SGB=7.39213;RPBZ=0.970658;MQBZ=1.01948;MQSBZ=1.25845;BQBZ=0.102965;FS=0;MQ0F=0;AC=1;AN=6;DP4=18,19,5,2;MQ=39	GT:PL	0/0:0,24,255	0/0:0,54,255	0/1:178,0,248
OAR1	4616862	.	G	A	132.595	PASS	DP=84;VDB=0.348672;SGB=6.01014;RPBZ=0.60403;MQBZ=0.0474469;MQSBZ=-1.46838;BQBZ=-0.565372;FS=0;MQ0F=0;AC=1;AN=6;DP4=26,17,4,2;MQ=40	GT:PL	0/1:167,0,87	0/0:0,57,255	0/0:0,63,255
OAR1	46287200	.	G	T	212.974	PASS	DP=68;VDB=0.179238;SGB=14.3163;RPBZ=0.357608;MQBZ=0;MQSBZ=-1.29323;BQBZ=1.11835;FS=0;MQ0F=0;AC=2;AN=6;DP4=14,11,7,5;MQ=41	GT:PL	1/1:255,36,0	0/0:0,39,255	0/0:0,36,255
OAR1	46508273	.	C	T	97.0162	PASS	DP=38;VDB=0.0949329;SGB=3.26056;RPBZ=0.47357;MQBZ=0.856349;MQSBZ=1.11243;BQBZ=1.30749;FS=0;MQ0F=0;AC=1;AN=6;DP4=13,5,3,1;MQ=40	GT:PL	0/0:0,30,233	0/1:132,0,21	0/0:0,21,233
OAR1	4667799	.	A	G	234.252	PASS	DP=87;VDB=0.120512;SGB=1.44822;RPBZ=0.434482;MQBZ=-1.90686;MQSBZ=1.08648;BQBZ=-0.776747;FS=0;MQ0F=0;AC=2;AN=6;DP4=22,15,8,5;MQ=40	GT:PL	0/1:52,0,255	0/0:0,48,255	0/1:219,0,221
OAR1	46729761	.	C	G	171.783	PASS	DP=45;VDB=0.144094;SGB=7.39213;RPBZ=-1.15573;MQBZ=1.51844;MQSBZ=2.3394;BQBZ=0.563993;FS=0;MQ0F=0;AC=1;AN=6;DP4=9,9,4,3;MQ=40	GT:PL	0/0:0,21,207	0/1:207,0,18	0/0:0,30,255
OAR1	46745945	.	C	T	175.934	PASS	DP=49;VDB=0.239056;SGB=10.1602;RPBZ=0.846039;MQBZ=1.75019;MQSBZ=0.714514;BQBZ=0.233956;FS=0;MQ0F=0;AC=1;AN=6;DP4=12,9,4,5;MQ=39	GT:PL	0/0:0,12,132	0/0:0,21,206	0/1:210,0,216
OAR1	46746012	.	C	T	91.4635	PASS	DP=33;VDB=0.00911214;SGB=3.26056;RPBZ=1.48198;MQBZ=-1.29458;MQSBZ=0.328172;BQBZ=0.808608;FS=0;MQ0F=0;AC=2;AN=6;DP4=4,9,3,1;MQ=38	GT:PL	1/1:132,12,0	0/0:0,9,119	0/0:0,30,255
OAR1	46812395	.	G	A	521.043	PASS	DP=52;VDB=0.0353307;SGB=2.92286;RPBZ=-0.970572;MQBZ=1.02229;MQSBZ=2.18412;BQBZ=1.77149;FS=0;MQ0F=0;AC=5;AN=6;DP4=4,5,10,10;MQ=38	GT:PL	1/1:105,9,0	1/1:255,30,0	0/1:195,0,188
OAR1	46971904	.	G	T	275.894	PASS	DP=30;VDB=0.510754;SGB=0.320408;RPBZ=0.046001;MQBZ=-1.74261;MQSBZ=0.976927;BQBZ=-0.440621;FS=0;MQ0F=0;AC=5;AN=6;DP4=1,6,9,2;MQ=39	GT:PL	1/1:70,9,0	1/1:163,15,0	0/1:77,0,176
OAR1	47005508	.	T	C	435.843	PASS	DP=34;VDB=0.00269673;SGB=1.65839;RPBZ=0.602916;MQBZ=-1.30931;MQSBZ=-1.65702;BQBZ=-0.323459;FS=0;MQ0F=0;AC=5;AN=6;DP4=2,2,8,7;MQ=41	GT:PL	1/1:165,15,0	1/1:212,21,0	0/1:93,0,134
OAR1	47011627	.	T	C	274.852	PASS	DP=26;VDB=0.353483;SGB=0.947549;RPBZ=0.072298;MQBZ=-1.11144;MQSBZ=0.628724;BQBZ=-1.11308;FS=0;MQ0F=0;AC=4;AN=6;DP4=1,2,4,8;MQ=37	GT:PL	0/1:160,0,21	1/1:105,9,0	0/1:46,0,69
OAR1	47026489	.	C	A	81.2836	PASS	DP=34;VDB=0.724679;SGB=-1.62982;RPBZ=-1.53388;MQBZ=-0.99964;MQSBZ=0.497006;BQBZ=-1.70771;FS=0;MQ0F=0;AC=2;AN=6;DP4=9,6,3,2;MQ=38	GT:PL	0/0:0,21,219	0/1:21,0,128	0/1:97,0,98
OAR1	47091834	.	C	G	107.144	PASS	DP=33;VDB=0.739581;SGB=4.63151;RPBZ=-0.171324;MQBZ=-1.48324;MQSBZ=-1.48324;BQBZ=-0.249675;FS=0;MQ0F=0;AC=1;AN=6;DP4=9,2,2,3;MQ=40	GT:PL	0/0:0,21,197	0/0:0,6,84	0/1:141,0,57
OAR1	47174695	.	T	C	430.928	PASS	DP=41;VDB=0.0357019;SGB=1.74156;RPBZ=0.555106;MQBZ=0.247797;MQSBZ=0.443273;BQBZ=-0.0898969;FS=0;MQ0F=0;AC=4;AN=6;DP4=4,2,8,8;MQ=41	GT:PL	1/1:225,21,0	0/1:65,0,72	0/1:177,0,108
OAR1	472571	.	T	G	72.7699	PASS	DP=67;VDB=0.131345;SGB=3.26056;RPBZ=1.56346;MQBZ=0.313435;MQSBZ=-1.02312;BQBZ=-0.605208;FS=0;MQ0F=0;AC=1;AN=6;DP4=15,20,3,1;MQ=36	GT:PL	0/1:107,0,82	0/0:0,54,255	0/0:0,42,255
OAR1	47364360	.	G	A	46.9841	PASS	DP=23;VDB=0.748679;SGB=-2.36533;RPBZ=-1.04325;MQBZ=-1.07497;MQSBZ=0;BQBZ=-0.687552;FS=0;MQ0F=0;AC=2;AN=6;DP4=6,4,0,3;MQ=40	GT:PL	0/1:24,3,0	0/0:0,18,191	0/1:60,0,112
OAR1	47373845	.	T	C	170.733	PASS	DP=25;VDB=0.0597137;SGB=2.4014;RPBZ=0.129959;MQBZ=-1.62019;MQSBZ=-0.540062;BQBZ=-1.05843;FS=0;MQ0F=0;AC=3;AN=6;DP4=2,4,4,4;MQ=37	GT:PL	1/1:125,15,0	0/0:0,9,119	0/1:85,0,102
OAR1	47401089	.	T	C	374.948	PASS	DP=37;VDB=0.0787794;SGB=7.1832;RPBZ=-0.671479;MQBZ=-0.610479;MQSBZ=-1.53803;BQBZ=0;FS=0;MQ0F=0;AC=3;AN=6;DP4=1,6,9,7;MQ=40	GT:PL	0/0:0,12,102	1/1:213,21,0	0/1:202,0,72
OAR1	47536412	.	A	G	49.7806	PASS	DP=33;VDB=0.411594;SGB=1.90845;RPBZ=0.33915;MQBZ=-1.80819;MQSBZ=0.264103;BQBZ=-0.137292;FS=0;MQ0F=0;AC=2;AN=6;DP4=10,6,0,3;MQ=39	GT:PL	1/1:90,9,0	0/0:0,27,255	0/0:0,21,197
OAR1	47559949	.	C	T	213.909	PASS	DP=34;VDB=0.0538244;SGB=3.22748;RPBZ=1.2838;MQBZ=-0.41574;MQSBZ=-2.05971;BQBZ=0.725173;FS=0;MQ0F=0;AC=3;AN=6;DP4=4,8,6,3;MQ=38	GT:PL	1/1:128,12,0	0/0:0,27,252	0/1:126,0,72
OAR1	47733145	.	G	C	335.008	PASS	DP=59;VDB=0.00429357;SGB=6.67268;RPBZ=0.105773;MQBZ=0.966035;MQSBZ=0.811722;BQBZ=1.3668;FS=0;MQ0F=0;AC=2;AN=6;DP4=10,10,7,7;MQ=39	GT:PL	0/0:0,21,187	0/1:224,0,136	0/1:147,0,180
OAR1	47760675	.	G	A	132.61	PASS	DP=53;VDB=0.188964;SGB=-0.867633;RPBZ=1.67491;MQBZ=1.55316;MQSBZ=-1.43453;BQBZ=1.67595;FS=0;MQ0F=0;AC=2;AN=6;DP4=8,17,4,3;MQ=41	GT:PL	0/0:0,21,169	0/1:79,0,201	0/1:91,0,253
OAR1	4793827	.	A	C	223.021	PASS	DP=43;VDB=0.100042;SGB=3.26741;RPBZ=-1.30817;MQBZ=-1.15579;MQSBZ=-0.82608;BQBZ=0.472805;FS=0;MQ0F=0;AC=2;AN=6;DP4=11,5,3,6;MQ=41	GT:PL	0/0:0,21,215	0/1:76,0,164	0/1:183,0,93
OAR1	47991916	.	G	T	677.779	PASS	DP=72;VDB=0.0262165;SGB=6.57495;RPBZ=1.24081;MQBZ=-0.276189;MQSBZ=-1.62405;BQBZ=-1.03745;FS=0;MQ0F=0;AC=5;AN=6;DP4=4,4,14,19;MQ=40	GT:PL	1/1:202,18,0	0/1:255,0,201	1/1:255,48,0
OAR1	48059817	.	A	C	112.891	PASS	DP=54;VDB=0.326789;SGB=-9.12079;RPBZ=2.58234;MQBZ=-1.06454;MQSBZ=-2.53876;BQBZ=0.804445;FS=0;MQ0F=0;AC=2;AN=6;DP4=19,7,6,1;MQ=41	GT:PL	0/1:111,0,69	0/1:38,0,130	0/0:0,54,255
OAR1	48210246	.	T	C	117.138	PASS	DP=25;VDB=0.387565;SGB=3.78388;RPBZ=-2.14714;BQBZ=-0.36643;FS=0;MQ0F=0;AC=1;AN=6;DP4=4,6,3,2;MQ=42	GT:PL	0/0:0,18,192	0/1:151,0,63	0/0:0,6,77
OAR1	48378579	.	G	T	134.638	PASS	DP=13;VDB=0.0321945;SGB=1.55364;RPBZ=-0.40452;MQBZ=-0.707107;MQSBZ=0.707107;BQBZ=-1.09888;FS=0;MQ0F=0;AC=4;AN=6;DP4=2,1,4,2;MQ=39	GT:PL	0/0:0,9,113	1/1:42,3,0	1/1:131,15,0
OAR1	48711195	.	A	G	188.849	PASS	DP=42;VDB=0.0462669;SGB=8.72037;RPBZ=0.607755;MQBZ=-0.549309;MQSBZ=-0.308235;BQBZ=-1.0129;FS=0;MQ0F=0;AC=1;AN=6;DP4=6,9,4,5;MQ=37	GT:PL	0/0:0,9,73	0/0:0,24,228	0/1:223,0,89
OAR1	48824982	.	T	C	103.819	PASS	DP=63;VDB=0.216674;SGB=4.63151;RPBZ=0.259874;MQBZ=-2.62159;MQSBZ=-0.51153;BQBZ=0.41492;FS=0;MQ0F=0;AC=1;AN=6;DP4=13,17,3,2;MQ=40	GT:PL	0/0:0,27,255	0/1:138,0,156	0/0:0,48,255
OAR1	48841320	.	T	A	115.687	PASS	DP=50;VDB=0.266887;SGB=6.01014;RPBZ=-0.873711;MQBZ=-1.13343;MQSBZ=0.447852;BQBZ=-0.593816;FS=0;MQ0F=0;AC=1;AN=6;DP4=12,10,2,4;MQ=40	GT:PL	0/0:0,15,164	0/0:0,24,255	0/1:150,0,240
OAR1	49089939	.	G	A	364.777	PASS	DP=63;VDB=0.00024537;SGB=8.00684;RPBZ=-0.170061;MQBZ=0.430019;MQSBZ=-1.77596;BQBZ=-0.770217;FS=0;MQ0F=0;AC=2;AN=6;DP4=12,9,6,10;MQ=39	GT:PL	0/0:0,24,249	0/1:196,0,63	0/1:205,0,238
OAR1	49596772	.	G	A	256.792	PASS	DP=18;VDB=0.182239;SGB=2.26186;RPBZ=0;MQBZ=-0.353553;MQSBZ=0.894427;FS=0;MQ0F=0;AC=5;AN=6;DP4=1,0,4,4;MQ=41	GT:PL	0/1:0,3,42	1/1:84,6,0	1/1:209,18,0
OAR1	49631539	.	A	C	69.9164	PASS	DP=12;VDB=0.26019;SGB=-0.661244;RPBZ=0.707107;MQBZ=-1.32288;MQSBZ=0.440959;BQBZ=-1.32288;FS=0;MQ0F=0;AC=4;AN=6;DP4=1,2,2,2;MQ=39	GT:PL	1/1:24,3,0	0/1:36,0,36	0/1:44,0,72
OAR1	49674896	.	A	G	447.023	PASS	DP=58;VDB=7.73398e-07;SGB=11.384;RPBZ=0.720125;MQBZ=1.10301;MQSBZ=0.518051;BQBZ=0.396566;FS=0;MQ0F=0;AC=4;AN=6;DP4=4,6,13,8;MQ=39	GT:PL	0/0:0,30,255	1/1:234,21,0	1/1:255,42,0
OAR1	49702935	.	C	T	196.662	PASS	DP=20;VDB=0.160991;SGB=2.66382;RPBZ=1.55885;MQBZ=-0.102062;MQSBZ=1.9518;BQBZ=-0.414578;FS=0;MQ0F=0;AC=3;AN=6;DP4=2,2,5,3;MQ=34	GT:PL	0/0:0,9,89	0/1:53,0,33	1/1:183,18,0
OAR1	49771574	.	G	A	395.921	PASS	DP=41;VDB=0.0671241;SGB=1.57516;RPBZ=-1.65597;MQBZ=-1.29724;MQSBZ=-1.14186;BQBZ=-0.180775;FS=0;MQ0F=0;AC=4;AN=6;DP4=5,4,7,8;MQ=39	GT:PL	1/1:211,24,0	0/1:93,0,124	0/1:128,0,152
OAR1	49820098	.	T	A	220.509	PASS	DP=18;VDB=0.00064207;SGB=-0.270975;RPBZ=-0.11796;BQBZ=-0.981981;FS=0;MQ0F=0;AC=5;AN=6;DP4=1,2,5,2;MQ=42	GT:PL	1/1:107,9,0	1/1:84,6,0	0/1:63,0,105
OAR1	49857143	.	A	C	368.249	PASS	DP=40;VDB=0.000910551;SGB=-1.17867;RPBZ=0.505879;BQBZ=-0.816497;FS=0;MQ0F=0;AC=4;AN=6;DP4=4,4,6,6;MQ=42	GT:PL	1/1:153,12,0	0/1:128,0,98	0/1:123,0,158
OAR1	49883156	.	A	T	339.72	PASS	DP=71;VDB=0.225878;SGB=10.4004;RPBZ=-0.0761115;MQBZ=0.508862;MQSBZ=0.312929;BQBZ=-0.592107;FS=0;MQ0F=0;AC=2;AN=6;DP4=12,11,14,5;MQ=39	GT:PL	0/0:0,36,255	0/1:121,0,93	0/1:255,0,167
OAR1	49996349	.	C	T	180.243	PASS	DP=41;VDB=0.0469269;SGB=7.39213;RPBZ=-0.707107;MQBZ=1.24393;MQSBZ=-1.99473;BQBZ=2.09283;FS=0;MQ0F=0;AC=2;AN=6;DP4=7,8,5,2;MQ=41	GT:PL	1/1:222,21,0	0/0:0,15,169	0/0:0,30,255
OAR1	50318280	.	A	G	303.525	PASS	DP=42;VDB=8.43885e-06;SGB=-1.35808;RPBZ=-1.04346;MQBZ=0.0657952;MQSBZ=-1.20439;BQBZ=-0.976398;FS=0;MQ0F=0;AC=4;AN=6;DP4=7,4,2,9;MQ=41	GT:PL	1/1:105,9,0	0/1:105,0,69	0/1:129,0,224
OAR1	5034382	.	T	C	503.986	PASS	DP=54;VDB=0.000214186;SGB=2.81695;RPBZ=-1.4937;MQBZ=-1.24217;MQSBZ=0.848581;BQBZ=0.0519475;FS=0;MQ0F=0;AC=4;AN=6;DP4=6,5,12,8;MQ=39	GT:PL	0/1:93,0,125	1/1:255,27,0	0/1:192,0,179
OAR1	50399001	.	A	G	177.463	PASS	DP=13;VDB=0.299032;SGB=-0.354605;RPBZ=0;BQBZ=1.24722;FS=0;MQ0F=0;AC=5;AN=6;DP4=1,0,3,3;MQ=42	GT:PL	1/1:98,9,0	1/1:77,6,0	0/1:36,0,36
OAR1	50494525	.	C	T	730.17	PASS	DP=116;VDB=0.00104132;SGB=15.9746;RPBZ=-0.119332;MQBZ=-1.30881;MQSBZ=-0.756888;BQBZ=0.423955;FS=0;MQ0F=0;AC=5;AN=6;DP4=2,4,38,18;MQ=40	GT:PL	1/1:255,33,0	0/1:255,0,145	1/1:255,87,0
OAR1	50572078	.	T	C	170.824	PASS	DP=86;VDB=0.0601435;SGB=11.5453;RPBZ=0.946195;MQBZ=-1.16301;MQSBZ=-0.569221;BQBZ=-0.226267;FS=0;MQ0F=0;AC=1;AN=6;DP4=20,19,3,7;MQ=38	GT:PL	0/0:0,33,255	0/1:205,0,205	0/0:0,57,255
OAR1	50581179	.	G	A	192.57	PASS	DP=27;VDB=0.0154313;SGB=1.94896;RPBZ=0.580761;MQBZ=-1;MQSBZ=-0.745356;BQBZ=-1;FS=0;MQ0F=0;AC=3;AN=6;DP4=3,4,2,5;MQ=41	GT:PL	1/1:84,6,0	0/1:147,0,95	0/0:0,12,148
OAR1	50596206	.	G	A	56.164	PASS	DP=14;VDB=0.539554;SGB=1.56341;RPBZ=-1.65966;MQBZ=-0.58554;MQSBZ=-1.17108;BQBZ=-0.394405;FS=0;MQ0F=0;AC=1;AN=6;DP4=2,3,1,2;MQ=39	GT:PL	0/0:0,3,36	0/1:89,0,69	0/0:0,6,84
OAR1	50623341	.	T	A	154.852	PASS	DP=30;VDB=0.258434;SGB=1.26965;RPBZ=1.68175;MQBZ=-0.843949;MQSBZ=-1.40329;BQBZ=-1.22474;FS=0;MQ0F=0;AC=2;AN=6;DP4=6,3,4,2;MQ=40	GT:PL	0/0:0,6,84	0/1:58,0,130	0/1:132,0,80
OAR1	50623351	.	C	T	154.852	PASS	DP=30;VDB=0.258434;SGB=1.26965;RPBZ=1.72745;MQBZ=-0.843949;MQSBZ=-1.40329;FS=0;MQ0F=0;AC=2;AN=6;DP4=6,3,4,2;MQ=40	GT:PL	0/0:0,6,84	0/1:58,0,130	0/1:132,0,80
OAR1	50646144	.	C	T	165.201	PASS	DP=52;VDB=0.519566;SGB=7.39213;RPBZ=0;MQBZ=-0.423714;MQSBZ=1.46325;BQBZ=0.471673;FS=0;MQ0F=0;AC=1;AN=6;DP4=14,9,4,3;MQ=40	GT:PL	0/0:0,21,220	0/1:200,0,46	0/0:0,42,255
OAR1	50686922	.	C	T	376.612	PASS	DP=48;VDB=0.000345577;SGB=9.23303;RPBZ=0.528672;MQBZ=-1.3052;MQSBZ=-0.335243;BQBZ=1.00012;FS=0;MQ0F=0;AC=3;AN=6;DP4=2,9,7,11;MQ=37	GT:PL	0/0:0,18,183	1/1:255,36,0	0/1:162,0,93
OAR1	50798266	.	A	G	37.0119	PASS	DP=30;VDB=0.243476;SGB=-2.36533;RPBZ=1.99727;MQBZ=-0.39254;MQSBZ=0.114668;BQBZ=1.70727;FS=0;MQ0F=0;AC=2;AN=6;DP4=9,7,1,2;MQ=39	GT:PL	0/0:0,9,111	0/1:25,0,117	0/1:51,0,215
OAR1	50826159	.	T	C	31.6829	PASS	DP=51;VDB=0.06;SGB=0.604408;RPBZ=1.02074;MQBZ=0.509117;MQSBZ=0.578174;BQBZ=-0.54125;FS=0;MQ0F=0;AC=1;AN=6;DP4=12,13,1,1;MQ=41	GT:PL	0/0:0,24,239	0/1:66,0,105	0/0:0,39,255
OAR1	50892574	.	T	A	45.0069	PASS	DP=13;VDB=0.00541072;SGB=3.78388;RPBZ=1.61691;MQBZ=-1.5102;BQBZ=1.16369;FS=0;MQ0F=0;AC=1;AN=6;DP4=8,0,5,0;MQ=33	GT:PL	0/0:0,6,55	0/0:0,15,120	0/1:79,0,5
OAR1	50892597	.	A	G	145.272	PASS	DP=18;VDB=0.000465593;SGB=3.84447;RPBZ=0.711553;MQBZ=-0.573613;BQBZ=1.11803;FS=0;MQ0F=0;AC=2;AN=6;DP4=8,0,10,0;MQ=35	GT:PL	0/0:0,9,81	0/1:74,0,74	0/1:107,0,29
OAR1	50892714	.	A	G	202.08	PASS	DP=69;VDB=0.117011;SGB=0.289452;RPBZ=0.473863;MQBZ=-0.514156;MQSBZ=-2.92464;BQBZ=-0.666818;FS=0;MQ0F=0;AC=2;AN=6;DP4=15,15,6,4;MQ=38	GT:PL	0/0:0,30,255	0/1:144,0,226	0/1:95,0,232
OAR1	50934166	.	T	C	58.9545	PASS	DP=40;VDB=0.154358;SGB=-2.36533;RPBZ=1.96999;MQBZ=0.952835;MQSBZ=0.690479;BQBZ=0.227026;FS=0;MQ0F=0;AC=2;AN=6;DP4=7,13,3,0;MQ=38	GT:PL	0/1:68,0,27	0/1:27,0,124	0/0:0,45,255
OAR1	51004592	.	G	A	215.797	PASS	DP=100;VDB=0.00850735;SGB=12.9307;RPBZ=-2.13907;MQBZ=0.454276;MQSBZ=1.47925;BQBZ=1.18155;FS=0;MQ0F=0.01;AC=1;AN=6;DP4=23,23,5,6;MQ=38	GT:PL	0/0:0,57,255	0/0:0,36,255	0/1:250,0,255
OAR1	51014362	.	T	C	104.867	PASS	DP=45;VDB=0.247382;SGB=6.01014;RPBZ=-1.83359;MQBZ=0.206294;MQSBZ=-1.0461;BQBZ=0.705301;FS=0;MQ0F=0;AC=1;AN=6;DP4=9,11,5,1;MQ=39	GT:PL	0/0:0,21,205	0/0:0,15,181	0/1:139,0,168
OAR1	51370543	.	C	T	73.2514	PASS	DP=7;VDB=0.0483573;SGB=-0.661244;RPBZ=0;MQBZ=-0.740959;BQBZ=1.78885;FS=0;MQ0F=0;AC=3;AN=6;DP4=3,0,4,0;MQ=33	GT:PL	0/1:47,0,23	0/1:30,0,30	0/1:30,0,2
OAR1	51370573	.	G	A	63.2141	PASS	DP=10;VDB=0.0516381;SGB=-2.48239;RPBZ=1.2831;MQBZ=-1.84506;FS=0;MQ0F=0;AC=3;AN=6;DP4=6,0,4,0;MQ=36	GT:PL	0/1:44,0,54	0/1:30,0,30	0/1:24,0,59
OAR1	51370575	.	T	G	63.2141	PASS	DP=10;VDB=0.0516381;SGB=-2.48239;RPBZ=1.2792;MQBZ=-1.84506;FS=0;MQ0F=0;AC=3;AN=6;DP4=6,0,4,0;MQ=36	GT:PL	0/1:44,0,54	0/1:30,0,30	0/1:24,0,59
OAR1	51370592	.	T	A	75.5003	PASS	DP=20;VDB=0.127985;SGB=-2.48239;RPBZ=0.577545;MQBZ=-2.0835;MQSBZ=-0.100643;BQBZ=0.361873;FS=0;MQ0F=0;AC=3;AN=6;DP4=4,3,1,3;MQ=36	GT:PL	0/1:52,0,72	0/1:31,0,60	0/1:28,0,73
OAR1	51370604	.	C	T	75.3481	PASS	DP=22;VDB=0.127985;SGB=-2.48239;RPBZ=1.3476;MQBZ=-2.0835;MQSBZ=-1.14592;BQBZ=-0.280306;FS=0;MQ0F=0;AC=3;AN=6;DP4=3,4,1,3;MQ=36	GT:PL	0/1:52,0,72	0/1:31,0,68	0/1:28,0,70
OAR1	51370660	.	T	A	310.434	PASS	DP=50;VDB=0.0776398;SGB=1.3264;RPBZ=0.837869;MQBZ=-3.08658;MQSBZ=-0.313889;BQBZ=-0.144174;FS=0;MQ0F=0;AC=3;AN=6;DP4=4,8,8,7;MQ=36	GT:PL	0/1:146,0,178	0/1:90,0,73	0/1:109,0,60
OAR1	51370738	.	C	G	142.954	PASS	DP=18;VDB=0.0133265;SGB=-0.270975;RPBZ=1.49533;MQBZ=-2.19089;MQSBZ=1.44024;BQBZ=-0.534522;FS=0;MQ0F=0;AC=4;AN=6;DP4=0,2,5,2;MQ=33	GT:PL	0/1:49,0,33	0/1:71,0,33	1/1:59,9,0
OAR1	51370742	.	G	A	142.954	PASS	DP=17;VDB=0.0126037;SGB=-0.270975;RPBZ=1.60357;MQBZ=-2.19089;MQSBZ=1.44024;BQBZ=-0.534522;FS=0;MQ0F=0;AC=4;AN=6;DP4=0,2,5,2;MQ=33	GT:PL	0/1:49,0,33	0/1:71,0,33	1/1:59,9,0
OAR1	51370763	.	G	C	121.491	PASS	DP=7;VDB=0.00853244;SGB=-0.354605;RPBZ=-0.756787;MQBZ=-1.62019;FS=0;MQ0F=0;AC=5;AN=6;DP4=0,1,0,6;MQ=33	GT:PL	0/1:30,0,30	1/1:66,6,0	1/1:59,9,0
OAR1	51370764	.	T	C	121.491	PASS	DP=7;VDB=0.00794932;SGB=-0.354605;RPBZ=-0.5;MQBZ=-1.62019;FS=0;MQ0F=0;AC=5;AN=6;DP4=0,1,0,6;MQ=33	GT:PL	0/1:30,0,30	1/1:66,6,0	1/1:59,9,0
OAR1	51370779	.	T	C	81.8896	PASS	DP=6;VDB=0.0170667;SGB=-0.553967;RPBZ=-0.594089;MQBZ=-1.58114;BQBZ=0.632456;FS=0;MQ0F=0;AC=5;AN=6;DP4=0,1,0,5;MQ=35	GT:PL	0/1:9,0,26	1/1:62,6,0	1/1:44,6,0
OAR1	51472029	.	C	T	154.83	PASS	DP=17;VDB=0.19611;SGB=1.55364;RPBZ=-0.388922;BQBZ=1.41421;FS=0;MQ0F=0;AC=2;AN=6;DP4=3,0,5,1;MQ=42	GT:PL	0/0:0,3,42	0/1:36,0,30	0/1:153,0,24
OAR1	51517173	.	T	G	52.9901	PASS	DP=29;VDB=0.0714862;SGB=1.90845;RPBZ=2.23554;MQBZ=1.0202;MQSBZ=1.03892;BQBZ=2.04041;FS=0;MQ0F=0;AC=1;AN=6;DP4=8,6,0,3;MQ=40	GT:PL	0/0:0,21,215	0/1:87,0,118	0/0:0,9,96
OAR1	51517209	.	A	G	146.715	PASS	DP=29;VDB=0.203362;SGB=1.24088;RPBZ=0.0479561;MQBZ=-0.239046;MQSBZ=0.924617;BQBZ=0.436436;FS=0;MQ0F=0;AC=2;AN=6;DP4=6,6,1,5;MQ=40	GT:PL	0/0:0,21,219	0/1:83,0,118	0/1:100,0,11
OAR1	51530994	.	A	G	88.6156	PASS	DP=34;VDB=0.189048;SGB=-2.00512;RPBZ=1.06474;MQBZ=0.534522;MQSBZ=1;BQBZ=0.779194;FS=0;MQ0F=0;AC=2;AN=6;DP4=7,7,2,2;MQ=41	GT:PL	0/0:0,18,194	0/1:21,0,183	0/1:104,0,69
OAR1	51676449	.	G	A	86.8689	PASS	DP=39;VDB=0.180561;SGB=3.26056;RPBZ=-0.717898;MQBZ=0.485071;MQSBZ=-0.953463;BQBZ=-0.664211;FS=0;MQ0F=0;AC=1;AN=6;DP4=7,10,3,1;MQ=40	GT:PL	0/0:0,15,177	0/1:121,0,102	0/0:0,24,255
OAR1	5170710	.	G	A	65.4739	PASS	DP=19;VDB=0.45314;SGB=0.00946272;RPBZ=-0.962575;MQBZ=-0.964996;MQSBZ=-0.241249;BQBZ=1.46385;FS=0;MQ0F=0;AC=2;AN=6;DP4=3,4,1,3;MQ=37	GT:PL	0/0:0,9,118	0/1:65,0,43	0/1:36,0,66
OAR1	5170740	.	A	G	41.9692	PASS	DP=14;VDB=0.6;SGB=0.592737;RPBZ=-0.401918;MQBZ=0.979796;MQSBZ=-0.223607;BQBZ=1.34164;FS=0;MQ0F=0;AC=1;AN=6;DP4=3,2,1,1;MQ=36	GT:PL	0/1:75,0,33	0/0:0,3,42	0/0:0,9,85
[truncated: 3,883,860 more chars]
