# Supplementary material for: Development of a high-density sub-species-specific targeted SNP assay for Rocky Mountain bighorn sheep (Ovis canadensis canadensis)
Source: PeerJ. 2024 Feb 26;12:e16946. doi: 10.7717/peerj.16946 (PMC10903336; doi:10.7717/peerj.16946)
Supplement: Supplemental Information 11 [file peerj-12-16946-s011.zip › Dall_50K_SNPs.vcf]

##fileformat=VCFv4.2
##FILTER=<ID=PASS,Description="All filters passed">
##bcftoolsVersion=1.13+htslib-1.13
##bcftoolsCommand=mpileup -f OAR3.1_50Kregions.fa -b Dall_50K.txt
##reference=file://OAR3.1_50Kregions.fa
##contig=<ID=OAR1,length=275612895>
##contig=<ID=OAR2,length=248993846>
##contig=<ID=OAR3,length=224283230>
##contig=<ID=OAR4,length=119255633>
##contig=<ID=OAR5,length=107901688>
##contig=<ID=OAR6,length=117031472>
##contig=<ID=OAR7,length=100079507>
##contig=<ID=OAR8,length=90695168>
##contig=<ID=OAR9,length=94726778>
##contig=<ID=OAR10,length=86447213>
##contig=<ID=OAR11,length=62248096>
##contig=<ID=OAR12,length=79100223>
##contig=<ID=OAR13,length=83079144>
##contig=<ID=OAR14,length=62722625>
##contig=<ID=OAR15,length=80923592>
##contig=<ID=OAR16,length=71719816>
##contig=<ID=OAR17,length=72286588>
##contig=<ID=OAR18,length=68604602>
##contig=<ID=OAR19,length=60464314>
##contig=<ID=OAR20,length=51176841>
##contig=<ID=OAR21,length=50073674>
##contig=<ID=OAR22,length=50832532>
##contig=<ID=OAR23,length=62330649>
##contig=<ID=OAR24,length=42034648>
##contig=<ID=OAR25,length=45367442>
##contig=<ID=OAR26,length=44077779>
##contig=<ID=OARX,length=135437088>
##ALT=<ID=*,Description="Represents allele(s) other than observed.">
##INFO=<ID=INDEL,Number=0,Type=Flag,Description="Indicates that the variant is an INDEL.">
##INFO=<ID=IDV,Number=1,Type=Integer,Description="Maximum number of raw reads supporting an indel">
##INFO=<ID=IMF,Number=1,Type=Float,Description="Maximum fraction of raw reads supporting an indel">
##INFO=<ID=DP,Number=1,Type=Integer,Description="Raw read depth">
##INFO=<ID=VDB,Number=1,Type=Float,Description="Variant Distance Bias for filtering splice-site artefacts in RNA-seq data (bigger is better)",Version="3">
##INFO=<ID=RPBZ,Number=1,Type=Float,Description="Mann-Whitney U-z test of Read Position Bias (closer to 0 is better)">
##INFO=<ID=MQBZ,Number=1,Type=Float,Description="Mann-Whitney U-z test of Mapping Quality Bias (closer to 0 is better)">
##INFO=<ID=BQBZ,Number=1,Type=Float,Description="Mann-Whitney U-z test of Base Quality Bias (closer to 0 is better)">
##INFO=<ID=MQSBZ,Number=1,Type=Float,Description="Mann-Whitney U-z test of Mapping Quality vs Strand Bias (closer to 0 is better)">
##INFO=<ID=SCBZ,Number=1,Type=Float,Description="Mann-Whitney U-z test of Soft-Clip Length Bias (closer to 0 is better)">
##INFO=<ID=FS,Number=1,Type=Float,Description="Phred-scaled p-value using Fisher's exact test to detect strand bias">
##INFO=<ID=SGB,Number=1,Type=Float,Description="Segregation based metric.">
##INFO=<ID=MQ0F,Number=1,Type=Float,Description="Fraction of MQ0 reads (smaller is better)">
##FORMAT=<ID=PL,Number=G,Type=Integer,Description="List of Phred-scaled genotype likelihoods">
##FORMAT=<ID=GT,Number=1,Type=String,Description="Genotype">
##INFO=<ID=AC,Number=A,Type=Integer,Description="Allele count in genotypes for each ALT allele, in the same order as listed">
##INFO=<ID=AN,Number=1,Type=Integer,Description="Total number of alleles in called genotypes">
##INFO=<ID=DP4,Number=4,Type=Integer,Description="Number of high-quality ref-forward , ref-reverse, alt-forward and alt-reverse bases">
##INFO=<ID=MQ,Number=1,Type=Integer,Description="Average mapping quality">
##bcftools_callVersion=1.13+htslib-1.13
##bcftools_callCommand=call -mv -Ov -o Dall_50K.vcf; Date=Thu Oct 27 09:36:26 2022
##bcftools_filterVersion=1.10.2+htslib-1.10.2
##bcftools_filterCommand=filter -e 'QUAL <30' -o Dall_50K_SNPs_QUAL30.vcf Dall_50K_SNPs.recode.vcf; Date=Thu Oct 27 12:10:39 2022
##bcftools_filterCommand=filter -e 'INFO/DP <6' -o Dall_50K_SNPs_QUAL30_DP6.vcf Dall_50K_SNPs_QUAL30.vcf; Date=Thu Oct 27 12:14:27 2022
#CHROM	POS	ID	REF	ALT	QUAL	FILTER	INFO	FORMAT	Da_122634_50Krun	Da_125216_50Krun	Da_125553_50Krun	Da-125146_50Krun
OAR1	100270157	.	C	T	97.0878	PASS	DP=46;VDB=0.110342;SGB=-1.62982;RPBZ=-0.975229;MQBZ=0.269474;MQSBZ=-0.95902;BQBZ=-0.898456;FS=0;MQ0F=0;AC=2;AN=8;DP4=17,7,1,4;MQ=38	GT:PL	0/1:24,0,153	0/0:0,33,254	0/0:0,21,188	0/1:112,0,21
OAR1	100306068	.	T	C	55.3164	PASS	DP=57;VDB=0.0355149;SGB=-9.12079;RPBZ=4.96477;MQBZ=-2.94573;BQBZ=5.77807;FS=0;MQ0F=0;AC=2;AN=8;DP4=50,0,7,0;MQ=40	GT:PL	0/0:0,54,164	0/1:31,0,126	0/1:65,0,127	0/0:0,15,144
OAR1	100528362	.	T	A	39.4757	PASS	DP=24;VDB=0.0312982;SGB=-2.36533;RPBZ=0.870823;BQBZ=-1.58783;FS=0;MQ0F=0;AC=2;AN=8;DP4=5,6,0,3;MQ=42	GT:PL	0/0:0,9,119	0/1:49,0,131	0/0:0,3,42	0/1:30,0,102
OAR1	100535381	.	G	A	452.411	PASS	DP=101;VDB=0.000938465;SGB=-10.9671;RPBZ=-4.53788;MQBZ=-0.578607;MQSBZ=0.632052;BQBZ=1.23199;FS=0;MQ0F=0;AC=4;AN=8;DP4=10,29,12,11;MQ=37	GT:PL	0/1:9,0,213	0/1:95,0,24	0/1:247,0,198	0/1:139,0,255
OAR1	100692392	.	C	T	379.981	PASS	DP=102;VDB=0.00224187;SGB=-15.2595;RPBZ=-3.02267;MQBZ=0.0306096;MQSBZ=-0.435455;BQBZ=1.20074;FS=0;MQ0F=0;AC=3;AN=8;DP4=16,24,5,12;MQ=40	GT:PL	0/1:176,0,255	0/1:80,0,135	0/0:0,33,255	0/1:164,0,229
OAR1	10108308	.	T	A	230.188	PASS	DP=42;VDB=0.343674;SGB=-1.54179;RPBZ=0.703545;MQBZ=-2.79838;MQSBZ=-1.6234;BQBZ=-1.37613;FS=0;MQ0F=0;AC=5;AN=8;DP4=3,10,4,6;MQ=38	GT:PL	1/1:132,12,0	1/1:93,12,0	0/1:50,0,171	0/0:0,21,217
OAR1	101181219	.	C	T	307.449	PASS	DP=59;VDB=0.0181341;SGB=-1.1641;RPBZ=1.39762;MQBZ=0.511487;MQSBZ=1.32987;BQBZ=1.07252;FS=0;MQ0F=0;AC=3;AN=8;DP4=16,6,6,6;MQ=40	GT:PL	0/1:126,0,27	0/1:161,0,132	0/0:0,36,255	0/1:60,0,130
OAR1	101184649	.	C	T	424.953	PASS	DP=75;VDB=0.113238;SGB=-8.82939;RPBZ=0.832938;MQBZ=-0.328897;MQSBZ=-1.66591;BQBZ=1.2457;FS=0;MQ0F=0;AC=4;AN=8;DP4=15,9,8,8;MQ=41	GT:PL	0/1:102,0,153	0/1:117,0,203	0/1:118,0,193	0/1:126,0,131
OAR1	101318579	.	C	T	297.687	PASS	DP=32;VDB=0.00163004;SGB=-0.0291644;RPBZ=-0.209505;MQBZ=-1.42334;BQBZ=0.195283;FS=0;MQ0F=0;AC=5;AN=8;DP4=14,0,18,0;MQ=39	GT:PL	1/1:123,18,0	0/0:0,30,163	0/1:72,0,77	1/1:148,27,0
OAR1	101531098	.	G	A	366.53	PASS	DP=92;VDB=0.0211071;SGB=2.99323;RPBZ=-1.48767;MQBZ=0.851701;MQSBZ=-0.18999;BQBZ=-0.192256;FS=0;MQ0F=0;AC=3;AN=8;DP4=16,19,5,12;MQ=40	GT:PL	0/0:0,48,255	1/1:255,33,0	0/1:157,0,233	0/0:0,30,242
OAR1	101819848	.	G	A	476.45	PASS	DP=39;VDB=0.000863455;SGB=-3.78178;RPBZ=-0.203939;MQBZ=-0.26943;MQSBZ=-1.90919;BQBZ=1.20776;FS=0;MQ0F=0;AC=5;AN=8;DP4=1,5,7,11;MQ=37	GT:PL	0/1:132,0,23	0/1:126,0,90	0/1:145,0,5	1/1:114,12,0
OAR1	102308025	.	C	T	561.956	PASS	DP=55;VDB=0.0117085;SGB=-3.84073;RPBZ=-1.47762;MQBZ=-1.1368;MQSBZ=-1.55662;BQBZ=-0.632456;FS=0;MQ0F=0;AC=6;AN=8;DP4=5,3,7,13;MQ=40	GT:PL	1/1:233,21,0	0/1:46,0,189	0/1:90,0,60	1/1:232,21,0
OAR1	102494672	.	A	G	327.406	PASS	DP=49;VDB=0.011551;SGB=-7.89493;RPBZ=-0.116169;MQBZ=0.445532;MQSBZ=0.713656;BQBZ=1.10151;FS=0;MQ0F=0;AC=4;AN=8;DP4=10,5,9,4;MQ=37	GT:PL	0/1:17,0,36	0/1:58,0,102	0/1:142,0,82	0/1:148,0,136
OAR1	102494700	.	G	A	148.576	PASS	DP=52;VDB=0.0883928;SGB=-9.12079;RPBZ=-1.64123;MQBZ=0.0343487;MQSBZ=-0.212049;BQBZ=0.853229;FS=0;MQ0F=0;AC=3;AN=8;DP4=12,8,3,4;MQ=36	GT:PL	0/1:36,0,17	0/1:63,0,88	0/0:0,27,231	0/1:89,0,204
OAR1	102494752	.	T	C	159.627	PASS	DP=36;VDB=0.251998;SGB=-1.88854;RPBZ=-1.56078;MQBZ=-1.30028;MQSBZ=0.630695;BQBZ=-1.06066;FS=0;MQ0F=0;AC=4;AN=8;DP4=5,4,2,6;MQ=36	GT:PL	0/0:0,3,23	1/1:77,6,0	0/1:25,0,130	0/1:97,0,124
OAR1	102494787	.	C	G	71.5319	PASS	DP=12;VDB=0.096133;SGB=-2.36458;RPBZ=0.570396;MQBZ=0.787976;BQBZ=-0.374513;FS=0;MQ0F=0;AC=3;AN=8;DP4=0,7,0,5;MQ=33	GT:PL	0/1:23,3,0	0/0:0,3,36	0/1:54,0,30	0/1:32,0,65
OAR1	102840805	.	A	G	65.1765	PASS	DP=60;VDB=0.324419;SGB=-1.62982;RPBZ=0.506216;MQBZ=-1.87533;MQSBZ=1.44685;BQBZ=-1.30343;FS=0;MQ0F=0;AC=2;AN=8;DP4=13,15,5,0;MQ=40	GT:PL	0/1:25,0,132	0/1:81,0,206	0/0:0,30,255	0/0:0,21,231
OAR1	102865607	.	C	T	169.077	PASS	DP=17;VDB=6.31413e-05;SGB=0.740525;RPBZ=-1.43002;MQBZ=-1.7015;BQBZ=0.682789;FS=0;MQ0F=0;AC=4;AN=8;DP4=0,6,0,11;MQ=35	GT:PL	0/1:65,0,48	0/1:15,0,54	1/1:131,21,0	0/0:0,6,56
OAR1	102920135	.	C	A	63.3875	PASS	DP=34;VDB=0.00981221;SGB=-2.16847;RPBZ=3.31866;MQBZ=-0.211363;MQSBZ=-1.31537;BQBZ=-1.26732;FS=0;MQ0F=0.0294118;AC=3;AN=8;DP4=4,7,5,1;MQ=31	GT:PL	0/0:0,6,44	0/1:8,0,17	0/1:7,0,125	0/1:86,0,58
OAR1	103103720	.	T	C	129.04	PASS	DP=42;VDB=0.287141;SGB=-1.25106;RPBZ=-3.05848;MQBZ=-0.644658;MQSBZ=-1.45048;BQBZ=1.52362;FS=0;MQ0F=0;AC=2;AN=8;DP4=5,16,1,5;MQ=40	GT:PL	0/0:0,9,101	0/1:43,0,205	0/1:125,0,87	0/0:0,21,188
OAR1	103172097	.	A	G	362.154	PASS	DP=35;VDB=0.381728;SGB=1.85614;RPBZ=0.25033;MQBZ=-0.750309;MQSBZ=-0.309773;BQBZ=-1.4554;FS=0;MQ0F=0;AC=6;AN=8;DP4=1,3,10,5;MQ=39	GT:PL	1/1:193,18,0	0/0:0,12,148	1/1:164,21,0	1/1:48,6,0
OAR1	103269952	.	G	A	85.2917	PASS	DP=54;VDB=0.194159;SGB=-7.88834;RPBZ=2.52143;MQBZ=-0.981005;MQSBZ=-0.682171;BQBZ=1.35601;FS=0;MQ0F=0;AC=3;AN=8;DP4=16,8,3,2;MQ=40	GT:PL	0/1:18,0,153	0/0:0,21,230	0/1:50,0,157	0/1:60,0,131
OAR1	10330907	.	C	T	62.8817	PASS	DP=18;VDB=0.0058656;SGB=-2.48239;RPBZ=1.78885;MQBZ=2.60623;BQBZ=2.58199;FS=0;MQ0F=0;AC=5;AN=8;DP4=5,0,4,0;MQ=33	GT:PL	1/1:56,6,0	0/1:0,3,5	0/1:19,0,10	0/1:25,0,10
OAR1	104058027	.	C	A	174.613	PASS	DP=68;VDB=0.251998;SGB=-0.482272;RPBZ=-0.665288;MQBZ=-1.57968;MQSBZ=-1.77617;BQBZ=0.682219;FS=0;MQ0F=0;AC=2;AN=8;DP4=13,17,3,5;MQ=40	GT:PL	0/0:0,15,169	0/1:83,0,128	0/1:131,0,223	0/0:0,36,255
OAR1	104179144	.	T	G	173.385	PASS	DP=72;VDB=0.301201;SGB=-0.866853;RPBZ=0.732065;BQBZ=-1.10059;FS=0;MQ0F=0;AC=2;AN=8;DP4=9,24,4,3;MQ=42	GT:PL	0/1:145,0,57	0/1:68,0,33	0/0:0,51,255	0/0:0,39,255
OAR1	104725368	.	T	G	227.919	PASS	DP=24;VDB=0.0057835;SGB=-3.1711;RPBZ=2.35856;MQBZ=-2.2797;MQSBZ=-2.30689;BQBZ=1.19093;FS=0;MQ0F=0;AC=6;AN=8;DP4=6,0,9,3;MQ=38	GT:PL	0/1:12,0,69	1/1:118,12,0	0/1:11,0,69	1/1:127,18,0
OAR1	104725380	.	C	A	445.23	PASS	DP=35;VDB=6.42186e-06;SGB=-3.54233;RPBZ=0.456182;MQBZ=-1.27214;MQSBZ=-2.4242;BQBZ=0.849662;FS=0;MQ0F=0;AC=6;AN=8;DP4=4,0,11,6;MQ=38	GT:PL	0/1:48,0,60	1/1:139,12,0	0/1:74,0,52	1/1:223,24,0
OAR1	104725391	.	A	G	472.028	PASS	DP=41;VDB=9.63367e-06;SGB=-3.74272;RPBZ=1.66235;MQBZ=-1.76369;MQSBZ=-1.47605;BQBZ=0.106478;FS=0;MQ0F=0;AC=6;AN=8;DP4=4,2,11,8;MQ=39	GT:PL	0/1:45,0,83	1/1:159,15,0	0/1:88,0,93	1/1:219,24,0
OAR1	104939117	.	C	G	421.626	PASS	DP=84;VDB=0.337393;SGB=1.96043;RPBZ=0.701493;MQBZ=-0.637262;MQSBZ=-2.26664;BQBZ=-0.576805;FS=0;MQ0F=0;AC=4;AN=8;DP4=11,10,12,16;MQ=39	GT:PL	0/1:33,0,255	0/1:177,0,98	1/1:255,57,0	0/0:0,12,139
OAR1	104956415	.	C	T	321.742	PASS	DP=46;VDB=0.0402022;SGB=7.33756;RPBZ=-1.83817;MQBZ=-1.15754;MQSBZ=1.37408;BQBZ=0.621587;FS=0;MQ0F=0;AC=3;AN=8;DP4=4,11,9,6;MQ=36	GT:PL	0/1:130,0,86	0/0:0,18,166	0/0:0,18,149	1/1:237,27,0
OAR1	105437783	.	A	C	64.5355	PASS	DP=57;VDB=0.0530329;SGB=-8.50559;RPBZ=-3.47874;MQBZ=-1.02562;MQSBZ=-0.801185;BQBZ=1.00349;FS=0;MQ0F=0;AC=2;AN=8;DP4=6,25,4,2;MQ=39	GT:PL	0/0:0,12,131	0/0:0,21,231	0/1:60,0,214	0/1:45,0,103
OAR1	105639770	.	C	T	190.337	PASS	DP=26;VDB=0.202927;SGB=-2.0384;RPBZ=0.598467;MQBZ=0.534522;MQSBZ=1.08012;BQBZ=-0.880271;FS=0;MQ0F=0;AC=5;AN=8;DP4=3,4,3,4;MQ=38	GT:PL	1/1:122,12,0	0/1:27,0,110	0/0:0,9,103	1/1:84,6,0
OAR1	105696784	.	G	C	549.755	PASS	DP=79;VDB=0.00670964;SGB=6.97721;RPBZ=0.230051;MQBZ=-0.935094;MQSBZ=-1.00955;BQBZ=-0.115644;FS=0;MQ0F=0;AC=5;AN=8;DP4=7,11,16,15;MQ=37	GT:PL	0/1:211,0,191	1/1:129,15,0	1/1:255,54,0	0/0:0,30,255
OAR1	106015178	.	C	T	263.889	PASS	DP=69;VDB=0.00128851;SGB=1.83436;RPBZ=-2.14408;MQBZ=-0.188116;MQSBZ=0.0730716;BQBZ=-0.311309;FS=0;MQ0F=0.0144928;AC=3;AN=8;DP4=8,18,3,11;MQ=34	GT:PL	0/0:0,48,255	1/1:149,4,0	0/1:157,0,3	0/0:0,24,189
OAR1	106151524	.	G	A	201.323	PASS	DP=27;VDB=0.140844;SGB=-1.97643;RPBZ=0;MQBZ=0.104828;MQSBZ=-0.104828;BQBZ=1;FS=0;MQ0F=0;AC=4;AN=8;DP4=3,4,4,3;MQ=40	GT:PL	0/1:33,0,75	1/1:183,15,0	0/1:28,0,107	0/0:0,6,66
OAR1	107295709	.	G	A	167.285	PASS	DP=30;VDB=0.0143884;SGB=-2.21267;RPBZ=-0.435465;MQBZ=1.13137;MQSBZ=-0.492366;BQBZ=1.44115;FS=0;MQ0F=0;AC=3;AN=8;DP4=7,3,4,2;MQ=39	GT:PL	0/1:104,0,63	0/0:0,9,105	0/1:27,0,124	0/1:75,0,14
OAR1	107602636	.	C	T	230.96	PASS	DP=59;VDB=0.00351865;SGB=-11.5772;RPBZ=-0.969805;MQBZ=-1.04106;MQSBZ=0.873552;BQBZ=-0.421951;FS=0;MQ0F=0;AC=4;AN=8;DP4=14,9,8,3;MQ=38	GT:PL	1/1:158,18,0	0/1:96,0,136	0/0:0,33,255	0/1:21,0,172
OAR1	107880352	.	G	T	506.623	PASS	DP=60;VDB=0.00325615;SGB=-3.85825;RPBZ=-0.687098;MQBZ=-0.564477;MQSBZ=-0.333949;BQBZ=0.860196;FS=0;MQ0F=0;AC=5;AN=8;DP4=6,8,12,8;MQ=38	GT:PL	0/1:157,0,90	0/1:137,0,93	1/1:212,21,0	0/1:40,0,193
OAR1	108063036	.	T	C	373.096	PASS	DP=45;VDB=0.780492;SGB=-3.25455;RPBZ=0.417878;MQBZ=-1.11334;MQSBZ=-1.50331;BQBZ=-1.31122;FS=0;MQ0F=0;AC=6;AN=8;DP4=7,3,10,5;MQ=39	GT:PL	1/1:62,6,0	0/1:94,0,177	0/1:12,0,107	1/1:244,24,0
OAR1	108410839	.	C	T	254.031	PASS	DP=74;VDB=0.00626309;SGB=0.289452;RPBZ=-1.96708;MQBZ=0.0518193;MQSBZ=0.34493;BQBZ=1.95373;FS=0;MQ0F=0;AC=2;AN=8;DP4=14,22,6,4;MQ=38	GT:PL	0/1:176,0,187	0/0:0,42,255	0/0:0,30,235	0/1:117,0,130
OAR1	108539421	.	G	A	510.44	PASS	DP=86;VDB=0.000112759;SGB=0.155585;RPBZ=1.39651;MQBZ=0.189592;MQSBZ=-1.39457;BQBZ=1.05329;FS=0;MQ0F=0;AC=3;AN=8;DP4=12,14,10,9;MQ=40	GT:PL	0/0:0,33,255	0/1:194,0,150	0/1:151,0,150	0/1:205,0,126
OAR1	108624518	.	A	G	62.8684	PASS	DP=26;VDB=0.698947;SGB=-6.63222;RPBZ=-0.235105;MQBZ=-0.894167;MQSBZ=-0.104828;BQBZ=-0.325669;FS=0;MQ0F=0;AC=3;AN=8;DP4=5,6,2,1;MQ=40	GT:PL	0/0:0,18,206	0/1:42,3,0	0/1:30,0,91	0/1:31,0,75
OAR1	108755812	.	A	G	456.045	PASS	DP=41;VDB=0.0380765;SGB=1.59584;RPBZ=0.49934;MQBZ=-1.38281;MQSBZ=-0.625786;BQBZ=-1.01793;FS=0;MQ0F=0;AC=6;AN=8;DP4=2,3,4,12;MQ=39	GT:PL	1/1:148,12,0	0/0:0,15,183	1/1:156,18,0	1/1:196,18,0
OAR1	108755816	.	A	G	108.129	PASS	DP=40;VDB=0.0663189;SGB=-1.25176;RPBZ=0.185405;MQBZ=-1.7587;MQSBZ=-0.552735;BQBZ=-1.1024;FS=0;MQ0F=0;AC=2;AN=8;DP4=4,12,2,4;MQ=39	GT:PL	0/0:0,12,148	0/0:0,15,183	0/1:53,0,115	0/1:94,0,85
OAR1	109004118	.	G	A	166.891	PASS	DP=39;VDB=0.431879;SGB=3.53239;RPBZ=-0.636259;MQBZ=-1.88402;MQSBZ=1.82454;BQBZ=-1.2533;FS=0;MQ0F=0;AC=2;AN=8;DP4=9,5,7,2;MQ=38	GT:PL	0/1:36,0,36	0/0:0,15,172	0/1:170,0,54	0/0:0,18,154
OAR1	109079399	.	C	T	44.4417	PASS	DP=11;VDB=0.0295886;SGB=-0.535564;RPBZ=-0.409179;MQBZ=1.1726;FS=0;MQ0F=0;AC=2;AN=8;DP4=8,0,3,0;MQ=37	GT:PL	0/0:0,6,55	0/1:30,0,18	0/1:52,0,68	0/0:0,6,66
OAR1	109113429	.	C	T	66.0171	PASS	DP=32;VDB=0.255054;SGB=3.26056;RPBZ=-1.38796;MQBZ=-0.596643;MQSBZ=0.0793492;BQBZ=-2.73843;FS=0;MQ0F=0;AC=2;AN=8;DP4=3,10,2,2;MQ=40	GT:PL	0/0:0,3,40	1/1:108,12,0	0/0:0,27,233	0/0:0,9,113
OAR1	109240744	.	G	A	181.458	PASS	DP=13;VDB=0.00184014;SGB=-2.93405;RPBZ=0.0774716;MQBZ=-0.981307;BQBZ=-0.666667;FS=0;MQ0F=0;AC=6;AN=8;DP4=4,0,9,0;MQ=40	GT:PL	1/1:120,15,0	1/1:36,3,0	0/1:36,0,54	0/1:27,0,57
OAR1	10926013	.	C	A	219.022	PASS	DP=44;VDB=0.305409;SGB=3.36078;RPBZ=0;MQBZ=-0.59713;MQSBZ=0.847966;BQBZ=-0.824274;FS=0;MQ0F=0;AC=3;AN=8;DP4=6,9,7,2;MQ=40	GT:PL	0/0:0,9,113	0/1:57,0,163	0/0:0,21,211	1/1:207,21,0
OAR1	110089002	.	G	A	41.1298	PASS	DP=39;VDB=0.480199;SGB=-6.63222;RPBZ=-1.65965;MQBZ=0.387298;MQSBZ=1.04447;BQBZ=1.19188;FS=0;MQ0F=0;AC=3;AN=8;DP4=11,9,0,3;MQ=41	GT:PL	0/1:33,0,75	0/1:27,0,120	0/0:0,27,255	0/1:24,0,140
OAR1	110225169	.	T	A	524.388	PASS	DP=88;VDB=0.0386737;SGB=1.70462;RPBZ=-1.32387;MQBZ=-1.8837;MQSBZ=0.506649;BQBZ=-0.695736;FS=0;MQ0F=0;AC=4;AN=8;DP4=11,10,10,17;MQ=39	GT:PL	0/1:122,0,133	0/1:191,0,90	1/1:255,45,0	0/0:0,39,255
OAR1	110247851	.	A	C	83.5556	PASS	DP=22;VDB=0.0120456;SGB=-1.25176;RPBZ=1.03326;MQBZ=1.66126;BQBZ=0.612372;FS=0;MQ0F=0.0909091;AC=2;AN=8;DP4=16,0,6,0;MQ=23	GT:PL	0/0:0,9,43	0/1:50,0,55	0/1:72,0,28	0/0:0,12,70
OAR1	110247866	.	T	G	112.248	PASS	DP=49;VDB=0.0280683;SGB=-1.25176;RPBZ=-0.443335;MQBZ=1.00176;MQSBZ=-0.442214;BQBZ=2.8059;FS=0;MQ0F=0.0408163;AC=2;AN=8;DP4=17,4,2,4;MQ=26	GT:PL	0/0:0,12,81	0/1:56,0,77	0/1:95,0,34	0/0:0,18,131
OAR1	110247891	.	A	G	116.599	PASS	DP=56;VDB=0.0219768;SGB=-9.12105;RPBZ=-0.640153;MQBZ=1.07883;MQSBZ=0;BQBZ=-0.166042;FS=0;MQ0F=0.0357143;AC=3;AN=8;DP4=17,6,3,4;MQ=27	GT:PL	0/0:0,12,91	0/1:56,0,113	0/1:92,0,58	0/1:8,0,128
OAR1	110247909	.	G	A	99.062	PASS	DP=68;VDB=0.223809;SGB=-9.1371;RPBZ=0.94712;MQBZ=-4.85326;MQSBZ=0.162976;BQBZ=0.22636;FS=0;MQ0F=0.0294118;AC=4;AN=8;DP4=10,10,13,4;MQ=29	GT:PL	0/1:37,0,66	0/1:40,0,167	0/1:2,0,150	0/1:59,0,171
OAR1	110247917	.	A	G	298.072	PASS	DP=105;VDB=0.0277403;SGB=-11.5942;RPBZ=4.53174;MQBZ=-5.29002;MQSBZ=-0.171093;BQBZ=3.47686;FS=0;MQ0F=0.0190476;AC=4;AN=8;DP4=25,11,14,11;MQ=32	GT:PL	0/1:47,0,121	0/1:99,0,231	0/1:115,0,133	0/1:77,0,247
OAR1	110247925	.	T	A	128.318	PASS	DP=111;VDB=0.268429;SGB=-36.7397;RPBZ=3.10146;MQBZ=-5.48266;MQSBZ=-0.338754;BQBZ=1.21256;FS=0;MQ0F=0.018018;AC=4;AN=8;DP4=28,16,13,6;MQ=33	GT:PL	0/1:47,0,121	0/1:53,0,255	0/1:16,0,226	0/1:57,0,255
OAR1	110248002	.	G	T	33.8479	PASS	DP=37;VDB=0.202231;SGB=-7.26569;RPBZ=-0.552673;MQBZ=-3.35904;MQSBZ=-0.272972;BQBZ=0.516398;FS=0;MQ0F=0;AC=3;AN=8;DP4=10,5,2,2;MQ=38	GT:PL	0/0:0,6,53	0/1:43,0,138	0/1:25,0,115	0/1:9,0,132
OAR1	110248054	.	A	T	40.508	PASS	DP=24;VDB=0.156562;SGB=-7.26569;RPBZ=-0.645687;MQBZ=-2.64496;MQSBZ=-0.829986;BQBZ=-2.25421;FS=0;MQ0F=0;AC=3;AN=8;DP4=7,3,1,3;MQ=36	GT:PL	0/0:0,3,36	0/1:45,0,68	0/1:24,0,94	0/1:12,0,79
OAR1	11044170	.	G	A	51.3186	PASS	DP=7;VDB=0.074936;SGB=-1.35278;RPBZ=-0.654654;MQBZ=0.258199;BQBZ=1;FS=0;MQ0F=0;AC=5;AN=8;DP4=0,3,0,3;MQ=35	GT:PL	0/1:30,0,30	1/1:36,3,0	0/0:0,6,55	1/1:24,3,0
OAR1	110751158	.	C	A	72.8267	PASS	DP=21;VDB=0.176409;SGB=-2.00512;RPBZ=0.810544;MQBZ=-0.0891883;MQSBZ=1.68175;BQBZ=0;FS=0;MQ0F=0;AC=2;AN=8;DP4=8,2,1,3;MQ=40	GT:PL	0/1:24,3,0	0/0:0,18,154	0/0:0,9,108	0/1:90,0,30
OAR1	110774092	.	C	T	173.387	PASS	DP=49;VDB=0.142771;SGB=-0.482464;RPBZ=0.101919;MQBZ=0.911465;MQSBZ=1.6641;BQBZ=-0.20984;FS=0;MQ0F=0;AC=2;AN=8;DP4=10,10,2,6;MQ=40	GT:PL	0/1:121,0,156	0/0:0,6,72	0/0:0,21,230	0/1:91,0,140
OAR1	112035365	.	A	G	107.261	PASS	DP=93;VDB=0.373295;SGB=-10.3496;RPBZ=-4.70983;MQBZ=-2.11769;MQSBZ=0.059998;BQBZ=2.41843;FS=0;MQ0F=0;AC=3;AN=8;DP4=14,37,2,7;MQ=40	GT:PL	0/1:44,0,255	0/1:53,0,255	0/0:0,30,255	0/1:55,0,151
OAR1	112333820	.	G	C	541.232	PASS	DP=64;VDB=0.00120933;SGB=-3.30993;RPBZ=-1.19648;MQBZ=0.575788;MQSBZ=0.780982;BQBZ=0.504391;FS=0;MQ0F=0;AC=6;AN=8;DP4=8,2,14,9;MQ=37	GT:PL	0/1:45,0,183	0/1:127,0,27	1/1:255,39,0	1/1:153,12,0
OAR1	112570336	.	G	A	460.133	PASS	DP=73;VDB=2.7996e-05;SGB=0.356722;RPBZ=1.7251;MQBZ=-0.868102;MQSBZ=0.567506;BQBZ=1.02588;FS=0;MQ0F=0.0136986;AC=5;AN=8;DP4=10,11,12,8;MQ=38	GT:PL	0/1:9,0,253	1/1:255,30,0	1/1:242,27,0	0/0:0,33,255
OAR1	11377786	.	A	G	210.019	PASS	DP=125;VDB=0.134015;SGB=25.405;RPBZ=-0.557502;MQBZ=-0.834535;MQSBZ=2.18576;BQBZ=-0.465943;FS=0;MQ0F=0;AC=2;AN=8;DP4=25,24,8,12;MQ=39	GT:PL	0/0:0,33,255	0/0:0,72,255	0/0:0,42,255	1/1:255,60,0
OAR1	11377898	.	T	C	74.2617	PASS	DP=24;VDB=0.0202676;SGB=6.01014;RPBZ=-0.100328;MQBZ=-0.397792;BQBZ=0.351205;FS=0;MQ0F=0;AC=2;AN=8;DP4=0,18,0,6;MQ=36	GT:PL	0/0:0,6,56	0/0:0,36,164	0/0:0,12,98	1/1:118,18,0
OAR1	113904373	.	T	C	143.474	PASS	DP=36;VDB=0.0505719;SGB=-9.12079;RPBZ=0.198856;MQBZ=-1.92847;MQSBZ=0.706936;BQBZ=-0.685405;FS=0;MQ0F=0;AC=4;AN=8;DP4=7,6,4,3;MQ=39	GT:PL	0/1:95,0,27	0/1:47,0,130	1/1:42,3,0	0/0:0,24,249
OAR1	114101372	.	C	T	792.658	PASS	DP=91;VDB=2.41274e-05;SGB=-4.67527;RPBZ=-0.0646044;MQBZ=0.502146;MQSBZ=-2.02091;BQBZ=0.689406;FS=0;MQ0F=0;AC=6;AN=8;DP4=6,5,25,18;MQ=37	GT:PL	0/1:194,0,18	0/1:154,0,208	1/1:255,63,0	1/1:229,27,0
OAR1	115143499	.	C	T	721.109	PASS	DP=126;VDB=0.000174339;SGB=3.43548;RPBZ=-0.162522;MQBZ=-0.475457;MQSBZ=0.995815;BQBZ=0.219242;FS=0;MQ0F=0;AC=4;AN=8;DP4=12,21,20,16;MQ=40	GT:PL	1/1:255,39,0	0/0:0,57,255	0/1:255,0,165	0/1:255,0,154
OAR1	115245302	.	G	A	662.257	PASS	DP=57;VDB=1.1481e-05;SGB=-4.11459;RPBZ=-0.632281;MQBZ=-0.198431;MQSBZ=1.51083;BQBZ=-0.33448;FS=0;MQ0F=0;AC=5;AN=8;DP4=8,2,15,10;MQ=41	GT:PL	1/1:255,27,0	0/1:136,0,80	0/1:226,0,110	0/1:85,0,96
OAR1	115479302	.	C	T	166.037	PASS	DP=63;VDB=0.00256978;SGB=-0.482272;RPBZ=0.710599;MQBZ=-2.03696;MQSBZ=2.58914;BQBZ=-0.774685;FS=0;MQ0F=0;AC=2;AN=8;DP4=11,16,5,3;MQ=39	GT:PL	0/1:66,0,159	0/0:0,15,169	0/0:0,36,255	0/1:139,0,95
OAR1	115541424	.	G	A	44.5674	PASS	DP=54;VDB=0.00911214;SGB=-7.26569;RPBZ=-0.857974;MQBZ=-0.598554;MQSBZ=1.90132;BQBZ=0.251515;FS=0;MQ0F=0;AC=3;AN=8;DP4=17,10,2,2;MQ=39	GT:PL	0/1:21,0,152	0/1:41,0,147	0/0:0,36,255	0/1:27,0,134
OAR1	115672956	.	T	C	459.204	PASS	DP=55;VDB=0.000373678;SGB=-3.25834;RPBZ=-1.32748;MQBZ=0.566139;MQSBZ=-1.49556;BQBZ=-1.01905;FS=0;MQ0F=0;AC=6;AN=8;DP4=7,2,7,11;MQ=40	GT:PL	0/1:60,0,97	1/1:160,15,0	1/1:255,30,0	0/1:24,0,153
OAR1	115673020	.	G	A	386.517	PASS	DP=104;VDB=0.252792;SGB=3.37952;RPBZ=0.36226;MQBZ=0.507421;MQSBZ=-0.819528;BQBZ=0.843092;FS=0;MQ0F=0;AC=2;AN=8;DP4=21,18,11,7;MQ=40	GT:PL	0/1:171,0,191	0/0:0,33,255	0/0:0,57,255	0/1:255,0,45
OAR1	115700859	.	G	A	124.41	PASS	DP=26;VDB=0.45384;SGB=-1.63269;RPBZ=-1.39979;MQBZ=0.458643;MQSBZ=0.299059;BQBZ=1.46397;FS=0;MQ0F=0;AC=3;AN=8;DP4=6,6,3,2;MQ=38	GT:PL	1/1:84,6,0	0/0:0,15,130	0/0:0,15,168	0/1:83,0,63
OAR1	116175634	.	C	A	47.1627	PASS	DP=12;VDB=0.235052;SGB=-0.661244;RPBZ=1.42701;MQBZ=0.370479;MQSBZ=-0.20292;BQBZ=0.591608;FS=0;MQ0F=0;AC=5;AN=8;DP4=0,3,2,2;MQ=33	GT:PL	1/1:11,3,0	0/1:51,0,27	0/0:0,6,55	1/1:24,3,0
OAR1	11696478	.	C	G	488.272	PASS	DP=45;VDB=0.00591907;SGB=2.14877;RPBZ=-1.63515;MQBZ=-0.594089;MQSBZ=0.877058;BQBZ=-0.594089;FS=0;MQ0F=0;AC=5;AN=8;DP4=4,2,9,8;MQ=41	GT:PL	1/1:255,27,0	1/1:177,15,0	0/1:100,0,89	0/0:0,9,119
OAR1	117004526	.	T	C	42.2131	PASS	DP=91;VDB=0.148314;SGB=-1.62982;RPBZ=1.27618;MQBZ=0.895065;MQSBZ=0.927541;BQBZ=-2.05905;FS=0;MQ0F=0;AC=2;AN=8;DP4=21,28,0,5;MQ=40	GT:PL	0/0:0,24,237	0/1:12,0,241	0/0:0,63,255	0/1:72,0,255
OAR1	11715696	.	C	A	298.506	PASS	DP=43;VDB=0.0990048;SGB=-7.87733;RPBZ=3.75028;MQBZ=-0.971175;MQSBZ=0.905291;BQBZ=0.618594;FS=0;MQ0F=0;AC=5;AN=8;DP4=10,4,6,7;MQ=38	GT:PL	1/1:175,21,0	0/1:18,0,190	0/1:95,0,90	0/1:51,0,83
OAR1	11715698	.	T	G	300.494	PASS	DP=45;VDB=0.0893694;SGB=-7.87733;RPBZ=3.72535;MQBZ=-0.971175;MQSBZ=1.22069;BQBZ=1.20576;FS=0;MQ0F=0;AC=5;AN=8;DP4=9,5,6,7;MQ=38	GT:PL	1/1:177,21,0	0/1:18,0,186	0/1:95,0,90	0/1:51,0,83
OAR1	117667993	.	C	G	306.068	PASS	DP=40;VDB=0.092441;SGB=5.3158;RPBZ=0.759791;MQBZ=-0.834955;MQSBZ=-1.67768;BQBZ=-1.75572;FS=0;MQ0F=0;AC=4;AN=8;DP4=6,4,8,4;MQ=39	GT:PL	0/0:0,9,118	1/1:130,12,0	0/0:0,21,223	1/1:224,24,0
OAR1	117864591	.	C	T	33.2655	PASS	DP=48;VDB=0.519801;SGB=-2.36533;RPBZ=-0.734963;BQBZ=0.0870219;FS=0;MQ0F=0;AC=2;AN=8;DP4=11,13,1,2;MQ=42	GT:PL	0/0:0,18,206	0/1:18,0,201	0/1:57,0,158	0/0:0,18,206
OAR1	117905650	.	A	G	672.444	PASS	DP=100;VDB=0.0391376;SGB=-12.515;RPBZ=-1.31016;MQBZ=2.07523;MQSBZ=-1.32289;BQBZ=0.711455;FS=0;MQ0F=0;AC=4;AN=8;DP4=9,19,14,14;MQ=38	GT:PL	0/1:112,0,166	0/1:153,0,78	0/1:213,0,187	0/1:232,0,194
OAR1	118207372	.	G	T	290.258	PASS	DP=23;VDB=0.00011539;SGB=-3.23912;RPBZ=-1.22984;MQBZ=-0.663325;MQSBZ=-1.25357;BQBZ=-0.447214;FS=0;MQ0F=0;AC=6;AN=8;DP4=2,0,3,7;MQ=41	GT:PL	0/1:75,0,33	1/1:104,39,33	1/1:113,9,0	0/1:68,0,33
OAR1	118478805	.	C	G	810.463	PASS	DP=75;VDB=4.59878e-06;SGB=-2.33105;RPBZ=-0.575173;MQBZ=-0.172575;MQSBZ=0.863657;BQBZ=0.153999;FS=0;MQ0F=0;AC=6;AN=8;DP4=3,4,18,17;MQ=40	GT:PL	0/1:181,0,54	1/1:255,36,0	1/1:255,33,0	0/1:159,0,134
OAR1	118772777	.	A	G	171.108	PASS	DP=30;VDB=0.493668;SGB=1.94896;RPBZ=0.454951;MQBZ=-1.11658;MQSBZ=-0.479257;BQBZ=0.332249;FS=0;MQ0F=0;AC=3;AN=8;DP4=7,4,1,6;MQ=40	GT:PL	0/0:0,18,201	0/1:56,0,99	1/1:159,15,0	0/0:0,6,72
OAR1	118844227	.	G	A	356.343	PASS	DP=62;VDB=0.041274;SGB=0.376628;RPBZ=-1.12478;MQBZ=0.867872;MQSBZ=0.827708;BQBZ=-1.54085;FS=0;MQ0F=0.0322581;AC=4;AN=8;DP4=8,9,10,10;MQ=34	GT:PL	0/1:12,0,157	0/1:132,0,5	1/1:255,36,0	0/0:0,21,218
OAR1	118908190	.	C	T	250.4	PASS	DP=76;VDB=0.821449;SGB=-13.4184;RPBZ=-0.177134;MQBZ=0.499543;MQSBZ=1.34154;BQBZ=-0.105182;FS=0;MQ0F=0.0131579;AC=2;AN=8;DP4=14,16,6,8;MQ=37	GT:PL	0/0:0,24,234	0/1:82,0,174	0/1:206,0,96	0/0:0,3,252
OAR1	118908311	.	C	T	141.162	PASS	DP=18;VDB=0.0015759;SGB=-2.06645;RPBZ=2.17959;MQBZ=3.2231;BQBZ=1.83206;FS=0;MQ0F=0;AC=3;AN=8;DP4=0,9,0,7;MQ=33	GT:PL	0/1:54,0,30	0/1:50,0,25	0/1:77,0,28	0/0:0,12,58
OAR1	119468332	.	C	T	33.7187	PASS	DP=36;VDB=0.0785113;SGB=-2.36533;RPBZ=-0.588854;MQBZ=-2.51661;MQSBZ=0.755929;BQBZ=0.170139;FS=0;MQ0F=0;AC=2;AN=8;DP4=11,8,3,0;MQ=41	GT:PL	0/1:30,0,92	0/0:0,21,212	0/0:0,15,181	0/1:44,0,126
OAR1	11965696	.	C	T	284.476	PASS	DP=56;VDB=0.00642262;SGB=-1.09378;RPBZ=0.25357;MQBZ=-2.20773;MQSBZ=-1.41192;BQBZ=-0.322526;FS=0;MQ0F=0;AC=4;AN=8;DP4=14,6,6,6;MQ=39	GT:PL	0/1:78,0,149	0/0:0,24,205	0/1:18,0,191	1/1:233,24,0
OAR1	119885735	.	G	A	435.44	PASS	DP=77;VDB=2.62422e-07;SGB=1.75533;RPBZ=-0.185886;MQBZ=0.0318704;MQSBZ=0;BQBZ=0.340983;FS=0;MQ0F=0;AC=4;AN=8;DP4=6,12,7,20;MQ=39	GT:PL	0/0:0,24,205	0/1:60,0,137	1/1:255,54,0	0/1:164,0,155
OAR1	119925923	.	A	G	242.683	PASS	DP=43;VDB=0.00341848;SGB=3.97131;RPBZ=-1.31443;MQBZ=-1.64869;MQSBZ=1.15938;BQBZ=-1.44797;FS=0;MQ0F=0;AC=2;AN=8;DP4=9,4,5,5;MQ=40	GT:PL	0/1:196,0,90	0/0:0,15,169	0/1:86,0,30	0/0:0,12,153
OAR1	120140968	.	A	G	414.16	PASS	DP=43;VDB=0.0258873;SGB=-3.43729;RPBZ=1.98212;BQBZ=-0.755929;FS=0;MQ0F=0;AC=5;AN=8;DP4=5,3,9,5;MQ=42	GT:PL	0/1:132,0,66	0/1:165,0,126	1/1:84,6,0	0/1:72,0,65
OAR1	120172015	.	A	G	224.165	PASS	DP=49;VDB=0.818303;SGB=-1.35808;RPBZ=0.756047;MQBZ=-0.717557;MQSBZ=0.14971;BQBZ=-1.76256;FS=0;MQ0F=0;AC=3;AN=8;DP4=6,9,8,3;MQ=39	GT:PL	0/0:0,6,77	0/1:84,0,144	0/1:133,0,139	0/1:46,0,89
OAR1	120691920	.	G	A	342.988	PASS	DP=52;VDB=0.274696;SGB=-8.20593;RPBZ=-0.768649;MQBZ=-0.729124;MQSBZ=-0.798369;BQBZ=-1.29295;FS=0;MQ0F=0;AC=4;AN=8;DP4=6,5,10,4;MQ=39	GT:PL	0/1:167,0,60	0/1:60,0,33	0/1:38,0,196	0/1:116,0,27
OAR1	120707071	.	T	C	54.9961	PASS	DP=26;VDB=0.17915;SGB=-2.36533;RPBZ=-0.391842;MQBZ=0.974927;MQSBZ=0.541626;BQBZ=1.36912;FS=0;MQ0F=0;AC=2;AN=8;DP4=3,8,0,3;MQ=39	GT:PL	0/0:0,9,119	0/1:57,0,135	0/1:36,0,17	0/0:0,6,82
OAR1	120763606	.	T	G	100.847	PASS	DP=12;VDB=0.00688729;SGB=-2.21267;RPBZ=0.401727;MQBZ=0.19245;BQBZ=-1;FS=0;MQ0F=0;AC=3;AN=8;DP4=6,0,6,0;MQ=34	GT:PL	0/1:67,0,24	0/1:47,0,27	0/0:0,3,36	0/1:24,0,49
OAR1	120763728	.	G	A	368.584	PASS	DP=56;VDB=0.000186284;SGB=-8.51765;RPBZ=1.33723;MQBZ=0.870419;MQSBZ=-0.223822;BQBZ=-0.464825;FS=0;MQ0F=0;AC=4;AN=8;DP4=11,6,6,9;MQ=37	GT:PL	0/1:153,0,15	0/1:108,0,125	0/1:88,0,166	0/1:57,0,117
OAR1	120770995	.	G	A	615.05	PASS	DP=56;VDB=0.000301644;SGB=-1.60387;RPBZ=0.593293;MQBZ=0.466213;MQSBZ=-0.422841;BQBZ=0;FS=0;MQ0F=0;AC=6;AN=8;DP4=2,4,16,12;MQ=38	GT:PL	1/1:255,36,0	0/1:52,0,130	0/1:141,0,16	1/1:206,21,0
OAR1	120917627	.	C	T	326.55	PASS	DP=59;VDB=0.000275477;SGB=-0.771978;RPBZ=0.247962;MQBZ=-1.38884;MQSBZ=1.62645;BQBZ=-2.60396;FS=0;MQ0F=0;AC=4;AN=8;DP4=11,7,9,5;MQ=40	GT:PL	1/1:194,24,0	0/0:0,27,255	0/1:48,0,227	0/1:128,0,27
OAR1	121057311	.	G	A	193.609	PASS	DP=48;VDB=0.0168017;SGB=-1.52654;RPBZ=1.79152;MQBZ=-1.67964;MQSBZ=1.28958;BQBZ=-1.08012;FS=0;MQ0F=0;AC=3;AN=8;DP4=11,5,8,2;MQ=39	GT:PL	0/0:0,24,252	0/1:77,0,66	0/1:33,0,69	0/1:123,0,103
OAR1	121057430	.	C	G	92.6734	PASS	DP=8;VDB=0.0343724;SGB=-0.661244;RPBZ=0.720082;MQBZ=1.38042;BQBZ=1.1547;FS=0;MQ0F=0;AC=5;AN=8;DP4=0,3,0,4;MQ=32	GT:PL	1/1:66,6,0	0/0:0,6,14	1/1:36,3,0	0/1:30,0,26
OAR1	121080240	.	C	G	230.631	PASS	DP=70;VDB=0.00467539;SGB=-12.8047;RPBZ=3.14989;MQBZ=-1.61122;MQSBZ=-1.28657;BQBZ=3.04687;FS=0;MQ0F=0.0142857;AC=3;AN=8;DP4=22,6,4,9;MQ=39	GT:PL	0/1:149,0,214	0/0:0,24,193	0/1:106,0,96	0/1:16,0,171
OAR1	12112110	.	C	T	834.23	PASS	DP=84;VDB=0.00038355;SGB=-4.70764;RPBZ=3.22457;MQBZ=-0.569604;MQSBZ=0.700742;BQBZ=0.568713;FS=0;MQ0F=0;AC=5;AN=8;DP4=3,4,20,17;MQ=39	GT:PL	0/1:229,0,102	0/1:239,0,51	1/1:255,39,0	0/1:155,0,21
OAR1	122046782	.	C	T	137.294	PASS	DP=23;VDB=0.636041;SGB=3.78388;RPBZ=1.68807;MQBZ=0.72111;MQSBZ=0.360555;BQBZ=1.5;FS=0;MQ0F=0;AC=2;AN=8;DP4=5,3,3,2;MQ=40	GT:PL	1/1:180,15,0	0/0:0,6,66	0/0:0,6,72	0/0:0,12,148
OAR1	122431502	.	T	A	319.772	PASS	DP=93;VDB=0.000800327;SGB=1.44814;RPBZ=0.413808;MQBZ=-1.37216;MQSBZ=-1.80399;BQBZ=0.403824;FS=0;MQ0F=0;AC=2;AN=8;DP4=27,12,7,6;MQ=40	GT:PL	0/0:0,33,255	0/1:239,0,49	0/0:0,60,255	0/1:120,0,171
OAR1	123038484	.	A	G	235.358	PASS	DP=56;VDB=0.00143353;SGB=-10.9634;RPBZ=-0.129764;MQBZ=-0.123576;MQSBZ=0.237195;BQBZ=-1.81904;FS=0;MQ0F=0;AC=3;AN=8;DP4=12,9,7,3;MQ=39	GT:PL	0/1:57,0,134	0/1:66,0,128	0/1:152,0,93	0/0:0,27,255
OAR1	123245645	.	G	A	158.048	PASS	DP=47;VDB=0.0326236;SGB=-0.482272;RPBZ=1.05827;MQBZ=-2.07943;MQSBZ=0.163359;BQBZ=-2.09613;FS=0;MQ0F=0;AC=2;AN=8;DP4=8,10,5,3;MQ=38	GT:PL	0/0:0,15,177	0/0:0,21,233	0/1:95,0,148	0/1:102,0,24
OAR1	123483732	.	T	C	127.787	PASS	DP=20;VDB=0.0630446;SGB=1.36429;RPBZ=0.864296;MQBZ=-1.04691;MQSBZ=-2.44279;BQBZ=-1.03322;FS=0;MQ0F=0;AC=3;AN=8;DP4=5,2,2,4;MQ=36	GT:PL	0/1:42,3,0	0/0:0,15,125	1/1:130,15,0	0/0:0,6,84
OAR1	123582513	.	C	T	590.028	PASS	DP=83;VDB=0.00013287;SGB=1.89093;RPBZ=-1.82407;MQBZ=-1.37638;MQSBZ=1.85365;BQBZ=-0.527794;FS=0;MQ0F=0;AC=4;AN=8;DP4=8,12,18,10;MQ=36	GT:PL	0/1:254,0,3	0/0:0,42,255	1/1:232,27,0	0/1:147,0,118
OAR1	123582636	.	A	G	225.486	PASS	DP=18;VDB=0.00109329;SGB=1.0985;RPBZ=0.16063;MQBZ=-1.30788;BQBZ=-0.985611;FS=0;MQ0F=0;AC=5;AN=8;DP4=0,4,0,14;MQ=31	GT:PL	1/1:99,15,0	0/0:0,9,81	1/1:102,15,0	0/1:68,0,21
OAR1	123664641	.	G	A	607.584	PASS	DP=81;VDB=0.038616;SGB=-4.49651;RPBZ=-1.30958;MQBZ=-1.94664;MQSBZ=-0.898792;BQBZ=-1.357;FS=0;MQ0F=0;AC=5;AN=8;DP4=8,6,15,19;MQ=38	GT:PL	1/1:255,42,0	0/0:0,30,255	1/1:255,39,0	0/1:143,0,115
OAR1	12369256	.	C	G	223.429	PASS	DP=80;VDB=0.00666955;SGB=-11.5767;RPBZ=-0.916038;MQBZ=-2.93219;MQSBZ=0.319962;BQBZ=-1.30037;FS=0;MQ0F=0;AC=4;AN=8;DP4=19,11,4,7;MQ=41	GT:PL	0/1:9,0,213	0/1:12,0,232	0/0:0,39,255	1/1:248,27,0
OAR1	123825336	.	C	T	444.565	PASS	DP=63;VDB=3.74728e-05;SGB=0.177722;RPBZ=-0.0505484;MQBZ=0.0822949;MQSBZ=0.16459;BQBZ=0.605959;FS=0;MQ0F=0;AC=4;AN=8;DP4=9,7,7,12;MQ=40	GT:PL	0/0:0,21,216	0/1:144,0,177	1/1:255,33,0	0/1:89,0,90
OAR1	123858970	.	C	G	314.508	PASS	DP=47;VDB=0.00068182;SGB=-0.667021;RPBZ=-0.348297;MQBZ=0.241919;MQSBZ=2.75887;BQBZ=0.137102;FS=0;MQ0F=0;AC=4;AN=8;DP4=8,6,7,7;MQ=38	GT:PL	1/1:255,30,0	0/1:73,0,30	0/0:0,30,255	0/1:30,0,79
OAR1	123971959	.	A	G	339.398	PASS	DP=35;VDB=0.00884115;SGB=0.901499;RPBZ=0;MQBZ=0.207332;MQSBZ=-0.998949;BQBZ=-0.307667;FS=0;MQ0F=0;AC=5;AN=8;DP4=4,2,8,5;MQ=40	GT:PL	0/1:0,3,8	0/1:182,0,81	1/1:133,15,0	0/1:64,0,65
OAR1	124050544	.	C	T	165.14	PASS	DP=43;VDB=0.809766;SGB=2.64773;RPBZ=1.53916;MQBZ=-1.25805;MQSBZ=2.25073;BQBZ=0.755929;FS=0;MQ0F=0;AC=3;AN=8;DP4=8,6,4,4;MQ=35	GT:PL	0/0:0,24,225	0/1:65,0,72	1/1:145,18,0	0/0:0,12,146
OAR1	124076093	.	T	C	563.429	PASS	DP=77;VDB=0.0114544;SGB=0.926592;RPBZ=0.577443;MQBZ=1.43614;MQSBZ=0.143614;BQBZ=1.34243;FS=0;MQ0F=0;AC=4;AN=8;DP4=13,11,11,12;MQ=38	GT:PL	1/1:255,30,0	0/1:192,0,89	0/0:0,39,255	0/1:160,0,187
OAR1	124111837	.	T	C	210.975	PASS	DP=75;VDB=0.0543611;SGB=-0.0966342;RPBZ=-0.74513;MQBZ=0.2777;MQSBZ=0.101918;BQBZ=-0.0937785;FS=0;MQ0F=0;AC=2;AN=8;DP4=12,21,3,6;MQ=37	GT:PL	0/0:0,51,255	0/1:120,0,156	0/0:0,27,246	0/1:130,0,63
OAR1	124111883	.	A	G	54.1211	PASS	DP=24;VDB=0.725151;SGB=-2.00512;RPBZ=-0.255658;MQBZ=-0.222932;MQSBZ=-1.89164;BQBZ=-0.652791;FS=0;MQ0F=0;AC=3;AN=8;DP4=5,3,1,3;MQ=36	GT:PL	0/0:0,3,23	0/1:33,0,68	0/0:0,15,166	1/1:63,9,0
OAR1	12415081	.	G	A	210.38	PASS	DP=67;VDB=0.0305263;SGB=17.924;RPBZ=-0.490388;MQBZ=-1.74916;MQSBZ=0.610336;BQBZ=-1.43143;FS=0;MQ0F=0;AC=2;AN=8;DP4=10,12,4,12;MQ=39	GT:PL	0/0:0,24,252	0/0:0,9,119	0/0:0,33,255	1/1:255,48,0
OAR1	124226518	.	T	A	208.768	PASS	DP=26;VDB=0.00127738;SGB=-1.71005;RPBZ=0.11316;MQBZ=-1.09872;MQSBZ=0.082144;BQBZ=-1.63785;FS=0;MQ0F=0;AC=5;AN=8;DP4=6,1,7,2;MQ=37	GT:PL	1/1:99,12,0	0/0:0,12,117	1/1:124,12,0	0/1:30,0,107
OAR1	124336338	.	C	T	599.685	PASS	DP=76;VDB=0.000812473;SGB=-10.9806;RPBZ=-0.315883;MQBZ=-1.27781;MQSBZ=1.43203;BQBZ=-0.775769;FS=0;MQ0F=0;AC=5;AN=8;DP4=8,9,15,8;MQ=40	GT:PL	0/1:148,0,222	0/1:141,0,152	1/1:204,18,0	0/1:146,0,96
OAR1	124418285	.	T	A	311.351	PASS	DP=80;VDB=0.0400322;SGB=1.06183;RPBZ=-0.397235;MQBZ=-0.933969;MQSBZ=0.864809;BQBZ=0.684654;FS=0;MQ0F=0;AC=2;AN=8;DP4=13,19,5,7;MQ=41	GT:PL	0/1:147,0,148	0/1:204,0,12	0/0:0,51,255	0/0:0,27,221
OAR1	124480428	.	C	A	323.188	PASS	DP=126;VDB=7.02812e-07;SGB=-33.5123;RPBZ=-4.64671;MQBZ=-0.871547;MQSBZ=0.0717369;BQBZ=3.25556;FS=0;MQ0F=0;AC=4;AN=8;DP4=13,48,10,7;MQ=39	GT:PL	0/1:62,0,213	0/1:176,0,141	0/1:103,0,255	0/1:24,0,255
OAR1	124634820	.	A	G	460.519	PASS	DP=110;VDB=0.0013475;SGB=24.629;RPBZ=-0.638958;MQBZ=0.257773;MQSBZ=1.26013;BQBZ=0.959422;FS=0;MQ0F=0;AC=4;AN=8;DP4=7,14,26,15;MQ=38	GT:PL	0/0:0,24,197	0/0:0,36,255	1/1:255,75,0	1/1:255,28,0
OAR1	125135940	.	G	A	155.705	PASS	DP=33;VDB=0.185086;SGB=7.39213;RPBZ=0.678529;MQBZ=0.540417;MQSBZ=-0.593989;BQBZ=1.16586;FS=0;MQ0F=0;AC=2;AN=8;DP4=8,6,4,3;MQ=36	GT:PL	0/0:0,15,154	1/1:200,21,0	0/0:0,9,100	0/0:0,18,187
OAR1	12566764	.	C	T	323.853	PASS	DP=40;VDB=0.00224346;SGB=-1.17052;RPBZ=0.560949;MQBZ=1.2746;MQSBZ=0.34316;BQBZ=-1.87776;FS=0;MQ0F=0;AC=5;AN=8;DP4=6,4,4,8;MQ=38	GT:PL	1/1:125,15,0	1/1:172,15,0	0/1:72,0,38	0/0:0,24,241
OAR1	125713625	.	A	G	360.853	PASS	DP=53;VDB=4.86842e-05;SGB=12.909;RPBZ=-0.991251;MQBZ=-1.14539;MQSBZ=1.39992;BQBZ=-0.57754;FS=0;MQ0F=0;AC=3;AN=8;DP4=1,8,8,14;MQ=39	GT:PL	0/1:149,0,15	1/1:255,48,0	0/0:0,21,204	0/0:0,3,42
OAR1	12605682	.	C	G	96.3905	PASS	DP=43;VDB=0.0307704;SGB=-1.62982;RPBZ=-0.467866;MQBZ=-0.150396;MQSBZ=-2.65596;BQBZ=-1.40248;FS=0;MQ0F=0;AC=3;AN=8;DP4=11,8,2,3;MQ=40	GT:PL	0/0:0,30,255	0/0:0,15,160	0/1:27,0,129	1/1:114,12,0
OAR1	126629668	.	G	A	180.354	PASS	DP=33;VDB=0.585123;SGB=-2.0384;RPBZ=0.681009;MQBZ=1.16287;MQSBZ=-1.6298;BQBZ=1.74261;FS=0;MQ0F=0;AC=3;AN=8;DP4=5,6,5,2;MQ=41	GT:PL	0/1:115,0,17	0/0:0,18,204	0/1:75,0,27	0/1:30,0,102
OAR1	127333972	.	C	T	240.463	PASS	DP=36;VDB=0.548442;SGB=3.26741;RPBZ=-0.53236;MQBZ=0.948683;MQSBZ=-0.852803;BQBZ=0.114668;FS=0;MQ0F=0;AC=2;AN=8;DP4=4,6,4,5;MQ=41	GT:PL	0/0:0,3,42	0/0:0,21,216	0/1:185,0,21	0/1:94,0,24
OAR1	127472759	.	C	A	309.918	PASS	DP=32;VDB=0.00431792;SGB=-3.35608;RPBZ=0.130066;MQBZ=-1.10972;MQSBZ=0.750309;BQBZ=-0.247028;FS=0;MQ0F=0;AC=5;AN=8;DP4=6,1,9,3;MQ=40	GT:PL	0/1:30,0,36	1/1:125,12,0	0/1:64,0,108	0/1:130,0,54
OAR1	12816825	.	A	G	465.482	PASS	DP=47;VDB=0.0121912;SGB=3.00976;RPBZ=-0.726897;MQBZ=-0.989647;MQSBZ=0.593788;BQBZ=0.104285;FS=0;MQ0F=0;AC=6;AN=8;DP4=5,3,14,5;MQ=38	GT:PL	1/1:117,12,0	1/1:254,33,0	0/0:0,24,228	1/1:139,12,0
OAR1	128402944	.	A	G	451.544	PASS	DP=55;VDB=0.012761;SGB=-3.66468;RPBZ=0.915272;MQBZ=-2.18637;MQSBZ=-0.357829;BQBZ=-0.833829;FS=0;MQ0F=0;AC=5;AN=8;DP4=8,4,8,10;MQ=39	GT:PL	0/1:63,0,105	1/1:203,21,0	0/1:167,0,188	0/1:58,0,65
OAR1	12858893	.	T	A	210.047	PASS	DP=82;VDB=0.0260054;SGB=11.5453;RPBZ=0.164709;MQBZ=-0.801426;MQSBZ=0.883126;BQBZ=-0.886405;FS=0;MQ0F=0;AC=2;AN=8;DP4=18,17,7,3;MQ=38	GT:PL	0/0:0,39,255	0/0:0,30,255	0/0:0,36,255	1/1:255,30,0
OAR1	128607984	.	C	T	218.071	PASS	DP=57;VDB=0.012353;SGB=0.289452;RPBZ=0.857412;MQBZ=-1.24864;MQSBZ=-2.66389;BQBZ=-1.09935;FS=0;MQ0F=0;AC=2;AN=8;DP4=9,17,5,5;MQ=38	GT:PL	0/1:151,0,113	0/0:0,21,225	0/1:106,0,131	0/0:0,24,248
OAR1	128615423	.	A	G	685.372	PASS	DP=76;VDB=0.00341886;SGB=-4.16339;RPBZ=-1.91564;MQBZ=-1.47196;MQSBZ=0.603424;BQBZ=-0.926326;FS=0;MQ0F=0;AC=6;AN=8;DP4=8,5,16,10;MQ=41	GT:PL	0/1:151,0,118	1/1:240,27,0	0/1:214,0,236	1/1:119,9,0
OAR1	128645030	.	A	G	38.6859	PASS	DP=21;VDB=0.0279572;SGB=-2.36533;RPBZ=-0.283358;MQBZ=-0.994937;MQSBZ=0.391675;BQBZ=-1.84257;FS=0;MQ0F=0;AC=2;AN=8;DP4=4,5,0,3;MQ=40	GT:PL	0/1:44,0,70	0/0:0,12,148	0/1:33,0,75	0/0:0,3,42
OAR1	128860429	.	A	T	206.329	PASS	DP=78;VDB=0.0372991;SGB=-10.9633;RPBZ=-2.17779;MQBZ=-0.318612;MQSBZ=0.271713;BQBZ=-0.237723;FS=0;MQ0F=0.025641;AC=3;AN=8;DP4=19,13,3,7;MQ=37	GT:PL	0/0:0,30,252	1/1:181,12,0	0/1:70,0,247	0/0:0,33,255
OAR1	128866598	.	T	C	265.911	PASS	DP=58;VDB=0.213347;SGB=4.58191;RPBZ=1.22963;MQBZ=-0.650791;MQSBZ=2.31746;BQBZ=0.8044;FS=0;MQ0F=0;AC=2;AN=8;DP4=7,10,8,3;MQ=39	GT:PL	0/1:141,0,24	0/0:0,9,100	0/1:164,0,137	0/0:0,24,255
OAR1	128866640	.	T	C	525.395	PASS	DP=59;VDB=1.76013e-05;SGB=3.5179;RPBZ=1.50847;MQBZ=-0.873081;MQSBZ=-1.22231;BQBZ=-1.77748;FS=0;MQ0F=0;AC=4;AN=8;DP4=2,10,10,13;MQ=38	GT:PL	0/1:143,0,21	0/0:0,15,159	0/1:171,0,148	1/1:255,27,0
OAR1	128985158	.	G	A	350.776	PASS	DP=58;VDB=0.0195936;SGB=-0.987961;RPBZ=-0.42477;MQBZ=-1.78218;MQSBZ=1.08615;BQBZ=-0.41713;FS=0;MQ0F=0;AC=5;AN=8;DP4=12,8,9,4;MQ=40	GT:PL	0/1:70,0,210	1/1:162,15,0	1/1:164,15,0	0/0:0,30,255
OAR1	129172079	.	T	A	74.5544	PASS	DP=28;VDB=0.490096;SGB=-2.36533;RPBZ=0.285733;MQBZ=1.0618;MQSBZ=0.208855;BQBZ=1.24035;FS=0;MQ0F=0;AC=3;AN=8;DP4=7,6,0,3;MQ=39	GT:PL	1/1:77,6,0	0/0:0,24,210	0/1:42,3,0	0/0:0,15,165
OAR1	129745698	.	T	C	102.544	PASS	DP=46;VDB=0.756056;SGB=-2.00771;RPBZ=-0.620758;MQBZ=-2.23607;MQSBZ=0.845154;BQBZ=0.64667;FS=0;MQ0F=0;AC=2;AN=8;DP4=12,8,2,2;MQ=41	GT:PL	0/0:0,24,248	0/1:84,6,0	0/0:0,21,233	0/1:61,0,157
OAR1	12977965	.	A	G	562.284	PASS	DP=67;VDB=0.000730832;SGB=3.69457;RPBZ=-1.68935;MQBZ=-0.534021;MQSBZ=-0.116745;BQBZ=0.449562;FS=0;MQ0F=0;AC=4;AN=8;DP4=4,12,7,16;MQ=39	GT:PL	0/0:0,36,254	0/1:134,0,99	0/1:252,0,6	1/1:220,24,0
OAR1	129855467	.	A	C	146.987	PASS	DP=43;VDB=0.743816;SGB=7.39213;RPBZ=-1.00372;MQBZ=-2.73528;MQSBZ=0.324525;BQBZ=-1.4263;FS=0;MQ0F=0;AC=2;AN=8;DP4=4,12,3,4;MQ=39	GT:PL	0/0:0,27,255	1/1:191,21,0	0/0:0,6,68	0/0:0,15,172
OAR1	130130059	.	T	A	53.8422	PASS	DP=61;VDB=0.118267;SGB=-2.00512;RPBZ=2.354;MQBZ=-0.445914;MQSBZ=-0.0955609;BQBZ=0.605801;FS=0;MQ0F=0;AC=2;AN=8;DP4=18,13,2,2;MQ=37	GT:PL	0/1:24,0,131	0/0:0,39,255	0/0:0,27,251	0/1:70,0,110
OAR1	130165902	.	T	A	43.9853	PASS	DP=28;VDB=0.160332;SGB=-2.36533;RPBZ=1.84041;MQBZ=-0.593795;MQSBZ=0.676692;BQBZ=0.149956;FS=0;MQ0F=0;AC=2;AN=8;DP4=5,9,1,2;MQ=37	GT:PL	0/1:14,0,68	0/0:0,12,118	0/1:69,0,70	0/0:0,15,172
OAR1	130165906	.	A	T	47.2575	PASS	DP=28;VDB=0.160332;SGB=-2.36533;RPBZ=1.82158;MQBZ=-0.790666;MQSBZ=0.445435;BQBZ=-0.16538;FS=0;MQ0F=0;AC=2;AN=8;DP4=3,10,1,2;MQ=38	GT:PL	0/1:14,0,68	0/0:0,12,118	0/1:72,0,53	0/0:0,15,178
OAR1	130187136	.	G	C	570.064	PASS	DP=44;VDB=5.66994e-05;SGB=-3.88185;RPBZ=0.427321;MQBZ=3.14934;MQSBZ=0.403328;BQBZ=0.382325;FS=0;MQ0F=0;AC=6;AN=8;DP4=6,1,11,10;MQ=39	GT:PL	0/1:222,0,32	1/1:117,12,0	0/1:57,0,125	1/1:213,21,0
OAR1	130263206	.	C	T	50.1468	PASS	DP=35;VDB=0.827271;SGB=-2.36533;RPBZ=-0.111852;MQBZ=-0.792891;MQSBZ=0.390393;BQBZ=-0.792891;FS=0;MQ0F=0;AC=2;AN=8;DP4=9,7,2,1;MQ=40	GT:PL	0/1:57,0,163	0/0:0,18,179	0/1:33,0,66	0/0:0,9,102
OAR1	130378876	.	A	G	296.991	PASS	DP=37;VDB=0.0154685;SGB=4.64245;RPBZ=1.5765;MQBZ=0.289659;MQSBZ=0.801984;BQBZ=-0.195196;FS=0;MQ0F=0;AC=3;AN=8;DP4=4,4,6,5;MQ=39	GT:PL	0/1:105,0,30	0/0:0,15,169	1/1:236,24,0	0/0:0,6,69
OAR1	130378880	.	G	A	125.627	PASS	DP=37;VDB=0.167399;SGB=4.63151;RPBZ=0.351938;MQBZ=-0.0624775;MQSBZ=0.919821;BQBZ=1.05409;FS=0;MQ0F=0;AC=2;AN=8;DP4=7,8,3,2;MQ=39	GT:PL	0/0:0,12,146	1/1:169,15,0	0/0:0,27,255	0/0:0,6,82
OAR1	13044330	.	G	A	95.4822	PASS	DP=46;VDB=0.467314;SGB=-1.63269;RPBZ=1.30695;MQBZ=0.384879;MQSBZ=1.50739;BQBZ=1.28468;FS=0;MQ0F=0;AC=2;AN=8;DP4=18,6,5,0;MQ=38	GT:PL	0/0:0,24,146	0/1:58,0,115	0/1:77,0,161	0/0:0,18,211
OAR1	130682796	.	T	C	151.519	PASS	DP=51;VDB=0.0303686;SGB=6.01014;RPBZ=0.112753;MQBZ=-0.368748;MQSBZ=0.576439;BQBZ=0.675136;FS=0;MQ0F=0;AC=2;AN=8;DP4=12,10,3,3;MQ=39	GT:PL	0/0:0,27,255	1/1:196,18,0	0/0:0,24,224	0/0:0,15,158
OAR1	130811582	.	T	G	243.484	PASS	DP=51;VDB=0.0302412;SGB=-1.34602;RPBZ=0.433804;MQBZ=-2.06269;MQSBZ=0.183303;BQBZ=-1.31294;FS=0;MQ0F=0;AC=4;AN=8;DP4=7,12,2,9;MQ=38	GT:PL	0/1:130,0,177	0/0:0,30,255	0/1:15,0,69	1/1:142,15,0
OAR1	130992647	.	G	A	151.21	PASS	DP=29;VDB=0.264615;SGB=2.06895;RPBZ=1.28049;MQBZ=-0.788582;MQSBZ=0.0606601;BQBZ=-2.0368;FS=0;MQ0F=0;AC=2;AN=8;DP4=5,5,5,2;MQ=38	GT:PL	0/0:0,15,183	0/1:156,0,3	0/1:33,0,75	0/0:0,6,65
OAR1	13177701	.	G	A	109.996	PASS	DP=15;VDB=0.0833169;SGB=0.618465;RPBZ=-0.46718;MQBZ=0.745356;BQBZ=0;FS=0;MQ0F=0;AC=4;AN=8;DP4=0,9,0,5;MQ=40	GT:PL	1/1:90,9,0	0/0:0,15,132	1/1:66,6,0	0/0:0,12,99
OAR1	131795496	.	G	T	366.98	PASS	DP=45;VDB=0.00150628;SGB=1.3264;RPBZ=0.0490502;MQBZ=-1.44741;MQSBZ=-2.0434;BQBZ=1.98778;FS=0;MQ0F=0;AC=5;AN=8;DP4=6,6,9,6;MQ=38	GT:PL	0/1:95,0,72	1/1:179,18,0	1/1:138,12,0	0/0:0,27,230
OAR1	131832611	.	T	G	37.5721	PASS	DP=24;VDB=0.192436;SGB=1.90845;RPBZ=-0.681766;MQBZ=-1.82574;MQSBZ=-0.92582;BQBZ=-2.68742;FS=0;MQ0F=0;AC=2;AN=8;DP4=5,5,1,2;MQ=39	GT:PL	0/0:0,9,118	0/0:0,6,77	0/0:0,15,172	1/1:79,9,0
OAR1	132244829	.	G	C	72.0062	PASS	DP=16;VDB=0.100421;SGB=2.63855;RPBZ=-0.500435;MQBZ=-1.67705;BQBZ=-1.69031;FS=0;MQ0F=0;AC=2;AN=8;DP4=5,0,4,0;MQ=39	GT:PL	0/0:0,6,77	0/0:0,3,42	0/0:0,6,77	1/1:113,12,0
OAR1	132313340	.	T	A	60.8373	PASS	DP=40;VDB=0.450604;SGB=1.90845;RPBZ=0.191671;MQBZ=-0.497909;MQSBZ=-0.882412;BQBZ=-0.715329;FS=0;MQ0F=0;AC=2;AN=8;DP4=9,10,1,2;MQ=37	GT:PL	1/1:103,9,0	0/0:0,9,102	0/0:0,21,199	0/0:0,27,255
OAR1	132550599	.	A	T	110.788	PASS	DP=59;VDB=0.0408989;SGB=-0.866853;RPBZ=0.930779;MQBZ=-1.47346;MQSBZ=1.3069;BQBZ=-0.0659273;FS=0;MQ0F=0;AC=2;AN=8;DP4=22,8,4,3;MQ=37	GT:PL	0/0:0,33,250	0/1:25,0,183	0/1:125,0,63	0/0:0,24,233
OAR1	132613644	.	A	G	48.0979	PASS	DP=53;VDB=0.698002;SGB=-2.00771;RPBZ=-0.794277;MQBZ=-0.183401;MQSBZ=0.356631;BQBZ=-0.953615;FS=0;MQ0F=0.0188679;AC=2;AN=8;DP4=12,12,4,0;MQ=37	GT:PL	0/1:43,0,65	0/0:0,27,252	0/1:45,0,197	0/0:0,12,133
OAR1	132613648	.	G	A	130.666	PASS	DP=50;VDB=0.0256605;SGB=-1.63269;RPBZ=-1.78925;MQBZ=1.12611;MQSBZ=1.2453;BQBZ=1.88342;FS=0;MQ0F=0;AC=2;AN=8;DP4=11,12,4,1;MQ=38	GT:PL	0/1:63,0,82	0/0:0,27,242	0/0:0,30,255	0/1:107,0,11
OAR1	132721075	.	G	A	226.065	PASS	DP=60;VDB=0.443772;SGB=0.675585;RPBZ=0.0173311;MQBZ=-0.675137;MQSBZ=2.73297;BQBZ=-1.15191;FS=0;MQ0F=0;AC=2;AN=8;DP4=14,11,5,6;MQ=37	GT:PL	0/1:148,0,148	0/0:0,27,244	0/1:117,0,122	0/0:0,21,204
OAR1	132721115	.	A	G	111.797	PASS	DP=59;VDB=0.348672;SGB=-1.25176;RPBZ=-2.25378;MQBZ=-0.5498;MQSBZ=0.0948203;BQBZ=2.19957;FS=0;MQ0F=0;AC=2;AN=8;DP4=7,22,2,4;MQ=37	GT:PL	0/0:0,33,238	0/0:0,24,178	0/1:93,0,116	0/1:58,0,120
OAR1	132721141	.	C	T	132.355	PASS	DP=38;VDB=0.377852;SGB=1.24088;RPBZ=-0.177367;MQBZ=0.381112;MQSBZ=-0.734497;FS=0;MQ0F=0;AC=2;AN=8;DP4=5,8,2,4;MQ=34	GT:PL	0/0:0,18,191	0/0:0,12,102	0/1:110,3,0	0/1:63,0,63
OAR1	132801707	.	G	A	35.2156	PASS	DP=12;VDB=0.0560361;SGB=1.11484;RPBZ=1.77123;MQBZ=-1.82574;MQSBZ=1.22474;BQBZ=-1;FS=0;MQ0F=0;AC=2;AN=8;DP4=2,1,3,0;MQ=35	GT:PL	0/0:0,3,40	1/1:74,9,0	0/0:0,3,42	0/0:0,3,42
OAR1	132852523	.	C	T	634.515	PASS	DP=55;VDB=0.000798307;SGB=-0.922273;RPBZ=-0.741671;MQBZ=-0.689008;MQSBZ=-0.577751;BQBZ=-1.13076;FS=0;MQ0F=0;AC=6;AN=8;DP4=3,1,13,14;MQ=40	GT:PL	1/1:255,39,0	1/1:195,21,0	0/1:68,0,33	0/1:156,0,95
OAR1	133097472	.	T	G	120.4	PASS	DP=12;VDB=0.0459681;SGB=-0.87936;RPBZ=1.54303;MQBZ=-1.38873;MQSBZ=-0.154303;BQBZ=0;FS=0;MQ0F=0;AC=6;AN=8;DP4=2,1,4,2;MQ=34	GT:PL	0/1:69,0,27	1/1:44,6,0	1/1:48,6,0	0/1:0,6,78
OAR1	133300304	.	G	A	631.633	PASS	DP=68;VDB=0.213393;SGB=-4.14947;RPBZ=-1.52193;MQBZ=-0.129466;MQSBZ=-2.01417;BQBZ=0.15342;FS=0;MQ0F=0;AC=5;AN=8;DP4=7,3,18,8;MQ=39	GT:PL	0/1:241,0,9	1/1:203,24,0	0/1:167,0,74	0/1:60,0,178
OAR1	133378653	.	C	A	210.019	PASS	DP=109;VDB=0.000294066;SGB=28.1775;RPBZ=0.161031;MQBZ=-0.0895637;MQSBZ=0.955346;BQBZ=3.03347;FS=0;MQ0F=0;AC=2;AN=8;DP4=24,15,15,7;MQ=38	GT:PL	0/0:0,42,255	1/1:255,66,0	0/0:0,42,255	0/0:0,33,255
OAR1	133378667	.	C	G	236.033	PASS	DP=108;VDB=0.0261047;SGB=0.675585;RPBZ=0.037328;MQBZ=0.467901;MQSBZ=1.21095;BQBZ=-1.4057;FS=0;MQ0F=0;AC=2;AN=8;DP4=30,21,5,6;MQ=38	GT:PL	0/1:117,0,203	0/0:0,72,255	0/0:0,42,255	0/1:158,0,91
OAR1	133880442	.	A	T	570.289	PASS	DP=65;VDB=0.00569048;SGB=-3.78375;RPBZ=-1.36072;MQBZ=-1.11249;MQSBZ=-0.662124;BQBZ=-0.155209;FS=0;MQ0F=0;AC=6;AN=8;DP4=6,6,15,12;MQ=38	GT:PL	1/1:255,42,0	1/1:210,21,0	0/1:104,0,179	0/1:41,0,163
OAR1	133911666	.	C	T	855.368	PASS	DP=84;VDB=0.000557338;SGB=-4.70764;RPBZ=-2.00079;MQBZ=-1.31821;MQSBZ=-1.01022;BQBZ=-1.53339;FS=0;MQ0F=0;AC=6;AN=8;DP4=4,4,17,20;MQ=39	GT:PL	1/1:255,27,0	1/1:255,39,0	0/1:224,0,172	0/1:161,0,60
OAR1	134696319	.	T	G	203.836	PASS	DP=57;VDB=0.00921625;SGB=-0.0958944;RPBZ=2.7673;MQBZ=-1.54018;MQSBZ=-1.08821;BQBZ=1.13388;FS=0;MQ0F=0;AC=2;AN=8;DP4=15,9,6,3;MQ=40	GT:PL	0/1:47,0,72	0/1:196,0,51	0/0:0,33,253	0/0:0,27,255
OAR1	134708123	.	A	G	107.372	PASS	DP=28;VDB=0.141787;SGB=-2.00771;RPBZ=0.724012;MQBZ=0.632456;MQSBZ=-0.632456;FS=0;MQ0F=0;AC=3;AN=8;DP4=3,7,1,3;MQ=40	GT:PL	0/1:65,0,53	0/0:0,6,84	0/0:0,18,192	1/1:84,6,0
OAR1	134912337	.	T	C	40.8492	PASS	DP=21;VDB=0.0221621;SGB=1.90845;RPBZ=1.86684;MQBZ=0.547723;MQSBZ=-0.547723;BQBZ=-2.5514;FS=0;MQ0F=0;AC=2;AN=8;DP4=3,7,0,3;MQ=40	GT:PL	0/0:0,6,77	1/1:82,9,0	0/0:0,18,189	0/0:0,6,84
OAR1	135518826	.	A	G	37.6557	PASS	DP=47;VDB=0.107235;SGB=-2.36533;RPBZ=0.340102;MQBZ=0.369274;MQSBZ=-0.75;BQBZ=1.31543;FS=0;MQ0F=0;AC=2;AN=8;DP4=8,14,1,2;MQ=41	GT:PL	0/0:0,12,146	0/1:12,0,234	0/0:0,15,144	0/1:66,0,123
OAR1	135588916	.	C	T	209.916	PASS	DP=41;VDB=0.0130273;SGB=2.64773;RPBZ=-0.226766;MQBZ=0.730297;MQSBZ=-0.877058;BQBZ=0.0839018;FS=0;MQ0F=0;AC=3;AN=8;DP4=8,7,2,6;MQ=41	GT:PL	0/0:0,21,222	1/1:183,18,0	0/1:72,0,60	0/0:0,18,198
OAR1	135786660	.	G	A	94.1395	PASS	DP=40;VDB=0.265958;SGB=-1.63269;RPBZ=2.2386;MQBZ=-1.08888;MQSBZ=1.03427;BQBZ=2.68337;FS=0;MQ0F=0;AC=2;AN=8;DP4=18,3,4,1;MQ=38	GT:PL	0/0:0,24,169	0/0:0,15,106	0/1:77,0,183	0/1:56,0,23
OAR1	135998767	.	C	G	91.5254	PASS	DP=29;VDB=0.140599;SGB=-7.88834;RPBZ=0;MQBZ=0.0708934;MQSBZ=-1.01681;BQBZ=0.752773;FS=0;MQ0F=0;AC=3;AN=8;DP4=2,10,1,4;MQ=36	GT:PL	0/1:29,0,127	0/0:0,6,55	0/1:75,0,33	0/1:27,0,134
OAR1	136415964	.	G	A	95.6859	PASS	DP=20;VDB=0.0797974;SGB=2.63855;RPBZ=-1.18341;MQBZ=0.131762;MQSBZ=-0.903696;FS=0;MQ0F=0;AC=2;AN=8;DP4=3,3,2,2;MQ=36	GT:PL	0/0:0,3,23	1/1:137,12,0	0/0:0,9,103	0/0:0,6,84
OAR1	136873542	.	C	T	56.5559	PASS	DP=24;VDB=0.0649539;SGB=-2.36533;RPBZ=1.18213;MQBZ=0.522233;MQSBZ=1.34164;BQBZ=1.19087;FS=0;MQ0F=0;AC=2;AN=8;DP4=5,6,0,3;MQ=40	GT:PL	0/1:27,0,123	0/0:0,9,101	0/1:68,0,33	0/0:0,9,113
OAR1	137031344	.	A	G	352.802	PASS	DP=67;VDB=0.34981;SGB=6.64074;RPBZ=-1.20776;MQBZ=0.78019;MQSBZ=-0.872872;BQBZ=-1.16635;FS=0;MQ0F=0;AC=3;AN=8;DP4=10,13,6,8;MQ=41	GT:PL	0/1:164,0,166	0/0:0,15,183	0/0:0,36,255	1/1:234,24,0
OAR1	137432547	.	G	A	208.526	PASS	DP=42;VDB=0.132938;SGB=-0.867633;RPBZ=1.44548;MQBZ=0;MQSBZ=-0.525525;BQBZ=0.370492;FS=0;MQ0F=0;AC=3;AN=8;DP4=8,8,3,4;MQ=39	GT:PL	0/0:0,18,172	0/1:100,0,96	0/0:0,21,226	1/1:153,12,0
OAR1	137463389	.	A	G	565.76	PASS	DP=67;VDB=0.0624489;SGB=3.49265;RPBZ=-0.330495;MQBZ=-1.71424;MQSBZ=0.705484;BQBZ=-0.331543;FS=0;MQ0F=0;AC=4;AN=8;DP4=6,6,11,12;MQ=38	GT:PL	0/0:0,27,255	1/1:211,21,0	0/1:208,0,54	0/1:192,0,15
OAR1	137479259	.	T	C	616.712	PASS	DP=78;VDB=0.00140948;SGB=5.21739;RPBZ=-1.1646;MQBZ=-2.93911;MQSBZ=-0.280842;BQBZ=1.20929;FS=0;MQ0F=0;AC=5;AN=8;DP4=9,6,11,17;MQ=41	GT:PL	0/0:0,27,255	1/1:178,15,0	0/1:229,0,165	1/1:255,42,0
OAR1	137840720	.	A	T	211.646	PASS	DP=50;VDB=0.000671399;SGB=10.0035;RPBZ=-0.891472;MQBZ=0.343824;MQSBZ=0.824085;BQBZ=1.17851;FS=0;MQ0F=0;AC=2;AN=8;DP4=9,6,2,8;MQ=40	GT:PL	0/0:0,33,255	0/0:0,9,118	1/1:255,30,0	0/0:0,3,42
OAR1	137864118	.	G	A	567.332	PASS	DP=55;VDB=1.54797e-05;SGB=2.99515;RPBZ=0.580825;MQBZ=-1.38013;MQSBZ=-0.510392;BQBZ=-0.94337;FS=0;MQ0F=0;AC=5;AN=8;DP4=5,4,14,7;MQ=41	GT:PL	0/1:230,0,12	0/0:0,24,255	1/1:202,18,0	1/1:181,18,0
OAR1	13830783	.	G	A	362.188	PASS	DP=34;VDB=0.0869849;SGB=-3.38652;RPBZ=-2.64009;MQBZ=-1.19024;MQSBZ=-0.65192;BQBZ=0;FS=0;MQ0F=0;AC=5;AN=8;DP4=3,2,6,6;MQ=39	GT:PL	0/1:74,0,30	0/1:73,0,33	1/1:153,12,0	0/1:102,0,96
OAR1	13866337	.	G	A	481.918	PASS	DP=43;VDB=0.00423809;SGB=2.31968;RPBZ=-1.04426;MQBZ=-0.99584;MQSBZ=0.17552;BQBZ=-0.148478;FS=0;MQ0F=0;AC=6;AN=8;DP4=2,5,8,10;MQ=37	GT:PL	0/0:0,21,211	1/1:232,24,0	1/1:217,24,0	1/1:77,6,0
OAR1	13873157	.	G	A	240.574	PASS	DP=13;VDB=4.10786e-05;SGB=0.124692;RPBZ=1.78218;MQBZ=2.68742;FS=0;MQ0F=0;AC=6;AN=8;DP4=0,3,0,10;MQ=39	GT:PL	0/0:0,9,71	1/1:66,6,0	1/1:126,15,0	1/1:90,9,0
OAR1	138770625	.	T	C	75.1043	PASS	DP=20;VDB=0.138245;SGB=2.63855;RPBZ=0;MQBZ=-1.32288;MQSBZ=0.912871;BQBZ=-1.75106;FS=0;MQ0F=0;AC=2;AN=8;DP4=3,4,3,1;MQ=40	GT:PL	1/1:117,12,0	0/0:0,6,77	0/0:0,9,108	0/0:0,6,77
OAR1	138870961	.	T	A	84.0064	PASS	DP=18;VDB=0.23997;SGB=2.63855;RPBZ=-0.385518;MQBZ=-1.11803;MQSBZ=0.894427;FS=0;MQ0F=0;AC=2;AN=8;DP4=3,2,2,2;MQ=38	GT:PL	0/0:0,6,84	0/0:0,3,42	0/0:0,6,84	1/1:125,12,0
OAR1	139493607	.	T	G	220.214	PASS	DP=35;VDB=0.00457854;SGB=3.22748;RPBZ=0.708143;MQBZ=1.28259;MQSBZ=-1.5071;BQBZ=1.17404;FS=0;MQ0F=0;AC=3;AN=8;DP4=5,9,5,4;MQ=37	GT:PL	1/1:131,15,0	0/0:0,15,123	0/0:0,18,139	0/1:134,0,93
OAR1	139573688	.	A	T	149.298	PASS	DP=11;VDB=0.00433074;SGB=1.81614;RPBZ=-0.820233;MQBZ=0.431422;BQBZ=-0.612372;FS=0;MQ0F=0;AC=5;AN=8;DP4=3,0,8,0;MQ=34	GT:PL	0/1:0,3,23	1/1:91,12,0	1/1:102,12,0	0/0:0,6,66
OAR1	139623741	.	C	T	391.134	PASS	DP=42;VDB=0.00522732;SGB=1.57516;RPBZ=1.14318;MQBZ=-1.66132;MQSBZ=-1.66132;BQBZ=-0.485803;FS=0;MQ0F=0;AC=5;AN=8;DP4=6,3,9,6;MQ=38	GT:PL	0/0:0,18,196	1/1:146,12,0	1/1:216,24,0	0/1:74,0,101
OAR1	13977046	.	C	G	266.682	PASS	DP=68;VDB=0.00261838;SGB=-8.51765;RPBZ=0.0160634;MQBZ=-4.36614;MQSBZ=-0.20418;BQBZ=-0.0697297;FS=0;MQ0F=0.0147059;AC=4;AN=8;DP4=13,8,11,4;MQ=35	GT:PL	0/1:110,0,121	0/1:59,0,62	0/1:59,0,187	0/1:77,0,158
OAR1	13977062	.	T	A	236.557	PASS	DP=69;VDB=0.000538143;SGB=-8.51654;RPBZ=0.267266;MQBZ=-4.25039;MQSBZ=0.187637;BQBZ=0.143527;FS=0;MQ0F=0;AC=4;AN=8;DP4=11,9,11,4;MQ=35	GT:PL	0/1:110,0,116	0/1:62,0,72	0/1:25,0,205	0/1:78,0,124
OAR1	13977065	.	T	C	228.81	PASS	DP=70;VDB=0.00283168;SGB=-8.20593;RPBZ=0.235389;MQBZ=-4.25841;MQSBZ=0.600985;BQBZ=0.916777;FS=0;MQ0F=0.0142857;AC=4;AN=8;DP4=13,10,10,4;MQ=34	GT:PL	0/1:110,0,116	0/1:56,0,98	0/1:25,0,205	0/1:77,0,158
OAR1	13977118	.	G	A	70.2183	PASS	DP=26;VDB=0.0105128;SGB=-2.21267;RPBZ=1.36656;MQBZ=-3.31561;MQSBZ=0.323571;BQBZ=-1.5899;FS=0;MQ0F=0;AC=3;AN=8;DP4=4,3,4,2;MQ=33	GT:PL	0/1:42,0,30	0/1:31,0,75	0/0:0,6,77	0/1:36,0,65
OAR1	140036870	.	G	A	556.983	PASS	DP=49;VDB=0.002931;SGB=-1.20259;RPBZ=0;MQBZ=0;MQSBZ=0.268509;BQBZ=-0.244219;FS=0;MQ0F=0;AC=6;AN=8;DP4=3,2,9,13;MQ=38	GT:PL	0/1:30,0,81	1/1:219,24,0	1/1:255,30,0	0/1:92,0,63
OAR1	140873089	.	A	T	43.7603	PASS	DP=55;VDB=0.0312982;SGB=-2.36533;RPBZ=-0.90993;MQBZ=0.585946;MQSBZ=0.118552;BQBZ=1.21337;FS=0;MQ0F=0;AC=2;AN=8;DP4=17,11,2,1;MQ=40	GT:PL	0/1:15,0,224	0/0:0,15,157	0/0:0,36,255	0/1:69,0,99
OAR1	141486399	.	A	G	468.158	PASS	DP=42;VDB=0.00323978;SGB=-3.64751;RPBZ=0.0670309;MQBZ=-0.303991;MQSBZ=0.382141;BQBZ=0.123497;FS=0;MQ0F=0;AC=5;AN=8;DP4=4,3,5,11;MQ=40	GT:PL	0/1:102,0,69	1/1:154,15,0	0/1:151,0,57	0/1:101,0,96
OAR1	141669960	.	C	T	320.691	PASS	DP=60;VDB=0.000424028;SGB=5.97069;RPBZ=-2.1052;MQBZ=-0.10313;MQSBZ=0.604976;BQBZ=-0.686935;FS=0;MQ0F=0.0166667;AC=3;AN=8;DP4=12,8,4,9;MQ=37	GT:PL	0/0:0,30,255	0/1:147,0,92	0/0:0,18,195	1/1:219,24,0
OAR1	142169550	.	G	A	75.2501	PASS	DP=18;VDB=0.00107756;SGB=2.06895;RPBZ=1.95223;MQBZ=-2.14053;FS=0;MQ0F=0;AC=2;AN=8;DP4=11,0,7,0;MQ=35	GT:PL	0/1:11,0,71	0/0:0,9,81	0/1:102,0,66	0/0:0,6,66
OAR1	142169552	.	A	G	72.8708	PASS	DP=22;VDB=0.0012151;SGB=-0.864905;RPBZ=2.39671;MQBZ=-2.51194;BQBZ=0.383482;FS=0;MQ0F=0;AC=2;AN=8;DP4=14,0,7,0;MQ=36	GT:PL	0/1:11,0,71	0/0:0,15,115	0/1:100,0,83	0/0:0,6,66
OAR1	142169558	.	C	T	90.296	PASS	DP=23;VDB=0.0348254;SGB=-1.55206;RPBZ=1.10623;MQBZ=-2.02504;BQBZ=-2.25915;FS=0;MQ0F=0;AC=3;AN=8;DP4=14,0,9,0;MQ=37	GT:PL	0/1:11,0,71	0/1:14,0,104	0/1:105,0,83	0/0:0,6,66
OAR1	142169562	.	A	T	38.6811	PASS	DP=23;VDB=0.0371434;SGB=-1.55206;RPBZ=1.10595;MQBZ=-2.02504;BQBZ=-0.322382;FS=0;MQ0F=0;AC=2;AN=8;DP4=14,0,9,0;MQ=37	GT:PL	0/0:11,20,75	0/1:18,0,104	0/1:60,0,85	0/0:0,6,66
OAR1	142169651	.	T	A	673.578	PASS	DP=80;VDB=0.000124331;SGB=-11.9013;RPBZ=1.66478;MQBZ=0.656079;MQSBZ=-1.67181;BQBZ=0.398873;FS=0;MQ0F=0;AC=4;AN=8;DP4=6,13,16,10;MQ=39	GT:PL	0/1:210,0,71	0/1:140,0,183	0/1:184,0,148	0/1:178,0,60
OAR1	142180236	.	A	G	278.542	PASS	DP=52;VDB=0.227606;SGB=4.58191;RPBZ=-0.26033;MQBZ=0.131441;MQSBZ=0.389156;BQBZ=-0.325185;FS=0;MQ0F=0;AC=2;AN=8;DP4=9,8,7,4;MQ=41	GT:PL	0/1:165,0,18	0/0:0,15,172	0/1:153,0,152	0/0:0,18,193
OAR1	14241274	.	G	A	238.027	PASS	DP=90;VDB=0.000262524;SGB=2.60706;RPBZ=1.41619;MQBZ=-0.309653;MQSBZ=-0.852152;BQBZ=-1.68529;FS=0;MQ0F=0;AC=3;AN=8;DP4=18,16,8,8;MQ=39	GT:PL	0/0:0,24,255	0/1:29,0,225	0/0:0,51,255	1/1:255,42,0
OAR1	143104518	.	G	A	174.254	PASS	DP=28;VDB=0.0511907;SGB=-2.22809;RPBZ=1.24864;MQBZ=0.816497;MQSBZ=1.22474;BQBZ=1.51911;FS=0;MQ0F=0;AC=4;AN=8;DP4=4,5,2,4;MQ=41	GT:PL	0/0:0,9,99	0/1:63,0,158	0/1:68,0,33	1/1:84,6,0
OAR1	14322979	.	G	C	285.198	PASS	DP=63;VDB=0.00102026;SGB=0.668317;RPBZ=2.21767;MQBZ=-0.940966;MQSBZ=0.532291;BQBZ=1.05015;FS=0;MQ0F=0;AC=5;AN=8;DP4=3,2,12,0;MQ=40	GT:PL	1/1:127,12,0	1/1:61,6,0	0/0:0,12,146	0/1:141,0,21
OAR1	143454792	.	C	A	251.241	PASS	DP=53;VDB=0.0145571;SGB=-1.2257;RPBZ=0.428686;MQBZ=0.212615;MQSBZ=1.50815;BQBZ=-1.71835;FS=0;MQ0F=0;AC=4;AN=8;DP4=10,8,7,4;MQ=40	GT:PL	0/1:60,0,189	0/1:10,0,146	0/0:0,21,223	1/1:226,24,0
OAR1	144092064	.	A	C	269.338	PASS	DP=24;VDB=0.158012;SGB=-0.179869;RPBZ=0.178539;MQBZ=1.79284;MQSBZ=-1.56492;BQBZ=-0.783604;FS=0;MQ0F=0;AC=5;AN=8;DP4=2,4,6,3;MQ=40	GT:PL	1/1:134,12,0	0/1:66,0,72	0/0:0,12,128	1/1:113,9,0
OAR1	144812109	.	T	G	105.523	PASS	DP=25;VDB=0.43429;SGB=3.26056;RPBZ=0.933716;MQBZ=0.632456;MQSBZ=-0.632456;BQBZ=1.19087;FS=0;MQ0F=0;AC=2;AN=8;DP4=3,7,1,3;MQ=40	GT:PL	0/0:0,9,101	0/0:0,6,84	0/0:0,15,163	1/1:148,12,0
OAR1	145253417	.	C	T	632.551	PASS	DP=78;VDB=1.5227e-05;SGB=-11.2871;RPBZ=1.14169;MQBZ=-0.954919;MQSBZ=-1.40029;BQBZ=-1.22624;FS=0;MQ0F=0;AC=5;AN=8;DP4=10,7,10,14;MQ=40	GT:PL	0/1:111,0,144	0/1:163,0,160	0/1:143,0,163	1/1:255,27,0
OAR1	145292105	.	T	C	110.971	PASS	DP=26;VDB=0.0243383;SGB=3.78388;RPBZ=0.133775;MQBZ=-0.0927642;MQSBZ=1.39146;BQBZ=-1.11555;FS=0;MQ0F=0;AC=2;AN=8;DP4=3,6,2,3;MQ=38	GT:PL	0/0:0,12,148	0/0:0,6,84	0/0:0,9,98	1/1:154,15,0
OAR1	145312779	.	A	G	371.585	PASS	DP=99;VDB=0.00468179;SGB=3.37952;RPBZ=0.248823;MQBZ=0.318567;MQSBZ=0.688868;BQBZ=-0.00946304;FS=0;MQ0F=0;AC=3;AN=8;DP4=24,17,6,12;MQ=41	GT:PL	0/1:162,0,145	0/0:0,48,255	0/0:0,57,255	1/1:255,33,0
OAR1	145332872	.	C	T	548.654	PASS	DP=60;VDB=0.00223162;SGB=3.72757;RPBZ=1.01639;MQBZ=-0.0783009;MQSBZ=-0.538186;BQBZ=-0.119391;FS=0;MQ0F=0;AC=5;AN=8;DP4=9,2,9,14;MQ=39	GT:PL	0/1:100,0,101	1/1:239,27,0	1/1:255,33,0	0/0:0,24,201
OAR1	145408425	.	A	T	506.427	PASS	DP=47;VDB=0.000114913;SGB=-3.69895;RPBZ=-0.296516;MQBZ=0.292195;MQSBZ=-0.8491;BQBZ=1.30171;FS=0;MQ0F=0;AC=5;AN=8;DP4=2,6,7,12;MQ=39	GT:PL	0/1:27,0,104	0/1:105,0,58	0/1:210,0,23	1/1:204,21,0
OAR1	145577080	.	C	T	76.8915	PASS	DP=20;VDB=0.631784;SGB=-1.62982;RPBZ=1.25171;MQBZ=-1.76953;MQSBZ=-0.467365;BQBZ=0.55156;FS=0;MQ0F=0;AC=2;AN=8;DP4=11,0,4,1;MQ=34	GT:PL	0/1:24,0,46	0/1:91,0,49	0/0:0,6,61	0/0:0,12,107
OAR1	145614622	.	G	A	92.4501	PASS	DP=12;VDB=0.303109;SGB=-0.661244;RPBZ=-0.53513;MQBZ=0.440959;MQSBZ=0.966092;BQBZ=0;FS=0;MQ0F=0;AC=5;AN=8;DP4=3,0,2,2;MQ=36	GT:PL	0/1:36,0,36	1/1:14,3,0	0/0:0,6,38	1/1:82,6,0
OAR1	146184667	.	T	C	155.685	PASS	DP=15;VDB=0.0609326;SGB=-0.821;RPBZ=0.974279;MQBZ=-0.816497;MQSBZ=-0.654654;BQBZ=-0.115728;FS=0;MQ0F=0;AC=6;AN=8;DP4=1,3,2,4;MQ=40	GT:PL	0/0:0,12,134	1/1:62,6,0	1/1:42,3,0	1/1:93,9,0
OAR1	146670105	.	G	C	70.6897	PASS	DP=32;VDB=0.579441;SGB=-7.26569;RPBZ=-0.107369;MQBZ=0.980779;MQSBZ=0.144161;BQBZ=0.0634332;FS=0;MQ0F=0;AC=3;AN=8;DP4=10,4,2,2;MQ=39	GT:PL	0/1:18,0,34	0/0:0,15,150	0/1:21,0,157	0/1:72,0,72
OAR1	146670140	.	T	C	54.1005	PASS	DP=33;VDB=0.220755;SGB=-2.36533;RPBZ=0.126143;MQBZ=0.852381;MQSBZ=-1.35993;BQBZ=0.852381;FS=0;MQ0F=0;AC=2;AN=8;DP4=5,9,1,2;MQ=39	GT:PL	0/0:0,3,40	0/0:0,15,142	0/1:21,0,177	0/1:72,0,72
OAR1	146948886	.	C	T	306.319	PASS	DP=89;VDB=0.0472354;SGB=2.99324;RPBZ=-0.0631367;MQBZ=-2.22505;MQSBZ=-0.688448;BQBZ=-1.23505;FS=0;MQ0F=0.011236;AC=3;AN=8;DP4=18,14,10,7;MQ=39	GT:PL	0/0:0,33,255	0/1:97,0,255	1/1:255,36,0	0/0:0,27,255
OAR1	146960451	.	C	T	329.469	PASS	DP=108;VDB=0.178908;SGB=3.76583;RPBZ=-0.0163641;MQBZ=0.520266;MQSBZ=1.39414;BQBZ=-0.497631;FS=0;MQ0F=0;AC=3;AN=8;DP4=21,19,11,8;MQ=38	GT:PL	0/0:0,51,255	0/1:120,0,216	1/1:255,45,0	0/0:0,45,255
OAR1	146971452	.	T	C	296.545	PASS	DP=62;VDB=0.451699;SGB=0.675785;RPBZ=1.07273;MQBZ=0.723747;MQSBZ=-1.06458;BQBZ=-0.55261;FS=0;MQ0F=0;AC=3;AN=8;DP4=12,9,5,6;MQ=41	GT:PL	0/0:0,15,183	0/1:87,0,192	1/1:255,24,0	0/0:0,24,245
OAR1	147271904	.	G	A	210.532	PASS	DP=45;VDB=0.0042011;SGB=8.72037;RPBZ=-1.55169;MQBZ=-1.51579;MQSBZ=-0.133889;BQBZ=0.156008;FS=0;MQ0F=0;AC=2;AN=8;DP4=8,7,5,4;MQ=40	GT:PL	1/1:255,27,0	0/0:0,9,113	0/0:0,15,158	0/0:0,21,228
OAR1	147688594	.	A	G	198.307	PASS	DP=25;VDB=0.0778098;SGB=3.07665;RPBZ=0.294802;MQBZ=-1.16775;MQSBZ=-0.350325;BQBZ=0.547723;FS=0;MQ0F=0;AC=3;AN=8;DP4=4,1,4,4;MQ=39	GT:PL	0/1:24,3,0	0/0:0,9,118	0/0:0,6,66	1/1:218,21,0
OAR1	148197977	.	C	T	111.381	PASS	DP=75;VDB=0.0493998;SGB=-1.25106;RPBZ=-1.03122;MQBZ=0.200582;MQSBZ=0.714574;BQBZ=0.919866;FS=0;MQ0F=0;AC=2;AN=8;DP4=10,29,3,3;MQ=39	GT:PL	0/1:99,0,78	0/1:52,0,210	0/0:0,54,255	0/0:0,30,255
OAR1	148263934	.	T	C	305.527	PASS	DP=42;VDB=0.00139763;SGB=6.73996;RPBZ=1.38234;MQBZ=-1.75068;MQSBZ=-0.686591;BQBZ=-1.05306;FS=0;MQ0F=0;AC=3;AN=8;DP4=1,9,7,7;MQ=36	GT:PL	0/0:0,12,143	0/1:99,0,87	1/1:251,30,0	0/0:0,9,92
OAR1	148563028	.	A	T	43.6117	PASS	DP=34;VDB=0.17915;SGB=-2.36533;RPBZ=-1.13846;MQBZ=0.65192;MQSBZ=1.16287;BQBZ=0.65192;FS=0;MQ0F=0;AC=2;AN=8;DP4=10,5,1,2;MQ=39	GT:PL	0/0:0,6,77	0/1:24,0,151	0/0:0,12,133	0/1:60,0,137
OAR1	149751455	.	A	G	190.39	PASS	DP=32;VDB=0.0827521;SGB=1.94896;RPBZ=1.2789;MQBZ=-0.348466;MQSBZ=1.37437;BQBZ=1.22202;FS=0;MQ0F=0;AC=3;AN=8;DP4=7,3,2,5;MQ=39	GT:PL	0/1:68,0,33	0/0:0,15,183	0/0:0,12,113	1/1:167,15,0
OAR1	149775438	.	G	C	39.134	PASS	DP=14;VDB=0.06;SGB=-1.03207;RPBZ=-1.95402;FS=0;MQ0F=0;AC=2;AN=8;DP4=2,3,0,2;MQ=42	GT:PL	0/0:0,6,84	0/1:36,0,36	0/1:42,3,0	0/0:0,6,84
OAR1	149966726	.	G	A	83.4624	PASS	DP=14;VDB=0.0256605;SGB=3.78388;RPBZ=0.334438;MQBZ=0.185924;BQBZ=1.09388;FS=0;MQ0F=0;AC=2;AN=8;DP4=0,9,0,5;MQ=40	GT:PL	0/0:0,9,87	0/0:0,3,36	0/0:0,15,116	1/1:126,15,0
OAR1	150216511	.	A	T	36.6369	PASS	DP=7;VDB=0.0256605;SGB=-1.56381;RPBZ=-1.1619;MQBZ=-2.13664;BQBZ=-0.632456;FS=0;MQ0F=0;AC=6;AN=8;DP4=2,0,5,0;MQ=23	GT:PL	0/1:0,1,31	1/1:42,6,0	1/1:23,3,0	0/1:8,0,18
OAR1	150216519	.	T	C	54.9856	PASS	DP=9;VDB=0.0131721;SGB=-2.84753;RPBZ=-0.258199;MQBZ=-2.55841;BQBZ=0.707107;FS=0;MQ0F=0;AC=5;AN=8;DP4=3,0,6,0;MQ=25	GT:PL	0/1:17,0,27	1/1:42,6,0	0/1:17,0,20	0/1:17,0,18
OAR1	150216523	.	T	G	36.0243	PASS	DP=9;VDB=0.0323763;SGB=-1.04402;RPBZ=0.244949;MQBZ=-2.15744;FS=0;MQ0F=0;AC=4;AN=8;DP4=4,0,5,0;MQ=25	GT:PL	0/1:17,0,27	1/1:42,6,0	0/1:17,0,30	0/0:0,6,43
OAR1	150216552	.	A	G	64.2599	PASS	DP=24;VDB=0.0235349;SGB=-5.99185;RPBZ=-0.651882;MQBZ=-2.92379;MQSBZ=-1.16915;BQBZ=-1.00479;FS=0;MQ0F=0;AC=4;AN=8;DP4=4,1,4,3;MQ=27	GT:PL	0/1:17,0,33	0/1:54,0,30	0/1:17,0,30	0/1:14,0,57
OAR1	150216561	.	A	G	36.7034	PASS	DP=30;VDB=0.0288971;SGB=-6.32365;RPBZ=0.578894;MQBZ=-3.46591;MQSBZ=-1.54919;BQBZ=-1.71604;FS=0;MQ0F=0;AC=4;AN=8;DP4=7,1,5,3;MQ=30	GT:PL	0/1:17,0,33	0/1:15,0,57	0/1:33,0,48	0/1:11,0,82
OAR1	150216587	.	G	T	159.487	PASS	DP=47;VDB=0.0142043;SGB=-7.59235;RPBZ=0.665111;MQBZ=-3.1394;MQSBZ=-0.538156;BQBZ=-0.602626;FS=0;MQ0F=0;AC=4;AN=8;DP4=8,4,8,4;MQ=33	GT:PL	0/1:50,0,63	0/1:48,0,101	0/1:50,0,93	0/1:50,0,117
OAR1	150216623	.	A	G	321.455	PASS	DP=56;VDB=0.00669308;SGB=-8.82894;RPBZ=0.417168;MQBZ=-3.00501;MQSBZ=-1.00401;BQBZ=-0.768109;FS=0;MQ0F=0;AC=4;AN=8;DP4=9,4,10,6;MQ=34	GT:PL	0/1:47,0,89	0/1:116,0,95	0/1:80,0,125	0/1:116,0,83
OAR1	150989349	.	C	T	218.545	PASS	DP=63;VDB=0.144519;SGB=0.290858;RPBZ=-0.0409229;MQBZ=1.20605;MQSBZ=0.863935;BQBZ=1.41525;FS=0;MQ0F=0;AC=3;AN=8;DP4=10,12,4,6;MQ=41	GT:PL	0/0:0,18,206	1/1:255,27,0	0/0:0,18,191	0/1:9,0,255
OAR1	151693480	.	A	T	33.6055	PASS	DP=42;VDB=0.121629;SGB=-2.36533;RPBZ=-1.66183;MQBZ=0.651086;MQSBZ=-0.508475;BQBZ=1.40091;FS=0;MQ0F=0;AC=2;AN=8;DP4=12,11,1,2;MQ=39	GT:PL	0/1:27,0,120	0/1:48,0,190	0/0:0,21,226	0/0:0,12,134
OAR1	152180913	.	A	G	86.8268	PASS	DP=11;VDB=0.00800342;SGB=0.0467143;RPBZ=-0.661438;MQBZ=0.188982;MQSBZ=0.571429;BQBZ=-0.948683;FS=0;MQ0F=0;AC=3;AN=8;DP4=4,0,3,1;MQ=39	GT:PL	1/1:100,9,0	0/0:0,3,42	0/1:27,0,52	0/0:0,3,36
OAR1	152385756	.	A	G	33.8956	PASS	DP=51;VDB=0.172729;SGB=-2.36533;RPBZ=0.338508;MQBZ=0.872142;MQSBZ=0.949963;BQBZ=0.375263;FS=0;MQ0F=0;AC=2;AN=8;DP4=19,9,2,1;MQ=37	GT:PL	0/1:57,0,154	0/0:0,12,130	0/0:0,36,255	0/1:18,0,134
OAR1	152894230	.	T	C	305.98	PASS	DP=43;VDB=0.000315695;SGB=-1.1641;RPBZ=0;MQBZ=0.336603;MQSBZ=-2.24402;BQBZ=1.17672;FS=0;MQ0F=0;AC=4;AN=8;DP4=5,9,7,5;MQ=39	GT:PL	0/0:0,18,170	0/1:157,0,156	0/1:126,0,60	1/1:65,6,0
OAR1	153221714	.	T	C	191.712	PASS	DP=28;VDB=0.000281884;SGB=-1.84908;RPBZ=-0.533173;MQBZ=-0.579485;MQSBZ=1.36182;BQBZ=-1.16052;FS=0;MQ0F=0;AC=3;AN=8;DP4=4,5,7,1;MQ=40	GT:PL	0/1:139,0,45	0/1:33,0,68	0/1:58,0,99	0/0:0,6,84
OAR1	153257073	.	T	A	381.786	PASS	DP=52;VDB=0.00851495;SGB=-0.611439;RPBZ=-2.09047;MQBZ=-1.54356;MQSBZ=0.432195;BQBZ=-0.648069;FS=0;MQ0F=0;AC=3;AN=8;DP4=8,8,8,7;MQ=39	GT:PL	0/1:157,0,42	0/1:143,0,107	0/1:122,0,57	0/0:0,24,224
OAR1	153282524	.	C	A	762.049	PASS	DP=84;VDB=1.79533e-05;SGB=-4.58561;RPBZ=-1.68604;MQBZ=-1.01508;MQSBZ=-0.298409;BQBZ=0.026771;FS=0;MQ0F=0;AC=6;AN=8;DP4=6,8,15,20;MQ=39	GT:PL	0/1:168,0,93	1/1:248,27,0	0/1:130,0,255	1/1:255,42,0
OAR1	153550366	.	A	G	380.642	PASS	DP=69;VDB=0.0277439;SGB=8.7407;RPBZ=-0.575248;MQBZ=-1.00586;MQSBZ=-0.216303;BQBZ=-0.171492;FS=0;MQ0F=0;AC=3;AN=8;DP4=12,12,8,9;MQ=38	GT:PL	1/1:255,33,0	0/0:0,39,255	0/1:171,0,122	0/0:0,18,188
OAR1	153717116	.	T	C	243.893	PASS	DP=46;VDB=0.000833607;SGB=-1.69618;RPBZ=0.142497;MQBZ=-0.491579;MQSBZ=0.0363303;BQBZ=1.59901;FS=0;MQ0F=0;AC=4;AN=8;DP4=8,8,5,4;MQ=38	GT:PL	0/1:13,0,226	0/1:105,0,30	1/1:169,15,0	0/0:0,21,196
OAR1	154338911	.	A	G	349.937	PASS	DP=47;VDB=0.000515223;SGB=-0.969364;RPBZ=-0.628913;MQBZ=0;MQSBZ=-1.76777;BQBZ=-0.233847;FS=0;MQ0F=0.0212766;AC=5;AN=8;DP4=6,6,9,4;MQ=40	GT:PL	0/1:66,0,131	1/1:109,12,0	0/0:0,24,253	1/1:220,21,0
OAR1	154499331	.	C	T	486.218	PASS	DP=57;VDB=0.00103218;SGB=3.99328;RPBZ=-0.953766;MQBZ=-0.398756;MQSBZ=0.692034;BQBZ=1.19886;FS=0;MQ0F=0;AC=5;AN=8;DP4=7,2,14,9;MQ=39	GT:PL	0/0:0,9,118	0/1:21,0,147	1/1:255,36,0	1/1:255,30,0
OAR1	154631426	.	G	A	460.533	PASS	DP=72;VDB=0.000270356;SGB=10.7699;RPBZ=1.04238;MQBZ=-0.388209;MQSBZ=-1.10471;BQBZ=-0.279509;FS=0;MQ0F=0;AC=4;AN=8;DP4=10,10,9,11;MQ=38	GT:PL	1/1:255,27,0	1/1:255,33,0	0/0:0,36,255	0/0:0,24,246
OAR1	154702391	.	A	G	80.1043	PASS	DP=21;VDB=0.211317;SGB=2.63855;RPBZ=0.755929;MQBZ=-1.32288;MQSBZ=1.63299;BQBZ=-0.560612;FS=0;MQ0F=0;AC=2;AN=8;DP4=0,7,3,1;MQ=38	GT:PL	0/0:0,9,105	0/0:0,6,77	1/1:122,12,0	0/0:0,6,77
OAR1	155527202	.	G	A	117.432	PASS	DP=11;VDB=0.002554;SGB=1.20553;RPBZ=-0.46279;MQBZ=0.38107;BQBZ=0.812736;FS=0;MQ0F=0;AC=3;AN=8;DP4=5,0,6,0;MQ=34	GT:PL	0/0:0,3,32	0/0:0,6,33	0/1:77,0,41	1/1:81,9,0
OAR1	155613612	.	T	G	99.9346	PASS	DP=23;VDB=0.131345;SGB=-2.00512;RPBZ=0.0783445;BQBZ=-0.105409;FS=0;MQ0F=0;AC=3;AN=8;DP4=5,4,2,2;MQ=42	GT:PL	0/0:0,3,42	1/1:118,9,0	0/1:24,0,96	0/0:0,15,181
OAR1	156062712	.	G	T	506.392	PASS	DP=64;VDB=0.170987;SGB=-0.0345528;RPBZ=0.142502;MQBZ=-0.782118;MQSBZ=1.76282;BQBZ=2.04304;FS=0;MQ0F=0;AC=4;AN=8;DP4=4,14,8,10;MQ=41	GT:PL	0/1:142,0,97	0/1:153,0,91	0/0:0,30,255	1/1:255,24,0
OAR1	156254134	.	C	A	182.052	PASS	DP=54;VDB=0.0504289;SGB=-0.482272;RPBZ=-0.9869;MQBZ=-2.4824;MQSBZ=-1.17746;BQBZ=-0.717254;FS=0;MQ0F=0;AC=3;AN=8;DP4=12,9,4,4;MQ=39	GT:PL	0/1:98,0,128	0/0:0,24,232	0/0:0,27,255	1/1:129,15,0
OAR1	156337728	.	C	T	168.505	PASS	DP=27;VDB=0.200927;SGB=1.24088;RPBZ=0.95482;MQBZ=1.19523;MQSBZ=0;BQBZ=1.52753;FS=0;MQ0F=0;AC=3;AN=8;DP4=6,3,1,5;MQ=40	GT:PL	0/0:0,9,107	0/0:0,15,166	0/1:107,0,30	1/1:105,9,0
OAR1	15659962	.	G	C	685.494	PASS	DP=99;VDB=0.0225777;SGB=8.12322;RPBZ=-0.369147;MQBZ=-2.77626;MQSBZ=1.65047;BQBZ=-1.69537;FS=0;MQ0F=0;AC=5;AN=8;DP4=8,12,22,16;MQ=39	GT:PL	1/1:234,30,0	0/0:0,45,255	1/1:255,54,0	0/1:242,0,122
OAR1	156904872	.	C	T	31.2481	PASS	DP=7;VDB=0.06;SGB=-1.03207;RPBZ=1.77482;MQBZ=-1.58114;BQBZ=0.979796;FS=0;MQ0F=0;AC=2;AN=8;DP4=5,0,2,0;MQ=41	GT:PL	0/1:36,3,0	0/0:0,9,87	0/0:0,6,62	0/1:36,3,0
OAR1	1577642	.	G	A	56.6753	PASS	DP=26;VDB=0.382879;SGB=-2.36533;RPBZ=-0.434568;MQBZ=0.731925;MQSBZ=-1.36931;BQBZ=1.11803;FS=0;MQ0F=0;AC=2;AN=8;DP4=6,6,1,2;MQ=40	GT:PL	0/1:66,0,126	0/0:0,12,133	0/0:0,3,36	0/1:30,0,107
OAR1	158124367	.	G	A	185.692	PASS	DP=40;VDB=0.360182;SGB=-9.73547;RPBZ=-1.67019;MQBZ=1.2792;MQSBZ=-1.04447;BQBZ=1.52235;FS=0;MQ0F=0;AC=3;AN=8;DP4=6,10,0,8;MQ=39	GT:PL	0/1:83,0,109	0/1:109,0,120	0/1:33,0,18	0/0:0,18,189
OAR1	158425173	.	T	C	245.068	PASS	DP=52;VDB=0.0478483;SGB=0.289633;RPBZ=0.465315;MQBZ=0;MQSBZ=0.718441;BQBZ=1.08964;FS=0;MQ0F=0;AC=2;AN=8;DP4=10,10,4,6;MQ=40	GT:PL	0/1:74,0,115	0/0:0,30,255	0/1:210,0,57	0/0:0,12,143
OAR1	15865316	.	T	C	98.8511	PASS	DP=41;VDB=0.465768;SGB=3.26056;RPBZ=-0.428457;MQBZ=-0.74162;MQSBZ=1.04447;BQBZ=0.243975;FS=0;MQ0F=0;AC=2;AN=8;DP4=15,5,3,1;MQ=41	GT:PL	1/1:142,12,0	0/0:0,15,137	0/0:0,36,255	0/0:0,9,104
OAR1	158933373	.	G	A	35.7339	PASS	DP=10;VDB=0.275636;SGB=1.56341;RPBZ=-0.260378;MQBZ=-0.306786;BQBZ=-2.12132;FS=0;MQ0F=0;AC=2;AN=8;DP4=6,0,3,0;MQ=37	GT:PL	0/0:0,6,66	0/0:0,9,81	1/1:76,9,0	0/0:0,3,36
OAR1	158933492	.	A	T	209.212	PASS	DP=51;VDB=0.00457854;SGB=3.53239;RPBZ=1.06205;MQBZ=-0.0942326;MQSBZ=-1.37983;BQBZ=-0.666667;FS=0;MQ0F=0;AC=3;AN=8;DP4=7,11,3,6;MQ=40	GT:PL	0/1:21,0,169	0/0:0,21,216	1/1:234,24,0	0/0:0,15,169
OAR1	159742356	.	A	G	59.1996	PASS	DP=32;VDB=0.470313;SGB=1.90845;RPBZ=2.5657;MQBZ=-1.00416;MQSBZ=0.684653;BQBZ=-0.492805;FS=0;MQ0F=0;AC=2;AN=8;DP4=6,9,2,1;MQ=40	GT:PL	1/1:101,9,0	0/0:0,6,78	0/0:0,18,201	0/0:0,21,204
OAR1	159947992	.	C	T	175.713	PASS	DP=34;VDB=0.170099;SGB=3.53239;RPBZ=3.07419;MQBZ=-0.397179;MQSBZ=-0.497909;BQBZ=2.56296;FS=0;MQ0F=0;AC=2;AN=8;DP4=12,1,7,2;MQ=39	GT:PL	0/1:14,0,35	0/0:0,9,100	0/1:200,0,51	0/0:0,15,109
OAR1	159955115	.	G	A	61.2137	PASS	DP=48;VDB=0.273436;SGB=-1.63269;RPBZ=0.26267;MQBZ=-2.2323;MQSBZ=-1.57862;BQBZ=-0.280351;FS=0;MQ0F=0;AC=3;AN=8;DP4=14,10,2,3;MQ=38	GT:PL	0/1:39,0,121	0/0:0,27,255	1/1:66,9,0	0/0:0,33,255
OAR1	160011484	.	G	A	102.205	PASS	DP=16;VDB=0.255054;SGB=0.0467143;RPBZ=0.370524;MQBZ=0;MQSBZ=1.06066;BQBZ=-1.21356;FS=0;MQ0F=0;AC=3;AN=8;DP4=3,2,3,1;MQ=37	GT:PL	1/1:103,9,0	0/0:0,6,77	0/1:42,3,0	0/0:0,9,100
OAR1	160037548	.	G	A	115.658	PASS	DP=25;VDB=0.0896691;SGB=-2.00771;RPBZ=0.145474;MQBZ=0.632456;MQSBZ=-0.866025;BQBZ=1.42701;FS=0;MQ0F=0;AC=4;AN=8;DP4=3,7,3,1;MQ=40	GT:PL	1/1:77,6,0	0/0:0,18,170	1/1:84,6,0	0/0:0,12,137
OAR1	160347633	.	T	C	377.754	PASS	DP=77;VDB=0.00640486;SGB=10.9724;RPBZ=1.77923;MQBZ=0.577703;MQSBZ=-2.21988;BQBZ=1.74044;FS=0;MQ0F=0;AC=4;AN=8;DP4=15,6,10,10;MQ=41	GT:PL	1/1:172,15,0	0/0:0,30,245	1/1:255,45,0	0/0:0,33,255
OAR1	160807838	.	G	A	240.984	PASS	DP=148;VDB=1.40855e-05;SGB=-17.1007;RPBZ=-0.361329;MQBZ=-4.24056;MQSBZ=-0.87438;BQBZ=0.376376;FS=0;MQ0F=0.00675676;AC=2;AN=8;DP4=34,32,11,9;MQ=35	GT:PL	0/1:124,0,232	0/0:0,57,255	0/1:156,0,255	0/0:0,8,255
OAR1	160807856	.	G	A	277.251	PASS	DP=154;VDB=0.00646113;SGB=-38.3534;RPBZ=-1.31606;MQBZ=-1.94919;MQSBZ=-1.68962;BQBZ=2.91481;FS=0;MQ0F=0;AC=2;AN=8;DP4=25,39,7,13;MQ=35	GT:PL	0/0:0,4,255	0/1:233,0,156	0/0:0,10,255	0/1:82,0,255
OAR1	160807889	.	A	G	491.965	PASS	DP=122;VDB=0.00013357;SGB=-13.4357;RPBZ=-1.53031;MQBZ=-4.97783;MQSBZ=-0.268325;BQBZ=3.73401;FS=0;MQ0F=0;AC=4;AN=8;DP4=11,28,11,20;MQ=34	GT:PL	0/1:132,0,124	0/1:169,0,144	0/1:152,0,255	0/1:77,0,215
OAR1	160807906	.	T	G	77.7561	PASS	DP=95;VDB=0.041198;SGB=-11.5772;RPBZ=0.918177;MQBZ=-3.46856;MQSBZ=-0.358173;BQBZ=-0.955961;FS=0;MQ0F=0;AC=2;AN=8;DP4=14,25,5,6;MQ=32	GT:PL	0/1:76,0,149	0/0:0,36,255	0/1:42,0,223	0/0:0,15,233
OAR1	160807913	.	T	C	267.374	PASS	DP=92;VDB=0.0035262;SGB=-10.0593;RPBZ=0.632239;MQBZ=-4.53574;MQSBZ=-0.173608;BQBZ=-0.982649;FS=0;MQ0F=0;AC=4;AN=8;DP4=10,15,8,12;MQ=32	GT:PL	0/1:27,0,144	0/1:154,0,120	0/1:66,0,212	0/1:60,0,174
OAR1	160807948	.	G	T	31.7037	PASS	DP=34;VDB=0.00154175;SGB=-8.52095;RPBZ=1.27006;MQBZ=-4.80267;BQBZ=-2.48895;FS=0;MQ0F=0;AC=4;AN=8;DP4=0,19,0,15;MQ=30	GT:PL	0/1:23,0,90	0/1:36,33,113	0/1:25,0,106	0/1:20,0,104
OAR1	160807956	.	G	A	41.7162	PASS	DP=28;VDB=0.00269644;SGB=-22.2163;RPBZ=-0.3365;MQBZ=-4.28668;BQBZ=0.683025;FS=0;MQ0F=0;AC=4;AN=8;DP4=0,18,0,10;MQ=31	GT:PL	0/1:13,0,93	0/1:38,0,79	0/1:3,0,110	0/1:28,0,85
OAR1	160827150	.	T	C	52.2469	PASS	DP=36;VDB=0.428037;SGB=-2.00771;RPBZ=1.43088;MQBZ=-0.473437;MQSBZ=0.236143;BQBZ=0.694566;FS=0;MQ0F=0;AC=2;AN=8;DP4=11,5,3,1;MQ=38	GT:PL	0/1:29,0,149	0/0:0,9,99	0/1:63,0,99	0/0:0,15,159
OAR1	160833300	.	A	G	48.0237	PASS	DP=7;VDB=0.0550934;SGB=-0.661244;RPBZ=1.42701;MQBZ=1.78885;BQBZ=-1.34164;FS=0;MQ0F=0;AC=6;AN=8;DP4=0,3,0,4;MQ=36	GT:PL	1/1:23,6,0	0/1:0,3,36	1/1:36,3,0	0/1:27,0,35
OAR1	160967265	.	A	G	133.516	PASS	DP=31;VDB=0.0868401;SGB=4.63151;RPBZ=0;BQBZ=-0.0793492;FS=0;MQ0F=0;AC=2;AN=8;DP4=8,4,3,2;MQ=42	GT:PL	1/1:177,15,0	0/0:0,9,110	0/0:0,18,185	0/0:0,9,118
OAR1	161159750	.	G	A	645.765	PASS	DP=65;VDB=0.355171;SGB=-4.24091;RPBZ=-0.233634;MQBZ=-1.37319;MQSBZ=-2.35404;BQBZ=1.30364;FS=0;MQ0F=0.0153846;AC=6;AN=8;DP4=5,1,17,10;MQ=37	GT:PL	0/1:82,0,97	1/1:182,18,0	1/1:252,24,0	0/1:169,0,48
OAR1	161288	.	A	G	631.239	PASS	DP=71;VDB=3.26523e-05;SGB=-4.18257;RPBZ=-0.935895;MQBZ=2.06124;MQSBZ=-2.14128;BQBZ=1.547;FS=0;MQ0F=0;AC=6;AN=8;DP4=2,4,16,18;MQ=38	GT:PL	0/1:139,0,27	1/1:255,36,0	1/1:255,12,0	0/1:21,0,67
OAR1	161504450	.	G	A	325.449	PASS	DP=53;VDB=0.00495458;SGB=-1.1641;RPBZ=-1.58228;MQBZ=0.259314;MQSBZ=1.13626;BQBZ=-0.866025;FS=0;MQ0F=0;AC=4;AN=8;DP4=11,5,9,3;MQ=40	GT:PL	0/1:60,0,129	0/1:116,0,165	1/1:193,18,0	0/0:0,18,198
OAR1	161985746	.	C	T	718.99	PASS	DP=64;VDB=0.0011751;SGB=-4.21402;RPBZ=0.970127;MQBZ=1.35184;MQSBZ=-1.08057;BQBZ=0.63006;FS=0;MQ0F=0.015625;AC=6;AN=8;DP4=3,6,14,13;MQ=38	GT:PL	1/1:200,18,0	0/1:98,0,98	0/1:205,0,120	1/1:255,30,0
OAR1	162014414	.	C	G	592.229	PASS	DP=54;VDB=0.00372235;SGB=-3.84523;RPBZ=0.709085;MQBZ=-1.17514;MQSBZ=-0.244276;BQBZ=2.01686;FS=0;MQ0F=0;AC=6;AN=8;DP4=2,7,10,11;MQ=41	GT:PL	1/1:127,12,0	0/1:121,0,126	0/1:128,0,117	1/1:255,27,0
OAR1	162531921	.	C	G	556.643	PASS	DP=75;VDB=0.00592021;SGB=-4.01153;RPBZ=0.0782586;MQBZ=-1.27806;MQSBZ=1.16372;BQBZ=-0.930771;FS=0;MQ0F=0.0133333;AC=6;AN=8;DP4=8,8,13,13;MQ=39	GT:PL	0/1:18,0,222	0/1:82,0,196	1/1:255,36,0	1/1:242,24,0
OAR1	162718902	.	C	A	240.985	PASS	DP=112;VDB=0.000277448;SGB=0.675585;RPBZ=-0.706901;MQBZ=-0.0397843;MQSBZ=3.27545;BQBZ=0.560834;FS=0;MQ0F=0;AC=2;AN=8;DP4=32,23,4,7;MQ=39	GT:PL	0/1:136,0,167	0/1:144,0,140	0/0:0,60,255	0/0:0,66,255
OAR1	162749562	.	A	G	84.1905	PASS	DP=31;VDB=0.522837;SGB=-2.00512;RPBZ=2.10898;MQBZ=0.5547;MQSBZ=0.83666;BQBZ=-0.508634;FS=0;MQ0F=0;AC=2;AN=8;DP4=9,4,1,3;MQ=40	GT:PL	0/1:30,0,107	0/1:93,0,81	0/0:0,6,61	0/0:0,15,181
OAR1	162829266	.	A	G	720.024	PASS	DP=119;VDB=1.21103e-12;SGB=12.0879;RPBZ=-0.597189;MQBZ=-1.53372;MQSBZ=-0.138972;BQBZ=-0.702108;FS=0;MQ0F=0;AC=6;AN=8;DP4=10,7,33,20;MQ=37	GT:PL	1/1:255,36,0	1/1:255,54,0	0/0:0,51,255	1/1:255,69,0
OAR1	162852851	.	G	A	503.163	PASS	DP=52;VDB=0.00464594;SGB=0.159727;RPBZ=-0.2189;MQBZ=-0.857677;MQSBZ=0.533426;BQBZ=-0.0921526;FS=0;MQ0F=0;AC=6;AN=8;DP4=2,3,12,10;MQ=39	GT:PL	1/1:148,12,0	0/1:102,0,102	1/1:255,39,0	0/1:37,0,72
OAR1	162904723	.	C	T	133.088	PASS	DP=49;VDB=0.0459681;SGB=-1.25106;RPBZ=-0.340246;MQBZ=-1.62713;MQSBZ=1.00767;BQBZ=-0.445362;FS=0;MQ0F=0;AC=2;AN=8;DP4=16,6,4,2;MQ=40	GT:PL	0/1:35,0,148	0/0:0,30,255	0/0:0,18,189	0/1:137,0,15
OAR1	162977833	.	G	T	78.8196	PASS	DP=52;VDB=0.127985;SGB=-2.00512;RPBZ=-0.263953;MQBZ=-1.57519;MQSBZ=-0.987544;BQBZ=0.984192;FS=0;MQ0F=0;AC=2;AN=8;DP4=15,9,2,2;MQ=40	GT:PL	0/1:25,0,139	0/0:0,24,239	0/0:0,21,216	0/1:94,0,132
OAR1	163687960	.	C	T	205.92	PASS	DP=68;VDB=0.0313397;SGB=-0.481602;RPBZ=1.67666;MQBZ=1.07615;MQSBZ=0.854782;BQBZ=1.85008;FS=0;MQ0F=0;AC=2;AN=8;DP4=17,13,4,4;MQ=40	GT:PL	0/0:0,27,240	0/0:0,33,255	0/1:185,0,126	0/1:60,0,176
OAR1	163771822	.	G	T	234.159	PASS	DP=46;VDB=0.0635367;SGB=3.22748;RPBZ=1.05345;MQBZ=-0.121602;MQSBZ=0.274371;BQBZ=1.25513;FS=0;MQ0F=0;AC=2;AN=8;DP4=9,7,5,4;MQ=39	GT:PL	0/0:0,9,119	0/1:145,0,18	0/1:128,0,158	0/0:0,21,203
OAR1	163900468	.	C	G	222.245	PASS	DP=21;VDB=0.00754644;SGB=2.91644;RPBZ=2.18069;MQBZ=-0.241989;MQSBZ=0;BQBZ=0.547723;FS=0;MQ0F=0;AC=5;AN=8;DP4=3,1,7,2;MQ=34	GT:PL	0/0:0,9,72	0/1:0,3,42	1/1:111,12,0	1/1:156,15,0
OAR1	163900535	.	C	T	86.8796	PASS	DP=20;VDB=0.372756;SGB=0.00946272;RPBZ=0.720577;MQBZ=-0.334298;MQSBZ=-0.476506;BQBZ=0.816497;FS=0;MQ0F=0;AC=3;AN=8;DP4=4,2,3,1;MQ=33	GT:PL	0/0:0,9,78	0/0:0,3,42	1/1:63,6,0	0/1:64,0,50
OAR1	164672853	.	A	C	119.598	PASS	DP=17;VDB=0.0489998;SGB=0.891771;RPBZ=1.22988;BQBZ=-0.894427;FS=0;MQ0F=0;AC=3;AN=8;DP4=0,4,4,1;MQ=42	GT:PL	0/1:36,0,36	0/0:0,3,42	0/0:0,6,77	1/1:125,12,0
OAR1	164710405	.	T	C	745.544	PASS	DP=90;VDB=0.000523135;SGB=-4.42022;RPBZ=1.26088;MQBZ=0.388168;MQSBZ=0.886927;BQBZ=1.01914;FS=0;MQ0F=0;AC=5;AN=8;DP4=10,9,17,14;MQ=39	GT:PL	0/1:167,0,218	0/1:123,0,134	0/1:255,0,88	1/1:240,27,0
OAR1	164733739	.	T	G	757.538	PASS	DP=101;VDB=1.75158e-05;SGB=-14.0494;RPBZ=-0.849796;MQBZ=-0.954317;MQSBZ=-1.49259;BQBZ=-0.493744;FS=0;MQ0F=0;AC=5;AN=8;DP4=13,14,15,18;MQ=39	GT:PL	0/1:190,0,209	0/1:193,0,148	0/1:159,0,255	1/1:255,33,0
OAR1	164743444	.	T	C	641.386	PASS	DP=103;VDB=0.00139166;SGB=-3.77415;RPBZ=0.40638;MQBZ=-0.550648;MQSBZ=0.473895;BQBZ=0.155909;FS=0;MQ0F=0;AC=5;AN=8;DP4=7,16,20,15;MQ=39	GT:PL	0/1:175,0,240	0/1:167,0,106	0/1:84,0,215	1/1:255,57,0
OAR1	165330012	.	G	C	106.388	PASS	DP=24;VDB=0.159034;SGB=-5.32332;RPBZ=1.71417;MQBZ=-0.0877058;MQSBZ=1.74036;BQBZ=1.16653;FS=0;MQ0F=0;AC=4;AN=8;DP4=5,5,3,2;MQ=37	GT:PL	0/1:36,0,36	1/1:84,6,0	0/0:0,8,132	0/1:27,0,110
OAR1	16596692	.	G	C	33.7499	PASS	DP=18;VDB=0.42;SGB=-2.68629;RPBZ=-1.30956;MQBZ=0.963794;MQSBZ=-1.04925;BQBZ=-0.322749;FS=0;MQ0F=0;AC=2;AN=8;DP4=5,3,1,1;MQ=36	GT:PL	0/0:0,9,101	0/1:36,0,17	0/1:36,0,30	0/0:0,9,79
OAR1	16596738	.	T	C	182	PASS	DP=17;VDB=0.00464398;SGB=-1.54553;RPBZ=-0.404112;MQBZ=-0.963794;MQSBZ=-1.57387;BQBZ=-0.564933;FS=0;MQ0F=0;AC=6;AN=8;DP4=1,1,3,5;MQ=36	GT:PL	1/1:77,6,0	0/1:8,0,36	0/1:36,0,36	1/1:99,12,0
OAR1	166281650	.	C	T	129.41	PASS	DP=17;VDB=0.498872;SGB=-1.04402;RPBZ=2.45976;MQBZ=0.33541;MQSBZ=1.06066;BQBZ=1.11803;FS=0;MQ0F=0;AC=5;AN=8;DP4=3,1,3,2;MQ=37	GT:PL	1/1:62,6,0	0/0:0,6,65	0/1:65,0,65	1/1:42,3,0
OAR1	166426370	.	G	A	276.525	PASS	DP=30;VDB=0.0380091;SGB=0.124692;RPBZ=-0.489174;MQBZ=-0.570701;MQSBZ=-0.356688;BQBZ=1.27491;FS=0;MQ0F=0.0333333;AC=6;AN=8;DP4=5,1,5,5;MQ=36	GT:PL	1/1:77,9,0	1/1:166,15,0	0/0:0,18,175	1/1:77,6,0
OAR1	166433826	.	G	A	141.325	PASS	DP=24;VDB=0.184963;SGB=0.618465;RPBZ=-1.52838;MQBZ=-0.328165;MQSBZ=1.4676;BQBZ=-0.840875;FS=0;MQ0F=0;AC=4;AN=8;DP4=5,4,2,3;MQ=40	GT:PL	1/1:78,6,0	0/0:0,9,118	0/0:0,18,193	1/1:109,9,0
OAR1	166462364	.	T	A	210.02	PASS	DP=99;VDB=0.00981057;SGB=18.4741;RPBZ=0.3544;MQBZ=-2.57143;MQSBZ=-0.500472;BQBZ=-0.0360668;FS=0;MQ0F=0;AC=2;AN=8;DP4=27,14,6,9;MQ=40	GT:PL	0/0:0,39,255	1/1:255,45,0	0/0:0,51,255	0/0:0,33,255
OAR1	166468086	.	A	C	77.6602	PASS	DP=24;VDB=0.166456;SGB=1.90845;RPBZ=-1.66702;BQBZ=0.57735;FS=0;MQ0F=0;AC=2;AN=8;DP4=6,3,1,2;MQ=42	GT:PL	0/0:0,6,84	0/0:0,9,105	1/1:119,9,0	0/0:0,12,153
OAR1	168008731	.	T	C	97.1255	PASS	DP=39;VDB=0.223374;SGB=-1.62982;RPBZ=-2.24832;MQBZ=-1.34338;MQSBZ=0.679476;BQBZ=1.7873;FS=0;MQ0F=0;AC=2;AN=8;DP4=4,14,2,3;MQ=39	GT:PL	0/1:103,0,83	0/1:33,0,57	0/0:0,27,246	0/0:0,12,143
OAR1	168585079	.	C	T	50.6279	PASS	DP=42;VDB=0.309755;SGB=-2.36533;RPBZ=-0.633054;MQBZ=0.575829;MQSBZ=1.74165;BQBZ=-0.456239;FS=0;MQ0F=0;AC=2;AN=8;DP4=9,10,0,3;MQ=40	GT:PL	0/0:0,27,234	0/0:0,15,156	0/1:60,0,65	0/1:30,0,107
OAR1	168715515	.	G	A	167.595	PASS	DP=30;VDB=0.259674;SGB=7.45221;RPBZ=0.954196;MQBZ=-1.56416;MQSBZ=-0.355771;BQBZ=0.474242;FS=0;MQ0F=0;AC=2;AN=8;DP4=6,5,6,2;MQ=39	GT:PL	0/0:0,12,107	1/1:211,24,0	0/0:0,18,200	0/0:0,3,42
OAR1	168754237	.	C	T	165.059	PASS	DP=53;VDB=0.257744;SGB=-0.482464;RPBZ=0.426856;MQBZ=-0.722484;MQSBZ=-0.832538;BQBZ=0.290936;FS=0;MQ0F=0;AC=2;AN=8;DP4=15,7,1,7;MQ=38	GT:PL	0/0:0,24,230	0/1:89,0,106	0/1:115,0,171	0/0:0,12,137
OAR1	168765550	.	G	A	81.5337	PASS	DP=16;VDB=0.126977;SGB=1.36429;RPBZ=0.925363;MQBZ=-1.49809;BQBZ=-0.132453;FS=0;MQ0F=0;AC=2;AN=8;DP4=10,0,6,0;MQ=39	GT:PL	0/1:33,3,0	0/0:0,12,104	0/1:89,0,60	0/0:0,9,87
OAR1	169212118	.	A	G	484.884	PASS	DP=96;VDB=0.000550971;SGB=-10.671;RPBZ=-1.61405;MQBZ=1.33198;MQSBZ=-2.44107;BQBZ=-0.335609;FS=0;MQ0F=0;AC=4;AN=8;DP4=14,18,12,10;MQ=39	GT:PL	0/1:93,0,158	0/1:154,0,190	0/1:87,0,186	0/1:189,0,245
OAR1	169247295	.	A	G	47.7394	PASS	DP=41;VDB=0.0694872;SGB=-1.84908;RPBZ=0.876838;MQBZ=-1.20847;MQSBZ=-1.46024;BQBZ=-0.531194;FS=0;MQ0F=0;AC=2;AN=8;DP4=5,4,4,4;MQ=26	GT:PL	0/0:0,9,47	0/0:0,4,59	0/1:15,0,36	0/1:70,0,13
OAR1	169879206	.	A	C	521.847	PASS	DP=46;VDB=0.00135316;SGB=-3.74017;RPBZ=-1.08858;MQBZ=-1.429;MQSBZ=1.29627;BQBZ=0.867711;FS=0;MQ0F=0;AC=6;AN=8;DP4=4,3,11,9;MQ=39	GT:PL	1/1:8,3,0	0/1:153,0,109	1/1:254,27,0	0/1:145,0,90
OAR1	169981122	.	C	T	444.866	PASS	DP=129;VDB=0.0252393;SGB=-17.7144;RPBZ=-1.09879;MQBZ=-1.80074;MQSBZ=-1.98953;BQBZ=0.862723;FS=0;MQ0F=0;AC=3;AN=8;DP4=25,26,6,15;MQ=39	GT:PL	0/0:0,48,255	0/1:153,0,255	0/1:161,0,255	0/1:171,0,205
OAR1	170199739	.	T	C	200.721	PASS	DP=39;VDB=0.0379436;SGB=-1.64908;RPBZ=0.179781;MQBZ=-1.67332;MQSBZ=1.1368;BQBZ=-2.49444;FS=0;MQ0F=0;AC=4;AN=8;DP4=5,7,8,1;MQ=41	GT:PL	1/1:180,18,0	0/1:44,0,137	0/1:21,0,139	0/0:0,12,148
OAR1	170286093	.	G	A	230.478	PASS	DP=45;VDB=0.0310802;SGB=0.289452;RPBZ=0.821406;MQBZ=-0.631105;MQSBZ=0.485625;BQBZ=0.98432;FS=0;MQ0F=0;AC=3;AN=8;DP4=6,12,3,7;MQ=38	GT:PL	1/1:117,12,0	0/0:0,27,255	0/1:158,0,104	0/0:0,15,133
OAR1	170325605	.	C	G	180.999	PASS	DP=41;VDB=0.206858;SGB=-1.8826;RPBZ=-1.60665;MQBZ=-1.32288;MQSBZ=0.912871;BQBZ=0;FS=0;MQ0F=0;AC=3;AN=8;DP4=8,6,4,4;MQ=40	GT:PL	0/0:0,15,176	0/1:42,3,0	0/1:128,0,87	0/1:51,0,179
OAR1	17049164	.	G	A	407.552	PASS	DP=102;VDB=0.0669312;SGB=15.7158;RPBZ=0.344865;MQBZ=-0.053453;MQSBZ=-1.67443;BQBZ=-0.18255;FS=0;MQ0F=0;AC=3;AN=8;DP4=14,17,15,12;MQ=39	GT:PL	0/0:0,39,255	0/0:0,39,255	1/1:255,57,0	0/1:198,0,148
OAR1	170642889	.	A	C	346.128	PASS	DP=39;VDB=0.11079;SGB=-0.735516;RPBZ=-0.477767;MQBZ=-0.618335;MQSBZ=-1.23667;BQBZ=0.209307;FS=0;MQ0F=0;AC=5;AN=8;DP4=4,6,6,8;MQ=37	GT:PL	0/0:0,12,132	1/1:142,12,0	0/1:21,0,171	1/1:228,27,0
OAR1	170647115	.	A	G	184.385	PASS	DP=80;VDB=0.0710039;SGB=0.676694;RPBZ=0.366507;MQBZ=-2.48484;MQSBZ=2.02079;BQBZ=-1.71933;FS=0;MQ0F=0;AC=2;AN=8;DP4=15,17,9,2;MQ=39	GT:PL	1/1:228,30,0	0/0:0,24,238	0/0:0,3,255	0/0:0,30,255
OAR1	170877323	.	T	C	332.455	PASS	DP=73;VDB=0.00125809;SGB=-0.602295;RPBZ=-4.98563;MQBZ=-1.92271;MQSBZ=-1.35794;BQBZ=1.54419;FS=0;MQ0F=0;AC=3;AN=8;DP4=10,17,6,9;MQ=39	GT:PL	0/0:0,27,244	0/1:60,0,130	0/1:130,0,183	0/1:182,0,143
OAR1	171594915	.	G	C	133.413	PASS	DP=10;VDB=0.00317773;SGB=-0.179585;RPBZ=-1.49514;MQBZ=-0.121988;BQBZ=2.29129;FS=0;MQ0F=0;AC=6;AN=8;DP4=0,3,0,7;MQ=34	GT:PL	1/1:23,3,0	1/1:81,9,0	0/0:0,9,84	1/1:70,9,0
OAR1	171734087	.	A	G	312.507	PASS	DP=50;VDB=0.0168257;SGB=5.27335;RPBZ=1.19881;MQBZ=2.25719;MQSBZ=1.80222;BQBZ=0.909447;FS=0;MQ0F=0;AC=2;AN=8;DP4=12,5,8,4;MQ=39	GT:PL	0/0:0,6,84	0/1:199,0,51	0/1:153,0,24	0/0:0,36,255
OAR1	171891081	.	G	A	104.752	PASS	DP=33;VDB=0.176409;SGB=-2.00771;RPBZ=1.3604;BQBZ=-1.06494;FS=0;MQ0F=0;AC=3;AN=8;DP4=5,8,3,1;MQ=42	GT:PL	0/0:0,12,148	0/1:63,0,105	1/1:84,6,0	0/0:0,18,206
OAR1	17196859	.	A	C	558.418	PASS	DP=115;VDB=3.80672e-05;SGB=10.5077;RPBZ=-1.4557;MQBZ=-2.3568;MQSBZ=-1.06783;BQBZ=-0.627346;FS=0;MQ0F=0.00869565;AC=5;AN=8;DP4=12,14,23,18;MQ=38	GT:PL	0/0:0,51,255	1/1:255,39,0	1/1:255,72,0	0/1:94,0,222
OAR1	172665464	.	C	T	183.853	PASS	DP=13;VDB=0.00664358;SGB=-2.94636;RPBZ=-1.10591;MQBZ=0.612372;FS=0;MQ0F=0;AC=6;AN=8;DP4=4,0,8,0;MQ=40	GT:PL	0/1:24,0,79	1/1:66,6,0	0/1:30,0,30	1/1:102,12,0
OAR1	1730805	.	A	G	48.6192	PASS	DP=17;VDB=0.0058656;SGB=-2.00512;RPBZ=-3.15206;MQBZ=0.884995;MQSBZ=0.57564;BQBZ=-0.884995;FS=0;MQ0F=0;AC=2;AN=8;DP4=9,2,4,0;MQ=41	GT:PL	0/1:67,0,44	0/0:0,6,58	0/0:0,12,121	0/1:20,0,88
OAR1	1730806	.	T	A	40.7104	PASS	DP=18;VDB=0.00215942;SGB=-7.88738;RPBZ=-3.35601;MQBZ=0.986928;MQSBZ=0.553283;BQBZ=-1.58128;FS=0;MQ0F=0;AC=2;AN=8;DP4=9,2,5,0;MQ=41	GT:PL	0/1:59,0,44	0/0:0,6,58	0/0:17,29,132	0/1:20,0,88
OAR1	1730870	.	A	G	180.828	PASS	DP=32;VDB=0.0805733;SGB=-2.06645;RPBZ=-0.638931;MQBZ=0.436931;MQSBZ=1.35873;BQBZ=0.436931;FS=0;MQ0F=0;AC=4;AN=8;DP4=9,2,4,3;MQ=40	GT:PL	0/1:63,0,88	1/1:77,6,0	0/1:82,0,124	0/0:0,12,142
OAR1	173109676	.	G	A	64.8902	PASS	DP=61;VDB=0.681156;SGB=-2.00512;RPBZ=-0.248969;MQBZ=0.884355;MQSBZ=-1.13034;BQBZ=-0.425013;FS=0;MQ0F=0;AC=2;AN=8;DP4=13,16,2,2;MQ=39	GT:PL	0/1:9,0,242	0/0:0,33,255	0/0:0,21,228	0/1:94,0,12
OAR1	173975393	.	A	G	75.8499	PASS	DP=28;VDB=0.440419;SGB=-14.143;RPBZ=0.967945;MQBZ=-0.348155;MQSBZ=1.33333;BQBZ=0.0747958;FS=0;MQ0F=0;AC=3;AN=8;DP4=5,6,1,4;MQ=40	GT:PL	0/1:14,0,30	0/1:65,0,105	0/0:21,39,212	0/1:36,0,30
OAR1	174139178	.	A	T	169.22	PASS	DP=24;VDB=0.107308;SGB=0.0993888;RPBZ=0.718789;MQBZ=-1.27098;MQSBZ=0.766428;BQBZ=-0.797148;FS=0;MQ0F=0.0416667;AC=4;AN=8;DP4=4,2,7,1;MQ=38	GT:PL	1/1:36,3,0	0/0:0,6,78	0/1:142,0,21	0/1:30,0,107
OAR1	174315847	.	G	A	131.944	PASS	DP=22;VDB=0.00359631;SGB=-2.16847;RPBZ=-1.06116;MQBZ=-2.06216;MQSBZ=-0.585662;BQBZ=-0.139622;FS=0;MQ0F=0;AC=4;AN=8;DP4=2,6,2,4;MQ=39	GT:PL	1/1:146,12,0	0/0:0,12,136	0/1:0,0,61	0/1:27,0,69
OAR1	174685545	.	T	G	67.5758	PASS	DP=16;VDB=0.0860477;SGB=-0.535564;RPBZ=-2.46916;BQBZ=1.60357;FS=0;MQ0F=0;AC=2;AN=8;DP4=2,5,3,0;MQ=42	GT:PL	0/1:65,0,60	0/0:0,6,78	0/0:0,9,107	0/1:42,3,0
OAR1	175309235	.	C	T	33.0079	PASS	DP=22;VDB=0.02;SGB=-2.68629;RPBZ=1.28517;MQBZ=-1.04881;MQSBZ=1.35401;FS=0;MQ0F=0;AC=2;AN=8;DP4=4,5,2,0;MQ=40	GT:PL	0/1:33,0,75	0/1:40,3,0	0/0:0,12,138	0/0:0,9,119
OAR1	175335421	.	G	A	189.597	PASS	DP=37;VDB=0.000885116;SGB=2.57447;RPBZ=1.1829;MQBZ=-1.43088;MQSBZ=0.701504;BQBZ=-0.332106;FS=0;MQ0F=0;AC=3;AN=8;DP4=8,4,7,1;MQ=38	GT:PL	0/1:92,0,47	1/1:142,15,0	0/0:0,21,221	0/0:0,9,109
OAR1	175341946	.	C	T	70.4045	PASS	DP=19;VDB=0.28399;SGB=-0.535564;RPBZ=0.618017;MQBZ=0.908295;MQSBZ=0.908295;BQBZ=-0.957427;FS=0;MQ0F=0;AC=2;AN=8;DP4=2,6,1,2;MQ=40	GT:PL	0/1:42,3,0	0/0:0,12,130	0/0:0,9,113	0/1:69,0,33
OAR1	176601202	.	T	C	119.456	PASS	DP=13;VDB=0.010434;SGB=1.94896;RPBZ=-0.717248;MQBZ=0.447405;BQBZ=-0.92582;FS=0;MQ0F=0;AC=4;AN=8;DP4=6,0,7,0;MQ=34	GT:PL	1/1:62,6,0	0/0:0,9,90	1/1:103,15,0	0/0:0,9,70
OAR1	176672286	.	G	A	71.5467	PASS	DP=9;VDB=0.00566701;SGB=1.55364;RPBZ=1.54919;MQBZ=-1.72949;BQBZ=0.353553;FS=0;MQ0F=0;AC=4;AN=8;DP4=3,0,6,0;MQ=33	GT:PL	0/1:23,3,0	1/1:90,15,0	0/1:0,3,36	0/0:0,6,62
OAR1	176672419	.	C	T	717.497	PASS	DP=135;VDB=0.000407707;SGB=3.04923;RPBZ=-0.788066;MQBZ=0.637494;MQSBZ=-0.126966;BQBZ=0.811191;FS=0;MQ0F=0;AC=4;AN=8;DP4=20,22,16,18;MQ=39	GT:PL	0/1:251,0,209	0/0:0,60,255	0/1:255,0,255	1/1:255,33,0
OAR1	176757114	.	G	T	588.477	PASS	DP=50;VDB=2.7539e-05;SGB=3.5179;RPBZ=0.275895;MQBZ=-0.145901;MQSBZ=-0.500872;BQBZ=-0.263209;FS=0;MQ0F=0;AC=5;AN=8;DP4=5,4,14,9;MQ=40	GT:PL	0/1:156,0,135	1/1:228,24,0	1/1:249,27,0	0/0:0,12,142
OAR1	176802210	.	A	G	120.502	PASS	DP=75;VDB=0.103091;SGB=-0.867633;RPBZ=-0.551553;MQBZ=-1.26619;MQSBZ=-1.04406;BQBZ=-0.575176;FS=0;MQ0F=0;AC=2;AN=8;DP4=19,19,3,4;MQ=39	GT:PL	0/1:126,0,131	0/1:34,0,141	0/0:0,45,255	0/0:0,42,255
OAR1	176827819	.	T	C	471.722	PASS	DP=55;VDB=0.00209196;SGB=4.60519;RPBZ=-1.43721;MQBZ=-1.82641;MQSBZ=-0.0788249;BQBZ=1.65039;FS=0;MQ0F=0;AC=5;AN=8;DP4=3,6,15,8;MQ=39	GT:PL	0/1:134,0,42	0/0:0,21,226	1/1:255,42,0	1/1:128,12,0
OAR1	177064427	.	C	A	32.9827	PASS	DP=7;VDB=0.292464;SGB=-0.169451;RPBZ=-0.654654;MQBZ=-1.54919;BQBZ=0;FS=0;MQ0F=0;AC=2;AN=8;DP4=0,3,0,3;MQ=35	GT:PL	0/1:24,3,0	0/1:46,0,27	0/0:0,3,32	0/0:0,3,36
OAR1	177418854	.	A	T	94.0567	PASS	DP=9;VDB=0.0161322;SGB=-0.553967;RPBZ=0.986013;MQBZ=-0.20292;BQBZ=0.734847;FS=0;MQ0F=0;AC=6;AN=8;DP4=2,0,5,0;MQ=33	GT:PL	1/1:36,3,0	0/1:34,0,23	1/1:62,6,0	0/1:0,3,24
OAR1	177584569	.	A	G	386.65	PASS	DP=76;VDB=0.010746;SGB=10.7831;RPBZ=1.0035;MQBZ=-2.05785;MQSBZ=-0.883956;BQBZ=-0.332154;FS=0;MQ0F=0;AC=3;AN=8;DP4=11,13,10,10;MQ=38	GT:PL	0/0:0,30,255	0/1:178,3,0	0/0:0,39,255	1/1:255,36,0
OAR1	177684101	.	A	G	95.5875	PASS	DP=17;VDB=0.00474791;SGB=0.891771;RPBZ=-1.84257;MQBZ=-0.428174;MQSBZ=-0.957427;BQBZ=-0.843274;FS=0;MQ0F=0;AC=3;AN=8;DP4=3,3,5,0;MQ=39	GT:PL	0/0:0,3,42	0/1:17,0,36	0/0:0,12,142	1/1:121,12,0
OAR1	177691147	.	T	C	219.387	PASS	DP=42;VDB=0.00851301;SGB=3.53239;RPBZ=-1.19027;MQBZ=-0.684653;MQSBZ=-0.220684;BQBZ=-1.33014;FS=0;MQ0F=0;AC=3;AN=8;DP4=9,7,5,4;MQ=40	GT:PL	0/0:0,21,198	0/1:24,0,107	0/0:0,18,206	1/1:241,24,0
OAR1	177885814	.	T	C	224.003	PASS	DP=34;VDB=0.123955;SGB=0.124692;RPBZ=-0.861488;MQBZ=-2.06224;MQSBZ=-1.23414;BQBZ=-2.38747;FS=0;MQ0F=0;AC=4;AN=8;DP4=7,2,7,3;MQ=37	GT:PL	0/1:65,0,134	1/1:138,15,0	0/1:63,0,92	0/0:0,6,77
OAR1	177899127	.	A	G	400.523	PASS	DP=40;VDB=0.000562982;SGB=2.3282;RPBZ=-0.430631;MQBZ=0.1066;MQSBZ=-0.986099;BQBZ=-0.435088;FS=0;MQ0F=0;AC=4;AN=8;DP4=4,4,11,5;MQ=41	GT:PL	0/1:96,0,102	0/0:0,9,100	0/1:92,0,48	1/1:255,30,0
OAR1	178811463	.	G	A	181.425	PASS	DP=42;VDB=0.0795002;SGB=-0.867633;RPBZ=-3.14308;MQBZ=-0.40313;MQSBZ=-0.604643;BQBZ=1.03283;FS=0;MQ0F=0;AC=2;AN=8;DP4=5,12,3,4;MQ=39	GT:PL	0/0:0,9,101	0/1:127,0,32	0/1:93,0,170	0/0:0,18,183
OAR1	178858634	.	C	T	357.185	PASS	DP=61;VDB=0.485546;SGB=-0.419235;RPBZ=0.0151044;MQBZ=0.707963;MQSBZ=-1.30867;BQBZ=2.25957;FS=0;MQ0F=0;AC=3;AN=8;DP4=16,6,12,4;MQ=37	GT:PL	0/1:161,0,206	0/0:0,9,96	0/1:152,0,114	0/1:83,0,95
OAR1	179072348	.	T	C	271.497	PASS	DP=36;VDB=0.0288131;SGB=5.56313;RPBZ=-0.867042;MQBZ=1.51819;MQSBZ=-0.496255;BQBZ=0.370678;FS=0;MQ0F=0;AC=3;AN=8;DP4=6,4,8,4;MQ=37	GT:PL	0/0:0,3,36	1/1:255,30,0	0/1:60,0,102	0/0:0,15,163
OAR1	179076921	.	C	T	226.365	PASS	DP=34;VDB=0.478362;SGB=3.53239;RPBZ=-1.52696;MQBZ=0.978835;MQSBZ=2.16428;BQBZ=-0.461783;FS=0;MQ0F=0;AC=3;AN=8;DP4=7,4,3,6;MQ=39	GT:PL	0/1:27,0,103	1/1:244,24,0	0/0:0,6,84	0/0:0,15,164
OAR1	179133774	.	A	G	90.0033	PASS	DP=7;VDB=0.0665622;SGB=-0.661244;RPBZ=0.891883;MQBZ=-0.866025;FS=0;MQ0F=0;AC=6;AN=8;DP4=3,0,4,0;MQ=41	GT:PL	0/1:0,6,66	1/1:36,3,0	1/1:36,3,0	0/1:57,0,27
OAR1	179146281	.	C	T	60.5282	PASS	DP=50;VDB=0.00835905;SGB=-2.00771;RPBZ=-2.08527;MQBZ=0.192879;MQSBZ=0.593944;BQBZ=0.208333;FS=0;MQ0F=0;AC=2;AN=8;DP4=11,13,3,1;MQ=38	GT:PL	0/0:0,9,117	0/0:0,30,255	0/1:57,0,181	0/1:44,0,128
OAR1	179240658	.	C	A	243.596	PASS	DP=66;VDB=0.275286;SGB=-10.3496;RPBZ=-0.311113;MQBZ=-0.281574;MQSBZ=-0.219466;BQBZ=-0.968178;FS=0;MQ0F=0;AC=3;AN=8;DP4=13,14,5,4;MQ=39	GT:PL	0/1:57,0,181	0/1:97,0,134	0/0:0,45,255	0/1:129,0,27
OAR1	179418401	.	G	A	108.491	PASS	DP=31;VDB=0.0201525;SGB=-1.63269;RPBZ=-0.0530635;MQBZ=-0.316957;MQSBZ=0.651017;BQBZ=0.462158;FS=0;MQ0F=0;AC=2;AN=8;DP4=6,6,3,2;MQ=38	GT:PL	0/0:0,9,118	0/1:72,0,66	0/1:75,0,63	0/0:0,15,161
OAR1	179460778	.	A	G	228.059	PASS	DP=73;VDB=0.00739455;SGB=1.06188;RPBZ=0.17676;MQBZ=-1.81183;MQSBZ=0.976908;BQBZ=-1.61524;FS=0;MQ0F=0.0136986;AC=2;AN=8;DP4=15,16,3,9;MQ=39	GT:PL	0/1:112,0,116	0/0:0,39,255	0/1:155,0,138	0/0:0,24,210
OAR1	179473772	.	T	C	153.972	PASS	DP=69;VDB=0.162869;SGB=-0.867633;RPBZ=1.02401;MQBZ=-1.10778;MQSBZ=0.0798378;BQBZ=-0.752491;FS=0;MQ0F=0;AC=2;AN=8;DP4=13,16,4,3;MQ=40	GT:PL	0/1:82,0,63	0/0:0,36,255	0/1:111,0,233	0/0:0,18,206
OAR1	179841453	.	C	T	353.85	PASS	DP=32;VDB=0.000395849;SGB=2.50673;RPBZ=1.91455;MQBZ=-1.3496;MQSBZ=-2.30189;BQBZ=-0.918919;FS=0;MQ0F=0;AC=6;AN=8;DP4=2,2,9,5;MQ=38	GT:PL	1/1:42,3,0	0/0:0,12,153	1/1:234,27,0	1/1:120,12,0
OAR1	180244383	.	A	G	226.131	PASS	DP=28;VDB=0.0485975;SGB=-0.347021;RPBZ=0.63707;MQBZ=-1.58481;MQSBZ=-1.45274;BQBZ=-0.818076;FS=0;MQ0F=0;AC=5;AN=8;DP4=3,4,5,3;MQ=39	GT:PL	0/0:0,12,138	1/1:146,12,0	1/1:95,9,0	0/1:29,0,107
OAR1	180244403	.	A	G	169.74	PASS	DP=25;VDB=0.0154313;SGB=-2.0384;RPBZ=-0.0642416;MQBZ=-1.79312;MQSBZ=-1.29105;BQBZ=-0.321208;FS=0;MQ0F=0;AC=5;AN=8;DP4=3,4,4,3;MQ=38	GT:PL	0/0:0,12,132	1/1:146,12,0	1/1:51,6,0	0/1:16,0,107
OAR1	180244409	.	A	C	161.673	PASS	DP=25;VDB=0.0931079;SGB=-1.97643;RPBZ=-0.962555;MQBZ=-1.79312;MQSBZ=-0.869616;BQBZ=0;FS=0;MQ0F=0;AC=5;AN=8;DP4=3,4,3,4;MQ=38	GT:PL	0/0:0,12,132	1/1:151,15,0	1/1:23,3,0	0/1:30,0,107
OAR1	181184955	.	T	C	237.5	PASS	DP=46;VDB=0.312419;SGB=-1.5462;RPBZ=-0.84559;MQBZ=-0.649519;MQSBZ=0.704295;BQBZ=-1.05615;FS=0;MQ0F=0;AC=3;AN=8;DP4=8,8,6,4;MQ=37	GT:PL	0/1:64,0,69	0/0:0,24,243	0/1:126,0,116	0/1:87,0,51
OAR1	181240277	.	T	C	377.365	PASS	DP=52;VDB=0.053064;SGB=-0.790273;RPBZ=0.476223;MQBZ=-0.231805;MQSBZ=-1.35583;BQBZ=0.151517;FS=0;MQ0F=0;AC=4;AN=8;DP4=5,13,6,8;MQ=37	GT:PL	0/1:104,0,28	1/1:206,21,0	0/1:111,0,126	0/0:0,36,255
OAR1	181273782	.	C	T	454.424	PASS	DP=71;VDB=0.000172932;SGB=-0.223131;RPBZ=-0.424907;MQBZ=-0.708838;MQSBZ=0.350154;BQBZ=1.03663;FS=0;MQ0F=0;AC=4;AN=8;DP4=12,12,10,7;MQ=41	GT:PL	0/1:91,0,164	1/1:235,24,0	0/1:172,0,155	0/0:0,33,255
OAR1	181284183	.	C	G	217	PASS	DP=28;VDB=0.0300979;SGB=-1.84908;RPBZ=-0.105409;MQBZ=0;MQSBZ=0.62577;BQBZ=0;FS=0;MQ0F=0;AC=5;AN=8;DP4=5,3,4,4;MQ=37	GT:PL	0/1:36,0,36	1/1:177,15,0	1/1:48,6,0	0/0:0,21,203
OAR1	181655381	.	A	T	728.3	PASS	DP=72;VDB=0.0709174;SGB=-4.2887;RPBZ=-0.0512304;MQBZ=0.1878;MQSBZ=1.43249;BQBZ=1.32925;FS=0;MQ0F=0;AC=5;AN=8;DP4=7,8,14,14;MQ=39	GT:PL	0/1:163,0,128	0/1:183,0,124	1/1:239,27,0	0/1:183,0,126
OAR1	182112517	.	G	A	603.526	PASS	DP=90;VDB=0.00211623;SGB=2.08416;RPBZ=1.46837;MQBZ=-1.6884;MQSBZ=1.09962;BQBZ=0.391734;FS=0;MQ0F=0.0111111;AC=5;AN=8;DP4=11,9,16,13;MQ=38	GT:PL	0/1:139,0,227	1/1:255,27,0	0/0:0,30,255	1/1:255,39,0
OAR1	182143283	.	G	A	460.553	PASS	DP=43;VDB=2.11055e-05;SGB=-3.41523;RPBZ=-1.14639;MQBZ=-0.254194;MQSBZ=0.283129;BQBZ=0.39081;FS=0;MQ0F=0;AC=6;AN=8;DP4=2,5,8,8;MQ=41	GT:PL	0/1:36,0,36	1/1:220,21,0	0/1:21,0,148	1/1:223,21,0
OAR1	182344604	.	A	C	332.531	PASS	DP=29;VDB=0.0875195;SGB=0.734197;RPBZ=-0.795992;MQBZ=-0.5;MQSBZ=1.22474;BQBZ=-1.11144;FS=0;MQ0F=0;AC=6;AN=8;DP4=1,2,5,7;MQ=40	GT:PL	1/1:129,12,0	0/1:0,3,42	0/1:92,0,63	1/1:152,15,0
OAR1	182543663	.	A	G	265.111	PASS	DP=41;VDB=0.0135058;SGB=-6.91347;RPBZ=-0.268415;MQBZ=-1.09545;MQSBZ=-0.912871;BQBZ=-0.539891;FS=0;MQ0F=0;AC=4;AN=8;DP4=7,5,3,7;MQ=41	GT:PL	0/1:60,0,130	0/1:36,0,36	0/1:177,0,101	0/1:30,0,90
OAR1	182947005	.	C	A	48.4242	PASS	DP=13;VDB=0.106137;SGB=3.26056;RPBZ=0.514038;MQBZ=0.203101;BQBZ=-1.11466;FS=0;MQ0F=0;AC=2;AN=8;DP4=0,8,0,4;MQ=38	GT:PL	0/0:0,6,56	1/1:90,12,0	0/0:0,15,115	0/0:0,3,36
OAR1	183201194	.	A	G	738.594	PASS	DP=66;VDB=0.000514944;SGB=-4.23216;RPBZ=-1.46805;MQBZ=0.535401;MQSBZ=0.17109;BQBZ=0.0503173;FS=0;MQ0F=0;AC=5;AN=8;DP4=3,6,14,13;MQ=40	GT:PL	0/1:125,0,44	1/1:211,18,0	0/1:226,0,117	0/1:218,0,82
OAR1	183457643	.	C	T	497.487	PASS	DP=97;VDB=7.71581e-05;SGB=0.928451;RPBZ=0.0948057;MQBZ=-2.29804;MQSBZ=0.192402;BQBZ=-1.41023;FS=0;MQ0F=0;AC=4;AN=8;DP4=14,14,15,8;MQ=40	GT:PL	0/1:99,0,158	1/1:255,33,0	0/0:0,48,255	0/1:187,0,165
OAR1	18404831	.	G	A	338.575	PASS	DP=107;VDB=0.111052;SGB=17.5225;RPBZ=-0.63509;MQBZ=-0.48547;MQSBZ=0.810236;BQBZ=0.830318;FS=0;MQ0F=0;AC=3;AN=8;DP4=21,14,13,16;MQ=39	GT:PL	0/0:0,42,255	0/1:129,0,156	1/1:255,69,0	0/0:0,42,255
OAR1	184461007	.	C	T	632.116	PASS	DP=70;VDB=0.000718157;SGB=-3.99459;RPBZ=0.30906;MQBZ=-1.43901;MQSBZ=0.0260326;BQBZ=-0.850663;FS=0;MQ0F=0;AC=6;AN=8;DP4=6,4,9,18;MQ=40	GT:PL	0/1:166,0,88	1/1:183,15,0	1/1:255,39,0	0/1:67,0,199
OAR1	184583385	.	A	G	68.5317	PASS	DP=42;VDB=0.232635;SGB=-17.3738;RPBZ=-1.65298;MQBZ=-1.97306;MQSBZ=-1.7847;BQBZ=1.16015;FS=0;MQ0F=0;AC=2;AN=8;DP4=9,9,5,2;MQ=35	GT:PL	0/1:15,0,179	0/1:91,0,143	0/0:0,8,149	0/0:0,0,50
OAR1	184972231	.	T	C	576.469	PASS	DP=77;VDB=8.24994e-05;SGB=0.926754;RPBZ=0.208254;MQBZ=0.582543;MQSBZ=0.427413;BQBZ=0.725874;FS=0;MQ0F=0;AC=5;AN=8;DP4=9,11,13,10;MQ=38	GT:PL	0/1:130,0,67	1/1:237,24,0	0/0:0,51,255	1/1:255,30,0
OAR1	184972347	.	G	A	53.9708	PASS	DP=14;VDB=0.110342;SGB=3.78388;RPBZ=0.133775;MQBZ=-0.66626;BQBZ=-0.546942;FS=0;MQ0F=0;AC=2;AN=8;DP4=0,9,0,5;MQ=35	GT:PL	0/0:0,6,56	0/0:0,12,107	1/1:97,15,0	0/0:0,9,70
OAR1	185490389	.	C	A	110.345	PASS	DP=30;VDB=0.0643982;SGB=4.63151;RPBZ=0.863182;MQBZ=-0.0677377;MQSBZ=-0.746832;BQBZ=-0.0568231;FS=0;MQ0F=0;AC=2;AN=8;DP4=6,7,1,4;MQ=39	GT:PL	1/1:154,15,0	0/0:0,18,173	0/0:0,9,113	0/0:0,12,142
OAR1	185639527	.	G	A	179.967	PASS	DP=52;VDB=0.145738;SGB=-0.866853;RPBZ=-0.590183;MQBZ=-0.165704;MQSBZ=1.19258;BQBZ=-0.381268;FS=0;MQ0F=0;AC=3;AN=8;DP4=14,9,5,2;MQ=39	GT:PL	0/0:0,33,255	1/1:164,15,0	0/1:61,0,144	0/0:0,21,203
OAR1	185936517	.	A	G	112.311	PASS	DP=32;VDB=0.0152419;SGB=4.63151;RPBZ=-0.440091;MQBZ=1.4349;MQSBZ=0.516566;BQBZ=-1.0274;FS=0;MQ0F=0;AC=2;AN=8;DP4=11,4,4,1;MQ=37	GT:PL	0/0:0,9,118	0/0:0,24,197	1/1:156,15,0	0/0:0,12,134
OAR1	185936526	.	A	G	110.116	PASS	DP=29;VDB=0.184963;SGB=-1.62982;RPBZ=-1.28811;MQBZ=0.561841;MQSBZ=0.949032;BQBZ=-0.15787;FS=0;MQ0F=0;AC=3;AN=8;DP4=8,5,4,1;MQ=36	GT:PL	0/0:0,6,84	0/0:0,21,176	0/1:21,0,134	1/1:133,12,0
OAR1	186130576	.	G	A	325.508	PASS	DP=37;VDB=0.114178;SGB=-3.20154;RPBZ=-0.341067;MQBZ=-0.205404;MQSBZ=-0.602045;BQBZ=-0.133631;FS=0;MQ0F=0;AC=5;AN=8;DP4=2,5,6,6;MQ=37	GT:PL	0/1:69,0,102	0/1:75,0,47	1/1:194,18,0	0/1:27,0,75
OAR1	186198197	.	C	A	328.905	PASS	DP=40;VDB=0.0297112;SGB=-1.14195;RPBZ=0.709707;MQBZ=-0.256961;MQSBZ=-0.471094;BQBZ=0;FS=0;MQ0F=0;AC=4;AN=8;DP4=5,6,7,5;MQ=40	GT:PL	0/1:100,0,63	0/1:46,0,158	0/0:0,12,133	1/1:226,21,0
OAR1	186381000	.	C	T	317.589	PASS	DP=65;VDB=0.00342189;SGB=-14.6458;RPBZ=-5.84736;MQBZ=-0.361159;MQSBZ=0.543382;BQBZ=5.53189;FS=0;MQ0F=0;AC=3;AN=8;DP4=2,29,5,11;MQ=37	GT:PL	0/1:60,0,105	0/1:231,0,53	0/1:66,0,104	0/0:0,21,141
OAR1	187355030	.	A	C	306.26	PASS	DP=43;VDB=0.0288938;SGB=4.61211;RPBZ=-0.96098;MQBZ=1.6641;MQSBZ=1.52894;BQBZ=1.69709;FS=0;MQ0F=0;AC=3;AN=8;DP4=8,5,6,5;MQ=41	GT:PL	1/1:220,21,0	0/0:0,9,118	0/0:0,24,212	0/1:131,0,54
OAR1	187403858	.	A	C	377.553	PASS	DP=55;VDB=5.84155e-05;SGB=-0.420126;RPBZ=-1.32712;MQBZ=0.0474856;MQSBZ=1.59345;BQBZ=-0.813024;FS=0;MQ0F=0;AC=3;AN=8;DP4=10,9,11,5;MQ=40	GT:PL	0/0:0,18,207	0/1:156,0,90	0/1:132,0,110	0/1:129,0,139
OAR1	187451513	.	A	G	239.815	PASS	DP=33;VDB=0.0777678;SGB=-7.27563;RPBZ=0.23107;MQBZ=-0.0450416;MQSBZ=0.0469797;BQBZ=-0.0866266;FS=0;MQ0F=0;AC=3;AN=8;DP4=2,7,5,6;MQ=39	GT:PL	0/1:111,0,75	0/1:99,0,69	0/1:67,0,58	0/0:0,3,71
OAR1	187926525	.	G	A	94.797	PASS	DP=12;VDB=0.018555;SGB=-2.34028;RPBZ=1.40518;MQBZ=-1.18322;BQBZ=1.25357;FS=0;MQ0F=0;AC=3;AN=8;DP4=7,0,5,0;MQ=41	GT:PL	0/0:0,6,62	0/1:30,0,26	0/1:79,0,24	0/1:24,0,79
OAR1	187993560	.	T	A	83.1179	PASS	DP=22;VDB=0.211317;SGB=-2.00512;RPBZ=-1.32575;MQBZ=-0.391675;MQSBZ=-1.04447;BQBZ=-0.524404;FS=0;MQ0F=0;AC=3;AN=8;DP4=4,4,0,4;MQ=38	GT:PL	0/0:0,15,168	1/1:92,9,0	0/0:0,3,42	0/1:33,0,68
OAR1	189632400	.	A	C	272.539	PASS	DP=27;VDB=0.0559967;SGB=2.91644;RPBZ=0.0590311;MQBZ=1.22474;MQSBZ=1.22474;BQBZ=0.30429;FS=0;MQ0F=0;AC=4;AN=8;DP4=3,3,3,6;MQ=40	GT:PL	0/0:0,6,84	1/1:171,15,0	1/1:148,12,0	0/0:0,12,133
OAR1	190092315	.	G	A	617.211	PASS	DP=60;VDB=0.000727203;SGB=-4.08649;RPBZ=2.55268;MQBZ=0.301335;MQSBZ=0.208771;BQBZ=0.920647;FS=0;MQ0F=0;AC=4;AN=8;DP4=3,5,13,11;MQ=39	GT:PL	0/1:213,0,36	0/1:160,0,3	0/1:124,0,121	0/1:161,0,15
OAR1	190220551	.	C	T	286.049	PASS	DP=48;VDB=0.0914215;SGB=-1.30012;RPBZ=1.02531;MQBZ=0.874819;MQSBZ=0.148354;BQBZ=0.933184;FS=0;MQ0F=0;AC=5;AN=8;DP4=6,10,4,7;MQ=39	GT:PL	0/1:12,0,220	1/1:230,21,0	1/1:89,9,0	0/0:0,21,222
OAR1	190636538	.	C	T	263.756	PASS	DP=33;VDB=0.0195283;SGB=5.26088;RPBZ=-0.0704595;MQBZ=0.291891;MQSBZ=-2.44758;BQBZ=1.00623;FS=0;MQ0F=0;AC=3;AN=8;DP4=1,9,5,7;MQ=34	GT:PL	0/0:0,12,111	1/1:189,18,0	0/1:119,0,68	0/0:0,9,74
OAR1	190821089	.	G	A	324.204	PASS	DP=61;VDB=0.0104371;SGB=8.08861;RPBZ=-1.09163;MQBZ=0.182213;MQSBZ=-1.48125;BQBZ=-0.850518;FS=0;MQ0F=0;AC=3;AN=8;DP4=8,13,3,13;MQ=39	GT:PL	0/1:115,0,24	0/0:0,36,255	0/0:0,24,212	1/1:255,33,0
OAR1	191072297	.	G	A	49.7343	PASS	DP=9;VDB=0.142856;SGB=1.56341;RPBZ=-1.31876;MQBZ=1.71429;BQBZ=0.707107;FS=0;MQ0F=0;AC=2;AN=8;DP4=6,0,3,0;MQ=33	GT:PL	0/0:0,6,51	1/1:90,9,0	0/0:0,3,24	0/0:0,9,71
OAR1	191072418	.	G	A	819.408	PASS	DP=76;VDB=3.44521e-08;SGB=-2.23212;RPBZ=2.28517;MQBZ=-1.48302;MQSBZ=-2.38892;BQBZ=-1.38311;FS=0;MQ0F=0;AC=6;AN=8;DP4=4,3,16,19;MQ=39	GT:PL	0/1:202,0,120	1/1:219,21,0	0/1:183,0,90	1/1:255,39,0
OAR1	191599326	.	A	C	859.034	PASS	DP=131;VDB=2.13245e-06;SGB=-5.58582;RPBZ=-0.217106;MQBZ=0.142855;MQSBZ=0.888706;BQBZ=0.914921;FS=0;MQ0F=0;AC=6;AN=8;DP4=16,7,25,31;MQ=39	GT:PL	1/1:255,48,0	0/1:236,0,237	0/1:152,0,229	1/1:255,57,0
OAR1	191599362	.	C	T	306.43	PASS	DP=134;VDB=0.528562;SGB=2.22065;RPBZ=-1.85654;MQBZ=0.162877;MQSBZ=-1.91567;BQBZ=1.23353;FS=0;MQ0F=0;AC=2;AN=8;DP4=21,39,7,8;MQ=39	GT:PL	0/0:0,42,255	0/1:169,0,255	0/1:177,0,255	0/0:0,57,255
OAR1	191630752	.	C	T	219.55	PASS	DP=51;VDB=0.07665;SGB=-20.6025;RPBZ=-1.23189;MQBZ=0.869671;MQSBZ=-0.318922;BQBZ=2.38118;FS=0;MQ0F=0;AC=4;AN=8;DP4=5,15,6,3;MQ=41	GT:PL	0/1:68,0,33	0/1:90,0,186	0/1:9,0,233	0/1:90,0,47
OAR1	191649798	.	C	A	139.843	PASS	DP=39;VDB=0.200896;SGB=-9.12079;RPBZ=-1.15939;MQBZ=-0.512989;MQSBZ=0.0691714;BQBZ=1.5233;FS=0;MQ0F=0;AC=3;AN=8;DP4=6,8,4,3;MQ=40	GT:PL	0/1:75,0,33	0/1:92,0,137	0/0:0,12,153	0/1:12,0,83
OAR1	191715366	.	G	A	576.217	PASS	DP=82;VDB=0.0460364;SGB=1.11929;RPBZ=0.906805;MQBZ=0.528176;MQSBZ=0.0976598;BQBZ=1.31182;FS=0;MQ0F=0;AC=3;AN=8;DP4=16,6,17,7;MQ=40	GT:PL	0/1:241,0,9	0/1:142,0,96	0/0:0,36,254	0/1:234,0,164
OAR1	191850762	.	G	A	417.436	PASS	DP=79;VDB=0.22783;SGB=0.575348;RPBZ=1.12011;MQBZ=-1.55141;MQSBZ=0.541189;BQBZ=-0.861763;FS=0;MQ0F=0;AC=4;AN=8;DP4=9,15,12,9;MQ=39	GT:PL	1/1:255,39,0	0/1:104,0,178	0/0:0,45,255	0/1:102,0,101
OAR1	191879489	.	C	T	338.005	PASS	DP=61;VDB=0.58133;SGB=-0.939261;RPBZ=-1.27689;MQBZ=-1.24035;MQSBZ=-0.858395;BQBZ=-2.94838;FS=0;MQ0F=0;AC=4;AN=8;DP4=7,13,7,6;MQ=41	GT:PL	1/1:137,12,0	0/1:208,0,191	0/0:0,36,255	0/1:36,0,36
OAR1	191974389	.	C	T	102.022	PASS	DP=42;VDB=0.0201525;SGB=-1.62982;RPBZ=-0.231664;MQBZ=-0.546129;MQSBZ=1.2743;BQBZ=0.463015;FS=0;MQ0F=0;AC=3;AN=8;DP4=18,3,3,2;MQ=36	GT:PL	0/1:42,3,0	0/0:0,36,191	0/0:0,27,255	1/1:106,12,0
OAR1	19228888	.	C	G	404.428	PASS	DP=65;VDB=0.0139969;SGB=-0.604863;RPBZ=-0.501654;MQBZ=-0.892543;MQSBZ=-1.94381;BQBZ=0.741558;FS=0;MQ0F=0;AC=3;AN=8;DP4=12,8,7,8;MQ=41	GT:PL	0/1:206,0,46	0/1:94,0,151	0/0:0,27,255	0/1:144,0,128
OAR1	193316801	.	A	T	127.155	PASS	DP=36;VDB=0.108225;SGB=-1.62982;RPBZ=-0.887334;MQBZ=-1.82709;MQSBZ=0.856305;BQBZ=1.25245;FS=0;MQ0F=0;AC=3;AN=8;DP4=5,10,4,1;MQ=40	GT:PL	0/0:0,18,196	1/1:131,12,0	0/1:42,3,0	0/0:0,27,249
OAR1	193316856	.	T	A	74.2046	PASS	DP=9;VDB=0.118267;SGB=0.0467143;RPBZ=-1.47586;MQBZ=-1.67705;BQBZ=-0.169031;FS=0;MQ0F=0;AC=3;AN=8;DP4=0,5,0,4;MQ=39	GT:PL	0/0:0,6,66	1/1:81,9,0	0/1:36,3,0	0/0:0,9,87
OAR1	193382914	.	G	T	355.412	PASS	DP=30;VDB=0.00232799;SGB=-3.6933;RPBZ=0.18654;MQBZ=-1.65396;MQSBZ=-0.919468;BQBZ=-2.1031;FS=0;MQ0F=0;AC=5;AN=8;DP4=2,2,6,11;MQ=35	GT:PL	0/1:96,0,30	0/1:55,0,63	1/1:150,18,0	0/1:95,0,24
OAR1	193585949	.	G	T	97.4644	PASS	DP=11;VDB=0.00084436;SGB=1.38113;RPBZ=0.969458;MQBZ=-1.00109;BQBZ=0.422577;FS=0;MQ0F=0;AC=3;AN=8;DP4=4,0,7,0;MQ=32	GT:PL	0/0:0,6,55	0/1:78,0,21	1/1:60,9,0	0/0:0,3,36
OAR1	193812543	.	G	A	328.318	PASS	DP=24;VDB=0.000178937;SGB=-1.70793;RPBZ=0.761023;MQBZ=-0.916339;MQSBZ=0.354897;BQBZ=-0.930949;FS=0;MQ0F=0;AC=6;AN=8;DP4=2,0,8,4;MQ=38	GT:PL	0/1:36,0,36	1/1:164,15,0	1/1:146,12,0	0/1:21,0,33
OAR1	194301578	.	G	A	651.31	PASS	DP=76;VDB=0.00498112;SGB=-4.38984;RPBZ=3.80165;MQBZ=0.891995;MQSBZ=-0.0570412;BQBZ=0.70563;FS=0;MQ0F=0;AC=4;AN=8;DP4=10,3,23,7;MQ=40	GT:PL	0/1:168,0,90	0/1:201,0,89	0/1:169,0,81	0/1:154,0,46
OAR1	194621819	.	C	T	42.7852	PASS	DP=15;VDB=0.32;SGB=-2.68629;RPBZ=-1.00601;BQBZ=0.57735;FS=0;MQ0F=0;AC=2;AN=8;DP4=1,5,1,1;MQ=42	GT:PL	0/1:42,3,0	0/1:42,3,0	0/0:0,6,84	0/0:0,12,125
OAR1	195098631	.	C	T	449.843	PASS	DP=41;VDB=0.0951013;SGB=-3.72616;RPBZ=-3.85846;MQBZ=1.16585;MQSBZ=0.288394;BQBZ=4.25481;FS=0;MQ0F=0;AC=6;AN=8;DP4=0,7,6,12;MQ=35	GT:PL	1/1:167,15,0	1/1:157,0,2	0/1:72,0,66	0/1:92,0,14
OAR1	195489397	.	G	A	975.418	PASS	DP=103;VDB=2.4095e-08;SGB=-5.17435;RPBZ=-0.409854;MQBZ=0.505474;MQSBZ=1.17535;BQBZ=0.696606;FS=0;MQ0F=0;AC=6;AN=8;DP4=5,8,23,24;MQ=39	GT:PL	1/1:255,27,0	0/1:255,0,135	0/1:250,0,160	1/1:255,45,0
OAR1	196383187	.	T	G	99.0646	PASS	DP=19;VDB=0.00744022;SGB=0.891771;RPBZ=0.942881;MQBZ=-1.49071;MQSBZ=-0.9759;BQBZ=1;FS=0;MQ0F=0;AC=3;AN=8;DP4=3,2,0,5;MQ=38	GT:PL	0/1:36,0,36	1/1:105,12,0	0/0:0,9,110	0/0:0,3,42
OAR1	196814494	.	A	G	708.854	PASS	DP=63;VDB=0.0624514;SGB=-4.37925;RPBZ=0.585054;MQBZ=-0.971914;MQSBZ=-1.65052;BQBZ=0.320217;FS=0;MQ0F=0;AC=6;AN=8;DP4=4,4,9,21;MQ=38	GT:PL	0/1:185,0,126	1/1:210,30,0	1/1:224,24,0	0/1:129,0,93
OAR1	197121869	.	A	G	135.12	PASS	DP=24;VDB=0.0280683;SGB=1.36429;RPBZ=0.574594;MQBZ=-1.2239;MQSBZ=0;BQBZ=-0.871631;FS=0;MQ0F=0;AC=3;AN=8;DP4=5,2,4,2;MQ=38	GT:PL	0/0:0,9,118	0/1:17,0,36	1/1:162,15,0	0/0:0,9,103
OAR1	197222241	.	A	G	301.657	PASS	DP=68;VDB=0.0155988;SGB=1.06188;RPBZ=-1.78164;MQBZ=1.78353;MQSBZ=-1.56891;BQBZ=0.980493;FS=0;MQ0F=0;AC=2;AN=8;DP4=4,22,6,6;MQ=40	GT:PL	0/0:0,36,255	0/1:123,0,153	0/1:218,0,33	0/0:0,21,167
OAR1	19759401	.	T	C	125.225	PASS	DP=16;VDB=0.259674;SGB=-6.32365;RPBZ=0.368387;MQBZ=-0.639835;BQBZ=-1.46059;FS=0;MQ0F=0;AC=6;AN=8;DP4=8,0,8,0;MQ=35	GT:PL	0/1:42,0,114	0/1:31,0,43	1/1:23,3,0	1/1:66,6,0
OAR1	197630284	.	T	G	266.834	PASS	DP=39;VDB=0.00420137;SGB=-1.5462;RPBZ=-3.2783;MQBZ=-0.741908;MQSBZ=1.10315;BQBZ=3.41245;FS=0;MQ0F=0;AC=3;AN=8;DP4=1,12,7,3;MQ=40	GT:PL	0/1:86,0,51	0/1:107,0,20	0/1:113,0,116	0/0:0,9,80
OAR1	19789088	.	G	C	138.531	PASS	DP=40;VDB=0.0732611;SGB=-1.25106;RPBZ=-0.430134;MQBZ=-0.635959;MQSBZ=-0.864658;BQBZ=0.340856;FS=0;MQ0F=0;AC=3;AN=8;DP4=10,5,3,3;MQ=39	GT:PL	0/1:65,0,72	0/0:0,18,196	0/0:0,21,212	1/1:118,12,0
OAR1	197992023	.	A	T	367.766	PASS	DP=72;VDB=0.0225399;SGB=-8.51636;RPBZ=0.489752;MQBZ=-0.0729466;MQSBZ=0.937127;BQBZ=-0.0336563;FS=0;MQ0F=0;AC=4;AN=8;DP4=7,18,9,6;MQ=40	GT:PL	0/1:90,0,175	0/1:163,0,121	0/0:0,42,255	1/1:158,15,0
OAR1	198063430	.	C	T	139.419	PASS	DP=14;VDB=0.0281189;SGB=-0.381925;RPBZ=-0.845677;MQBZ=0.756809;BQBZ=0.317744;FS=0;MQ0F=0;AC=4;AN=8;DP4=6,0,8,0;MQ=34	GT:PL	0/1:88,0,26	0/1:54,0,16	0/0:0,6,66	1/1:38,6,0
OAR1	198067041	.	T	C	316.663	PASS	DP=50;VDB=0.011779;SGB=-0.735516;RPBZ=0.605204;MQBZ=0.600144;MQSBZ=-0.707485;BQBZ=0.104479;FS=0;MQ0F=0;AC=4;AN=8;DP4=3,9,6,8;MQ=39	GT:PL	0/1:88,0,145	0/1:30,0,107	0/0:0,9,81	1/1:242,27,0
OAR1	198151541	.	C	T	86.463	PASS	DP=44;VDB=0.43596;SGB=-1.62982;RPBZ=-1.8826;MQBZ=-0.542177;MQSBZ=-0.985776;BQBZ=1.14006;FS=0;MQ0F=0;AC=2;AN=8;DP4=5,18,0,5;MQ=40	GT:PL	0/1:30,0,89	0/0:0,24,229	0/1:96,0,124	0/0:0,21,174
OAR1	198270476	.	G	A	283.763	PASS	DP=45;VDB=0.00706996;SGB=-1.53316;RPBZ=0.508221;MQBZ=0.790569;MQSBZ=-1.37437;BQBZ=0.563313;FS=0;MQ0F=0;AC=4;AN=8;DP4=9,7,8,2;MQ=40	GT:PL	0/1:88,0,63	0/1:63,0,104	0/0:0,33,255	1/1:176,15,0
OAR1	198276883	.	C	T	41.8019	PASS	DP=58;VDB=0.172317;SGB=-2.00771;RPBZ=-2.09779;MQBZ=-0.760726;MQSBZ=0.723536;BQBZ=-0.553329;FS=0;MQ0F=0;AC=2;AN=8;DP4=16,11,2,2;MQ=39	GT:PL	0/1:60,0,137	0/0:0,21,233	0/1:23,0,254	0/0:0,15,163
OAR1	198393090	.	C	T	545.501	PASS	DP=94;VDB=0.088632;SGB=1.3123;RPBZ=0.463536;MQBZ=-1.58978;MQSBZ=0.179121;BQBZ=-0.69091;FS=0;MQ0F=0;AC=4;AN=8;DP4=13,16,13,12;MQ=39	GT:PL	0/1:179,0,217	0/1:155,0,101	0/0:0,42,255	1/1:255,33,0
OAR1	19908381	.	G	A	284.943	PASS	DP=86;VDB=0.0486671;SGB=1.83447;RPBZ=0.255457;MQBZ=-0.891339;MQSBZ=0.978217;BQBZ=-1.30679;FS=0;MQ0F=0;AC=2;AN=8;DP4=12,23,7,7;MQ=40	GT:PL	0/1:69,0,156	0/0:0,27,214	0/0:0,36,255	0/1:255,0,219
OAR1	19967385	.	G	A	66.6078	PASS	DP=19;VDB=0.401962;SGB=-0.535564;RPBZ=0.238253;MQBZ=0.981981;MQSBZ=0;BQBZ=0.128885;FS=0;MQ0F=0;AC=2;AN=8;DP4=4,3,1,2;MQ=41	GT:PL	0/1:68,0,33	0/0:0,12,141	0/0:0,3,42	0/1:36,0,34
OAR1	199787539	.	T	A	372.471	PASS	DP=99;VDB=2.28188e-05;SGB=-14.6458;RPBZ=-1.75745;MQBZ=0.274993;MQSBZ=-1.02955;BQBZ=0.73971;FS=0;MQ0F=0;AC=3;AN=8;DP4=15,22,11,5;MQ=41	GT:PL	0/0:0,24,229	0/1:111,0,234	0/1:217,0,255	0/1:85,0,199
OAR1	199852948	.	T	G	54.9209	PASS	DP=9;VDB=0.0279572;SGB=-0.535564;RPBZ=1.31876;MQBZ=0.707107;BQBZ=1.06904;FS=0;MQ0F=0;AC=3;AN=8;DP4=6,0,3,0;MQ=39	GT:PL	1/1:66,6,0	0/0:0,9,84	0/0:0,6,66	0/1:30,0,17
OAR1	199852949	.	G	T	54.9209	PASS	DP=9;VDB=0.0279572;SGB=-0.535564;RPBZ=1.43208;MQBZ=0.707107;BQBZ=1.06904;FS=0;MQ0F=0;AC=3;AN=8;DP4=6,0,3,0;MQ=39	GT:PL	1/1:66,6,0	0/0:0,9,84	0/0:0,6,66	0/1:30,0,17
OAR1	199853068	.	T	C	208.672	PASS	DP=43;VDB=0.0110579;SGB=-1.69618;RPBZ=-1.22574;MQBZ=-0.46676;MQSBZ=0.750939;BQBZ=-1.30629;FS=0;MQ0F=0;AC=4;AN=8;DP4=4,13,3,6;MQ=40	GT:PL	1/1:159,15,0	0/1:2,0,131	0/0:0,18,177	0/1:90,0,120
OAR1	200346819	.	A	G,T	278.18	PASS	DP=51;VDB=0.00547296;SGB=-0.883227;RPBZ=-0.119971;MQBZ=-0.910815;MQSBZ=1.61216;BQBZ=-1.50384;FS=0;MQ0F=0;AC=3,2;AN=8;DP4=10,5,7,6;MQ=39	GT:PL	1/2:69,33,30,39,0,36	0/0:0,30,255,30,255,255	0/2:57,72,204,0,146,140	1/1:235,27,0,235,27,235
OAR1	200346858	.	G	A	319.222	PASS	DP=55;VDB=6.91867e-05;SGB=6.73996;RPBZ=0.605377;MQBZ=1.15502;MQSBZ=0.857305;BQBZ=1.79658;FS=0;MQ0F=0;AC=3;AN=8;DP4=7,7,10,4;MQ=38	GT:PL	0/0:0,9,119	1/1:255,30,0	0/1:109,0,60	0/0:0,24,209
OAR1	20049356	.	G	C	272.673	PASS	DP=17;VDB=0.000182922;SGB=1.50473;RPBZ=1.76817;MQBZ=1.3496;BQBZ=-0.676123;FS=0;MQ0F=0;AC=6;AN=8;DP4=0,3,0,14;MQ=38	GT:PL	0/1:0,3,8	0/1:54,0,54	1/1:127,18,0	1/1:132,18,0
OAR1	200612376	.	G	A	209.919	PASS	DP=64;VDB=0.00733994;SGB=-0.482464;RPBZ=-0.835313;MQBZ=0.189956;MQSBZ=1.64226;BQBZ=1.81827;FS=0;MQ0F=0;AC=2;AN=8;DP4=12,16,4,4;MQ=40	GT:PL	0/1:121,0,195	0/0:0,24,240	0/0:0,24,245	0/1:128,0,138
OAR1	201221357	.	C	T	273.383	PASS	DP=80;VDB=0.00772006;SGB=2.22073;RPBZ=-0.17159;MQBZ=-0.86213;MQSBZ=-1.3746;BQBZ=-0.493755;FS=0;MQ0F=0;AC=3;AN=8;DP4=17,15,11,4;MQ=39	GT:PL	0/0:0,15,147	0/1:64,0,219	1/1:255,36,0	0/0:0,57,255
OAR1	201297067	.	T	A	314.901	PASS	DP=49;VDB=0.0183743;SGB=6.67268;RPBZ=-0.739255;MQBZ=-1.16209;MQSBZ=1.60409;BQBZ=-0.236978;FS=0;MQ0F=0;AC=4;AN=8;DP4=12,4,7,7;MQ=39	GT:PL	1/1:223,27,0	0/0:0,30,255	0/0:0,18,184	1/1:141,15,0
OAR1	201373579	.	C	G	396.696	PASS	DP=51;VDB=0.000421377;SGB=-0.790273;RPBZ=-0.438602;MQBZ=-0.083678;MQSBZ=-0.334712;BQBZ=3.06584;FS=0;MQ0F=0;AC=4;AN=8;DP4=8,7,7,7;MQ=39	GT:PL	0/1:127,0,72	1/1:222,21,0	0/0:0,18,192	0/1:91,0,142
OAR1	201381139	.	A	G	424.536	PASS	DP=57;VDB=6.32167e-05;SGB=-0.0342242;RPBZ=-0.369614;MQBZ=-1.02603;MQSBZ=-0.51031;BQBZ=-0.531976;FS=0;MQ0F=0;AC=4;AN=8;DP4=7,9,5,13;MQ=38	GT:PL	0/1:121,0,110	1/1:226,24,0	0/0:0,24,227	0/1:121,0,120
OAR1	201432005	.	C	T	465.335	PASS	DP=63;VDB=0.0168956;SGB=0.165586;RPBZ=-0.137115;MQBZ=1.53497;MQSBZ=-1.68328;BQBZ=0.741232;FS=0;MQ0F=0;AC=4;AN=8;DP4=6,12,10,9;MQ=38	GT:PL	0/1:75,0,92	0/0:0,33,255	1/1:255,30,0	0/1:179,0,60
OAR1	201671127	.	T	G	102.818	PASS	DP=23;VDB=0.00127981;SGB=1.24088;RPBZ=2.01108;MQBZ=-2.03381;MQSBZ=-1.25529;BQBZ=-0.497613;FS=0;MQ0F=0;AC=2;AN=8;DP4=3,4,1,5;MQ=36	GT:PL	0/1:75,0,63	0/0:0,3,42	0/0:0,9,109	0/1:65,0,30
OAR1	201997070	.	C	T	329.739	PASS	DP=99;VDB=0.000387125;SGB=13.1965;RPBZ=1.11319;MQBZ=-2.34541;MQSBZ=2.08529;BQBZ=-0.841465;FS=0;MQ0F=0;AC=4;AN=8;DP4=14,18,7,16;MQ=39	GT:PL	1/1:150,39,27	0/0:0,54,255	0/0:0,42,255	1/1:255,54,0
OAR1	202028367	.	A	T	388.052	PASS	DP=45;VDB=5.19493e-06;SGB=7.83194;RPBZ=-0.711233;MQBZ=-0.7571;MQSBZ=0.160439;BQBZ=-0.548665;FS=0;MQ0F=0;AC=3;AN=8;DP4=9,1,11,6;MQ=38	GT:PL	0/0:0,15,159	0/1:221,0,85	1/1:210,24,0	0/0:0,3,42
OAR1	202228299	.	G	A	312.715	PASS	DP=61;VDB=0.45831;SGB=-0.965879;RPBZ=-0.222892;MQBZ=-0.0841682;MQSBZ=1.06835;BQBZ=-0.0198424;FS=0;MQ0F=0;AC=3;AN=8;DP4=12,10,8,5;MQ=40	GT:PL	0/1:15,0,218	0/1:187,0,85	0/1:150,0,95	0/0:0,24,222
OAR1	202235657	.	G	C	416.493	PASS	DP=43;VDB=0.0115609;SGB=1.3264;RPBZ=1.4293;MQBZ=1.66138;MQSBZ=0.328629;BQBZ=0.447037;FS=0;MQ0F=0;AC=4;AN=8;DP4=2,6,8,7;MQ=39	GT:PL	1/1:181,15,0	0/0:0,9,101	0/1:150,0,38	0/1:128,0,95
OAR1	202260916	.	C	T	282.02	PASS	DP=73;VDB=0.0541542;SGB=-12.8047;RPBZ=-0.348833;MQBZ=-0.527945;MQSBZ=2.02467;BQBZ=0.951992;FS=0;MQ0F=0;AC=3;AN=8;DP4=13,14,10,3;MQ=40	GT:PL	0/0:0,21,228	0/1:41,0,157	0/1:165,0,255	0/1:116,0,94
OAR1	202271740	.	G	A	642.603	PASS	DP=120;VDB=1.0174e-05;SGB=10.4945;RPBZ=0.923391;MQBZ=-0.334154;MQSBZ=0.140652;BQBZ=-0.424439;FS=0;MQ0F=0;AC=5;AN=8;DP4=12,11,30,17;MQ=38	GT:PL	0/1:178,0,186	1/1:255,24,0	1/1:255,51,0	0/0:0,45,255
OAR1	202333558	.	G	A	255.492	PASS	DP=30;VDB=0.16077;SGB=0.347274;RPBZ=2.26589;MQBZ=-1.36182;MQSBZ=-1.02282;BQBZ=-0.948787;FS=0;MQ0F=0;AC=5;AN=8;DP4=3,3,1,10;MQ=38	GT:PL	0/1:34,0,33	1/1:113,12,0	1/1:153,15,0	0/0:0,15,177
OAR1	202353284	.	G	A	80.1081	PASS	DP=13;VDB=0.431015;SGB=-1.35278;RPBZ=0.180021;BQBZ=0.866025;FS=0;MQ0F=0;AC=5;AN=8;DP4=1,3,0,3;MQ=42	GT:PL	0/1:36,0,30	1/1:42,3,0	1/1:42,3,0	0/0:0,9,105
OAR1	202380666	.	T	C	717.619	PASS	DP=84;VDB=4.63126e-05;SGB=6.02836;RPBZ=-0.0802529;MQBZ=-1.77254;MQSBZ=-1.60071;BQBZ=-1.03169;FS=0;MQ0F=0;AC=5;AN=8;DP4=8,7,14,18;MQ=41	GT:PL	0/1:253,0,189	1/1:255,33,0	1/1:255,33,0	0/0:0,24,255
OAR1	202416061	.	A	G	446.846	PASS	DP=52;VDB=0.00217356;SGB=-0.609974;RPBZ=-1.13201;MQBZ=-0.795758;MQSBZ=0.947331;BQBZ=-1.347;FS=0;MQ0F=0;AC=5;AN=8;DP4=8,5,7,8;MQ=41	GT:PL	0/1:129,0,112	1/1:164,15,0	1/1:199,18,0	0/0:0,27,255
OAR1	202569671	.	G	A	410.905	PASS	DP=30;VDB=0.404687;SGB=1.59388;RPBZ=0.373825;MQBZ=-0.6733;MQSBZ=-1.54272;BQBZ=-0.925723;FS=0;MQ0F=0;AC=6;AN=8;DP4=2,0,5,10;MQ=38	GT:PL	1/1:134,12,0	0/1:0,3,42	0/1:164,0,18	1/1:153,12,0
OAR1	20274765	.	G	A	202.386	PASS	DP=16;VDB=0.218338;SGB=-2.84753;RPBZ=1;BQBZ=-0.57735;FS=0;MQ0F=0;AC=6;AN=8;DP4=0,2,3,3;MQ=42	GT:PL	1/1:84,6,0	0/1:36,0,36	1/1:84,6,0	0/1:36,0,36
OAR1	203005812	.	A	G	197.033	PASS	DP=78;VDB=0.000622738;SGB=-11.5767;RPBZ=-1.1751;MQBZ=-0.0319421;MQSBZ=-0.921527;BQBZ=-0.210099;FS=0;MQ0F=0;AC=3;AN=8;DP4=16,20,6,5;MQ=38	GT:PL	0/0:0,39,255	0/1:30,0,93	0/1:194,0,247	0/1:15,0,202
OAR1	203114004	.	A	T	181.362	PASS	DP=48;VDB=0.39697;SGB=-0.867633;RPBZ=0.426907;MQBZ=-0.247083;MQSBZ=1.79743;BQBZ=0.0312806;FS=0;MQ0F=0;AC=3;AN=8;DP4=10,11,4,3;MQ=38	GT:PL	1/1:92,9,0	0/0:0,30,255	0/0:0,30,242	0/1:134,0,27
OAR1	203162645	.	C	T	108.089	PASS	DP=100;VDB=0.0468075;SGB=-1.24859;RPBZ=-2.7444;MQBZ=1.38152;MQSBZ=0.308261;BQBZ=1.90126;FS=0;MQ0F=0.01;AC=2;AN=8;DP4=21,30,3,3;MQ=38	GT:PL	0/0:0,36,255	0/1:21,0,137	0/0:0,54,255	0/1:128,0,248
OAR1	203427456	.	T	G	118.668	PASS	DP=39;VDB=0.0382226;SGB=-1.25176;RPBZ=-2.41411;MQBZ=-1.06927;MQSBZ=0.788507;BQBZ=-0.486033;FS=0;MQ0F=0;AC=2;AN=8;DP4=5,12,2,4;MQ=40	GT:PL	0/1:65,0,124	0/1:92,0,69	0/0:0,6,78	0/0:0,27,244
OAR1	203459750	.	C	T	305.375	PASS	DP=58;VDB=0.00639659;SGB=6.64074;RPBZ=-0.329434;MQBZ=-1.53828;MQSBZ=0.230488;BQBZ=-0.372782;FS=0;MQ0F=0;AC=2;AN=8;DP4=7,12,10,4;MQ=39	GT:PL	0/1:184,0,33	0/1:161,0,126	0/0:0,21,219	0/0:0,18,202
OAR1	203491436	.	G	C	844.912	PASS	DP=79;VDB=5.932e-07;SGB=-2.18483;RPBZ=-0.196831;MQBZ=-1.52523;MQSBZ=-1.39964;BQBZ=-0.614699;FS=0;MQ0F=0;AC=6;AN=8;DP4=3,3,21,19;MQ=39	GT:PL	0/1:178,0,111	0/1:197,0,57	1/1:255,45,0	1/1:255,30,0
OAR1	203496532	.	G	A	49.0658	PASS	DP=43;VDB=0.0681597;SGB=-6.63222;RPBZ=2.27218;MQBZ=0.575829;MQSBZ=-1.44914;BQBZ=0.575176;FS=0;MQ0F=0;AC=3;AN=8;DP4=8,11,3,0;MQ=40	GT:PL	0/1:30,0,82	0/1:36,0,36	0/0:0,30,255	0/1:24,0,152
OAR1	203595572	.	T	C	56.8565	PASS	DP=29;VDB=0.228191;SGB=-2.36533;RPBZ=-0.067516;MQBZ=0.480384;MQSBZ=-1;BQBZ=1.23216;FS=0;MQ0F=0;AC=2;AN=8;DP4=6,7,2,1;MQ=40	GT:PL	0/0:0,9,113	0/1:72,0,60	0/0:0,9,100	0/1:24,0,160
OAR1	203874956	.	A	C	339.255	PASS	DP=32;VDB=0.000706299;SGB=-1.14195;RPBZ=0.947995;MQBZ=0.663185;MQSBZ=0.773716;BQBZ=1.27744;FS=0;MQ0F=0;AC=4;AN=8;DP4=5,3,7,5;MQ=39	GT:PL	0/1:63,0,85	0/0:0,6,61	0/1:93,0,65	1/1:225,21,0
OAR1	203955048	.	C	T	126.926	PASS	DP=86;VDB=0.175312;SGB=-1.24859;RPBZ=0.343331;MQBZ=-1.27988;MQSBZ=0.986162;BQBZ=1.35868;FS=0;MQ0F=0;AC=2;AN=8;DP4=22,18,2,4;MQ=40	GT:PL	0/1:33,0,53	0/1:133,0,145	0/0:0,42,255	0/0:0,57,255
OAR1	204111929	.	C	T	112.917	PASS	DP=75;VDB=0.0382226;SGB=-1.24859;RPBZ=-1.37432;MQBZ=-1.2005;MQSBZ=-0.205165;BQBZ=-0.588282;FS=0;MQ0F=0;AC=2;AN=8;DP4=24,11,4,2;MQ=40	GT:PL	0/1:9,0,239	0/0:0,27,250	0/1:143,0,178	0/0:0,30,233
OAR1	204487506	.	G	A	65.5623	PASS	DP=21;VDB=0.509904;SGB=-0.535564;RPBZ=0;MQBZ=0;MQSBZ=-1.44749;BQBZ=0.612372;FS=0;MQ0F=0;AC=2;AN=8;DP4=2,6,2,1;MQ=38	GT:PL	0/1:36,0,36	0/0:0,9,92	0/0:0,3,42	0/1:67,0,76
OAR1	204513378	.	C	A	378.822	PASS	DP=60;VDB=0.0187832;SGB=8.7407;RPBZ=0.363494;MQBZ=-1.20902;MQSBZ=0.78161;BQBZ=-0.38693;FS=0;MQ0F=0;AC=2;AN=8;DP4=6,8,7,10;MQ=39	GT:PL	0/1:164,0,54	0/0:0,12,146	0/1:255,0,27	0/0:0,18,163
OAR1	204831246	.	A	G	204.427	PASS	DP=29;VDB=0.0655916;SGB=-1.8826;RPBZ=-0.488669;MQBZ=0.54243;MQSBZ=-1.41839;BQBZ=0.359552;FS=0;MQ0F=0;AC=4;AN=8;DP4=2,7,2,6;MQ=37	GT:PL	0/1:27,0,120	0/1:128,0,45	1/1:91,9,0	0/0:0,9,103
OAR1	205068367	.	C	T	142.087	PASS	DP=46;VDB=0.164385;SGB=-1.25106;RPBZ=0.488286;MQBZ=0.0485291;MQSBZ=1.53127;BQBZ=1.09066;FS=0;MQ0F=0;AC=2;AN=8;DP4=10,10,1,5;MQ=39	GT:PL	0/0:0,21,217	0/1:60,0,126	0/0:0,18,192	0/1:121,0,77
OAR1	205264883	.	A	G	129.688	PASS	DP=47;VDB=0.469001;SGB=-1.24859;RPBZ=-0.926489;MQBZ=1.10413;MQSBZ=0.801061;BQBZ=0;FS=0;MQ0F=0;AC=2;AN=8;DP4=12,10,4,2;MQ=39	GT:PL	0/0:0,15,173	0/1:21,0,173	0/1:148,0,109	0/0:0,21,214
OAR1	205378826	.	C	T	230.201	PASS	DP=56;VDB=0.010438;SGB=-11.5767;RPBZ=0.874959;MQBZ=-0.0261833;MQSBZ=1.25343;BQBZ=0.473725;FS=0;MQ0F=0;AC=3;AN=8;DP4=10,11,8,3;MQ=38	GT:PL	0/1:15,0,199	0/1:27,0,115	0/1:228,0,51	0/0:0,21,217
OAR1	205407339	.	G	A	376.262	PASS	DP=42;VDB=0.104499;SGB=1.59801;RPBZ=-1.06692;MQBZ=-1.32378;MQSBZ=2.06674;BQBZ=-0.167874;FS=0;MQ0F=0;AC=3;AN=8;DP4=2,6,8,7;MQ=40	GT:PL	0/1:65,0,65	0/1:199,0,15	0/1:152,0,57	0/0:0,9,113
OAR1	205414613	.	G	A	468.902	PASS	DP=45;VDB=0.00710836;SGB=-3.73447;RPBZ=-0.600831;MQBZ=0.190029;MQSBZ=-0.588542;BQBZ=1.81073;FS=0;MQ0F=0;AC=5;AN=8;DP4=3,6,5,13;MQ=39	GT:PL	0/1:176,0,54	0/1:125,0,127	0/1:0,0,69	1/1:206,18,0
OAR1	205514985	.	C	T	269.18	PASS	DP=31;VDB=0.692532;SGB=-6.63735;RPBZ=-0.630898;MQBZ=0.65192;MQSBZ=-1.54272;BQBZ=-0.119965;FS=0;MQ0F=0;AC=6;AN=8;DP4=3,5,4,5;MQ=39	GT:PL	1/1:42,3,0	0/1:126,0,165	0/1:54,0,72	1/1:84,6,0
OAR1	205572831	.	A	C	98.9659	PASS	DP=46;VDB=0.339906;SGB=-0.867633;RPBZ=0.960831;MQBZ=-1.91766;MQSBZ=-1.24023;BQBZ=-0.105965;FS=0;MQ0F=0;AC=2;AN=8;DP4=15,9,6,1;MQ=36	GT:PL	0/1:94,0,93	0/0:0,33,251	0/0:0,27,212	0/1:44,0,30
OAR1	205627316	.	T	C	34.4614	PASS	DP=22;VDB=0.131948;SGB=-6.63222;RPBZ=1.95517;MQBZ=-0.994937;MQSBZ=-0.391675;BQBZ=1.32665;FS=0;MQ0F=0;AC=3;AN=8;DP4=5,4,3,0;MQ=37	GT:PL	0/1:8,3,0	0/1:36,0,36	0/1:30,0,86	0/0:0,15,166
OAR1	205627395	.	T	G	192.903	PASS	DP=61;VDB=0.501755;SGB=-0.0966342;RPBZ=-0.642614;MQBZ=-0.713395;MQSBZ=-0.876596;BQBZ=0.920413;FS=0;MQ0F=0;AC=2;AN=8;DP4=18,8,2,7;MQ=39	GT:PL	0/0:0,24,211	0/1:131,0,32	0/1:101,0,142	0/0:0,27,255
OAR1	206109255	.	C	T	185.772	PASS	DP=48;VDB=0.00796722;SGB=10.0035;RPBZ=-0.822565;MQBZ=-2.38773;MQSBZ=0.381287;BQBZ=0.630411;FS=0;MQ0F=0;AC=2;AN=8;DP4=11,5,4,6;MQ=36	GT:PL	0/0:0,6,77	0/0:0,18,201	1/1:230,30,0	0/0:0,24,193
OAR1	206109343	.	C	T	210.069	PASS	DP=82;VDB=0.00478342;SGB=19.8602;RPBZ=0.190564;MQBZ=0.472685;MQSBZ=-0.30969;BQBZ=0.714448;FS=0;MQ0F=0;AC=2;AN=8;DP4=8,21,8,8;MQ=38	GT:PL	0/0:0,18,163	0/0:0,27,255	0/0:0,42,255	1/1:255,48,0
OAR1	206132089	.	T	C	218.592	PASS	DP=29;VDB=0.206858;SGB=2.64773;RPBZ=-1.12015;MQBZ=1.46059;MQSBZ=0.471405;BQBZ=0.694365;FS=0;MQ0F=0.0344828;AC=3;AN=8;DP4=4,4,2,6;MQ=37	GT:PL	0/0:0,6,48	0/0:0,9,105	0/1:63,0,56	1/1:199,18,0
OAR1	206467255	.	A	G	223.584	PASS	DP=87;VDB=0.139876;SGB=-0.0958944;RPBZ=-1.35148;MQBZ=-0.401346;MQSBZ=-1.77202;BQBZ=0.0155897;FS=0;MQ0F=0;AC=3;AN=8;DP4=21,19,4,5;MQ=38	GT:PL	0/1:60,0,130	0/0:0,36,255	0/0:0,72,255	1/1:209,21,0
OAR1	206672526	.	G	A	292.406	PASS	DP=55;VDB=0.000285809;SGB=-7.27967;RPBZ=-1.44153;MQBZ=-0.0994758;MQSBZ=-0.832758;BQBZ=-0.263072;FS=0;MQ0F=0.0181818;AC=4;AN=8;DP4=11,8,5,6;MQ=39	GT:PL	0/1:75,0,239	0/1:75,0,33	0/1:96,0,100	0/1:84,0,102
OAR1	207074633	.	T	A	434.503	PASS	DP=71;VDB=0.00175678;SGB=-0.0194547;RPBZ=-0.720719;MQBZ=-1.03945;MQSBZ=-0.857279;BQBZ=-0.479491;FS=0;MQ0F=0;AC=4;AN=8;DP4=9,12,10,8;MQ=39	GT:PL	0/1:123,0,179	0/1:100,0,77	0/0:0,33,255	1/1:255,30,0
OAR1	207722468	.	T	G	358.248	PASS	DP=84;VDB=0.000180783;SGB=9.39052;RPBZ=1.15804;MQBZ=-1.47928;MQSBZ=-0.285015;BQBZ=-0.167181;FS=0;MQ0F=0;AC=2;AN=8;DP4=18,14,11,7;MQ=39	GT:PL	0/1:223,0,9	0/0:0,27,255	0/1:175,0,153	0/0:0,48,255
OAR1	20910524	.	G	A	463.529	PASS	DP=59;VDB=5.54638e-06;SGB=12.8536;RPBZ=0.940101;MQBZ=-0.176789;MQSBZ=-0.290199;BQBZ=1.54157;FS=0;MQ0F=0;AC=5;AN=8;DP4=6,3,10,15;MQ=38	GT:PL	0/1:0,3,36	1/1:255,39,0	1/1:255,36,0	0/0:0,24,221
OAR1	209338857	.	A	G	218.436	PASS	DP=41;VDB=0.0409601;SGB=-1.50352;RPBZ=-1.61587;MQBZ=1.22094;MQSBZ=-0.574598;BQBZ=-1.024;FS=0;MQ0F=0;AC=4;AN=8;DP4=8,6,8,2;MQ=41	GT:PL	0/0:0,21,210	1/1:139,18,0	0/1:60,0,113	0/1:63,0,99
OAR1	209500304	.	T	C	307.727	PASS	DP=30;VDB=0.0754608;SGB=0.726191;RPBZ=0.403004;MQBZ=0;MQSBZ=1.73845;BQBZ=1.84353;FS=0;MQ0F=0;AC=4;AN=8;DP4=3,3,6,5;MQ=39	GT:PL	0/0:0,12,129	1/1:214,21,0	0/1:68,0,27	0/1:69,0,33
OAR1	210105871	.	A	G	46.9386	PASS	DP=41;VDB=0.0506481;SGB=-2.36533;RPBZ=0;MQBZ=0.39736;MQSBZ=-1.09545;BQBZ=0.855162;FS=0;MQ0F=0;AC=2;AN=8;DP4=10,9,2,1;MQ=41	GT:PL	0/1:33,0,69	0/1:54,0,186	0/0:0,15,166	0/0:0,18,201
OAR1	210105933	.	T	C	36.256	PASS	DP=18;VDB=0.1;SGB=-2.68629;RPBZ=-0.152894;BQBZ=0.801784;FS=0;MQ0F=0;AC=2;AN=8;DP4=4,3,1,1;MQ=42	GT:PL	0/0:0,3,42	0/0:0,12,153	0/1:42,3,0	0/1:33,0,75
OAR1	210223046	.	T	C	111.483	PASS	DP=21;VDB=0.112085;SGB=0.00946272;RPBZ=-0.670646;MQBZ=1.12122;MQSBZ=0.560612;BQBZ=0.755929;FS=0;MQ0F=0;AC=3;AN=8;DP4=3,4,1,3;MQ=38	GT:PL	0/0:0,6,84	0/0:0,12,143	1/1:84,6,0	0/1:68,0,0
OAR1	210229519	.	A	C	118.245	PASS	DP=14;VDB=0.211317;SGB=0.312258;RPBZ=2.12132;MQBZ=-0.866025;MQSBZ=-1.58114;FS=0;MQ0F=0;AC=4;AN=8;DP4=3,0,2,2;MQ=41	GT:PL	0/1:0,3,42	0/0:0,6,77	0/1:42,3,0	1/1:117,9,0
OAR1	210287366	.	A	T	292.947	PASS	DP=32;VDB=0.348463;SGB=-3.23912;RPBZ=1.79762;MQBZ=2.58129;MQSBZ=0.90045;BQBZ=0.282843;FS=0;MQ0F=0.03125;AC=5;AN=8;DP4=4,2,6,4;MQ=33	GT:PL	0/1:49,0,47	0/1:73,0,14	1/1:110,9,0	0/1:101,0,35
OAR1	210287437	.	A	G	232.481	PASS	DP=65;VDB=0.10358;SGB=-27.0575;RPBZ=0.732945;MQBZ=-2.70242;MQSBZ=1.63998;BQBZ=1.5909;FS=0;MQ0F=0.0307692;AC=4;AN=8;DP4=7,17,8,5;MQ=36	GT:PL	0/1:134,0,130	0/1:84,0,52	0/1:9,0,251	0/1:44,0,159
OAR1	210827463	.	A	C	111.482	PASS	DP=27;VDB=0.602287;SGB=-2.21267;RPBZ=-1.96033;MQBZ=-1.65534;MQSBZ=-1.15154;BQBZ=0.866025;FS=0;MQ0F=0;AC=4;AN=8;DP4=4,4,2,4;MQ=35	GT:PL	1/1:42,3,0	0/1:51,0,65	0/0:0,15,173	0/1:59,0,11
OAR1	211515791	.	G	A	62.2335	PASS	DP=28;VDB=0.124686;SGB=-2.00771;RPBZ=0.514273;MQBZ=-0.595816;MQSBZ=-0.723352;BQBZ=0.708183;FS=0;MQ0F=0;AC=2;AN=8;DP4=6,7,3,1;MQ=38	GT:PL	0/1:54,0,163	0/0:0,12,137	0/1:50,6,0	0/0:0,9,92
OAR1	211907127	.	A	C	209.55	PASS	DP=33;VDB=0.00958657;SGB=3.36078;RPBZ=1.25323;MQBZ=-1.73604;MQSBZ=-0.578681;BQBZ=0.171796;FS=0;MQ0F=0.030303;AC=4;AN=8;DP4=5,3,4,5;MQ=37	GT:PL	0/0:0,9,106	0/0:0,15,181	1/1:45,6,0	1/1:211,21,0
OAR1	212062227	.	A	G	259.999	PASS	DP=37;VDB=0.067156;SGB=-6.94311;RPBZ=2.05079;MQBZ=0.840746;MQSBZ=0.5461;BQBZ=1.54874;FS=0;MQ0F=0;AC=5;AN=8;DP4=7,4,6,4;MQ=39	GT:PL	0/1:101,0,76	0/1:33,0,69	0/1:21,0,163	1/1:145,15,0
OAR1	212068849	.	C	T	465.328	PASS	DP=63;VDB=0.000188142;SGB=0.360863;RPBZ=0.230422;MQBZ=-0.121626;MQSBZ=-1.21397;BQBZ=1.5054;FS=0;MQ0F=0;AC=4;AN=8;DP4=5,12,10,10;MQ=39	GT:PL	0/1:119,0,9	0/1:135,0,145	0/0:0,33,255	1/1:255,33,0
OAR1	212325519	.	A	T	390.622	PASS	DP=47;VDB=0.142558;SGB=-8.20593;RPBZ=1.09675;MQBZ=0.166905;MQSBZ=1.33524;BQBZ=-0.449129;FS=0;MQ0F=0;AC=5;AN=8;DP4=6,6,8,6;MQ=41	GT:PL	1/1:197,18,0	0/1:63,0,149	0/1:54,0,186	0/1:116,0,21
OAR1	212371527	.	A	C	107.999	PASS	DP=24;VDB=0.0587288;SGB=-2.00512;RPBZ=0.635827;MQBZ=1.25529;MQSBZ=0.677935;BQBZ=0.984732;FS=0;MQ0F=0;AC=3;AN=8;DP4=4,5,3,1;MQ=39	GT:PL	1/1:118,9,0	0/0:0,12,148	0/0:0,9,83	0/1:33,0,75
OAR1	212779052	.	G	A	296.936	PASS	DP=45;VDB=0.000496685;SGB=-7.20966;RPBZ=1.91055;MQBZ=1.33012;MQSBZ=1.57197;BQBZ=1.6674;FS=0;MQ0F=0;AC=4;AN=8;DP4=6,7,5,6;MQ=40	GT:PL	0/1:27,0,134	0/1:66,0,131	0/1:212,0,57	0/1:30,0,74
OAR1	212857755	.	G	A	372.771	PASS	DP=54;VDB=0.0061973;SGB=7.33756;RPBZ=0.830152;MQBZ=0.556866;MQSBZ=2.28154;BQBZ=1.55624;FS=0;MQ0F=0;AC=4;AN=8;DP4=9,7,8,7;MQ=33	GT:PL	1/1:187,18,0	1/1:235,27,0	0/0:0,30,225	0/0:0,18,164
OAR1	214090011	.	G	T	313.3	PASS	DP=76;VDB=0.00467214;SGB=-12.191;RPBZ=-0.429467;MQBZ=-0.793848;MQSBZ=-0.104463;BQBZ=-0.889521;FS=0;MQ0F=0;AC=3;AN=8;DP4=18,10,4,8;MQ=41	GT:PL	0/1:93,0,159	0/1:121,0,158	0/1:139,0,160	0/0:0,33,255
OAR1	214299707	.	C	T	487.534	PASS	DP=63;VDB=0.0113753;SGB=0.54798;RPBZ=0.338412;MQBZ=-2.04211;MQSBZ=-0.366412;BQBZ=0.357052;FS=0;MQ0F=0;AC=4;AN=8;DP4=10,7,10,11;MQ=38	GT:PL	0/0:0,24,207	0/1:110,0,116	1/1:249,33,0	0/1:172,0,123
OAR1	214882888	.	A	T	121.77	PASS	DP=135;VDB=1.57059e-07;SGB=-12.208;RPBZ=-5.99231;MQBZ=-6.05861;MQSBZ=1.7327;BQBZ=1.04647;FS=0;MQ0F=0.0592593;AC=3;AN=8;DP4=15,28,16,11;MQ=28	GT:PL	0/1:85,0,176	0/0:0,6,255	0/1:42,0,208	0/1:36,0,246
OAR1	214882889	.	A	G	85.2053	PASS	DP=138;VDB=1.01082e-07;SGB=-46.4219;RPBZ=-5.52643;MQBZ=-5.81206;MQSBZ=1.7204;BQBZ=1.52045;FS=0;MQ0F=0.057971;AC=3;AN=8;DP4=17,29,15,10;MQ=28	GT:PL	0/1:51,0,196	0/0:0,12,255	0/1:39,0,224	0/1:38,0,243
OAR1	215143053	.	C	T	580.843	PASS	DP=59;VDB=0.000383971;SGB=3.22712;RPBZ=0.0768426;MQBZ=-1.0155;MQSBZ=0.0870788;BQBZ=0.317882;FS=0;MQ0F=0;AC=5;AN=8;DP4=9,2,7,15;MQ=40	GT:PL	0/1:179,0,116	0/0:0,18,194	1/1:208,24,0	1/1:239,24,0
OAR1	215275131	.	A	G	45.4426	PASS	DP=76;VDB=0.0735253;SGB=-28.6712;RPBZ=3.40458;MQBZ=-3.84598;MQSBZ=-0.295834;BQBZ=-0.549581;FS=0;MQ0F=0.105263;AC=2;AN=8;DP4=13,14,8,6;MQ=28	GT:PL	0/0:0,18,200	0/0:0,13,197	0/1:78,0,255	0/1:4,0,21
OAR1	215348000	.	C	G	64.4953	PASS	DP=15;VDB=0.00248765;SGB=0.618465;RPBZ=-2.37818;MQBZ=-1.30147;MQSBZ=0.518875;BQBZ=-0.745356;FS=0;MQ0F=0;AC=2;AN=8;DP4=8,1,5,0;MQ=40	GT:PL	0/0:0,3,32	0/1:44,0,86	0/0:0,6,58	0/1:58,0,64
OAR1	215789493	.	C	T	377.601	PASS	DP=42;VDB=0.0011488;SGB=-8.21015;RPBZ=-1.84592;MQBZ=-0.417261;MQSBZ=1.31171;BQBZ=0.269279;FS=0;MQ0F=0;AC=5;AN=8;DP4=8,4,9,5;MQ=39	GT:PL	0/1:96,0,71	0/1:45,0,137	0/1:118,0,140	1/1:158,15,0
OAR1	216506422	.	C	T	62.0037	PASS	DP=20;VDB=0.154358;SGB=-6.63222;RPBZ=-0.282843;MQBZ=0.856349;MQSBZ=1.04881;BQBZ=0;FS=0;MQ0F=0;AC=3;AN=8;DP4=6,3,2,1;MQ=38	GT:PL	0/1:30,0,65	0/1:30,0,30	0/0:0,15,181	0/1:42,3,0
OAR1	217188184	.	A	G	62.6293	PASS	DP=57;VDB=0.421281;SGB=-2.36533;RPBZ=0.796415;MQBZ=0.479749;MQSBZ=1.25858;BQBZ=0.702728;FS=0;MQ0F=0;AC=2;AN=8;DP4=16,11,1,2;MQ=41	GT:PL	0/1:69,0,104	0/0:0,33,255	0/0:0,33,255	0/1:33,0,69
OAR1	217326212	.	A	G	248.712	PASS	DP=18;VDB=0.0348255;SGB=-1.60889;RPBZ=-1.73045;MQBZ=-1.10554;MQSBZ=0.74162;BQBZ=-1.12687;FS=0;MQ0F=0;AC=6;AN=8;DP4=2,0,8,1;MQ=39	GT:PL	1/1:24,3,0	0/1:90,0,30	1/1:137,12,0	0/1:36,0,36
OAR1	217554000	.	C	T	136.042	PASS	DP=36;VDB=0.168702;SGB=-8.50559;RPBZ=0.444845;MQBZ=-0.654262;MQSBZ=0.537939;BQBZ=1.17991;FS=0;MQ0F=0;AC=3;AN=8;DP4=9,7,2,4;MQ=39	GT:PL	0/1:98,0,115	0/1:31,0,57	0/0:0,21,194	0/1:47,0,92
OAR1	217609879	.	G	T	576.084	PASS	DP=53;VDB=3.54443e-05;SGB=-4.06208;RPBZ=0.366289;MQBZ=-1.81416;MQSBZ=1.9285;BQBZ=-2.26274;FS=0;MQ0F=0;AC=6;AN=8;DP4=3,4,13,12;MQ=36	GT:PL	0/1:24,0,94	1/1:209,30,0	0/1:219,0,111	1/1:163,15,0
OAR1	217794036	.	G	A	180.464	PASS	DP=65;VDB=0.0285745;SGB=-10.3496;RPBZ=0.61164;MQBZ=-1.8265;MQSBZ=1.54004;BQBZ=-0.135232;FS=0;MQ0F=0;AC=3;AN=8;DP4=13,13,6,3;MQ=38	GT:PL	0/1:109,0,110	0/0:0,18,182	0/1:105,0,195	0/1:6,0,217
OAR1	217794108	.	T	C	113.861	PASS	DP=49;VDB=0.0602416;SGB=-0.867633;RPBZ=1.14093;MQBZ=-2.49824;MQSBZ=1.38675;BQBZ=-1.64535;FS=0;MQ0F=0;AC=2;AN=8;DP4=8,10,4,3;MQ=38	GT:PL	0/1:106,0,97	0/0:0,12,119	0/1:47,0,186	0/0:0,15,158
OAR1	217794112	.	G	A	85.4917	PASS	DP=47;VDB=0.128784;SGB=-1.25176;RPBZ=0.341213;MQBZ=-2.81495;MQSBZ=1.87297;BQBZ=-1.18116;FS=0;MQ0F=0;AC=2;AN=8;DP4=8,10,3,3;MQ=40	GT:PL	0/1:78,0,100	0/0:0,12,121	0/1:47,0,186	0/0:0,15,176
OAR1	217794146	.	T	C	46.5888	PASS	DP=14;VDB=0.0550934;SGB=-2.00771;RPBZ=-0.640634;MQBZ=-2.85785;FS=0;MQ0F=0;AC=2;AN=8;DP4=0,10,0,4;MQ=38	GT:PL	0/1:44,0,54	0/0:0,9,90	0/1:41,0,77	0/0:0,6,66
OAR1	217826418	.	C	T	480.301	PASS	DP=47;VDB=2.39027e-06;SGB=2.12912;RPBZ=1.46036;MQBZ=0.566139;MQSBZ=-1.01905;BQBZ=0.193649;FS=0;MQ0F=0;AC=5;AN=8;DP4=2,7,7,11;MQ=40	GT:PL	1/1:146,15,0	0/1:155,0,159	1/1:223,21,0	0/0:0,9,96
OAR1	218370527	.	A	G	287.209	PASS	DP=39;VDB=0.00712344;SGB=-7.58825;RPBZ=-2.3545;MQBZ=-1.88072;MQSBZ=0.120046;BQBZ=-1.26275;FS=0;MQ0F=0;AC=5;AN=8;DP4=5,6,6,6;MQ=38	GT:PL	0/1:113,0,93	0/1:121,0,125	1/1:84,9,0	0/1:8,0,129
OAR1	218370528	.	T	C	326.439	PASS	DP=40;VDB=0.0504728;SGB=-3.4056;RPBZ=-2.47488;MQBZ=-1.6532;MQSBZ=0.362898;BQBZ=0.293694;FS=0;MQ0F=0;AC=5;AN=8;DP4=5,5,5,8;MQ=38	GT:PL	0/1:147,0,57	0/1:126,0,125	1/1:84,9,0	0/1:8,0,117
OAR1	219022900	.	T	A	541.589	PASS	DP=69;VDB=0.0104607;SGB=0.737816;RPBZ=0.241866;MQBZ=0.361278;MQSBZ=-2.82997;BQBZ=0.650541;FS=0;MQ0F=0;AC=4;AN=8;DP4=8,9,13,9;MQ=40	GT:PL	1/1:253,24,0	0/0:0,21,190	0/1:255,0,102	0/1:77,0,182
OAR1	219286533	.	C	A	400.24	PASS	DP=56;VDB=0.00114946;SGB=-0.420126;RPBZ=-0.91292;MQBZ=1.30892;MQSBZ=-1.13588;BQBZ=-1.23509;FS=0;MQ0F=0;AC=3;AN=8;DP4=7,12,8,8;MQ=40	GT:PL	0/0:0,36,255	0/1:142,0,24	0/1:124,0,128	0/1:175,0,54
OAR1	21953759	.	C	T	217.101	PASS	DP=78;VDB=0.154594;SGB=1.83483;RPBZ=1.16787;MQBZ=0.615003;MQSBZ=2.94674;BQBZ=0.432538;FS=0;MQ0F=0;AC=2;AN=8;DP4=16,15,9,5;MQ=39	GT:PL	0/1:21,0,168	0/0:0,15,167	0/1:235,0,96	0/0:0,48,255
OAR1	220106995	.	T	G	76.892	PASS	DP=26;VDB=0.0349627;SGB=1.90845;RPBZ=0.551038;BQBZ=-0.325669;FS=0;MQ0F=0;AC=2;AN=8;DP4=5,6,2,1;MQ=42	GT:PL	0/0:0,15,181	1/1:118,9,0	0/0:0,15,173	0/0:0,3,42
OAR1	222545826	.	T	C	91.6918	PASS	DP=46;VDB=0.0782353;SGB=-7.88834;RPBZ=2.70977;MQBZ=0.0921526;MQSBZ=1.70856;BQBZ=1.82201;FS=0;MQ0F=0;AC=3;AN=8;DP4=16,6,2,3;MQ=39	GT:PL	0/1:42,0,255	0/0:0,18,147	0/1:33,0,68	0/1:58,0,96
OAR1	222545835	.	C	A	319.335	PASS	DP=48;VDB=0.190554;SGB=-8.19453;RPBZ=-0.54119;MQBZ=-0.700953;MQSBZ=2.0722;BQBZ=-0.93082;FS=0;MQ0F=0;AC=5;AN=8;DP4=9,4,8,6;MQ=38	GT:PL	0/1:132,0,193	0/1:21,0,104	0/1:33,0,68	1/1:174,21,0
OAR1	222624200	.	C	T	374.794	PASS	DP=33;VDB=0.18368;SGB=-3.36655;RPBZ=0.780399;MQBZ=1.30931;MQSBZ=1.47196;BQBZ=1.97188;FS=0;MQ0F=0;AC=5;AN=8;DP4=2,5,4,8;MQ=41	GT:PL	0/1:129,0,78	0/1:65,0,66	0/1:72,0,66	1/1:148,12,0
OAR1	223355656	.	T	G	262.467	PASS	DP=19;VDB=0.0372201;SGB=0.000866266;RPBZ=0.26434;BQBZ=-0.147656;FS=0;MQ0F=0;AC=6;AN=8;DP4=0,2,3,5;MQ=42	GT:PL	0/1:75,0,33	0/1:0,3,42	1/1:84,6,0	1/1:143,12,0
OAR1	223691199	.	G	A	418.227	PASS	DP=37;VDB=0.0389776;SGB=1.47006;RPBZ=-1.96989;MQBZ=-1.25245;MQSBZ=0.60886;BQBZ=-1.43865;FS=0;MQ0F=0;AC=5;AN=8;DP4=3,2,9,6;MQ=39	GT:PL	0/1:65,0,65	0/0:0,9,119	1/1:163,18,0	1/1:234,21,0
OAR1	223711529	.	G	A	615.534	PASS	DP=78;VDB=0.000101241;SGB=6.45312;RPBZ=-1.08051;MQBZ=0.739224;MQSBZ=-2.68573;BQBZ=-0.234151;FS=0;MQ0F=0;AC=5;AN=8;DP4=5,8,15,18;MQ=38	GT:PL	0/1:151,0,81	0/0:0,30,250	1/1:255,45,0	1/1:255,36,0
OAR1	223735038	.	A	G	140.639	PASS	DP=25;VDB=0.0718299;SGB=0.686263;RPBZ=0.783106;MQBZ=1.69967;MQSBZ=0.32914;BQBZ=0.185924;FS=0;MQ0F=0;AC=3;AN=8;DP4=3,6,3,2;MQ=41	GT:PL	0/1:36,0,34	0/0:0,6,77	0/0:0,18,190	1/1:148,12,0
OAR1	223841475	.	G	A	70.2041	PASS	DP=43;VDB=0.00744022;SGB=-7.88834;RPBZ=0.784634;MQBZ=-1.25656;MQSBZ=-1.05409;BQBZ=-1.07862;FS=0;MQ0F=0;AC=3;AN=8;DP4=14,5,1,4;MQ=38	GT:PL	0/1:50,0,92	0/1:47,0,104	0/1:15,0,194	0/0:0,15,166
OAR1	224235994	.	A	T	257.697	PASS	DP=39;VDB=0.200231;SGB=-1.0946;RPBZ=-0.61883;MQBZ=-1.73548;MQSBZ=0.578495;BQBZ=-1.73915;FS=0;MQ0F=0;AC=4;AN=8;DP4=5,6,7,5;MQ=41	GT:PL	0/1:53,0,72	0/0:0,9,105	0/1:32,0,172	1/1:216,24,0
OAR1	225587170	.	T	C	491.743	PASS	DP=68;VDB=0.0304134;SGB=-3.79539;RPBZ=0.244869;MQBZ=-1.5858;MQSBZ=0.530781;BQBZ=-0.986699;FS=0;MQ0F=0;AC=6;AN=8;DP4=5,7,9,20;MQ=38	GT:PL	0/1:11,0,102	1/1:255,36,0	1/1:255,45,0	0/1:12,0,236
OAR1	225623267	.	G	C	247.507	PASS	DP=50;VDB=0.00807076;SGB=3.26741;RPBZ=-1.762;MQBZ=0.707107;MQSBZ=1.11803;BQBZ=0.177152;FS=0;MQ0F=0;AC=2;AN=8;DP4=7,11,5,4;MQ=40	GT:PL	0/0:0,21,218	0/1:191,0,21	0/1:96,0,101	0/0:0,21,194
OAR1	225665439	.	A	G	52.7109	PASS	DP=17;VDB=0.366085;SGB=-1.63269;RPBZ=1.16379;MQBZ=-2.59448;BQBZ=0.0709721;FS=0;MQ0F=0;AC=2;AN=8;DP4=12,0,5,0;MQ=36	GT:PL	0/1:21,0,27	0/0:0,6,47	0/0:0,24,154	0/1:70,0,20
OAR1	225665530	.	A	C	313.494	PASS	DP=74;VDB=0.00141529;SGB=7.32061;RPBZ=-0.730339;MQBZ=-2.54589;MQSBZ=-1.25337;BQBZ=-0.542462;FS=0;MQ0F=0;AC=3;AN=8;DP4=17,11,5,10;MQ=38	GT:PL	1/1:164,21,0	0/0:0,27,255	0/0:0,48,255	0/1:195,0,70
OAR1	225665553	.	A	G	268.16	PASS	DP=72;VDB=0.0037203;SGB=1.44808;RPBZ=-0.700286;MQBZ=-2.46268;MQSBZ=-0.826459;BQBZ=-1.68906;FS=0;MQ0F=0;AC=2;AN=8;DP4=16,13,5,8;MQ=38	GT:PL	0/1:116,0,15	0/0:0,24,245	0/0:0,48,255	0/1:192,0,101
OAR1	225720290	.	G	A	264.953	PASS	DP=29;VDB=0.358583;SGB=-1.71005;RPBZ=1.75822;MQBZ=2.09624;MQSBZ=1.2464;BQBZ=2.09956;FS=0;MQ0F=0;AC=3;AN=8;DP4=6,1,5,4;MQ=39	GT:PL	0/1:130,0,60	0/1:139,0,8	0/0:0,9,97	0/1:36,0,9
OAR1	225726263	.	C	G	465.235	PASS	DP=69;VDB=0.00346328;SGB=5.7427;RPBZ=0.764574;MQBZ=-1.44489;MQSBZ=-1.80056;BQBZ=-0.91478;FS=0;MQ0F=0;AC=5;AN=8;DP4=9,3,15,10;MQ=40	GT:PL	1/1:235,24,0	0/0:0,18,188	1/1:255,48,0	0/1:21,0,179
OAR1	225911630	.	T	C	212.776	PASS	DP=74;VDB=0.000208628;SGB=0.676694;RPBZ=-0.772418;MQBZ=-1.65556;MQSBZ=1.13672;BQBZ=-0.886832;FS=0;MQ0F=0;AC=3;AN=8;DP4=21,11,7,4;MQ=38	GT:PL	0/1:7,0,235	0/0:0,33,255	1/1:251,30,0	0/0:0,33,255
OAR1	226139795	.	C	T	394.046	PASS	DP=78;VDB=0.0598515;SGB=8.03766;RPBZ=2.3069;MQBZ=0.8;MQSBZ=-0.841625;BQBZ=1.56494;FS=0;MQ0F=0;AC=3;AN=8;DP4=9,16,8,8;MQ=41	GT:PL	0/1:185,0,21	0/0:0,36,255	0/0:0,36,255	1/1:255,30,0
OAR1	226220425	.	A	G	212.155	PASS	DP=42;VDB=0.835775;SGB=-1.69618;RPBZ=-1.0577;MQBZ=1.7655;MQSBZ=-0.149764;BQBZ=-0.366197;FS=0;MQ0F=0;AC=3;AN=8;DP4=6,11,6,3;MQ=39	GT:PL	1/1:168,15,0	0/0:0,21,215	0/0:0,15,197	0/1:89,0,68
OAR1	226411637	.	G	A	108.485	PASS	DP=25;VDB=0.128355;SGB=-2.34028;RPBZ=0.6;MQBZ=0.745356;MQSBZ=0.866025;BQBZ=0.185924;FS=0;MQ0F=0;AC=3;AN=8;DP4=5,4,3,2;MQ=41	GT:PL	0/0:18,33,189	1/1:118,9,0	0/1:33,0,55	0/0:0,6,84
OAR1	226947399	.	A	C	305.73	PASS	DP=26;VDB=0.0020024;SGB=-3.23912;RPBZ=0.573944;MQBZ=-1.19087;MQSBZ=-0.0935639;BQBZ=-0.928191;FS=0;MQ0F=0;AC=6;AN=8;DP4=2,2,3,7;MQ=41	GT:PL	1/1:118,9,0	1/1:105,9,0	0/1:67,0,104	0/1:54,0,33
OAR1	227236460	.	C	T	39.1016	PASS	DP=14;VDB=0.28;SGB=-1.03207;RPBZ=0.774597;BQBZ=0.966092;FS=0;MQ0F=0;AC=2;AN=8;DP4=1,4,2,0;MQ=42	GT:PL	0/0:0,6,84	0/1:42,3,0	0/1:36,0,30	0/0:0,6,77
OAR1	227304240	.	C	T	126.234	PASS	DP=22;VDB=0.0143884;SGB=-2.16847;RPBZ=1.45405;MQBZ=-0.404968;MQSBZ=0.647949;BQBZ=0;FS=0;MQ0F=0;AC=4;AN=8;DP4=4,4,2,4;MQ=37	GT:PL	0/1:30,0,30	1/1:112,12,0	0/1:27,0,56	0/0:0,15,167
OAR1	227447217	.	C	A	117.213	PASS	DP=17;VDB=0.0643982;SGB=-2.36458;RPBZ=-2.64985;MQBZ=1.44561;MQSBZ=0.267261;BQBZ=2.16842;FS=0;MQ0F=0;AC=4;AN=8;DP4=5,2,1,4;MQ=32	GT:PL	0/0:0,9,75	1/1:60,6,0	0/1:68,0,33	0/1:30,0,49
OAR1	229346082	.	G	A	74.2239	PASS	DP=14;VDB=0.654404;SGB=-0.535564;RPBZ=0.301756;BQBZ=1.17108;FS=0;MQ0F=0;AC=2;AN=8;DP4=1,4,1,2;MQ=42	GT:PL	0/0:0,6,68	0/0:0,3,42	0/1:75,0,27	0/1:36,0,36
OAR1	229353857	.	C	T	134.334	PASS	DP=65;VDB=0.0778098;SGB=-0.482464;RPBZ=-1.33002;MQBZ=0.412857;MQSBZ=-0.172411;BQBZ=-0.24099;FS=0;MQ0F=0;AC=2;AN=8;DP4=19,16,6,2;MQ=40	GT:PL	0/1:105,0,161	0/0:0,15,163	0/0:0,48,255	0/1:69,0,206
OAR1	230169854	.	A	G	311.062	PASS	DP=91;VDB=0.049354;SGB=-14.6458;RPBZ=-3.13038;MQBZ=-1.84864;MQSBZ=1.4249;BQBZ=0.68655;FS=0;MQ0F=0;AC=3;AN=8;DP4=13,21,10,6;MQ=38	GT:PL	0/1:53,0,96	0/0:0,36,255	0/1:153,0,212	0/1:145,0,238
OAR1	231597581	.	T	C	694.43	PASS	DP=86;VDB=0.0389877;SGB=5.19211;RPBZ=0.661489;MQBZ=0.641146;MQSBZ=0.841927;BQBZ=-0.118243;FS=0;MQ0F=0.0116279;AC=5;AN=8;DP4=10,7,14,15;MQ=38	GT:PL	0/1:230,0,9	1/1:255,33,0	0/0:0,48,255	1/1:255,30,0
OAR1	231609918	.	G	T	591.207	PASS	DP=82;VDB=0.000355125;SGB=1.70098;RPBZ=1.76527;MQBZ=-1.63376;MQSBZ=-0.13676;BQBZ=1.17302;FS=0;MQ0F=0;AC=6;AN=8;DP4=14,4,11,16;MQ=39	GT:PL	1/1:145,12,0	1/1:236,27,0	0/0:0,54,255	1/1:255,42,0
OAR1	231610015	.	T	C	32.7854	PASS	DP=13;VDB=0.192436;SGB=-6.63222;RPBZ=0.507093;MQBZ=0.388938;BQBZ=0.80904;FS=0;MQ0F=0;AC=3;AN=8;DP4=0,10,0,3;MQ=38	GT:PL	0/0:0,3,36	0/1:21,0,87	0/1:21,0,96	0/1:30,0,18
OAR1	231614556	.	A	T	225.636	PASS	DP=42;VDB=0.0144303;SGB=-6.95174;RPBZ=-0.703647;MQBZ=0.636005;MQSBZ=-1.86149;BQBZ=-0.110552;FS=0;MQ0F=0;AC=5;AN=8;DP4=4,13,5,5;MQ=36	GT:PL	0/1:27,0,56	1/1:113,12,0	0/0:0,6,255	1/1:128,12,0
OAR1	231621122	.	A	G	498.473	PASS	DP=54;VDB=0.0761888;SGB=3.93096;RPBZ=-0.466932;MQBZ=-1.28953;MQSBZ=-1.03423;BQBZ=-1.95096;FS=0;MQ0F=0;AC=5;AN=8;DP4=5,4,11,13;MQ=37	GT:PL	0/1:70,0,27	1/1:219,27,0	0/0:0,24,246	1/1:255,33,0
OAR1	231672817	.	T	A	476.845	PASS	DP=34;VDB=0.0534588;SGB=1.59388;RPBZ=-0.119148;MQBZ=0.820579;MQSBZ=-0.348505;BQBZ=0.571548;FS=0;MQ0F=0;AC=6;AN=8;DP4=1,2,6,9;MQ=39	GT:PL	1/1:218,21,0	1/1:153,12,0	0/0:0,9,103	1/1:148,12,0
OAR1	232006509	.	T	G	192.963	PASS	DP=52;VDB=0.0222304;SGB=-10.3496;RPBZ=4.31931;MQBZ=0.590569;MQSBZ=-0.330208;BQBZ=4.35841;FS=0;MQ0F=0;AC=3;AN=8;DP4=33,0,5,4;MQ=39	GT:PL	0/1:128,0,58	0/0:0,24,138	0/1:100,0,117	0/1:3,0,125
OAR1	232217178	.	A	T	32.9809	PASS	DP=35;VDB=0.192436;SGB=-2.36533;RPBZ=0.4578;MQBZ=1.13972;MQSBZ=0.572231;BQBZ=0.175142;FS=0;MQ0F=0;AC=2;AN=8;DP4=15,3,1,2;MQ=39	GT:PL	0/0:0,6,62	0/1:9,0,184	0/1:63,0,92	0/0:0,15,155
OAR1	23239907	.	C	T	305.814	PASS	DP=47;VDB=0.0085848;SGB=-0.772584;RPBZ=0.0972157;MQBZ=-0.534522;MQSBZ=-0.534522;BQBZ=-1.33116;FS=0;MQ0F=0;AC=3;AN=8;DP4=7,6,6,8;MQ=40	GT:PL	0/0:0,12,144	0/1:79,0,101	0/1:179,0,87	0/1:87,0,54
OAR1	23264063	.	A	T	218.862	PASS	DP=28;VDB=0.00440723;SGB=-0.347021;RPBZ=-3.01972;MQBZ=1.06904;MQSBZ=1.41421;BQBZ=1.56893;FS=0;MQ0F=0;AC=3;AN=8;DP4=4,3,1,7;MQ=40	GT:PL	0/0:0,3,42	0/1:89,0,76	0/1:33,0,75	0/1:134,0,17
OAR1	233289935	.	G	A	322.132	PASS	DP=47;VDB=0.0859232;SGB=-1.17867;RPBZ=2.23523;MQBZ=0.357771;MQSBZ=-1.04021;BQBZ=-0.244949;FS=0;MQ0F=0;AC=3;AN=8;DP4=9,6,7,5;MQ=39	GT:PL	0/1:139,0,27	0/0:0,9,119	0/1:104,0,213	0/1:118,0,69
OAR1	233289966	.	T	C	117.072	PASS	DP=50;VDB=0.258586;SGB=-1.63269;RPBZ=-1.15705;MQBZ=-0.572078;MQSBZ=-1.49248;BQBZ=0.257534;FS=0;MQ0F=0;AC=2;AN=8;DP4=8,14,3,2;MQ=39	GT:PL	0/0:0,15,181	0/1:75,0,33	0/0:0,36,255	0/1:81,0,91
OAR1	233448353	.	T	C	77.5094	PASS	DP=15;VDB=0.672523;SGB=-0.535564;RPBZ=-1.90589;MQBZ=-0.19518;MQSBZ=-1.9518;BQBZ=0.774597;FS=0;MQ0F=0;AC=3;AN=8;DP4=4,1,1,2;MQ=39	GT:PL	0/0:0,6,77	1/1:82,6,0	0/0:0,6,66	0/1:36,0,36
OAR1	233486577	.	G	A	77.8313	PASS	DP=22;VDB=0.243476;SGB=1.56341;RPBZ=-0.41986;FS=0;MQ0F=0;AC=2;AN=8;DP4=3,5,1,2;MQ=42	GT:PL	0/0:0,9,105	0/0:0,6,84	0/0:0,9,118	1/1:119,9,0
OAR1	23348968	.	G	A	248.179	PASS	DP=57;VDB=0.00155992;SGB=0.289633;RPBZ=-0.568512;MQBZ=0.330617;MQSBZ=0.116081;BQBZ=0.322647;FS=0;MQ0F=0.0175439;AC=3;AN=8;DP4=11,13,5,5;MQ=38	GT:PL	1/1:107,9,0	0/1:185,0,196	0/0:0,27,255	0/0:0,21,188
OAR1	233608999	.	T	C	109.562	PASS	DP=56;VDB=0.258434;SGB=-1.24859;RPBZ=0.758066;MQBZ=-0.210083;MQSBZ=1.626;BQBZ=-1.09518;FS=0;MQ0F=0;AC=2;AN=8;DP4=17,9,3,3;MQ=40	GT:PL	0/0:0,27,255	0/1:21,0,122	0/1:128,0,107	0/0:0,21,233
OAR1	233849298	.	T	C	84.1149	PASS	DP=12;VDB=0.145712;SGB=0.618465;RPBZ=-1.05745;MQBZ=1.09132;BQBZ=-0.396412;FS=0;MQ0F=0;AC=3;AN=8;DP4=7,0,5,0;MQ=33	GT:PL	0/0:0,3,36	0/1:38,0,56	1/1:87,9,0	0/0:0,6,55
OAR1	234522364	.	C	T	67.7285	PASS	DP=12;VDB=0.109082;SGB=-2.00771;RPBZ=-1.52857;MQBZ=0.642262;BQBZ=-0.391675;FS=0;MQ0F=0;AC=3;AN=8;DP4=8,0,4,0;MQ=34	GT:PL	1/1:56,6,0	0/0:0,12,94	0/0:0,9,69	0/1:54,0,15
OAR1	235056193	.	T	C	109.575	PASS	DP=31;VDB=0.173131;SGB=-1.63269;RPBZ=1.368;MQBZ=-0.316957;MQSBZ=0.146723;BQBZ=-0.159364;FS=0;MQ0F=0;AC=2;AN=8;DP4=8,4,2,3;MQ=39	GT:PL	0/1:81,0,30	0/1:68,0,33	0/0:0,15,154	0/0:0,15,181
OAR1	235230167	.	C	T	340.953	PASS	DP=47;VDB=0.00143198;SGB=-0.783933;RPBZ=-1.31745;MQBZ=0.0556349;MQSBZ=-0.0556349;BQBZ=-0.927248;FS=0;MQ0F=0;AC=4;AN=8;DP4=4,8,10,4;MQ=40	GT:PL	1/1:42,3,0	0/1:181,0,85	0/1:159,0,104	0/0:0,15,166
OAR1	235230198	.	A	G	155.918	PASS	DP=50;VDB=0.345209;SGB=-0.864905;RPBZ=-2.60841;MQBZ=-0.852598;MQSBZ=-1.10531;BQBZ=1.25499;FS=0;MQ0F=0;AC=2;AN=8;DP4=9,11,1,6;MQ=40	GT:PL	0/1:42,3,0	0/0:0,30,255	0/1:155,0,120	0/0:0,15,166
OAR1	235279338	.	C	T	58.1954	PASS	DP=7;VDB=0.0941126;SGB=-1.35278;RPBZ=0.720082;MQBZ=1.32288;BQBZ=-1.1547;FS=0;MQ0F=0;AC=5;AN=8;DP4=0,4,0,3;MQ=36	GT:PL	1/1:36,3,0	0/1:30,0,30	0/0:0,9,71	1/1:32,3,0
OAR1	235424095	.	T	C	280.99	PASS	DP=84;VDB=0.0193221;SGB=1.4481;RPBZ=0.852761;MQBZ=0.81887;MQSBZ=0.0825965;BQBZ=-1.33268;FS=0;MQ0F=0.0119048;AC=2;AN=8;DP4=21,15,6,7;MQ=38	GT:PL	0/0:0,36,255	0/1:134,0,183	0/1:186,0,83	0/0:0,36,255
OAR1	235600250	.	G	A	100.133	PASS	DP=46;VDB=0.00796861;SGB=-9.73561;RPBZ=-0.837141;MQBZ=-3.63888;MQSBZ=0.591179;BQBZ=0.10653;FS=0;MQ0F=0;AC=3;AN=8;DP4=8,8,5,3;MQ=35	GT:PL	0/1:50,0,102	0/0:0,15,181	0/1:63,0,133	0/1:28,0,92
OAR1	235600278	.	C	G	63.6777	PASS	DP=38;VDB=0.00611948;SGB=-9.12118;RPBZ=-0.526277;MQBZ=-3.57423;MQSBZ=0.5639;BQBZ=1.06619;FS=0;MQ0F=0;AC=3;AN=8;DP4=6,7,5,2;MQ=34	GT:PL	0/1:50,0,102	0/0:0,6,84	0/1:27,0,136	0/1:28,0,92
OAR1	235600292	.	T	C	45.7714	PASS	DP=38;VDB=0.00117455;SGB=-2.22809;RPBZ=-0.911705;MQBZ=-3.47392;MQSBZ=0.380476;BQBZ=0.988623;FS=0;MQ0F=0;AC=3;AN=8;DP4=6,7,4,2;MQ=35	GT:PL	0/1:33,0,105	0/0:0,6,84	0/1:27,0,136	0/1:28,0,92
OAR1	235600297	.	G	T	45.9082	PASS	DP=37;VDB=0.00101659;SGB=-2.22809;RPBZ=-0.912138;MQBZ=-3.47392;MQSBZ=0.380476;BQBZ=1.24264;FS=0;MQ0F=0;AC=3;AN=8;DP4=6,7,4,2;MQ=35	GT:PL	0/1:33,0,105	0/0:0,6,84	0/1:27,0,128	0/1:28,0,92
OAR1	235600306	.	G	A	52.6589	PASS	DP=33;VDB=0.00114127;SGB=-2.22809;RPBZ=-0.573151;MQBZ=-3.91709;MQSBZ=1.02282;BQBZ=0.738549;FS=0;MQ0F=0;AC=3;AN=8;DP4=5,6,4,2;MQ=35	GT:PL	0/1:33,0,105	0/0:0,6,84	0/1:33,0,85	0/1:28,0,92
OAR1	235600328	.	A	C	63.8593	PASS	DP=28;VDB=0.00120872;SGB=-2.22809;RPBZ=0.897226;MQBZ=-3.48329;MQSBZ=0.870823;BQBZ=-0.105915;FS=0;MQ0F=0;AC=3;AN=8;DP4=4,4,4,2;MQ=34	GT:PL	0/1:39,0,33	0/0:0,6,84	0/1:36,0,65	0/1:28,0,92
OAR1	235714226	.	C	T	278.635	PASS	DP=123;VDB=0.126318;SGB=1.06183;RPBZ=0.450397;MQBZ=-1.63261;MQSBZ=-2.01566;BQBZ=0.496304;FS=0;MQ0F=0;AC=2;AN=8;DP4=26,29,7,5;MQ=41	GT:PL	0/1:134,0,240	0/0:0,51,255	0/1:184,0,254	0/0:0,54,255
OAR1	236039186	.	C	A	134.117	PASS	DP=25;VDB=0.273436;SGB=0.618465;RPBZ=-1.03181;MQBZ=-0.232737;MQSBZ=0.227128;BQBZ=-1.8619;FS=0;MQ0F=0;AC=4;AN=8;DP4=4,4,2,3;MQ=40	GT:PL	0/0:0,6,66	1/1:78,6,0	1/1:101,9,0	0/0:0,18,211
OAR1	236090972	.	A	G	126.548	PASS	DP=50;VDB=0.106656;SGB=-1.24859;RPBZ=-0.0283499;MQBZ=1.10413;MQSBZ=0.94628;BQBZ=1.41142;FS=0;MQ0F=0;AC=2;AN=8;DP4=11,11,4,2;MQ=39	GT:PL	0/1:153,0,24	0/0:0,21,218	0/0:0,15,169	0/1:12,0,230
OAR1	236098451	.	T	C	96.6667	PASS	DP=61;VDB=0.588406;SGB=-1.62982;RPBZ=0.0460222;MQBZ=-1.51716;MQSBZ=-1.2769;BQBZ=-0.427458;FS=0;MQ0F=0;AC=2;AN=8;DP4=18,13,2,3;MQ=40	GT:PL	1/1:138,12,0	0/0:0,33,255	0/0:0,0,255	0/0:0,27,226
OAR1	236154347	.	G	A	193.842	PASS	DP=36;VDB=0.052956;SGB=7.45221;RPBZ=0.400006;MQBZ=0.119038;MQSBZ=1.28759;BQBZ=0.60433;FS=0;MQ0F=0;AC=2;AN=8;DP4=9,4,5,3;MQ=40	GT:PL	1/1:238,24,0	0/0:0,9,75	0/0:0,21,218	0/0:0,9,103
OAR1	236160023	.	C	T	210.049	PASS	DP=90;VDB=0.276635;SGB=11.5453;RPBZ=0.808299;MQBZ=-0.825775;MQSBZ=0.643713;BQBZ=0.534655;FS=0;MQ0F=0;AC=2;AN=8;DP4=19,22,5,5;MQ=39	GT:PL	1/1:255,30,0	0/0:0,27,251	0/0:0,51,255	0/0:0,45,255
OAR1	236573935	.	T	G	448.229	PASS	DP=39;VDB=0.0237838;SGB=2.94393;RPBZ=-0.383559;MQBZ=1.04515;MQSBZ=1.61068;BQBZ=1.89311;FS=0;MQ0F=0;AC=6;AN=8;DP4=2,1,4,15;MQ=39	GT:PL	0/1:0,3,24	1/1:190,21,0	0/1:105,0,54	1/1:194,27,0
OAR1	237129438	.	A	G	349.26	PASS	DP=55;VDB=0.000972667;SGB=8.08861;RPBZ=-1.18934;MQBZ=-0.162114;MQSBZ=0.649071;BQBZ=0.207498;FS=0;MQ0F=0;AC=3;AN=8;DP4=12,3,8,8;MQ=39	GT:PL	0/0:0,9,118	0/0:0,21,222	0/1:139,0,96	1/1:255,33,0
OAR1	237207740	.	T	C	92.8129	PASS	DP=14;VDB=0.0229453;SGB=1.36429;RPBZ=-0.712399;MQBZ=-0.301813;BQBZ=1.27098;FS=0;MQ0F=0;AC=3;AN=8;DP4=0,8,0,6;MQ=37	GT:PL	0/0:0,12,105	0/0:0,3,32	0/1:24,0,71	1/1:112,15,0
OAR1	237346027	.	G	A	234.593	PASS	DP=45;VDB=0.00835326;SGB=3.97131;RPBZ=0.364316;MQBZ=-0.656197;MQSBZ=0.521511;BQBZ=0.341393;FS=0;MQ0F=0;AC=3;AN=8;DP4=13,4,8,2;MQ=39	GT:PL	1/1:214,21,0	0/0:0,21,200	0/1:66,0,30	0/0:0,27,234
OAR1	237370737	.	C	T	113.139	PASS	DP=34;VDB=0.24063;SGB=-7.88834;RPBZ=-2.71933;MQBZ=0.120427;MQSBZ=-1.68995;BQBZ=2.13149;FS=0;MQ0F=0;AC=3;AN=8;DP4=6,10,2,3;MQ=38	GT:PL	0/0:0,21,203	0/1:65,0,54	0/1:58,0,120	0/1:30,0,86
OAR1	237574212	.	T	C	301.097	PASS	DP=45;VDB=0.229947;SGB=5.97069;RPBZ=-1.00552;MQBZ=-0.801146;MQSBZ=0.387773;BQBZ=-2.58712;FS=0;MQ0F=0;AC=3;AN=8;DP4=4,9,7,6;MQ=40	GT:PL	0/0:0,27,248	1/1:177,15,0	0/1:168,0,54	0/0:0,6,82
OAR1	237625905	.	G	A	401.245	PASS	DP=35;VDB=0.00448354;SGB=0.859313;RPBZ=-0.446817;MQBZ=0.379777;MQSBZ=1.64317;BQBZ=0.812852;FS=0;MQ0F=0;AC=6;AN=8;DP4=3,2,7,6;MQ=40	GT:PL	1/1:119,9,0	0/1:0,6,84	0/1:186,0,77	1/1:138,12,0
OAR1	237855250	.	A	G	346.598	PASS	DP=59;VDB=0.00179144;SGB=8.01377;RPBZ=-0.0844435;MQBZ=1.24349;MQSBZ=-0.856325;BQBZ=1.93934;FS=0;MQ0F=0;AC=4;AN=8;DP4=10,9,8,8;MQ=40	GT:PL	1/1:163,21,0	0/0:0,33,255	0/0:0,24,219	1/1:233,27,0
OAR1	237881993	.	C	T	305.194	PASS	DP=69;VDB=0.0129186;SGB=1.06183;RPBZ=1.43808;MQBZ=0.895598;MQSBZ=-0.237089;BQBZ=1.68365;FS=0;MQ0F=0;AC=2;AN=8;DP4=15,15,4,8;MQ=38	GT:PL	0/0:0,36,255	0/1:144,0,25	0/1:201,0,110	0/0:0,30,255
OAR1	238317242	.	G	A	474.595	PASS	DP=34;VDB=0.00334851;SGB=-1.31549;RPBZ=-0.133429;MQBZ=-0.746251;MQSBZ=0.860011;BQBZ=-0.863191;FS=0;MQ0F=0;AC=6;AN=8;DP4=1,1,9,8;MQ=39	GT:PL	0/1:175,0,21	1/1:42,3,0	0/1:75,0,33	1/1:223,24,0
OAR1	238818323	.	A	G	330.843	PASS	DP=50;VDB=0.102893;SGB=5.27335;RPBZ=0.880662;MQBZ=-0.229317;MQSBZ=-0.991847;BQBZ=0.777282;FS=0;MQ0F=0;AC=4;AN=8;DP4=6,12,7,5;MQ=40	GT:PL	1/1:217,21,0	0/0:0,27,255	0/0:0,27,248	1/1:163,15,0
OAR1	238978116	.	C	T	59.997	PASS	DP=8;VDB=0.160333;SGB=-0.535564;RPBZ=0.899799;BQBZ=1.18322;FS=0;MQ0F=0;AC=3;AN=8;DP4=5,0,3,0;MQ=42	GT:PL	1/1:66,6,0	0/0:0,9,84	0/0:0,6,66	0/1:36,3,0
OAR1	239110570	.	A	G	175.265	PASS	DP=55;VDB=0.00650433;SGB=7.39213;RPBZ=0.957784;MQBZ=0.421205;MQSBZ=0.944782;BQBZ=1.32861;FS=0;MQ0F=0;AC=2;AN=8;DP4=16,7,4,3;MQ=38	GT:PL	1/1:220,21,0	0/0:0,21,222	0/0:0,24,231	0/0:0,24,205
OAR1	239447767	.	G	T	137.29	PASS	DP=19;VDB=0.00474791;SGB=0.717222;RPBZ=-0.105736;BQBZ=-0.149071;FS=0;MQ0F=0;AC=3;AN=8;DP4=3,2,4,1;MQ=42	GT:PL	1/1:113,9,0	0/0:0,6,84	0/0:0,3,42	0/1:65,0,72
OAR1	239624714	.	A	G	94.0477	PASS	DP=52;VDB=0.396258;SGB=-1.63269;RPBZ=0.475186;MQBZ=-0.329983;MQSBZ=1.60409;BQBZ=0.366842;FS=0;MQ0F=0;AC=2;AN=8;DP4=15,10,4,1;MQ=40	GT:PL	0/0:0,36,255	0/1:43,0,92	0/0:0,24,239	0/1:90,0,41
OAR1	241253534	.	T	G	92.5318	PASS	DP=49;VDB=0.0117774;SGB=-8.50594;RPBZ=-3.49012;MQBZ=0.184488;MQSBZ=0.0331349;BQBZ=3.26202;FS=0;MQ0F=0;AC=3;AN=8;DP4=2,28,3,3;MQ=39	GT:PL	0/0:0,21,142	0/1:45,0,169	0/1:33,0,139	0/1:57,0,90
OAR1	241420088	.	T	C	100.119	PASS	DP=93;VDB=0.0178597;SGB=-9.73547;RPBZ=1.97853;MQBZ=1.10286;MQSBZ=0.377875;BQBZ=0.840803;FS=0;MQ0F=0.0645161;AC=2;AN=8;DP4=28,18,6,2;MQ=34	GT:PL	0/0:3,0,255	0/0:0,24,184	0/1:47,0,255	0/1:91,0,189
OAR1	242799727	.	C	T	538.848	PASS	DP=56;VDB=0.0375047;SGB=3.31081;RPBZ=-1.36946;MQBZ=0.575451;MQSBZ=1.34549;BQBZ=0.195857;FS=0;MQ0F=0;AC=5;AN=8;DP4=5,4,11,10;MQ=40	GT:PL	0/0:0,18,189	1/1:255,33,0	1/1:233,21,0	0/1:96,0,102
OAR1	243100456	.	A	C	61.8032	PASS	DP=46;VDB=0.0205346;SGB=-2.00771;RPBZ=1.71525;MQBZ=-0.402989;MQSBZ=0.558845;BQBZ=0.912659;FS=0;MQ0F=0;AC=2;AN=8;DP4=13,12,3,1;MQ=40	GT:PL	0/0:0,15,172	0/1:54,0,150	0/0:0,30,219	0/1:48,0,106
OAR1	243125105	.	C	T	144.964	PASS	DP=20;VDB=0.121126;SGB=-3.04071;RPBZ=-0.539732;MQBZ=-1.25628;MQSBZ=0.353129;BQBZ=-1.89608;FS=0;MQ0F=0;AC=6;AN=8;DP4=2,3,2,6;MQ=37	GT:PL	1/1:31,6,0	0/1:15,0,26	0/1:35,0,131	1/1:102,9,0
OAR1	243481492	.	C	G	210.586	PASS	DP=30;VDB=0.100842;SGB=2.64773;RPBZ=-0.876838;MQBZ=0.506346;MQSBZ=1.54059;BQBZ=-0.659178;FS=0;MQ0F=0;AC=3;AN=8;DP4=5,4,5,3;MQ=38	GT:PL	0/0:0,15,183	1/1:202,18,0	0/1:53,0,33	0/0:0,9,79
OAR1	244004036	.	A	G	73.7828	PASS	DP=34;VDB=0.23997;SGB=-2.00512;RPBZ=0.406654;MQBZ=-1.03327;MQSBZ=-1.53393;BQBZ=-1.09367;FS=0;MQ0F=0;AC=2;AN=8;DP4=9,6,1,3;MQ=41	GT:PL	0/0:0,18,206	0/0:0,9,101	0/1:83,0,89	0/1:30,0,87
OAR1	24417499	.	C	G	300.097	PASS	DP=39;VDB=0.49785;SGB=5.40386;RPBZ=-0.427235;MQBZ=0.518954;MQSBZ=-0.102843;BQBZ=1.42612;FS=0;MQ0F=0;AC=3;AN=8;DP4=6,3,5,7;MQ=40	GT:PL	0/1:89,0,93	0/0:0,6,77	1/1:255,27,0	0/0:0,12,121
OAR1	244408550	.	T	G	108.887	PASS	DP=46;VDB=0.237122;SGB=4.63151;RPBZ=0.438676;MQBZ=0.233052;MQSBZ=1.03107;BQBZ=1.5667;FS=0;MQ0F=0;AC=2;AN=8;DP4=9,13,1,4;MQ=39	GT:PL	0/0:0,15,154	0/0:0,30,255	1/1:153,15,0	0/0:0,21,214
OAR1	244593328	.	A	G	259.125	PASS	DP=72;VDB=0.000929129;SGB=0.675585;RPBZ=-1.39967;MQBZ=1.17175;MQSBZ=0.15822;BQBZ=1.25196;FS=0;MQ0F=0;AC=2;AN=8;DP4=18,11,6,5;MQ=38	GT:PL	0/0:0,9,92	0/1:169,0,220	0/1:129,0,177	0/0:0,24,239
OAR1	244714935	.	G	T	622.118	PASS	DP=63;VDB=0.126879;SGB=-4.06648;RPBZ=-0.356058;MQBZ=-0.583923;MQSBZ=-2.90498;BQBZ=-0.805215;FS=0;MQ0F=0;AC=5;AN=8;DP4=7,4,14,10;MQ=39	GT:PL	0/1:160,0,24	0/1:143,0,78	0/1:104,0,192	1/1:255,27,0
OAR1	24472295	.	G	A	177.541	PASS	DP=68;VDB=0.0293045;SGB=0.290858;RPBZ=0.211637;MQBZ=-0.410015;MQSBZ=-0.676961;BQBZ=0.910704;FS=0;MQ0F=0;AC=2;AN=8;DP4=10,19,7,3;MQ=39	GT:PL	0/0:0,15,172	0/1:6,0,140	0/1:209,0,155	0/0:0,39,255
OAR1	244980394	.	A	T	107.978	PASS	DP=49;VDB=0.0143941;SGB=-1.62982;RPBZ=0.157398;MQBZ=-1.15306;MQSBZ=1.61356;BQBZ=-0.0461994;FS=0;MQ0F=0;AC=2;AN=8;DP4=10,12,3,2;MQ=40	GT:PL	0/1:18,0,201	0/1:129,0,60	0/0:0,18,192	0/0:0,21,212
OAR1	245090994	.	A	G	102.691	PASS	DP=37;VDB=0.172317;SGB=3.26056;RPBZ=2.43244;MQBZ=0.703815;MQSBZ=1.38343;BQBZ=1.36123;FS=0;MQ0F=0;AC=2;AN=8;DP4=8,9,3,1;MQ=40	GT:PL	0/0:0,15,161	0/0:0,12,148	1/1:146,12,0	0/0:0,24,224
OAR1	245497760	.	T	C	443.512	PASS	DP=66;VDB=0.012619;SGB=4.23965;RPBZ=0.179736;MQBZ=-1.43709;MQSBZ=-0.468943;BQBZ=-1.08994;FS=0;MQ0F=0;AC=5;AN=8;DP4=6,9,12,11;MQ=40	GT:PL	0/0:0,30,255	1/1:229,27,0	0/1:5,0,120	1/1:255,39,0
OAR1	245523753	.	T	C	667.393	PASS	DP=92;VDB=0.0131574;SGB=2.47;RPBZ=-0.131332;MQBZ=-0.583278;MQSBZ=-1.50866;BQBZ=-0.771541;FS=0;MQ0F=0;AC=5;AN=8;DP4=11,10,17,14;MQ=39	GT:PL	0/0:0,54,255	1/1:255,30,0	0/1:203,0,87	1/1:255,39,0
OAR1	245655493	.	A	T	132.952	PASS	DP=39;VDB=0.0385499;SGB=4.63151;RPBZ=-0.510114;MQBZ=-0.394074;MQSBZ=-2.40312;BQBZ=0.267286;FS=0;MQ0F=0;AC=2;AN=8;DP4=12,5,2,3;MQ=40	GT:PL	1/1:177,15,0	0/0:0,15,166	0/0:0,18,163	0/0:0,18,187
OAR1	245679213	.	T	C	319.657	PASS	DP=86;VDB=0.577602;SGB=1.83436;RPBZ=0.396006;MQBZ=-1.7094;MQSBZ=0.441802;BQBZ=-0.98353;FS=0;MQ0F=0;AC=3;AN=8;DP4=12,21,6,8;MQ=39	GT:PL	1/1:208,21,0	0/0:0,36,255	0/1:157,0,222	0/0:0,36,255
OAR1	245876757	.	C	G	293.731	PASS	DP=55;VDB=0.0797556;SGB=5.40386;RPBZ=0.254425;MQBZ=1.95805;MQSBZ=0.640922;BQBZ=2.41609;FS=0;MQ0F=0;AC=3;AN=8;DP4=9,9,5,7;MQ=40	GT:PL	0/0:0,21,188	0/0:0,18,184	0/1:84,0,96	1/1:255,27,0
OAR1	246167708	.	T	C	81.9275	PASS	DP=46;VDB=0.00257647;SGB=-1.62982;RPBZ=-1.49849;MQBZ=0.656923;MQSBZ=-1.84109;BQBZ=-0.981635;FS=0;MQ0F=0;AC=2;AN=8;DP4=14,10,4,1;MQ=40	GT:PL	0/0:0,21,198	0/1:104,0,134	0/0:0,15,178	0/1:18,0,185
OAR1	246189144	.	G	A	286.981	PASS	DP=62;VDB=0.00423809;SGB=9.8798;RPBZ=1.92035;MQBZ=-0.236277;MQSBZ=0.620432;BQBZ=0.436333;FS=0;MQ0F=0;AC=3;AN=8;DP4=8,9,12,6;MQ=38	GT:PL	0/0:0,27,221	1/1:255,45,0	0/1:77,0,161	0/0:0,9,119
OAR1	246260932	.	A	G	259.44	PASS	DP=38;VDB=0.0877877;SGB=0.0641491;RPBZ=-0.288572;MQBZ=0;MQSBZ=0;BQBZ=0.0766965;FS=0;MQ0F=0;AC=5;AN=8;DP4=6,3,3,7;MQ=38	GT:PL	1/1:77,6,0	0/0:0,15,181	0/1:109,0,110	1/1:117,12,0
OAR1	246483053	.	T	A	170.19	PASS	DP=81;VDB=0.000999104;SGB=-0.48012;RPBZ=0.995738;MQBZ=0.835711;MQSBZ=0.728256;BQBZ=0.166436;FS=0;MQ0F=0;AC=2;AN=8;DP4=16,20,4,4;MQ=41	GT:PL	0/1:9,0,247	0/0:0,33,255	0/1:200,0,196	0/0:0,24,235
OAR1	246587929	.	G	A	363.356	PASS	DP=42;VDB=0.00818877;SGB=-3.56606;RPBZ=2.62708;MQBZ=0.723101;MQSBZ=0.426043;BQBZ=-1.95627;FS=0;MQ0F=0;AC=6;AN=8;DP4=5,4,5,10;MQ=40	GT:PL	1/1:76,9,0	0/1:55,0,160	0/1:116,0,119	1/1:155,15,0
OAR1	246620120	.	A	T	214.925	PASS	DP=18;VDB=0.0292593;SGB=-3.23275;RPBZ=-1.31462;MQBZ=-0.899067;BQBZ=-1.29904;FS=0;MQ0F=0;AC=6;AN=8;DP4=0,6,0,12;MQ=36	GT:PL	1/1:117,15,0	0/1:20,0,70	0/1:11,0,79	1/1:107,15,0
OAR1	246673820	.	C	T	613.729	PASS	DP=52;VDB=0.0638786;SGB=-1.54223;RPBZ=-1.31671;MQBZ=0.826448;MQSBZ=0.0285773;BQBZ=0.228322;FS=0;MQ0F=0;AC=6;AN=8;DP4=2,3,16,9;MQ=38	GT:PL	0/1:132,0,9	0/1:70,0,128	1/1:255,33,0	1/1:195,21,0
OAR1	246862541	.	C	T	109.852	PASS	DP=42;VDB=0.145389;SGB=3.26056;RPBZ=-0.529184;MQBZ=0.984084;MQSBZ=0;BQBZ=1.12559;FS=0;MQ0F=0;AC=2;AN=8;DP4=9,10,2,2;MQ=39	GT:PL	0/0:0,9,103	0/0:0,33,255	1/1:153,12,0	0/0:0,15,162
OAR1	246862564	.	T	C	60.7296	PASS	DP=42;VDB=0.116687;SGB=1.90845;RPBZ=0.734298;MQBZ=-0.830662;MQSBZ=-1.56631;BQBZ=-0.76405;FS=0;MQ0F=0;AC=2;AN=8;DP4=7,13,1,2;MQ=39	GT:PL	1/1:103,9,0	0/0:0,33,255	0/0:0,12,153	0/0:0,15,177
OAR1	246941996	.	C	T	341.583	PASS	DP=47;VDB=0.0891378;SGB=-0.772584;RPBZ=1.08648;MQBZ=-2.0885;MQSBZ=-1.14266;BQBZ=-0.319438;FS=0;MQ0F=0;AC=4;AN=8;DP4=9,4,10,4;MQ=39	GT:PL	0/1:69,0,30	0/1:84,0,151	1/1:232,24,0	0/0:0,21,220
OAR1	24775295	.	G	T	125.289	PASS	DP=39;VDB=0.0846985;SGB=-1.25106;RPBZ=2.49444;MQBZ=-0.763763;MQSBZ=1.0247;BQBZ=0.574307;FS=0;MQ0F=0;AC=2;AN=8;DP4=8,7,6,0;MQ=41	GT:PL	0/0:0,15,181	0/0:0,12,142	0/1:96,0,147	0/1:68,0,33
OAR1	248044213	.	C	A	157.039	PASS	DP=73;VDB=0.554573;SGB=-0.482272;RPBZ=1.48245;MQBZ=-1.36754;MQSBZ=2.36641;BQBZ=0.338229;FS=0;MQ0F=0;AC=2;AN=8;DP4=16,15,6,2;MQ=38	GT:PL	0/0:0,45,255	0/0:0,27,247	0/1:53,0,96	0/1:143,0,88
OAR1	248267441	.	C	A	87.2133	PASS	DP=14;VDB=0.01488;SGB=-2.06645;RPBZ=0.0643848;MQBZ=-0.990397;FS=0;MQ0F=0;AC=5;AN=8;DP4=0,7,0,7;MQ=29	GT:PL	1/1:42,6,0	1/1:59,9,0	0/1:29,0,46	0/0:0,12,110
OAR1	248267442	.	A	T	85.2165	PASS	DP=14;VDB=0.0165867;SGB=-2.06645;RPBZ=0;MQBZ=-0.990397;BQBZ=-1;FS=0;MQ0F=0;AC=5;AN=8;DP4=0,7,0,7;MQ=29	GT:PL	1/1:42,6,0	1/1:59,9,0	0/1:27,0,46	0/0:0,12,110
OAR1	248391357	.	T	G	149.598	PASS	DP=35;VDB=0.000191588;SGB=-9.12079;RPBZ=-1.62505;MQBZ=-0.158678;MQSBZ=1.16499;BQBZ=0.928136;FS=0;MQ0F=0;AC=3;AN=8;DP4=9,6,4,3;MQ=35	GT:PL	0/0:0,12,124	0/1:99,0,45	0/1:57,0,152	0/1:33,0,68
OAR1	248850412	.	T	C	258.547	PASS	DP=27;VDB=0.00741758;SGB=0.124692;RPBZ=-0.79323;MQBZ=-1.44115;MQSBZ=1.64083;BQBZ=-1.5891;FS=0;MQ0F=0;AC=5;AN=8;DP4=4,2,5,5;MQ=38	GT:PL	0/1:28,0,104	1/1:161,15,0	0/0:0,9,118	1/1:113,9,0
OAR1	249775016	.	G	C	351.97	PASS	DP=68;VDB=0.0113302;SGB=-0.736426;RPBZ=-1.29516;MQBZ=-0.816418;MQSBZ=-1.22842;BQBZ=-0.577243;FS=0;MQ0F=0;AC=4;AN=8;DP4=15,10,8,6;MQ=39	GT:PL	0/0:0,42,255	0/1:91,0,123	1/1:248,27,0	0/1:57,0,197
OAR1	250208833	.	G	A	257.72	PASS	DP=40;VDB=0.0383682;SGB=3.97131;RPBZ=-0.220239;MQBZ=0.476597;MQSBZ=-0.215157;BQBZ=0.190549;FS=0;MQ0F=0;AC=4;AN=8;DP4=6,7,3,7;MQ=40	GT:PL	0/0:0,21,199	1/1:118,9,0	1/1:188,21,0	0/0:0,18,187
OAR1	250273529	.	T	C	52.6708	PASS	DP=33;VDB=0.37344;SGB=-2.36533;RPBZ=-1.42312;MQBZ=-0.353934;MQSBZ=2.08627;FS=0;MQ0F=0;AC=2;AN=8;DP4=5,8,0,3;MQ=38	GT:PL	0/1:62,6,0	0/0:0,18,179	0/0:0,15,172	0/1:33,0,68
OAR1	250515286	.	G	A	110.22	PASS	DP=43;VDB=0.00895694;SGB=-1.63269;RPBZ=0.224776;MQBZ=-0.914529;MQSBZ=-2.18614;BQBZ=1.60548;FS=0;MQ0F=0;AC=2;AN=8;DP4=14,4,2,3;MQ=39	GT:PL	0/1:75,0,33	0/0:0,18,168	0/0:0,12,128	0/1:74,0,196
OAR1	250913806	.	G	A	577.766	PASS	DP=68;VDB=0.109993;SGB=3.61025;RPBZ=-0.912252;MQBZ=-0.0209651;MQSBZ=-1.1208;BQBZ=1.16587;FS=0;MQ0F=0;AC=4;AN=8;DP4=8,7,8,15;MQ=38	GT:PL	0/0:0,27,239	0/1:243,0,65	1/1:255,27,0	0/1:124,0,66
OAR1	251050494	.	C	G	79.5115	PASS	DP=46;VDB=0.675454;SGB=-2.00512;RPBZ=0.17785;MQBZ=-0.728803;MQSBZ=2.36467;BQBZ=0.393088;FS=0;MQ0F=0.0217391;AC=2;AN=8;DP4=13,9,3,1;MQ=38	GT:PL	0/1:94,5,0	0/0:0,9,105	0/0:0,42,255	0/1:27,0,129
OAR1	251061329	.	C	T	296.4	PASS	DP=43;VDB=0.000994219;SGB=4.58191;RPBZ=-2.20555;MQBZ=0.339534;MQSBZ=2.0372;BQBZ=2.19974;FS=0;MQ0F=0;AC=4;AN=8;DP4=9,5,2,9;MQ=40	GT:PL	1/1:191,18,0	1/1:154,15,0	0/0:0,30,255	0/0:0,12,125
OAR1	251559038	.	G	T	119.995	PASS	DP=16;VDB=0.00758031;SGB=1.26965;RPBZ=-0.762064;MQBZ=1.432;BQBZ=0.160128;FS=0;MQ0F=0;AC=3;AN=8;DP4=0,10,0,6;MQ=39	GT:PL	0/0:0,18,122	0/1:54,0,27	1/1:110,12,0	0/0:0,9,90
OAR1	251788995	.	G	A	375.465	PASS	DP=131;VDB=0.0963187;SGB=-20.7829;RPBZ=-0.149883;MQBZ=-1.46386;MQSBZ=0.651096;BQBZ=0.248554;FS=0;MQ0F=0;AC=3;AN=8;DP4=19,28,13,13;MQ=32	GT:PL	0/0:0,63,255	0/1:205,0,105	0/1:91,0,198	0/1:119,0,223
OAR1	251789027	.	G	A	187.037	PASS	DP=107;VDB=0.00360424;SGB=0.675785;RPBZ=0.79919;MQBZ=-0.487968;MQSBZ=0.995891;BQBZ=0.226015;FS=0;MQ0F=0;AC=2;AN=8;DP4=13,37,6,5;MQ=31	GT:PL	0/0:0,57,255	0/1:69,0,94	0/1:157,0,82	0/0:0,45,255
OAR1	251863397	.	C	T	44.9221	PASS	DP=30;VDB=0.074936;SGB=1.90845;RPBZ=0.36298;MQBZ=0.135293;MQSBZ=1.39471;BQBZ=-0.531944;FS=0;MQ0F=0;AC=2;AN=8;DP4=4,11,0,3;MQ=37	GT:PL	1/1:87,9,0	0/0:0,15,146	0/0:0,21,182	0/0:0,9,100
OAR1	252040796	.	A	T	109.764	PASS	DP=50;VDB=0.757606;SGB=-7.88834;RPBZ=-0.390759;MQBZ=0.838058;MQSBZ=-1.67332;BQBZ=0.668526;FS=0;MQ0F=0;AC=3;AN=8;DP4=11,12,2,3;MQ=40	GT:PL	0/1:60,0,137	0/1:63,0,86	0/0:0,42,255	0/1:27,0,63
OAR1	252217102	.	C	T	30.9832	PASS	DP=9;VDB=0.411594;SGB=-0.535564;RPBZ=0.781133;MQBZ=-2.13809;BQBZ=0.707107;FS=0;MQ0F=0;AC=3;AN=8;DP4=6,0,3,0;MQ=37	GT:PL	1/1:42,6,0	0/0:0,6,66	0/0:0,9,74	0/1:30,0,30
OAR1	252430222	.	C	A	151.834	PASS	DP=70;VDB=0.397591;SGB=-0.0966342;RPBZ=-1.2365;MQBZ=-2.26911;MQSBZ=-0.304889;BQBZ=1.82311;FS=0;MQ0F=0;AC=2;AN=8;DP4=9,25,3,6;MQ=38	GT:PL	0/1:109,0,104	0/0:0,39,255	0/0:0,27,208	0/1:82,0,143
OAR1	252507274	.	G	A	99.349	PASS	DP=9;VDB=0.0489998;SGB=-1.04402;RPBZ=0.244949;MQBZ=1.69031;BQBZ=0;FS=0;MQ0F=0;AC=5;AN=8;DP4=0,4,0,5;MQ=37	GT:PL	0/0:0,6,55	1/1:49,6,0	1/1:36,3,0	0/1:54,0,39
OAR1	252722276	.	G	A	559.214	PASS	DP=73;VDB=0.00122353;SGB=5.57795;RPBZ=-0.39158;MQBZ=-2.22807;MQSBZ=1.06369;BQBZ=-3.29083;FS=0;MQ0F=0;AC=4;AN=8;DP4=8,7,17,13;MQ=36	GT:PL	0/1:223,0,0	0/0:0,30,255	0/1:123,0,123	1/1:255,36,0
OAR1	252926132	.	G	A	537.077	PASS	DP=58;VDB=0.0108995;SGB=-4.04707;RPBZ=0.232454;MQBZ=-2.05533;MQSBZ=1.47611;BQBZ=-2.16197;FS=0;MQ0F=0;AC=6;AN=8;DP4=4,7,10,14;MQ=36	GT:PL	1/1:210,24,0	0/1:34,0,221	0/1:198,0,79	1/1:134,15,0
OAR1	253553005	.	G	A	796.488	PASS	DP=64;VDB=0.139524;SGB=-2.60917;RPBZ=0.819876;MQBZ=0.565033;MQSBZ=0.764541;BQBZ=0;FS=0;MQ0F=0;AC=6;AN=8;DP4=3,3,18,15;MQ=37	GT:PL	1/1:220,24,0	1/1:250,27,0	0/1:171,0,102	0/1:196,0,15
OAR1	253728342	.	A	G	54.2276	PASS	DP=74;VDB=0.0598975;SGB=-15.7594;RPBZ=-0.752805;MQBZ=-0.0247116;MQSBZ=-0.439462;BQBZ=1.34707;FS=0;MQ0F=0;AC=3;AN=8;DP4=15,25,4,2;MQ=39	GT:PL	0/1:57,0,166	0/0:0,3,255	0/1:20,0,255	0/1:21,0,176
OAR1	254493259	.	C	T	213.42	PASS	DP=63;VDB=0.0134141;SGB=0.676694;RPBZ=0.812582;MQBZ=0.395492;MQSBZ=0.455658;BQBZ=-0.396858;FS=0;MQ0F=0;AC=3;AN=8;DP4=15,12,6,5;MQ=38	GT:PL	0/1:2,0,171	0/0:0,42,255	1/1:255,30,0	0/0:0,21,220
OAR1	255009682	.	T	C	300.999	PASS	DP=28;VDB=0.00637602;SGB=-3.25601;RPBZ=-0.850914;MQBZ=-0.984732;MQSBZ=0.276026;BQBZ=-0.312653;FS=0;MQ0F=0;AC=6;AN=8;DP4=3,2,4,7;MQ=39	GT:PL	1/1:84,6,0	0/1:12,0,125	1/1:119,12,0	0/1:124,0,27
OAR1	255171141	.	T	C	106.216	PASS	DP=19;VDB=0.286646;SGB=-2.48239;RPBZ=0.439941;BQBZ=-1.22474;FS=0;MQ0F=0;AC=4;AN=8;DP4=3,3,2,2;MQ=42	GT:PL	0/1:36,0,36	0/0:0,9,105	0/1:27,0,68	1/1:84,6,0
OAR1	255930432	.	G	A	272.117	PASS	DP=66;VDB=0.00815823;SGB=0.2894;RPBZ=1.35695;MQBZ=-0.480404;MQSBZ=-0.245054;BQBZ=0.640394;FS=0;MQ0F=0;AC=2;AN=8;DP4=11,14,5,5;MQ=40	GT:PL	0/1:160,0,24	0/0:0,9,119	0/0:0,45,255	0/1:151,0,177
OAR1	255936965	.	G	A	138.555	PASS	DP=63;VDB=0.682525;SGB=-0.867633;RPBZ=-1.07834;MQBZ=0.884398;MQSBZ=-0.52216;BQBZ=-0.653045;FS=0;MQ0F=0;AC=2;AN=8;DP4=13,19,3,4;MQ=39	GT:PL	0/1:80,0,99	0/0:0,18,202	0/0:0,30,255	0/1:98,0,238
OAR1	25599062	.	T	C	309.928	PASS	DP=64;VDB=0.0377627;SGB=1.06181;RPBZ=1.72879;MQBZ=0.608555;MQSBZ=-1.4425;BQBZ=1.39555;FS=0;MQ0F=0;AC=2;AN=8;DP4=6,19,6,6;MQ=38	GT:PL	0/0:0,18,156	0/1:174,0,82	0/1:175,0,154	0/0:0,27,233
OAR1	256435184	.	G	A	116.762	PASS	DP=15;VDB=0.101965;SGB=-2.21267;RPBZ=0.118168;MQBZ=0.252722;BQBZ=0.254588;FS=0;MQ0F=0;AC=4;AN=8;DP4=9,0,6,0;MQ=39	GT:PL	1/1:81,9,0	0/1:30,0,26	0/0:0,15,126	0/1:48,0,68
OAR1	256743308	.	A	C	100.298	PASS	DP=76;VDB=0.101965;SGB=-1.25106;RPBZ=-0.775624;MQBZ=0.200508;MQSBZ=-1.38057;BQBZ=0.538682;FS=0;MQ0F=0;AC=2;AN=8;DP4=19,20,3,3;MQ=39	GT:PL	0/1:103,0,255	0/0:0,27,255	0/0:0,39,255	0/1:38,0,115
OAR1	256978766	.	A	T	75.0595	PASS	DP=9;VDB=0.0238972;SGB=0.00946272;RPBZ=0.494032;MQBZ=1.74626;BQBZ=1.34164;FS=0;MQ0F=0;AC=2;AN=8;DP4=0,5,0,4;MQ=37	GT:PL	0/0:0,3,14	0/0:0,3,36	0/1:57,0,14	0/1:54,0,44
OAR1	257368881	.	G	A	111.407	PASS	DP=21;VDB=0.745967;SGB=-2.00512;RPBZ=1.02808;MQBZ=0.707107;MQSBZ=-1.18322;BQBZ=1.33759;FS=0;MQ0F=0;AC=3;AN=8;DP4=4,4,3,1;MQ=40	GT:PL	0/1:36,0,36	0/0:0,6,77	0/0:0,15,136	1/1:118,9,0
OAR1	257492868	.	C	T	75.6338	PASS	DP=32;VDB=0.0107983;SGB=-7.26569;RPBZ=-0.591777;MQBZ=0.777844;MQSBZ=-0.414593;BQBZ=1.34848;FS=0;MQ0F=0;AC=3;AN=8;DP4=7,7,4,0;MQ=40	GT:PL	0/1:54,0,175	0/1:33,0,68	0/1:30,0,94	0/0:0,9,100
OAR1	25751305	.	G	A	54.0452	PASS	DP=11;VDB=0.0357957;SGB=2.87247;RPBZ=-1.19216;MQBZ=0.471405;BQBZ=-1.63299;FS=0;MQ0F=0;AC=2;AN=8;DP4=6,0,5,0;MQ=37	GT:PL	1/1:96,15,0	0/0:0,9,90	0/0:0,3,24	0/0:0,6,56
OAR1	257963530	.	C	A	212.984	PASS	DP=89;VDB=0.00857197;SGB=-12.1909;RPBZ=3.47477;MQBZ=-1.99908;MQSBZ=-0.0511853;BQBZ=2.49507;FS=0;MQ0F=0;AC=3;AN=8;DP4=24,14,8,4;MQ=38	GT:PL	0/1:21,0,167	0/0:0,48,255	0/1:95,0,206	0/1:138,0,164
OAR1	258084101	.	C	T	229.848	PASS	DP=38;VDB=0.0409601;SGB=-1.44086;RPBZ=-0.663845;MQBZ=-1.45095;MQSBZ=1.31244;BQBZ=0.0725476;FS=0;MQ0F=0;AC=4;AN=8;DP4=5,5,6,4;MQ=41	GT:PL	0/0:0,6,84	0/1:60,0,33	0/1:18,0,199	1/1:194,21,0
OAR1	258162376	.	T	C	447.068	PASS	DP=46;VDB=0.0131189;SGB=2.5838;RPBZ=0.364895;MQBZ=-1.32766;MQSBZ=0.900682;BQBZ=-0.727892;FS=0;MQ0F=0;AC=5;AN=8;DP4=5,2,9,9;MQ=39	GT:PL	1/1:183,18,0	1/1:255,30,0	0/0:0,15,177	0/1:54,0,65
OAR1	258446140	.	T	C	369.623	PASS	DP=53;VDB=0.00546359;SGB=-3.82923;RPBZ=0.332218;MQBZ=-1.54956;MQSBZ=-1.34233;BQBZ=-2.64496;FS=0;MQ0F=0;AC=5;AN=8;DP4=5,5,4,16;MQ=36	GT:PL	1/1:145,24,0	0/1:79,0,130	0/1:96,0,57	0/1:89,0,101
OAR1	258937923	.	T	G	418.353	PASS	DP=80;VDB=0.00115705;SGB=15.6323;RPBZ=-0.760675;MQBZ=-1.16086;MQSBZ=0.265188;BQBZ=0.452538;FS=0;MQ0F=0;AC=3;AN=8;DP4=13,5,12,15;MQ=38	GT:PL	0/0:0,30,255	0/1:209,0,7	1/1:255,51,0	0/0:0,21,209
OAR1	258938059	.	C	A	62.2127	PASS	DP=9;VDB=0.0238972;SGB=0.0467143;RPBZ=0.498273;MQBZ=0;BQBZ=1.34164;FS=0;MQ0F=0;AC=3;AN=8;DP4=0,5,0,4;MQ=31	GT:PL	1/1:81,9,0	0/0:0,6,43	0/0:0,9,71	0/1:24,3,0
OAR1	258969782	.	C	A	240.495	PASS	DP=45;VDB=0.00064721;SGB=-10.3495;RPBZ=2.35473;MQBZ=-0.407594;MQSBZ=1.11901;BQBZ=2.5377;FS=0;MQ0F=0;AC=3;AN=8;DP4=13,6,3,6;MQ=41	GT:PL	0/1:30,0,82	0/0:0,21,210	0/1:88,0,197	0/1:162,0,46
OAR1	258969830	.	C	A	285.966	PASS	DP=43;VDB=0.0214748;SGB=6.67268;RPBZ=-1.29452;MQBZ=0.808171;MQSBZ=2.36316;BQBZ=-1.73434;FS=0;MQ0F=0;AC=3;AN=8;DP4=6,9,2,12;MQ=41	GT:PL	0/0:0,12,138	1/1:236,27,0	0/1:95,0,121	0/0:0,21,222
OAR1	258976974	.	G	C	309.676	PASS	DP=49;VDB=0.000972902;SGB=6.13093;RPBZ=2.24526;MQBZ=-0.30093;MQSBZ=-0.914697;BQBZ=0.737534;FS=0;MQ0F=0;AC=3;AN=8;DP4=3,11,5,8;MQ=39	GT:PL	0/0:0,24,228	1/1:255,30,0	0/1:99,0,124	0/0:0,6,77
OAR1	259012820	.	A	C	308.805	PASS	DP=95;VDB=0.090229;SGB=1.06181;RPBZ=1.09424;MQBZ=0.193709;MQSBZ=-0.570602;BQBZ=-0.320876;FS=0;MQ0F=0;AC=3;AN=8;DP4=13,26,3,9;MQ=40	GT:PL	0/0:0,42,255	1/1:192,18,0	0/1:162,0,175	0/0:0,54,255
OAR1	259118006	.	G	C	202.892	PASS	DP=81;VDB=0.00135455;SGB=-22.2163;RPBZ=-2.5073;MQBZ=0.813423;MQSBZ=-1.83107;BQBZ=-0.779433;FS=0;MQ0F=0;AC=4;AN=8;DP4=13,21,5,5;MQ=40	GT:PL	0/1:57,0,135	0/1:49,0,245	0/1:28,0,255	0/1:112,0,230
OAR1	259192029	.	T	G	117.196	PASS	DP=25;VDB=0.0298006;SGB=-2.00771;RPBZ=0.865475;BQBZ=-0.490653;FS=0;MQ0F=0;AC=3;AN=8;DP4=5,4,2,2;MQ=42	GT:PL	0/0:0,6,84	1/1:84,6,0	0/1:75,0,33	0/0:0,18,201
OAR1	25926656	.	G	A	199.338	PASS	DP=45;VDB=0.0305454;SGB=3.26741;RPBZ=-0.0850846;MQBZ=-1.153;MQSBZ=-0.281709;BQBZ=0.394349;FS=0;MQ0F=0;AC=2;AN=8;DP4=12,4,7,2;MQ=39	GT:PL	0/0:0,3,42	0/1:150,0,78	0/0:0,18,204	0/1:87,0,138
OAR1	259772674	.	C	T	114.081	PASS	DP=54;VDB=0.118204;SGB=-1.25106;RPBZ=-1.65103;MQBZ=-2.03381;MQSBZ=-1.07178;BQBZ=-3.26807;FS=0;MQ0F=0;AC=2;AN=8;DP4=15,7,3,3;MQ=41	GT:PL	0/1:69,0,33	0/0:0,15,169	0/1:84,0,238	0/0:0,21,225
OAR1	259886214	.	G	A	126.79	PASS	DP=38;VDB=0.0248912;SGB=-15.7594;RPBZ=3.55167;MQBZ=0.401778;MQSBZ=0.404281;BQBZ=1.71847;FS=0;MQ0F=0;AC=4;AN=8;DP4=8,8,4,2;MQ=38	GT:PL	0/1:24,0,128	0/1:51,0,105	0/1:27,0,117	0/1:66,0,132
OAR1	260316256	.	T	C	210.066	PASS	DP=82;VDB=0.0138082;SGB=11.5453;RPBZ=0.451553;MQBZ=1.51495;MQSBZ=-1.00997;BQBZ=1.18469;FS=0;MQ0F=0;AC=2;AN=8;DP4=15,20,6,4;MQ=39	GT:PL	0/0:0,21,206	1/1:255,30,0	0/0:0,45,255	0/0:0,39,255
OAR1	260367189	.	C	T	92.6841	PASS	DP=18;VDB=0.725151;SGB=2.63855;RPBZ=0.431666;MQBZ=-1.22474;MQSBZ=-0.654654;BQBZ=1.22474;FS=0;MQ0F=0;AC=2;AN=8;DP4=2,4,1,3;MQ=40	GT:PL	0/0:0,3,42	1/1:134,12,0	0/0:0,9,101	0/0:0,6,78
OAR1	260525979	.	A	G	380.771	PASS	DP=35;VDB=0.00352059;SGB=-3.30057;RPBZ=1.61292;MQBZ=-0.381088;MQSBZ=2.26098;BQBZ=0.627986;FS=0;MQ0F=0;AC=6;AN=8;DP4=2,5,8,6;MQ=38	GT:PL	0/1:63,0,128	1/1:129,12,0	1/1:195,21,0	0/1:33,0,69
OAR1	260794199	.	C	A	429.754	PASS	DP=51;VDB=0.275293;SGB=-9.13541;RPBZ=0.697168;MQBZ=0.0673311;MQSBZ=1.06689;BQBZ=0.0822762;FS=0;MQ0F=0;AC=5;AN=8;DP4=6,6,10,7;MQ=38	GT:PL	0/1:138,0,63	0/1:157,0,167	0/1:27,0,105	1/1:147,15,0
OAR1	260908852	.	G	A	375.025	PASS	DP=41;VDB=0.0257591;SGB=8.86124;RPBZ=-1.06021;MQBZ=0.682072;MQSBZ=1.20834;BQBZ=-1.08207;FS=0;MQ0F=0;AC=5;AN=8;DP4=5,1,8,9;MQ=40	GT:PL	0/0:0,15,167	1/1:166,15,0	1/1:255,36,0	0/1:0,3,42
OAR1	261204425	.	G	C	514.399	PASS	DP=93;VDB=9.88485e-07;SGB=1.12007;RPBZ=-1.23424;MQBZ=-0.93343;MQSBZ=2.0586;BQBZ=-0.870484;FS=0;MQ0F=0;AC=4;AN=8;DP4=16,15,14,10;MQ=39	GT:PL	0/0:0,48,255	1/1:255,33,0	0/1:192,0,226	0/1:111,0,179
OAR1	261204492	.	T	C	101.074	PASS	DP=62;VDB=0.45384;SGB=-1.62982;RPBZ=0.914893;MQBZ=1.5128;MQSBZ=0.387632;BQBZ=0.438529;FS=0;MQ0F=0;AC=2;AN=8;DP4=10,16,1,4;MQ=38	GT:PL	0/1:18,0,155	0/0:0,21,223	0/1:123,0,154	0/0:0,21,208
OAR1	261714041	.	T	C	344.063	PASS	DP=59;VDB=0.00228443;SGB=-0.797437;RPBZ=0.248238;MQBZ=-1.35653;MQSBZ=-0.198517;BQBZ=-0.335301;FS=0;MQ0F=0;AC=3;AN=8;DP4=11,7,7,7;MQ=41	GT:PL	0/0:0,9,96	0/1:93,0,134	0/1:111,0,190	0/1:179,0,104
OAR1	261714051	.	G	T	239.176	PASS	DP=62;VDB=0.00315565;SGB=0.675585;RPBZ=0.369086;MQBZ=-1.94232;MQSBZ=-0.061711;BQBZ=0.743926;FS=0;MQ0F=0;AC=2;AN=8;DP4=13,10,5,6;MQ=41	GT:PL	0/0:0,12,123	0/0:0,21,230	0/1:99,0,209	0/1:179,0,104
OAR1	261895900	.	A	C	176.134	PASS	DP=28;VDB=0.88838;SGB=-2.05683;RPBZ=-2.17378;MQBZ=-1.74233;MQSBZ=0.174233;BQBZ=1.2112;FS=0;MQ0F=0;AC=4;AN=8;DP4=3,7,4,3;MQ=40	GT:PL	1/1:99,9,0	0/0:0,9,77	0/1:92,0,101	0/1:27,0,113
OAR1	26198950	.	A	G	319.314	PASS	DP=36;VDB=0.424341;SGB=0.859313;RPBZ=2.41828;MQBZ=-1.4768;MQSBZ=-0.355771;BQBZ=0.769058;FS=0;MQ0F=0;AC=4;AN=8;DP4=4,2,8,5;MQ=38	GT:PL	0/1:100,0,69	0/0:0,9,107	1/1:162,18,0	0/1:100,0,21
OAR1	262438721	.	C	T	658.516	PASS	DP=127;VDB=8.55906e-05;SGB=-15.5835;RPBZ=0.121736;MQBZ=-0.555855;MQSBZ=1.3094;BQBZ=0.506209;FS=0;MQ0F=0;AC=4;AN=8;DP4=17,18,17,21;MQ=39	GT:PL	0/1:58,0,111	0/1:255,0,83	0/1:128,0,255	0/1:255,0,188
OAR1	262438797	.	G	A	214.786	PASS	DP=38;VDB=0.0463984;SGB=-7.24923;RPBZ=-0.526137;MQBZ=0.175259;MQSBZ=-0.477915;BQBZ=-1.55603;FS=0;MQ0F=0;AC=4;AN=8;DP4=4,8,4,7;MQ=35	GT:PL	0/1:28,0,65	0/1:24,0,53	0/1:25,0,126	0/1:176,0,60
OAR1	262510565	.	C	T	658.05	PASS	DP=58;VDB=0.00418298;SGB=-4.18551;RPBZ=-1.33294;MQBZ=-0.416812;MQSBZ=-1.80957;BQBZ=-0.418466;FS=0;MQ0F=0;AC=6;AN=8;DP4=4,2,9,18;MQ=37	GT:PL	0/1:151,0,24	0/1:164,0,122	1/1:255,33,0	1/1:128,15,0
OAR1	262838782	.	C	G	101.298	PASS	DP=62;VDB=0.119109;SGB=-1.62982;RPBZ=1.80706;MQBZ=0.172223;MQSBZ=0.170787;BQBZ=0.0654294;FS=0;MQ0F=0;AC=2;AN=8;DP4=13,16,4,1;MQ=39	GT:PL	0/1:15,0,211	0/0:0,15,144	0/1:125,0,27	0/0:0,45,255
OAR1	263047518	.	C	T	139.465	PASS	DP=51;VDB=0.40105;SGB=6.01014;RPBZ=-1.05544;MQBZ=0.0302043;MQSBZ=0.391983;BQBZ=0.120605;FS=0;MQ0F=0;AC=2;AN=8;DP4=8,17,4,2;MQ=38	GT:PL	0/0:0,18,174	0/0:0,27,239	0/0:0,30,255	1/1:184,18,0
OAR1	263167441	.	C	T	109.807	PASS	DP=43;VDB=0.000309987;SGB=-27.0575;RPBZ=-1.05042;MQBZ=1.19758;BQBZ=-1.31401;FS=0;MQ0F=0;AC=4;AN=8;DP4=29,0,13,0;MQ=37	GT:PL	0/1:48,0,93	0/1:10,0,126	0/1:50,0,120	0/1:43,0,107
OAR1	263167563	.	G	T	982.431	PASS	DP=415;VDB=1.00292e-15;SGB=-41.6662;RPBZ=-0.486862;MQBZ=-1.79724;MQSBZ=-1.02;BQBZ=0.693337;FS=0;MQ0F=0;AC=4;AN=8;DP4=58,47,57,66;MQ=39	GT:PL	0/1:255,0,255	0/1:255,0,255	0/1:255,0,255	0/1:255,0,255
OAR1	263401205	.	T	C	107.481	PASS	DP=10;VDB=0.00599576;SGB=0.254986;RPBZ=1.49978;MQBZ=-1.2619;BQBZ=-0.9759;FS=0;MQ0F=0;AC=5;AN=8;DP4=3,0,7,0;MQ=36	GT:PL	0/0:0,6,66	0/1:8,0,30	1/1:104,15,0	1/1:36,3,0
OAR1	264188670	.	G	A	218.544	PASS	DP=70;VDB=0.00775246;SGB=-10.3495;RPBZ=1.43443;MQBZ=0.0846065;MQSBZ=-1.48387;BQBZ=0.601778;FS=0;MQ0F=0;AC=3;AN=8;DP4=15,16,5,4;MQ=40	GT:PL	1/1:105,9,0	0/0:0,42,255	0/0:0,24,255	0/1:158,0,57
OAR1	264249924	.	C	A	304.384	PASS	DP=42;VDB=6.18107e-05;SGB=5.3158;RPBZ=1.69139;MQBZ=0;MQSBZ=-1.1135;BQBZ=-0.482805;FS=0;MQ0F=0;AC=3;AN=8;DP4=5,8,7,5;MQ=38	GT:PL	0/0:0,9,101	0/0:0,15,167	1/1:238,24,0	0/1:111,0,119
OAR1	264351317	.	C	T	320.322	PASS	DP=64;VDB=0.0196465;SGB=-0.397708;RPBZ=-2.20904;MQBZ=-0.506841;MQSBZ=0.275005;BQBZ=0.412531;FS=0;MQ0F=0;AC=3;AN=8;DP4=9,14,4,12;MQ=39	GT:PL	0/1:81,0,71	0/0:0,36,255	0/1:188,0,23	0/1:91,0,145
OAR1	265234626	.	C	G	148.561	PASS	DP=28;VDB=0.178985;SGB=0.618465;RPBZ=-0.306734;MQBZ=0.550945;MQSBZ=-1.09072;BQBZ=1.0351;FS=0;MQ0F=0;AC=3;AN=8;DP4=9,1,2,3;MQ=38	GT:PL	0/0:0,9,70	1/1:117,9,0	0/0:0,18,153	0/1:75,0,31
OAR1	265313689	.	C	T	333.554	PASS	DP=52;VDB=0.170695;SGB=-27.0575;RPBZ=-4.51549;MQBZ=-0.190934;MQSBZ=0.742232;BQBZ=4.97275;FS=0;MQ0F=0;AC=4;AN=8;DP4=3,20,7,6;MQ=40	GT:PL	0/1:176,0,101	0/1:129,0,101	0/1:43,0,191	0/1:24,0,104
OAR1	26535713	.	C	T	89.5517	PASS	DP=43;VDB=0.43429;SGB=3.26056;RPBZ=0.506692;MQBZ=-0.203878;MQSBZ=1.12826;BQBZ=1.22235;FS=0;MQ0F=0;AC=2;AN=8;DP4=13,7,3,1;MQ=38	GT:PL	0/0:0,15,135	0/0:0,18,180	0/0:0,27,248	1/1:133,12,0
OAR1	265746459	.	C	T	195.194	PASS	DP=52;VDB=0.244443;SGB=8.77574;RPBZ=-1.47926;MQBZ=-0.403409;MQSBZ=-0.720005;BQBZ=0.410771;FS=0;MQ0F=0;AC=2;AN=8;DP4=10,12,3,5;MQ=40	GT:PL	1/1:240,24,0	0/0:0,21,217	0/0:0,18,203	0/0:0,27,230
OAR1	265893141	.	C	T	210.51	PASS	DP=37;VDB=0.0124389;SGB=-1.84908;RPBZ=-1.08875;MQBZ=0.816497;MQSBZ=-1;BQBZ=0.60886;FS=0;MQ0F=0;AC=4;AN=8;DP4=8,4,2,6;MQ=41	GT:PL	1/1:77,6,0	0/0:0,3,24	0/1:146,0,177	0/1:27,0,134
OAR1	266123171	.	C	T	378.604	PASS	DP=38;VDB=0.00137515;SGB=1.42471;RPBZ=-1.26805;MQBZ=0.608543;MQSBZ=0.0979847;BQBZ=1.46575;FS=0;MQ0F=0;AC=5;AN=8;DP4=5,3,5,9;MQ=38	GT:PL	1/1:75,0,0	0/1:123,0,13	1/1:223,24,0	0/0:0,18,196
OAR1	266153177	.	G	A	255.043	PASS	DP=88;VDB=0.0193221;SGB=1.44808;RPBZ=-1.8569;MQBZ=-0.528524;MQSBZ=-2.55227;BQBZ=-2.03233;FS=0;MQ0F=0;AC=2;AN=8;DP4=16,21,3,10;MQ=39	GT:PL	0/1:144,0,77	0/1:150,0,245	0/0:0,45,255	0/0:0,27,255
OAR1	266211367	.	G	A	78.1666	PASS	DP=28;VDB=0.0117389;SGB=-2.00512;RPBZ=1.7781;MQBZ=-0.737865;MQSBZ=-1.46059;BQBZ=0.148087;FS=0;MQ0F=0;AC=2;AN=8;DP4=6,6,2,2;MQ=39	GT:PL	0/1:27,0,128	0/0:0,15,168	0/1:89,0,33	0/0:0,3,42
OAR1	266214918	.	G	A	179.579	PASS	DP=15;VDB=0.00270021;SGB=-0.0320892;RPBZ=0.591904;MQBZ=1.22474;BQBZ=0.199205;FS=0;MQ0F=0;AC=4;AN=8;DP4=0,6,0,9;MQ=40	GT:PL	0/1:24,0,66	0/0:0,6,66	0/1:79,0,24	1/1:118,15,0
OAR1	266214924	.	G	A	94.8555	PASS	DP=14;VDB=0.0568748;SGB=-5.66621;RPBZ=-1.42955;MQBZ=-1.1547;BQBZ=-0.317744;FS=0;MQ0F=0;AC=4;AN=8;DP4=0,8,0,6;MQ=40	GT:PL	0/1:46,0,27	1/1:66,6,0	0/1:24,0,79	0/0:0,12,102
OAR1	266342999	.	G	A	212.804	PASS	DP=39;VDB=0.342481;SGB=2.55251;RPBZ=0.241002;MQBZ=-0.0930423;MQSBZ=2.24719;BQBZ=0.393121;FS=0;MQ0F=0;AC=3;AN=8;DP4=6,8,6,2;MQ=39	GT:PL	0/0:0,18,199	1/1:146,12,0	0/1:111,0,103	0/0:0,12,129
OAR1	266604764	.	G	A	177.666	PASS	DP=39;VDB=0.082245;SGB=-9.73561;RPBZ=1.99325;MQBZ=-1.79377;MQSBZ=-0.0350036;BQBZ=0.136523;FS=0;MQ0F=0;AC=3;AN=8;DP4=5,11,5,3;MQ=37	GT:PL	0/0:0,15,129	0/1:91,0,59	0/1:56,0,183	0/1:70,0,60
OAR1	266637127	.	G	A	126.221	PASS	DP=28;VDB=0.258434;SGB=-2.21267;RPBZ=0.783252;BQBZ=-0.647949;FS=0;MQ0F=0;AC=3;AN=8;DP4=1,7,4,2;MQ=42	GT:PL	0/0:0,9,113	0/1:53,0,60	0/1:33,0,68	0/1:79,0,30
OAR1	267170288	.	C	G	226.953	PASS	DP=105;VDB=0.00562689;SGB=0.675585;RPBZ=0.12928;MQBZ=0.403373;MQSBZ=-0.371491;BQBZ=0.800509;FS=0;MQ0F=0;AC=2;AN=8;DP4=21,26,7,4;MQ=40	GT:PL	0/0:0,30,255	0/1:152,0,224	0/1:115,0,255	0/0:0,30,255
OAR1	267525419	.	A	G	234.651	PASS	DP=37;VDB=0.0885475;SGB=3.26741;RPBZ=-0.57199;MQBZ=0.695064;MQSBZ=-0.882412;BQBZ=0.5631;FS=0;MQ0F=0;AC=3;AN=8;DP4=5,8,5,4;MQ=39	GT:PL	0/0:0,3,36	0/0:0,24,230	0/1:71,0,118	1/1:207,18,0
OAR1	267753969	.	G	A	711.591	PASS	DP=86;VDB=0.00347007;SGB=-4.36473;RPBZ=-1.35584;MQBZ=1.21667;MQSBZ=-0.808586;BQBZ=-0.0664986;FS=0;MQ0F=0.0116279;AC=5;AN=8;DP4=6,13,15,15;MQ=39	GT:PL	0/1:96,0,199	0/1:169,0,170	0/1:255,0,88	1/1:231,27,0
OAR1	267786970	.	A	C	574.419	PASS	DP=88;VDB=6.40343e-05;SGB=6.65068;RPBZ=1.49445;MQBZ=-1.20008;MQSBZ=-1.27206;BQBZ=-1.87685;FS=0;MQ0F=0;AC=4;AN=8;DP4=11,8,17,15;MQ=37	GT:PL	0/0:0,21,219	1/1:164,15,0	0/1:255,0,145	0/1:199,0,150
OAR1	268309313	.	A	G	294.682	PASS	DP=50;VDB=0.324603;SGB=-0.984023;RPBZ=-2.97081;MQBZ=-1.41676;MQSBZ=-0.260625;BQBZ=0.711496;FS=0;MQ0F=0;AC=3;AN=8;DP4=6,11,4,9;MQ=40	GT:PL	0/0:0,18,191	0/1:68,0,101	0/1:120,0,134	0/1:146,0,82
OAR1	268483601	.	G	A	302.991	PASS	DP=39;VDB=0.0027439;SGB=-0.882727;RPBZ=-0.423385;MQBZ=1.18851;MQSBZ=0.618318;BQBZ=2.3712;FS=0;MQ0F=0;AC=4;AN=8;DP4=19,0,8,5;MQ=41	GT:PL	1/1:239,27,0	0/1:87,0,83	0/0:0,27,165	0/1:21,0,116
OAR1	268495358	.	C	T	579.289	PASS	DP=90;VDB=0.00250751;SGB=1.50455;RPBZ=-0.915571;MQBZ=-0.969997;MQSBZ=-0.332349;BQBZ=-1.70009;FS=0;MQ0F=0;AC=4;AN=8;DP4=13,11,15,11;MQ=40	GT:PL	1/1:255,30,0	0/1:205,0,143	0/0:0,45,255	0/1:163,0,114
OAR1	268629325	.	C	T	210.298	PASS	DP=64;VDB=0.0263211;SGB=21.9833;RPBZ=0.571739;MQBZ=-1.12649;MQSBZ=0.312914;BQBZ=-1.06301;FS=0;MQ0F=0;AC=2;AN=8;DP4=7,10,10,9;MQ=38	GT:PL	0/0:0,15,162	0/0:0,12,153	1/1:255,57,0	0/0:0,24,238
OAR1	268635169	.	G	A	31.0992	PASS	DP=16;VDB=0.392388;SGB=-2.36533;RPBZ=0.406301;MQBZ=-0.531577;BQBZ=-0.621762;FS=0;MQ0F=0;AC=2;AN=8;DP4=13,0,3,0;MQ=39	GT:PL	0/1:61,6,0	0/0:0,18,137	0/0:0,12,107	0/1:12,0,71
OAR1	268674684	.	A	G	320.765	PASS	DP=43;VDB=0.00224346;SGB=-1.16574;RPBZ=-2.15027;MQBZ=1.20268;MQSBZ=-1.40044;BQBZ=0;FS=0;MQ0F=0;AC=4;AN=8;DP4=7,5,7,5;MQ=39	GT:PL	1/1:188,18,0	0/0:0,18,167	0/1:77,0,134	0/1:99,0,63
OAR1	26886782	.	T	C	99.2467	PASS	DP=58;VDB=0.037241;SGB=-0.867633;RPBZ=0.39508;MQBZ=-2.37388;MQSBZ=-1.04937;BQBZ=-0.617608;FS=0;MQ0F=0;AC=2;AN=8;DP4=10,18,3,4;MQ=37	GT:PL	0/1:112,0,135	0/0:0,27,243	0/0:0,21,235	0/1:27,0,150
OAR1	268896732	.	C	T	162.044	PASS	DP=66;VDB=0.0200015;SGB=-0.0964228;RPBZ=0.097951;MQBZ=-1.90578;MQSBZ=-1.34113;BQBZ=-0.951549;FS=0;MQ0F=0;AC=2;AN=8;DP4=12,19,4,5;MQ=38	GT:PL	0/0:0,24,244	0/1:125,0,104	0/0:0,45,255	0/1:76,0,94
OAR1	269065518	.	G	A	461.946	PASS	DP=38;VDB=0.000376359;SGB=1.98986;RPBZ=-1.06586;MQBZ=0.106001;MQSBZ=-1.16475;BQBZ=0.629184;FS=0;MQ0F=0;AC=4;AN=8;DP4=2,4,10,7;MQ=38	GT:PL	1/1:245,24,0	0/0:0,12,110	0/1:101,0,30	0/1:160,0,15
OAR1	269283462	.	C	G	626.413	PASS	DP=94;VDB=2.93996e-07;SGB=6.79568;RPBZ=-0.997496;MQBZ=-0.990355;MQSBZ=2.43201;BQBZ=1.34654;FS=0;MQ0F=0;AC=4;AN=8;DP4=5,14,14,19;MQ=39	GT:PL	0/1:255,0,72	0/1:161,0,62	0/0:0,39,255	1/1:255,51,0
OAR1	26944553	.	T	C	39.4357	PASS	DP=45;VDB=0.598038;SGB=-2.36533;RPBZ=1.35917;MQBZ=0.80687;MQSBZ=0.80687;BQBZ=0.685119;FS=0;MQ0F=0;AC=2;AN=8;DP4=2,19,1,2;MQ=39	GT:PL	0/1:27,0,103	0/0:0,9,119	0/0:0,18,168	0/1:54,0,159
OAR1	269500874	.	A	G	166.75	PASS	DP=15;VDB=0.00304389;SGB=-3.05558;RPBZ=1.82996;MQBZ=2.74261;BQBZ=1.22474;FS=0;MQ0F=0;AC=4;AN=8;DP4=6,0,9,0;MQ=30	GT:PL	0/1:68,0,28	0/1:80,0,8	0/1:30,0,17	0/1:27,0,33
OAR1	269500925	.	G	T	58.4926	PASS	DP=78;VDB=9.28283e-05;SGB=-25.4438;RPBZ=-1.67028;MQBZ=-4.80011;MQSBZ=-0.856304;BQBZ=-1.11452;FS=0;MQ0F=0;AC=3;AN=8;DP4=15,14,4,8;MQ=31	GT:PL	0/0:0,1,195	0/1:21,0,255	0/1:23,0,180	0/1:53,0,30
OAR1	269500932	.	T	C	51.4107	PASS	DP=83;VDB=0.000106076;SGB=-25.4438;RPBZ=-1.42662;MQBZ=-4.86083;MQSBZ=-0.73181;BQBZ=-0.641232;FS=0;MQ0F=0;AC=3;AN=8;DP4=14,16,3,9;MQ=31	GT:PL	0/0:0,1,203	0/1:17,0,255	0/1:20,0,203	0/1:53,0,30
OAR1	269500970	.	G	A	115.492	PASS	DP=126;VDB=2.26236e-06;SGB=-41.5808;RPBZ=1.3685;MQBZ=-6.81441;MQSBZ=-1.13793;BQBZ=1.26154;FS=0;MQ0F=0;AC=4;AN=8;DP4=24,21,7,15;MQ=32	GT:PL	0/1:52,0,212	0/1:53,0,255	0/1:16,0,255	0/1:40,0,190
OAR1	269500973	.	A	C	115.553	PASS	DP=126;VDB=1.22694e-06;SGB=-41.5808;RPBZ=1.3685;MQBZ=-6.81441;MQSBZ=-1.13793;BQBZ=1.56781;FS=0;MQ0F=0;AC=4;AN=8;DP4=24,21,7,15;MQ=32	GT:PL	0/1:52,0,212	0/1:53,0,255	0/1:16,0,255	0/1:40,0,187
OAR1	269500999	.	T	C	178.661	PASS	DP=133;VDB=1.44594e-05;SGB=-46.4219;RPBZ=1.73405;MQBZ=-6.9664;MQSBZ=-0.491389;BQBZ=0.960661;FS=0;MQ0F=0;AC=4;AN=8;DP4=18,29,8,17;MQ=32	GT:PL	0/1:52,0,236	0/1:53,0,255	0/1:78,0,255	0/1:40,0,196
OAR1	269501002	.	A	T	73.4988	PASS	DP=132;VDB=0.000460774;SGB=-33.5123;RPBZ=0.685848;MQBZ=-5.65862;MQSBZ=-0.276853;BQBZ=1.04035;FS=0;MQ0F=0;AC=2;AN=8;DP4=20,35,5,12;MQ=32	GT:PL	0/0:0,10,251	0/0:0,5,255	0/1:73,0,255	0/1:40,0,196
OAR1	269516584	.	C	T	49.0767	PASS	DP=44;VDB=0.243476;SGB=-2.36533;RPBZ=-1.29842;MQBZ=0;MQSBZ=1.69586;BQBZ=0.106236;FS=0;MQ0F=0;AC=2;AN=8;DP4=8,14,0,3;MQ=38	GT:PL	0/0:0,42,255	0/1:31,0,57	0/0:0,3,42	0/1:57,0,158
OAR1	269516613	.	C	A	44.9262	PASS	DP=44;VDB=0.382879;SGB=-2.36533;RPBZ=-1.2563;MQBZ=0;MQSBZ=0.241602;BQBZ=-0.266835;FS=0;MQ0F=0;AC=2;AN=8;DP4=6,16,0,3;MQ=38	GT:PL	0/0:0,42,255	0/1:27,0,53	0/0:0,3,42	0/1:57,0,158
OAR1	269542115	.	T	A	167.61	PASS	DP=104;VDB=0.344079;SGB=-0.0964228;RPBZ=0.0798658;MQBZ=1.27878;MQSBZ=-0.827718;BQBZ=-1.11879;FS=0;MQ0F=0;AC=2;AN=8;DP4=19,27,3,6;MQ=33	GT:PL	0/0:0,42,255	0/0:0,36,255	0/1:72,0,124	0/1:135,0,222
OAR1	269542167	.	A	T	259.531	PASS	DP=45;VDB=0.00224346;SGB=-7.57368;RPBZ=0.371205;MQBZ=-3.42047;MQSBZ=1.62721;BQBZ=0;FS=0;MQ0F=0;AC=4;AN=8;DP4=5,6,7,5;MQ=37	GT:PL	0/1:40,0,183	0/1:127,0,21	0/1:34,0,36	0/1:96,0,84
OAR1	269542171	.	A	G	373.667	PASS	DP=44;VDB=0.00555893;SGB=-3.43179;RPBZ=-0.488271;MQBZ=-2.26758;MQSBZ=1.68973;FS=0;MQ0F=0;AC=5;AN=8;DP4=3,4,8,6;MQ=37	GT:PL	0/1:117,0,98	1/1:166,18,0	0/1:34,0,36	0/1:96,0,84
OAR1	269542185	.	C	A	182.05	PASS	DP=41;VDB=0.00146162;SGB=-7.26762;RPBZ=1.09972;MQBZ=-3.4921;MQSBZ=1.68973;BQBZ=-3.47905;FS=0;MQ0F=0;AC=4;AN=8;DP4=4,6,7,4;MQ=37	GT:PL	0/1:6,0,178	0/1:117,0,24	0/1:34,0,36	0/1:62,0,51
OAR1	269542229	.	C	G	66.2967	PASS	DP=11;VDB=0.018555;SGB=-0.971411;RPBZ=1.01108;MQBZ=-2.26526;BQBZ=-0.218218;FS=0;MQ0F=0;AC=4;AN=8;DP4=0,6,0,5;MQ=35	GT:PL	0/1:9,0,94	1/1:67,9,0	0/0:0,3,32	0/1:30,0,18
OAR1	270103136	.	T	C	126.388	PASS	DP=46;VDB=0.12166;SGB=-1.25176;RPBZ=-2.12185;MQBZ=-0.661388;MQSBZ=1.75414;BQBZ=-0.300463;FS=0;MQ0F=0;AC=2;AN=8;DP4=7,13,3,3;MQ=38	GT:PL	0/0:0,9,119	0/1:60,0,183	0/1:105,0,32	0/0:0,27,255
OAR1	27074167	.	A	G	175.412	PASS	DP=10;VDB=0.0116929;SGB=-0.179585;RPBZ=-2.19882;MQBZ=2.2771;FS=0;MQ0F=0;AC=6;AN=8;DP4=3,0,7,0;MQ=38	GT:PL	1/1:90,9,0	1/1:36,3,0	1/1:90,9,0	0/0:0,9,71
OAR1	27074273	.	G	C	76.1433	PASS	DP=37;VDB=0.0414745;SGB=-7.88834;RPBZ=-1.14543;MQBZ=-3.34697;MQSBZ=-1.37212;BQBZ=-0.238842;FS=0;MQ0F=0;AC=3;AN=8;DP4=8,9,0,5;MQ=40	GT:PL	0/1:19,0,168	0/1:68,0,27	0/0:0,21,229	0/1:29,0,82
OAR1	270984701	.	T	G	156.691	PASS	DP=44;VDB=0.271748;SGB=-9.11988;RPBZ=-2.04495;MQBZ=0.230182;MQSBZ=-0.766979;BQBZ=3.00468;FS=0;MQ0F=0;AC=3;AN=8;DP4=2,17,1,6;MQ=39	GT:PL	0/0:0,21,183	0/1:36,0,18	0/1:139,0,45	0/1:21,0,110
OAR1	27102736	.	G	A	351.097	PASS	DP=29;VDB=8.06822e-05;SGB=0.901499;RPBZ=0.928303;MQBZ=0.228709;MQSBZ=1.30384;BQBZ=0.284116;FS=0;MQ0F=0;AC=5;AN=8;DP4=4,1,8,5;MQ=41	GT:PL	0/1:178,0,21	1/1:78,6,0	0/0:0,12,133	1/1:139,15,0
OAR1	27102776	.	A	G	155.873	PASS	DP=34;VDB=0.140004;SGB=1.26965;RPBZ=-2.36601;MQBZ=-1.30384;MQSBZ=0.614636;BQBZ=0.144338;FS=0;MQ0F=0;AC=2;AN=8;DP4=7,5,2,4;MQ=41	GT:PL	0/1:127,0,87	0/0:0,6,84	0/0:0,12,152	0/1:67,0,92
OAR1	271425266	.	A	C	324.951	PASS	DP=94;VDB=0.00104654;SGB=-15.2595;RPBZ=0.0747907;MQBZ=-1.79315;MQSBZ=2.21729;BQBZ=-1.25297;FS=0;MQ0F=0;AC=3;AN=8;DP4=21,16,14,3;MQ=38	GT:PL	0/0:0,36,255	0/1:123,0,192	0/1:110,0,233	0/1:132,0,172
OAR1	271465704	.	G	A	195.773	PASS	DP=62;VDB=0.324191;SGB=-0.867633;RPBZ=0.409853;MQBZ=1.34695;MQSBZ=1.28084;BQBZ=0.776908;FS=0;MQ0F=0;AC=2;AN=8;DP4=18,9,3,4;MQ=39	GT:PL	0/0:0,30,255	0/1:128,0,132	0/1:107,0,30	0/0:0,33,248
OAR1	271685340	.	C	T	149.775	PASS	DP=27;VDB=0.61301;SGB=1.89663;RPBZ=0;MQBZ=-0.242641;MQSBZ=-0.299059;BQBZ=-0.881557;FS=0;MQ0F=0;AC=3;AN=8;DP4=5,5,3,4;MQ=37	GT:PL	1/1:135,12,0	0/0:0,15,154	0/0:0,12,137	0/1:59,0,30
OAR1	272544162	.	A	G	216.764	PASS	DP=44;VDB=0.898057;SGB=-1.72086;RPBZ=-1.20576;MQBZ=-1.63837;MQSBZ=-0.844006;BQBZ=-0.200731;FS=0;MQ0F=0;AC=3;AN=8;DP4=6,7,3,6;MQ=39	GT:PL	0/1:72,0,60	0/0:0,15,181	0/1:102,0,66	0/1:82,0,132
OAR1	272884884	.	G	A	164.497	PASS	DP=19;VDB=0.262259;SGB=-1.62611;RPBZ=1.33723;MQBZ=0.140211;MQSBZ=-1.57387;BQBZ=-0.654654;FS=0;MQ0F=0;AC=6;AN=8;DP4=1,2,3,4;MQ=36	GT:PL	1/1:42,3,0	1/1:59,9,0	0/1:65,0,53	0/1:36,0,36
OAR1	273233473	.	A	G	339.257	PASS	DP=76;VDB=0.0885924;SGB=-8.51654;RPBZ=2.62636;MQBZ=-1.36521;MQSBZ=-0.592786;BQBZ=2.59639;FS=0;MQ0F=0;AC=4;AN=8;DP4=20,8,8,7;MQ=40	GT:PL	0/1:142,0,171	0/1:42,0,238	0/1:131,0,171	0/1:63,0,89
OAR1	274129675	.	C	G	201.846	PASS	DP=15;VDB=0.000482708;SGB=0.879178;RPBZ=0.327568;MQBZ=-0.962869;BQBZ=-0.603023;FS=0;MQ0F=0;AC=6;AN=8;DP4=4,0,11,0;MQ=35	GT:PL	1/1:124,15,0	0/0:0,12,110	1/1:96,15,0	1/1:24,3,0
OAR1	274531863	.	G	T	284.695	PASS	DP=68;VDB=0.83934;SGB=1.44808;RPBZ=0;MQBZ=-0.837289;MQSBZ=0.17168;BQBZ=-1.01686;FS=0;MQ0F=0;AC=4;AN=8;DP4=11,12,5,8;MQ=39	GT:PL	1/1:192,18,0	0/0:0,27,254	0/0:0,42,255	1/1:142,21,0
OAR1	274761433	.	G	A	89.7116	PASS	DP=56;VDB=0.0588762;SGB=-1.25176;RPBZ=-1.59004;MQBZ=-1.1802;MQSBZ=-0.937216;BQBZ=-0.0820327;FS=0;MQ0F=0;AC=2;AN=8;DP4=20,7,2,4;MQ=38	GT:PL	0/1:77,0,129	0/0:0,30,255	0/0:0,12,110	0/1:53,0,200
OAR1	275233273	.	G	A	218.331	PASS	DP=51;VDB=0.000143678;SGB=0.289452;RPBZ=1.07978;MQBZ=-1.25041;MQSBZ=0.0916355;BQBZ=-2.23918;FS=0;MQ0F=0;AC=2;AN=8;DP4=5,13,4,6;MQ=40	GT:PL	0/0:0,3,42	0/1:103,0,127	0/1:153,0,21	0/0:0,33,255
OAR1	275594220	.	T	C	755.201	PASS	DP=664;VDB=2.73115e-06;SGB=-52.4061;RPBZ=4.42354;MQBZ=-4.5897;MQSBZ=0.941121;BQBZ=-0.825382;FS=0;MQ0F=0.0466867;AC=4;AN=8;DP4=105,114,64,94;MQ=26	GT:PL	0/1:176,0,255	0/1:233,0,255	0/1:144,0,255	0/1:241,0,255
OAR1	275594226	.	T	C	948.955	PASS	DP=601;VDB=7.04924e-05;SGB=-14.6262;RPBZ=5.30198;MQBZ=-4.49235;MQSBZ=1.29823;BQBZ=1.31716;FS=0;MQ0F=0.0515807;AC=4;AN=8;DP4=49,40,105,149;MQ=25	GT:PL	0/1:250,0,223	0/1:229,0,155	0/1:255,0,233	0/1:255,0,105
OAR1	275594259	.	T	C	431.823	PASS	DP=440;VDB=5.49169e-42;SGB=-36.1429;RPBZ=12.0138;MQBZ=-6.08192;MQSBZ=-0.317595;BQBZ=0.320097;FS=0;MQ0F=0.0659091;AC=4;AN=8;DP4=40,115,38,67;MQ=23	GT:PL	0/1:96,0,255	0/1:59,0,255	0/1:213,0,255	0/1:105,0,255
OAR1	28360581	.	G	A	78.9463	PASS	DP=29;VDB=0.230191;SGB=3.26056;RPBZ=-0.856465;MQBZ=-3.3541;MQSBZ=0.666667;BQBZ=-0.70014;FS=0;MQ0F=0;AC=2;AN=8;DP4=7,5,3,1;MQ=40	GT:PL	0/0:0,12,142	0/0:0,12,153	1/1:122,12,0	0/0:0,12,123
OAR1	28451154	.	T	C	30.5275	PASS	DP=105;VDB=6.08155e-05;SGB=-4.60464;RPBZ=1.83723;MQBZ=-2.01554;MQSBZ=1.43339;BQBZ=-0.35671;FS=0;MQ0F=0.171429;AC=3;AN=8;DP4=12,12,21,14;MQ=9	GT:PL	0/1:22,0,24	0/0:0,2,44	0/1:25,0,9	0/1:20,0,81
OAR1	28605471	.	C	T	52.3793	PASS	DP=14;VDB=0.0404803;SGB=3.78388;RPBZ=0.46718;MQBZ=-1.40906;BQBZ=-0.840875;FS=0;MQ0F=0;AC=2;AN=8;DP4=9,0,5,0;MQ=37	GT:PL	1/1:95,15,0	0/0:0,3,36	0/0:0,12,99	0/0:0,12,107
OAR1	2864558	.	G	A	91.0156	PASS	DP=26;VDB=0.23997;SGB=-2.00512;RPBZ=1.64079;MQBZ=1.12815;MQSBZ=1.12815;BQBZ=1.3484;FS=0;MQ0F=0;AC=2;AN=8;DP4=7,4,4,0;MQ=38	GT:PL	0/0:0,12,122	0/0:0,15,154	0/1:94,0,24	0/1:36,0,36
OAR1	29088413	.	G	A	252.895	PASS	DP=45;VDB=1.67155e-05;SGB=5.27335;RPBZ=-1.57523;MQBZ=-1.31133;MQSBZ=0.983495;BQBZ=-0.983751;FS=0;MQ0F=0;AC=3;AN=8;DP4=4,10,10,2;MQ=39	GT:PL	0/0:0,15,160	1/1:152,21,0	0/1:146,0,80	0/0:0,18,199
OAR1	29289754	.	A	G	73.447	PASS	DP=11;VDB=0.0983484;SGB=-0.169451;RPBZ=2.34057;MQBZ=0.866025;MQSBZ=0.866025;BQBZ=1.77482;FS=0;MQ0F=0;AC=3;AN=8;DP4=4,0,0,3;MQ=39	GT:PL	0/0:0,3,36	0/0:0,6,61	1/1:77,6,0	0/1:36,0,26
OAR1	29562858	.	G	A	142.214	PASS	DP=78;VDB=0.0568693;SGB=-0.867633;RPBZ=-0.750748;MQBZ=-0.790333;MQSBZ=-0.523104;BQBZ=-0.376063;FS=0;MQ0F=0;AC=2;AN=8;DP4=17,16,3,4;MQ=39	GT:PL	0/0:0,33,255	0/0:0,27,255	0/1:102,0,229	0/1:80,0,152
OAR1	29769111	.	G	A	145.645	PASS	DP=34;VDB=0.0171133;SGB=1.26965;RPBZ=0.710177;MQBZ=-2.00104;MQSBZ=1.40846;BQBZ=-2.06155;FS=0;MQ0F=0;AC=3;AN=8;DP4=6,6,2,4;MQ=40	GT:PL	0/0:0,12,145	0/0:0,15,181	0/1:106,0,87	1/1:82,6,0
OAR1	29806475	.	T	C	206.215	PASS	DP=46;VDB=0.180666;SGB=-9.73547;RPBZ=-0.985381;MQBZ=-0.574598;MQSBZ=1.57048;BQBZ=-1.2259;FS=0;MQ0F=0;AC=4;AN=8;DP4=7,9,4,4;MQ=40	GT:PL	0/0:0,33,255	0/1:2,0,34	0/1:98,0,129	1/1:148,12,0
OAR1	30507708	.	A	G	101.251	PASS	DP=33;VDB=0.00835905;SGB=-2.00512;RPBZ=0.968388;MQBZ=0.808608;MQSBZ=-0.171796;BQBZ=0.5547;FS=0;MQ0F=0;AC=2;AN=8;DP4=6,7,3,1;MQ=38	GT:PL	0/1:107,0,30	0/0:0,12,124	0/1:33,0,68	0/0:0,18,186
OAR1	30617917	.	A	C	397.628	PASS	DP=86;VDB=0.414899;SGB=2.22065;RPBZ=1.3834;MQBZ=-2.221;MQSBZ=-0.879096;BQBZ=-0.608734;FS=0;MQ0F=0;AC=4;AN=8;DP4=17,15,7,8;MQ=40	GT:PL	1/1:202,18,0	0/0:0,42,255	0/0:0,54,255	1/1:245,27,0
OAR1	30744258	.	T	A	41.3868	PASS	DP=72;VDB=0.0645318;SGB=-7.26569;RPBZ=1.22058;MQBZ=0;MQSBZ=-0.712697;BQBZ=0.123698;FS=0;MQ0F=0;AC=3;AN=8;DP4=12,24,1,3;MQ=39	GT:PL	0/1:18,0,195	0/1:60,0,168	0/1:7,0,173	0/0:0,39,255
OAR1	30761734	.	T	G	446.335	PASS	DP=63;VDB=0.0391211;SGB=3.49879;RPBZ=-0.134969;MQBZ=-1.06565;MQSBZ=0.0687108;BQBZ=1.02014;FS=0;MQ0F=0;AC=5;AN=8;DP4=3,12,11,9;MQ=38	GT:PL	0/1:72,0,254	0/0:0,6,72	1/1:255,39,6	1/1:169,15,0
OAR1	30922704	.	T	C	117.361	PASS	DP=38;VDB=0.0733923;SGB=-1.63269;RPBZ=1.18915;MQBZ=0.83887;MQSBZ=0.296586;BQBZ=1.24859;FS=0;MQ0F=0;AC=2;AN=8;DP4=6,9,2,3;MQ=40	GT:PL	0/1:93,0,156	0/0:0,6,84	0/0:0,12,124	0/1:63,0,99
OAR1	30922706	.	C	T	97.2898	PASS	DP=37;VDB=0.38486;SGB=-2.00771;RPBZ=0.222375;MQBZ=0.779194;MQSBZ=0.515388;BQBZ=-0.653853;FS=0;MQ0F=0;AC=4;AN=8;DP4=5,9,1,3;MQ=39	GT:PL	0/0:0,27,255	1/1:84,6,0	1/1:59,6,0	0/0:0,15,167
OAR1	31016973	.	A	T	456.927	PASS	DP=67;VDB=0.00253541;SGB=-0.0296575;RPBZ=-0.794552;MQBZ=-1.10201;MQSBZ=2.08803;BQBZ=-0.275502;FS=0;MQ0F=0;AC=5;AN=8;DP4=8,10,10,8;MQ=40	GT:PL	1/1:153,12,0	0/0:0,42,255	0/1:94,0,129	1/1:255,27,0
OAR1	31369644	.	T	C	432.614	PASS	DP=34;VDB=0.0203037;SGB=1.63392;RPBZ=0.221601;MQBZ=-0.886405;MQSBZ=1.58565;BQBZ=-0.755747;FS=0;MQ0F=0;AC=5;AN=8;DP4=2,4,8,8;MQ=41	GT:PL	0/1:190,0,90	1/1:167,15,0	1/1:119,12,0	0/0:0,9,108
OAR1	32072082	.	T	C	122.13	PASS	DP=48;VDB=0.388649;SGB=-0.864905;RPBZ=1.33979;MQBZ=-0.539794;MQSBZ=2.43028;BQBZ=-1.30395;FS=0;MQ0F=0;AC=2;AN=8;DP4=9,11,4,3;MQ=37	GT:PL	0/1:131,0,21	0/0:0,33,255	0/1:30,0,94	0/0:0,15,168
OAR1	32611821	.	A	C	57.5372	PASS	DP=77;VDB=0.43429;SGB=-2.00771;RPBZ=1.59151;MQBZ=0.810123;MQSBZ=0.411778;BQBZ=1.51078;FS=0;MQ0F=0;AC=2;AN=8;DP4=26,15,1,3;MQ=39	GT:PL	0/1:42,0,255	0/0:0,48,255	0/0:0,24,242	0/1:57,0,158
OAR1	33222614	.	G	A	88.936	PASS	DP=8;VDB=0.0568882;SGB=-0.661244;RPBZ=0.707107;MQBZ=-0.866025;FS=0;MQ0F=0;AC=6;AN=8;DP4=0,3,0,4;MQ=41	GT:PL	0/1:0,3,36	1/1:36,3,0	0/1:54,0,54	1/1:36,3,0
OAR1	33600967	.	C	T	460.681	PASS	DP=68;VDB=0.00449015;SGB=-0.0342242;RPBZ=0.763672;MQBZ=-1.39443;MQSBZ=1.17156;BQBZ=-1.46524;FS=0;MQ0F=0;AC=3;AN=8;DP4=8,9,13,5;MQ=41	GT:PL	0/1:130,0,60	0/1:207,0,120	0/0:0,30,255	0/1:165,0,21
OAR1	34475186	.	C	T	67.3974	PASS	DP=13;VDB=0.411594;SGB=-1.35278;RPBZ=-0.926198;BQBZ=-1.76383;FS=0;MQ0F=0;AC=3;AN=8;DP4=2,2,1,2;MQ=42	GT:PL	0/1:27,0,75	0/1:36,0,36	0/0:0,3,42	0/1:42,3,0
OAR1	34512293	.	T	A	245.885	PASS	DP=40;VDB=0.00119938;SGB=-7.27698;RPBZ=2.19302;MQBZ=-1.38036;MQSBZ=0.883758;BQBZ=-0.0379049;FS=0;MQ0F=0;AC=5;AN=8;DP4=9,3,7,4;MQ=39	GT:PL	0/1:45,0,135	1/1:130,12,0	0/1:39,0,65	0/1:72,0,156
OAR1	34799806	.	C	T	173.985	PASS	DP=66;VDB=0.0267105;SGB=-0.0958944;RPBZ=-0.848213;MQBZ=-0.563063;MQSBZ=0.381041;BQBZ=0.536223;FS=0;MQ0F=0;AC=2;AN=8;DP4=8,19,2,7;MQ=39	GT:PL	0/0:0,27,255	0/1:175,0,174	0/1:38,0,72	0/0:0,27,245
OAR1	34817119	.	A	T	240.527	PASS	DP=87;VDB=0.0500112;SGB=-11.5772;RPBZ=-2.57733;MQBZ=-1.14263;MQSBZ=-0.920543;BQBZ=1.48811;FS=0;MQ0F=0;AC=3;AN=8;DP4=10,31,4,7;MQ=39	GT:PL	0/1:134,0,170	0/1:126,0,217	0/0:0,51,255	0/1:22,0,160
OAR1	34920915	.	G	A	536.54	PASS	DP=54;VDB=0.00151741;SGB=-3.74483;RPBZ=0.0218739;MQBZ=1.15746;MQSBZ=1.67705;BQBZ=1.54338;FS=0;MQ0F=0;AC=5;AN=8;DP4=6,5,10,9;MQ=39	GT:PL	0/1:101,0,50	0/1:143,0,115	1/1:239,24,0	0/1:93,0,124
OAR1	35048816	.	A	C	149.3	PASS	DP=39;VDB=0.915813;SGB=-1.63269;RPBZ=-1.49753;BQBZ=0.333712;FS=0;MQ0F=0;AC=4;AN=8;DP4=2,14,1,4;MQ=42	GT:PL	1/1:119,9,0	0/0:0,21,212	0/0:0,27,191	1/1:77,6,0
OAR1	35286815	.	A	G	118.082	PASS	DP=35;VDB=0.223374;SGB=-1.63269;RPBZ=1.15986;MQBZ=0.57735;MQSBZ=0.816497;BQBZ=1.45297;FS=0;MQ0F=0;AC=2;AN=8;DP4=9,6,3,2;MQ=41	GT:PL	0/1:89,0,102	0/0:0,21,226	0/0:0,12,129	0/1:68,0,27
OAR1	35320116	.	C	T	201.046	PASS	DP=66;VDB=0.101899;SGB=-0.482272;RPBZ=0.743383;MQBZ=-1.10926;MQSBZ=-1.23443;BQBZ=1.27226;FS=0;MQ0F=0;AC=2;AN=8;DP4=19,9,4,4;MQ=41	GT:PL	0/0:0,24,247	0/1:154,0,155	0/0:0,36,255	0/1:86,0,94
OAR1	35402137	.	C	T	151.163	PASS	DP=25;VDB=0.00161312;SGB=-5.99185;RPBZ=0.181017;MQBZ=-1.98535;MQSBZ=-1.11989;BQBZ=-1.45422;FS=0;MQ0F=0;AC=4;AN=8;DP4=2,6,2,5;MQ=39	GT:PL	0/1:69,0,105	0/1:66,0,30	0/1:27,0,58	0/1:27,0,75
OAR1	35611061	.	T	A	148.625	PASS	DP=40;VDB=0.39697;SGB=7.39213;RPBZ=-0.744424;MQBZ=-0.915458;MQSBZ=-1.38267;BQBZ=0.108018;FS=0;MQ0F=0;AC=2;AN=8;DP4=5,12,4,3;MQ=37	GT:PL	0/0:0,9,81	0/0:0,24,187	0/0:0,18,204	1/1:193,21,0
OAR1	35633309	.	C	T	152.527	PASS	DP=18;VDB=0.0243922;SGB=-0.821;RPBZ=-0.671156;MQBZ=0.154303;MQSBZ=-1.75662;BQBZ=-0.707107;FS=0;MQ0F=0;AC=6;AN=8;DP4=1,2,3,3;MQ=35	GT:PL	1/1:102,9,0	0/1:0,3,42	1/1:24,3,0	0/1:65,0,53
OAR1	35840624	.	C	T	183.407	PASS	DP=53;VDB=0.0674539;SGB=-0.867633;RPBZ=-1.46789;MQBZ=0.232285;MQSBZ=1.29916;BQBZ=0.578329;FS=0;MQ0F=0;AC=3;AN=8;DP4=13,9,3,4;MQ=39	GT:PL	0/1:99,0,86	1/1:129,12,0	0/0:0,27,255	0/0:0,27,255
OAR1	36175205	.	T	G	153.716	PASS	DP=40;VDB=0.0137686;SGB=-1.25106;RPBZ=-1.50454;MQBZ=-0.634126;MQSBZ=1.45297;FS=0;MQ0F=0;AC=3;AN=8;DP4=8,6,2,4;MQ=40	GT:PL	0/0:0,15,183	0/1:60,0,121	1/1:138,12,0	0/0:0,15,169
OAR1	36449441	.	G	A	230.532	PASS	DP=31;VDB=0.0869892;SGB=3.53239;RPBZ=-0.410232;MQBZ=-0.316228;MQSBZ=0.421637;BQBZ=0.937886;FS=0;MQ0F=0;AC=3;AN=8;DP4=6,4,4,5;MQ=38	GT:PL	0/0:0,6,78	0/1:31,0,68	1/1:244,24,0	0/0:0,18,146
OAR1	37453261	.	A	G	129.753	PASS	DP=25;VDB=0.0243482;SGB=-6.00148;RPBZ=0.764998;MQBZ=-0.871731;MQSBZ=0.128132;FS=0;MQ0F=0;AC=5;AN=8;DP4=1,4,1,6;MQ=33	GT:PL	0/1:37,0,53	0/1:15,0,68	0/1:39,0,33	1/1:77,6,0
OAR1	37754795	.	C	T	408.764	PASS	DP=55;VDB=0.000219218;SGB=-0.611439;RPBZ=-0.932593;MQBZ=0.919029;MQSBZ=-0.919029;BQBZ=0.543209;FS=0;MQ0F=0;AC=3;AN=8;DP4=10,6,6,9;MQ=40	GT:PL	0/1:140,0,145	0/1:160,0,78	0/1:148,0,100	0/0:0,12,128
OAR1	37754818	.	C	G	218.236	PASS	DP=52;VDB=0.0241058;SGB=-10.3495;RPBZ=1.54979;MQBZ=1.57035;MQSBZ=-1.18602;BQBZ=1.35788;FS=0;MQ0F=0;AC=3;AN=8;DP4=6,15,8,1;MQ=40	GT:PL	0/1:144,0,121	0/0:0,24,240	0/1:84,0,140	0/1:30,0,71
OAR1	37965131	.	A	T	57.2882	PASS	DP=14;VDB=0.225386;SGB=3.26056;RPBZ=-1.4882;MQBZ=-1.47902;BQBZ=-0.198479;FS=0;MQ0F=0;AC=2;AN=8;DP4=0,10,0,4;MQ=39	GT:PL	0/0:0,12,107	0/0:0,9,81	1/1:100,12,0	0/0:0,9,87
OAR1	38018724	.	A	G	533.262	PASS	DP=49;VDB=0.0152963;SGB=-3.59478;RPBZ=0.488959;MQBZ=-0.789937;MQSBZ=-0.0556349;BQBZ=-1.33144;FS=0;MQ0F=0;AC=5;AN=8;DP4=3,3,11,9;MQ=41	GT:PL	0/1:36,0,36	1/1:255,30,0	0/1:161,0,96	0/1:121,0,66
OAR1	38651555	.	C	T	720.027	PASS	DP=104;VDB=0.00136243;SGB=9.74537;RPBZ=-0.328485;MQBZ=-0.524167;MQSBZ=-1.03489;BQBZ=0.175092;FS=0;MQ0F=0;AC=6;AN=8;DP4=6,7,24,21;MQ=38	GT:PL	1/1:255,48,0	1/1:255,48,0	1/1:255,39,0	0/0:0,39,255
OAR1	38660401	.	A	G	289.764	PASS	DP=74;VDB=0.0750233;SGB=-12.8047;RPBZ=2.14522;MQBZ=-0.0614307;MQSBZ=0.741623;BQBZ=1.979;FS=0;MQ0F=0;AC=3;AN=8;DP4=20,12,9,4;MQ=39	GT:PL	0/1:93,0,157	0/1:97,0,219	0/1:140,0,192	0/0:0,24,244
OAR1	38660434	.	A	G	714.061	PASS	DP=81;VDB=6.44364e-05;SGB=8.07217;RPBZ=0.0124499;MQBZ=-0.609894;MQSBZ=0.611329;BQBZ=-0.178795;FS=0;MQ0F=0;AC=6;AN=8;DP4=5,5,23,16;MQ=39	GT:PL	1/1:249,24,0	1/1:255,45,0	1/1:255,48,0	0/0:0,30,255
OAR1	38715533	.	G	A	439.523	PASS	DP=69;VDB=1.48324e-06;SGB=10.7699;RPBZ=1.02749;MQBZ=-0.678332;MQSBZ=-1.59608;BQBZ=0.364411;FS=0;MQ0F=0;AC=4;AN=8;DP4=9,10,10,10;MQ=39	GT:PL	1/1:234,27,0	0/0:0,27,255	0/0:0,30,255	1/1:255,33,0
OAR1	38825690	.	G	T	99.7947	PASS	DP=25;VDB=0.714437;SGB=-2.00512;RPBZ=-0.0711024;MQBZ=0.632456;MQSBZ=0.866025;BQBZ=1.19087;FS=0;MQ0F=0;AC=2;AN=8;DP4=6,4,2,2;MQ=40	GT:PL	0/1:33,0,68	0/0:0,12,137	0/0:0,6,61	0/1:105,0,69
OAR1	38896863	.	C	T	402.414	PASS	DP=63;VDB=0.000137254;SGB=-9.44248;RPBZ=0.153554;MQBZ=-0.140936;MQSBZ=0.369691;BQBZ=0.0367105;FS=0;MQ0F=0;AC=5;AN=8;DP4=7,12,9,9;MQ=40	GT:PL	1/1:189,21,0	0/1:63,0,163	0/1:82,0,30	0/1:108,0,255
OAR1	3891814	.	G	A	701.472	PASS	DP=123;VDB=0.0010683;SGB=2.66295;RPBZ=1.1259;MQBZ=-2.10131;MQSBZ=-0.613227;BQBZ=-1.01057;FS=0;MQ0F=0;AC=4;AN=8;DP4=19,15,16,16;MQ=41	GT:PL	0/0:0,48,255	0/1:235,0,242	0/1:255,0,175	1/1:255,30,0
OAR1	38959245	.	C	T	137.033	PASS	DP=45;VDB=0.0520917;SGB=-0.867633;RPBZ=0.486432;MQBZ=-0.573464;MQSBZ=-0.345812;BQBZ=-0.16265;FS=0;MQ0F=0.0222222;AC=2;AN=8;DP4=9,9,5,2;MQ=34	GT:PL	0/0:0,18,164	0/0:0,21,202	0/1:118,0,68	0/1:58,0,69
OAR1	39035450	.	A	G	564.393	PASS	DP=87;VDB=0.0130163;SGB=1.31349;RPBZ=-1.18835;MQBZ=0.15793;MQSBZ=-1.16986;BQBZ=-0.211773;FS=0;MQ0F=0;AC=4;AN=8;DP4=11,10,13,12;MQ=41	GT:PL	0/1:165,0,152	0/0:0,36,255	1/1:255,36,0	0/1:188,0,117
OAR1	39192420	.	G	A	453.64	PASS	DP=60;VDB=0.0208842;SGB=0.159359;RPBZ=1.81311;MQBZ=-2.27632;MQSBZ=-0.699335;BQBZ=-0.316491;FS=0;MQ0F=0;AC=4;AN=8;DP4=7,7,8,11;MQ=39	GT:PL	0/1:104,0,158	0/0:0,18,207	0/1:143,0,78	1/1:250,27,0
OAR1	3968852	.	C	T	254.854	PASS	DP=57;VDB=0.052315;SGB=0.289452;RPBZ=-0.470614;MQBZ=0.686997;MQSBZ=-1.22073;BQBZ=1.44716;FS=0;MQ0F=0;AC=3;AN=8;DP4=11,11,6,4;MQ=39	GT:PL	0/1:89,0,153	0/0:0,18,204	1/1:211,18,0	0/0:0,33,255
OAR1	39776575	.	A	G	309.425	PASS	DP=66;VDB=0.687739;SGB=1.44808;RPBZ=-0.723288;MQBZ=0.713923;MQSBZ=-0.11376;BQBZ=0.451444;FS=0;MQ0F=0;AC=2;AN=8;DP4=12,15,4,9;MQ=37	GT:PL	0/0:0,33,255	0/1:194,0,57	0/1:155,0,110	0/0:0,27,223
OAR1	39808257	.	T	G	375.569	PASS	DP=49;VDB=0.120562;SGB=-0.0194547;RPBZ=-0.554789;MQBZ=-1.3509;MQSBZ=2.3377;BQBZ=-0.751515;FS=0;MQ0F=0;AC=4;AN=8;DP4=3,11,14,4;MQ=37	GT:PL	0/1:110,0,57	0/1:71,0,132	1/1:238,30,0	0/0:0,21,204
OAR1	40431012	.	T	A	297.706	PASS	DP=54;VDB=0.0912385;SGB=5.97069;RPBZ=-1.26702;MQBZ=-0.5369;MQSBZ=0.639272;BQBZ=0.1694;FS=0;MQ0F=0;AC=3;AN=8;DP4=13,4,6,7;MQ=36	GT:PL	0/0:0,15,137	0/0:0,27,243	1/1:209,24,0	0/1:134,0,67
OAR1	41464621	.	C	T	97.4237	PASS	DP=36;VDB=0.170249;SGB=-1.62982;RPBZ=0.297567;MQBZ=-1.59311;MQSBZ=-0.475707;BQBZ=-1.61245;FS=0;MQ0F=0;AC=2;AN=8;DP4=5,8,4,1;MQ=39	GT:PL	0/1:36,0,36	0/0:0,9,103	0/0:0,15,172	0/1:100,0,131
OAR1	41611764	.	A	G	40.3947	PASS	DP=49;VDB=0.11189;SGB=-2.36533;RPBZ=-2.40188;MQBZ=1.06681;MQSBZ=-0.457481;BQBZ=1.87908;FS=0;MQ0F=0;AC=2;AN=8;DP4=12,15,1,2;MQ=37	GT:PL	0/1:57,0,116	0/0:0,12,146	0/0:0,39,255	0/1:24,0,146
OAR1	41913483	.	C	T	93.1009	PASS	DP=18;VDB=0.0568748;SGB=1.26965;RPBZ=1.56164;MQBZ=-1.31066;BQBZ=1.47122;FS=0;MQ0F=0;AC=3;AN=8;DP4=11,0,6,0;MQ=36	GT:PL	0/1:44,0,47	0/0:0,9,87	1/1:93,12,0	0/0:0,18,120
OAR1	42631932	.	G	A	492.388	PASS	DP=67;VDB=0.0646093;SGB=-10.366;RPBZ=0.780206;MQBZ=-1.06311;MQSBZ=2.34419;BQBZ=-0.515549;FS=0;MQ0F=0;AC=5;AN=8;DP4=7,10,11,10;MQ=37	GT:PL	1/1:208,21,0	0/1:139,0,93	0/1:153,0,157	0/1:32,0,199
OAR1	42960517	.	C	A	104.352	PASS	DP=26;VDB=0.292086;SGB=-2.00771;RPBZ=-2.4148;MQBZ=0;MQSBZ=-0.270031;BQBZ=0;FS=0;MQ0F=0;AC=3;AN=8;DP4=5,5,1,3;MQ=39	GT:PL	0/1:61,0,70	0/0:0,18,204	0/0:0,3,32	1/1:84,6,0
OAR1	43435801	.	C	T	339.299	PASS	DP=45;VDB=0.0076747;SGB=-1.16574;RPBZ=0.445996;MQBZ=1.38796;MQSBZ=-0.0578315;BQBZ=0.392232;FS=0;MQ0F=0;AC=3;AN=8;DP4=5,8,8,4;MQ=40	GT:PL	0/0:0,21,218	0/1:107,0,30	0/1:185,0,3	0/1:87,0,134
OAR1	43553701	.	T	C	168.218	PASS	DP=31;VDB=0.116503;SGB=1.24088;RPBZ=1.15777;MQBZ=1.71429;MQSBZ=-0.428571;BQBZ=-0.954669;FS=0;MQ0F=0;AC=2;AN=8;DP4=3,7,3,3;MQ=37	GT:PL	0/1:105,0,47	0/0:0,15,159	0/0:0,6,66	0/1:102,0,12
OAR1	44341813	.	G	C	164.876	PASS	DP=63;VDB=0.00894018;SGB=-0.867633;RPBZ=0.110332;MQBZ=0.229583;MQSBZ=0.542582;BQBZ=0.2965;FS=0;MQ0F=0;AC=2;AN=8;DP4=14,12,5,2;MQ=39	GT:PL	0/0:0,24,217	0/0:0,27,255	0/1:82,0,134	0/1:122,0,158
OAR1	44416287	.	T	A	210.222	PASS	DP=53;VDB=0.483572;SGB=12.9307;RPBZ=0;MQBZ=1.37213;MQSBZ=0.276996;BQBZ=0.749822;FS=0;MQ0F=0;AC=2;AN=8;DP4=11,12,5,6;MQ=36	GT:PL	0/0:0,24,157	0/0:0,12,142	1/1:255,33,0	0/0:0,33,255
OAR1	45294743	.	C	G	277.02	PASS	DP=109;VDB=0.00870471;SGB=1.44814;RPBZ=-0.966507;MQBZ=-1.15332;MQSBZ=-0.624723;BQBZ=-0.553888;FS=0;MQ0F=0;AC=2;AN=8;DP4=24,27,5,8;MQ=39	GT:PL	0/1:129,0,83	0/0:0,45,255	0/0:0,51,255	0/1:187,0,255
OAR1	45304713	.	C	G	78.2477	PASS	DP=35;VDB=0.0799024;SGB=-1.63269;RPBZ=-0.0438584;MQBZ=-1.18707;MQSBZ=1.76713;BQBZ=-0.653197;FS=0;MQ0F=0;AC=2;AN=8;DP4=8,7,4,1;MQ=36	GT:PL	0/1:68,0,33	0/0:0,18,193	0/0:0,12,120	0/1:49,0,128
OAR1	45335611	.	G	C	453.833	PASS	DP=49;VDB=0.00658528;SGB=-3.63778;RPBZ=0.988334;MQBZ=-1.01415;MQSBZ=1.35352;BQBZ=1.33375;FS=0;MQ0F=0;AC=5;AN=8;DP4=3,3,13,6;MQ=40	GT:PL	0/1:64,0,72	0/1:139,0,21	1/1:180,27,0	0/1:111,0,93
OAR1	45467051	.	T	C	67.0235	PASS	DP=20;VDB=0.11189;SGB=-2.36533;RPBZ=1.76584;MQBZ=1.09545;MQSBZ=-1.45344;BQBZ=1.33333;FS=0;MQ0F=0;AC=2;AN=8;DP4=6,3,2,1;MQ=40	GT:PL	0/1:30,0,80	0/0:0,9,117	0/0:0,6,68	0/1:75,0,33
OAR1	46621990	.	A	T	59.8212	PASS	DP=26;VDB=0.292464;SGB=-2.36533;RPBZ=0.508491;MQBZ=0.80904;MQSBZ=0.80904;FS=0;MQ0F=0;AC=2;AN=8;DP4=7,3,3,0;MQ=39	GT:PL	0/1:33,0,57	0/1:65,0,50	0/0:0,12,153	0/0:0,6,77
OAR1	4667719	.	C	T	34.4713	PASS	DP=18;VDB=0.52;SGB=-2.68629;RPBZ=-0.293998;MQBZ=0.534522;MQSBZ=0.707107;BQBZ=0.534522;FS=0;MQ0F=0;AC=2;AN=8;DP4=5,2,1,1;MQ=40	GT:PL	0/0:0,12,134	0/1:36,0,36	0/1:36,0,36	0/0:0,3,42
OAR1	46729761	.	C	G	226.155	PASS	DP=55;VDB=0.465515;SGB=-10.9634;RPBZ=-1.15483;MQBZ=0.203778;MQSBZ=-0.0559381;BQBZ=0.126131;FS=0;MQ0F=0;AC=3;AN=8;DP4=10,8,5,5;MQ=39	GT:PL	0/1:69,0,83	0/1:99,0,214	0/1:97,0,110	0/0:0,6,77
OAR1	46762486	.	A	G	203.014	PASS	DP=42;VDB=0.00246589;SGB=-1.69982;RPBZ=-0.114557;MQBZ=-1.13585;MQSBZ=1.44206;BQBZ=-1.40412;FS=0;MQ0F=0;AC=3;AN=8;DP4=8,8,5,4;MQ=40	GT:PL	0/1:61,0,154	0/1:118,0,204	0/1:63,0,91	0/0:0,3,23
OAR1	46794196	.	G	A	78.1183	PASS	DP=40;VDB=0.0238972;SGB=-7.26569;RPBZ=-2.94338;MQBZ=0.808507;MQSBZ=-1.27836;BQBZ=0.912871;FS=0;MQ0F=0;AC=3;AN=8;DP4=7,13,1,3;MQ=40	GT:PL	0/1:27,0,115	0/1:33,0,63	0/1:60,0,179	0/0:0,24,234
OAR1	46971904	.	G	T	261.112	PASS	DP=48;VDB=0.668972;SGB=3.91527;RPBZ=0.30534;MQBZ=0.779117;MQSBZ=-0.984499;BQBZ=1.18701;FS=0;MQ0F=0;AC=2;AN=8;DP4=10,7,6,4;MQ=39	GT:PL	0/1:125,0,110	0/0:0,18,186	0/0:0,12,126	0/1:175,0,88
OAR1	47005508	.	T	C	112.383	PASS	DP=34;VDB=0.024992;SGB=-1.63269;RPBZ=-0.701469;MQBZ=-1.18707;MQSBZ=0.163139;BQBZ=-0.148136;FS=0;MQ0F=0;AC=3;AN=8;DP4=6,9,3,2;MQ=39	GT:PL	1/1:119,9,0	0/0:0,21,186	0/0:0,15,180	0/1:37,0,99
OAR1	47011627	.	T	C	94.7499	PASS	DP=24;VDB=0.112085;SGB=-2.00512;RPBZ=-0.57265;MQBZ=1.18322;MQSBZ=-1.08012;BQBZ=1.44222;FS=0;MQ0F=0;AC=3;AN=8;DP4=5,5,3,1;MQ=39	GT:PL	0/1:33,0,75	0/0:0,12,134	0/0:0,12,121	1/1:105,9,0
OAR1	47174695	.	T	C	144.528	PASS	DP=33;VDB=0.292572;SGB=-1.62982;RPBZ=0.0931972;MQBZ=0.868313;MQSBZ=-1.53156;BQBZ=-0.054121;FS=0;MQ0F=0;AC=3;AN=8;DP4=7,7,3,2;MQ=40	GT:PL	1/1:148,12,0	0/0:0,30,255	0/0:0,12,138	0/1:42,3,0
OAR1	472571	.	T	G	187.888	PASS	DP=67;VDB=0.0357887;SGB=-0.482272;RPBZ=2.10921;MQBZ=1.24191;MQSBZ=-2.06393;BQBZ=-0.592953;FS=0;MQ0F=0;AC=2;AN=8;DP4=12,17,4,4;MQ=39	GT:PL	0/1:81,0,173	0/0:0,33,255	0/0:0,33,255	0/1:146,0,24
OAR1	47269363	.	C	A	210.403	PASS	DP=66;VDB=0.00339369;SGB=0.676694;RPBZ=0.135293;MQBZ=1.62467;MQSBZ=-2.15483;BQBZ=-0.0334259;FS=0;MQ0F=0.0151515;AC=2;AN=8;DP4=7,23,4,7;MQ=36	GT:PL	0/0:0,30,199	1/1:255,30,0	0/0:0,9,221	0/0:0,30,250
OAR1	47505613	.	A	C	150.622	PASS	DP=36;VDB=0.0490877;SGB=-0.866853;RPBZ=-1.01111;MQBZ=-0.816618;MQSBZ=-1.0846;BQBZ=-0.803646;FS=0;MQ0F=0;AC=3;AN=8;DP4=11,3,5,2;MQ=39	GT:PL	1/1:42,6,0	0/0:0,27,214	0/0:0,12,153	0/1:152,0,24
OAR1	47581637	.	A	G	633.055	PASS	DP=59;VDB=0.27008;SGB=-4.11181;RPBZ=-0.940257;MQBZ=1.43761;MQSBZ=-0.56314;BQBZ=0.0276269;FS=0;MQ0F=0;AC=6;AN=8;DP4=6,1,16,11;MQ=39	GT:PL	1/1:217,24,0	1/1:255,36,0	0/1:99,0,103	0/1:101,0,96
OAR1	4793827	.	A	C	423.64	PASS	DP=43;VDB=8.42516e-05;SGB=-3.35134;RPBZ=3.22605;MQBZ=-0.11024;MQSBZ=0.51031;BQBZ=-0.0549122;FS=0;MQ0F=0;AC=5;AN=8;DP4=3,3,11,5;MQ=41	GT:PL	0/1:167,0,21	0/1:31,0,69	0/1:30,0,107	1/1:235,24,0
OAR1	47991916	.	G	T	276.941	PASS	DP=36;VDB=0.276117;SGB=-1.34602;RPBZ=-0.284268;MQBZ=0.887731;MQSBZ=-0.364335;BQBZ=0.469042;FS=0;MQ0F=0;AC=5;AN=8;DP4=4,6,1,10;MQ=38	GT:PL	0/0:0,24,237	1/1:145,15,0	1/1:144,15,0	0/1:33,0,56
OAR1	49089939	.	G	A	613.208	PASS	DP=74;VDB=0.0624187;SGB=-11.9013;RPBZ=-0.377711;MQBZ=-0.686357;MQSBZ=-1.04414;BQBZ=-1.13754;FS=0;MQ0F=0;AC=6;AN=8;DP4=4,14,11,15;MQ=38	GT:PL	1/1:134,15,0	0/1:191,0,221	0/1:179,0,191	1/1:148,15,0
OAR1	49327916	.	T	C	615.43	PASS	DP=81;VDB=0.00097532;SGB=4.96217;RPBZ=0.385184;MQBZ=-0.801094;MQSBZ=-1.4872;BQBZ=-0.754399;FS=0;MQ0F=0;AC=4;AN=8;DP4=9,6,14,14;MQ=40	GT:PL	0/1:162,0,121	1/1:255,36,0	0/1:242,0,108	0/0:0,18,201
OAR1	49596772	.	G	A	155.058	PASS	DP=45;VDB=0.00570842;SGB=-0.482464;RPBZ=0.790166;MQBZ=-1.90493;MQSBZ=-1.9687;BQBZ=-0.572148;FS=0;MQ0F=0;AC=2;AN=8;DP4=11,7,1,7;MQ=39	GT:PL	0/0:0,12,125	0/1:84,0,158	0/1:110,0,158	0/0:0,12,114
OAR1	49600248	.	T	C	179.156	PASS	DP=47;VDB=0.0162911;SGB=-0.867633;RPBZ=1.53875;MQBZ=-0.208427;MQSBZ=-0.374256;BQBZ=-0.307962;FS=0;MQ0F=0;AC=3;AN=8;DP4=9,10,2,5;MQ=39	GT:PL	0/0:0,24,239	0/1:105,0,63	1/1:117,6,0	0/0:0,24,253
OAR1	49674896	.	A	G	250.016	PASS	DP=88;VDB=1.6602e-05;SGB=0.676086;RPBZ=-0.898639;MQBZ=-0.59508;MQSBZ=1.13686;BQBZ=-1.33568;FS=0;MQ0F=0;AC=2;AN=8;DP4=19,18,5,6;MQ=39	GT:PL	0/0:0,51,255	0/1:55,0,118	0/1:234,0,136	0/0:0,30,255
OAR1	49771574	.	G	A	163.44	PASS	DP=50;VDB=0.075316;SGB=-0.864905;RPBZ=-1.89492;MQBZ=1.22202;MQSBZ=-1.43173;BQBZ=0.134097;FS=0;MQ0F=0;AC=3;AN=8;DP4=12,9,5,2;MQ=39	GT:PL	0/1:24,0,137	0/0:0,21,218	0/0:0,27,255	1/1:185,18,0
OAR1	49857143	.	A	C	159.471	PASS	DP=36;VDB=0.0493998;SGB=-1.25176;RPBZ=-1.36968;MQBZ=-0.554092;MQSBZ=0.370218;BQBZ=0.295863;FS=0;MQ0F=0;AC=3;AN=8;DP4=6,8,2,4;MQ=41	GT:PL	0/1:85,0,102	0/0:0,12,134	0/0:0,21,213	1/1:118,9,0
OAR1	49883156	.	A	T	281.372	PASS	DP=68;VDB=0.0693264;SGB=1.06188;RPBZ=1.30066;MQBZ=0.288307;MQSBZ=-0.184388;BQBZ=-0.774723;FS=0;MQ0F=0;AC=3;AN=8;DP4=21,9,5,7;MQ=37	GT:PL	0/0:0,60,255	0/1:100,0,27	1/1:227,24,0	0/0:0,27,199
OAR1	49996349	.	C	T	214.862	PASS	DP=69;VDB=0.064148;SGB=-0.0964228;RPBZ=-1.8764;MQBZ=-0.622838;MQSBZ=-0.849363;BQBZ=-0.580495;FS=0;MQ0F=0;AC=2;AN=8;DP4=10,19,3,6;MQ=40	GT:PL	0/1:157,0,192	0/0:0,30,255	0/0:0,33,255	0/1:97,0,30
OAR1	50110055	.	T	A	190.288	PASS	DP=32;VDB=0.0987508;SGB=-1.88854;RPBZ=-0.0976721;MQBZ=-0.65192;MQSBZ=-1.36182;BQBZ=-0.323582;FS=0;MQ0F=0;AC=4;AN=8;DP4=4,5,2,6;MQ=39	GT:PL	1/1:121,12,0	0/0:0,3,42	0/1:38,0,168	0/1:72,0,72
OAR1	50445912	.	T	C	80.497	PASS	DP=22;VDB=0.24063;SGB=-1.62982;RPBZ=0.0392063;MQBZ=0.987538;BQBZ=-0.906722;FS=0;MQ0F=0;AC=3;AN=8;DP4=17,0,5,0;MQ=41	GT:PL	1/1:101,12,0	0/1:24,0,76	0/0:0,27,164	0/0:0,15,121
OAR1	50460897	.	C	T	581.186	PASS	DP=48;VDB=0.00227877;SGB=-3.92227;RPBZ=-0.79829;MQBZ=-1.10413;MQSBZ=-0.877353;BQBZ=-0.462053;FS=0;MQ0F=0;AC=5;AN=8;DP4=1,5,11,11;MQ=39	GT:PL	0/1:114,0,27	0/1:102,0,85	0/1:173,0,60	1/1:233,27,0
OAR1	50646144	.	C	T	463.836	PASS	DP=66;VDB=0.00771104;SGB=1.12619;RPBZ=-1.62388;MQBZ=-1.53497;MQSBZ=1.51447;BQBZ=-0.377774;FS=0;MQ0F=0;AC=5;AN=8;DP4=15,2,17,7;MQ=39	GT:PL	0/1:96,0,103	1/1:255,6,0	1/1:157,21,0	0/0:0,36,251
OAR1	51004630	.	G	A	388.299	PASS	DP=78;VDB=0.0382644;SGB=-0.410827;RPBZ=-2.12808;MQBZ=0.794493;MQSBZ=-0.0367867;BQBZ=0.869708;FS=0;MQ0F=0;AC=3;AN=8;DP4=13,13,7,9;MQ=40	GT:PL	0/1:46,0,255	0/1:238,4,0	0/1:145,0,140	0/0:0,18,173
OAR1	51268610	.	A	C	456.463	PASS	DP=67;VDB=0.0750992;SGB=-0.0291644;RPBZ=0.22477;MQBZ=0.12688;MQSBZ=1.27546;BQBZ=-0.526016;FS=0;MQ0F=0;AC=4;AN=8;DP4=9,7,10,8;MQ=41	GT:PL	0/1:96,0,151	1/1:218,27,0	0/1:186,0,54	0/0:0,27,255
OAR1	51370592	.	T	A	127.206	PASS	DP=23;VDB=0.355086;SGB=1.26965;RPBZ=1.24529;MQBZ=-1.18015;MQSBZ=-0.0973375;BQBZ=1;FS=0;MQ0F=0;AC=2;AN=8;DP4=1,5,2,4;MQ=34	GT:PL	0/0:0,3,36	0/0:0,6,65	0/1:100,0,58	0/1:64,0,15
OAR1	51370604	.	C	T	127.206	PASS	DP=23;VDB=0.348672;SGB=1.26965;RPBZ=1.60788;MQBZ=-1.18015;MQSBZ=-0.0973375;BQBZ=1.4771;FS=0;MQ0F=0;AC=2;AN=8;DP4=1,5,2,4;MQ=34	GT:PL	0/0:0,3,36	0/0:0,6,53	0/1:100,0,58	0/1:64,0,15
OAR1	51370622	.	A	T	59.0233	PASS	DP=60;VDB=0.0355149;SGB=-9.12079;RPBZ=1.51495;MQBZ=1.18868;MQSBZ=0.175021;BQBZ=-0.834218;FS=0;MQ0F=0;AC=2;AN=8;DP4=14,12,2,5;MQ=36	GT:PL	0/0:2,0,65	0/1:80,0,78	0/1:16,0,255	0/0:0,24,203
OAR1	51370660	.	T	A	431.494	PASS	DP=60;VDB=9.53196e-06;SGB=-3.53257;RPBZ=-0.0849745;MQBZ=-2.09747;MQSBZ=-0.0556851;BQBZ=0.0201288;FS=0;MQ0F=0;AC=4;AN=8;DP4=4,10,10,11;MQ=36	GT:PL	0/1:35,0,66	0/1:68,0,171	0/1:252,0,63	0/1:114,0,80
OAR1	51370738	.	C	G	102.807	PASS	DP=16;VDB=0.0549273;SGB=-2.84753;RPBZ=0.68744;MQBZ=-2.0755;MQSBZ=1.49786;BQBZ=-0.57735;FS=0;MQ0F=0;AC=6;AN=8;DP4=0,2,4,2;MQ=30	GT:PL	1/1:46,6,0	0/1:51,0,33	1/1:40,3,0	0/1:2,0,36
OAR1	51370742	.	G	A	102.807	PASS	DP=16;VDB=0.0530329;SGB=-2.84753;RPBZ=0.715133;MQBZ=-2.0755;MQSBZ=1.49786;FS=0;MQ0F=0;AC=6;AN=8;DP4=0,2,4,2;MQ=30	GT:PL	1/1:46,6,0	0/1:51,0,33	1/1:40,3,0	0/1:2,0,36
OAR1	51472029	.	C	T	201.871	PASS	DP=27;VDB=0.255255;SGB=-2.0384;RPBZ=1.06306;MQBZ=-0.845154;MQSBZ=1;BQBZ=0.124838;FS=0;MQ0F=0;AC=5;AN=8;DP4=2,3,4,3;MQ=41	GT:PL	0/1:36,0,36	1/1:153,12,0	1/1:56,6,0	0/0:0,12,153
OAR1	51676455	.	A	G	408.663	PASS	DP=58;VDB=0.00118094;SGB=7.32061;RPBZ=2.05931;MQBZ=1.39271;MQSBZ=0.235076;BQBZ=1.23728;FS=0;MQ0F=0;AC=4;AN=8;DP4=6,10,7,8;MQ=41	GT:PL	0/0:0,27,255	1/1:222,21,0	1/1:236,24,0	0/0:0,21,218
OAR1	5170766	.	C	T	102.216	PASS	DP=22;VDB=0.145712;SGB=0.717222;RPBZ=0;MQBZ=-2.08989;MQSBZ=0.360541;BQBZ=1.35401;FS=0;MQ0F=0;AC=2;AN=8;DP4=3,3,4,1;MQ=38	GT:PL	0/0:0,3,42	0/1:49,0,65	0/1:90,0,24	0/0:0,6,77
OAR1	52314252	.	C	T	305.609	PASS	DP=41;VDB=0.0621519;SGB=-0.882727;RPBZ=-0.205522;MQBZ=-0.368706;MQSBZ=1.72063;BQBZ=-1.23073;FS=0;MQ0F=0;AC=4;AN=8;DP4=5,6,6,7;MQ=40	GT:PL	0/0:0,18,204	0/1:30,0,93	0/1:96,0,44	1/1:223,27,0
OAR1	52452299	.	A	C	117.178	PASS	DP=72;VDB=0.320361;SGB=-1.25106;RPBZ=-0.162462;MQBZ=-0.41545;MQSBZ=-0.852035;BQBZ=-0.0437688;FS=0;MQ0F=0;AC=2;AN=8;DP4=14,22,2,4;MQ=40	GT:PL	0/0:0,36,255	0/1:57,0,139	0/1:100,0,185	0/0:0,36,255
OAR1	52683276	.	G	A	68.745	PASS	DP=16;VDB=0.0424884;SGB=0.891771;RPBZ=-0.108112;MQBZ=-1.49071;MQSBZ=1.21716;BQBZ=-1.52971;FS=0;MQ0F=0;AC=3;AN=8;DP4=2,3,4,1;MQ=38	GT:PL	0/0:0,9,113	0/1:42,3,0	1/1:70,12,0	0/0:0,6,84
OAR1	52760050	.	C	T	125.307	PASS	DP=31;VDB=0.0868401;SGB=4.63151;RPBZ=0.655774;MQBZ=-0.0793492;MQSBZ=0.367315;BQBZ=1.41787;FS=0;MQ0F=0.0322581;AC=2;AN=8;DP4=9,3,1,4;MQ=39	GT:PL	0/0:0,12,131	0/0:0,12,145	1/1:169,15,0	0/0:0,12,119
OAR1	52760088	.	G	C	76.6398	PASS	DP=44;VDB=0.281254;SGB=3.26056;RPBZ=0.658053;MQBZ=-0.901011;MQSBZ=-0.736266;BQBZ=0.664156;FS=0;MQ0F=0.0227273;AC=2;AN=8;DP4=10,9,2,2;MQ=40	GT:PL	0/0:0,12,146	0/0:0,18,187	0/0:0,27,248	1/1:120,12,0
OAR1	52776022	.	T	C	633.501	PASS	DP=101;VDB=2.37286e-05;SGB=2.08363;RPBZ=-0.531622;MQBZ=-0.916804;MQSBZ=2.07029;BQBZ=-1.12492;FS=0;MQ0F=0;AC=4;AN=8;DP4=19,10,16,13;MQ=38	GT:PL	0/1:222,0,145	0/0:0,39,255	0/1:200,0,203	1/1:255,30,0
OAR1	52802212	.	C	T	215.821	PASS	DP=79;VDB=0.066595;SGB=0.289633;RPBZ=0.0432972;MQBZ=0.129155;MQSBZ=-1.3972;BQBZ=0.388846;FS=0;MQ0F=0;AC=2;AN=8;DP4=14,19,7,3;MQ=40	GT:PL	0/0:0,33,255	0/1:179,0,164	0/1:76,0,211	0/0:0,21,228
OAR1	53034997	.	A	T	30.4002	PASS	DP=7;VDB=0.0279572;SGB=-0.169451;RPBZ=1.26014;MQBZ=1.32288;BQBZ=-1.90941;FS=0;MQ0F=0;AC=3;AN=8;DP4=0,4,0,3;MQ=39	GT:PL	1/1:44,6,0	0/0:0,6,52	0/0:0,3,36	0/1:26,0,30
OAR1	53102706	.	C	T	398.581	PASS	DP=71;VDB=0.154463;SGB=7.32061;RPBZ=-0.364056;MQBZ=-1.14283;MQSBZ=-1.04776;BQBZ=0.500838;FS=0;MQ0F=0;AC=4;AN=8;DP4=10,15,7,8;MQ=40	GT:PL	0/0:0,39,255	1/1:239,24,0	1/1:209,21,0	0/0:0,36,255
OAR1	53522180	.	C	T	246.753	PASS	DP=38;VDB=0.00147401;SGB=5.82257;RPBZ=0.66804;MQBZ=-0.455029;MQSBZ=-1.19381;BQBZ=1.97766;FS=0;MQ0F=0;AC=3;AN=8;DP4=3,8,4,8;MQ=37	GT:PL	0/1:36,0,36	1/1:255,33,0	0/0:0,24,215	0/0:0,6,54
OAR1	53557544	.	G	T	741.029	PASS	DP=86;VDB=1.07087e-06;SGB=-4.54278;RPBZ=0.522381;MQBZ=-0.0537448;MQSBZ=-0.0291275;BQBZ=0.973376;FS=0;MQ0F=0;AC=6;AN=8;DP4=4,6,21,17;MQ=39	GT:PL	0/1:64,0,161	0/1:206,0,112	1/1:255,54,0	1/1:255,30,0
OAR1	53584872	.	G	T	213.546	PASS	DP=85;VDB=0.0222392;SGB=0.675585;RPBZ=-2.20135;MQBZ=-1.35615;MQSBZ=-2.15276;BQBZ=0.318417;FS=0;MQ0F=0;AC=2;AN=8;DP4=23,14,2,9;MQ=40	GT:PL	0/1:118,0,224	0/1:135,0,249	0/0:0,30,247	0/0:0,27,235
OAR1	53637880	.	C	G	265.716	PASS	DP=41;VDB=0.00083308;SGB=-1.3634;RPBZ=1.01521;MQBZ=-0.778379;MQSBZ=0.163869;BQBZ=-1.68276;FS=0;MQ0F=0;AC=3;AN=8;DP4=5,8,8,3;MQ=40	GT:PL	0/1:131,0,121	0/1:99,0,149	0/0:0,6,77	0/1:74,0,63
OAR1	53750409	.	G	A	156.288	PASS	DP=43;VDB=0.0992599;SGB=-9.12079;RPBZ=-0.388483;MQBZ=-0.881993;MQSBZ=-1.51186;BQBZ=-0.952131;FS=0;MQ0F=0;AC=3;AN=8;DP4=6,11,2,5;MQ=39	GT:PL	0/1:60,0,49	0/1:115,0,115	0/0:0,21,227	0/1:21,0,139
OAR1	53774656	.	T	C	272.673	PASS	DP=79;VDB=0.497166;SGB=-27.0575;RPBZ=3.45483;MQBZ=-1.80283;MQSBZ=0.995031;BQBZ=2.64263;FS=0;MQ0F=0;AC=4;AN=8;DP4=20,13,9,4;MQ=38	GT:PL	0/1:8,0,134	0/1:105,0,221	0/1:51,0,225	0/1:150,0,221
OAR1	53871806	.	G	A	612.27	PASS	DP=98;VDB=0.00554975;SGB=2.27698;RPBZ=-0.492358;MQBZ=-0.923671;MQSBZ=0.312843;BQBZ=-1.86429;FS=0;MQ0F=0;AC=4;AN=8;DP4=15,13,17,13;MQ=38	GT:PL	0/1:174,0,77	1/1:255,36,0	0/1:227,0,224	0/0:0,48,255
OAR1	53931584	.	T	C	349.881	PASS	DP=23;VDB=7.20954e-06;SGB=0.734197;RPBZ=1.95695;MQBZ=-1.32288;MQSBZ=0.748331;BQBZ=-1.68135;FS=0;MQ0F=0;AC=6;AN=8;DP4=2,1,8,4;MQ=41	GT:PL	0/1:102,0,30	1/1:132,12,0	1/1:158,15,0	0/1:0,6,84
OAR1	54275537	.	G	A	63.9539	PASS	DP=44;VDB=0.745967;SGB=-2.00771;RPBZ=-0.149462;MQBZ=1.06269;MQSBZ=-1.98811;BQBZ=-0.248231;FS=0;MQ0F=0;AC=2;AN=8;DP4=6,15,4,0;MQ=39	GT:PL	0/1:47,0,131	0/1:57,0,139	0/0:0,12,142	0/0:0,24,190
OAR1	54317663	.	A	G	464.484	PASS	DP=100;VDB=0.0124745;SGB=11.4578;RPBZ=-0.789414;MQBZ=0.57572;MQSBZ=0.650309;BQBZ=0.666251;FS=0;MQ0F=0;AC=3;AN=8;DP4=17,15,14,7;MQ=40	GT:PL	0/1:255,0,138	1/1:255,30,0	0/0:0,30,255	0/0:0,48,255
OAR1	54566060	.	G	A	396.376	PASS	DP=56;VDB=0.00212507;SGB=-0.604863;RPBZ=-2.44887;MQBZ=-0.268975;MQSBZ=-1.01834;BQBZ=0.173078;FS=0;MQ0F=0;AC=4;AN=8;DP4=11,7,6,9;MQ=39	GT:PL	0/1:82,0,63	1/1:214,21,0	0/0:0,36,255	0/1:144,0,74
OAR1	54639832	.	G	C	96.2045	PASS	DP=16;VDB=0.145389;SGB=0.0467143;RPBZ=-0.747409;MQBZ=-1.67705;MQSBZ=1.67705;BQBZ=-1.69031;FS=0;MQ0F=0;AC=3;AN=8;DP4=1,4,3,1;MQ=39	GT:PL	1/1:97,9,0	0/1:42,3,0	0/0:0,6,77	0/0:0,9,119
OAR1	54784804	.	A	G	432.082	PASS	DP=31;VDB=0.0136596;SGB=-1.58122;RPBZ=0.871679;MQBZ=0.550987;MQSBZ=-2.69238;BQBZ=0.946703;FS=0;MQ0F=0;AC=6;AN=8;DP4=3,1,10,5;MQ=39	GT:PL	0/1:33,0,51	1/1:191,18,0	1/1:181,18,0	0/1:66,0,65
OAR1	54952090	.	G	A	211.87	PASS	DP=32;VDB=0.194874;SGB=1.89663;RPBZ=-0.954065;BQBZ=0.881917;FS=0;MQ0F=0;AC=3;AN=8;DP4=5,4,3,4;MQ=42	GT:PL	0/0:0,6,84	1/1:153,12,0	0/1:102,0,101	0/0:0,12,140
OAR1	55102759	.	C	T	590.063	PASS	DP=48;VDB=0.0135102;SGB=-3.95663;RPBZ=-0.282077;MQBZ=1.51818;MQSBZ=1.13554;BQBZ=0.385001;FS=0;MQ0F=0;AC=6;AN=8;DP4=3,3,10,12;MQ=39	GT:PL	0/1:83,0,103	1/1:217,21,0	1/1:253,24,0	0/1:76,0,60
OAR1	55789691	.	C	T	34.8398	PASS	DP=9;VDB=0.243476;SGB=-0.535564;RPBZ=0.516398;MQBZ=-0.154303;BQBZ=1.38873;FS=0;MQ0F=0;AC=2;AN=8;DP4=6,0,3,0;MQ=37	GT:PL	0/1:54,0,51	0/0:0,6,52	0/0:0,3,36	0/1:18,0,30
OAR1	55821187	.	G	T	176.081	PASS	DP=57;VDB=0.0392559;SGB=-8.21197;RPBZ=4.77365;MQBZ=-1.54156;MQSBZ=0.766532;BQBZ=4.33647;FS=0;MQ0F=0;AC=4;AN=8;DP4=15,5,11,3;MQ=28	GT:PL	0/1:55,0,122	0/1:33,0,77	0/1:73,0,19	0/1:53,0,146
OAR1	55821194	.	T	C	176.081	PASS	DP=57;VDB=0.0354272;SGB=-8.21197;RPBZ=4.75541;MQBZ=-1.54156;MQSBZ=0.766532;BQBZ=3.2539;FS=0;MQ0F=0;AC=4;AN=8;DP4=15,5,11,3;MQ=28	GT:PL	0/1:55,0,122	0/1:33,0,77	0/1:73,0,19	0/1:53,0,146
OAR1	55821215	.	C	T	247.481	PASS	DP=63;VDB=0.0288461;SGB=-8.82939;RPBZ=2.97854;MQBZ=-0.949498;MQSBZ=1.29378;BQBZ=2.9617;FS=0;MQ0F=0;AC=4;AN=8;DP4=14,6,11,5;MQ=28	GT:PL	0/1:55,0,125	0/1:68,0,75	0/1:109,0,17	0/1:53,0,142
OAR1	55821222	.	A	C	268.538	PASS	DP=66;VDB=0.0528205;SGB=-9.1371;RPBZ=2.44144;MQBZ=-0.783062;MQSBZ=1.76835;BQBZ=2.66865;FS=0;MQ0F=0;AC=4;AN=8;DP4=12,8,12,5;MQ=29	GT:PL	0/1:55,0,125	0/1:89,0,71	0/1:109,0,17	0/1:53,0,130
OAR1	55821242	.	A	T	319.777	PASS	DP=68;VDB=0.00218494;SGB=-9.75088;RPBZ=-1.73887;MQBZ=0.507809;MQSBZ=1.32471;BQBZ=-0.182288;FS=0;MQ0F=0;AC=4;AN=8;DP4=12,6,10,9;MQ=29	GT:PL	0/1:151,0,57	0/1:72,0,125	0/1:0,1,113	0/1:133,0,53
OAR1	55821266	.	G	A	316.806	PASS	DP=69;VDB=0.686154;SGB=-9.44363;RPBZ=-1.90334;MQBZ=0.265343;MQSBZ=-0.317058;BQBZ=-1.06226;FS=0;MQ0F=0;AC=4;AN=8;DP4=9,9,7,11;MQ=29	GT:PL	0/1:169,0,57	0/1:72,0,123	0/1:0,1,113	0/1:112,0,56
OAR1	55821272	.	T	C	293.769	PASS	DP=64;VDB=0.651817;SGB=-9.13588;RPBZ=-2.26804;MQBZ=0.416837;MQSBZ=-0.764522;BQBZ=0.0197373;FS=0;MQ0F=0;AC=4;AN=8;DP4=7,10,6,11;MQ=29	GT:PL	0/1:168,0,57	0/1:69,0,112	0/1:2,0,98	0/1:91,0,62
OAR1	55821290	.	G	A	202.56	PASS	DP=54;VDB=0.270027;SGB=-7.89841;RPBZ=-4.53508;MQBZ=0.0208755;MQSBZ=-1.27024;BQBZ=2.93679;FS=0;MQ0F=0;AC=3;AN=8;DP4=7,11,4,9;MQ=28	GT:PL	0/1:149,0,57	0/1:22,0,126	0/0:0,1,113	0/1:68,0,65
OAR1	55821293	.	A	T	202.576	PASS	DP=52;VDB=0.269079;SGB=-7.89841;RPBZ=-4.66861;MQBZ=0.0208755;MQSBZ=-1.41031;BQBZ=2.90285;FS=0;MQ0F=0;AC=3;AN=8;DP4=6,12,4,9;MQ=28	GT:PL	0/1:149,0,57	0/1:22,0,119	0/0:0,1,113	0/1:68,0,63
OAR1	5639221	.	C	T	536.137	PASS	DP=70;VDB=0.00389688;SGB=-10.3656;RPBZ=-2.2027;MQBZ=0.634595;MQSBZ=-2.25179;BQBZ=0.0326283;FS=0;MQ0F=0;AC=5;AN=8;DP4=8,11,13,8;MQ=40	GT:PL	0/1:142,0,169	0/1:165,0,181	0/1:39,0,168	1/1:230,24,0
OAR1	56817730	.	G	A	509.216	PASS	DP=44;VDB=0.00117793;SGB=-3.81876;RPBZ=0.375242;MQBZ=0.541736;MQSBZ=-0.873087;BQBZ=0.437211;FS=0;MQ0F=0;AC=6;AN=8;DP4=1,4,13,7;MQ=39	GT:PL	0/1:134,0,54	1/1:142,12,0	1/1:237,24,0	0/1:35,0,77
OAR1	56901995	.	C	T	170.108	PASS	DP=22;VDB=0.0568748;SGB=-2.21267;RPBZ=0.323669;MQBZ=0;MQSBZ=-1.25357;BQBZ=0;FS=0;MQ0F=0;AC=4;AN=8;DP4=3,3,2,4;MQ=41	GT:PL	0/1:30,0,36	1/1:118,9,0	0/1:63,0,99	0/0:0,6,77
OAR1	56905517	.	A	G	131.454	PASS	DP=26;VDB=0.0568748;SGB=1.26965;RPBZ=-2.13085;MQBZ=-1.17937;MQSBZ=1.67983;BQBZ=-0.378676;FS=0;MQ0F=0;AC=2;AN=8;DP4=2,7,2,4;MQ=39	GT:PL	0/1:69,0,33	0/1:100,0,60	0/0:0,3,36	0/0:0,15,159
OAR1	57031451	.	G	T	257.089	PASS	DP=40;VDB=0.0145983;SGB=-1.72086;RPBZ=0.506882;MQBZ=0.74611;MQSBZ=0.74611;BQBZ=0.699002;FS=0;MQ0F=0;AC=4;AN=8;DP4=6,7,7,2;MQ=40	GT:PL	0/1:61,0,99	1/1:146,12,0	0/1:93,0,124	0/0:0,18,198
OAR1	57093160	.	C	T	234.968	PASS	DP=59;VDB=0.162735;SGB=-11.5771;RPBZ=0.536216;MQBZ=-0.0392186;MQSBZ=-0.341344;BQBZ=0.175454;FS=0;MQ0F=0;AC=3;AN=8;DP4=10,11,3,8;MQ=40	GT:PL	0/1:57,0,207	0/1:38,0,199	0/1:180,0,135	0/0:0,6,66
OAR1	57097892	.	C	T	294.605	PASS	DP=35;VDB=0.00660743;SGB=-2.9811;RPBZ=-2.32304;MQBZ=-0.594494;MQSBZ=0.987096;BQBZ=0.997863;FS=0;MQ0F=0;AC=5;AN=8;DP4=3,4,3,9;MQ=38	GT:PL	0/1:30,0,101	0/1:85,0,102	0/1:36,0,18	1/1:183,21,0
OAR1	57114027	.	C	T	407.92	PASS	DP=114;VDB=0.000340015;SGB=-17.1007;RPBZ=0.321396;MQBZ=-1.48154;MQSBZ=-0.900998;BQBZ=-1.43096;FS=0;MQ0F=0;AC=3;AN=8;DP4=28,17,9,11;MQ=39	GT:PL	0/1:196,0,195	0/1:149,0,255	0/1:103,0,210	0/0:0,42,255
OAR1	57166843	.	C	T	169.103	PASS	DP=60;VDB=0.303719;SGB=-0.867633;RPBZ=-1.32376;MQBZ=0.144561;MQSBZ=-0.0912607;BQBZ=0.537425;FS=0;MQ0F=0;AC=2;AN=8;DP4=11,14,2,5;MQ=41	GT:PL	0/1:88,0,86	0/1:120,0,167	0/0:0,33,255	0/0:0,15,169
OAR1	5720644	.	C	T	171.668	PASS	DP=60;VDB=0.0619854;SGB=-0.866853;RPBZ=0.420002;MQBZ=0.0706328;MQSBZ=0.66444;BQBZ=1.5177;FS=0;MQ0F=0;AC=3;AN=8;DP4=12,14,4,3;MQ=39	GT:PL	0/0:0,33,255	0/1:36,0,230	1/1:181,15,0	0/0:0,21,230
OAR1	57428131	.	T	G	276.101	PASS	DP=57;VDB=0.0377626;SGB=-1.09378;RPBZ=-1.18425;MQBZ=0.118552;MQSBZ=0.773564;BQBZ=-1.63995;FS=0;MQ0F=0;AC=4;AN=8;DP4=7,12,7,5;MQ=40	GT:PL	0/1:12,0,248	1/1:219,24,0	0/1:89,0,100	0/0:0,21,211
OAR1	57639179	.	T	C	89.2964	PASS	DP=10;VDB=0.0499763;SGB=0.00946272;RPBZ=-0.641549;MQBZ=0;BQBZ=0.816497;FS=0;MQ0F=0;AC=5;AN=8;DP4=0,6,0,4;MQ=37	GT:PL	1/1:66,6,0	0/0:0,15,117	0/1:0,3,24	1/1:66,6,0
OAR1	57660064	.	G	A	145.481	PASS	DP=52;VDB=0.108254;SGB=-1.25106;RPBZ=1.62095;MQBZ=-0.458416;MQSBZ=-0.133795;BQBZ=-0.310326;FS=0;MQ0F=0;AC=3;AN=8;DP4=15,8,5,1;MQ=40	GT:PL	0/1:63,0,80	0/0:0,21,197	0/0:0,39,255	1/1:127,12,0
OAR1	57660092	.	T	A	210.313	PASS	DP=52;VDB=0.120512;SGB=13.923;RPBZ=-0.0879009;MQBZ=0.373394;MQSBZ=-0.871253;BQBZ=1.08964;FS=0;MQ0F=0;AC=2;AN=8;DP4=11,5,5,8;MQ=40	GT:PL	0/0:0,15,156	0/0:0,21,223	1/1:255,39,0	0/0:0,12,127
OAR1	57684326	.	T	C	106.756	PASS	DP=21;VDB=0.00488192;SGB=-2.21267;RPBZ=0.75132;MQBZ=-0.966042;MQSBZ=0.228607;BQBZ=-1.65781;FS=0;MQ0F=0;AC=5;AN=8;DP4=3,4,0,6;MQ=37	GT:PL	0/1:0,3,105	0/0:0,12,148	1/1:89,9,0	1/1:61,6,0
OAR1	57697313	.	G	C	448.714	PASS	DP=49;VDB=5.89583e-05;SGB=1.80544;RPBZ=1.48767;MQBZ=-0.416812;MQSBZ=0.0945885;BQBZ=-0.183767;FS=0;MQ0F=0;AC=5;AN=8;DP4=6,5,8,8;MQ=39	GT:PL	0/1:72,0,72	0/0:0,27,250	1/1:188,18,0	1/1:234,24,0
OAR1	57786744	.	C	T	37.6506	PASS	DP=14;VDB=0.0312982;SGB=-2.36533;RPBZ=0.391842;MQBZ=0;BQBZ=0.522233;FS=0;MQ0F=0;AC=2;AN=8;DP4=11,0,3,0;MQ=35	GT:PL	0/1:27,0,54	0/0:0,3,36	0/1:49,0,69	0/0:0,12,102
OAR1	57840824	.	T	G	77.3362	PASS	DP=26;VDB=0.153612;SGB=0.686263;RPBZ=-0.44282;MQBZ=-1.52362;MQSBZ=-1.18952;BQBZ=-0.350325;FS=0;MQ0F=0;AC=3;AN=8;DP4=4,4,2,3;MQ=33	GT:PL	0/1:36,0,36	0/0:0,9,102	0/0:0,12,131	1/1:85,12,0
OAR1	57840900	.	T	C	381.127	PASS	DP=38;VDB=0.106433;SGB=1.66588;RPBZ=-0.537586;MQBZ=-1.36991;MQSBZ=-2.02195;BQBZ=0.50795;FS=0;MQ0F=0;AC=5;AN=8;DP4=5,2,3,13;MQ=36	GT:PL	0/1:105,0,63	0/0:0,15,161	1/1:197,21,0	1/1:124,18,0
OAR1	57957557	.	T	A	81.7453	PASS	DP=17;VDB=0.0117389;SGB=0.0467143;RPBZ=-0.245976;MQBZ=-0.731925;MQSBZ=-0.731925;BQBZ=0.894427;FS=0;MQ0F=0;AC=3;AN=8;DP4=4,1,1,3;MQ=34	GT:PL	0/1:34,0,36	0/0:0,3,42	1/1:89,9,0	0/0:0,9,89
OAR1	57965373	.	C	A	77.8771	PASS	DP=14;VDB=0.160332;SGB=-0.535564;RPBZ=1.94956;MQBZ=-1.29099;MQSBZ=0.774597;BQBZ=0.516398;FS=0;MQ0F=0;AC=3;AN=8;DP4=3,2,2,1;MQ=41	GT:PL	0/1:36,0,36	0/0:0,3,42	0/0:0,9,96	1/1:82,6,0
OAR1	57999341	.	G	A	527.563	PASS	DP=45;VDB=6.20342e-05;SGB=2.43333;RPBZ=0.0998194;MQBZ=0.729477;MQSBZ=0.811321;BQBZ=0.683986;FS=0;MQ0F=0;AC=6;AN=8;DP4=4,2,12,7;MQ=38	GT:PL	1/1:169,15,0	0/0:0,18,189	1/1:237,24,0	1/1:166,18,0
OAR1	58037082	.	G	A	45.5814	PASS	DP=78;VDB=0.0140848;SGB=-17.3742;RPBZ=0.370312;MQBZ=-2.21811;MQSBZ=-0.549087;BQBZ=1.35092;FS=0;MQ0F=0.0128205;AC=3;AN=8;DP4=14,23,3,4;MQ=37	GT:PL	0/1:21,0,143	0/1:9,0,255	0/1:59,0,171	0/0:0,15,255
OAR1	58048226	.	A	G	459.24	PASS	DP=43;VDB=0.0225092;SGB=1.98485;RPBZ=-0.710119;MQBZ=-0.519615;MQSBZ=-1.11791;BQBZ=-0.695852;FS=0;MQ0F=0;AC=5;AN=8;DP4=4,4,6,10;MQ=40	GT:PL	0/1:131,0,66	0/0:0,18,197	1/1:255,27,0	1/1:118,9,0
OAR1	58061003	.	C	T	688.511	PASS	DP=161;VDB=0.0201855;SGB=-14.97;RPBZ=-0.903336;MQBZ=-4.01728;MQSBZ=2.23644;BQBZ=-1.4176;FS=0;MQ0F=0.0124224;AC=4;AN=8;DP4=29,22,21,15;MQ=39	GT:PL	0/1:52,0,255	0/1:231,0,255	0/1:216,0,255	0/1:228,0,187
OAR1	5907530	.	A	G	233.898	PASS	DP=18;VDB=7.79227e-05;SGB=0.550236;RPBZ=0.422994;MQBZ=0.29756;BQBZ=-1.02899;FS=0;MQ0F=0;AC=5;AN=8;DP4=6,0,12,0;MQ=38	GT:PL	0/1:86,0,63	1/1:113,15,0	1/1:78,9,0	0/0:0,9,90
OAR1	59129469	.	C	A	257.84	PASS	DP=39;VDB=0.278803;SGB=4.61211;RPBZ=-0.649449;MQBZ=0.172163;MQSBZ=-1.54947;BQBZ=-0.904534;FS=0;MQ0F=0;AC=4;AN=8;DP4=4,5,5,6;MQ=36	GT:PL	1/1:192,21,0	0/0:0,12,137	0/0:0,15,164	1/1:114,12,0
OAR1	59755753	.	G	A	339.589	PASS	DP=65;VDB=0.0363045;SGB=1.44808;RPBZ=-0.264295;MQBZ=0.766998;MQSBZ=-0.185351;BQBZ=-0.592596;FS=0;MQ0F=0;AC=3;AN=8;DP4=12,11,4,9;MQ=40	GT:PL	0/1:174,0,91	0/0:0,24,248	0/0:0,36,255	1/1:211,21,0
OAR1	59772854	.	G	C	644.061	PASS	DP=73;VDB=0.0879033;SGB=4.70985;RPBZ=1.43127;MQBZ=1.18545;MQSBZ=0.850249;BQBZ=0.33175;FS=0;MQ0F=0;AC=6;AN=8;DP4=9,4,12,15;MQ=39	GT:PL	1/1:255,36,0	0/0:0,39,255	1/1:232,24,0	1/1:202,21,0
OAR1	59780950	.	C	G	200.287	PASS	DP=50;VDB=0.369149;SGB=-9.73518;RPBZ=-2.29734;MQBZ=-0.584465;MQSBZ=-1.61126;BQBZ=1.57207;FS=0;MQ0F=0;AC=4;AN=8;DP4=10,9,5,3;MQ=41	GT:PL	0/1:22,0,165	1/1:169,15,0	0/0:0,18,196	0/1:54,0,214
OAR1	60373296	.	A	T	63.163	PASS	DP=58;VDB=0.0424884;SGB=-7.88738;RPBZ=-1.87743;MQBZ=-0.839908;MQSBZ=-0.284432;BQBZ=1.63914;FS=0;MQ0F=0;AC=3;AN=8;DP4=12,17,2,3;MQ=40	GT:PL	0/1:74,0,199	0/1:9,0,223	0/0:0,18,200	0/1:24,0,160
OAR1	60730131	.	G	T	128.018	PASS	DP=54;VDB=0.166535;SGB=-1.25106;RPBZ=-1.05846;MQBZ=1.30558;MQSBZ=-0.500067;BQBZ=-0.122598;FS=0;MQ0F=0;AC=2;AN=8;DP4=14,11,5,1;MQ=39	GT:PL	0/0:0,6,61	0/0:0,36,255	0/1:116,0,124	0/1:51,0,193
OAR1	60759201	.	G	A	91.2202	PASS	DP=47;VDB=0.237122;SGB=-1.62982;RPBZ=-2.17695;MQBZ=-1.03849;MQSBZ=0.511237;BQBZ=-1.94936;FS=0;MQ0F=0;AC=2;AN=8;DP4=6,13,2,3;MQ=40	GT:PL	0/0:0,18,198	0/0:0,15,172	0/1:30,0,94	0/1:101,0,158
OAR1	60806357	.	T	G	249.278	PASS	DP=29;VDB=0.0282565;SGB=-0.0320892;RPBZ=0.826435;MQBZ=-0.0842408;MQSBZ=-0.175091;BQBZ=0.842408;FS=0;MQ0F=0.0344828;AC=4;AN=8;DP4=4,2,6,3;MQ=37	GT:PL	1/1:183,15,0	0/1:25,0,132	0/0:0,3,4	0/1:81,0,30
OAR1	60952878	.	T	C	64.2018	PASS	DP=33;VDB=0.548121;SGB=-2.00512;RPBZ=-0.0955384;MQBZ=-1.24509;MQSBZ=0.101662;BQBZ=-0.685405;FS=0;MQ0F=0;AC=2;AN=8;DP4=8,8,0,4;MQ=39	GT:PL	0/0:0,24,244	0/0:0,12,125	0/1:18,0,36	0/1:85,0,96
OAR1	61123705	.	C	A	82.9624	PASS	DP=26;VDB=0.610267;SGB=-2.00512;RPBZ=-0.849837;MQBZ=-0.73598;MQSBZ=-0.806226;FS=0;MQ0F=0;AC=2;AN=8;DP4=1,8,2,2;MQ=40	GT:PL	0/0:0,6,84	0/1:17,0,36	0/1:104,0,63	0/0:0,12,127
OAR1	61500406	.	T	C	298.51	PASS	DP=32;VDB=0.000238954;SGB=-3.20848;RPBZ=0.255361;MQBZ=-0.738549;MQSBZ=-0.83666;BQBZ=-1.36182;FS=0;MQ0F=0;AC=6;AN=8;DP4=2,4,5,6;MQ=40	GT:PL	0/1:69,0,92	0/1:96,0,101	1/1:157,15,0	1/1:14,3,0
OAR1	61551416	.	G	A	155.589	PASS	DP=18;VDB=0.427991;SGB=-2.78917;RPBZ=2.01201;MQBZ=0.19245;MQSBZ=1.37706;BQBZ=1.73205;FS=0;MQ0F=0;AC=6;AN=8;DP4=0,2,3,3;MQ=35	GT:PL	0/1:92,0,12	1/1:23,3,0	1/1:42,3,0	0/1:36,0,36
OAR1	61551425	.	T	C	161.202	PASS	DP=18;VDB=0.548241;SGB=-1.62611;RPBZ=1.48888;MQBZ=-0.161165;MQSBZ=0.710669;BQBZ=-0.534522;FS=0;MQ0F=0;AC=6;AN=8;DP4=0,2,3,4;MQ=32	GT:PL	0/1:92,0,12	1/1:23,3,0	1/1:48,6,0	0/1:36,0,36
OAR1	61925848	.	C	T	330.028	PASS	DP=50;VDB=0.186377;SGB=5.26088;RPBZ=-0.49606;MQBZ=-0.286728;MQSBZ=1.40528;BQBZ=1.02197;FS=0;MQ0F=0;AC=4;AN=8;DP4=5,9,6,6;MQ=39	GT:PL	0/0:0,15,176	1/1:197,18,0	1/1:182,18,0	0/0:0,27,255
OAR1	62068967	.	G	A	369.768	PASS	DP=50;VDB=0.0156636;SGB=-8.17896;RPBZ=0.578397;MQBZ=0.953511;MQSBZ=1.41945;BQBZ=1.01593;FS=0;MQ0F=0;AC=5;AN=8;DP4=8,6,7,7;MQ=39	GT:PL	0/1:91,0,125	1/1:77,6,0	0/1:213,0,143	0/1:27,0,112
OAR1	62411720	.	G	A	623.089	PASS	DP=66;VDB=0.000368496;SGB=-4.10884;RPBZ=-1.56912;MQBZ=2.57611;MQSBZ=1.72066;BQBZ=1.28442;FS=0;MQ0F=0;AC=5;AN=8;DP4=6,5,11,15;MQ=40	GT:PL	0/1:110,0,136	1/1:255,33,0	0/1:101,0,65	0/1:197,0,45
OAR1	62709017	.	C	G	130.849	PASS	DP=51;VDB=0.702808;SGB=-0.864905;RPBZ=-0.132876;MQBZ=-0.794615;MQSBZ=-1.12724;BQBZ=-1.55621;FS=0;MQ0F=0.0196078;AC=2;AN=8;DP4=13,8,4,3;MQ=38	GT:PL	0/1:32,0,68	0/1:138,0,161	0/0:0,18,200	0/0:0,18,203
OAR1	62881754	.	C	T	195.074	PASS	DP=53;VDB=0.377003;SGB=-0.0947856;RPBZ=0.450955;MQBZ=0.30037;MQSBZ=-1.3817;BQBZ=0.543351;FS=0;MQ0F=0;AC=2;AN=8;DP4=5,15,4,5;MQ=39	GT:PL	0/0:0,21,232	0/0:0,24,178	0/1:206,0,48	0/1:28,0,90
OAR1	63060665	.	T	C	456.592	PASS	DP=69;VDB=0.00352629;SGB=0.177622;RPBZ=0.367795;MQBZ=1.82965;MQSBZ=1.82965;BQBZ=1.51077;FS=0;MQ0F=0;AC=4;AN=8;DP4=8,10,10,9;MQ=41	GT:PL	0/1:134,0,89	1/1:255,33,0	0/1:111,0,233	0/0:0,18,207
OAR1	63488654	.	G	A	229.393	PASS	DP=26;VDB=0.587356;SGB=-0.197938;RPBZ=0.713981;MQBZ=-0.866025;MQSBZ=-1;BQBZ=0.212459;FS=0;MQ0F=0;AC=4;AN=8;DP4=3,3,4,4;MQ=40	GT:PL	0/1:36,0,36	0/0:0,6,77	0/1:69,0,99	1/1:166,15,0
OAR1	63780786	.	C	T	753.028	PASS	DP=89;VDB=0.000988092;SGB=-4.51108;RPBZ=-1.14378;MQBZ=-0.315733;MQSBZ=0.0997303;BQBZ=-0.040252;FS=0;MQ0F=0;AC=6;AN=8;DP4=8,8,20,13;MQ=41	GT:PL	1/1:255,36,0	0/1:199,0,170	0/1:109,0,247	1/1:229,21,0
OAR1	63849792	.	A	G	120.223	PASS	DP=44;VDB=0.368038;SGB=-1.25106;RPBZ=-0.225759;MQBZ=0.182225;MQSBZ=1.98575;BQBZ=0.444583;FS=0;MQ0F=0;AC=2;AN=8;DP4=12,7,3,3;MQ=39	GT:PL	0/1:57,0,33	0/0:0,27,217	0/1:102,0,158	0/0:0,12,142
OAR1	63877729	.	G	C	113.039	PASS	DP=61;VDB=0.292572;SGB=-1.63269;RPBZ=-0.560361;MQBZ=0.415227;MQSBZ=-0.83666;BQBZ=1.41554;FS=0;MQ0F=0;AC=2;AN=8;DP4=12,17,2,3;MQ=41	GT:PL	0/1:63,0,150	0/0:0,24,250	0/1:90,0,187	0/0:0,27,255
OAR1	63962561	.	G	A	212.963	PASS	DP=43;VDB=0.170099;SGB=-1.72086;RPBZ=0.0545631;MQBZ=0.660098;MQSBZ=-0.413167;BQBZ=0.0980392;FS=0;MQ0F=0;AC=3;AN=8;DP4=7,10,4,5;MQ=36	GT:PL	0/1:129,0,13	0/0:0,27,255	0/1:63,0,15	0/1:61,0,137
OAR1	64085298	.	G	A	128.142	PASS	DP=15;VDB=0.0223579;SGB=1.89663;RPBZ=1.51669;MQBZ=-1.06904;BQBZ=0.935414;FS=0;MQ0F=0;AC=3;AN=8;DP4=8,0,7,0;MQ=39	GT:PL	0/1:79,0,24	0/0:0,12,107	1/1:93,12,0	0/0:0,9,90
OAR1	64085412	.	T	C	792.697	PASS	DP=78;VDB=0.0168184;SGB=-4.74598;RPBZ=-0.757935;MQBZ=-0.352666;MQSBZ=-0.495332;BQBZ=0.0741383;FS=0;MQ0F=0;AC=6;AN=8;DP4=5,2,16,22;MQ=39	GT:PL	0/1:218,0,41	0/1:104,0,153	1/1:255,36,0	1/1:255,42,0
OAR1	64382871	.	T	C	184.95	PASS	DP=26;VDB=0.303943;SGB=-1.76987;RPBZ=-0.685668;BQBZ=-0.884171;FS=0;MQ0F=0;AC=5;AN=8;DP4=5,3,4,4;MQ=42	GT:PL	0/1:23,0,36	1/1:163,18,0	0/0:0,21,208	1/1:42,3,0
OAR1	64391344	.	A	G	407.361	PASS	DP=64;VDB=0.0054513;SGB=-0.397708;RPBZ=0.355997;MQBZ=-0.0218898;MQSBZ=-1.36176;BQBZ=-0.442528;FS=0;MQ0F=0;AC=4;AN=8;DP4=12,10,7,9;MQ=40	GT:PL	0/1:93,0,126	1/1:241,27,0	0/0:0,33,255	0/1:117,0,175
OAR1	64395795	.	C	T	65.0156	PASS	DP=21;VDB=0.121629;SGB=-2.57971;RPBZ=0;BQBZ=-1.94714;FS=0;MQ0F=0;AC=3;AN=8;DP4=5,3,3,0;MQ=42	GT:PL	0/1:33,0,75	0/1:42,3,0	0/0:0,15,181	0/1:30,0,36
OAR1	64427270	.	C	T	64.2678	PASS	DP=41;VDB=0.106137;SGB=-7.26569;RPBZ=0.983397;MQBZ=1.30448;MQSBZ=0.46312;BQBZ=-1.68176;FS=0;MQ0F=0;AC=3;AN=8;DP4=11,7,1,3;MQ=39	GT:PL	0/1:15,0,139	0/1:30,0,72	0/0:0,27,250	0/1:60,0,64
OAR1	64680570	.	G	A	165.627	PASS	DP=66;VDB=0.0956742;SGB=-9.73446;RPBZ=0;MQBZ=-0.495169;MQSBZ=-0.213391;BQBZ=-0.0363076;FS=0;MQ0F=0;AC=3;AN=8;DP4=10,16,4,4;MQ=41	GT:PL	0/0:0,27,250	0/1:15,0,221	0/1:168,0,126	0/1:24,0,151
OAR1	65727096	.	G	A	898.615	PASS	DP=93;VDB=0.000437299;SGB=-4.71545;RPBZ=-1.15477;MQBZ=1.10552;MQSBZ=-0.2645;BQBZ=1.54161;FS=0;MQ0F=0;AC=5;AN=8;DP4=6,7,19,18;MQ=38	GT:PL	0/1:241,0,105	0/1:255,0,45	1/1:239,24,0	0/1:205,0,129
OAR1	66237718	.	G	T	248.457	PASS	DP=51;VDB=0.0588086;SGB=-10.3496;RPBZ=-0.521434;MQBZ=0.663914;MQSBZ=-2.94174;BQBZ=1.47231;FS=0;MQ0F=0;AC=3;AN=8;DP4=13,8,5,4;MQ=39	GT:PL	0/1:93,0,118	0/1:95,0,145	0/1:100,0,89	0/0:0,27,216
OAR1	66319627	.	C	T	87.6181	PASS	DP=42;VDB=0.0277561;SGB=-1.62982;RPBZ=-0.158401;MQBZ=0.542326;MQSBZ=1.32288;BQBZ=-1.16496;FS=0;MQ0F=0;AC=2;AN=8;DP4=8,9,0,5;MQ=41	GT:PL	0/1:18,0,158	0/0:0,15,180	0/1:109,0,131	0/0:0,9,110
OAR1	66461321	.	T	A	311.212	PASS	DP=96;VDB=0.00150628;SGB=-14.0321;RPBZ=-0.854157;MQBZ=-0.717092;MQSBZ=0.0363049;BQBZ=0.50077;FS=0;MQ0F=0.0104167;AC=3;AN=8;DP4=20,20,10,5;MQ=37	GT:PL	0/1:66,0,126	0/1:107,0,255	0/1:178,0,123	0/0:0,54,255
OAR1	66765759	.	C	T	361.313	PASS	DP=54;VDB=0.00154175;SGB=-0.59474;RPBZ=0.536399;MQBZ=-1.54318;MQSBZ=0.156283;BQBZ=-1.48794;FS=0;MQ0F=0;AC=4;AN=8;DP4=9,7,9,6;MQ=39	GT:PL	0/1:93,0,119	0/1:123,0,27	0/0:0,33,255	1/1:189,24,0
OAR1	66839135	.	T	C	95.4253	PASS	DP=30;VDB=0.118267;SGB=-2.00512;RPBZ=-1.61053;MQBZ=0.534522;MQSBZ=-0.797724;BQBZ=1.73205;FS=0;MQ0F=0;AC=2;AN=8;DP4=5,9,2,2;MQ=41	GT:PL	0/1:98,0,118	0/0:0,9,113	0/0:0,18,200	0/1:36,0,30
OAR1	66970322	.	A	G	189.801	PASS	DP=15;VDB=0.00169638;SGB=0.0641491;RPBZ=-1.65934;MQBZ=0.623182;BQBZ=0;FS=0;MQ0F=0;AC=6;AN=8;DP4=5,0,10,0;MQ=33	GT:PL	1/1:104,12,0	0/0:0,15,109	1/1:56,6,0	1/1:73,12,0
OAR1	66970342	.	T	C	196.441	PASS	DP=15;VDB=0.00169638;SGB=0.0641491;RPBZ=-1.63354;MQBZ=0.942234;BQBZ=1.47902;FS=0;MQ0F=0;AC=6;AN=8;DP4=4,0,10,0;MQ=33	GT:PL	1/1:110,12,0	0/0:0,12,88	1/1:56,6,0	1/1:73,12,0
OAR1	67058844	.	T	C	31.7727	PASS	DP=27;VDB=0.06;SGB=-2.68629;RPBZ=1.1172;BQBZ=0.969458;FS=0;MQ0F=0;AC=2;AN=8;DP4=8,6,0,2;MQ=42	GT:PL	0/0:0,24,246	0/1:42,3,0	0/0:0,9,119	0/1:30,0,66
OAR1	67284052	.	G	A	327.598	PASS	DP=63;VDB=0.0146244;SGB=6.73996;RPBZ=-1.28445;MQBZ=1.38629;MQSBZ=2.17011;BQBZ=-0.50319;FS=0;MQ0F=0.015873;AC=3;AN=8;DP4=14,8,9,5;MQ=38	GT:PL	0/1:118,0,87	0/0:0,30,228	1/1:255,30,0	0/0:0,27,255
OAR1	67706665	.	G	A	271.112	PASS	DP=47;VDB=0.0195283;SGB=-1.13949;RPBZ=0.275841;MQBZ=-0.283864;MQSBZ=1.26311;BQBZ=-1.39754;FS=0;MQ0F=0;AC=4;AN=8;DP4=9,6,7,5;MQ=38	GT:PL	0/1:14,0,68	1/1:110,12,0	0/1:190,0,57	0/0:0,33,255
OAR1	67832528	.	T	C	639.463	PASS	DP=55;VDB=1.93843e-05;SGB=-1.2779;RPBZ=-0.149516;MQBZ=1.36867;MQSBZ=-0.21603;BQBZ=0.0809991;FS=0;MQ0F=0;AC=6;AN=8;DP4=1,3,14,13;MQ=37	GT:PL	0/1:107,0,30	1/1:255,36,0	1/1:240,27,0	0/1:77,0,64
OAR1	68005671	.	G	A	154.94	PASS	DP=47;VDB=0.766069;SGB=6.01014;RPBZ=-1.19071;MQBZ=-0.879463;MQSBZ=0.0578315;BQBZ=-0.338255;FS=0;MQ0F=0;AC=2;AN=8;DP4=10,9,2,4;MQ=41	GT:PL	0/0:0,9,107	1/1:199,18,0	0/0:0,12,153	0/0:0,36,255
OAR1	68044824	.	C	T	396.7	PASS	DP=63;VDB=5.96667e-06;SGB=8.7407;RPBZ=1.63045;MQBZ=-1.58898;MQSBZ=-1.47574;BQBZ=-1.17629;FS=0;MQ0F=0;AC=4;AN=8;DP4=10,6,11,6;MQ=40	GT:PL	0/0:0,27,255	1/1:255,33,0	1/1:191,18,0	0/0:0,21,220
OAR1	68235119	.	G	A	54.9504	PASS	DP=67;VDB=0.472095;SGB=-2.00771;RPBZ=-0.677012;MQBZ=-0.35587;MQSBZ=2.03082;BQBZ=-0.474031;FS=0;MQ0F=0;AC=2;AN=8;DP4=21,10,1,3;MQ=38	GT:PL	0/1:48,0,218	0/0:0,30,237	0/0:0,27,250	0/1:48,0,137
OAR1	6834453	.	C	T	109.836	PASS	DP=59;VDB=0.00160403;SGB=-1.24859;RPBZ=-1.82871;MQBZ=-0.294362;MQSBZ=0.197345;BQBZ=1.14834;FS=0;MQ0F=0;AC=2;AN=8;DP4=11,15,4,2;MQ=39	GT:PL	0/1:126,0,198	0/1:24,0,150	0/0:0,27,246	0/0:0,12,148
OAR1	6873747	.	G	A	131.778	PASS	DP=68;VDB=0.288695;SGB=4.63151;RPBZ=0.546882;MQBZ=1.21826;MQSBZ=-0.725331;BQBZ=0.550883;FS=0;MQ0F=0;AC=2;AN=8;DP4=25,12,3,2;MQ=37	GT:PL	0/0:0,51,255	1/1:176,15,0	0/0:0,27,229	0/0:0,33,255
OAR1	68954883	.	T	C	722.804	PASS	DP=130;VDB=4.02017e-10;SGB=-5.18494;RPBZ=-0.176813;MQBZ=-0.870491;MQSBZ=-0.150934;BQBZ=1.72221;FS=0;MQ0F=0;AC=4;AN=8;DP4=9,12,24,24;MQ=40	GT:PL	0/1:255,0,126	0/0:0,7,179	0/1:255,0,217	1/1:255,48,0
OAR1	68955016	.	C	T	96.0068	PASS	DP=9;VDB=0.0501588;SGB=-1.04402;RPBZ=-1.35287;MQBZ=-1.35225;BQBZ=-0.58554;FS=0;MQ0F=0;AC=6;AN=8;DP4=0,4,0,5;MQ=37	GT:PL	1/1:31,3,0	1/1:51,6,0	1/1:55,6,0	0/0:0,12,107
OAR1	69327580	.	C	T	496.084	PASS	DP=44;VDB=0.00337628;SGB=-3.74272;RPBZ=0.287771;MQBZ=-1.52944;MQSBZ=0.848625;BQBZ=-1.16368;FS=0;MQ0F=0;AC=6;AN=8;DP4=4,2,14,5;MQ=37	GT:PL	0/1:112,0,125	1/1:181,15,0	1/1:199,24,0	0/1:43,0,72
OAR1	69448540	.	A	C	208.414	PASS	DP=36;VDB=0.173752;SGB=1.94896;RPBZ=-0.930078;MQBZ=0.19979;MQSBZ=0.195196;BQBZ=1.91361;FS=0;MQ0F=0;AC=3;AN=8;DP4=8,4,3,4;MQ=40	GT:PL	0/0:0,12,128	0/0:0,18,179	0/1:70,0,65	1/1:183,15,0
OAR1	69614829	.	T	A	92.0511	PASS	DP=25;VDB=0.0162466;SGB=-2.00512;RPBZ=0.672074;BQBZ=-1.5;FS=0;MQ0F=0;AC=3;AN=8;DP4=6,3,4,0;MQ=42	GT:PL	0/0:0,18,211	1/1:101,9,0	0/1:33,0,68	0/0:0,3,42
OAR1	69954712	.	T	C	592.723	PASS	DP=71;VDB=0.000236682;SGB=4.078;RPBZ=0.589612;MQBZ=-0.35081;MQSBZ=0.149679;BQBZ=-0.0369849;FS=0;MQ0F=0.0140845;AC=5;AN=8;DP4=6,8,10,15;MQ=40	GT:PL	1/1:255,30,0	0/0:0,21,214	1/1:194,24,0	0/1:189,0,173
OAR1	69968222	.	C	T	508.051	PASS	DP=140;VDB=5.35024e-11;SGB=4.40467;RPBZ=-1.53441;MQBZ=-1.88127;MQSBZ=2.7603;BQBZ=0.331066;FS=0;MQ0F=0;AC=4;AN=8;DP4=24,24,26,15;MQ=36	GT:PL	0/1:168,0,255	1/1:255,39,0	0/0:0,69,255	0/1:129,0,250
OAR1	70108812	.	G	A	255.017	PASS	DP=122;VDB=0.0449036;SGB=1.06183;RPBZ=1.19948;MQBZ=-0.110772;MQSBZ=-0.148681;BQBZ=0.0572063;FS=0;MQ0F=0;AC=2;AN=8;DP4=27,31,6,6;MQ=39	GT:PL	0/1:167,0,255	0/0:0,51,255	0/0:0,72,255	0/1:127,0,89
OAR1	70150451	.	C	T	477.171	PASS	DP=49;VDB=5.60883e-06;SGB=4.60854;RPBZ=0.635875;MQBZ=-1.25474;MQSBZ=2.16474;BQBZ=-0.667271;FS=0;MQ0F=0;AC=6;AN=8;DP4=4,1,13,10;MQ=38	GT:PL	1/1:75,9,0	0/0:0,15,162	1/1:191,18,0	1/1:255,42,0
OAR1	70323344	.	C	T	639.662	PASS	DP=76;VDB=0.00145392;SGB=4.078;RPBZ=-0.335217;MQBZ=-0.48945;MQSBZ=2.04994;BQBZ=-0.622766;FS=0;MQ0F=0;AC=5;AN=8;DP4=9,7,12,13;MQ=40	GT:PL	1/1:255,30,0	0/0:0,24,247	0/1:178,0,204	1/1:252,24,0
OAR1	70515658	.	G	A	79.5082	PASS	DP=10;VDB=0.0221621;SGB=0.00946272;RPBZ=1.50153;MQBZ=0.816497;FS=0;MQ0F=0;AC=3;AN=8;DP4=6,0,4,0;MQ=41	GT:PL	0/1:54,0,54	0/0:0,6,66	0/0:0,6,66	1/1:66,6,0
OAR1	70515690	.	G	T	94.9188	PASS	DP=26;VDB=0.0221621;SGB=-2.00771;RPBZ=2.78512;MQBZ=0.666667;MQSBZ=-1.08012;BQBZ=0.666667;FS=0;MQ0F=0;AC=2;AN=8;DP4=3,6,4,0;MQ=41	GT:PL	0/1:65,0,70	0/0:0,6,84	0/0:0,12,148	0/1:68,0,33
OAR1	70569341	.	G	A	227.953	PASS	DP=34;VDB=0.0269844;SGB=2.57447;RPBZ=0.879049;MQBZ=1.37437;MQSBZ=0.940966;FS=0;MQ0F=0;AC=2;AN=8;DP4=7,2,5,3;MQ=40	GT:PL	0/0:0,9,92	0/1:165,0,24	0/1:101,0,100	0/0:0,6,84
OAR1	7068236	.	G	A	198.123	PASS	DP=121;VDB=0.000848902;SGB=-43.1945;RPBZ=-2.03653;MQBZ=-4.68177;MQSBZ=0.490698;BQBZ=2.44047;FS=0;MQ0F=0.0247934;AC=3;AN=8;DP4=19,27,9,14;MQ=33	GT:PL	0/1:115,0,211	0/1:116,0,218	0/0:0,8,174	0/1:7,0,255
OAR1	70747921	.	G	A	39.134	PASS	DP=14;VDB=0.02;SGB=-1.03207;RPBZ=0.427327;BQBZ=-1.28198;FS=0;MQ0F=0;AC=2;AN=8;DP4=2,3,2,0;MQ=42	GT:PL	0/1:42,3,0	0/0:0,6,56	0/0:0,6,77	0/1:36,0,36
OAR1	70773123	.	C	T	159.788	PASS	DP=27;VDB=0.00378685;SGB=1.36429;RPBZ=-0.319569;MQBZ=-0.39841;MQSBZ=-1.0351;BQBZ=0.421204;FS=0;MQ0F=0;AC=3;AN=8;DP4=3,6,2,4;MQ=40	GT:PL	1/1:168,15,0	0/0:0,15,183	0/0:0,9,105	0/1:36,0,21
OAR1	70955184	.	C	T	105.554	PASS	DP=54;VDB=0.583998;SGB=-1.62982;RPBZ=1.24271;MQBZ=-0.785309;MQSBZ=-0.264036;BQBZ=-0.0635566;FS=0;MQ0F=0;AC=2;AN=8;DP4=20,6,3,2;MQ=41	GT:PL	0/1:137,0,21	0/0:0,24,230	0/1:6,0,219	0/0:0,24,228
OAR1	70973352	.	A	T	42.1825	PASS	DP=97;VDB=0.00677045;SGB=-7.88834;RPBZ=-0.265502;MQBZ=0.885259;MQSBZ=1.87242;BQBZ=1.70907;FS=0;MQ0F=0;AC=2;AN=8;DP4=36,14,2,3;MQ=39	GT:PL	0/0:6,0,227	0/0:0,48,255	0/1:30,0,255	0/1:51,0,230
OAR1	71007181	.	G	A	390.274	PASS	DP=60;VDB=0.00300975;SGB=-8.51985;RPBZ=4.09804;MQBZ=-1.16355;MQSBZ=1.35247;BQBZ=1.59734;FS=0;MQ0F=0;AC=4;AN=8;DP4=10,8,7,8;MQ=41	GT:PL	0/1:124,0,96	0/1:157,0,96	0/1:28,0,151	0/1:119,0,165
OAR1	71027196	.	G	A	173.66	PASS	DP=43;VDB=0.103091;SGB=7.39213;RPBZ=0.855359;MQBZ=-0.480468;MQSBZ=-0.182065;BQBZ=-0.0590468;FS=0;MQ0F=0;AC=2;AN=8;DP4=9,6,4,3;MQ=39	GT:PL	0/0:0,18,178	0/0:0,18,191	0/0:0,9,117	1/1:218,21,0
OAR1	71086719	.	C	G	108.73	PASS	DP=35;VDB=0.510154;SGB=-2.00771;RPBZ=-0.476412;MQBZ=0.725476;MQSBZ=0.0725476;BQBZ=1.25;FS=0;MQ0F=0;AC=3;AN=8;DP4=9,7,1,3;MQ=40	GT:PL	0/1:75,0,27	0/0:0,21,211	1/1:77,6,0	0/0:0,24,225
OAR1	71094767	.	G	A	187.666	PASS	DP=35;VDB=0.13615;SGB=2.64773;RPBZ=-0.330579;BQBZ=0.326396;FS=0;MQ0F=0;AC=2;AN=8;DP4=8,3,7,1;MQ=42	GT:PL	0/1:162,0,116	0/0:0,3,42	0/1:63,0,88	0/0:0,9,118
OAR1	71464370	.	C	T	78.4364	PASS	DP=26;VDB=0.178985;SGB=0.618465;RPBZ=0.308677;MQBZ=-2.62637;MQSBZ=-0.661783;BQBZ=-1.99431;FS=0;MQ0F=0;AC=3;AN=8;DP4=6,4,1,4;MQ=37	GT:PL	0/1:57,0,33	0/0:0,15,181	0/0:0,12,148	1/1:65,9,0
OAR1	71853535	.	C	T	78.6239	PASS	DP=73;VDB=0.308315;SGB=-7.88738;RPBZ=2.44442;MQBZ=0.797845;MQSBZ=0.882838;BQBZ=0.43999;FS=0;MQ0F=0;AC=3;AN=8;DP4=19,15,2,3;MQ=40	GT:PL	0/1:15,0,220	0/1:12,0,224	0/0:0,36,255	0/1:95,0,142
OAR1	72009784	.	T	G	35.7143	PASS	DP=17;VDB=0.1;SGB=-2.68629;RPBZ=-2.05798;BQBZ=0.534522;FS=0;MQ0F=0;AC=2;AN=8;DP4=4,3,0,2;MQ=42	GT:PL	0/1:42,3,0	0/0:0,6,78	0/0:0,9,118	0/1:33,0,75
OAR1	72372333	.	C	T	63.0094	PASS	DP=13;VDB=0.23997;SGB=-2.00771;RPBZ=0.620633;MQBZ=0;BQBZ=-0.73598;FS=0;MQ0F=0;AC=2;AN=8;DP4=0,9,0,4;MQ=40	GT:PL	0/1:54,0,54	0/0:0,9,81	0/0:0,6,62	0/1:47,0,54
OAR1	7271071	.	G	A	269.269	PASS	DP=30;VDB=0.054192;SGB=0.0284704;RPBZ=0.135825;MQBZ=-0.584223;MQSBZ=-1.434;BQBZ=0.32596;FS=0;MQ0F=0;AC=5;AN=8;DP4=3,5,5,5;MQ=36	GT:PL	0/1:85,0,30	1/1:113,9,0	0/0:0,21,198	1/1:116,12,0
OAR1	72832609	.	A	G	39.0614	PASS	DP=50;VDB=0.036923;SGB=-2.36533;RPBZ=0.336968;MQBZ=0.78618;MQSBZ=-0.900682;BQBZ=0.369274;FS=0;MQ0F=0;AC=2;AN=8;DP4=9,13,2,1;MQ=39	GT:PL	0/1:57,0,185	0/0:0,9,119	0/1:24,0,164	0/0:0,21,184
OAR1	72850069	.	G	A	87.2952	PASS	DP=11;VDB=0.0117389;SGB=0.891771;RPBZ=0.275115;MQBZ=-0.580525;BQBZ=-1.09545;FS=0;MQ0F=0;AC=4;AN=8;DP4=6,0,5,0;MQ=37	GT:PL	0/1:0,3,36	0/1:23,3,0	1/1:107,12,0	0/0:0,15,112
OAR1	72850197	.	T	A	294.516	PASS	DP=57;VDB=0.00368066;SGB=1.06181;RPBZ=2.94047;MQBZ=-1.28436;MQSBZ=0.720833;BQBZ=1.85075;FS=0;MQ0F=0;AC=3;AN=8;DP4=9,15,6,6;MQ=40	GT:PL	0/0:0,30,241	1/1:194,18,0	0/1:146,0,46	0/0:0,36,226
OAR1	72994971	.	A	C	61.9078	PASS	DP=17;VDB=0.0797975;SGB=0.124692;RPBZ=0.196265;MQBZ=-3.32225;BQBZ=-0.854196;FS=0;MQ0F=0;AC=4;AN=8;DP4=7,0,10,0;MQ=25	GT:PL	1/1:42,6,0	0/1:20,0,46	0/1:39,0,90	0/0:0,3,23
OAR1	72994984	.	C	T	51.9888	PASS	DP=25;VDB=0.10087;SGB=0.124692;RPBZ=1.27116;MQBZ=-3.58752;MQSBZ=1.06315;BQBZ=0.273412;FS=0;MQ0F=0;AC=3;AN=8;DP4=8,1,10,0;MQ=27	GT:PL	0/1:45,0,27	0/1:20,0,57	0/1:25,0,101	0/0:0,3,23
OAR1	72995009	.	G	A	73.8852	PASS	DP=55;VDB=0.00699122;SGB=-1.17541;RPBZ=1.37952;MQBZ=-4.86016;MQSBZ=-1.17526;BQBZ=3.03372;FS=0;MQ0F=0;AC=3;AN=8;DP4=14,4,5,7;MQ=31	GT:PL	0/1:46,0,129	0/1:18,0,141	0/1:52,0,174	0/0:0,6,29
OAR1	72995010	.	G	A	73.8856	PASS	DP=56;VDB=0.008038;SGB=-1.17541;RPBZ=1.46803;MQBZ=-4.86016;MQSBZ=-1.17526;BQBZ=2.40293;FS=0;MQ0F=0;AC=3;AN=8;DP4=14,4,5,7;MQ=31	GT:PL	0/1:46,0,129	0/1:18,0,141	0/1:52,0,174	0/0:0,6,25
OAR1	72995024	.	G	A	100.051	PASS	DP=60;VDB=0.0101558;SGB=-0.987961;RPBZ=1.01838;MQBZ=-5.00558;MQSBZ=-0.660311;BQBZ=0.973447;FS=0;MQ0F=0;AC=3;AN=8;DP4=13,6,6,7;MQ=32	GT:PL	0/1:43,0,156	0/1:18,0,155	0/1:81,0,172	0/0:0,6,65
OAR1	72995030	.	A	G	119.151	PASS	DP=60;VDB=0.00905756;SGB=-0.801052;RPBZ=0.628398;MQBZ=-4.66044;MQSBZ=-0.660311;BQBZ=0.694808;FS=0;MQ0F=0;AC=3;AN=8;DP4=12,6,7,7;MQ=32	GT:PL	0/1:81,0,126	0/1:18,0,155	0/1:61,0,172	0/0:0,6,65
OAR1	72995080	.	C	A	156.797	PASS	DP=63;VDB=0.000157181;SGB=-0.797437;RPBZ=0.457558;MQBZ=-4.64594;MQSBZ=-1.12082;BQBZ=-1.0809;FS=0;MQ0F=0;AC=3;AN=8;DP4=9,12,6,8;MQ=34	GT:PL	0/1:37,0,208	0/1:46,0,151	0/1:115,0,196	0/0:0,6,61
OAR1	73655260	.	G	A	167.291	PASS	DP=74;VDB=0.060425;SGB=-0.482272;RPBZ=-1.92946;MQBZ=1.00629;MQSBZ=-1.67511;BQBZ=-0.589537;FS=0;MQ0F=0;AC=2;AN=8;DP4=23,11,4,4;MQ=40	GT:PL	0/0:0,18,196	0/0:0,39,255	0/1:87,0,162	0/1:120,0,176
OAR1	74212288	.	T	C	192.308	PASS	DP=17;VDB=0.0498254;SGB=-0.0654034;RPBZ=-0.458682;MQBZ=-0.801784;MQSBZ=1.06066;BQBZ=-0.534522;FS=0;MQ0F=0;AC=6;AN=8;DP4=1,1,5,2;MQ=37	GT:PL	0/1:0,3,42	1/1:153,12,0	0/1:36,0,36	1/1:43,6,0
OAR1	74376373	.	A	G	123.647	PASS	DP=73;VDB=0.49048;SGB=-0.48012;RPBZ=-1.68638;MQBZ=-1.49386;MQSBZ=-2.4955;BQBZ=-0.594489;FS=0;MQ0F=0;AC=2;AN=8;DP4=15,19,3,5;MQ=39	GT:PL	0/1:13,0,234	0/0:0,24,244	0/1:150,0,127	0/0:0,39,255
OAR1	74443740	.	A	G	269.587	PASS	DP=70;VDB=0.0384824;SGB=9.41878;RPBZ=0.31753;MQBZ=0.561951;MQSBZ=0.462784;BQBZ=1.97465;FS=0;MQ0F=0;AC=3;AN=8;DP4=9,10,10,7;MQ=40	GT:PL	0/0:0,30,255	1/1:255,45,0	0/1:60,0,113	0/0:0,15,168
OAR1	74510761	.	T	A	168.157	PASS	DP=30;VDB=0.0443256;SGB=1.26965;RPBZ=1.93463;MQBZ=-0.682789;MQSBZ=0.980581;BQBZ=0.55876;FS=0;MQ0F=0;AC=4;AN=8;DP4=6,5,3,3;MQ=41	GT:PL	0/0:0,18,196	1/1:72,6,0	1/1:143,12,0	0/0:0,15,173
OAR1	7463587	.	G	A	265.353	PASS	DP=61;VDB=0.0327914;SGB=-1.16574;RPBZ=0.469651;MQBZ=-0.657018;MQSBZ=1.48952;BQBZ=-0.170971;FS=0;MQ0F=0;AC=3;AN=8;DP4=9,14,7,5;MQ=37	GT:PL	0/1:84,0,161	0/1:87,0,132	0/1:134,0,138	0/0:0,18,211
OAR1	74680324	.	C	T	288.121	PASS	DP=45;VDB=0.0954368;SGB=4.58191;RPBZ=-0.356666;MQBZ=-0.797327;MQSBZ=1.55999;BQBZ=-1.19634;FS=0;MQ0F=0;AC=3;AN=8;DP4=6,8,5,6;MQ=38	GT:PL	0/1:154,0,84	0/0:0,12,148	0/0:0,21,203	1/1:179,18,0
OAR1	74928332	.	T	C	578.459	PASS	DP=70;VDB=1.15128e-06;SGB=4.46292;RPBZ=0.322603;MQBZ=-1.33072;MQSBZ=-0.858209;BQBZ=0.726954;FS=0;MQ0F=0;AC=5;AN=8;DP4=10,4,12,13;MQ=41	GT:PL	0/0:0,36,255	1/1:243,24,0	1/1:255,39,0	0/1:126,0,60
OAR1	75014237	.	T	C	228.119	PASS	DP=25;VDB=0.365915;SGB=3.09522;RPBZ=0.231774;MQBZ=-1.25213;MQSBZ=-1.02873;BQBZ=-0.981307;FS=0;MQ0F=0;AC=4;AN=8;DP4=1,3,2,7;MQ=39	GT:PL	0/0:0,6,84	1/1:189,18,0	1/1:84,9,0	0/0:0,6,77
OAR1	75481465	.	C	T	432.191	PASS	DP=37;VDB=0.0128866;SGB=-1.86696;RPBZ=-0.329129;MQBZ=-0.597614;MQSBZ=1.1726;BQBZ=-0.869657;FS=0;MQ0F=0;AC=6;AN=8;DP4=1,4,7,7;MQ=41	GT:PL	1/1:166,15,0	1/1:177,15,0	0/1:63,0,92	0/1:65,0,72
OAR1	75563382	.	T	C	59.1514	PASS	DP=22;VDB=0.166456;SGB=1.90845;RPBZ=-1.12932;MQBZ=0;MQSBZ=2.2921;BQBZ=-0.121349;FS=0;MQ0F=0;AC=2;AN=8;DP4=5,4,1,2;MQ=35	GT:PL	0/0:0,15,134	1/1:100,9,0	0/0:0,9,101	0/0:0,3,32
OAR1	75652290	.	T	C	252.899	PASS	DP=53;VDB=0.00231741;SGB=4.61211;RPBZ=-0.580056;MQBZ=-0.214941;MQSBZ=0;BQBZ=0.970998;FS=0;MQ0F=0.0188679;AC=2;AN=8;DP4=7,13,5,6;MQ=37	GT:PL	0/0:0,24,243	0/1:200,0,18	0/1:92,0,162	0/0:0,15,131
OAR1	75830672	.	G	T	385.63	PASS	DP=66;VDB=0.00263198;SGB=-0.416123;RPBZ=1.44276;MQBZ=0.232505;MQSBZ=-0.158337;BQBZ=-0.649111;FS=0;MQ0F=0;AC=4;AN=8;DP4=12,9,11,5;MQ=39	GT:PL	0/1:56,0,128	1/1:181,18,0	0/1:192,0,91	0/0:0,39,255
OAR1	75874313	.	G	A	340.152	PASS	DP=52;VDB=0.00288145;SGB=-0.397038;RPBZ=0.678962;MQBZ=-2.3132;MQSBZ=1.19511;BQBZ=-0.683107;FS=0;MQ0F=0;AC=4;AN=8;DP4=9,9,8,8;MQ=38	GT:PL	0/1:129,0,162	0/0:0,15,176	0/1:33,0,169	1/1:222,27,0
OAR1	76369574	.	T	G	211.07	PASS	DP=18;VDB=9.8467e-05;SGB=-0.381925;RPBZ=2.40312;MQBZ=-1.04447;MQSBZ=-0.660578;BQBZ=-1.1726;FS=0;MQ0F=0;AC=6;AN=8;DP4=1,3,1,7;MQ=40	GT:PL	0/1:0,3,42	1/1:137,12,0	0/1:52,0,99	1/1:62,6,0
OAR1	76369598	.	C	T	71.3863	PASS	DP=18;VDB=0.11189;SGB=-2.36533;RPBZ=-2.55958;MQBZ=0.852803;MQSBZ=-0.660578;BQBZ=1.91485;FS=0;MQ0F=0;AC=2;AN=8;DP4=1,8,1,2;MQ=40	GT:PL	0/1:42,3,0	0/0:0,12,137	0/1:69,0,77	0/0:0,6,62
OAR1	7678559	.	G	A	66.9292	PASS	DP=14;VDB=0.00299537;SGB=1.55364;RPBZ=-1.37557;MQBZ=0.886405;BQBZ=-2.62244;FS=0;MQ0F=0;AC=3;AN=8;DP4=5,0,6,0;MQ=35	GT:PL	0/0:0,3,36	0/1:22,0,35	0/0:0,6,56	1/1:87,15,0
OAR1	77992992	.	C	T	269.035	PASS	DP=94;VDB=0.000406845;SGB=1.44808;RPBZ=0.686998;MQBZ=-1.386;MQSBZ=-1.82991;BQBZ=-0.604552;FS=0;MQ0F=0.0106383;AC=2;AN=8;DP4=20,22,7,6;MQ=37	GT:PL	0/0:0,42,255	0/0:0,48,255	0/1:148,0,208	0/1:160,0,99
OAR1	78025439	.	G	C	212.618	PASS	DP=31;VDB=0.0209676;SGB=8.72037;RPBZ=0.678162;MQBZ=-0.65192;MQSBZ=0.434613;BQBZ=0;FS=0;MQ0F=0;AC=2;AN=8;DP4=4,4,5,4;MQ=39	GT:PL	0/0:0,3,36	0/0:0,3,42	1/1:255,27,0	0/0:0,18,207
OAR1	79349229	.	T	C	305.564	PASS	DP=70;VDB=0.0636631;SGB=9.5208;RPBZ=-0.423417;MQBZ=0.925251;MQSBZ=-0.329316;BQBZ=2.39424;FS=0;MQ0F=0;AC=3;AN=8;DP4=16,7,5,13;MQ=39	GT:PL	0/0:0,18,189	1/1:255,39,0	0/1:96,0,194	0/0:0,24,223
OAR1	79514288	.	T	C	138.463	PASS	DP=27;VDB=0.187998;SGB=3.78388;RPBZ=-1.07258;BQBZ=0.745356;FS=0;MQ0F=0;AC=2;AN=8;DP4=5,4,3,2;MQ=42	GT:PL	0/0:0,3,42	1/1:181,15,0	0/0:0,15,173	0/0:0,9,118
OAR1	80433898	.	T	C	302.42	PASS	DP=28;VDB=0.00337421;SGB=-3.12878;RPBZ=1.51789;MQBZ=-0.0877058;MQSBZ=-0.580119;BQBZ=0.175091;FS=0;MQ0F=0;AC=6;AN=8;DP4=1,4,6,4;MQ=40	GT:PL	1/1:152,12,0	0/1:14,0,75	1/1:146,12,0	0/1:30,0,87
OAR1	8084516	.	A	C	76.6842	PASS	DP=13;VDB=0.00722648;SGB=4.97668;RPBZ=0.723109;MQBZ=-0.671775;BQBZ=-0.84073;FS=0;MQ0F=0;AC=2;AN=8;DP4=6,0,6,0;MQ=33	GT:PL	0/0:0,3,36	0/0:0,6,55	0/0:0,9,78	1/1:119,18,0
OAR1	8084637	.	A	T	93.8736	PASS	DP=45;VDB=0.152186;SGB=-10.3495;RPBZ=0.0237731;MQBZ=-3.03547;MQSBZ=-0.146222;BQBZ=-2.68867;FS=0;MQ0F=0;AC=3;AN=8;DP4=8,12,4,5;MQ=34	GT:PL	0/0:0,3,110	1/1:99,15,0	0/1:38,0,92	0/0:0,42,255
OAR1	8084644	.	A	C	160.347	PASS	DP=42;VDB=0.0809605;SGB=-10.3495;RPBZ=0.0743082;MQBZ=-2.32836;MQSBZ=0.129255;BQBZ=-2.00647;FS=0;MQ0F=0;AC=4;AN=8;DP4=8,11,4,5;MQ=35	GT:PL	0/1:24,0,107	1/1:117,15,0	0/1:63,0,87	0/0:0,39,255
OAR1	81170833	.	C	T	202.989	PASS	DP=38;VDB=0.357952;SGB=2.57447;RPBZ=1.26375;MQBZ=-0.203323;MQSBZ=1.35148;BQBZ=1.1847;FS=0;MQ0F=0;AC=3;AN=8;DP4=6,6,5,3;MQ=38	GT:PL	0/0:0,18,199	1/1:183,15,0	0/1:65,0,11	0/0:0,15,161
OAR1	81313684	.	G	A	50.6352	PASS	DP=7;VDB=0.166456;SGB=1.11484;RPBZ=-0.356753;MQBZ=1.32288;BQBZ=1.34164;FS=0;MQ0F=0;AC=2;AN=8;DP4=0,4,0,3;MQ=39	GT:PL	0/0:0,3,36	0/0:0,3,32	1/1:90,9,0	0/0:0,6,51
OAR1	8340851	.	C	T	437.376	PASS	DP=88;VDB=0.000364911;SGB=0.735;RPBZ=-3.09568;MQBZ=-0.375412;MQSBZ=0.0683821;BQBZ=0.862392;FS=0;MQ0F=0;AC=3;AN=8;DP4=11,19,14,8;MQ=32	GT:PL	0/1:170,0,105	0/1:227,0,129	0/0:0,45,255	0/1:80,0,93
OAR1	84426844	.	C	A	133.632	PASS	DP=35;VDB=0.220895;SGB=-2.22809;RPBZ=0.26677;MQBZ=-1.24264;MQSBZ=-0.706953;BQBZ=-0.5699;FS=0;MQ0F=0;AC=3;AN=8;DP4=6,7,4,2;MQ=38	GT:PL	0/0:0,21,208	0/1:63,0,99	0/1:53,0,72	0/1:57,0,33
OAR1	84488797	.	C	G	186.104	PASS	DP=59;VDB=0.00927835;SGB=12.9307;RPBZ=-0.542553;MQBZ=-0.553912;MQSBZ=-0.946963;BQBZ=-0.69838;FS=0;MQ0F=0;AC=2;AN=8;DP4=9,13,1,10;MQ=41	GT:PL	1/1:231,33,0	0/0:0,21,222	0/0:0,18,196	0/0:0,27,255
OAR1	84585332	.	G	A	470.23	PASS	DP=138;VDB=0.000101423;SGB=19.0735;RPBZ=-2.70513;MQBZ=-0.875782;MQSBZ=1.75308;BQBZ=-0.611022;FS=0;MQ0F=0;AC=2;AN=8;DP4=21,27,18,14;MQ=39	GT:PL	0/0:0,66,255	0/1:255,0,126	0/1:255,0,120	0/0:0,39,255
OAR1	8486525	.	C	T	938.773	PASS	DP=115;VDB=2.18481e-07;SGB=-5.27756;RPBZ=1.20919;MQBZ=-1.36614;MQSBZ=0.585956;BQBZ=-1.37242;FS=0;MQ0F=0;AC=6;AN=8;DP4=6,6,30,20;MQ=39	GT:PL	0/1:243,0,187	1/1:255,63,0	0/1:225,0,141	1/1:255,27,0
OAR1	85783414	.	G	A	266.203	PASS	DP=45;VDB=0.000398539;SGB=3.97131;RPBZ=1.83774;MQBZ=1.4771;MQSBZ=1.12815;BQBZ=2.24781;FS=0;MQ0F=0;AC=2;AN=8;DP4=12,3,6,4;MQ=39	GT:PL	0/0:0,12,133	0/1:210,0,29	0/1:95,0,112	0/0:0,12,153
OAR1	85893441	.	C	T	268.172	PASS	DP=92;VDB=0.0569166;SGB=-28.6712;RPBZ=-1.22899;MQBZ=0.900102;MQSBZ=-0.0795145;BQBZ=-0.671985;FS=0;MQ0F=0;AC=3;AN=8;DP4=20,17,2,12;MQ=40	GT:PL	0/0:0,3,255	1/1:219,24,0	0/0:0,9,255	0/1:92,0,197
OAR1	85933562	.	C	T	300.84	PASS	DP=111;VDB=0.0287943;SGB=-14.0321;RPBZ=0.692352;MQBZ=-1.42092;MQSBZ=0.27683;BQBZ=-0.305227;FS=0;MQ0F=0;AC=3;AN=8;DP4=21,28,9,6;MQ=39	GT:PL	0/1:27,0,255	0/1:116,0,255	0/0:0,42,255	0/1:199,0,164
OAR1	86028057	.	T	C	107.177	PASS	DP=9;VDB=0.0435222;SGB=-2.73266;RPBZ=-0.983904;MQBZ=-0.894427;BQBZ=1.11803;FS=0;MQ0F=0;AC=6;AN=8;DP4=0,4,0,5;MQ=40	GT:PL	1/1:66,6,0	0/1:15,0,54	0/1:27,0,57	1/1:36,3,0
OAR1	86412543	.	T	G	48.8309	PASS	DP=11;VDB=0.0785113;SGB=1.56341;RPBZ=0.20459;MQBZ=-0.130289;BQBZ=1.1726;FS=0;MQ0F=0;AC=2;AN=8;DP4=8,0,3,0;MQ=39	GT:PL	0/0:0,9,79	0/0:0,9,81	1/1:90,9,0	0/0:0,6,58
OAR1	86464657	.	C	T	386.326	PASS	DP=65;VDB=6.11779e-05;SGB=-8.82894;RPBZ=-0.698566;MQBZ=-0.878104;MQSBZ=-0.907829;BQBZ=-1.94436;FS=0;MQ0F=0;AC=4;AN=8;DP4=10,9,10,6;MQ=40	GT:PL	0/1:92,0,148	0/1:101,0,165	0/1:85,0,69	0/1:146,0,163
OAR1	86561130	.	G	A	804.352	PASS	DP=91;VDB=1.64463e-08;SGB=-4.80141;RPBZ=-0.867458;MQBZ=1.28664;MQSBZ=1.23522;BQBZ=0.260413;FS=0;MQ0F=0;AC=6;AN=8;DP4=6,3,28,16;MQ=39	GT:PL	0/1:209,0,72	1/1:213,21,0	1/1:255,63,0	0/1:167,0,144
OAR1	86806918	.	A	G	210.179	PASS	DP=53;VDB=0.00378453;SGB=13.923;RPBZ=-0.523219;MQBZ=0.849837;MQSBZ=1.10195;BQBZ=2.40485;FS=0;MQ0F=0;AC=2;AN=8;DP4=10,8,4,9;MQ=41	GT:PL	0/0:0,21,212	1/1:255,39,0	0/0:0,15,177	0/0:0,18,175
OAR1	86944771	.	C	T	653.6	PASS	DP=84;VDB=0.00100077;SGB=-4.29503;RPBZ=-1.13346;MQBZ=-0.151265;MQSBZ=1.03439;BQBZ=0.0865685;FS=0;MQ0F=0;AC=5;AN=8;DP4=8,10,16,15;MQ=37	GT:PL	0/1:198,0,55	1/1:255,42,0	0/1:73,0,216	0/1:167,0,150
OAR1	87079274	.	T	C	271.061	PASS	DP=42;VDB=0.0509415;SGB=3.91527;RPBZ=0.0312803;MQBZ=-0.741908;MQSBZ=-1.32378;BQBZ=-0.188108;FS=0;MQ0F=0;AC=3;AN=8;DP4=5,8,3,7;MQ=40	GT:PL	0/0:0,9,81	1/1:143,12,0	0/1:172,0,121	0/0:0,18,193
OAR1	87096458	.	G	C	347.418	PASS	DP=94;VDB=0.000292783;SGB=11.5841;RPBZ=0.0561471;MQBZ=-0.653702;MQSBZ=-0.599539;BQBZ=0.353822;FS=0;MQ0F=0;AC=3;AN=8;DP4=12,19,12,9;MQ=38	GT:PL	0/0:0,27,255	1/1:255,45,0	0/1:138,0,255	0/0:0,18,195
OAR1	88267918	.	A	T	153.726	PASS	DP=31;VDB=0.358309;SGB=1.24088;RPBZ=-1.46179;BQBZ=1.36753;FS=0;MQ0F=0;AC=2;AN=8;DP4=5,6,2,4;MQ=42	GT:PL	0/1:94,0,30	0/0:0,9,101	0/0:0,9,113	0/1:98,0,124
OAR1	88281861	.	G	T	276.554	PASS	DP=96;VDB=0.00739455;SGB=1.06183;RPBZ=-0.664148;MQBZ=2.03502;MQSBZ=-0.574377;BQBZ=0.807828;FS=0;MQ0F=0;AC=2;AN=8;DP4=22,21,8,4;MQ=40	GT:PL	0/1:139,0,255	0/0:0,27,248	0/0:0,39,255	0/1:177,0,253
OAR1	88445432	.	G	C	40.9774	PASS	DP=71;VDB=0.0983484;SGB=-2.36533;RPBZ=-1.59679;MQBZ=-0.983242;MQSBZ=-0.145893;BQBZ=1.21309;FS=0;MQ0F=0;AC=2;AN=8;DP4=23,14,2,1;MQ=40	GT:PL	0/1:57,0,198	0/0:0,42,255	0/1:25,0,87	0/0:0,36,255
OAR1	88470522	.	G	A	191.51	PASS	DP=72;VDB=0.550378;SGB=-0.0966342;RPBZ=-0.551129;MQBZ=0.225521;MQSBZ=-0.330021;BQBZ=-0.856179;FS=0;MQ0F=0;AC=2;AN=8;DP4=13,18,6,3;MQ=40	GT:PL	0/0:0,12,148	0/0:0,33,255	0/1:104,0,222	0/1:127,0,214
OAR1	88607510	.	C	T	721.42	PASS	DP=70;VDB=1.22076e-05;SGB=6.28796;RPBZ=0.316431;MQBZ=-0.335709;MQSBZ=0.628169;BQBZ=-1.34634;FS=0;MQ0F=0;AC=6;AN=8;DP4=2,2,15,21;MQ=38	GT:PL	0/0:0,12,151	1/1:255,33,0	1/1:255,39,0	1/1:255,36,0
OAR1	89150574	.	A	G	74.2361	PASS	DP=23;VDB=0.397076;SGB=-2.00512;RPBZ=-0.52458;MQBZ=-0.46662;MQSBZ=-1.51633;BQBZ=1.1462;FS=0;MQ0F=0;AC=3;AN=8;DP4=6,5,0,4;MQ=37	GT:PL	0/0:0,6,84	0/1:36,0,8	1/1:81,9,0	0/0:0,24,203
OAR1	89647798	.	G	A	305.353	PASS	DP=38;VDB=0.332435;SGB=-7.59235;RPBZ=-2.21443;MQBZ=-0.225073;MQSBZ=-0.503279;BQBZ=0.775302;FS=0;MQ0F=0;AC=4;AN=8;DP4=1,9,5,7;MQ=40	GT:PL	0/1:93,0,99	0/1:82,0,69	0/1:93,0,12	0/1:75,0,85
OAR1	89719166	.	A	G	316.025	PASS	DP=50;VDB=0.056073;SGB=5.27335;RPBZ=1.93243;MQBZ=-1.27145;MQSBZ=-1.10411;BQBZ=0.29942;FS=0;MQ0F=0;AC=3;AN=8;DP4=8,6,5,7;MQ=41	GT:PL	0/0:0,9,113	1/1:198,21,0	0/1:163,0,24	0/0:0,30,255
OAR1	90144808	.	G	C	282.472	PASS	DP=35;VDB=0.122175;SGB=1.63214;RPBZ=0.965411;MQBZ=-0.707107;MQSBZ=-1.25357;BQBZ=-0.707107;FS=0;MQ0F=0;AC=4;AN=8;DP4=3,3,8,4;MQ=41	GT:PL	1/1:84,6,0	0/0:0,12,153	0/1:222,0,12	0/1:18,0,36
OAR1	90302918	.	C	T	91.8977	PASS	DP=42;VDB=0.0467807;SGB=-2.00512;RPBZ=0.0814129;MQBZ=0.663469;MQSBZ=0.956438;BQBZ=0.987456;FS=0;MQ0F=0;AC=2;AN=8;DP4=13,6,3,1;MQ=41	GT:PL	0/1:98,0,114	0/0:0,27,255	0/1:33,0,68	0/0:0,12,121
OAR1	91123228	.	G	A	241.915	PASS	DP=30;VDB=0.00229481;SGB=-3.18395;RPBZ=-0.498764;MQBZ=-1.83981;MQSBZ=0.338346;BQBZ=-0.729293;FS=0;MQ0F=0;AC=5;AN=8;DP4=6,1,5,5;MQ=37	GT:PL	0/1:97,0,111	1/1:142,12,0	0/1:41,0,33	0/1:0,0,63
OAR1	91235047	.	G	C	454.992	PASS	DP=46;VDB=0.00209146;SGB=2.14877;RPBZ=-0.780038;MQBZ=0.832495;MQSBZ=-1.29545;BQBZ=0.888175;FS=0;MQ0F=0;AC=4;AN=8;DP4=2,8,9,8;MQ=38	GT:PL	0/0:0,12,117	1/1:255,27,0	0/1:144,0,110	0/1:99,0,58
OAR1	92727476	.	A	T	142.478	PASS	DP=23;VDB=0.170249;SGB=0.618465;RPBZ=-0.0841971;MQBZ=-1.18322;MQSBZ=-0.707107;BQBZ=0.845154;FS=0;MQ0F=0;AC=3;AN=8;DP4=3,4,1,4;MQ=41	GT:PL	0/0:0,6,84	1/1:119,9,0	0/1:66,0,33	0/0:0,12,130
OAR1	92780899	.	C	T	180.556	PASS	DP=42;VDB=0.0663569;SGB=2.57447;RPBZ=0.0728716;MQBZ=-0.426299;MQSBZ=-0.426299;BQBZ=-0.426299;FS=0;MQ0F=0;AC=3;AN=8;DP4=8,5,5,3;MQ=40	GT:PL	0/1:96,0,161	0/0:0,12,153	0/0:0,12,127	1/1:129,15,0
OAR1	92780927	.	C	T	115.687	PASS	DP=69;VDB=0.173131;SGB=-1.63269;RPBZ=0.974401;MQBZ=0.557871;MQSBZ=-0.516747;BQBZ=0.407779;FS=0;MQ0F=0;AC=2;AN=8;DP4=21,12,4,1;MQ=41	GT:PL	0/0:0,36,255	0/1:101,0,96	0/1:54,0,164	0/0:0,36,255
OAR1	92806506	.	T	G	100.749	PASS	DP=21;VDB=0.0130817;SGB=7.39213;RPBZ=-0.159387;MQBZ=0.679155;BQBZ=0.733799;FS=0;MQ0F=0;AC=2;AN=8;DP4=13,0,7,0;MQ=38	GT:PL	0/0:0,15,126	0/0:0,9,81	0/0:0,15,117	1/1:145,21,0
OAR1	9300966	.	G	A	362.84	PASS	DP=73;VDB=0.00132533;SGB=8.01377;RPBZ=-0.829206;MQBZ=-0.3263;MQSBZ=1.39316;BQBZ=0.732303;FS=0;MQ0F=0;AC=2;AN=8;DP4=11,14,9,7;MQ=38	GT:PL	0/0:0,18,174	0/1:179,0,176	0/1:223,0,78	0/0:0,27,249
OAR1	93575304	.	G	T	714.035	PASS	DP=83;VDB=0.00704224;SGB=5.17803;RPBZ=0.745753;MQBZ=-0.668831;MQSBZ=1.94555;BQBZ=0.0803272;FS=0;MQ0F=0;AC=6;AN=8;DP4=9,9,12,17;MQ=39	GT:PL	1/1:255,27,0	1/1:255,30,0	1/1:249,30,0	0/0:0,54,255
OAR1	93575370	.	T	C	210.491	PASS	DP=44;VDB=0.194572;SGB=10.0035;RPBZ=0.559263;MQBZ=0.322172;MQSBZ=0.754487;BQBZ=-0.96371;FS=0;MQ0F=0;AC=2;AN=8;DP4=4,9,4,6;MQ=39	GT:PL	0/0:0,12,128	0/0:0,15,155	0/0:0,12,135	1/1:255,30,0
OAR1	93614338	.	G	C	469.479	PASS	DP=51;VDB=0.00587145;SGB=3.63754;RPBZ=-0.921918;MQBZ=-0.0971497;MQSBZ=-1.51603;BQBZ=-0.0651433;FS=0;MQ0F=0;AC=6;AN=8;DP4=4,3,15,7;MQ=36	GT:PL	1/1:255,30,0	1/1:216,33,0	1/1:42,3,0	0/0:0,21,215
OAR1	93766322	.	T	C	527.782	PASS	DP=43;VDB=0.000235202;SGB=2.81695;RPBZ=-0.349252;MQBZ=0.808507;MQSBZ=-0.703063;BQBZ=-0.193256;FS=0;MQ0F=0;AC=6;AN=8;DP4=0,4,12,8;MQ=39	GT:PL	1/1:113,9,0	1/1:218,24,0	1/1:240,27,0	0/0:0,12,118
OAR1	93826505	.	A	C	137.689	PASS	DP=14;VDB=0.00923447;SGB=-2.73266;RPBZ=-2.55841;MQBZ=1.67705;MQSBZ=-1.34164;BQBZ=2.73861;FS=0;MQ0F=0;AC=4;AN=8;DP4=0,4,4,1;MQ=39	GT:PL	0/1:36,0,17	0/1:36,0,30	0/1:36,0,26	0/1:68,0,27
OAR1	94325861	.	G	A	238.163	PASS	DP=84;VDB=0.00176394;SGB=1.44838;RPBZ=0.159854;MQBZ=-1.39439;MQSBZ=-0.623076;BQBZ=-0.720693;FS=0;MQ0F=0;AC=3;AN=8;DP4=18,15,9,4;MQ=38	GT:PL	0/1:54,0,205	0/0:0,39,255	0/0:0,36,255	1/1:230,33,0
OAR1	94604499	.	A	G	49.0385	PASS	DP=8;VDB=0.0665622;SGB=-2.48239;RPBZ=1.01643;MQBZ=-0.992157;BQBZ=1;FS=0;MQ0F=0;AC=4;AN=8;DP4=4,0,4,0;MQ=33	GT:PL	0/1:30,0,30	0/1:30,0,30	0/0:0,6,56	1/1:29,6,0
OAR1	94604625	.	C	A	335.26	PASS	DP=54;VDB=0.193433;SGB=-0.939261;RPBZ=0.201095;MQBZ=0.18754;MQSBZ=-2.31476;BQBZ=1.27832;FS=0;MQ0F=0;AC=4;AN=8;DP4=8,10,7,6;MQ=39	GT:PL	0/1:119,0,98	0/1:24,0,135	1/1:236,24,0	0/0:0,30,232
OAR1	94736751	.	C	A	72.4299	PASS	DP=39;VDB=0.817917;SGB=-8.50453;RPBZ=2.36737;MQBZ=0.117054;MQSBZ=1.70111;BQBZ=2.79087;FS=0;MQ0F=0;AC=2;AN=8;DP4=18,4,2,4;MQ=38	GT:PL	0/1:21,0,84	0/0:0,6,88	0/1:91,0,202	0/0:0,9,100
OAR1	95214182	.	G	C	99.5949	PASS	DP=36;VDB=0.145712;SGB=-1.63269;RPBZ=-1.25374;MQBZ=-0.271448;MQSBZ=-0.992909;BQBZ=-1.37657;FS=0;MQ0F=0;AC=2;AN=8;DP4=10,6,2,3;MQ=40	GT:PL	0/1:71,0,30	0/1:68,0,33	0/0:0,15,144	0/0:0,27,245
OAR1	95249235	.	G	C	682.093	PASS	DP=82;VDB=0.000392138;SGB=-4.19483;RPBZ=-0.0631545;MQBZ=-0.887881;MQSBZ=0.480639;BQBZ=0.715984;FS=0;MQ0F=0;AC=6;AN=8;DP4=8,6,18,12;MQ=41	GT:PL	1/1:166,15,0	0/1:91,0,101	0/1:209,0,255	1/1:255,42,0
OAR1	95420955	.	G	C	174.632	PASS	DP=32;VDB=0.00310888;SGB=1.94896;RPBZ=0.0979508;MQBZ=-1.19523;MQSBZ=0.942809;BQBZ=0.293445;FS=0;MQ0F=0;AC=2;AN=8;DP4=5,5,4,3;MQ=40	GT:PL	0/1:141,0,24	0/0:0,6,77	0/1:72,0,65	0/0:0,15,158
OAR1	95584639	.	C	T	430.542	PASS	DP=62;VDB=0.0205796;SGB=-0.0279329;RPBZ=-0.132643;MQBZ=-1.63611;MQSBZ=1.78714;BQBZ=-0.948991;FS=0;MQ0F=0;AC=3;AN=8;DP4=8,9,9,9;MQ=39	GT:PL	0/1:191,0,18	0/1:67,0,71	0/1:214,0,12	0/0:0,36,255
OAR1	95685762	.	G	A	532.624	PASS	DP=71;VDB=0.00271253;SGB=-10.6726;RPBZ=1.82428;MQBZ=0.148909;MQSBZ=1.71899;BQBZ=0.248707;FS=0;MQ0F=0;AC=5;AN=8;DP4=10,9,10,12;MQ=40	GT:PL	0/1:27,0,118	0/1:181,0,233	0/1:201,0,135	1/1:163,15,0
OAR1	9573053	.	T	C	213.84	PASS	DP=59;VDB=0.0941654;SGB=-0.0958944;RPBZ=-1.36651;MQBZ=0;MQSBZ=1.26428;BQBZ=0.533835;FS=0;MQ0F=0;AC=2;AN=8;DP4=16,10,3,6;MQ=40	GT:PL	0/0:0,30,255	0/1:66,0,110	0/0:0,33,255	0/1:187,0,12
OAR1	95773109	.	C	T	128.801	PASS	DP=57;VDB=0.0105128;SGB=-1.24859;RPBZ=-1.74036;MQBZ=-0.734399;MQSBZ=-0.701133;BQBZ=0.0550911;FS=0;MQ0F=0;AC=3;AN=8;DP4=15,13,3,3;MQ=40	GT:PL	1/1:162,15,0	0/0:0,33,255	0/1:12,0,242	0/0:0,24,232
OAR1	96312915	.	C	T	379.049	PASS	DP=40;VDB=0.00291832;SGB=0.901499;RPBZ=-0.21992;MQBZ=0.426299;MQSBZ=-2.04939;BQBZ=-0.238076;FS=0;MQ0F=0;AC=5;AN=8;DP4=7,1,7,6;MQ=40	GT:PL	1/1:169,15,0	0/1:72,0,65	0/0:0,18,173	1/1:183,18,0
OAR1	96320681	.	T	C	473.477	PASS	DP=73;VDB=2.4817e-05;SGB=0.938411;RPBZ=1.98094;MQBZ=-0.963986;MQSBZ=-0.486035;BQBZ=-0.0134048;FS=0;MQ0F=0;AC=4;AN=8;DP4=9,12,10,13;MQ=38	GT:PL	0/1:121,0,126	0/1:141,0,200	0/0:0,24,219	1/1:255,39,0
OAR1	96686956	.	T	C	44.0329	PASS	DP=13;VDB=0.06;SGB=-1.03207;RPBZ=-1.1619;MQBZ=0.632456;MQSBZ=0.866025;BQBZ=0.632456;FS=0;MQ0F=0;AC=3;AN=8;DP4=4,1,0,2;MQ=39	GT:PL	0/1:42,3,0	0/0:0,12,125	0/1:42,3,0	0/1:0,3,42
OAR1	96703303	.	C	T	396.608	PASS	DP=76;VDB=0.0885475;SGB=12.9352;RPBZ=-1.83473;MQBZ=1.20801;MQSBZ=-1.13553;BQBZ=0.527221;FS=0;MQ0F=0;AC=3;AN=8;DP4=13,7,10,13;MQ=40	GT:PL	0/0:0,24,214	0/1:187,0,128	1/1:255,48,0	0/0:0,21,171
OAR1	96872787	.	T	C	139.056	PASS	DP=10;VDB=0.00691043;SGB=0.254986;RPBZ=-0.45723;MQBZ=0;BQBZ=-0.654654;FS=0;MQ0F=0;AC=6;AN=8;DP4=3,0,7,0;MQ=36	GT:PL	1/1:23,3,0	0/0:0,9,81	1/1:36,3,0	1/1:120,15,0
OAR1	96872903	.	C	T	307.43	PASS	DP=53;VDB=0.00213645;SGB=-0.969364;RPBZ=-3.03083;MQBZ=-1.24059;MQSBZ=0.310148;BQBZ=-1.73368;FS=0;MQ0F=0;AC=4;AN=8;DP4=7,12,6,7;MQ=39	GT:PL	0/1:105,0,82	1/1:186,21,0	0/1:60,0,184	0/0:0,30,255
OAR1	96944133	.	G	T	276.816	PASS	DP=41;VDB=0.357225;SGB=-7.89791;RPBZ=4.00182;MQBZ=-2.20223;MQSBZ=-0.506714;BQBZ=1.50199;FS=0;MQ0F=0;AC=5;AN=8;DP4=10,3,6,7;MQ=37	GT:PL	1/1:42,3,0	0/1:80,0,137	0/1:118,0,141	0/1:74,0,60
OAR1	97584834	.	C	T	162.623	PASS	DP=49;VDB=0.0978135;SGB=-28.6712;RPBZ=2.14464;MQBZ=-0.319738;BQBZ=3.14763;FS=0;MQ0F=0;AC=4;AN=8;DP4=34,0,14,0;MQ=38	GT:PL	0/1:47,0,98	0/1:6,0,122	0/1:40,0,135	0/1:109,0,88
OAR1	97874755	.	G	T	204.657	PASS	DP=84;VDB=0.251355;SGB=-0.0964228;RPBZ=0.534001;MQBZ=1.31712;MQSBZ=1.31094;BQBZ=0.661445;FS=0;MQ0F=0;AC=2;AN=8;DP4=18,17,7,2;MQ=40	GT:PL	0/1:74,0,169	0/0:0,36,255	0/0:0,27,223	0/1:170,0,213
OAR1	98338200	.	A	G	156.407	PASS	DP=16;VDB=0.00176437;SGB=2.55251;RPBZ=-0.950799;MQBZ=-0.581763;BQBZ=1;FS=0;MQ0F=0;AC=4;AN=8;DP4=0,8,0,8;MQ=37	GT:PL	0/0:0,6,66	1/1:110,12,0	1/1:93,12,0	0/0:0,18,117
OAR1	98397900	.	A	G	30.5555	PASS	DP=339;VDB=1.75022e-05;SGB=-89.992;RPBZ=1.037;MQBZ=-11.4882;MQSBZ=1.4412;BQBZ=3.97351;FS=0;MQ0F=0.0471976;AC=4;AN=8;DP4=60,71,30,22;MQ=32	GT:PL	0/1:11,0,255	0/1:32,0,255	0/1:18,0,255	0/1:22,0,255
OAR1	98397911	.	T	C	891.699	PASS	DP=348;VDB=6.75861e-08;SGB=-104.515;RPBZ=-0.470048;MQBZ=4.61453;MQSBZ=0.144242;BQBZ=0.949223;FS=0;MQ0F=0.0488506;AC=4;AN=8;DP4=61,69,25,36;MQ=32	GT:PL	0/1:243,0,255	0/1:199,0,255	0/1:233,0,255	0/1:255,0,255
OAR1	98397916	.	G	T	36.3057	PASS	DP=350;VDB=2.97033e-05;SGB=-91.6057;RPBZ=0.48932;MQBZ=-11.6721;MQSBZ=0.342352;BQBZ=1.25858;FS=0;MQ0F=0.0485714;AC=3;AN=8;DP4=59,79,25,28;MQ=32	GT:PL	0/1:22,0,255	0/1:23,0,255	0/0:1,0,255	0/1:38,0,255
OAR1	98418285	.	A	T	368.475	PASS	DP=170;VDB=0.000189773;SGB=21.3953;RPBZ=-0.570086;MQBZ=-2.92295;MQSBZ=1.78437;BQBZ=-1.16921;FS=0;MQ0F=0;AC=3;AN=8;DP4=31,28,21,14;MQ=39	GT:PL	0/0:0,75,255	0/1:159,0,251	1/1:255,39,0	0/0:0,69,255
OAR1	98476681	.	C	T	121.448	PASS	DP=42;VDB=0.266887;SGB=-1.24859;RPBZ=-0.0885422;MQBZ=0.169606;MQSBZ=0.774932;BQBZ=-1.35487;FS=0;MQ0F=0;AC=3;AN=8;DP4=8,13,3,3;MQ=38	GT:PL	0/0:0,42,255	0/1:10,0,26	1/1:156,15,0	0/0:0,18,189
OAR1	98576492	.	G	A	543.521	PASS	DP=72;VDB=0.00272416;SGB=-10.9799;RPBZ=1.626;MQBZ=1.61847;MQSBZ=0.211105;BQBZ=-1.08583;FS=0;MQ0F=0;AC=5;AN=8;DP4=9,9,9,14;MQ=41	GT:PL	0/1:154,0,57	0/1:62,0,211	1/1:249,27,0	0/1:118,0,212
OAR1	98749394	.	G	A	144.485	PASS	DP=35;VDB=0.281015;SGB=-1.63269;RPBZ=0.875869;MQBZ=1.02062;MQSBZ=-0.522233;BQBZ=0.707107;FS=0;MQ0F=0;AC=4;AN=8;DP4=9,7,1,4;MQ=39	GT:PL	1/1:119,9,0	0/0:0,15,149	0/0:0,33,255	1/1:72,6,0
OAR1	98814417	.	C	G	148.957	PASS	DP=48;VDB=0.168702;SGB=-1.24859;RPBZ=-2.04323;MQBZ=1.07772;MQSBZ=-1.64951;BQBZ=1.96071;FS=0;MQ0F=0;AC=2;AN=8;DP4=8,15,3,3;MQ=40	GT:PL	0/0:0,27,248	0/1:30,0,107	0/1:158,0,80	0/0:0,21,225
OAR1	98846678	.	A	T	35.8151	PASS	DP=29;VDB=0.0349627;SGB=-2.36533;RPBZ=-2.25622;MQBZ=0.591608;MQSBZ=0.591608;BQBZ=0.056115;FS=0;MQ0F=0;AC=2;AN=8;DP4=16,2,2,1;MQ=41	GT:PL	0/1:52,0,81	0/0:0,12,106	0/1:24,0,140	0/0:0,18,170
OAR1	98978201	.	A	G	43.2567	PASS	DP=8;VDB=0.0588947;SGB=-0.535564;RPBZ=-1.81054;MQBZ=0.774597;BQBZ=-1.97203;FS=0;MQ0F=0;AC=2;AN=8;DP4=5,0,3,0;MQ=39	GT:PL	0/1:30,0,17	0/1:50,0,27	0/0:0,6,66	0/0:0,3,36
OAR1	99093049	.	C	T	180.198	PASS	DP=18;VDB=0.0133265;SGB=-0.0654034;RPBZ=0.578638;MQBZ=-0.140859;MQSBZ=-1.58114;BQBZ=-0.981981;FS=0;MQ0F=0;AC=5;AN=8;DP4=1,2,3,4;MQ=38	GT:PL	1/1:44,6,0	0/1:0,3,40	0/1:139,0,27	0/1:36,0,36
OAR1	99223875	.	T	C	363.343	PASS	DP=135;VDB=0.00122125;SGB=-38.3534;RPBZ=-1.88608;MQBZ=-2.6295;MQSBZ=-1.06209;BQBZ=1.98242;FS=0;MQ0F=0;AC=4;AN=8;DP4=21,33,9,11;MQ=38	GT:PL	0/1:70,0,255	0/1:111,0,205	0/1:107,0,255	0/1:117,0,243
OAR1	99317346	.	A	G	367.535	PASS	DP=33;VDB=0.00387563;SGB=1.87558;RPBZ=0.695587;MQBZ=-1.09429;MQSBZ=-0.19979;BQBZ=-1.70533;FS=0;MQ0F=0;AC=5;AN=8;DP4=2,3,5,9;MQ=40	GT:PL	0/1:36,0,36	0/0:0,12,153	1/1:181,18,0	1/1:195,21,0
OAR1	9932383	.	T	C	418.912	PASS	DP=140;VDB=0.000999005;SGB=5.69729;RPBZ=-0.905274;MQBZ=-1.7093;MQSBZ=-0.940748;BQBZ=-0.918038;FS=0;MQ0F=0;AC=2;AN=8;DP4=28,29,15,9;MQ=37	GT:PL	0/0:0,48,255	0/1:235,0,209	0/1:223,0,146	0/0:0,75,255
OAR1	9957428	.	A	G	444.154	PASS	DP=62;VDB=0.00111919;SGB=-9.12192;RPBZ=-0.523237;MQBZ=0;MQSBZ=0.176111;BQBZ=1.33643;FS=0;MQ0F=0;AC=5;AN=8;DP4=9,7,5,12;MQ=40	GT:PL	0/1:57,0,158	0/1:105,0,59	0/1:84,0,235	1/1:238,27,0
OAR1	99694880	.	A	G	541.093	PASS	DP=49;VDB=5.71921e-07;SGB=-3.83981;RPBZ=-0.165348;MQBZ=0;MQSBZ=0.424945;BQBZ=1.35352;FS=0;MQ0F=0;AC=6;AN=8;DP4=4,5,7,14;MQ=37	GT:PL	0/1:162,0,57	1/1:165,15,0	1/1:233,27,0	0/1:20,0,176
OAR1	99712776	.	T	A	634.221	PASS	DP=62;VDB=0.0144329;SGB=4.83936;RPBZ=-0.315265;MQBZ=2.63715;MQSBZ=0.207194;BQBZ=-0.247305;FS=0;MQ0F=0;AC=6;AN=8;DP4=5,3,10,17;MQ=40	GT:PL	1/1:255,27,0	0/0:0,24,230	1/1:255,39,0	1/1:169,15,0
OAR1	9976177	.	T	A	217.781	PASS	DP=33;VDB=0.0355846;SGB=-1.71005;RPBZ=-0.442425;MQBZ=-1.83487;MQSBZ=0.74754;BQBZ=-2.18447;FS=0;MQ0F=0;AC=3;AN=8;DP4=4,5,5,4;MQ=38	GT:PL	0/1:33,0,68	0/1:106,0,66	0/1:118,0,27	0/0:0,12,148
OAR1	99848815	.	C	A	535.538	PASS	DP=57;VDB=0.00720424;SGB=-3.83981;RPBZ=-0.444068;MQBZ=-1.50687;MQSBZ=1.27149;BQBZ=-0.555288;FS=0;MQ0F=0;AC=6;AN=8;DP4=5,8,11,10;MQ=40	GT:PL	1/1:171,15,0	1/1:233,27,0	0/1:110,0,219	0/1:61,0,131
OAR1	99969074	.	A	G	104.504	PASS	DP=32;VDB=0.0190094;SGB=-2.00771;RPBZ=-0.6234;MQBZ=0.912871;MQSBZ=0.489317;BQBZ=1.73577;FS=0;MQ0F=0;AC=3;AN=8;DP4=8,8,3,1;MQ=40	GT:PL	0/1:63,0,104	0/0:0,21,205	0/0:0,18,172	1/1:84,6,0
OAR10	10415245	.	G	A	202.684	PASS	DP=29;VDB=0.405339;SGB=-2.06645;RPBZ=0.640787;MQBZ=-0.698746;MQSBZ=-2.09624;BQBZ=-0.348092;FS=0;MQ0F=0;AC=5;AN=8;DP4=6,3,3,4;MQ=39	GT:PL	1/1:82,6,0	0/1:51,0,85	0/0:0,18,196	1/1:113,9,0
OAR10	10553002	.	G	A	548.486	PASS	DP=96;VDB=0.0077361;SGB=1.12007;RPBZ=0.0475148;MQBZ=-2.38062;MQSBZ=0.999596;BQBZ=-1.19641;FS=0;MQ0F=0;AC=4;AN=8;DP4=14,13,13,11;MQ=40	GT:PL	0/1:135,0,205	0/1:202,0,175	1/1:255,33,0	0/0:0,42,255
OAR10	10598185	.	G	A	767.376	PASS	DP=71;VDB=0.000560966;SGB=-4.57177;RPBZ=1.3498;MQBZ=-0.771675;MQSBZ=-1.58297;BQBZ=0.918995;FS=0;MQ0F=0;AC=5;AN=8;DP4=3,3,12,22;MQ=38	GT:PL	0/1:227,0,51	0/1:212,0,6	1/1:255,0,0	0/1:113,0,52
OAR10	10822797	.	A	G	510.223	PASS	DP=47;VDB=0.0258348;SGB=-3.82652;RPBZ=1.70437;MQBZ=-2.04253;MQSBZ=0.568804;BQBZ=-0.991189;FS=0;MQ0F=0;AC=6;AN=8;DP4=1,8,9,10;MQ=38	GT:PL	0/1:165,0,136	0/1:100,0,96	1/1:149,15,0	1/1:135,15,0
OAR10	10988277	.	C	T	38.7296	PASS	DP=41;VDB=0.382879;SGB=-2.36533;RPBZ=-1.27509;MQBZ=0.39736;MQSBZ=0.83205;BQBZ=-0.523893;FS=0;MQ0F=0;AC=2;AN=8;DP4=12,7,1,2;MQ=41	GT:PL	0/0:0,6,77	0/1:55,0,109	0/0:0,24,252	0/1:24,0,160
OAR10	11002881	.	T	A	766.953	PASS	DP=87;VDB=0.0978904;SGB=-4.79853;RPBZ=0.176039;MQBZ=0.396918;MQSBZ=-0.329107;BQBZ=1.63;FS=0;MQ0F=0;AC=6;AN=8;DP4=6,5,18,21;MQ=37	GT:PL	1/1:255,42,0	0/1:164,0,129	1/1:255,33,0	0/1:132,0,116
OAR10	11002943	.	T	C	60.246	PASS	DP=36;VDB=0.858927;SGB=-2.00512;RPBZ=-1.25607;MQBZ=-1.56434;MQSBZ=-1.01631;BQBZ=-0.393562;FS=0;MQ0F=0;AC=2;AN=8;DP4=5,10,1,3;MQ=36	GT:PL	0/0:0,21,212	0/1:25,0,117	0/0:0,6,77	0/1:73,0,2
OAR10	11028303	.	T	C	38.8304	PASS	DP=56;VDB=0.851686;SGB=-2.00512;RPBZ=-1.08591;MQBZ=-1.69711;MQSBZ=-0.968719;BQBZ=1.29716;FS=0;MQ0F=0;AC=2;AN=8;DP4=10,18,0,4;MQ=40	GT:PL	0/0:0,9,109	0/1:30,0,107	0/0:0,39,255	0/1:50,0,218
OAR10	11374767	.	A	C	565.444	PASS	DP=82;VDB=7.44191e-05;SGB=0.925944;RPBZ=-0.580356;MQBZ=0.272638;MQSBZ=1.66572;BQBZ=-0.41714;FS=0;MQ0F=0.0121951;AC=3;AN=8;DP4=12,9,13,10;MQ=39	GT:PL	0/1:222,0,9	0/1:142,0,189	0/0:0,27,255	0/1:242,0,84
OAR10	12117769	.	A	C	484.218	PASS	DP=78;VDB=0.000132374;SGB=0.540312;RPBZ=-0.161872;MQBZ=-0.230919;MQSBZ=0.848413;BQBZ=0.843825;FS=0;MQ0F=0;AC=3;AN=8;DP4=14,12,8,13;MQ=38	GT:PL	0/1:160,0,15	0/0:0,45,255	0/1:198,0,181	0/1:167,0,72
OAR10	12654666	.	A	C	175.25	PASS	DP=32;VDB=0.00796861;SGB=-6.30614;RPBZ=2.61779;MQBZ=0.401624;MQSBZ=-0.794273;BQBZ=0.512092;FS=0;MQ0F=0;AC=4;AN=8;DP4=7,4,3,5;MQ=35	GT:PL	0/1:118,0,35	0/1:57,0,145	0/1:36,0,36	0/1:0,0,63
OAR10	12839529	.	C	T	348.104	PASS	DP=30;VDB=0.00173015;SGB=-3.28287;RPBZ=-0.554814;MQBZ=2.4932;MQSBZ=1.73604;BQBZ=0.682789;FS=0;MQ0F=0;AC=6;AN=8;DP4=4,2,5,6;MQ=39	GT:PL	1/1:119,9,0	0/1:105,0,47	0/1:126,0,113	1/1:36,3,0
OAR10	12887786	.	C	A	177.491	PASS	DP=44;VDB=0.0542566;SGB=-9.73561;RPBZ=-0.789947;MQBZ=-0.154845;MQSBZ=1.47442;BQBZ=0.904923;FS=0;MQ0F=0;AC=3;AN=8;DP4=11,6,4,4;MQ=39	GT:PL	0/0:0,18,191	0/1:65,0,85	0/1:60,0,151	0/1:92,0,69
OAR10	13005368	.	G	C	144.942	PASS	DP=38;VDB=0.143887;SGB=4.97668;RPBZ=-0.312076;MQBZ=0.631586;MQSBZ=-0.108112;BQBZ=0.987096;FS=0;MQ0F=0;AC=2;AN=8;DP4=7,6,1,5;MQ=41	GT:PL	0/0:0,15,180	1/1:189,18,0	0/0:0,9,117	0/0:0,15,158
OAR10	13465397	.	A	C	126.9	PASS	DP=30;VDB=0.0850649;SGB=-7.88738;RPBZ=-1.02641;MQBZ=-1.42161;MQSBZ=-0.0836242;BQBZ=-0.592157;FS=0;MQ0F=0;AC=3;AN=8;DP4=8,3,3,2;MQ=41	GT:PL	0/1:42,3,0	0/1:27,0,63	0/0:0,18,204	0/1:98,0,100
OAR10	13465409	.	G	T	132.884	PASS	DP=32;VDB=0.262259;SGB=-7.88738;RPBZ=-0.850914;MQBZ=-1.42161;MQSBZ=0.390673;FS=0;MQ0F=0;AC=3;AN=8;DP4=7,4,2,3;MQ=41	GT:PL	0/1:42,3,0	0/1:33,0,75	0/0:0,18,204	0/1:98,0,100
OAR10	13944947	.	T	C	161.709	PASS	DP=26;VDB=0.293058;SGB=-2.21267;RPBZ=0.457411;MQBZ=-0.317744;MQSBZ=0.105915;BQBZ=1.27475;FS=0;MQ0F=0;AC=5;AN=8;DP4=4,4,2,4;MQ=40	GT:PL	1/1:62,6,0	0/0:0,12,142	1/1:42,3,0	0/1:99,0,123
OAR10	14236675	.	A	C	210.605	PASS	DP=38;VDB=0.0113456;SGB=3.26741;RPBZ=-0.506461;MQBZ=-0.69453;MQSBZ=-0.996658;BQBZ=-1.10315;FS=0;MQ0F=0;AC=2;AN=8;DP4=4,10,3,6;MQ=38	GT:PL	0/1:161,0,3	0/0:0,9,92	0/1:88,0,124	0/0:0,18,206
OAR10	14537130	.	A	G	806.036	PASS	DP=92;VDB=0.0357503;SGB=-4.73348;RPBZ=-0.507429;MQBZ=-1.4561;MQSBZ=-1.61613;BQBZ=0;FS=0;MQ0F=0;AC=6;AN=8;DP4=10,4,18,20;MQ=38	GT:PL	0/1:255,0,148	0/1:120,0,156	1/1:245,30,0	1/1:225,27,0
OAR10	14544885	.	G	A	697.327	PASS	DP=90;VDB=5.91881e-05;SGB=-4.50541;RPBZ=-0.118685;MQBZ=-0.704015;MQSBZ=1.76824;BQBZ=-1.32085;FS=0;MQ0F=0;AC=6;AN=8;DP4=7,11,13,20;MQ=39	GT:PL	0/1:197,0,210	0/1:30,0,236	1/1:255,30,0	1/1:255,36,0
OAR10	14544948	.	G	T	180.775	PASS	DP=73;VDB=0.00724193;SGB=0.2894;RPBZ=-2.28846;MQBZ=-0.0176404;MQSBZ=1.57732;BQBZ=2.72909;FS=0;MQ0F=0;AC=2;AN=8;DP4=5,34,3,7;MQ=39	GT:PL	0/1:106,0,137	0/1:114,0,86	0/0:0,30,196	0/0:0,36,255
OAR10	14823046	.	A	G	128.11	PASS	DP=40;VDB=0.0121409;SGB=-0.867633;RPBZ=0.426873;MQBZ=-1.55431;MQSBZ=-0.884047;BQBZ=-0.178174;FS=0;MQ0F=0;AC=2;AN=8;DP4=5,13,3,4;MQ=36	GT:PL	0/0:0,15,176	0/1:98,0,147	0/1:69,0,63	0/0:0,18,141
OAR10	14823060	.	A	G	176.749	PASS	DP=42;VDB=0.0157188;SGB=-1.71005;RPBZ=0.384033;MQBZ=-0.709858;MQSBZ=-1.01802;BQBZ=-0.447396;FS=0;MQ0F=0;AC=3;AN=8;DP4=5,12,3,6;MQ=35	GT:PL	0/0:0,15,180	0/1:98,0,149	0/1:103,0,27	0/1:15,0,106
OAR10	15065082	.	G	A	50.2254	PASS	DP=35;VDB=0.0822145;SGB=-2.36533;RPBZ=1.23254;MQBZ=1.21081;MQSBZ=0.574761;BQBZ=0.941281;FS=0;MQ0F=0.228571;AC=2;AN=8;DP4=8,8,2,1;MQ=22	GT:PL	0/0:0,15,76	0/0:0,24,151	0/1:17,0,36	0/1:72,0,16
OAR10	15113325	.	T	C	44.0368	PASS	DP=11;VDB=0.02;SGB=-1.03207;RPBZ=-1.36931;MQBZ=0.707107;MQSBZ=-0.447214;BQBZ=0.707107;FS=0;MQ0F=0;AC=2;AN=8;DP4=1,3,0,2;MQ=41	GT:PL	0/1:42,3,0	0/1:42,3,0	0/0:0,6,54	0/0:0,6,77
OAR10	15713705	.	G	A	678.524	PASS	DP=75;VDB=0.0160026;SGB=-4.32074;RPBZ=0.38205;MQBZ=0.170883;MQSBZ=1.26542;BQBZ=0.771696;FS=0;MQ0F=0;AC=5;AN=8;DP4=4,9,16,13;MQ=38	GT:PL	0/1:42,0,144	1/1:255,30,0	0/1:207,0,133	0/1:214,0,61
OAR10	16636197	.	G	A	259.436	PASS	DP=41;VDB=9.44653e-05;SGB=-1.35539;RPBZ=-1.13208;MQBZ=0.548858;MQSBZ=0.768595;BQBZ=-1.26234;FS=0;MQ0F=0;AC=4;AN=8;DP4=10,4,8,3;MQ=38	GT:PL	1/1:84,6,0	0/1:131,0,41	0/0:0,30,255	0/1:87,0,66
OAR10	16643841	.	G	A	323.954	PASS	DP=83;VDB=0.0434147;SGB=1.83436;RPBZ=1.02689;MQBZ=-0.586641;MQSBZ=0.0650534;BQBZ=-1.48356;FS=0;MQ0F=0;AC=2;AN=8;DP4=16,17,7,7;MQ=39	GT:PL	0/0:0,42,255	0/1:156,0,82	0/1:208,0,35	0/0:0,39,255
OAR10	17095535	.	A	C	311.627	PASS	DP=47;VDB=0.000908951;SGB=5.94801;RPBZ=0.533044;MQBZ=-0.821493;MQSBZ=0.456385;BQBZ=0.881288;FS=0;MQ0F=0;AC=2;AN=8;DP4=6,9,7,6;MQ=38	GT:PL	0/1:187,0,18	0/0:0,3,42	0/0:0,33,255	0/1:163,0,60
OAR10	17425751	.	A	T	188.213	PASS	DP=70;VDB=0.00542375;SGB=8.77574;RPBZ=-1.38966;MQBZ=-1.91445;MQSBZ=0.0335817;BQBZ=0.529753;FS=0;MQ0F=0;AC=2;AN=8;DP4=9,21,3,5;MQ=40	GT:PL	0/0:0,15,148	0/0:0,45,255	1/1:233,24,0	0/0:0,30,249
OAR10	17577664	.	C	T	237.608	PASS	DP=44;VDB=0.0107838;SGB=3.97131;RPBZ=-1.90245;MQBZ=-2.28035;MQSBZ=-0.0485819;BQBZ=-0.440367;FS=0;MQ0F=0;AC=2;AN=8;DP4=10,6,7,3;MQ=41	GT:PL	0/0:0,15,169	0/0:0,21,215	0/1:180,0,51	0/1:97,0,69
OAR10	17577696	.	G	C	233.857	PASS	DP=41;VDB=0.00817939;SGB=3.26741;RPBZ=-1.7701;MQBZ=-0.986099;MQSBZ=0.352991;BQBZ=1.30526;FS=0;MQ0F=0;AC=2;AN=8;DP4=7,8,6,3;MQ=41	GT:PL	0/0:0,12,139	0/0:0,18,206	0/1:173,0,72	0/1:100,0,63
OAR10	18064314	.	A	C	244.287	PASS	DP=31;VDB=0.0244851;SGB=2.55251;RPBZ=-0.049337;MQBZ=1.37706;MQSBZ=0.676123;BQBZ=1.74574;FS=0;MQ0F=0;AC=4;AN=8;DP4=8,1,6,2;MQ=41	GT:PL	1/1:146,12,0	0/0:0,12,137	1/1:146,12,0	0/0:0,15,144
OAR10	18239861	.	G	T	33.7676	PASS	DP=17;VDB=0.22;SGB=-2.68629;RPBZ=0;MQBZ=0.5;MQSBZ=-1;BQBZ=1.19523;FS=0;MQ0F=0;AC=2;AN=8;DP4=4,4,1,1;MQ=40	GT:PL	0/0:0,9,119	0/1:36,0,36	0/1:36,0,30	0/0:0,9,96
OAR10	18273937	.	T	C	201.273	PASS	DP=51;VDB=0.0348254;SGB=10.1602;RPBZ=1.49914;MQBZ=-0.194377;MQSBZ=0.742291;BQBZ=-0.169882;FS=0;MQ0F=0;AC=2;AN=8;DP4=10,11,5,4;MQ=38	GT:PL	0/0:0,30,255	1/1:246,27,0	0/0:0,21,195	0/0:0,12,148
OAR10	18474188	.	C	T	88.1623	PASS	DP=14;VDB=0.0201525;SGB=-0.971411;RPBZ=1.34164;MQBZ=0.894427;BQBZ=-0.260623;FS=0;MQ0F=0;AC=4;AN=8;DP4=4,0,5,0;MQ=36	GT:PL	0/1:18,0,36	0/0:0,3,24	0/1:5,0,53	1/1:105,9,0
OAR10	18634540	.	T	C	383.04	PASS	DP=122;VDB=0.00563745;SGB=3.37953;RPBZ=1.6604;MQBZ=0.98344;MQSBZ=0.8876;BQBZ=0.682742;FS=0;MQ0F=0;AC=2;AN=8;DP4=23,28,9,9;MQ=40	GT:PL	0/1:167,0,193	0/1:255,0,238	0/0:0,51,255	0/0:0,48,255
OAR10	19569541	.	G	A	270.485	PASS	DP=45;VDB=0.0151594;SGB=-1.30148;RPBZ=0.602856;MQBZ=-0.565985;MQSBZ=-0.527914;BQBZ=-0.341999;FS=0;MQ0F=0;AC=4;AN=8;DP4=8,7,6,5;MQ=38	GT:PL	0/1:36,0,197	1/1:214,21,0	0/0:0,15,138	0/1:64,0,53
OAR10	20080177	.	A	G	244.397	PASS	DP=60;VDB=0.000572357;SGB=-11.5772;RPBZ=-0.83227;MQBZ=0.234848;MQSBZ=-2.07004;BQBZ=1.4926;FS=0;MQ0F=0;AC=2;AN=8;DP4=9,18,6,5;MQ=37	GT:PL	0/0:0,3,196	0/1:115,0,98	0/1:167,0,126	0/0:0,27,224
OAR10	20155116	.	A	G	208.491	PASS	DP=25;VDB=0.0468196;SGB=-0.347021;RPBZ=-0.947204;MQBZ=-0.496337;MQSBZ=-0.661783;BQBZ=0.837436;FS=0;MQ0F=0;AC=4;AN=8;DP4=5,2,2,6;MQ=39	GT:PL	0/0:0,12,133	0/1:33,0,68	1/1:117,12,0	0/1:101,0,20
OAR10	20668989	.	C	T	234.236	PASS	DP=51;VDB=0.00107679;SGB=0.289452;RPBZ=0.14937;MQBZ=-0.635342;MQSBZ=1.83695;BQBZ=-0.0984539;FS=0;MQ0F=0;AC=2;AN=8;DP4=10,11,6,4;MQ=37	GT:PL	0/0:0,15,177	0/1:104,0,21	0/0:0,36,255	0/1:170,0,77
OAR10	21086350	.	T	C	186.334	PASS	DP=46;VDB=0.191859;SGB=-9.73561;RPBZ=0.951871;MQBZ=-0.1066;MQSBZ=-1.16086;BQBZ=-0.439291;FS=0;MQ0F=0;AC=3;AN=8;DP4=3,13,4,4;MQ=39	GT:PL	0/1:63,0,163	0/1:73,0,85	0/0:0,9,105	0/1:90,0,120
OAR10	21811983	.	T	C	171.943	PASS	DP=50;VDB=0.0208662;SGB=-0.867633;RPBZ=0.584708;MQBZ=-0.304725;MQSBZ=-1.87083;BQBZ=0.28666;FS=0;MQ0F=0;AC=2;AN=8;DP4=10,10,4,3;MQ=40	GT:PL	0/1:83,0,63	0/0:0,27,255	0/0:0,18,197	0/1:128,0,69
OAR10	21957131	.	C	T	83.5456	PASS	DP=42;VDB=0.337235;SGB=-2.00512;RPBZ=1.54569;MQBZ=0.663469;MQSBZ=-1.26822;BQBZ=-0.432012;FS=0;MQ0F=0;AC=2;AN=8;DP4=7,12,3,1;MQ=40	GT:PL	0/0:0,18,155	0/1:33,0,69	0/0:0,18,192	0/1:90,0,160
OAR10	2222701	.	A	G	447.427	PASS	DP=41;VDB=6.05399e-06;SGB=4.38007;RPBZ=0.536387;MQBZ=0.93906;MQSBZ=1.43444;BQBZ=0.248086;FS=0;MQ0F=0;AC=5;AN=8;DP4=4,0,12,9;MQ=38	GT:PL	0/0:0,9,87	0/1:110,0,24	1/1:255,36,0	1/1:126,12,0
OAR10	22520620	.	C	A	653.393	PASS	DP=109;VDB=0.0499314;SGB=-12.8213;RPBZ=-0.290131;MQBZ=-0.754719;MQSBZ=-1.01401;BQBZ=0.789313;FS=0;MQ0F=0;AC=4;AN=8;DP4=19,13,18,11;MQ=40	GT:PL	0/1:122,0,142	0/1:123,0,203	0/1:195,0,240	0/1:251,0,180
OAR10	22572818	.	G	A	258.882	PASS	DP=37;VDB=0.160383;SGB=-1.72086;RPBZ=-0.0713454;MQBZ=0.33382;MQSBZ=1.2399;BQBZ=1.72328;FS=0;MQ0F=0;AC=3;AN=8;DP4=7,5,5,4;MQ=40	GT:PL	0/0:0,6,82	0/1:105,0,12	0/1:60,0,162	0/1:132,0,84
OAR10	22674845	.	A	G	442.785	PASS	DP=67;VDB=0.0193089;SGB=13.4146;RPBZ=-0.293094;MQBZ=-0.843664;MQSBZ=0.57242;BQBZ=-1.34439;FS=0;MQ0F=0;AC=4;AN=8;DP4=7,6,14,11;MQ=37	GT:PL	0/0:0,15,156	1/1:237,30,0	1/1:255,45,0	0/0:0,24,249
OAR10	22729957	.	T	A	540.637	PASS	DP=53;VDB=0.0497361;SGB=-3.74017;RPBZ=0.0621741;MQBZ=1.34361;MQSBZ=2.53407;BQBZ=2.13954;FS=0;MQ0F=0;AC=6;AN=8;DP4=6,5,13,7;MQ=38	GT:PL	1/1:176,15,0	0/1:18,0,146	0/1:131,0,129	1/1:255,27,0
OAR10	22769203	.	G	A	305.306	PASS	DP=42;VDB=0.00279428;SGB=5.27335;RPBZ=0.309415;MQBZ=-1.38444;MQSBZ=0.125858;BQBZ=0.119996;FS=0;MQ0F=0;AC=2;AN=8;DP4=4,7,7,5;MQ=41	GT:PL	0/1:158,0,57	0/0:0,9,108	0/0:0,15,167	0/1:187,0,18
OAR10	23165541	.	G	A	378.736	PASS	DP=75;VDB=0.0529202;SGB=-0.370706;RPBZ=0.469078;MQBZ=-0.478415;MQSBZ=0.45217;BQBZ=-0.30681;FS=0;MQ0F=0;AC=4;AN=8;DP4=16,9,8,8;MQ=38	GT:PL	0/0:0,30,255	0/1:87,0,198	1/1:255,30,0	0/1:81,0,205
OAR10	23585574	.	T	A	69.3791	PASS	DP=21;VDB=0.0249187;SGB=-0.535564;RPBZ=0.445195;MQBZ=0;MQSBZ=-0.899346;BQBZ=1.16828;FS=0;MQ0F=0;AC=3;AN=8;DP4=2,6,0,3;MQ=38	GT:PL	0/1:34,0,17	0/0:0,6,78	0/0:0,15,141	1/1:77,6,0
OAR10	23585667	.	T	C	92.0377	PASS	DP=35;VDB=0.300397;SGB=-1.62982;RPBZ=-0.57993;MQBZ=1.05307;MQSBZ=-1.33842;BQBZ=-0.435465;FS=0;MQ0F=0;AC=2;AN=8;DP4=7,8,0,5;MQ=40	GT:PL	0/0:0,12,132	0/1:27,0,132	0/1:104,0,74	0/0:0,12,122
OAR10	23744827	.	T	C	322.591	PASS	DP=57;VDB=0.0320582;SGB=-12.191;RPBZ=-3.18198;MQBZ=2.21448;MQSBZ=-1.67399;BQBZ=3.20208;FS=0;MQ0F=0;AC=3;AN=8;DP4=3,21,5,7;MQ=37	GT:PL	0/1:144,0,86	0/0:0,30,203	0/1:93,0,138	0/1:125,0,83
OAR10	24499423	.	T	C	183.602	PASS	DP=41;VDB=0.052865;SGB=-9.12105;RPBZ=0.895838;MQBZ=-2.05196;MQSBZ=-1.25656;BQBZ=-2.05196;FS=0;MQ0F=0;AC=3;AN=8;DP4=7,7,2,5;MQ=41	GT:PL	0/1:25,0,139	0/0:0,18,211	0/1:99,0,69	0/1:99,0,69
OAR10	24536519	.	G	A	368.64	PASS	DP=42;VDB=0.0250631;SGB=-3.36342;RPBZ=0.37312;MQBZ=-1.26822;MQSBZ=-0.386459;BQBZ=-0.658378;FS=0;MQ0F=0;AC=5;AN=8;DP4=6,4,8,5;MQ=41	GT:PL	0/1:150,0,148	0/1:57,0,33	0/1:25,0,132	1/1:176,15,0
OAR10	24610809	.	C	T	405.413	PASS	DP=40;VDB=0.0162721;SGB=1.57516;RPBZ=0.351582;MQBZ=1.02899;MQSBZ=-0.766965;BQBZ=-0.0976398;FS=0;MQ0F=0;AC=4;AN=8;DP4=3,3,11,4;MQ=41	GT:PL	0/1:93,0,61	1/1:225,24,0	0/1:129,0,64	0/0:0,6,77
OAR10	24737665	.	T	C	133.215	PASS	DP=24;VDB=0.641691;SGB=1.26965;RPBZ=-0.490791;MQBZ=0;MQSBZ=1.13131;BQBZ=-1.48324;FS=0;MQ0F=0;AC=3;AN=8;DP4=3,3,4,2;MQ=31	GT:PL	1/1:122,12,0	0/0:0,9,70	0/0:0,6,66	0/1:54,0,33
OAR10	24737736	.	C	A	488.806	PASS	DP=49;VDB=2.97393e-05;SGB=-3.98844;RPBZ=0.284017;MQBZ=-0.191301;MQSBZ=-1.2858;BQBZ=-0.200478;FS=0;MQ0F=0;AC=5;AN=8;DP4=6,0,11,11;MQ=33	GT:PL	0/1:136,0,24	0/1:53,0,31	1/1:186,21,0	0/1:155,0,69
OAR10	24940968	.	C	T	245.156	PASS	DP=20;VDB=0.35322;SGB=-0.270975;RPBZ=-0.569803;BQBZ=1.52753;FS=0;MQ0F=0;AC=6;AN=8;DP4=1,2,4,3;MQ=42	GT:PL	0/0:0,9,119	1/1:84,6,0	1/1:84,6,0	1/1:118,9,0
OAR10	24995483	.	G	A	191.134	PASS	DP=37;VDB=0.145738;SGB=-9.12105;RPBZ=-1.43394;MQBZ=0.733799;MQSBZ=0.57735;BQBZ=1.34366;FS=0;MQ0F=0;AC=3;AN=8;DP4=10,3,5,2;MQ=41	GT:PL	0/0:0,9,92	0/1:107,0,24	0/1:90,0,196	0/1:33,0,75
OAR10	25184242	.	C	T	235.657	PASS	DP=51;VDB=0.00550184;SGB=-1.72086;RPBZ=0.0539984;MQBZ=1.04937;MQSBZ=-1.68415;BQBZ=0.515066;FS=0;MQ0F=0;AC=3;AN=8;DP4=8,9,7,2;MQ=41	GT:PL	0/1:117,0,206	0/0:0,12,127	0/1:92,0,69	0/1:66,0,137
OAR10	25421828	.	G	T	141.06	PASS	DP=14;VDB=0.00907312;SGB=2.4014;RPBZ=1.03507;MQBZ=0.324537;BQBZ=-1.27098;FS=0;MQ0F=0;AC=3;AN=8;DP4=0,6,0,8;MQ=39	GT:PL	0/0:0,6,66	0/1:59,0,74	1/1:124,15,0	0/0:0,3,24
OAR10	25662656	.	T	C	352.709	PASS	DP=55;VDB=0.00662789;SGB=-0.572685;RPBZ=-1.94852;MQBZ=0.086159;MQSBZ=-1.20623;BQBZ=2.2559;FS=0;MQ0F=0;AC=3;AN=8;DP4=7,9,9,6;MQ=38	GT:PL	0/1:95,0,129	0/1:223,0,23	0/1:72,0,208	0/0:0,3,42
OAR10	25917260	.	G	A	694.577	PASS	DP=85;VDB=0.00110494;SGB=-12.822;RPBZ=0.335185;MQBZ=-0.731302;MQSBZ=-1.34501;BQBZ=-1.14442;FS=0;MQ0F=0.0117647;AC=5;AN=8;DP4=11,11,17,12;MQ=39	GT:PL	0/1:124,0,164	0/1:191,0,175	0/1:174,0,239	1/1:245,24,0
OAR10	26035454	.	G	A	121.935	PASS	DP=62;VDB=0.0321945;SGB=-1.25106;RPBZ=1.07997;MQBZ=-0.288258;MQSBZ=-1.91386;BQBZ=0.360236;FS=0;MQ0F=0;AC=2;AN=8;DP4=14,13,1,5;MQ=38	GT:PL	0/0:0,30,255	0/1:63,0,95	0/1:98,0,131	0/0:0,24,232
OAR10	26177455	.	C	T	291.221	PASS	DP=61;VDB=0.0238869;SGB=5.3158;RPBZ=0.505453;MQBZ=0;MQSBZ=-0.631219;BQBZ=1.32987;FS=0;MQ0F=0;AC=2;AN=8;DP4=10,12,8,4;MQ=41	GT:PL	0/0:0,15,167	0/1:208,0,177	0/1:122,0,148	0/0:0,15,174
OAR10	26185696	.	A	G	129.882	PASS	DP=62;VDB=0.00967404;SGB=-18.9885;RPBZ=1.58202;MQBZ=-0.347597;MQSBZ=-0.788842;BQBZ=-2.28027;FS=0;MQ0F=0;AC=3;AN=8;DP4=14,13,2,6;MQ=38	GT:PL	0/1:72,0,65	0/0:0,6,255	0/1:34,0,241	0/1:63,0,84
OAR10	26395903	.	T	C	175.214	PASS	DP=49;VDB=0.0490877;SGB=-0.867633;RPBZ=-0.585137;MQBZ=1.55413;MQSBZ=1.28511;BQBZ=-0.247436;FS=0;MQ0F=0;AC=2;AN=8;DP4=9,12,4,3;MQ=39	GT:PL	0/0:0,27,255	0/1:94,0,51	0/1:120,0,156	0/0:0,12,145
OAR10	26494825	.	G	C	189.504	PASS	DP=38;VDB=0.259914;SGB=-2.05683;RPBZ=-0.896101;MQBZ=-1.90238;MQSBZ=-1.23909;BQBZ=1.10972;FS=0;MQ0F=0;AC=5;AN=8;DP4=6,6,2,5;MQ=40	GT:PL	1/1:42,3,0	0/1:72,0,134	0/0:0,24,253	1/1:118,9,0
OAR10	2680694	.	G	A	298.525	PASS	DP=104;VDB=0.00017469;SGB=19.1685;RPBZ=-2.13268;MQBZ=-3.5125;MQSBZ=0;BQBZ=-2.73969;FS=0;MQ0F=0;AC=3;AN=8;DP4=15,14,19,11;MQ=39	GT:PL	0/0:0,15,181	0/1:89,0,210	1/1:255,78,0	0/0:0,48,255
OAR10	26927638	.	G	A	76.3004	PASS	DP=18;VDB=0.765925;SGB=0.0467143;RPBZ=-0.500435;MQBZ=0.899541;MQSBZ=1.76094;FS=0;MQ0F=0;AC=2;AN=8;DP4=2,3,1,3;MQ=33	GT:PL	0/0:0,3,23	0/1:73,0,30	0/0:0,9,99	0/1:42,3,0
OAR10	26933203	.	A	T	383.541	PASS	DP=68;VDB=0.001707;SGB=-0.0355328;RPBZ=1.64702;MQBZ=-2.02448;MQSBZ=-0.619912;BQBZ=-1.61215;FS=0;MQ0F=0;AC=4;AN=8;DP4=11,10,9,9;MQ=36	GT:PL	1/1:157,21,0	0/1:112,0,225	0/0:0,21,194	0/1:158,0,129
OAR10	27104370	.	G	A	211.937	PASS	DP=42;VDB=0.00996983;SGB=3.22748;RPBZ=-0.570683;MQBZ=-0.213093;MQSBZ=0.838163;BQBZ=-1.74165;FS=0;MQ0F=0;AC=2;AN=8;DP4=6,7,5,4;MQ=37	GT:PL	0/0:0,15,172	0/0:0,9,118	0/1:100,0,45	0/1:151,0,46
OAR10	27158899	.	T	A	180.065	PASS	DP=61;VDB=0.0474063;SGB=-0.482464;RPBZ=-0.289512;MQBZ=-1.02335;MQSBZ=0.967372;BQBZ=-0.440624;FS=0;MQ0F=0;AC=2;AN=8;DP4=9,17,5,3;MQ=41	GT:PL	0/0:0,45,255	0/0:0,27,255	0/1:124,0,27	0/1:98,2,29
OAR10	27188791	.	C	G	235.523	PASS	DP=37;VDB=0.00690162;SGB=-3.18395;RPBZ=0.245488;MQBZ=-0.757354;MQSBZ=-0.61535;BQBZ=0.772061;FS=0;MQ0F=0;AC=4;AN=8;DP4=7,2,3,7;MQ=36	GT:PL	0/1:107,0,27	0/1:50,0,65	0/1:24,0,149	0/1:92,0,12
OAR10	2720361	.	G	T	356.256	PASS	DP=53;VDB=0.390914;SGB=-0.801052;RPBZ=-0.0460549;MQBZ=-2.21066;MQSBZ=0.455408;BQBZ=-1.06066;FS=0;MQ0F=0;AC=3;AN=8;DP4=7,7,6,8;MQ=39	GT:PL	0/1:101,0,27	0/1:148,0,96	0/0:0,24,251	0/1:148,0,52
OAR10	27222427	.	A	G	182.374	PASS	DP=22;VDB=0.00403653;SGB=-0.381925;RPBZ=-0.92582;MQBZ=-0.483507;MQSBZ=1.55848;BQBZ=0.758744;FS=0;MQ0F=0;AC=4;AN=8;DP4=5,2,6,2;MQ=36	GT:PL	1/1:123,12,0	0/1:69,0,78	0/1:31,0,83	0/0:0,3,42
OAR10	27236844	.	T	A	185.256	PASS	DP=95;VDB=0.00385173;SGB=-0.0966342;RPBZ=0.557174;MQBZ=-3.04974;MQSBZ=1.26656;BQBZ=-1.06729;FS=0;MQ0F=0;AC=2;AN=8;DP4=21,20,7,2;MQ=41	GT:PL	0/0:0,30,255	0/1:111,0,211	0/1:114,0,226	0/0:0,42,255
OAR10	2730076	.	T	A	426.143	PASS	DP=63;VDB=0.012761;SGB=-0.0365176;RPBZ=0.943384;MQBZ=0.177968;MQSBZ=1.24578;BQBZ=-0.511503;FS=0;MQ0F=0;AC=3;AN=8;DP4=10,9,8,10;MQ=39	GT:PL	0/1:132,0,24	0/1:167,0,60	0/0:0,30,255	0/1:168,0,159
OAR10	27344805	.	T	C	71.3498	PASS	DP=12;VDB=0.00102666;SGB=-0.179585;RPBZ=0;MQBZ=-1.17752;BQBZ=1.32288;FS=0;MQ0F=0;AC=4;AN=8;DP4=4,0,7,0;MQ=25	GT:PL	0/1:17,0,17	1/1:71,9,0	0/0:0,6,52	0/1:24,0,24
OAR10	27344806	.	G	A	71.3498	PASS	DP=12;VDB=0.00136852;SGB=-0.179585;RPBZ=0;MQBZ=-1.17752;BQBZ=1.32288;FS=0;MQ0F=0;AC=4;AN=8;DP4=4,0,7,0;MQ=25	GT:PL	0/1:17,0,17	1/1:71,9,0	0/0:0,6,52	0/1:24,0,24
OAR10	2749820	.	A	G	151.855	PASS	DP=44;VDB=0.0462238;SGB=-9.11988;RPBZ=0.368945;MQBZ=-1.3122;MQSBZ=0.525525;BQBZ=-1.41653;FS=0;MQ0F=0;AC=3;AN=8;DP4=9,7,3,4;MQ=40	GT:PL	0/1:30,0,107	0/1:143,0,95	0/0:0,24,222	0/1:19,0,75
OAR10	27645206	.	C	T	47.7585	PASS	DP=24;VDB=0.206307;SGB=-2.36533;RPBZ=-2.95738;MQBZ=0.126311;MQSBZ=-0.903435;BQBZ=2.88018;FS=0;MQ0F=0;AC=2;AN=8;DP4=1,17,1,2;MQ=37	GT:PL	0/1:63,0,85	0/0:0,15,92	0/0:0,15,111	0/1:24,0,43
OAR10	2783404	.	C	T	123.048	PASS	DP=26;VDB=0.251321;SGB=-2.36458;RPBZ=0.614019;MQBZ=1.31318;MQSBZ=0.252722;BQBZ=-0.14771;FS=0;MQ0F=0;AC=3;AN=8;DP4=6,4,3,2;MQ=39	GT:PL	0/1:30,0,102	0/1:72,0,53	0/0:0,9,118	0/1:60,0,54
OAR10	27836645	.	A	G	276.643	PASS	DP=33;VDB=0.0362545;SGB=-1.5462;RPBZ=1.7385;MQBZ=-0.486865;MQSBZ=-0.0664016;BQBZ=-0.339662;FS=0;MQ0F=0;AC=5;AN=8;DP4=7,3,7,3;MQ=40	GT:PL	1/1:93,9,0	0/0:0,12,104	0/1:126,0,157	1/1:101,9,0
OAR10	27840231	.	T	G	377.229	PASS	DP=42;VDB=0.0230487;SGB=6.64074;RPBZ=1.42832;MQBZ=0;MQSBZ=-0.794301;BQBZ=0.547059;FS=0;MQ0F=0;AC=4;AN=8;DP4=7,4,8,6;MQ=39	GT:PL	1/1:184,18,0	0/0:0,12,134	0/0:0,21,207	1/1:242,24,0
OAR10	2789015	.	C	T	62.8185	PASS	DP=25;VDB=0.0395055;SGB=-2.00771;RPBZ=1.05511;MQBZ=-0.47237;MQSBZ=0.883538;BQBZ=-0.136083;FS=0;MQ0F=0;AC=2;AN=8;DP4=6,6,1,3;MQ=38	GT:PL	0/0:0,6,77	0/1:38,0,120	0/0:0,6,56	0/1:64,0,113
OAR10	28131032	.	G	A	340.365	PASS	DP=91;VDB=0.15051;SGB=1.83441;RPBZ=0.605685;MQBZ=-0.408255;MQSBZ=1.53456;BQBZ=1.0788;FS=0;MQ0F=0;AC=3;AN=8;DP4=19,21,7,7;MQ=40	GT:PL	0/0:0,30,255	1/1:148,12,0	0/1:237,0,193	0/0:0,63,255
OAR10	28379222	.	C	T	125.14	PASS	DP=40;VDB=0.00740154;SGB=6.01014;RPBZ=-0.0369755;MQBZ=-0.564595;MQSBZ=-1.23594;BQBZ=-1.06982;FS=0;MQ0F=0;AC=2;AN=8;DP4=5,11,4,2;MQ=37	GT:PL	0/0:0,6,84	1/1:169,18,0	0/0:0,24,246	0/0:0,18,166
OAR10	28407753	.	C	A	140.278	PASS	DP=47;VDB=0.00325824;SGB=8.77574;RPBZ=-2.00446;MQBZ=0;MQSBZ=-1.42443;BQBZ=1.2837;FS=0;MQ0F=0;AC=2;AN=8;DP4=10,8,0,8;MQ=39	GT:PL	0/0:0,15,139	1/1:185,24,0	0/0:0,21,202	0/0:0,18,189
OAR10	28602351	.	C	T	98.2562	PASS	DP=35;VDB=0.0456508;SGB=4.63151;RPBZ=-0.605782;MQBZ=0.869657;MQSBZ=-0.0766965;BQBZ=-0.291494;FS=0;MQ0F=0;AC=2;AN=8;DP4=5,9,5,0;MQ=40	GT:PL	0/0:0,15,167	0/0:0,18,194	1/1:142,15,0	0/0:0,9,108
OAR10	28807268	.	G	A	53.6519	PASS	DP=36;VDB=0.21346;SGB=1.90845;RPBZ=0.846061;MQBZ=-0.106236;MQSBZ=-0.278191;BQBZ=0.275944;FS=0;MQ0F=0;AC=2;AN=8;DP4=9,13,2,1;MQ=40	GT:PL	0/0:0,24,221	1/1:96,9,0	0/0:0,12,143	0/0:0,30,255
OAR10	28889413	.	C	T	410.556	PASS	DP=78;VDB=0.000555863;SGB=10.7699;RPBZ=0.319405;MQBZ=-1.01653;MQSBZ=-0.663245;BQBZ=-0.548797;FS=0;MQ0F=0;AC=3;AN=8;DP4=14,10,8,12;MQ=38	GT:PL	0/0:0,27,251	1/1:255,33,0	0/1:201,0,129	0/0:0,30,255
OAR10	28894061	.	G	A	141.422	PASS	DP=38;VDB=0.0302289;SGB=7.39213;RPBZ=-0.160853;MQBZ=-0.366043;MQSBZ=0.066551;BQBZ=0.0723772;FS=0;MQ0F=0;AC=2;AN=8;DP4=10,7,2,5;MQ=36	GT:PL	0/0:0,15,134	1/1:186,21,0	0/0:0,21,230	0/0:0,15,152
OAR10	2894675	.	T	C	414.025	PASS	DP=145;VDB=0.0751195;SGB=4.5384;RPBZ=-1.26117;MQBZ=-0.59084;MQSBZ=-0.989897;BQBZ=0.991945;FS=0;MQ0F=0;AC=2;AN=8;DP4=30,30,9,12;MQ=38	GT:PL	0/1:198,0,219	0/0:0,75,255	0/0:0,51,255	0/1:255,0,208
OAR10	29200038	.	T	C	200.799	PASS	DP=30;VDB=0.144121;SGB=-0.482272;RPBZ=0.925016;MQBZ=0.736122;MQSBZ=-0.92582;BQBZ=1.52524;FS=0;MQ0F=0;AC=4;AN=8;DP4=1,15,2,6;MQ=40	GT:PL	1/1:96,9,0	0/0:0,21,126	0/0:0,27,168	1/1:153,15,0
OAR10	29398679	.	C	A	203.659	PASS	DP=48;VDB=0.0171405;SGB=-0.984023;RPBZ=-1.34206;MQBZ=-3.60664;MQSBZ=-0.144265;BQBZ=-3.04602;FS=0;MQ0F=0;AC=3;AN=8;DP4=8,4,4,9;MQ=36	GT:PL	0/0:0,6,84	0/1:83,0,108	0/1:68,0,100	0/1:91,0,69
OAR10	29398680	.	G	A	203.648	PASS	DP=48;VDB=0.0178851;SGB=-0.984023;RPBZ=-1.33664;MQBZ=-3.60664;MQSBZ=-0.144265;BQBZ=-2.94812;FS=0;MQ0F=0;AC=3;AN=8;DP4=8,4,4,9;MQ=36	GT:PL	0/0:0,6,84	0/1:83,0,111	0/1:68,0,100	0/1:91,0,69
OAR10	29398762	.	T	G	692.408	PASS	DP=118;VDB=5.08448e-07;SGB=-14.3563;RPBZ=1.18841;MQBZ=-3.142;MQSBZ=-1.24012;BQBZ=0.855623;FS=0;MQ0F=0;AC=4;AN=8;DP4=17,15,16,18;MQ=39	GT:PL	0/1:18,0,195	0/1:240,0,227	0/1:254,0,158	0/1:218,0,195
OAR10	29398847	.	C	T	54.922	PASS	DP=33;VDB=0.390954;SGB=-2.00771;RPBZ=0.602414;MQBZ=-0.737865;MQSBZ=-1.65616;BQBZ=-2.99382;FS=0;MQ0F=0;AC=2;AN=8;DP4=6,6,3,1;MQ=39	GT:PL	0/0:0,9,87	0/0:0,6,77	0/1:48,0,72	0/1:46,0,131
OAR10	2979674	.	G	A	112.142	PASS	DP=37;VDB=0.0128197;SGB=-1.63269;RPBZ=-0.452384;MQBZ=0.389153;MQSBZ=0;BQBZ=0.404273;FS=0;MQ0F=0;AC=2;AN=8;DP4=10,8,2,3;MQ=40	GT:PL	0/1:88,0,133	0/0:0,15,171	0/0:0,21,224	0/1:63,0,33
OAR10	29960814	.	T	G	702.767	PASS	DP=66;VDB=2.09381e-05;SGB=-4.36574;RPBZ=-0.351342;MQBZ=-0.78347;MQSBZ=1.3894;BQBZ=0.298185;FS=0;MQ0F=0;AC=6;AN=8;DP4=3,3,20,11;MQ=40	GT:PL	0/1:143,0,101	1/1:255,39,0	1/1:249,24,0	0/1:95,0,55
OAR10	30051663	.	G	A	202.224	PASS	DP=29;VDB=0.369435;SGB=-2.0384;RPBZ=-1.2206;BQBZ=0.935414;FS=0;MQ0F=0;AC=4;AN=8;DP4=3,5,1,6;MQ=42	GT:PL	1/1:77,6,0	0/0:0,15,167	0/1:36,0,36	0/1:131,0,66
OAR10	30180712	.	C	T	539.676	PASS	DP=49;VDB=0.00166814;SGB=-3.67122;RPBZ=1.49539;MQBZ=0.0851044;MQSBZ=1.5528;BQBZ=-1.06069;FS=0;MQ0F=0;AC=6;AN=8;DP4=4,3,8,14;MQ=40	GT:PL	1/1:218,21,0	0/1:60,0,130	1/1:251,33,0	0/1:50,0,87
OAR10	3039308	.	C	T	379.828	PASS	DP=57;VDB=0.00296239;SGB=8.01377;RPBZ=0.29049;MQBZ=-1.33752;MQSBZ=-1.13573;BQBZ=-1.3236;FS=0;MQ0F=0;AC=4;AN=8;DP4=8,9,12,4;MQ=40	GT:PL	1/1:232,27,0	0/0:0,15,169	0/0:0,36,255	1/1:197,21,0
OAR10	31004084	.	A	G	131.221	PASS	DP=60;VDB=0.220895;SGB=-1.24859;RPBZ=-0.51056;MQBZ=1.0084;MQSBZ=-0.609749;BQBZ=1.14834;FS=0;MQ0F=0;AC=2;AN=8;DP4=9,17,3,3;MQ=40	GT:PL	0/0:0,12,145	0/1:153,0,167	0/0:0,27,253	0/1:18,0,174
OAR10	31253648	.	G	A	682.367	PASS	DP=63;VDB=0.00171654;SGB=-4.29189;RPBZ=0.277949;MQBZ=1.67125;MQSBZ=-2.75329;BQBZ=2.82137;FS=0;MQ0F=0;AC=6;AN=8;DP4=5,2,18,12;MQ=34	GT:PL	1/1:184,21,0	0/1:156,0,51	0/1:127,0,87	1/1:255,39,0
OAR10	31618191	.	G	A	390.753	PASS	DP=107;VDB=0.054811;SGB=3.37952;RPBZ=-0.166863;MQBZ=-0.294868;MQSBZ=0.725919;BQBZ=1.23202;FS=0;MQ0F=0;AC=2;AN=8;DP4=19,24,10,8;MQ=39	GT:PL	0/0:0,51,255	0/0:0,42,255	0/1:175,0,133	0/1:255,0,132
OAR10	31669319	.	G	A	282.659	PASS	DP=74;VDB=0.069922;SGB=0.675642;RPBZ=-0.703797;MQBZ=-0.329111;MQSBZ=0.332254;BQBZ=-0.632457;FS=0;MQ0F=0;AC=3;AN=8;DP4=15,16,4,7;MQ=39	GT:PL	0/0:0,24,196	1/1:205,21,0	0/1:123,0,195	0/0:0,48,255
OAR10	31722435	.	A	T	216.469	PASS	DP=32;VDB=0.0700155;SGB=3.89867;RPBZ=0.0380259;MQBZ=0.474058;MQSBZ=0.271063;BQBZ=0.889757;FS=0;MQ0F=0;AC=3;AN=8;DP4=2,8,5,5;MQ=35	GT:PL	0/0:0,6,61	1/1:136,39,27	0/1:150,0,24	0/0:0,21,184
OAR10	31763943	.	T	G	126.517	PASS	DP=26;VDB=0.357605;SGB=0.618465;RPBZ=-0.368743;MQBZ=0.707107;MQSBZ=-1.22474;BQBZ=0.439716;FS=0;MQ0F=0;AC=3;AN=8;DP4=6,4,3,2;MQ=40	GT:PL	0/0:0,18,196	1/1:95,9,0	0/1:75,0,27	0/0:0,9,101
OAR10	32069239	.	G	A	210.483	PASS	DP=53;VDB=0.0421576;SGB=-0.0966342;RPBZ=0.616588;MQBZ=-1.30122;MQSBZ=0.859164;BQBZ=-0.808405;FS=0;MQ0F=0.0188679;AC=3;AN=8;DP4=9,10,2,7;MQ=38	GT:PL	0/1:121,0,63	0/0:0,12,137	0/0:0,39,255	1/1:134,12,0
OAR10	32081134	.	A	C	445.332	PASS	DP=78;VDB=0.0125355;SGB=12.8582;RPBZ=-0.461695;MQBZ=-1.11114;MQSBZ=0.693121;BQBZ=0.066424;FS=0;MQ0F=0;AC=3;AN=8;DP4=15,8,12,11;MQ=39	GT:PL	0/1:236,0,6	0/0:0,30,255	0/0:0,36,255	1/1:255,42,0
OAR10	32081246	.	C	T	86.5778	PASS	DP=16;VDB=0.0630446;SGB=1.26965;RPBZ=-1.03963;MQBZ=-1.45699;BQBZ=1.43427;FS=0;MQ0F=0;AC=3;AN=8;DP4=0,10,0,6;MQ=36	GT:PL	0/1:46,0,27	0/0:0,6,47	0/0:0,21,136	1/1:84,12,0
OAR10	32240391	.	G	A	589.075	PASS	DP=58;VDB=0.0393894;SGB=3.57837;RPBZ=0.826985;MQBZ=-0.331914;MQSBZ=0.598096;BQBZ=-0.144953;FS=0;MQ0F=0;AC=5;AN=8;DP4=3,6,12,11;MQ=40	GT:PL	1/1:249,30,0	0/0:0,15,162	0/1:223,0,104	1/1:162,15,0
OAR10	32348678	.	C	T	116.569	PASS	DP=35;VDB=0.230191;SGB=-1.62982;RPBZ=-0.305735;MQBZ=0.57735;MQSBZ=1.10554;BQBZ=-0.256583;FS=0;MQ0F=0;AC=2;AN=8;DP4=7,8,2,3;MQ=41	GT:PL	0/0:0,18,186	0/1:24,0,107	0/1:133,3,0	0/0:0,15,177
OAR10	32423041	.	G	A	187.721	PASS	DP=71;VDB=0.0797975;SGB=0.290035;RPBZ=3.66066;MQBZ=1.85685;MQSBZ=1.76057;BQBZ=2.14457;FS=0;MQ0F=0;AC=2;AN=8;DP4=20,12,7,3;MQ=40	GT:PL	0/0:0,24,236	0/1:39,0,228	0/1:188,0,151	0/0:0,21,176
OAR10	32423081	.	C	T	413.997	PASS	DP=84;VDB=0.00375154;SGB=9.40832;RPBZ=-1.07645;MQBZ=-0.414883;MQSBZ=0.948279;BQBZ=-0.0271327;FS=0;MQ0F=0;AC=3;AN=8;DP4=17,12,8,10;MQ=40	GT:PL	0/1:205,0,18	0/0:0,42,255	0/0:0,42,255	1/1:255,33,0
OAR10	3274330	.	A	G	63.5221	PASS	DP=50;VDB=0.314313;SGB=-7.26569;RPBZ=2.40359;MQBZ=0.587945;MQSBZ=0.752101;BQBZ=1.33333;FS=0;MQ0F=0;AC=3;AN=8;DP4=19,5,3,1;MQ=41	GT:PL	0/1:24,0,132	0/0:0,24,230	0/1:24,0,121	0/1:60,0,176
OAR10	32945615	.	C	T	67.0878	PASS	DP=37;VDB=0.690245;SGB=-2.36533;RPBZ=-2.22962;MQBZ=-0.715329;MQSBZ=-0.699002;BQBZ=1.47878;FS=0;MQ0F=0;AC=2;AN=8;DP4=8,11,1,2;MQ=41	GT:PL	0/1:73,0,33	0/0:0,18,145	0/0:0,30,255	0/1:33,0,69
OAR10	32972694	.	C	T	334.559	PASS	DP=90;VDB=1.77991e-05;SGB=13.1965;RPBZ=1.43398;MQBZ=-0.337344;MQSBZ=-0.987044;BQBZ=-0.900778;FS=0;MQ0F=0;AC=3;AN=8;DP4=11,18,12,11;MQ=37	GT:PL	0/0:0,45,255	0/1:125,0,84	1/1:255,54,0	0/0:0,33,253
OAR10	33088021	.	C	T	308.989	PASS	DP=46;VDB=0.0249134;SGB=4.68384;RPBZ=0.522291;MQBZ=1.27942;MQSBZ=-1.08253;BQBZ=1.89521;FS=0;MQ0F=0;AC=3;AN=8;DP4=5,9,4,7;MQ=41	GT:PL	0/0:0,18,172	1/1:255,24,0	0/1:99,0,134	0/0:0,12,148
OAR10	33431992	.	T	C	78.0999	PASS	DP=11;VDB=0.00529893;SGB=-0.0654034;RPBZ=-0.484729;MQBZ=-0.978871;BQBZ=0.12018;FS=0;MQ0F=0;AC=5;AN=8;DP4=0,4,0,7;MQ=30	GT:PL	1/1:54,12,0	0/1:22,0,8	0/0:0,9,90	1/1:44,6,0
OAR10	34004455	.	G	C	210.018	PASS	DP=113;VDB=0.0505275;SGB=29.5638;RPBZ=0.371284;MQBZ=-1.0475;MQSBZ=-0.683728;BQBZ=-0.954785;FS=0;MQ0F=0.00884956;AC=2;AN=8;DP4=23,20,11,12;MQ=38	GT:PL	0/0:0,42,255	0/0:0,51,255	1/1:255,69,0	0/0:0,36,255
OAR10	34992221	.	C	A	395.669	PASS	DP=40;VDB=0.128037;SGB=1.20049;RPBZ=1.39871;MQBZ=0.968904;MQSBZ=-0.476941;BQBZ=-0.0775938;FS=0;MQ0F=0;AC=5;AN=8;DP4=2,7,8,6;MQ=40	GT:PL	1/1:96,9,0	0/1:125,0,129	1/1:219,21,0	0/0:0,15,134
OAR10	35117133	.	A	T	67.3814	PASS	DP=13;VDB=0.131948;SGB=-0.169451;RPBZ=-0.733799;MQBZ=-1.1547;MQSBZ=-1.1547;BQBZ=-1.1547;FS=0;MQ0F=0;AC=3;AN=8;DP4=2,2,2,1;MQ=41	GT:PL	0/1:30,0,36	0/0:0,6,77	0/0:0,3,42	1/1:77,6,0
OAR10	35349379	.	C	T	94.3129	PASS	DP=25;VDB=0.0797974;SGB=-2.00771;RPBZ=0.789005;BQBZ=0.81194;FS=0;MQ0F=0;AC=3;AN=8;DP4=7,4,2,2;MQ=42	GT:PL	0/0:0,3,42	1/1:72,6,0	0/0:0,21,219	0/1:63,0,80
OAR10	35395254	.	T	C	510.405	PASS	DP=49;VDB=0.000526929;SGB=4.43498;RPBZ=1.43849;MQBZ=0.686141;MQSBZ=0.858867;BQBZ=-0.300283;FS=0;MQ0F=0;AC=5;AN=8;DP4=3,2,8,14;MQ=40	GT:PL	1/1:122,12,0	0/0:0,12,134	1/1:255,36,0	0/1:178,0,21
OAR10	35473588	.	G	A	405.806	PASS	DP=50;VDB=0.000552821;SGB=3.50927;RPBZ=1.66017;MQBZ=-1.32808;MQSBZ=-0.234134;BQBZ=-1.65013;FS=0;MQ0F=0;AC=5;AN=8;DP4=6,5,7,13;MQ=41	GT:PL	1/1:144,18,0	0/0:0,15,181	1/1:255,36,0	0/1:52,0,164
OAR10	35594988	.	T	C	524.251	PASS	DP=65;VDB=0.0103424;SGB=0.159359;RPBZ=-2.09273;MQBZ=-0.546745;MQSBZ=-0.864341;BQBZ=0.225885;FS=0;MQ0F=0;AC=6;AN=8;DP4=8,11,7,12;MQ=39	GT:PL	1/1:125,12,0	1/1:202,18,0	0/0:0,57,255	1/1:242,27,0
OAR10	35834678	.	G	A	37.0562	PASS	DP=8;VDB=0.17915;SGB=1.56341;RPBZ=0.149071;MQBZ=-1.29099;BQBZ=0.816497;FS=0;MQ0F=0;AC=2;AN=8;DP4=5,0,3,0;MQ=39	GT:PL	0/0:0,6,47	0/0:0,3,32	1/1:77,9,0	0/0:0,6,62
OAR10	36090125	.	G	C	229.339	PASS	DP=22;VDB=0.061137;SGB=0.193263;RPBZ=1.146;MQBZ=-0.67036;MQSBZ=0.649073;BQBZ=-0.155158;FS=0;MQ0F=0;AC=4;AN=8;DP4=4,1,4,5;MQ=39	GT:PL	1/1:188,18,0	0/1:52,0,33	0/0:0,3,42	0/1:30,0,85
OAR10	36368338	.	T	C	266.415	PASS	DP=49;VDB=0.000394621;SGB=4.58191;RPBZ=-1.70943;MQBZ=-0.579786;MQSBZ=1.96826;BQBZ=0;FS=0;MQ0F=0;AC=2;AN=8;DP4=11,6,4,7;MQ=39	GT:PL	0/1:154,0,21	0/0:0,27,255	0/0:0,6,77	0/1:151,0,143
OAR10	36657395	.	C	T	331.614	PASS	DP=82;VDB=0.39202;SGB=2.60694;RPBZ=0.460181;MQBZ=-0.683193;MQSBZ=1.00196;BQBZ=-0.478125;FS=0;MQ0F=0;AC=3;AN=8;DP4=16,17,11,5;MQ=40	GT:PL	1/1:210,24,0	0/0:0,45,255	0/0:0,39,255	0/1:167,0,134
OAR10	36657449	.	A	C	249.818	PASS	DP=74;VDB=0.3409;SGB=-11.5772;RPBZ=-2.58311;MQBZ=-1.10995;MQSBZ=-0.746217;BQBZ=2.42729;FS=0;MQ0F=0;AC=3;AN=8;DP4=9,26,4,7;MQ=40	GT:PL	0/0:0,24,196	0/1:70,0,240	0/1:135,0,191	0/1:86,0,185
OAR10	36657459	.	C	T	135.968	PASS	DP=63;VDB=0.4587;SGB=-1.25106;RPBZ=-2.26824;MQBZ=0.329608;MQSBZ=0.129251;BQBZ=2.32026;FS=0;MQ0F=0;AC=2;AN=8;DP4=5,26,2,4;MQ=39	GT:PL	0/1:66,0,68	0/0:0,36,255	0/0:0,30,178	0/1:109,0,138
OAR10	36714981	.	C	T	225.7	PASS	DP=45;VDB=0.00142669;SGB=-0.482272;RPBZ=-0.22368;MQBZ=-0.601407;MQSBZ=0;BQBZ=0.657545;FS=0;MQ0F=0;AC=3;AN=8;DP4=9,9,4,4;MQ=41	GT:PL	1/1:113,9,0	0/0:0,24,224	0/0:0,24,237	0/1:157,0,57
OAR10	36956252	.	C	G	109.352	PASS	DP=12;VDB=0.0846253;SGB=-0.661244;RPBZ=-1.96214;MQBZ=0;MQSBZ=-1.18322;BQBZ=0.223607;FS=0;MQ0F=0;AC=5;AN=8;DP4=2,1,2,2;MQ=38	GT:PL	1/1:76,6,0	0/1:36,0,36	0/1:0,3,42	0/1:36,0,18
OAR10	38662099	.	A	G	37.7523	PASS	DP=46;VDB=0.17915;SGB=-2.36533;RPBZ=0.937303;MQBZ=1.31304;MQSBZ=2.73788;BQBZ=-0.0710317;FS=0;MQ0F=0;AC=2;AN=8;DP4=21,9,2,1;MQ=37	GT:PL	0/0:0,45,255	0/0:0,18,166	0/1:15,0,157	0/1:63,0,105
OAR10	38803231	.	A	G	242.885	PASS	DP=40;VDB=0.218005;SGB=4.28454;RPBZ=0.952499;MQBZ=-1.04881;MQSBZ=-1.1547;BQBZ=-0.578223;FS=0;MQ0F=0;AC=3;AN=8;DP4=7,4,5,5;MQ=41	GT:PL	0/0:0,15,174	0/1:33,0,68	1/1:255,27,0	0/0:0,12,128
OAR10	38984987	.	A	C	330.097	PASS	DP=50;VDB=6.89562e-05;SGB=5.27335;RPBZ=0.880579;MQBZ=-1.12687;MQSBZ=-1.82574;BQBZ=1.60251;FS=0;MQ0F=0;AC=3;AN=8;DP4=8,6,5,7;MQ=41	GT:PL	1/1:219,21,0	0/0:0,12,151	0/0:0,18,199	0/1:156,0,122
OAR10	39029253	.	T	G	166.306	PASS	DP=56;VDB=0.132279;SGB=8.77574;RPBZ=0.701726;MQBZ=-1.45032;MQSBZ=0.378267;BQBZ=0.585091;FS=0;MQ0F=0;AC=2;AN=8;DP4=12,11,3,5;MQ=38	GT:PL	0/0:0,30,255	0/0:0,12,148	1/1:211,24,0	0/0:0,27,253
OAR10	39101393	.	A	G	394.698	PASS	DP=36;VDB=6.48539e-07;SGB=1.63392;RPBZ=-0.208402;MQBZ=-1.72552;MQSBZ=1.33631;BQBZ=-1.58114;FS=0;MQ0F=0;AC=5;AN=8;DP4=3,2,11,5;MQ=35	GT:PL	1/1:128,12,0	0/1:134,0,95	1/1:175,21,0	0/0:0,6,84
OAR10	39105457	.	T	C	86.9311	PASS	DP=29;VDB=0.184775;SGB=3.26056;RPBZ=0.500505;MQBZ=-1.58114;MQSBZ=1.34164;FS=0;MQ0F=0;AC=2;AN=8;DP4=4,6,1,3;MQ=40	GT:PL	0/0:0,12,153	0/0:0,15,183	1/1:129,12,0	0/0:0,3,42
OAR10	39105492	.	G	T	174.746	PASS	DP=20;VDB=0.031576;SGB=1.29402;RPBZ=0.647499;MQBZ=-0.816497;MQSBZ=1.22474;FS=0;MQ0F=0;AC=5;AN=8;DP4=1,3,3,3;MQ=40	GT:PL	1/1:153,12,0	0/0:0,9,119	1/1:65,6,0	0/1:0,3,42
OAR10	39127180	.	G	A	367.145	PASS	DP=55;VDB=0.505421;SGB=-8.82393;RPBZ=2.34117;MQBZ=0.0238436;MQSBZ=2.36258;BQBZ=2.05749;FS=0;MQ0F=0;AC=3;AN=8;DP4=13,2,9,7;MQ=35	GT:PL	0/1:110,0,21	0/0:0,18,182	0/1:172,0,57	0/1:126,0,85
OAR10	39167078	.	C	A	294.03	PASS	DP=109;VDB=0.154463;SGB=-14.0321;RPBZ=0.863307;MQBZ=-2.30794;MQSBZ=-0.156669;BQBZ=-1.03234;FS=0;MQ0F=0;AC=2;AN=8;DP4=28,21,10,5;MQ=38	GT:PL	0/0:0,28,255	0/1:128,0,218	0/0:0,60,255	0/1:205,0,126
OAR10	39665371	.	T	A	63.8659	PASS	DP=17;VDB=0.00671048;SGB=-7.26569;RPBZ=3.02547;MQBZ=1.06904;MQSBZ=0;BQBZ=2.64211;FS=0;MQ0F=0;AC=3;AN=8;DP4=11,1,0,4;MQ=37	GT:PL	0/1:46,0,95	0/0:0,9,73	0/1:36,0,2	0/1:20,0,70
OAR10	39665375	.	A	C	55.8947	PASS	DP=18;VDB=0.00671048;SGB=-7.26569;RPBZ=2.95118;MQBZ=1.02282;MQSBZ=-0.0793492;BQBZ=1.79159;FS=0;MQ0F=0;AC=3;AN=8;DP4=12,1,0,4;MQ=37	GT:PL	0/1:46,0,94	0/0:0,9,73	0/1:36,0,2	0/1:12,0,89
OAR10	39852293	.	T	C	96.1067	PASS	DP=24;VDB=0.0478623;SGB=-1.63269;RPBZ=-3.1719;MQBZ=1.25436;MQSBZ=-0.390673;BQBZ=-0.681754;FS=0;MQ0F=0;AC=3;AN=8;DP4=4,7,3,2;MQ=38	GT:PL	0/0:0,15,162	0/1:57,0,133	1/1:81,9,0	0/0:0,3,36
OAR10	39993156	.	C	T	361.149	PASS	DP=59;VDB=0.0886279;SGB=-9.12179;RPBZ=4.39966;MQBZ=-3.51933;MQSBZ=0.711475;BQBZ=2.44797;FS=0;MQ0F=0;AC=4;AN=8;DP4=13,4,12,5;MQ=38	GT:PL	0/1:117,0,132	0/1:36,0,64	0/1:219,0,116	0/1:27,0,133
OAR10	40323143	.	T	A	486.457	PASS	DP=58;VDB=4.0075e-05;SGB=0.15638;RPBZ=-0.184393;MQBZ=-0.993949;MQSBZ=0.815548;BQBZ=0.390755;FS=0;MQ0F=0;AC=4;AN=8;DP4=8,6,11,8;MQ=38	GT:PL	1/1:184,18,0	0/1:147,0,63	0/0:0,30,255	0/1:200,0,36
OAR10	40399979	.	A	C	212.432	PASS	DP=17;VDB=0.000394621;SGB=0.512133;RPBZ=0.0505001;MQBZ=0.562242;FS=0;MQ0F=0;AC=4;AN=8;DP4=6,0,11,0;MQ=38	GT:PL	0/0:0,6,56	1/1:139,18,0	0/1:88,0,49	0/1:27,0,46
OAR10	40611113	.	T	C	86.0376	PASS	DP=12;VDB=0.28399;SGB=-0.169451;RPBZ=1.32842;BQBZ=1.58114;FS=0;MQ0F=0;AC=4;AN=8;DP4=1,2,1,2;MQ=42	GT:PL	0/1:42,3,0	0/1:0,3,36	0/0:0,6,72	1/1:84,6,0
OAR10	40611115	.	T	A	68.0373	PASS	DP=16;VDB=0.131948;SGB=-0.169451;RPBZ=-1.32842;BQBZ=-1.58114;FS=0;MQ0F=0;AC=4;AN=8;DP4=1,2,1,2;MQ=42	GT:PL	0/1:0,3,42	0/1:36,3,0	1/1:72,6,0	0/0:0,6,84
OAR10	40670820	.	G	A	234.168	PASS	DP=36;VDB=0.157242;SGB=5.40386;RPBZ=0.92932;MQBZ=0.442124;MQSBZ=0.135372;BQBZ=-1.42842;FS=0;MQ0F=0;AC=3;AN=8;DP4=1,7,3,9;MQ=36	GT:PL	0/0:0,6,48	0/0:0,12,125	1/1:197,27,0	0/1:81,0,50
OAR10	40819899	.	A	G	334.572	PASS	DP=68;VDB=0.0527969;SGB=-0.790273;RPBZ=0.393913;MQBZ=-1.12446;MQSBZ=1.55404;BQBZ=-1.24927;FS=0;MQ0F=0;AC=3;AN=8;DP4=12,11,9,5;MQ=40	GT:PL	0/1:190,0,85	0/1:108,0,208	0/0:0,33,255	0/1:76,0,69
OAR10	40846873	.	A	G	173.881	PASS	DP=22;VDB=0.0674392;SGB=1.26965;RPBZ=0.645039;MQBZ=1.4771;MQSBZ=1.24838;BQBZ=1.48324;FS=0;MQ0F=0;AC=3;AN=8;DP4=4,2,3,3;MQ=40	GT:PL	1/1:148,12,0	0/0:0,12,132	0/0:0,3,42	0/1:68,0,33
OAR10	40865103	.	C	A	424.827	PASS	DP=46;VDB=0.000152875;SGB=-0.22528;RPBZ=0.688522;MQBZ=-0.557262;MQSBZ=2.4557;BQBZ=0.518148;FS=0;MQ0F=0;AC=5;AN=8;DP4=6,5,7,10;MQ=36	GT:PL	0/0:0,18,154	1/1:181,21,0	1/1:193,21,0	0/1:96,0,145
OAR10	40886346	.	T	A	613.282	PASS	DP=50;VDB=0.00204063;SGB=3.21525;RPBZ=-1.14874;MQBZ=0.647791;MQSBZ=-0.888685;BQBZ=1.00224;FS=0;MQ0F=0;AC=6;AN=8;DP4=2,5,10,12;MQ=40	GT:PL	0/0:0,21,180	1/1:243,24,0	1/1:213,21,0	1/1:202,21,0
OAR10	41273166	.	C	T	72.412	PASS	DP=67;VDB=0.0169029;SGB=-2.00771;RPBZ=0.753374;MQBZ=-1.26233;MQSBZ=0.661765;BQBZ=0.641319;FS=0;MQ0F=0;AC=2;AN=8;DP4=16,15,1,3;MQ=39	GT:PL	0/0:0,21,184	0/0:0,39,255	0/1:54,0,137	0/1:59,0,153
OAR10	41367157	.	G	A	101.149	PASS	DP=22;VDB=0.0320192;SGB=-2.00512;RPBZ=-0.425348;MQBZ=1.04447;MQSBZ=0.710669;BQBZ=-0.111803;FS=0;MQ0F=0;AC=2;AN=8;DP4=1,7,2,2;MQ=40	GT:PL	0/1:42,3,0	0/0:0,6,61	0/0:0,12,146	0/1:99,0,63
OAR10	41620869	.	T	C	143.49	PASS	DP=47;VDB=0.115226;SGB=7.39213;RPBZ=0.540722;MQBZ=-0.425545;MQSBZ=-0.183242;BQBZ=-1.46385;FS=0;MQ0F=0;AC=2;AN=8;DP4=8,7,5,2;MQ=35	GT:PL	0/0:0,15,151	0/0:0,15,157	1/1:188,21,0	0/0:0,15,166
OAR10	41763516	.	C	T	59.812	PASS	DP=23;VDB=0.539429;SGB=0.686263;RPBZ=-1.91355;MQBZ=-1.97077;MQSBZ=-1.43329;BQBZ=0.627064;FS=0;MQ0F=0;AC=2;AN=8;DP4=6,2,2,3;MQ=36	GT:PL	0/0:0,9,117	0/0:14,20,83	1/1:102,12,0	0/0:0,9,101
OAR10	41763574	.	T	C	50.6221	PASS	DP=8;VDB=0.255054;SGB=0.0467143;RPBZ=0.726022;MQBZ=1.23865;BQBZ=1.21395;FS=0;MQ0F=0;AC=4;AN=8;DP4=0,4,0,4;MQ=32	GT:PL	0/1:0,3,11	1/1:56,9,0	0/0:0,9,42	0/1:36,3,0
OAR10	42301938	.	T	A	281.181	PASS	DP=33;VDB=0.0137245;SGB=0.550236;RPBZ=-1.1948;MQBZ=-2.75152;MQSBZ=-1.23022;BQBZ=0.054917;FS=0;MQ0F=0;AC=5;AN=8;DP4=5,2,3,9;MQ=38	GT:PL	0/1:55,0,30	1/1:149,15,0	0/0:0,18,194	1/1:122,12,0
OAR10	42301940	.	A	T	281.181	PASS	DP=34;VDB=0.0108373;SGB=0.550236;RPBZ=-1.24756;MQBZ=-2.75152;MQSBZ=-1.23022;BQBZ=0.6227;FS=0;MQ0F=0;AC=5;AN=8;DP4=5,2,3,9;MQ=38	GT:PL	0/1:55,0,30	1/1:149,15,0	0/0:0,18,188	1/1:122,12,0
OAR10	42449651	.	A	G	139.585	PASS	DP=41;VDB=0.41447;SGB=-1.25106;RPBZ=0.987047;MQBZ=-0.358959;MQSBZ=1.5898;BQBZ=0.453886;FS=0;MQ0F=0;AC=3;AN=8;DP4=11,6,2,4;MQ=40	GT:PL	0/0:0,12,116	1/1:138,12,0	0/0:0,21,225	0/1:46,0,176
OAR10	42772768	.	A	G	134.255	PASS	DP=27;VDB=0.00403072;SGB=-1.97643;RPBZ=2.52229;MQBZ=0;MQSBZ=0.324537;BQBZ=-1.4676;FS=0;MQ0F=0;AC=4;AN=8;DP4=0,7,6,1;MQ=36	GT:PL	0/1:17,0,81	1/1:127,15,0	0/0:0,6,62	0/1:33,0,68
OAR10	42808611	.	G	A	399.294	PASS	DP=46;VDB=0.123433;SGB=-3.5262;RPBZ=1.11294;MQBZ=0.333805;MQSBZ=0.619923;BQBZ=0.285957;FS=0;MQ0F=0;AC=6;AN=8;DP4=1,8,8,6;MQ=38	GT:PL	0/1:106,0,60	1/1:148,12,0	1/1:146,12,0	0/1:38,0,175
OAR10	42808629	.	G	A	294.925	PASS	DP=48;VDB=0.431004;SGB=-1.1641;RPBZ=0.762834;MQBZ=-0.213069;MQSBZ=0.386007;BQBZ=-1.87952;FS=0;MQ0F=0;AC=4;AN=8;DP4=4,9,7,5;MQ=39	GT:PL	0/1:106,0,60	1/1:194,18,0	0/0:0,12,146	0/1:38,0,175
OAR10	43654487	.	C	A	32.0269	PASS	DP=9;VDB=0.327477;SGB=-0.535564;RPBZ=-0.791257;MQBZ=-1.41421;BQBZ=-2.13809;FS=0;MQ0F=0;AC=2;AN=8;DP4=6,0,3,0;MQ=40	GT:PL	0/1:20,0,79	0/0:0,3,36	0/0:0,6,66	0/1:52,6,0
OAR10	44034964	.	G	T	77.2668	PASS	DP=23;VDB=0.0340507;SGB=-2.36458;RPBZ=1.15909;MQBZ=-0.438854;MQSBZ=1.09713;BQBZ=-0.473286;FS=0;MQ0F=0;AC=3;AN=8;DP4=7,2,2,3;MQ=39	GT:PL	0/1:9,0,112	0/1:31,0,99	0/0:0,3,42	0/1:75,0,15
OAR10	44224991	.	T	C	64.0722	PASS	DP=40;VDB=0.675454;SGB=-2.00771;RPBZ=0.311536;MQBZ=-1.47565;MQSBZ=-1.38839;BQBZ=-1.84484;FS=0;MQ0F=0;AC=2;AN=8;DP4=13,7,2,2;MQ=39	GT:PL	0/0:0,33,255	0/1:43,0,65	0/0:0,18,191	0/1:60,0,33
OAR10	44587051	.	C	T	682.859	PASS	DP=54;VDB=0.000683457;SGB=-2.38839;RPBZ=-0.978763;MQBZ=-0.902469;MQSBZ=-0.902469;BQBZ=-0.317208;FS=0;MQ0F=0;AC=6;AN=8;DP4=2,2,16,12;MQ=40	GT:PL	0/1:236,0,84	1/1:215,24,0	0/1:167,0,12	1/1:106,12,0
OAR10	44752660	.	A	G	136.314	PASS	DP=26;VDB=0.0511907;SGB=-2.16847;RPBZ=-0.59084;MQBZ=-0.333524;MQSBZ=1.03982;BQBZ=-0.30429;FS=0;MQ0F=0;AC=3;AN=8;DP4=2,7,3,3;MQ=36	GT:PL	0/1:127,0,74	0/1:25,0,120	0/1:23,3,0	0/0:0,6,66
OAR10	4624276	.	G	C	366.569	PASS	DP=99;VDB=0.0112751;SGB=2.22065;RPBZ=-1.54255;MQBZ=-0.935331;MQSBZ=0.803099;BQBZ=0.40233;FS=0;MQ0F=0.010101;AC=3;AN=8;DP4=24,13,10,5;MQ=39	GT:PL	0/0:0,48,255	0/1:205,0,122	1/1:207,24,0	0/0:0,48,255
OAR10	46296421	.	C	T	161.79	PASS	DP=43;VDB=0.000815903;SGB=-1.8826;RPBZ=-0.194759;MQBZ=0.110315;MQSBZ=1.45336;BQBZ=0.835538;FS=0;MQ0F=0;AC=2;AN=8;DP4=9,6,5,3;MQ=41	GT:PL	0/1:124,0,100	0/0:0,6,77	0/0:18,39,241	0/1:76,0,50
OAR10	46554234	.	T	C	121.824	PASS	DP=29;VDB=0.0139857;SGB=0.618465;RPBZ=-0.496139;MQBZ=-0.621059;MQSBZ=0.621059;BQBZ=-0.0877058;FS=0;MQ0F=0;AC=3;AN=8;DP4=4,6,1,4;MQ=39	GT:PL	0/0:0,15,172	0/0:0,9,118	1/1:100,9,0	0/1:65,0,54
OAR10	46736146	.	T	C	268.667	PASS	DP=68;VDB=0.0819154;SGB=-3.76469;RPBZ=-0.524075;MQBZ=0.783844;MQSBZ=0.454604;BQBZ=-0.205142;FS=0;MQ0F=0;AC=5;AN=8;DP4=3,10,5,13;MQ=35	GT:PL	0/1:59,0,66	0/1:38,0,114	1/1:106,18,0	0/1:105,0,45
OAR10	46877618	.	G	C	114.108	PASS	DP=48;VDB=0.0697235;SGB=-8.50559;RPBZ=0.672337;BQBZ=-0.728431;FS=0;MQ0F=0;AC=2;AN=8;DP4=12,9,3,3;MQ=42	GT:PL	0/1:54,0,170	0/0:0,21,235	0/0:21,39,221	0/1:99,0,63
OAR10	46906731	.	T	C	165.072	PASS	DP=56;VDB=0.391417;SGB=-0.867633;RPBZ=-0.789401;MQBZ=1.1355;MQSBZ=0.170359;BQBZ=0.479959;FS=0;MQ0F=0.0178571;AC=2;AN=8;DP4=12,12,2,5;MQ=39	GT:PL	0/0:0,18,136	0/1:103,0,144	0/0:0,30,255	0/1:101,0,101
OAR10	46954008	.	C	A	367.55	PASS	DP=68;VDB=0.00368066;SGB=-0.793216;RPBZ=-1.11898;MQBZ=0.551939;MQSBZ=-0.401732;BQBZ=0.700192;FS=0;MQ0F=0;AC=3;AN=8;DP4=15,8,7,7;MQ=40	GT:PL	0/1:72,0,72	0/1:163,0,80	0/0:0,33,255	0/1:172,0,190
OAR10	4701943	.	C	T	57.873	PASS	DP=15;VDB=0.077463;SGB=-7.26569;RPBZ=-0.392728;MQBZ=0.763763;BQBZ=0.882735;FS=0;MQ0F=0;AC=3;AN=8;DP4=11,0,4,0;MQ=35	GT:PL	0/1:24,0,63	0/1:46,0,11	0/0:0,15,112	0/1:27,0,35
OAR10	47702593	.	G	A	43.1803	PASS	DP=47;VDB=0.0389723;SGB=-2.36533;RPBZ=0.147365;MQBZ=0.716753;MQSBZ=0.53578;BQBZ=0.399583;FS=0;MQ0F=0;AC=2;AN=8;DP4=9,17,1,2;MQ=40	GT:PL	0/1:30,0,93	0/0:0,27,213	0/0:0,24,206	0/1:54,0,166
OAR10	47741237	.	G	A	42.709	PASS	DP=51;VDB=0.118267;SGB=-12.5237;RPBZ=-0.755944;MQBZ=0.408248;MQSBZ=-1;BQBZ=1.10041;FS=0;MQ0F=0;AC=3;AN=8;DP4=12,12,2,2;MQ=41	GT:PL	0/1:30,0,107	0/1:27,0,132	0/0:0,0,255	0/1:27,0,128
OAR10	47953739	.	A	G	55.9817	PASS	DP=45;VDB=0.0389723;SGB=-2.36533;RPBZ=-1.14762;MQBZ=0.685119;MQSBZ=1.04654;BQBZ=0.685119;FS=0;MQ0F=0;AC=2;AN=8;DP4=16,5,2,1;MQ=39	GT:PL	0/0:0,12,146	0/1:27,0,139	0/0:0,30,217	0/1:69,0,104
OAR10	48308917	.	C	T	281.473	PASS	DP=73;VDB=0.00141136;SGB=9.41878;RPBZ=0.541356;MQBZ=0.315605;MQSBZ=-0.591488;BQBZ=1.24687;FS=0;MQ0F=0;AC=2;AN=8;DP4=12,13,9,8;MQ=41	GT:PL	0/0:0,30,255	0/1:69,0,105	0/1:255,6,0	0/0:0,33,255
OAR10	48653755	.	C	A	268.41	PASS	DP=25;VDB=0.0270688;SGB=-2.56088;RPBZ=-1.1375;MQBZ=1.05963;MQSBZ=0.41072;BQBZ=2.55604;FS=0;MQ0F=0;AC=6;AN=8;DP4=1,5,2,8;MQ=39	GT:PL	0/1:24,0,109	0/1:34,0,26	1/1:206,21,0	1/1:42,3,0
OAR10	48680638	.	T	G	553.316	PASS	DP=92;VDB=0.0132785;SGB=-2.77277;RPBZ=-1.42817;MQBZ=0;MQSBZ=-2.41224;BQBZ=-0.500187;FS=0;MQ0F=0;AC=5;AN=8;DP4=12,8,14,21;MQ=36	GT:PL	0/1:74,0,162	0/1:106,0,181	1/1:255,63,0	0/1:158,0,107
OAR10	48802984	.	T	C	317.18	PASS	DP=49;VDB=0.0331708;SGB=6.73996;RPBZ=-0.147574;MQBZ=-1.38873;MQSBZ=1.10531;BQBZ=-0.537674;FS=0;MQ0F=0;AC=3;AN=8;DP4=8,5,9,5;MQ=41	GT:PL	0/0:0,12,146	0/1:113,0,148	1/1:249,30,0	0/0:0,12,153
OAR10	48827877	.	G	A	345.806	PASS	DP=30;VDB=0.0486671;SGB=1.87558;RPBZ=0.633837;MQBZ=0.568254;MQSBZ=-1.95305;BQBZ=0.078912;FS=0;MQ0F=0;AC=6;AN=8;DP4=0,3,9,5;MQ=38	GT:PL	1/1:12,3,0	1/1:185,18,0	1/1:190,21,0	0/0:0,9,101
OAR10	48948250	.	G	A	409.017	PASS	DP=38;VDB=0.0514699;SGB=-3.55088;RPBZ=-1.28742;MQBZ=-0.332261;MQSBZ=1.31135;BQBZ=0.364147;FS=0;MQ0F=0;AC=5;AN=8;DP4=1,4,7,9;MQ=39	GT:PL	0/1:93,0,24	0/1:41,0,92	1/1:212,21,0	0/1:103,0,25
OAR10	49225087	.	A	G	552.557	PASS	DP=78;VDB=0.00351048;SGB=0.928869;RPBZ=0.69749;MQBZ=-0.86874;MQSBZ=-0.248211;BQBZ=-1.81096;FS=0;MQ0F=0;AC=5;AN=8;DP4=10,9,13,10;MQ=41	GT:PL	0/1:88,0,134	1/1:255,27,0	0/0:0,45,255	1/1:255,33,0
OAR10	49351782	.	G	A	560.072	PASS	DP=100;VDB=0.000717983;SGB=0.926592;RPBZ=-0.362936;MQBZ=-0.432633;MQSBZ=3.27054;BQBZ=-0.505271;FS=0;MQ0F=0;AC=3;AN=8;DP4=19,14,12,11;MQ=39	GT:PL	0/1:175,0,51	0/1:249,0,195	0/0:0,51,255	0/1:176,0,152
OAR10	49389670	.	C	T	141.934	PASS	DP=22;VDB=0.0196075;SGB=-1.04402;RPBZ=0.461712;BQBZ=0.912871;FS=0;MQ0F=0;AC=4;AN=8;DP4=4,2,2,3;MQ=42	GT:PL	0/1:33,0,68	1/1:77,6,0	0/0:0,6,77	0/1:72,0,65
OAR10	49420815	.	T	G	260.43	PASS	DP=61;VDB=0.258238;SGB=-1.17052;RPBZ=-1.86206;MQBZ=-0.732267;MQSBZ=0.908823;BQBZ=-1.16863;FS=0;MQ0F=0;AC=3;AN=8;DP4=11,11,5,7;MQ=39	GT:PL	0/1:127,0,57	0/1:34,0,130	0/0:0,24,218	0/1:139,0,224
OAR10	49502921	.	G	A	432.89	PASS	DP=49;VDB=0.0984284;SGB=-3.42597;RPBZ=-0.618036;MQBZ=-0.753306;MQSBZ=1.75691;BQBZ=-0.497216;FS=0;MQ0F=0;AC=6;AN=8;DP4=7,2,11,8;MQ=35	GT:PL	0/1:24,0,105	1/1:149,18,0	1/1:244,30,0	0/1:56,0,148
OAR10	49976040	.	T	A	490.077	PASS	DP=40;VDB=0.000137132;SGB=-3.64501;RPBZ=0.955937;MQBZ=0;MQSBZ=-0.609303;BQBZ=0.117156;FS=0;MQ0F=0;AC=5;AN=8;DP4=2,3,6,11;MQ=40	GT:PL	0/1:139,0,27	0/1:69,0,99	1/1:134,12,0	0/1:189,0,18
OAR10	50017927	.	T	C	782.92	PASS	DP=70;VDB=0.0324683;SGB=-4.33049;RPBZ=-1.3862;MQBZ=-1.26601;MQSBZ=0.753419;BQBZ=-0.946039;FS=0;MQ0F=0;AC=6;AN=8;DP4=2,7,13,16;MQ=39	GT:PL	1/1:198,18,0	1/1:255,30,0	0/1:205,0,123	0/1:164,0,120
OAR10	50029743	.	T	C	464.698	PASS	DP=58;VDB=5.32655e-05;SGB=-9.13683;RPBZ=0.676303;MQBZ=-1.41136;MQSBZ=0.344197;BQBZ=-1.032;FS=0;MQ0F=0;AC=5;AN=8;DP4=7,7,8,9;MQ=40	GT:PL	0/1:73,0,170	1/1:163,15,0	0/1:121,0,109	0/1:147,0,122
OAR10	50054434	.	G	A	406.578	PASS	DP=41;VDB=0.0563776;SGB=-3.5111;RPBZ=1.69087;MQBZ=-1.32378;MQSBZ=1.48442;BQBZ=-0.582253;FS=0;MQ0F=0;AC=6;AN=8;DP4=2,6,5,10;MQ=39	GT:PL	1/1:160,15,0	1/1:180,18,0	0/1:79,0,129	0/1:27,0,114
OAR10	50078389	.	G	A	530.291	PASS	DP=79;VDB=0.000531692;SGB=-11.2794;RPBZ=1.52087;MQBZ=1.44607;MQSBZ=0.778656;BQBZ=1.03885;FS=0;MQ0F=0;AC=5;AN=8;DP4=11,9,13,11;MQ=40	GT:PL	0/1:112,0,238	1/1:255,6,0	0/1:69,0,230	0/1:132,0,8
OAR10	50108812	.	G	A	73.9257	PASS	DP=18;VDB=0.309755;SGB=-2.57971;RPBZ=0;MQBZ=0.981981;MQSBZ=-1.83712;BQBZ=0.981981;FS=0;MQ0F=0;AC=5;AN=8;DP4=3,4,3,0;MQ=38	GT:PL	1/1:42,3,0	0/0:0,12,138	0/1:30,0,92	1/1:42,3,0
OAR10	50272592	.	C	T	125.998	PASS	DP=15;VDB=0.886426;SGB=-1.04402;RPBZ=0.149967;MQBZ=1.29099;MQSBZ=0.774597;BQBZ=0.853913;FS=0;MQ0F=0;AC=6;AN=8;DP4=2,1,3,2;MQ=41	GT:PL	0/1:0,3,40	1/1:84,6,0	0/1:33,0,60	1/1:48,6,0
OAR10	50398918	.	A	G	257.225	PASS	DP=65;VDB=0.0398324;SGB=0.2894;RPBZ=-2.65253;MQBZ=-0.926013;MQSBZ=0.629513;BQBZ=1.67332;FS=0;MQ0F=0;AC=2;AN=8;DP4=9,16,3,7;MQ=40	GT:PL	0/1:151,0,49	0/0:0,39,255	0/0:0,21,190	0/1:146,0,63
OAR10	50633867	.	T	G	69.558	PASS	DP=9;VDB=0.0456508;SGB=0.717222;RPBZ=-1.6056;MQBZ=-1.35225;BQBZ=1.07872;FS=0;MQ0F=0;AC=3;AN=8;DP4=0,4,0,5;MQ=37	GT:PL	0/0:0,6,62	1/1:64,9,0	0/1:46,0,12	0/0:0,3,32
OAR10	50931764	.	G	T	365.447	PASS	DP=28;VDB=0.00804985;SGB=1.28622;RPBZ=-1.49221;MQBZ=0.705139;MQSBZ=-0.607754;BQBZ=0.521276;FS=0;MQ0F=0;AC=6;AN=8;DP4=2,2,8,5;MQ=38	GT:PL	1/1:107,9,0	1/1:224,24,0	0/0:0,12,142	1/1:77,6,0
OAR10	51355883	.	G	A	210.453	PASS	DP=51;VDB=0.0983363;SGB=8.72037;RPBZ=-0.543389;MQBZ=-2.0381;MQSBZ=1.19494;BQBZ=-1.8304;FS=0;MQ0F=0;AC=2;AN=8;DP4=11,7,5,4;MQ=40	GT:PL	0/0:0,9,119	1/1:255,27,0	0/0:0,24,245	0/0:0,21,222
OAR10	51383157	.	C	T	134.047	PASS	DP=43;VDB=0.0190313;SGB=-1.24859;RPBZ=0.854912;MQBZ=-0.254994;MQSBZ=1.29674;BQBZ=0;FS=0;MQ0F=0;AC=2;AN=8;DP4=11,8,4,2;MQ=38	GT:PL	0/1:21,0,100	0/0:0,24,243	0/1:152,0,104	0/0:0,9,103
OAR10	51535945	.	G	A	167.478	PASS	DP=69;VDB=1.20344e-06;SGB=-9.13426;RPBZ=0.692929;MQBZ=-4.24181;MQSBZ=0.425885;BQBZ=-1.84475;FS=0;MQ0F=0;AC=4;AN=8;DP4=8,11,9,8;MQ=30	GT:PL	0/1:24,0,136	0/1:48,0,140	0/1:31,0,131	0/1:104,0,74
OAR10	51536002	.	C	T	202.548	PASS	DP=152;VDB=1.77544e-06;SGB=-43.1945;RPBZ=3.06038;MQBZ=-5.20695;MQSBZ=0.528512;BQBZ=2.72926;FS=0;MQ0F=0;AC=4;AN=8;DP4=36,27,10,13;MQ=35	GT:PL	0/1:47,0,227	0/1:71,0,255	0/1:24,0,255	0/1:105,0,254
OAR10	51536039	.	G	A	450.672	PASS	DP=159;VDB=0.00324681;SGB=-14.3562;RPBZ=1.10518;MQBZ=-5.84716;MQSBZ=-0.0417347;BQBZ=2.41039;FS=0;MQ0F=0;AC=4;AN=8;DP4=26,31,14,20;MQ=35	GT:PL	0/1:71,0,241	0/1:94,0,255	0/1:178,0,255	0/1:148,0,246
OAR10	5161180	.	A	T	275.817	PASS	DP=45;VDB=0.0183209;SGB=-1.30012;RPBZ=0.184413;MQBZ=1.26948;MQSBZ=-0.65916;BQBZ=1.38712;FS=0;MQ0F=0;AC=3;AN=8;DP4=11,4,6,5;MQ=40	GT:PL	0/1:5,0,133	0/0:0,15,152	0/1:207,0,55	0/1:102,0,96
OAR10	5161263	.	G	T	76.5088	PASS	DP=23;VDB=0.0279572;SGB=1.90845;RPBZ=0.888169;MQBZ=1.09545;MQSBZ=1.60357;BQBZ=0.852803;FS=0;MQ0F=0;AC=2;AN=8;DP4=5,4,2,1;MQ=38	GT:PL	0/0:0,9,100	0/0:0,9,68	1/1:118,9,0	0/0:0,9,119
OAR10	52135565	.	C	T	125.226	PASS	DP=24;VDB=0.138089;SGB=1.26965;RPBZ=-1.32186;MQBZ=-0.105915;MQSBZ=1.4676;BQBZ=-0.162835;FS=0;MQ0F=0;AC=2;AN=8;DP4=6,2,1,5;MQ=39	GT:PL	0/1:51,0,33	0/0:0,15,138	0/0:0,3,42	0/1:112,0,17
OAR10	52154560	.	T	G	122.258	PASS	DP=57;VDB=0.132453;SGB=-1.25106;RPBZ=0.445024;MQBZ=0.471405;MQSBZ=-0.755929;BQBZ=-0.43497;FS=0;MQ0F=0;AC=2;AN=8;DP4=9,18,3,3;MQ=41	GT:PL	0/1:46,0,178	0/0:0,27,255	0/0:0,18,207	0/1:116,0,148
OAR10	52434326	.	A	G	251.635	PASS	DP=55;VDB=0.200746;SGB=4.81957;RPBZ=-0.875616;MQBZ=-2.35626;MQSBZ=1.46385;BQBZ=-2.16563;FS=0;MQ0F=0;AC=2;AN=8;DP4=12,7,6,5;MQ=40	GT:PL	0/1:219,0,51	0/0:0,24,215	0/0:0,21,231	0/1:72,0,72
OAR10	52487848	.	C	T	111.39	PASS	DP=53;VDB=0.00333045;SGB=-22.2163;RPBZ=0.371109;MQBZ=-4.3278;MQSBZ=2.57607;BQBZ=-0.0528859;FS=0;MQ0F=0;AC=4;AN=8;DP4=9,10,10,0;MQ=35	GT:PL	0/1:49,0,120	0/1:18,0,212	0/1:38,0,131	0/1:47,0,72
OAR10	52487864	.	T	A	34.8685	PASS	DP=53;VDB=0.0360828;SGB=-17.3743;RPBZ=-0.0869342;MQBZ=-4.02809;MQSBZ=1.94387;BQBZ=-0.892452;FS=0;MQ0F=0;AC=4;AN=8;DP4=8,11,6,1;MQ=36	GT:PL	0/1:35,0,126	0/1:5,0,197	0/1:24,0,139	0/1:14,0,75
OAR10	52501001	.	A	G	278.547	PASS	DP=37;VDB=0.00182139;SGB=-1.33564;RPBZ=1.11469;MQBZ=-2.25393;MQSBZ=0.050864;BQBZ=-0.959957;FS=0;MQ0F=0;AC=6;AN=8;DP4=4,5,4,7;MQ=37	GT:PL	1/1:118,12,0	0/0:0,27,255	1/1:24,3,0	1/1:180,18,0
OAR10	52520278	.	G	A	205.51	PASS	DP=51;VDB=0.064148;SGB=10.1602;RPBZ=1.04056;MQBZ=-1.03308;MQSBZ=-1.65226;BQBZ=0.837382;FS=0;MQ0F=0;AC=2;AN=8;DP4=12,8,6,3;MQ=39	GT:PL	0/0:0,9,119	1/1:250,27,0	0/0:0,15,153	0/0:0,36,255
OAR10	5324639	.	A	G	130.033	PASS	DP=24;VDB=0.0230738;SGB=-5.32332;RPBZ=0.668137;MQBZ=1.39443;MQSBZ=0.712697;BQBZ=1.68175;FS=0;MQ0F=0;AC=4;AN=8;DP4=6,3,1,4;MQ=40	GT:PL	0/1:36,0,24	0/1:66,0,126	0/1:33,0,75	0/1:33,0,50
OAR10	5338335	.	G	A	338.607	PASS	DP=64;VDB=0.0808449;SGB=-9.12975;RPBZ=0.721481;MQBZ=-1.15944;MQSBZ=-0.280425;BQBZ=-1.1736;FS=0;MQ0F=0;AC=3;AN=8;DP4=14,7,11,6;MQ=37	GT:PL	0/1:106,0,84	0/1:202,0,105	0/0:0,24,228	0/1:70,0,146
OAR10	53608787	.	G	A	299.548	PASS	DP=66;VDB=0.305467;SGB=7.60662;RPBZ=0.585303;MQBZ=1.68165;MQSBZ=-1.87356;BQBZ=1.94732;FS=0;MQ0F=0;AC=3;AN=8;DP4=7,16,10,5;MQ=40	GT:PL	0/0:0,27,200	1/1:255,36,0	0/1:90,0,142	0/0:0,27,255
OAR10	53608810	.	C	A	520.572	PASS	DP=58;VDB=0.000970807;SGB=3.26758;RPBZ=-0.537701;MQBZ=-1.8233;MQSBZ=-0.799524;BQBZ=-0.538303;FS=0;MQ0F=0;AC=5;AN=8;DP4=7,6,5,17;MQ=39	GT:PL	1/1:219,27,0	0/0:0,30,255	0/1:142,0,90	1/1:205,24,0
OAR10	53881094	.	A	T	440.393	PASS	DP=32;VDB=0.116021;SGB=-1.43887;RPBZ=0;MQBZ=1.61024;MQSBZ=0.193649;BQBZ=1.47254;FS=0;MQ0F=0;AC=6;AN=8;DP4=3,1,9,5;MQ=40	GT:PL	1/1:225,21,0	0/1:107,0,24	0/1:30,0,88	1/1:117,9,0
OAR10	53929772	.	G	T	55.6177	PASS	DP=41;VDB=0.392388;SGB=1.90845;RPBZ=-1.61496;MQBZ=-1.74078;MQSBZ=1.48324;BQBZ=0.408248;FS=0;MQ0F=0;AC=2;AN=8;DP4=13,5,2,1;MQ=36	GT:PL	0/0:0,21,194	1/1:98,9,0	0/0:0,18,183	0/0:0,15,138
OAR10	54266694	.	T	G	280.491	PASS	DP=69;VDB=0.000229287;SGB=7.3787;RPBZ=-0.963584;MQBZ=-4.01598;MQSBZ=-1.88413;BQBZ=-1.39195;FS=0;MQ0F=0;AC=3;AN=8;DP4=10,16,4,11;MQ=39	GT:PL	0/0:0,21,222	1/1:223,30,0	0/1:103,0,211	0/0:0,33,255
OAR10	54266736	.	G	A	38.5047	PASS	DP=63;VDB=0.00671048;SGB=-2.00771;RPBZ=-0.0434683;MQBZ=-0.930402;MQSBZ=-0.410311;BQBZ=-1.7988;FS=0;MQ0F=0;AC=2;AN=8;DP4=9,30,0,4;MQ=39	GT:PL	0/1:43,0,173	0/1:37,0,173	0/0:0,39,255	0/0:0,36,240
OAR10	55100306	.	C	T	370.585	PASS	DP=87;VDB=0.0213918;SGB=0.00149708;RPBZ=-0.527349;MQBZ=-1.12485;MQSBZ=-0.577807;BQBZ=-0.737009;FS=0;MQ0F=0;AC=3;AN=8;DP4=15,14,10,8;MQ=41	GT:PL	0/1:161,0,148	0/0:0,36,255	1/1:255,33,0	0/0:3,39,255
OAR10	55235968	.	C	T	165.97	PASS	DP=86;VDB=0.0760875;SGB=-0.48012;RPBZ=1.63515;MQBZ=1.24525;MQSBZ=-1.82271;BQBZ=1.81979;FS=0;MQ0F=0;AC=2;AN=8;DP4=23,18,6,2;MQ=40	GT:PL	0/1:12,0,237	0/0:0,42,255	0/1:193,0,148	0/0:0,36,255
OAR10	55983173	.	T	G	338.283	PASS	DP=59;VDB=0.052684;SGB=-0.59474;RPBZ=-0.378984;MQBZ=-1.52964;MQSBZ=-0.0449013;BQBZ=-0.596859;FS=0;MQ0F=0;AC=4;AN=8;DP4=10,7,6,9;MQ=41	GT:PL	1/1:219,24,0	0/1:109,0,147	0/0:0,12,137	0/1:54,0,219
OAR10	55983200	.	A	G	215.464	PASS	DP=63;VDB=0.00998734;SGB=-0.482464;RPBZ=1.14872;MQBZ=0.812404;MQSBZ=0.0874007;BQBZ=-2.09146;FS=0;MQ0F=0;AC=3;AN=8;DP4=10,15,5,3;MQ=41	GT:PL	0/0:0,24,255	0/1:123,0,158	1/1:137,12,0	0/0:0,36,255
OAR10	5616792	.	T	G	239.261	PASS	DP=67;VDB=0.00507322;SGB=-11.5772;RPBZ=-0.846408;MQBZ=-2.10558;MQSBZ=-0.416495;BQBZ=-0.981471;FS=0;MQ0F=0;AC=3;AN=8;DP4=14,13,3,8;MQ=39	GT:PL	0/1:105,0,149	0/1:54,0,207	0/0:0,33,255	0/1:120,0,80
OAR10	5625433	.	C	T	305.292	PASS	DP=29;VDB=0.156654;SGB=0.0284704;RPBZ=0.873522;MQBZ=0.282843;MQSBZ=-2.16641;BQBZ=-0.160128;FS=0;MQ0F=0;AC=6;AN=8;DP4=4,2,7,3;MQ=39	GT:PL	1/1:142,12,0	1/1:102,9,0	0/0:0,18,190	1/1:105,9,0
OAR10	56371452	.	A	G	53.7114	PASS	DP=42;VDB=0.917785;SGB=-2.36533;RPBZ=-0.379312;MQBZ=0.533002;MQSBZ=-1.27942;BQBZ=0.101553;FS=0;MQ0F=0;AC=2;AN=8;DP4=9,13,2,1;MQ=39	GT:PL	0/0:0,30,255	0/1:30,0,94	0/1:63,0,53	0/0:0,18,172
OAR10	56429889	.	A	G	184.473	PASS	DP=55;VDB=0.260793;SGB=-10.3496;RPBZ=0.189995;MQBZ=-2.67473;MQSBZ=-1.06261;BQBZ=-1.8873;FS=0;MQ0F=0;AC=3;AN=8;DP4=13,7,5,4;MQ=39	GT:PL	0/1:117,0,66	0/1:89,0,78	0/1:18,0,201	0/0:0,24,252
OAR10	57392338	.	C	T	77.2466	PASS	DP=10;VDB=0.735663;SGB=0.312258;RPBZ=-0.356753;MQBZ=-0.788811;MQSBZ=-0.557773;BQBZ=0.763763;FS=0;MQ0F=0;AC=4;AN=8;DP4=2,1,4,0;MQ=36	GT:PL	1/1:76,9,0	0/1:42,3,0	0/1:0,3,30	0/0:0,6,78
OAR10	5763013	.	C	G	275.838	PASS	DP=68;VDB=0.114178;SGB=1.06181;RPBZ=0.66853;MQBZ=-0.743315;MQSBZ=-0.776139;BQBZ=-0.884836;FS=0;MQ0F=0;AC=2;AN=8;DP4=19,10,8,4;MQ=38	GT:PL	0/0:0,27,234	0/1:162,0,82	0/1:153,0,139	0/0:0,36,255
OAR10	58254247	.	A	G	318.241	PASS	DP=45;VDB=0.35973;SGB=-1.54179;RPBZ=-1.11797;MQBZ=0.877058;MQSBZ=-0.957427;BQBZ=-0.741373;FS=0;MQ0F=0;AC=5;AN=8;DP4=6,7,5,5;MQ=41	GT:PL	0/1:57,0,204	1/1:153,12,0	0/0:0,18,189	1/1:153,12,0
OAR10	58508045	.	G	A	401.622	PASS	DP=75;VDB=0.000103634;SGB=-8.8236;RPBZ=2.38445;MQBZ=0.391657;MQSBZ=1.35729;BQBZ=2.05724;FS=0;MQ0F=0;AC=4;AN=8;DP4=15,10,9,7;MQ=40	GT:PL	0/1:49,0,207	0/1:201,0,0	0/1:130,0,246	0/1:58,0,164
OAR10	59361109	.	A	G	31.6562	PASS	DP=9;VDB=0.32;SGB=-2.68629;RPBZ=1.03334;MQBZ=0.534522;BQBZ=0.534522;FS=0;MQ0F=0;AC=3;AN=8;DP4=7,0,2,0;MQ=39	GT:PL	0/1:36,3,0	0/1:36,3,0	0/0:0,18,131	0/1:0,3,36
OAR10	59432919	.	C	T	336.345	PASS	DP=54;VDB=0.0714333;SGB=6.02524;RPBZ=-0.115353;MQBZ=-0.154698;MQSBZ=0.368603;BQBZ=-0.862399;FS=0;MQ0F=0;AC=3;AN=8;DP4=6,9,5,8;MQ=41	GT:PL	0/0:0,18,208	0/1:134,0,27	1/1:248,27,0	0/0:0,24,255
OAR10	59696197	.	G	A	299.435	PASS	DP=73;VDB=0.174828;SGB=1.83447;RPBZ=-1.57911;MQBZ=1.3037;MQSBZ=-0.592216;BQBZ=2.10038;FS=0;MQ0F=0;AC=3;AN=8;DP4=13,13,7,7;MQ=41	GT:PL	0/0:0,27,235	0/1:90,0,194	1/1:255,33,0	0/0:0,30,255
OAR10	59812330	.	A	C	69.9865	PASS	DP=40;VDB=0.549396;SGB=-2.36533;RPBZ=1.33892;MQBZ=0.979711;MQSBZ=-0.139784;BQBZ=0.855162;FS=0;MQ0F=0;AC=2;AN=8;DP4=12,7,2,1;MQ=39	GT:PL	0/0:0,27,210	0/1:42,3,0	0/1:69,0,79	0/0:0,21,235
OAR10	60021671	.	G	T	209.746	PASS	DP=38;VDB=0.0679081;SGB=2.64773;RPBZ=-0.72657;MQBZ=0.273471;MQSBZ=-0.265908;BQBZ=-0.0971373;FS=0;MQ0F=0;AC=3;AN=8;DP4=8,5,3,5;MQ=39	GT:PL	0/0:0,21,209	1/1:194,18,0	0/1:60,0,124	0/0:0,6,78
OAR10	60228198	.	T	G	76.9381	PASS	DP=42;VDB=0.570714;SGB=-1.63269;RPBZ=-2.84008;MQBZ=-1.40656;MQSBZ=-0.222892;BQBZ=1.13039;FS=0;MQ0F=0;AC=2;AN=8;DP4=6,12,3,2;MQ=37	GT:PL	0/1:62,0,144	0/0:0,24,215	0/0:0,9,87	0/1:54,0,64
OAR10	6052385	.	A	C	136.472	PASS	DP=67;VDB=0.0637684;SGB=-0.866853;RPBZ=0.145287;MQBZ=-2.23764;MQSBZ=0.301444;BQBZ=0.443284;FS=0;MQ0F=0;AC=2;AN=8;DP4=16,12,4,3;MQ=39	GT:PL	0/1:57,0,144	0/0:0,27,255	0/0:0,21,235	0/1:119,0,183
OAR10	60817042	.	C	A	221.856	PASS	DP=43;VDB=0.272591;SGB=5.82257;RPBZ=-0.576114;MQBZ=-0.71035;MQSBZ=0.521865;BQBZ=0.247266;FS=0;MQ0F=0;AC=3;AN=8;DP4=7,7,6,6;MQ=38	GT:PL	0/1:12,0,81	0/0:0,9,118	0/0:0,24,234	1/1:255,33,0
OAR10	60983993	.	C	T	107.305	PASS	DP=56;VDB=0.0275165;SGB=-8.50453;RPBZ=0;MQBZ=-0.462183;MQSBZ=-0.264468;BQBZ=0.67515;FS=0;MQ0F=0;AC=2;AN=8;DP4=17,9,1,5;MQ=39	GT:PL	0/1:24,0,166	0/0:0,27,254	0/1:123,0,122	0/0:0,14,199
OAR10	6121509	.	A	T	166.283	PASS	DP=27;VDB=0.335973;SGB=1.26965;RPBZ=-0.974694;MQBZ=0.538911;MQSBZ=-0.0927642;BQBZ=-0.317744;FS=0;MQ0F=0;AC=3;AN=8;DP4=5,3,4,2;MQ=39	GT:PL	0/0:0,12,122	1/1:145,12,0	0/1:65,0,33	0/0:0,9,118
OAR10	6121560	.	T	C	50.2966	PASS	DP=38;VDB=0.354794;SGB=-2.36533;RPBZ=-1.12621;MQBZ=0.742741;MQSBZ=-0.466842;BQBZ=0.885615;FS=0;MQ0F=0;AC=2;AN=8;DP4=9,9,0,3;MQ=40	GT:PL	0/1:27,0,105	0/0:0,15,176	0/0:0,18,211	0/1:63,0,99
OAR10	61309007	.	A	G	138.787	PASS	DP=21;VDB=0.258434;SGB=1.36429;RPBZ=0.651874;MQBZ=-1.08012;MQSBZ=0.666667;BQBZ=1.2404;FS=0;MQ0F=0;AC=3;AN=8;DP4=3,4,6,0;MQ=41	GT:PL	0/0:0,6,78	0/1:42,3,0	1/1:141,15,0	0/0:0,15,164
OAR10	61540688	.	G	T	106.599	PASS	DP=67;VDB=0.476318;SGB=-1.63269;RPBZ=0.573301;MQBZ=1.05767;MQSBZ=1.4344;BQBZ=1.16161;FS=0;MQ0F=0;AC=2;AN=8;DP4=17,14,4,1;MQ=38	GT:PL	0/1:101,0,76	0/0:0,27,255	0/0:0,30,248	0/1:45,0,219
OAR10	62000961	.	C	T	44.5126	PASS	DP=18;VDB=0.0395055;SGB=2.63855;RPBZ=-0.95362;MQBZ=-0.560612;MQSBZ=0.60553;BQBZ=-2.08575;FS=0;MQ0F=0;AC=2;AN=8;DP4=3,4,0,4;MQ=40	GT:PL	0/0:0,6,84	0/0:0,12,148	1/1:86,12,0	0/0:0,3,42
OAR10	62455460	.	A	G	352.564	PASS	DP=48;VDB=0.0600955;SGB=-8.17896;RPBZ=0.341144;MQBZ=0.078527;MQSBZ=1.89509;BQBZ=1.07278;FS=0;MQ0F=0;AC=4;AN=8;DP4=8,5,7,7;MQ=38	GT:PL	0/1:66,0,108	0/1:30,0,107	0/1:195,0,13	0/1:99,0,123
OAR10	62510847	.	T	G	107.513	PASS	DP=40;VDB=0.0575782;SGB=-1.62982;RPBZ=0.181164;MQBZ=-0.164523;MQSBZ=-1.29627;BQBZ=-0.0412791;FS=0;MQ0F=0;AC=3;AN=8;DP4=11,8,2,3;MQ=38	GT:PL	0/1:15,0,65	0/0:0,30,255	0/0:0,21,203	1/1:137,12,0
OAR10	62639478	.	C	T	255.09	PASS	DP=58;VDB=0.00815823;SGB=-10.9634;RPBZ=0.117963;MQBZ=0.65938;MQSBZ=-0.65938;BQBZ=0.193994;FS=0;MQ0F=0;AC=3;AN=8;DP4=7,16,3,7;MQ=41	GT:PL	0/1:21,0,132	0/0:0,27,210	0/1:150,0,196	0/1:124,0,87
OAR10	62953063	.	T	C	172.163	PASS	DP=52;VDB=0.206858;SGB=-9.73551;RPBZ=-3.5335;MQBZ=-1.53097;MQSBZ=-1.46325;BQBZ=2.26586;FS=0;MQ0F=0;AC=3;AN=8;DP4=8,14,4,4;MQ=40	GT:PL	0/1:49,0,193	0/1:39,0,144	0/0:0,12,153	0/1:125,0,110
OAR10	63056016	.	A	G	68.959	PASS	DP=13;VDB=0.0422968;SGB=-2.00512;RPBZ=-1.32068;BQBZ=-1.5;FS=0;MQ0F=0;AC=3;AN=8;DP4=0,9,0,4;MQ=42	GT:PL	0/0:0,3,36	1/1:87,9,0	0/1:24,0,79	0/0:0,15,126
OAR10	63056022	.	C	T	68.959	PASS	DP=13;VDB=0.0395055;SGB=-2.00512;RPBZ=-1.24127;BQBZ=-1.5;FS=0;MQ0F=0;AC=3;AN=8;DP4=0,9,0,4;MQ=42	GT:PL	0/0:0,3,36	1/1:87,9,0	0/1:24,0,79	0/0:0,15,126
OAR10	63731770	.	A	G	50.1312	PASS	DP=58;VDB=0.281254;SGB=-2.00512;RPBZ=-1.44903;MQBZ=-1.13118;MQSBZ=-0.674802;BQBZ=0.885287;FS=0;MQ0F=0;AC=2;AN=8;DP4=7,24,0,4;MQ=40	GT:PL	0/0:0,15,160	0/1:80,0,125	0/1:10,0,214	0/0:0,33,255
OAR10	64387208	.	G	A	163.982	PASS	DP=51;VDB=0.677364;SGB=-0.866853;RPBZ=2.69849;MQBZ=1.60667;MQSBZ=1.0119;BQBZ=2.08519;FS=0;MQ0F=0;AC=2;AN=8;DP4=21,6,5,2;MQ=38	GT:PL	0/0:0,21,182	0/1:160,0,84	0/1:43,0,162	0/0:0,27,223
OAR10	64387359	.	C	G	147.358	PASS	DP=17;VDB=0.00754644;SGB=-1.69982;RPBZ=-0.773124;MQBZ=-0.793492;BQBZ=-0.942809;FS=0;MQ0F=0;AC=4;AN=8;DP4=0,8,0,9;MQ=35	GT:PL	0/1:54,0,27	0/0:0,6,66	0/1:23,0,96	1/1:112,15,0
OAR10	64661676	.	A	G	282.228	PASS	DP=28;VDB=0.0276139;SGB=-3.18395;RPBZ=0.122804;MQBZ=-0.707107;MQSBZ=0.935414;BQBZ=1.31318;FS=0;MQ0F=0;AC=5;AN=8;DP4=2,3,6,4;MQ=39	GT:PL	1/1:42,3,0	0/1:65,0,48	0/1:75,0,63	0/1:139,0,27
OAR10	64904033	.	C	T	338.415	PASS	DP=52;VDB=0.0307311;SGB=2.76733;RPBZ=0;MQBZ=-1.5438;MQSBZ=0.64715;FS=0;MQ0F=0;AC=4;AN=8;DP4=5,6,8,7;MQ=41	GT:PL	1/1:255,33,0	0/0:0,12,148	0/1:97,0,134	0/1:30,0,107
OAR10	64930243	.	C	T	455.989	PASS	DP=38;VDB=0.0217919;SGB=-3.41131;RPBZ=0.804992;MQBZ=0.474535;MQSBZ=2.95626;BQBZ=-0.174845;FS=0;MQ0F=0;AC=6;AN=8;DP4=1,3,6,10;MQ=40	GT:PL	0/1:68,0,14	0/1:132,0,87	1/1:211,24,0	1/1:84,6,0
OAR10	64972778	.	T	G	466.466	PASS	DP=121;VDB=0.00440532;SGB=-17.7144;RPBZ=1.01854;MQBZ=-0.228356;MQSBZ=2.40102;BQBZ=1.40589;FS=0;MQ0F=0;AC=3;AN=8;DP4=24,20,11,10;MQ=39	GT:PL	0/0:0,54,255	0/1:84,0,194	0/1:232,0,229	0/1:190,0,169
OAR10	65203789	.	A	G	148.534	PASS	DP=31;VDB=0.0652132;SGB=1.24088;RPBZ=-0.163785;MQBZ=-1.11378;MQSBZ=0.0830932;BQBZ=-1.29099;FS=0;MQ0F=0;AC=3;AN=8;DP4=8,2,3,3;MQ=38	GT:PL	0/0:0,12,146	1/1:87,9,0	0/0:0,12,146	0/1:105,0,47
OAR10	65394008	.	A	C	183.06	PASS	DP=63;VDB=0.0474063;SGB=-0.48012;RPBZ=-0.153978;MQBZ=0.18999;MQSBZ=0.58013;BQBZ=0.436256;FS=0;MQ0F=0;AC=2;AN=8;DP4=11,17,6,2;MQ=40	GT:PL	0/1:197,0,57	0/0:0,33,255	0/0:0,33,255	0/1:25,0,120
OAR10	65427028	.	A	G	152.739	PASS	DP=54;VDB=0.275478;SGB=-1.25106;RPBZ=0.736993;MQBZ=0.938234;MQSBZ=1.33909;BQBZ=0.938679;FS=0;MQ0F=0;AC=2;AN=8;DP4=15,7,3,3;MQ=40	GT:PL	0/1:57,0,140	0/1:134,0,27	0/0:0,6,84	0/0:0,42,255
OAR10	66074414	.	C	T	128.479	PASS	DP=34;VDB=0.0833169;SGB=-1.63269;RPBZ=0.141763;MQBZ=1.09429;MQSBZ=-1.39853;BQBZ=1.30931;FS=0;MQ0F=0;AC=2;AN=8;DP4=4,10,3,2;MQ=40	GT:PL	0/1:63,0,141	0/0:0,12,137	0/1:104,0,58	0/0:0,9,118
OAR10	66724168	.	C	A	578.507	PASS	DP=57;VDB=2.65048e-05;SGB=-4.03501;RPBZ=-0.544879;MQBZ=-1.12002;MQSBZ=0.308301;BQBZ=-0.920897;FS=0;MQ0F=0;AC=5;AN=8;DP4=5,7,14,9;MQ=39	GT:PL	0/1:170,0,176	0/1:67,0,63	1/1:188,18,0	0/1:193,0,74
OAR10	66753977	.	G	A	150.576	PASS	DP=18;VDB=0.0348597;SGB=-1.8826;RPBZ=-1.42532;MQBZ=0.73341;BQBZ=-0.958514;FS=0;MQ0F=0;AC=4;AN=8;DP4=10,0,8,0;MQ=37	GT:PL	0/1:27,0,54	0/1:87,0,38	0/0:0,18,128	1/1:79,9,0
OAR10	66798505	.	A	G	241.907	PASS	DP=49;VDB=0.0725163;SGB=3.26741;RPBZ=0.875467;MQBZ=-0.515289;MQSBZ=1.54587;BQBZ=0.0486631;FS=0;MQ0F=0;AC=3;AN=8;DP4=10,7,7,2;MQ=40	GT:PL	0/0:0,24,235	0/1:88,0,102	1/1:199,18,0	0/0:0,18,188
OAR10	66846010	.	T	C	110.99	PASS	DP=68;VDB=0.00213284;SGB=-0.481602;RPBZ=-0.428697;MQBZ=-0.758592;MQSBZ=0.78838;BQBZ=-1.96915;FS=0;MQ0F=0;AC=2;AN=8;DP4=19,14,7,1;MQ=36	GT:PL	0/1:121,0,94	0/1:29,0,88	0/0:0,45,255	0/0:0,33,255
OAR10	67141081	.	T	C	273.146	PASS	DP=57;VDB=0.00767469;SGB=5.27335;RPBZ=1.56159;MQBZ=0.336202;MQSBZ=0.470683;BQBZ=0.791144;FS=0;MQ0F=0;AC=2;AN=8;DP4=15,7,7,5;MQ=37	GT:PL	0/0:0,27,250	0/0:0,12,133	0/1:127,0,95	0/1:185,0,129
OAR10	67918317	.	G	A	110.838	PASS	DP=52;VDB=0.804281;SGB=-1.63269;RPBZ=1.23981;MQBZ=0.434377;MQSBZ=0.67094;BQBZ=0.696346;FS=0;MQ0F=0;AC=2;AN=8;DP4=22,6,3,2;MQ=38	GT:PL	0/0:0,30,255	0/0:0,24,158	0/1:57,0,173	0/1:93,0,55
OAR10	67918347	.	G	A	357.752	PASS	DP=56;VDB=0.00596473;SGB=-0.801052;RPBZ=-0.966443;MQBZ=-0.518001;MQSBZ=0.834592;BQBZ=0.540969;FS=0;MQ0F=0;AC=4;AN=8;DP4=12,8,9,5;MQ=38	GT:PL	0/0:0,30,255	0/1:124,0,126	0/1:126,0,102	1/1:151,15,0
OAR10	67931886	.	C	T	353.976	PASS	DP=74;VDB=0.226635;SGB=7.33756;RPBZ=0.185112;MQBZ=-0.0352595;MQSBZ=-1.94825;BQBZ=-0.35363;FS=0;MQ0F=0;AC=2;AN=8;DP4=11,16,5,10;MQ=40	GT:PL	0/0:0,18,199	0/1:181,0,21	0/1:213,0,143	0/0:0,45,255
OAR10	68141654	.	T	C	176.526	PASS	DP=41;VDB=0.414968;SGB=8.77574;RPBZ=0.734862;MQBZ=-0.625638;MQSBZ=-0.662045;BQBZ=0.485882;FS=0;MQ0F=0;AC=2;AN=8;DP4=8,9,5,3;MQ=39	GT:PL	1/1:221,24,0	0/0:0,9,110	0/0:0,18,162	0/0:0,24,242
OAR10	68148119	.	C	T	83.7894	PASS	DP=31;VDB=0.573211;SGB=-7.26569;RPBZ=-1.22509;MQBZ=0.0729782;MQSBZ=-0.684596;BQBZ=1.5224;FS=0;MQ0F=0;AC=3;AN=8;DP4=5,9,2,2;MQ=38	GT:PL	0/0:0,18,169	0/1:30,0,64	0/1:61,0,105	0/1:33,0,69
OAR10	68224390	.	C	T	355.395	PASS	DP=29;VDB=0.0527968;SGB=5.11192;RPBZ=1.33188;MQBZ=-0.0783119;MQSBZ=-0.458643;BQBZ=1.3415;FS=0;MQ0F=0;AC=5;AN=8;DP4=2,1,10,4;MQ=38	GT:PL	0/0:0,6,72	1/1:180,21,0	1/1:220,21,0	0/1:0,3,36
OAR10	68245551	.	A	G	40.5303	PASS	DP=60;VDB=0.11189;SGB=-2.36533;RPBZ=-0.0305225;MQBZ=-1.08517;MQSBZ=-0.538367;BQBZ=0.987375;FS=0;MQ0F=0;AC=2;AN=8;DP4=12,19,1,2;MQ=40	GT:PL	0/0:0,24,234	0/0:0,36,255	0/1:25,0,129	0/1:57,0,174
OAR10	68362417	.	T	G	180.009	PASS	DP=77;VDB=0.000751702;SGB=-0.481602;RPBZ=2.24878;MQBZ=1.60915;MQSBZ=2.60203;BQBZ=1.36436;FS=0;MQ0F=0;AC=2;AN=8;DP4=23,15,2,6;MQ=39	GT:PL	0/1:162,0,64	0/0:0,33,255	0/0:0,51,255	0/1:57,0,202
OAR10	68565161	.	G	A	109.704	PASS	DP=22;VDB=0.598008;SGB=-2.00512;RPBZ=-1.28509;MQBZ=-0.524404;MQSBZ=1.25357;BQBZ=-0.524404;FS=0;MQ0F=0;AC=3;AN=8;DP4=4,4,3,1;MQ=41	GT:PL	1/1:118,9,0	0/0:0,9,105	0/0:0,15,165	0/1:36,3,0
OAR10	68865061	.	G	A	58.9838	PASS	DP=19;VDB=0.0169029;SGB=3.26056;RPBZ=-1.03242;MQBZ=-0.790123;BQBZ=0.808608;FS=0;MQ0F=0;AC=2;AN=8;DP4=0,13,0,4;MQ=37	GT:PL	1/1:102,12,0	0/0:0,9,81	0/0:0,12,92	0/0:0,18,133
OAR10	69139052	.	T	C	49.0101	PASS	DP=27;VDB=0.0560361;SGB=-2.36533;RPBZ=1.87252;MQBZ=0.522233;MQSBZ=-0.632456;BQBZ=-0.758277;FS=0;MQ0F=0;AC=2;AN=8;DP4=2,9,2,1;MQ=40	GT:PL	0/0:0,6,77	0/1:58,0,72	0/1:30,0,107	0/0:0,12,113
OAR10	69511690	.	T	C	200.838	PASS	DP=45;VDB=0.0296931;SGB=8.77574;RPBZ=-0.811398;MQBZ=0.687519;MQSBZ=-0.433641;BQBZ=0.736122;FS=0;MQ0F=0;AC=2;AN=8;DP4=6,10,5,3;MQ=37	GT:PL	1/1:245,24,0	0/0:0,6,62	0/0:0,21,170	0/0:0,21,208
OAR10	71463644	.	C	T	210.02	PASS	DP=147;VDB=0.00233777;SGB=15.7021;RPBZ=-0.391023;MQBZ=-1.95738;MQSBZ=-0.499132;BQBZ=-0.386693;FS=0;MQ0F=0;AC=2;AN=8;DP4=38,28,8,5;MQ=40	GT:PL	1/1:255,39,0	0/0:0,63,255	0/0:0,81,255	0/0:0,54,255
OAR10	72488284	.	T	C	165.154	PASS	DP=65;VDB=0.00533171;SGB=8.77574;RPBZ=-1.66143;MQBZ=-1.78869;MQSBZ=0.0243813;BQBZ=-1.31071;FS=0;MQ0F=0;AC=2;AN=8;DP4=12,16,6,2;MQ=38	GT:PL	0/0:0,24,225	0/0:0,21,222	0/0:0,39,255	1/1:210,24,0
OAR10	725426	.	G	T	141.869	PASS	DP=23;VDB=0.0846985;SGB=1.26965;RPBZ=-0.97361;MQBZ=-1.69464;MQSBZ=0.317744;BQBZ=-0.220479;FS=0;MQ0F=0;AC=3;AN=8;DP4=4,4,2,4;MQ=39	GT:PL	0/0:0,6,78	0/1:60,0,60	1/1:125,12,0	0/0:0,12,142
OAR10	72545684	.	G	A	61.9686	PASS	DP=11;VDB=0.318564;SGB=-1.35278;RPBZ=-0.654654;MQBZ=0.471405;MQSBZ=2;BQBZ=0.258199;FS=0;MQ0F=0;AC=6;AN=8;DP4=1,2,1,2;MQ=35	GT:PL	1/1:42,3,0	0/1:0,3,42	0/1:33,0,55	1/1:24,3,0
OAR10	72627957	.	C	T	139.456	PASS	DP=35;VDB=0.0269308;SGB=-9.12079;RPBZ=0.283603;MQBZ=-0.795917;MQSBZ=-2.1693;BQBZ=-0.419314;FS=0;MQ0F=0;AC=3;AN=8;DP4=7,6,3,4;MQ=40	GT:PL	0/0:0,12,128	0/1:35,0,54	0/1:120,0,60	0/1:24,0,160
OAR10	72820068	.	G	T	314.456	PASS	DP=82;VDB=0.0999072;SGB=1.06183;RPBZ=0.231539;MQBZ=1.24804;MQSBZ=0.856152;BQBZ=0.0353134;FS=0;MQ0F=0;AC=2;AN=8;DP4=17,16,8,4;MQ=41	GT:PL	0/1:148,0,63	0/1:206,0,116	0/0:0,60,255	0/0:0,21,230
OAR10	72979576	.	C	T	623.454	PASS	DP=88;VDB=0.130436;SGB=2.27709;RPBZ=0.613752;MQBZ=0.576736;MQSBZ=1.76402;BQBZ=1.59776;FS=0;MQ0F=0;AC=4;AN=8;DP4=12,11,14,16;MQ=40	GT:PL	0/1:157,0,166	0/1:255,0,184	1/1:255,33,0	0/0:0,27,237
OAR10	74804754	.	G	A	709.095	PASS	DP=94;VDB=1.29762e-07;SGB=-13.4357;RPBZ=-0.54334;MQBZ=-1.70793;MQSBZ=1.7532;BQBZ=-1.2295;FS=0;MQ0F=0;AC=4;AN=8;DP4=11,10,22,9;MQ=39	GT:PL	0/1:123,0,193	0/1:173,0,150	0/1:201,0,120	0/1:250,0,110
OAR10	75201124	.	A	G	429.822	PASS	DP=37;VDB=0.119934;SGB=1.10046;RPBZ=-1.80285;MQBZ=1.16496;MQSBZ=0.934502;BQBZ=2.1733;FS=0;MQ0F=0;AC=5;AN=8;DP4=3,4,6,8;MQ=40	GT:PL	0/0:0,9,108	1/1:211,18,0	0/1:143,0,118	1/1:119,9,0
OAR10	75467042	.	C	T	58.9461	PASS	DP=16;VDB=0.124686;SGB=3.26056;RPBZ=0.364609;MQBZ=-0.815374;BQBZ=1.06904;FS=0;MQ0F=0;AC=2;AN=8;DP4=12,0,4,0;MQ=38	GT:PL	0/0:0,12,102	0/0:0,12,104	1/1:102,12,0	0/0:0,12,102
OAR10	75978680	.	C	T	144.803	PASS	DP=18;VDB=0.0248912;SGB=1.29402;RPBZ=-1.36458;BQBZ=1.32106;FS=0;MQ0F=0;AC=3;AN=8;DP4=3,1,2,4;MQ=42	GT:PL	0/0:0,3,42	0/0:0,6,74	0/1:58,0,33	1/1:128,12,0
OAR10	76019623	.	A	C	37.7588	PASS	DP=18;VDB=0.336489;SGB=-2.36533;RPBZ=0.237553;MQBZ=-0.151186;BQBZ=0.821584;FS=0;MQ0F=0;AC=2;AN=8;DP4=0,15,0,3;MQ=36	GT:PL	0/1:30,0,8	0/1:47,0,27	0/0:0,24,146	0/0:0,15,112
OAR10	76045903	.	C	T	891.09	PASS	DP=100;VDB=0.00607707;SGB=-1.79812;RPBZ=-1.74566;MQBZ=-0.263091;MQSBZ=-0.087697;BQBZ=0.938086;FS=0;MQ0F=0;AC=6;AN=8;DP4=4,3,23,25;MQ=38	GT:PL	0/1:219,0,12	0/1:202,0,147	1/1:255,57,0	1/1:255,36,0
OAR10	76077843	.	C	T	164.884	PASS	DP=105;VDB=0.0285745;SGB=-0.0966342;RPBZ=0.426059;MQBZ=-1.33684;MQSBZ=2.8102;BQBZ=0.753956;FS=0;MQ0F=0;AC=2;AN=8;DP4=29,24,4,5;MQ=39	GT:PL	0/1:68,0,255	0/0:0,60,255	0/0:0,33,255	0/1:137,0,199
OAR10	76245851	.	G	A	84.2057	PASS	DP=39;VDB=0.366085;SGB=-1.62982;RPBZ=-0.220045;MQBZ=-2.51661;MQSBZ=-0.146029;BQBZ=0.837708;FS=0;MQ0F=0;AC=2;AN=8;DP4=10,5,1,4;MQ=40	GT:PL	0/0:0,21,228	0/1:9,0,132	0/1:113,0,60	0/0:0,6,84
OAR10	76401184	.	C	T	106.542	PASS	DP=16;VDB=0.397076;SGB=0.00946272;RPBZ=0.145204;MQBZ=-1;MQSBZ=1;BQBZ=-2;FS=0;MQ0F=0;AC=4;AN=8;DP4=2,2,2,2;MQ=39	GT:PL	0/0:0,6,84	1/1:65,6,0	1/1:84,6,0	0/0:0,6,84
OAR10	76625449	.	C	T	419.734	PASS	DP=36;VDB=0.0338375;SGB=1.59388;RPBZ=1.26167;MQBZ=-1.12351;MQSBZ=0.860011;BQBZ=0;FS=0;MQ0F=0;AC=5;AN=8;DP4=1,3,9,6;MQ=39	GT:PL	0/0:0,6,84	1/1:146,12,0	1/1:212,21,0	0/1:104,0,60
OAR10	76718619	.	C	T	207.571	PASS	DP=46;VDB=0.152401;SGB=8.77574;RPBZ=0.925424;MQBZ=1.02151;MQSBZ=1.02151;BQBZ=1.02247;FS=0;MQ0F=0;AC=2;AN=8;DP4=11,5,5,3;MQ=40	GT:PL	0/0:0,24,232	1/1:252,24,0	0/0:0,15,169	0/0:0,9,118
OAR10	7718173	.	T	C	87.2184	PASS	DP=27;VDB=0.0815962;SGB=-7.88738;RPBZ=-0.514741;MQBZ=-1.446;MQSBZ=-0.76365;BQBZ=-0.580193;FS=0;MQ0F=0;AC=3;AN=8;DP4=4,7,3,2;MQ=35	GT:PL	0/1:55,0,177	0/1:42,3,0	0/1:30,0,36	0/0:0,12,88
OAR10	77556954	.	C	T	326.317	PASS	DP=70;VDB=0.00204843;SGB=-13.4184;RPBZ=1.53612;MQBZ=1.1728;MQSBZ=-0.41083;BQBZ=0.69825;FS=0;MQ0F=0;AC=3;AN=8;DP4=20,7,8,6;MQ=40	GT:PL	0/0:0,21,230	0/1:197,0,133	0/1:115,0,128	0/1:54,0,179
OAR10	77594641	.	C	T	66.1086	PASS	DP=83;VDB=0.510342;SGB=-1.25176;RPBZ=-1.28282;MQBZ=-0.769902;MQSBZ=-1.39831;BQBZ=1.06345;FS=0;MQ0F=0;AC=2;AN=8;DP4=13,28,3,3;MQ=38	GT:PL	0/1:58,0,178	0/1:50,0,249	0/0:0,54,255	0/0:0,12,128
OAR10	7810510	.	A	T	196.892	PASS	DP=34;VDB=0.0036287;SGB=-1.76987;RPBZ=-0.757548;MQBZ=-1.12268;MQSBZ=-1.63663;BQBZ=-0.186544;FS=0;MQ0F=0;AC=4;AN=8;DP4=4,8,2,6;MQ=40	GT:PL	0/0:0,18,208	1/1:187,18,0	0/1:21,0,117	0/1:33,0,63
OAR10	78267754	.	C	G	149.931	PASS	DP=67;VDB=0.188618;SGB=-0.482464;RPBZ=-1.15228;MQBZ=-2.02444;MQSBZ=0.541836;BQBZ=-1.07736;FS=0;MQ0F=0;AC=2;AN=8;DP4=20,12,6,2;MQ=38	GT:PL	0/0:0,42,255	0/0:0,33,255	0/1:81,0,149	0/1:108,0,27
OAR10	7848455	.	A	G	539.233	PASS	DP=52;VDB=2.1032e-05;SGB=-3.61955;RPBZ=0.387498;MQBZ=-1.88152;MQSBZ=-0.849466;BQBZ=-0.313616;FS=0;MQ0F=0;AC=5;AN=8;DP4=4,4,11,12;MQ=39	GT:PL	0/1:139,0,90	1/1:255,36,0	0/1:94,0,30	0/1:91,0,123
OAR10	78648020	.	A	C	304.545	PASS	DP=86;VDB=0.272882;SGB=1.44814;RPBZ=-0.0610646;MQBZ=-0.795116;MQSBZ=1.63867;BQBZ=-0.685922;FS=0;MQ0F=0;AC=3;AN=8;DP4=9,24,8,5;MQ=40	GT:PL	1/1:255,27,0	0/1:95,0,196	0/0:0,60,255	0/0:0,18,163
OAR10	7899372	.	T	G	76.0388	PASS	DP=26;VDB=0.0643982;SGB=-7.88738;RPBZ=-0.228432;MQBZ=0.179565;MQSBZ=-0.39148;BQBZ=0.689072;FS=0;MQ0F=0;AC=2;AN=8;DP4=7,4,0,5;MQ=34	GT:PL	0/1:79,0,47	0/0:0,12,124	0/0:8,20,92	0/1:36,0,17
OAR10	79009236	.	G	A	85.3598	PASS	DP=27;VDB=0.0117389;SGB=-12.5237;RPBZ=2.26773;BQBZ=-1.41959;FS=0;MQ0F=0;AC=4;AN=8;DP4=5,5,0,4;MQ=42	GT:PL	0/1:42,3,0	0/1:33,0,75	0/1:18,0,213	0/1:30,0,36
OAR10	79017208	.	A	G	331.597	PASS	DP=36;VDB=0.0825415;SGB=0.512133;RPBZ=-0.207067;MQBZ=1.1726;MQSBZ=-0.597614;BQBZ=-1.24101;FS=0;MQ0F=0;AC=5;AN=8;DP4=1,7,4,7;MQ=41	GT:PL	1/1:207,18,0	1/1:42,3,0	0/0:0,18,162	0/1:126,0,66
OAR10	79103584	.	C	T	102.34	PASS	DP=35;VDB=0.0871199;SGB=-2.00512;RPBZ=-0.0505801;MQBZ=0.516398;MQSBZ=-1.05409;BQBZ=1.29479;FS=0;MQ0F=0;AC=3;AN=8;DP4=9,6,1,3;MQ=41	GT:PL	1/1:119,9,0	0/0:0,15,178	0/1:27,0,107	0/0:0,18,196
OAR10	79103623	.	C	T	265.657	PASS	DP=35;VDB=0.180184;SGB=3.22748;RPBZ=-0.117834;MQBZ=0.904534;MQSBZ=-0.904534;BQBZ=1.03596;FS=0;MQ0F=0;AC=4;AN=8;DP4=3,8,6,3;MQ=41	GT:PL	1/1:153,12,0	0/0:0,15,157	1/1:161,15,0	0/0:0,18,189
OAR10	79728409	.	A	G	381.554	PASS	DP=43;VDB=0.0210004;SGB=-3.33722;RPBZ=-0.993506;MQBZ=1.14018;MQSBZ=-0.877058;BQBZ=0.847284;FS=0;MQ0F=0;AC=6;AN=8;DP4=6,4,4,9;MQ=41	GT:PL	1/1:84,6,0	0/1:46,0,176	0/1:98,0,119	1/1:192,18,0
OAR10	79869328	.	T	A	104.202	PASS	DP=30;VDB=0.209095;SGB=1.94896;RPBZ=0.160678;MQBZ=-0.391159;MQSBZ=1.22936;BQBZ=-1.46013;FS=0;MQ0F=0;AC=3;AN=8;DP4=5,4,4,3;MQ=31	GT:PL	0/0:0,6,51	0/0:0,18,172	0/1:90,0,6	1/1:56,6,0
OAR10	80074858	.	A	G	79.2265	PASS	DP=35;VDB=0.0257451;SGB=-7.26569;RPBZ=-2.55521;MQBZ=0.471405;MQSBZ=-0.68313;BQBZ=1.91417;FS=0;MQ0F=0;AC=3;AN=8;DP4=6,12,1,3;MQ=41	GT:PL	0/1:36,0,30	0/0:0,18,191	0/1:60,0,176	0/1:24,0,147
OAR10	80185530	.	C	G	92.1448	PASS	DP=80;VDB=0.000263539;SGB=-4.23627;RPBZ=4.31236;MQBZ=-4.40943;MQSBZ=0.472031;BQBZ=0.917606;FS=0;MQ0F=0.1375;AC=3;AN=8;DP4=7,9,13,14;MQ=20	GT:PL	0/1:38,0,97	0/1:45,0,97	0/0:0,4,155	0/1:47,0,17
OAR10	81162939	.	C	G	427.42	PASS	DP=52;VDB=0.0846579;SGB=2.12912;RPBZ=0.669876;MQBZ=-1.4982;MQSBZ=-1.17791;BQBZ=-1.4976;FS=0;MQ0F=0;AC=4;AN=8;DP4=4,5,10,8;MQ=39	GT:PL	0/1:131,0,24	0/0:0,18,211	0/1:186,0,57	1/1:155,18,0
OAR10	81392899	.	C	T	178.155	PASS	DP=10;VDB=0.00394547;SGB=-0.270975;RPBZ=1.71461;MQBZ=1.52753;BQBZ=-0.654654;FS=0;MQ0F=0;AC=6;AN=8;DP4=0,3,0,7;MQ=41	GT:PL	1/1:66,6,0	1/1:66,6,0	1/1:87,9,0	0/0:0,9,90
OAR10	81610190	.	A	G	402.079	PASS	DP=106;VDB=0.000252865;SGB=12.1822;RPBZ=0.610271;MQBZ=-1.19535;MQSBZ=-0.864317;BQBZ=-1.32388;FS=0;MQ0F=0;AC=2;AN=8;DP4=19,17,10,12;MQ=39	GT:PL	0/1:186,0,255	0/0:0,42,255	0/1:255,0,118	0/0:0,15,156
OAR10	81626063	.	G	A	183.138	PASS	DP=32;VDB=0.0498254;SGB=1.94896;RPBZ=0.253769;MQBZ=0.711542;MQSBZ=0.533656;BQBZ=-0.229649;FS=0;MQ0F=0;AC=3;AN=8;DP4=4,8,3,4;MQ=38	GT:PL	0/0:0,15,153	1/1:72,6,0	0/1:154,0,44	0/0:0,12,153
OAR10	81644848	.	G	C	184.765	PASS	DP=36;VDB=0.0136563;SGB=-1.5013;RPBZ=0.0586689;MQBZ=-0.49233;MQSBZ=-0.434516;BQBZ=-0.126859;FS=0;MQ0F=0;AC=4;AN=8;DP4=7,7,2,8;MQ=33	GT:PL	0/1:36,0,13	0/0:0,21,177	0/1:32,0,166	1/1:160,18,0
OAR10	81924315	.	A	G	115.44	PASS	DP=58;VDB=0.162254;SGB=6.01014;RPBZ=0.657098;MQBZ=-1.56483;MQSBZ=0.68261;BQBZ=-0.421246;FS=0;MQ0F=0;AC=2;AN=8;DP4=15,12,5,1;MQ=39	GT:PL	0/0:0,21,231	0/0:0,27,255	1/1:160,18,0	0/0:0,33,255
OAR10	81953858	.	C	A	497.74	PASS	DP=68;VDB=0.018555;SGB=0.347542;RPBZ=2.43122;MQBZ=-0.781393;MQSBZ=1.60895;BQBZ=-0.0377748;FS=0;MQ0F=0;AC=5;AN=8;DP4=8,9,14,6;MQ=39	GT:PL	1/1:190,21,0	0/1:159,0,219	0/0:0,24,202	1/1:194,18,0
OAR10	82244928	.	A	G	308.16	PASS	DP=68;VDB=0.0076038;SGB=-12.191;RPBZ=1.1535;MQBZ=-1.81442;MQSBZ=-1.76432;BQBZ=-2.84041;FS=0;MQ0F=0;AC=4;AN=8;DP4=10,14,5,7;MQ=40	GT:PL	0/1:12,0,241	0/1:146,0,146	0/0:0,30,255	1/1:194,18,0
OAR10	82472092	.	A	G	524.756	PASS	DP=64;VDB=0.0109633;SGB=3.6749;RPBZ=1.17758;MQBZ=-2.62456;MQSBZ=2.02116;BQBZ=-0.720982;FS=0;MQ0F=0;AC=4;AN=8;DP4=3,11,15,8;MQ=39	GT:PL	0/0:0,15,177	0/1:149,0,140	0/1:164,0,101	1/1:255,33,0
OAR10	82586325	.	C	G	40.8927	PASS	DP=31;VDB=0.0389723;SGB=-2.36533;RPBZ=2.15211;MQBZ=-1.25831;MQSBZ=-0.493548;BQBZ=1.40312;FS=0;MQ0F=0;AC=2;AN=8;DP4=12,4,1,2;MQ=39	GT:PL	0/1:44,0,139	0/0:0,15,177	0/0:0,15,145	0/1:36,0,30
OAR10	82617177	.	C	T	541.491	PASS	DP=115;VDB=0.087077;SGB=2.08619;RPBZ=-0.0714247;MQBZ=-3.07096;MQSBZ=-3.2404;BQBZ=-2.12071;FS=0;MQ0F=0;AC=3;AN=8;DP4=20,17,13,16;MQ=37	GT:PL	0/1:166,0,255	0/1:255,0,207	0/1:160,0,60	0/0:0,39,255
OAR10	82623920	.	C	T	213.871	PASS	DP=38;VDB=9.19012e-05;SGB=3.36078;RPBZ=0.542876;MQBZ=-1.00294;MQSBZ=1.86378;BQBZ=0.432395;FS=0;MQ0F=0;AC=3;AN=8;DP4=7,6,7,2;MQ=39	GT:PL	0/0:0,15,161	0/1:47,0,105	0/0:0,15,162	1/1:212,21,0
OAR10	83092572	.	C	T	180.276	PASS	DP=48;VDB=0.0883928;SGB=7.39213;RPBZ=-0.89453;MQBZ=0.811844;MQSBZ=-1.20921;BQBZ=0.62191;FS=0;MQ0F=0;AC=2;AN=8;DP4=9,13,3,4;MQ=41	GT:PL	1/1:225,21,0	0/0:0,24,242	0/0:0,21,210	0/0:0,21,217
OAR10	84036662	.	A	G	352.615	PASS	DP=84;VDB=0.0978135;SGB=1.83438;RPBZ=-0.368813;MQBZ=-1.02012;MQSBZ=1.39284;BQBZ=-0.368374;FS=0;MQ0F=0;AC=3;AN=8;DP4=17,14,8,6;MQ=40	GT:PL	1/1:255,27,0	0/1:143,0,128	0/0:0,27,252	0/0:0,54,255
OAR10	84169657	.	G	A	231.787	PASS	DP=27;VDB=0.0648333;SGB=-6.30614;RPBZ=1.92026;MQBZ=0.645497;MQSBZ=0.696311;BQBZ=1.66174;FS=0;MQ0F=0;AC=5;AN=8;DP4=7,1,4,4;MQ=40	GT:PL	1/1:77,6,0	0/1:133,0,55	0/1:33,0,57	0/1:27,0,102
OAR10	84439267	.	C	T	155.042	PASS	DP=93;VDB=0.00262538;SGB=11.5453;RPBZ=-0.553937;MQBZ=-1.84493;MQSBZ=0.751888;BQBZ=-3.13363;FS=0;MQ0F=0;AC=2;AN=8;DP4=15,31,4,6;MQ=38	GT:PL	1/1:200,30,0	0/0:0,42,255	0/0:0,48,255	0/0:0,48,255
OAR10	84465612	.	G	A	641.072	PASS	DP=75;VDB=0.0567279;SGB=1.69753;RPBZ=0;MQBZ=0.0317715;MQSBZ=-0.929163;BQBZ=0.297781;FS=0;MQ0F=0;AC=4;AN=8;DP4=6,11,15,12;MQ=39	GT:PL	1/1:255,30,0	0/0:0,24,208	0/1:189,0,200	0/1:241,0,12
OAR10	84465721	.	C	T	45.0061	PASS	DP=16;VDB=0.26019;SGB=-2.00771;RPBZ=0.122352;MQBZ=-0.948683;BQBZ=-1.60103;FS=0;MQ0F=0;AC=2;AN=8;DP4=0,12,0,4;MQ=39	GT:PL	0/0:0,12,110	0/1:62,6,0	0/1:25,0,86	0/0:0,12,110
OAR10	8466922	.	T	A	489.131	PASS	DP=41;VDB=0.00599249;SGB=-1.69576;RPBZ=-0.448768;MQBZ=0.0564233;MQSBZ=-1.07157;BQBZ=1.6532;FS=0;MQ0F=0.0243902;AC=6;AN=8;DP4=2,3,9,9;MQ=38	GT:PL	1/1:250,24,0	0/1:63,0,97	0/1:101,0,36	1/1:114,12,0
OAR10	84733885	.	C	T	297.543	PASS	DP=129;VDB=0.00739455;SGB=1.83436;RPBZ=-1.16321;MQBZ=0.451316;MQSBZ=1.78491;BQBZ=0.594189;FS=0;MQ0F=0;AC=2;AN=8;DP4=21,35,7,7;MQ=39	GT:PL	0/0:0,42,255	0/1:183,0,201	0/1:154,0,255	0/0:0,33,255
OAR10	84733892	.	C	G	677.499	PASS	DP=133;VDB=8.04528e-05;SGB=-14.6626;RPBZ=0.478464;MQBZ=0.422487;MQSBZ=1.145;BQBZ=-1.8793;FS=0;MQ0F=0;AC=4;AN=8;DP4=15,21,12,23;MQ=39	GT:PL	0/1:149,0,159	0/1:201,0,168	0/1:255,0,255	0/1:110,0,229
OAR10	84948428	.	T	C	40.1514	PASS	DP=22;VDB=0.470313;SGB=1.90845;RPBZ=-0.277836;MQBZ=0;MQSBZ=-1.14133;BQBZ=-1.82023;FS=0;MQ0F=0;AC=2;AN=8;DP4=4,5,0,3;MQ=31	GT:PL	0/0:0,3,42	0/0:0,15,120	1/1:81,9,0	0/0:0,9,102
OAR10	85853979	.	C	T	368.889	PASS	DP=41;VDB=0.318781;SGB=-3.55088;RPBZ=-0.667772;MQBZ=-0.138478;MQSBZ=-1.05259;BQBZ=-1.20427;FS=0;MQ0F=0;AC=5;AN=8;DP4=4,1,9,7;MQ=35	GT:PL	0/1:74,0,30	0/1:158,0,72	0/1:39,0,33	1/1:138,12,0
OAR10	85913780	.	G	A	388.642	PASS	DP=53;VDB=2.47696e-05;SGB=-0.199265;RPBZ=0.442806;MQBZ=-0.480333;MQSBZ=1.66987;BQBZ=1.29816;FS=0;MQ0F=0;AC=4;AN=8;DP4=9,4,7,10;MQ=40	GT:PL	0/0:0,15,169	0/1:75,0,112	0/1:102,0,121	1/1:255,30,0
OAR10	9618932	.	C	T	121.16	PASS	DP=35;VDB=0.011063;SGB=-1.63269;RPBZ=-0.742613;MQBZ=0.597614;MQSBZ=0.852803;BQBZ=1.09789;FS=0;MQ0F=0;AC=2;AN=8;DP4=6,8,5,0;MQ=41	GT:PL	0/0:0,9,100	0/1:68,0,33	0/1:92,0,69	0/0:0,24,247
OAR10	9677680	.	A	T	125.28	PASS	DP=22;VDB=0.602287;SGB=-2.16847;RPBZ=1.28553;MQBZ=2.68195;MQSBZ=-1.06674;BQBZ=-1.48324;FS=0;MQ0F=0;AC=5;AN=8;DP4=3,3,5,1;MQ=21	GT:PL	1/1:100,12,0	0/1:0,3,8	0/1:27,0,29	0/1:36,0,2
OAR11	10231361	.	T	A	61.9553	PASS	DP=6;VDB=0.131948;SGB=-1.35278;RPBZ=0.664211;MQBZ=1;FS=0;MQ0F=0;AC=6;AN=8;DP4=3,0,3,0;MQ=41	GT:PL	0/1:0,3,36	0/1:27,0,57	1/1:36,3,0	1/1:36,3,0
OAR11	10376828	.	A	G	204.886	PASS	DP=31;VDB=0.648333;SGB=-1.69982;RPBZ=0.859966;MQBZ=-0.229734;MQSBZ=0.918937;BQBZ=0.0915889;FS=0;MQ0F=0;AC=4;AN=8;DP4=4,6,6,3;MQ=38	GT:PL	0/1:65,0,58	0/0:0,18,181	0/1:110,0,44	1/1:72,6,0
OAR11	10513947	.	G	A	39.9354	PASS	DP=14;VDB=0.292464;SGB=1.90845;RPBZ=1.48241;MQBZ=-2.17113;FS=0;MQ0F=0;AC=2;AN=8;DP4=11,0,3,0;MQ=40	GT:PL	0/0:0,12,110	0/0:0,3,36	1/1:81,9,0	0/0:0,18,139
OAR11	1099328	.	C	T	92.7683	PASS	DP=20;VDB=0.00677264;SGB=-9.12079;RPBZ=1.87422;MQBZ=-2.71195;FS=0;MQ0F=0;AC=4;AN=8;DP4=13,0,7,0;MQ=37	GT:PL	0/1:21,0,96	0/1:58,0,113	0/0:0,9,90	1/1:55,6,0
OAR11	1099453	.	C	T	432.858	PASS	DP=99;VDB=0.00101498;SGB=1.13446;RPBZ=0.754107;MQBZ=-1.1641;MQSBZ=0.807823;BQBZ=-0.207533;FS=0;MQ0F=0;AC=4;AN=8;DP4=9,22,9,15;MQ=38	GT:PL	0/1:85,0,173	0/1:137,0,255	0/0:0,30,255	1/1:255,42,0
OAR11	11121617	.	G	A	562.628	PASS	DP=62;VDB=0.00103714;SGB=0.733;RPBZ=-0.831011;MQBZ=-1.02808;MQSBZ=-0.309397;BQBZ=2.28081;FS=0;MQ0F=0;AC=4;AN=8;DP4=6,8,9,13;MQ=39	GT:PL	0/1:185,0,154	0/0:0,15,161	1/1:204,18,0	0/1:217,0,81
OAR11	11233653	.	G	A	620.431	PASS	DP=124;VDB=0.000144259;SGB=3.04923;RPBZ=0.865193;MQBZ=0.539444;MQSBZ=0.30482;BQBZ=-1.31494;FS=0;MQ0F=0;AC=4;AN=8;DP4=24,13,25,9;MQ=39	GT:PL	0/1:233,0,243	1/1:255,39,0	0/0:0,36,255	0/1:176,0,255
OAR11	12013386	.	G	A	107.37	PASS	DP=50;VDB=0.781662;SGB=-1.62982;RPBZ=-1.23868;MQBZ=0.704295;MQSBZ=0;BQBZ=1.0376;FS=0;MQ0F=0;AC=2;AN=8;DP4=12,9,1,4;MQ=41	GT:PL	0/0:0,18,200	0/0:0,15,181	0/1:126,0,126	0/1:21,0,185
OAR11	12140153	.	G	A	513.578	PASS	DP=55;VDB=7.79518e-05;SGB=-3.91078;RPBZ=0.602675;MQBZ=1.04725;MQSBZ=-0.240003;BQBZ=-0.375913;FS=0;MQ0F=0;AC=5;AN=8;DP4=7,5,10,11;MQ=36	GT:PL	0/1:188,0,90	1/1:180,21,0	0/1:128,0,73	0/1:57,0,123
OAR11	12211723	.	G	A	547.241	PASS	DP=53;VDB=0.00698092;SGB=-3.74272;RPBZ=-1.71769;MQBZ=0.045796;MQSBZ=0.557509;BQBZ=0.0458831;FS=0;MQ0F=0;AC=6;AN=8;DP4=5,4,10,9;MQ=40	GT:PL	1/1:153,12,0	0/1:46,0,218	0/1:153,0,24	1/1:234,24,0
OAR11	12271743	.	T	C	169.711	PASS	DP=47;VDB=0.302039;SGB=-1.25176;RPBZ=-0.681184;MQBZ=0.986873;MQSBZ=-0.370693;BQBZ=0.86179;FS=0;MQ0F=0;AC=2;AN=8;DP4=9,11,3,3;MQ=40	GT:PL	0/0:0,30,255	0/1:107,0,30	0/1:102,0,90	0/0:0,18,207
OAR11	12285200	.	A	G	102.017	PASS	DP=37;VDB=0.193383;SGB=-2.00512;RPBZ=2.46338;MQBZ=1.0457;MQSBZ=1.52435;BQBZ=0.449548;FS=0;MQ0F=0;AC=2;AN=8;DP4=11,6,3,1;MQ=40	GT:PL	0/0:0,15,181	0/1:42,3,0	0/1:101,0,101	0/0:0,27,226
OAR11	12707361	.	C	A	240.496	PASS	DP=40;VDB=0.544568;SGB=-1.69618;RPBZ=-1.00795;MQBZ=0.83205;MQSBZ=-1.09545;BQBZ=-1.0513;FS=0;MQ0F=0;AC=4;AN=8;DP4=7,6,5,4;MQ=41	GT:PL	1/1:161,15,0	0/0:0,18,196	0/1:93,0,123	0/1:30,0,94
OAR11	12741536	.	C	T	247.524	PASS	DP=44;VDB=0.000255403;SGB=5.40386;RPBZ=1.33093;MQBZ=-3.03483;MQSBZ=-1.15527;BQBZ=-1.92507;FS=0;MQ0F=0;AC=3;AN=8;DP4=9,7,5,7;MQ=37	GT:PL	0/0:0,15,144	1/1:197,27,0	0/0:0,30,254	0/1:96,0,24
OAR11	13111285	.	C	T	151.757	PASS	DP=43;VDB=0.00378685;SGB=-1.24859;RPBZ=2.76714;MQBZ=-0.580549;MQSBZ=1.44992;BQBZ=1.20366;FS=0;MQ0F=0;AC=3;AN=8;DP4=12,8,3,3;MQ=40	GT:PL	0/1:21,0,179	1/1:176,15,0	0/0:0,15,149	0/0:0,27,255
OAR11	13111341	.	G	A	660.831	PASS	DP=55;VDB=6.85609e-07;SGB=3.93698;RPBZ=1.42925;MQBZ=-0.108347;MQSBZ=-0.0274742;BQBZ=0;FS=0;MQ0F=0;AC=6;AN=8;DP4=2,3,10,15;MQ=40	GT:PL	1/1:255,27,0	1/1:195,18,0	0/0:0,15,168	1/1:255,30,0
OAR11	13211951	.	A	G	100.639	PASS	DP=72;VDB=0.0390351;SGB=-0.866853;RPBZ=0.527849;MQBZ=-1.42173;MQSBZ=-1.33212;BQBZ=-1.45133;FS=0;MQ0F=0;AC=2;AN=8;DP4=23,17,4,3;MQ=36	GT:PL	0/1:85,0,143	0/0:0,51,255	0/0:0,39,244	0/1:55,0,100
OAR11	13612149	.	A	G	59.5163	PASS	DP=50;VDB=0.345596;SGB=-2.36533;RPBZ=0.378058;MQBZ=0.666831;MQSBZ=-0.873087;BQBZ=0.533465;FS=0;MQ0F=0;AC=2;AN=8;DP4=12,10,2,1;MQ=41	GT:PL	0/1:69,0,99	0/0:0,12,141	0/0:0,36,255	0/1:30,0,91
OAR11	13612188	.	T	C	395.067	PASS	DP=63;VDB=0.00169721;SGB=0.0400951;RPBZ=1.57281;MQBZ=1.57318;MQSBZ=-1.14239;BQBZ=2.03725;FS=0;MQ0F=0;AC=3;AN=8;DP4=12,5,11,7;MQ=39	GT:PL	0/1:102,0,101	0/1:77,0,155	0/1:255,0,3	0/0:0,24,188
OAR11	13624029	.	C	T	53.2193	PASS	DP=43;VDB=0.142856;SGB=-2.36533;RPBZ=-1.17664;MQBZ=0.785809;MQSBZ=1.19582;BQBZ=1.23091;FS=0;MQ0F=0;AC=2;AN=8;DP4=18,4,1,2;MQ=39	GT:PL	0/0:0,9,103	0/1:24,0,122	0/1:69,0,99	0/0:0,33,234
OAR11	13624061	.	G	A	413.966	PASS	DP=43;VDB=1.91347e-05;SGB=-3.56606;RPBZ=0.598239;MQBZ=-0.155597;MQSBZ=1.27836;BQBZ=-1.42737;FS=0;MQ0F=0;AC=6;AN=8;DP4=7,2,9,6;MQ=39	GT:PL	0/1:54,0,65	1/1:144,15,0	1/1:176,15,0	0/1:79,0,189
OAR11	14040557	.	G	A	611.563	PASS	DP=82;VDB=0.000755509;SGB=-4.15832;RPBZ=-0.054051;MQBZ=0.352342;MQSBZ=-0.473801;BQBZ=-0.287734;FS=0;MQ0F=0;AC=5;AN=8;DP4=5,12,14,17;MQ=39	GT:PL	1/1:255,45,0	0/1:109,0,76	0/1:245,0,203	0/1:42,0,150
OAR11	14106286	.	G	A	184.432	PASS	DP=37;VDB=0.0264851;SGB=-0.867633;RPBZ=-0.716154;MQBZ=-1.36277;MQSBZ=0.654654;BQBZ=0.19139;FS=0;MQ0F=0;AC=2;AN=8;DP4=9,4,5,2;MQ=41	GT:PL	0/0:0,3,42	0/0:0,18,204	0/1:96,0,82	0/1:126,0,89
OAR11	14196209	.	C	T	286.503	PASS	DP=34;VDB=0.142559;SGB=0.331171;RPBZ=-0.0447741;MQBZ=-1.30384;MQSBZ=-1.6298;BQBZ=-0.281353;FS=0;MQ0F=0;AC=4;AN=8;DP4=2,6,8,2;MQ=41	GT:PL	0/1:36,0,36	1/1:200,18,0	0/1:94,0,30	0/0:0,18,202
OAR11	14576211	.	A	C	268.381	PASS	DP=92;VDB=0.00300976;SGB=2.22073;RPBZ=0.569407;MQBZ=-0.0308696;MQSBZ=1.03413;BQBZ=0.0112982;FS=0;MQ0F=0;AC=3;AN=8;DP4=27,13,13,2;MQ=40	GT:PL	1/1:229,36,0	0/0:0,36,255	0/0:0,63,255	0/1:85,0,196
OAR11	14576290	.	G	A	300.747	PASS	DP=48;VDB=0.0734583;SGB=5.27335;RPBZ=0.396342;MQBZ=0.183975;MQSBZ=0.613249;BQBZ=-0.351085;FS=0;MQ0F=0;AC=2;AN=8;DP4=7,9,5,7;MQ=39	GT:PL	0/0:0,15,132	0/1:143,0,18	0/1:197,0,168	0/0:0,12,148
OAR11	14576296	.	T	C	206.164	PASS	DP=40;VDB=0.181735;SGB=3.97131;RPBZ=-0.382602;MQBZ=0.618101;MQSBZ=-0.618101;BQBZ=-1.94771;FS=0;MQ0F=0;AC=2;AN=8;DP4=7,7,3,7;MQ=39	GT:PL	0/0:0,12,107	0/1:61,0,24	0/1:184,0,143	0/0:0,12,148
OAR11	14696171	.	G	C	253.505	PASS	DP=31;VDB=0.280203;SGB=-1.69982;RPBZ=-0.194244;MQBZ=-0.942809;MQSBZ=0.645497;BQBZ=0;FS=0;MQ0F=0;AC=5;AN=8;DP4=5,3,7,2;MQ=41	GT:PL	1/1:78,6,0	0/0:0,6,84	0/1:139,0,173	1/1:77,6,0
OAR11	14787154	.	C	G	72.2433	PASS	DP=29;VDB=0.26019;SGB=-2.00512;RPBZ=-0.267717;MQBZ=1.34848;MQSBZ=-1.62579;BQBZ=-0.502314;FS=0;MQ0F=0;AC=2;AN=8;DP4=5,9,4,0;MQ=39	GT:PL	0/0:0,12,153	0/1:36,0,36	0/1:75,0,144	0/0:0,12,118
OAR11	14827706	.	C	T	83.1622	PASS	DP=11;VDB=0.269684;SGB=-0.971411;RPBZ=0;MQBZ=0.112987;MQSBZ=0.941554;BQBZ=0.149071;FS=0;MQ0F=0;AC=4;AN=8;DP4=4,1,5,0;MQ=34	GT:PL	1/1:24,3,0	0/1:30,0,30	0/1:68,0,41	0/0:0,6,56
OAR11	14991099	.	C	T	458.043	PASS	DP=56;VDB=0.00458508;SGB=-3.26707;RPBZ=1.22184;MQBZ=-0.0312798;MQSBZ=-0.813274;BQBZ=1.39879;FS=0;MQ0F=0;AC=5;AN=8;DP4=9,4,9,9;MQ=40	GT:PL	1/1:255,30,0	0/1:128,0,91	0/1:27,0,131	0/1:88,0,150
OAR11	15025548	.	G	A	705.185	PASS	DP=71;VDB=0.000537497;SGB=-4.23745;RPBZ=-1.3451;MQBZ=-0.333333;MQSBZ=0.537484;BQBZ=-1.06806;FS=0;MQ0F=0;AC=5;AN=8;DP4=8,5,17,10;MQ=41	GT:PL	1/1:237,27,0	0/1:176,0,54	0/1:158,0,172	0/1:174,0,123
OAR11	1577018	.	G	T	140.428	PASS	DP=41;VDB=0.361542;SGB=-1.25106;RPBZ=-0.70118;MQBZ=-1.3708;MQSBZ=-2.651;BQBZ=-1.64496;FS=0;MQ0F=0;AC=3;AN=8;DP4=10,7,1,5;MQ=40	GT:PL	0/1:66,0,53	0/0:0,21,229	0/0:0,24,251	1/1:119,12,0
OAR11	15771035	.	A	G	501.19	PASS	DP=96;VDB=0.00586874;SGB=2.27825;RPBZ=0.963109;MQBZ=-2.07216;MQSBZ=-0.785662;BQBZ=-2.72258;FS=0;MQ0F=0;AC=4;AN=8;DP4=9,14,10,20;MQ=39	GT:PL	0/1:161,0,87	0/1:127,0,190	1/1:255,6,0	0/0:0,36,255
OAR11	15868459	.	G	A	128.754	PASS	DP=40;VDB=0.0923317;SGB=-1.63269;RPBZ=-1.35653;MQBZ=0.57735;MQSBZ=0.654654;FS=0;MQ0F=0;AC=2;AN=8;DP4=11,4,3,2;MQ=41	GT:PL	0/0:0,24,185	0/0:0,6,84	0/1:107,0,30	0/1:60,0,131
OAR11	15902695	.	T	C	123.658	PASS	DP=37;VDB=0.0521053;SGB=6.01014;RPBZ=-0.140445;MQBZ=1.0761;MQSBZ=0.953194;BQBZ=-1.62654;FS=0;MQ0F=0;AC=2;AN=8;DP4=9,8,1,5;MQ=39	GT:PL	0/0:0,12,128	1/1:168,18,0	0/0:0,21,229	0/0:0,18,174
OAR11	15988643	.	C	T	494.561	PASS	DP=52;VDB=0.0900659;SGB=2.56648;RPBZ=-1.28743;MQBZ=1.3017;MQSBZ=-0.742896;BQBZ=1.73777;FS=0;MQ0F=0;AC=4;AN=8;DP4=5,5,10,9;MQ=40	GT:PL	0/1:187,0,51	0/0:0,15,109	0/1:96,0,89	1/1:255,27,0
OAR11	16257312	.	G	A	154.381	PASS	DP=39;VDB=0.037241;SGB=-0.866853;RPBZ=0.516245;MQBZ=0.887546;MQSBZ=-1.43771;BQBZ=-0.99067;FS=0;MQ0F=0;AC=2;AN=8;DP4=4,9,1,6;MQ=38	GT:PL	0/0:0,3,42	0/1:123,0,24	0/1:69,0,105	0/0:0,24,199
OAR11	16764718	.	A	C	297.025	PASS	DP=102;VDB=0.00176689;SGB=3.37954;RPBZ=-0.524623;MQBZ=-0.711782;MQSBZ=-1.1832;BQBZ=0.604095;FS=0;MQ0F=0;AC=2;AN=8;DP4=18,25,9,9;MQ=40	GT:PL	0/0:0,42,255	0/1:81,0,247	0/1:255,0,81	0/0:0,45,255
OAR11	17016109	.	C	T	654.989	PASS	DP=80;VDB=2.47196e-07;SGB=-4.32967;RPBZ=1.77665;MQBZ=-0.771708;MQSBZ=-1.36232;BQBZ=-0.538816;FS=0;MQ0F=0;AC=6;AN=8;DP4=5,4,14,17;MQ=41	GT:PL	0/1:105,0,63	1/1:255,36,0	1/1:255,39,0	0/1:79,0,210
OAR11	17154022	.	G	A	210.046	PASS	DP=74;VDB=0.0662296;SGB=1.83483;RPBZ=0.0758876;MQBZ=1.56351;MQSBZ=-1.47248;BQBZ=1.2922;FS=0;MQ0F=0;AC=2;AN=8;DP4=13,17,9,5;MQ=38	GT:PL	0/0:0,30,255	1/1:255,39,0	0/0:0,27,228	0/0:0,21,255
OAR11	17643691	.	T	G	98.4803	PASS	DP=49;VDB=0.386322;SGB=-10.3495;RPBZ=3.37418;MQBZ=-0.541299;MQSBZ=-0.165115;BQBZ=-2.07794;FS=0;MQ0F=0;AC=2;AN=8;DP4=31,4,8,1;MQ=39	GT:PL	0/1:51,0,138	0/0:3,0,238	0/0:0,30,170	0/1:84,0,104
OAR11	18002046	.	A	G	701.038	PASS	DP=66;VDB=9.11795e-06;SGB=-4.41366;RPBZ=-0.628501;MQBZ=-0.546246;MQSBZ=-0.420274;BQBZ=-0.800383;FS=0;MQ0F=0;AC=6;AN=8;DP4=2,6,17,14;MQ=38	GT:PL	1/1:255,33,0	0/1:34,0,105	0/1:232,0,127	1/1:219,24,0
OAR11	18028700	.	C	T	80.6916	PASS	DP=10;VDB=0.0291996;SGB=-0.821;RPBZ=0.431666;MQBZ=0.115728;BQBZ=-1.21716;FS=0;MQ0F=0;AC=5;AN=8;DP4=0,4,0,6;MQ=32	GT:PL	1/1:49,6,0	0/0:0,6,55	0/1:1,0,47	1/1:71,9,0
OAR11	18219496	.	C	T	450.825	PASS	DP=45;VDB=0.0074963;SGB=-3.62092;RPBZ=0.797298;MQBZ=-1.2792;MQSBZ=-1.4013;BQBZ=-1.2792;FS=0;MQ0F=0;AC=5;AN=8;DP4=3,5,6,10;MQ=40	GT:PL	1/1:143,12,0	0/1:183,0,21	0/1:35,0,92	0/1:129,0,125
OAR11	18621790	.	C	A	32.2439	PASS	DP=7;VDB=0.00248765;SGB=-0.553967;RPBZ=-1.97203;MQBZ=-1.51217;BQBZ=1.58114;FS=0;MQ0F=0;AC=6;AN=8;DP4=0,2,0,5;MQ=21	GT:PL	1/1:8,3,0	1/1:42,6,0	0/1:0,3,23	0/1:20,0,23
OAR11	18948189	.	C	T	203.134	PASS	DP=50;VDB=2.74625e-05;SGB=-0.0966342;RPBZ=-0.557646;MQBZ=1.41693;MQSBZ=-0.612951;BQBZ=-0.289299;FS=0;MQ0F=0;AC=2;AN=8;DP4=11,9,8,1;MQ=41	GT:PL	0/0:0,15,177	0/1:99,0,120	0/1:143,0,108	0/0:0,21,197
OAR11	19046622	.	C	T	194.853	PASS	DP=38;VDB=0.0392011;SGB=-1.90011;RPBZ=-0.376988;MQBZ=-0.758256;MQSBZ=0.537535;BQBZ=1.22361;FS=0;MQ0F=0;AC=3;AN=8;DP4=6,8,5,3;MQ=39	GT:PL	0/1:87,0,37	0/0:0,12,113	0/1:96,0,153	0/1:51,0,104
OAR11	19064815	.	G	A	318.23	PASS	DP=93;VDB=0.0144286;SGB=-14.0321;RPBZ=0;MQBZ=-0.269655;MQSBZ=-0.366043;BQBZ=-0.0367082;FS=0;MQ0F=0;AC=3;AN=8;DP4=16,22,8,7;MQ=38	GT:PL	0/1:46,0,187	0/0:0,21,193	0/1:166,0,255	0/1:147,0,173
OAR11	19183048	.	A	G	479.016	PASS	DP=81;VDB=8.73642e-05;SGB=1.5086;RPBZ=0.91234;MQBZ=-0.831365;MQSBZ=0.262077;BQBZ=-1.36678;FS=0;MQ0F=0;AC=5;AN=8;DP4=13,9,19,7;MQ=38	GT:PL	1/1:255,36,0	0/1:15,0,212	0/0:0,42,255	1/1:255,39,0
OAR11	19832868	.	G	A	259.52	PASS	DP=74;VDB=0.566701;SGB=1.44814;RPBZ=0.642714;MQBZ=0.901498;MQSBZ=0.291093;BQBZ=0.0737405;FS=0;MQ0F=0;AC=3;AN=8;DP4=12,17,10,3;MQ=38	GT:PL	1/1:217,33,9	0/0:0,27,255	0/0:0,42,255	0/1:97,0,154
OAR11	20163822	.	C	T	276.583	PASS	DP=57;VDB=0.00206893;SGB=-1.35808;RPBZ=-2.56466;MQBZ=-1.9053;MQSBZ=0.800862;BQBZ=1.9075;FS=0;MQ0F=0;AC=3;AN=8;DP4=10,10,6,5;MQ=39	GT:PL	0/0:0,12,146	0/1:146,0,165	0/1:95,0,97	0/1:75,0,176
OAR11	20225929	.	T	C	79.0213	PASS	DP=16;VDB=0.0733923;SGB=-1.63269;RPBZ=0.340366;MQBZ=0.414122;BQBZ=0.986928;FS=0;MQ0F=0;AC=2;AN=8;DP4=11,0,5,0;MQ=37	GT:PL	0/0:0,6,66	0/1:52,0,68	0/1:65,0,52	0/0:0,9,87
OAR11	20226018	.	A	G	496.516	PASS	DP=68;VDB=0.0187681;SGB=-10.0593;RPBZ=1.59551;MQBZ=-1.94125;MQSBZ=-2.34124;BQBZ=1.06146;FS=0;MQ0F=0;AC=4;AN=8;DP4=11,9,11,9;MQ=39	GT:PL	0/1:148,0,118	0/1:116,0,175	0/1:90,0,149	0/1:180,0,84
OAR11	20236918	.	A	C	437.148	PASS	DP=77;VDB=3.35618e-06;SGB=-9.4442;RPBZ=0.998693;MQBZ=-1.58339;MQSBZ=0.328897;BQBZ=-0.851833;FS=0;MQ0F=0;AC=4;AN=8;DP4=9,13,7,11;MQ=41	GT:PL	0/1:179,0,121	0/1:158,0,128	0/1:95,0,151	0/1:43,0,246
OAR11	20241183	.	C	T	83.0535	PASS	DP=38;VDB=0.118267;SGB=-2.00771;RPBZ=-0.993608;MQBZ=1.05227;MQSBZ=1.1893;BQBZ=1.05227;FS=0;MQ0F=0;AC=2;AN=8;DP4=9,8,1,3;MQ=38	GT:PL	0/0:0,12,119	0/1:65,0,54	0/1:57,0,190	0/0:0,12,143
OAR11	20438107	.	T	C	31.5863	PASS	DP=26;VDB=0.18;SGB=-2.68629;RPBZ=-1.68874;MQBZ=-1.04881;MQSBZ=-1.12122;BQBZ=1.12687;FS=0;MQ0F=0;AC=2;AN=8;DP4=4,5,0,2;MQ=38	GT:PL	0/1:36,0,30	0/0:0,12,142	0/0:0,9,83	0/1:34,0,36
OAR11	20685399	.	G	A	44.4921	PASS	DP=13;VDB=0.8;SGB=-1.03207;RPBZ=-0.704502;BQBZ=0.707107;FS=0;MQ0F=0;AC=3;AN=8;DP4=2,2,1,1;MQ=42	GT:PL	0/1:42,3,0	0/0:0,9,118	0/1:0,3,42	0/1:42,3,0
OAR11	20957660	.	A	G	43.5224	PASS	DP=26;VDB=0.01488;SGB=-17.3743;RPBZ=-1.07053;MQBZ=-2.83269;BQBZ=-1.10921;FS=0;MQ0F=0;AC=4;AN=8;DP4=19,0,7,0;MQ=34	GT:PL	0/1:11,0,79	0/1:26,0,79	0/1:21,0,105	0/1:29,0,121
OAR11	20957692	.	C	T	151.53	PASS	DP=85;VDB=2.19463e-05;SGB=-31.8986;RPBZ=-0.991775;MQBZ=-5.20042;MQSBZ=0.128165;BQBZ=0.507845;FS=0;MQ0F=0;AC=4;AN=8;DP4=13,15,7,9;MQ=33	GT:PL	0/1:49,0,89	0/1:43,0,126	0/1:32,0,156	0/1:69,0,255
OAR11	20957695	.	G	A	160.706	PASS	DP=86;VDB=2.28188e-05;SGB=-31.8986;RPBZ=-0.991669;MQBZ=-5.20042;MQSBZ=0.128165;BQBZ=-0.736145;FS=0;MQ0F=0;AC=4;AN=8;DP4=13,15,7,9;MQ=33	GT:PL	0/1:49,0,89	0/1:43,0,126	0/1:32,0,156	0/1:78,0,255
OAR11	20957712	.	T	C	132.307	PASS	DP=139;VDB=0.000110642;SGB=-36.7397;RPBZ=1.59152;MQBZ=-5.53267;MQSBZ=0.611807;BQBZ=2.26082;FS=0;MQ0F=0.0215827;AC=4;AN=8;DP4=33,27,9,10;MQ=33	GT:PL	0/1:17,0,255	0/1:43,0,220	0/1:37,0,255	0/1:82,0,255
OAR11	20957750	.	G	A	183.741	PASS	DP=143;VDB=0.000534603;SGB=-46.4219;RPBZ=1.50888;MQBZ=-7.38037;MQSBZ=-0.191773;BQBZ=2.72846;FS=0;MQ0F=0.020979;AC=4;AN=8;DP4=17,40,8,17;MQ=34	GT:PL	0/1:23,0,255	0/1:44,0,242	0/1:70,0,255	0/1:92,0,255
OAR11	20957768	.	A	G	153.91	PASS	DP=140;VDB=1.31676e-05;SGB=-44.8082;RPBZ=1.09934;MQBZ=-7.70487;MQSBZ=0.050083;BQBZ=1.32512;FS=0;MQ0F=0.0214286;AC=4;AN=8;DP4=18,42,8,16;MQ=34	GT:PL	0/1:20,0,255	0/1:61,0,230	0/1:37,0,255	0/1:82,0,255
OAR11	20957769	.	G	A	136.757	PASS	DP=136;VDB=3.25613e-06;SGB=-43.1945;RPBZ=1.09126;MQBZ=-7.641;MQSBZ=0.0580696;BQBZ=2.14735;FS=0;MQ0F=0.0220588;AC=4;AN=8;DP4=17,43,7,16;MQ=34	GT:PL	0/1:20,0,255	0/1:61,0,226	0/1:20,0,255	0/1:82,0,255
OAR11	21212359	.	C	T	102.436	PASS	DP=24;VDB=0.175312;SGB=-2.21267;RPBZ=0.288099;MQBZ=-1.06638;MQSBZ=-0.0840549;BQBZ=-0.772834;FS=0;MQ0F=0;AC=5;AN=8;DP4=4,3,4,2;MQ=33	GT:PL	1/1:65,6,0	0/0:0,6,84	0/1:48,0,123	1/1:29,3,0
OAR11	21476144	.	C	T	388.513	PASS	DP=82;VDB=0.0524332;SGB=-0.410827;RPBZ=1.94396;MQBZ=-2.85566;MQSBZ=-1.47572;BQBZ=-1.3535;FS=0;MQ0F=0;AC=4;AN=8;DP4=12,14,10,6;MQ=40	GT:PL	0/1:84,0,101	0/1:112,0,128	0/0:0,57,255	1/1:236,24,0
OAR11	22116972	.	G	A	107.392	PASS	DP=44;VDB=0.191063;SGB=-1.63269;RPBZ=1.36822;MQBZ=-0.16955;MQSBZ=1.687;BQBZ=1.25113;FS=0;MQ0F=0.0227273;AC=2;AN=8;DP4=9,10,3,2;MQ=35	GT:PL	0/1:39,0,144	0/0:0,9,89	0/0:0,27,225	0/1:107,0,30
OAR11	23972289	.	C	T	232.734	PASS	DP=15;VDB=0.101899;SGB=-1.73392;RPBZ=1.32583;MQBZ=0.442968;MQSBZ=0.964486;BQBZ=0;FS=0;MQ0F=0;AC=6;AN=8;DP4=1,1,5,3;MQ=37	GT:PL	0/1:30,0,36	1/1:65,6,0	1/1:113,9,0	0/1:63,0,15
OAR11	23972345	.	A	G	32.0244	PASS	DP=14;VDB=0.06;SGB=-2.68629;RPBZ=0.68313;MQBZ=1.14564;MQSBZ=1.53704;BQBZ=1.42057;FS=0;MQ0F=0;AC=2;AN=8;DP4=3,3,2,0;MQ=37	GT:PL	0/0:0,6,72	0/0:0,3,23	0/1:36,0,36	0/1:33,0,27
OAR11	24008665	.	A	G	259.61	PASS	DP=63;VDB=0.00212774;SGB=-12.1909;RPBZ=-1.6985;MQBZ=-1.90955;MQSBZ=0.830692;BQBZ=0.639206;FS=0;MQ0F=0;AC=3;AN=8;DP4=13,13,10,2;MQ=39	GT:PL	0/1:110,0,93	0/1:19,0,191	0/0:0,42,255	0/1:170,0,68
OAR11	24071680	.	A	G	125.043	PASS	DP=43;VDB=0.203629;SGB=4.63151;RPBZ=0.356574;MQBZ=-0.557923;MQSBZ=0.757909;BQBZ=0.709374;FS=0;MQ0F=0;AC=2;AN=8;DP4=9,10,2,3;MQ=39	GT:PL	0/0:0,15,129	1/1:169,15,0	0/0:0,30,255	0/0:0,12,138
OAR11	24244171	.	G	C	621.829	PASS	DP=60;VDB=0.000103272;SGB=-3.98841;RPBZ=1.28751;MQBZ=-0.787582;MQSBZ=1.68987;BQBZ=-0.642926;FS=0;MQ0F=0;AC=6;AN=8;DP4=3,7,14,9;MQ=39	GT:PL	1/1:203,21,0	0/1:60,0,137	0/1:148,0,155	1/1:250,27,0
OAR11	2436399	.	G	A	102.895	PASS	DP=45;VDB=0.427991;SGB=-1.25106;RPBZ=-2.60096;MQBZ=-1.28103;MQSBZ=-1.20096;BQBZ=1.77163;FS=0;MQ0F=0;AC=2;AN=8;DP4=3,21,3,3;MQ=39	GT:PL	0/1:45,0,214	0/0:0,24,177	0/0:0,3,42	0/1:97,0,101
OAR11	24547715	.	A	G	350.298	PASS	DP=58;VDB=0.0141682;SGB=7.32061;RPBZ=1.48031;MQBZ=0.651262;MQSBZ=0.377737;BQBZ=0.410911;FS=0;MQ0F=0;AC=3;AN=8;DP4=12,9,6,9;MQ=36	GT:PL	0/1:181,0,35	0/0:0,21,193	1/1:215,24,0	0/0:0,36,255
OAR11	24560342	.	C	G	53.5508	PASS	DP=54;VDB=0.192436;SGB=1.90845;RPBZ=0.391066;MQBZ=-2.36042;MQSBZ=0.5969;BQBZ=-2.22613;FS=0;MQ0F=0;AC=2;AN=8;DP4=21,9,2,1;MQ=40	GT:PL	0/0:0,15,145	1/1:96,9,0	0/0:0,42,255	0/0:0,33,254
OAR11	24574555	.	C	T	310.27	PASS	DP=75;VDB=0.000802962;SGB=10.8117;RPBZ=-1.70847;MQBZ=-1.85856;MQSBZ=1.75776;BQBZ=-0.73173;FS=0;MQ0F=0;AC=3;AN=8;DP4=18,9,12,8;MQ=37	GT:PL	0/1:101,0,12	0/0:0,30,255	0/0:0,48,255	1/1:255,39,0
OAR11	24748975	.	T	C	378.278	PASS	DP=55;VDB=0.000951447;SGB=-8.51985;RPBZ=2.61293;MQBZ=-0.232136;MQSBZ=0.680567;BQBZ=-0.465331;FS=0;MQ0F=0;AC=5;AN=8;DP4=10,4,10,5;MQ=39	GT:PL	0/1:80,0,178	1/1:180,15,0	0/1:42,0,117	0/1:116,0,113
OAR11	24949786	.	G	A	193.105	PASS	DP=57;VDB=0.0100664;SGB=0.2894;RPBZ=-1.67659;MQBZ=-0.588475;MQSBZ=-0.899744;BQBZ=1.22825;FS=0;MQ0F=0.0175439;AC=2;AN=8;DP4=10,12,4,6;MQ=37	GT:PL	0/0:0,21,209	0/1:134,0,110	0/1:98,0,137	0/0:0,18,189
OAR11	25010820	.	C	T	326.63	PASS	DP=74;VDB=0.0455447;SGB=1.06188;RPBZ=-0.569127;MQBZ=0.921329;MQSBZ=0.128925;BQBZ=1.54103;FS=0;MQ0F=0;AC=3;AN=8;DP4=9,23,6,6;MQ=39	GT:PL	1/1:241,24,0	0/1:131,0,107	0/0:0,42,255	0/0:0,42,237
OAR11	25035844	.	T	A	376.507	PASS	DP=113;VDB=0.00714293;SGB=4.5384;RPBZ=1.36492;MQBZ=0.32091;MQSBZ=1.65572;BQBZ=0.543168;FS=0;MQ0F=0;AC=3;AN=8;DP4=21,23,9,12;MQ=37	GT:PL	1/1:255,36,0	0/1:167,0,255	0/0:0,45,255	0/0:0,48,255
OAR11	25062664	.	G	A	111.864	PASS	DP=35;VDB=0.0769344;SGB=4.97668;RPBZ=0.191204;BQBZ=-1.99324;FS=0;MQ0F=0;AC=2;AN=8;DP4=6,6,4,2;MQ=42	GT:PL	0/0:0,21,235	0/0:0,12,138	0/0:0,3,42	1/1:155,18,0
OAR11	2567256	.	T	G	51.283	PASS	DP=30;VDB=0.0249187;SGB=-2.36533;RPBZ=-1.43494;MQBZ=-1.17202;MQSBZ=1.29099;BQBZ=-1.17202;FS=0;MQ0F=0;AC=2;AN=8;DP4=8,5,1,2;MQ=39	GT:PL	0/1:33,0,68	0/0:0,18,204	0/0:0,12,146	0/1:57,0,15
OAR11	26328109	.	G	A	433.265	PASS	DP=56;VDB=0.000578567;SGB=-0.212601;RPBZ=-1.51356;MQBZ=0.806689;MQSBZ=0.307969;BQBZ=1.26602;FS=0;MQ0F=0;AC=5;AN=8;DP4=7,8,5,12;MQ=39	GT:PL	0/1:24,0,132	1/1:200,21,0	1/1:255,27,0	0/0:0,30,255
OAR11	2668762	.	A	G	282.19	PASS	DP=39;VDB=5.76767e-05;SGB=3.91527;RPBZ=-0.49872;MQBZ=0.420591;MQSBZ=-2.28941;BQBZ=1.82396;FS=0;MQ0F=0;AC=4;AN=8;DP4=5,5,3,7;MQ=35	GT:PL	1/1:192,18,0	0/0:0,15,128	0/0:0,12,139	1/1:137,6,0
OAR11	2668790	.	G	T	301.357	PASS	DP=38;VDB=7.63165e-07;SGB=4.58191;RPBZ=0.166967;MQBZ=0.0398364;MQSBZ=-2.31874;BQBZ=1.32121;FS=0;MQ0F=0;AC=4;AN=8;DP4=5,6,3,8;MQ=36	GT:PL	1/1:192,18,0	0/0:0,15,128	0/0:0,15,176	1/1:157,8,0
OAR11	26863108	.	C	T	332.032	PASS	DP=108;VDB=0.012322;SGB=1.83438;RPBZ=-0.665596;MQBZ=1.95937;MQSBZ=1.21861;BQBZ=-0.279766;FS=0;MQ0F=0;AC=2;AN=8;DP4=23,20,7,7;MQ=40	GT:PL	0/0:0,39,255	0/1:140,0,167	0/0:0,48,255	0/1:231,0,183
OAR11	27311888	.	C	T	78.7244	PASS	DP=53;VDB=0.618918;SGB=-1.62982;RPBZ=-0.030225;MQBZ=-0.362599;MQSBZ=0.0561249;BQBZ=1.12334;FS=0;MQ0F=0;AC=2;AN=8;DP4=9,14,3,2;MQ=37	GT:PL	0/0:0,3,36	0/0:0,27,240	0/1:103,0,144	0/1:15,0,187
OAR11	28258621	.	C	T	755.591	PASS	DP=103;VDB=0.000275835;SGB=-4.65767;RPBZ=-0.0481162;MQBZ=0.985366;MQSBZ=0.519999;BQBZ=1.85664;FS=0;MQ0F=0;AC=5;AN=8;DP4=12,10,18,18;MQ=40	GT:PL	0/1:193,0,173	0/1:159,0,121	0/1:188,0,225	1/1:255,39,0
OAR11	2861896	.	A	G	306.487	PASS	DP=83;VDB=0.0216742;SGB=-14.6458;RPBZ=2.27702;MQBZ=-1.62906;MQSBZ=-0.412988;BQBZ=-1.77921;FS=0;MQ0F=0;AC=3;AN=8;DP4=6,25,7,9;MQ=37	GT:PL	0/1:187,0,116	0/1:46,0,190	0/0:0,45,214	0/1:113,0,101
OAR11	2875520	.	C	T	368.595	PASS	DP=85;VDB=0.101616;SGB=-0.0345528;RPBZ=0.212699;MQBZ=-0.973099;MQSBZ=1.34069;BQBZ=-1.27142;FS=0;MQ0F=0;AC=3;AN=8;DP4=14,18,15,3;MQ=39	GT:PL	0/1:151,0,120	0/1:138,0,220	0/0:0,39,255	0/1:119,0,156
OAR11	29070694	.	A	C	295.52	PASS	DP=36;VDB=0.0444838;SGB=-1.35808;RPBZ=-1.19089;MQBZ=0.252263;MQSBZ=-0.601958;BQBZ=-0.149264;FS=0;MQ0F=0;AC=4;AN=8;DP4=1,10,4,7;MQ=38	GT:PL	0/1:126,0,24	0/1:96,0,12	0/0:0,27,210	1/1:118,9,0
OAR11	29125466	.	G	A	396.799	PASS	DP=54;VDB=0.0212907;SGB=-0.59474;RPBZ=-0.734243;MQBZ=0.803638;MQSBZ=-1.95169;BQBZ=0.19828;FS=0;MQ0F=0;AC=4;AN=8;DP4=8,8,8,7;MQ=38	GT:PL	0/1:120,0,8	0/0:0,27,255	0/1:67,0,158	1/1:253,24,0
OAR11	29780210	.	A	G	139.271	PASS	DP=33;VDB=0.00269412;SGB=1.24088;RPBZ=0.441051;MQBZ=0.639889;MQSBZ=1.35548;BQBZ=-0.358894;FS=0;MQ0F=0;AC=3;AN=8;DP4=10,3,1,5;MQ=38	GT:PL	0/0:0,6,84	0/1:77,0,144	0/0:0,18,160	1/1:105,9,0
OAR11	30216001	.	G	C	332.521	PASS	DP=41;VDB=0.00537282;SGB=-3.35567;RPBZ=-0.393069;MQBZ=0.0909423;MQSBZ=1.09131;BQBZ=0.547617;FS=0;MQ0F=0;AC=5;AN=8;DP4=8,4,7,8;MQ=38	GT:PL	0/1:24,0,89	0/1:155,0,60	1/1:192,21,0	0/1:0,0,170
OAR11	30381842	.	A	G	263.233	PASS	DP=54;VDB=0.00980943;SGB=6.64074;RPBZ=0.0705263;MQBZ=-1.7122;MQSBZ=2.51151;BQBZ=-1.23769;FS=0;MQ0F=0;AC=2;AN=8;DP4=13,7,11,3;MQ=38	GT:PL	0/1:121,0,20	0/0:0,27,247	0/1:182,0,115	0/0:0,15,158
OAR11	31214163	.	G	A	294.876	PASS	DP=37;VDB=0.268133;SGB=-3.28287;RPBZ=0.580558;MQBZ=-1.56157;MQSBZ=1.39853;BQBZ=-0.326396;FS=0;MQ0F=0;AC=5;AN=8;DP4=4,4,8,3;MQ=40	GT:PL	0/1:94,0,30	0/1:57,0,134	0/1:30,0,101	1/1:153,12,0
OAR11	31346778	.	G	C	80.6714	PASS	DP=45;VDB=0.12166;SGB=-8.50453;RPBZ=1.8058;MQBZ=0.368923;MQSBZ=0.242826;BQBZ=-0.851006;FS=0;MQ0F=0;AC=3;AN=8;DP4=11,11,4,2;MQ=37	GT:PL	0/1:21,0,174	0/1:24,0,147	0/1:79,0,160	0/0:0,15,148
OAR11	31388677	.	C	T	118.504	PASS	DP=61;VDB=0.773942;SGB=-1.25176;RPBZ=2.61155;MQBZ=0.357076;MQSBZ=1.06467;BQBZ=1.72132;FS=0;MQ0F=0;AC=2;AN=8;DP4=21,10,2,4;MQ=40	GT:PL	0/0:0,21,207	0/0:0,24,234	0/1:87,0,192	0/1:72,0,204
OAR11	31976348	.	C	A	107.93	PASS	DP=25;VDB=0.0323763;SGB=0.686263;RPBZ=0.801764;MQBZ=-1.97484;MQSBZ=-1.47196;BQBZ=1.68175;FS=0;MQ0F=0;AC=2;AN=8;DP4=7,2,0,5;MQ=41	GT:PL	0/0:0,6,84	0/0:0,12,132	0/1:33,0,63	0/1:113,0,21
OAR11	3199255	.	T	C	461.389	PASS	DP=69;VDB=0.0194197;SGB=0.350078;RPBZ=-0.447112;MQBZ=-0.441666;MQSBZ=-0.0976911;BQBZ=-1.01427;FS=0;MQ0F=0;AC=4;AN=8;DP4=6,10,13,7;MQ=39	GT:PL	0/1:123,0,158	0/1:168,0,57	1/1:214,27,0	0/0:0,27,234
OAR11	32030434	.	T	C	304.352	PASS	DP=40;VDB=0.00150679;SGB=-7.89791;RPBZ=0.405074;MQBZ=-0.971261;MQSBZ=-1.68262;BQBZ=-0.451502;FS=0;MQ0F=0;AC=5;AN=8;DP4=6,7,6,7;MQ=38	GT:PL	1/1:125,15,0	0/1:2,0,163	0/1:102,0,54	0/1:114,0,145
OAR11	32154062	.	A	T	572.612	PASS	DP=50;VDB=1.06432e-05;SGB=3.20127;RPBZ=0.468721;MQBZ=-1.295;MQSBZ=-0.0730477;BQBZ=0.989856;FS=0;MQ0F=0;AC=6;AN=8;DP4=5,1,11,10;MQ=40	GT:PL	0/0:0,18,178	1/1:152,12,0	1/1:255,27,0	1/1:210,24,0
OAR11	32422562	.	G	A	220.757	PASS	DP=53;VDB=0.159195;SGB=-0.0964228;RPBZ=-0.570126;MQBZ=-0.461988;MQSBZ=0.530368;BQBZ=-0.660417;FS=0;MQ0F=0;AC=3;AN=8;DP4=13,10,5,4;MQ=40	GT:PL	0/0:0,21,220	1/1:178,18,0	0/1:88,0,171	0/0:0,30,255
OAR11	32940376	.	C	G	241.979	PASS	DP=73;VDB=0.608538;SGB=0.675585;RPBZ=0.639947;MQBZ=-1.70536;MQSBZ=-1.15511;BQBZ=-0.0793247;FS=0;MQ0F=0;AC=2;AN=8;DP4=9,24,7,4;MQ=39	GT:PL	0/0:0,27,234	0/1:136,0,123	0/1:145,0,227	0/0:0,27,246
OAR11	33046434	.	G	A	89.097	PASS	DP=38;VDB=0.368038;SGB=-1.25106;RPBZ=0.0318756;MQBZ=-1.50379;MQSBZ=-0.660178;BQBZ=-0.375858;FS=0;MQ0F=0;AC=2;AN=8;DP4=14,5,4,2;MQ=37	GT:PL	0/1:83,0,47	0/1:45,0,99	0/0:0,21,187	0/0:0,18,169
OAR11	33051364	.	G	A	461.674	PASS	DP=67;VDB=0.0673217;SGB=-3.30463;RPBZ=0.565777;MQBZ=-0.892792;MQSBZ=0.105646;BQBZ=1.02455;FS=0;MQ0F=0;AC=6;AN=8;DP4=6,8,12,11;MQ=38	GT:PL	1/1:173,18,0	0/1:62,0,134	0/1:12,0,240	1/1:255,39,0
OAR11	33190124	.	C	T	278.695	PASS	DP=97;VDB=0.165609;SGB=2.60697;RPBZ=-0.793717;MQBZ=-1.83127;MQSBZ=-1.0439;BQBZ=-1.97472;FS=0;MQ0F=0;AC=2;AN=8;DP4=17,23,9,7;MQ=40	GT:PL	0/0:0,42,255	0/1:71,0,255	0/1:247,0,231	0/0:0,18,189
OAR11	33206769	.	C	T	223.032	PASS	DP=80;VDB=0.0315723;SGB=-0.0964228;RPBZ=-2.00181;MQBZ=-1.36243;MQSBZ=0.964173;BQBZ=0.616661;FS=0;MQ0F=0;AC=2;AN=8;DP4=16,18,6,3;MQ=40	GT:PL	0/0:0,39,255	0/1:172,0,54	0/1:90,0,202	0/0:0,36,255
OAR11	33210264	.	C	T	398.734	PASS	DP=88;VDB=1.61439e-08;SGB=11.4578;RPBZ=1.3223;MQBZ=-2.16776;MQSBZ=-3.17161;BQBZ=-0.983515;FS=0;MQ0F=0;AC=2;AN=8;DP4=15,18,8,13;MQ=37	GT:PL	0/0:0,18,159	0/1:214,0,118	0/1:224,0,150	0/0:0,48,255
OAR11	33378938	.	G	A	337.529	PASS	DP=61;VDB=0.471997;SGB=-0.981039;RPBZ=1.51249;MQBZ=-0.487452;MQSBZ=0.396103;BQBZ=0.43978;FS=0;MQ0F=0;AC=4;AN=8;DP4=13,7,8,5;MQ=39	GT:PL	0/1:141,0,110	0/1:54,0,155	0/0:0,30,255	1/1:186,18,0
OAR11	33564937	.	C	T	178.038	PASS	DP=48;VDB=0.0124389;SGB=-0.482464;RPBZ=0.196124;MQBZ=-1.30609;MQSBZ=0.222515;BQBZ=-0.0291914;FS=0;MQ0F=0;AC=2;AN=8;DP4=10,11,4,4;MQ=37	GT:PL	0/0:0,24,231	0/1:88,0,66	0/1:129,0,121	0/0:0,21,199
OAR11	33755667	.	G	A	184.815	PASS	DP=51;VDB=0.0192132;SGB=-9.73547;RPBZ=0.862291;MQBZ=0.0356082;MQSBZ=0.0328691;BQBZ=-0.797414;FS=0;MQ0F=0;AC=3;AN=8;DP4=8,10,5,3;MQ=36	GT:PL	0/1:33,0,57	0/1:110,3,0	0/1:82,0,179	0/0:0,27,251
OAR11	34628870	.	G	A	544.567	PASS	DP=78;VDB=0.00726205;SGB=1.31607;RPBZ=-0.512645;MQBZ=0.9254;MQSBZ=-2.19262;BQBZ=0.132816;FS=0;MQ0F=0;AC=4;AN=8;DP4=9,10,11,14;MQ=38	GT:PL	0/1:128,0,144	0/1:205,0,180	1/1:255,39,0	0/0:0,21,201
OAR11	34901011	.	C	T	58.4859	PASS	DP=53;VDB=0.0279572;SGB=1.90845;RPBZ=-0.64972;MQBZ=0.470562;MQSBZ=-1.06615;BQBZ=0.0407356;FS=0;MQ0F=0;AC=2;AN=8;DP4=11,17,0,3;MQ=40	GT:PL	0/0:0,21,217	1/1:101,9,0	0/0:0,30,255	0/0:0,33,255
OAR11	35241194	.	A	G	73.1589	PASS	DP=58;VDB=0.610267;SGB=-2.00512;RPBZ=0.439056;MQBZ=0.793625;MQSBZ=-1.97236;BQBZ=1.30406;FS=0;MQ0F=0;AC=2;AN=8;DP4=12,16,3,1;MQ=39	GT:PL	0/1:93,0,187	0/1:21,0,161	0/0:0,15,162	0/0:0,33,255
OAR11	35269012	.	C	G	241.04	PASS	DP=87;VDB=0.0583928;SGB=1.06221;RPBZ=1.28276;MQBZ=-0.516692;MQSBZ=-0.508853;BQBZ=-0.823777;FS=0;MQ0F=0.0114943;AC=2;AN=8;DP4=17,20,4,8;MQ=38	GT:PL	0/1:220,0,109	0/1:60,0,126	0/0:0,51,255	0/0:0,30,255
OAR11	35389438	.	G	A	38.4892	PASS	DP=48;VDB=0.206307;SGB=-2.36533;RPBZ=-0.808537;MQBZ=-0.467377;MQSBZ=-1.38532;BQBZ=-0.766979;FS=0;MQ0F=0;AC=2;AN=8;DP4=10,13,2,1;MQ=39	GT:PL	0/1:33,0,75	0/1:46,0,209	0/0:0,15,168	0/0:0,27,247
OAR11	3539667	.	C	T	97.5858	PASS	DP=30;VDB=0.112489;SGB=-1.63269;RPBZ=0.115079;MQBZ=-1.93972;MQSBZ=0.278829;BQBZ=-0.592157;FS=0;MQ0F=0;AC=2;AN=8;DP4=3,8,4,1;MQ=37	GT:PL	0/1:65,0,102	0/0:0,9,119	0/0:0,12,123	0/1:71,0,33
OAR11	36300843	.	G	A	589.507	PASS	DP=88;VDB=0.000947569;SGB=2.47779;RPBZ=-1.49955;MQBZ=-1.75368;MQSBZ=0.457561;BQBZ=-0.41107;FS=0;MQ0F=0;AC=4;AN=8;DP4=9,12,13,18;MQ=39	GT:PL	1/1:239,24,0	0/0:0,21,217	0/1:255,0,206	0/1:139,0,107
OAR11	3650771	.	C	T	440.505	PASS	DP=71;VDB=0.029448;SGB=-0.411273;RPBZ=1.52753;MQBZ=0.419786;MQSBZ=-0.716107;BQBZ=1.46805;FS=0;MQ0F=0;AC=3;AN=8;DP4=15,7,9,7;MQ=40	GT:PL	0/1:213,0,43	0/0:0,42,255	0/1:137,0,66	0/1:131,0,110
OAR11	36524496	.	A	G	133.935	PASS	DP=33;VDB=0.12386;SGB=-0.867633;RPBZ=0.278293;MQBZ=-1.51504;MQSBZ=1.82849;BQBZ=-0.135465;FS=0;MQ0F=0;AC=3;AN=8;DP4=8,5,5,2;MQ=37	GT:PL	0/0:0,21,226	0/1:89,0,18	1/1:89,9,0	0/0:0,12,138
OAR11	36573521	.	G	A	169.399	PASS	DP=18;VDB=0.0042011;SGB=3.22748;RPBZ=-0.575451;MQBZ=1;BQBZ=-0.338062;FS=0;MQ0F=0;AC=3;AN=8;DP4=9,0,9,0;MQ=41	GT:PL	1/1:126,15,0	0/0:0,12,107	0/0:0,12,104	0/1:88,0,21
OAR11	36642011	.	G	T	159.706	PASS	DP=40;VDB=0.0597137;SGB=-0.48012;RPBZ=0.123281;MQBZ=-1.59591;MQSBZ=-0.489695;BQBZ=-0.496271;FS=0;MQ0F=0.025;AC=2;AN=8;DP4=7,9,4,4;MQ=37	GT:PL	0/0:0,10,120	1/1:204,21,0	0/0:0,12,145	0/0:0,21,212
OAR11	36667440	.	C	T	171.111	PASS	DP=76;VDB=0.0015913;SGB=-12.1908;RPBZ=3.16711;MQBZ=0.937542;MQSBZ=-1.41613;BQBZ=3.06274;FS=0;MQ0F=0;AC=2;AN=8;DP4=38,9,11,1;MQ=38	GT:PL	0/1:176,0,143	0/0:0,39,246	0/0:0,9,148	0/1:34,0,175
OAR11	37371509	.	C	A	31.2892	PASS	DP=92;VDB=0.005772;SGB=-1.63269;RPBZ=2.18374;MQBZ=-1.48999;MQSBZ=0.210911;BQBZ=0.161479;FS=0;MQ0F=0;AC=2;AN=8;DP4=36,16,1,4;MQ=39	GT:PL	0/0:0,33,255	0/1:43,0,236	0/1:32,0,239	0/0:0,39,255
OAR11	37730320	.	C	T	192.822	PASS	DP=67;VDB=0.0391701;SGB=-0.0958944;RPBZ=0.763858;MQBZ=1.63311;MQSBZ=0.0453052;BQBZ=0.811447;FS=0;MQ0F=0;AC=2;AN=8;DP4=15,13,7,2;MQ=39	GT:PL	0/0:0,18,192	0/1:187,0,141	0/1:45,0,208	0/0:0,24,244
OAR11	37861458	.	C	G	57.517	PASS	DP=22;VDB=0.106137;SGB=0.618465;RPBZ=0.213574;MQBZ=-2.2209;MQSBZ=-0.379938;BQBZ=-0.930949;FS=0;MQ0F=0;AC=2;AN=8;DP4=2,7,2,3;MQ=34	GT:PL	0/1:55,0,30	0/0:0,9,105	0/0:0,12,123	0/1:41,0,31
OAR11	37934819	.	G	A	207.169	PASS	DP=60;VDB=0.0635367;SGB=-10.3492;RPBZ=0.884755;MQBZ=0.443639;MQSBZ=1.63305;BQBZ=0.592699;FS=0;MQ0F=0;AC=3;AN=8;DP4=10,15,5,4;MQ=38	GT:PL	0/1:21,0,183	0/1:60,0,113	0/0:0,36,255	0/1:166,0,59
OAR11	3833619	.	G	T	233.083	PASS	DP=47;VDB=0.0169831;SGB=3.91527;RPBZ=-1.00727;MQBZ=0.927211;MQSBZ=-0.182254;BQBZ=-0.0601064;FS=0;MQ0F=0;AC=2;AN=8;DP4=4,13,7,3;MQ=39	GT:PL	0/0:0,21,161	0/1:144,0,81	0/1:128,0,93	0/0:0,12,118
OAR11	38352849	.	G	A	526.405	PASS	DP=36;VDB=0.0642819;SGB=-3.71674;RPBZ=0.49664;MQBZ=-0.883281;MQSBZ=-1.13086;BQBZ=-0.468431;FS=0;MQ0F=0;AC=6;AN=8;DP4=4,0,9,8;MQ=40	GT:PL	1/1:178,15,0	0/1:102,0,30	0/1:135,0,80	1/1:151,12,0
OAR11	38405474	.	T	G	143.407	PASS	DP=35;VDB=0.407747;SGB=1.26965;RPBZ=-0.133747;MQBZ=-0.207332;MQSBZ=0.975982;BQBZ=-2.34443;FS=0;MQ0F=0;AC=2;AN=8;DP4=5,8,3,3;MQ=40	GT:PL	0/1:116,0,60	0/0:0,18,193	0/0:0,9,117	0/1:66,0,66
OAR11	3894461	.	A	C	55.6267	PASS	DP=22;VDB=0.607612;SGB=-2.36533;RPBZ=2.39962;MQBZ=-0.343776;MQSBZ=1.03133;BQBZ=1.47196;FS=0;MQ0F=0;AC=2;AN=8;DP4=8,2,2,1;MQ=40	GT:PL	0/0:0,3,42	0/1:70,0,72	0/1:24,0,115	0/0:0,6,78
OAR11	39697107	.	G	A	270.577	PASS	DP=50;VDB=5.64587e-06;SGB=4.58191;RPBZ=0.346803;MQBZ=1.12511;MQSBZ=0.417655;BQBZ=0.870388;FS=0;MQ0F=0;AC=2;AN=8;DP4=8,10,2,9;MQ=41	GT:PL	0/1:137,0,118	0/0:0,24,234	0/0:0,12,127	0/1:173,0,21
OAR11	40205264	.	C	T	311.075	PASS	DP=70;VDB=0.000368435;SGB=1.83436;RPBZ=-1.27987;MQBZ=0.641868;MQSBZ=-1.23077;BQBZ=1.36971;FS=0;MQ0F=0;AC=2;AN=8;DP4=11,15,7,7;MQ=40	GT:PL	0/0:0,27,247	0/1:206,0,166	0/0:0,18,191	0/1:144,0,135
OAR11	41387724	.	T	C	302.038	PASS	DP=111;VDB=0.000259825;SGB=2.22073;RPBZ=-0.488283;MQBZ=0.0428384;MQSBZ=-1.91888;BQBZ=1.37768;FS=0;MQ0F=0;AC=2;AN=8;DP4=20,26,7,8;MQ=39	GT:PL	0/0:0,45,255	0/1:86,0,96	0/1:255,0,245	0/0:0,48,255
OAR11	42124756	.	G	A	668.814	PASS	DP=75;VDB=6.94059e-11;SGB=-4.48614;RPBZ=-2.77771;MQBZ=-1.20576;MQSBZ=0.823398;BQBZ=-0.963518;FS=0;MQ0F=0;AC=6;AN=8;DP4=7,3,19,14;MQ=39	GT:PL	1/1:255,39,0	0/1:57,0,148	0/1:141,0,146	1/1:255,33,0
OAR11	42348036	.	T	C	43.8082	PASS	DP=89;VDB=0.100421;SGB=-2.00771;RPBZ=-0.878293;MQBZ=0.760411;MQSBZ=2.00059;BQBZ=-0.910159;FS=0;MQ0F=0;AC=2;AN=8;DP4=21,25,2,2;MQ=40	GT:PL	0/1:36,0,255	0/1:51,0,232	0/0:0,42,255	0/0:0,33,255
OAR11	42366489	.	G	A	786.154	PASS	DP=305;VDB=1.16908e-08;SGB=-88.3783;RPBZ=-0.962614;MQBZ=-1.65513;MQSBZ=-1.90046;BQBZ=0.253934;FS=0;MQ0F=0;AC=4;AN=8;DP4=51,70,31,20;MQ=40	GT:PL	0/1:252,0,255	0/1:135,0,255	0/1:255,0,255	0/1:185,0,255
OAR11	42488593	.	C	T	210.056	PASS	DP=72;VDB=0.0797975;SGB=11.5453;RPBZ=0.692941;MQBZ=-0.228419;MQSBZ=1.14665;BQBZ=0.279946;FS=0;MQ0F=0;AC=2;AN=8;DP4=16,19,4,6;MQ=38	GT:PL	0/0:0,24,192	0/0:0,48,255	0/0:0,33,255	1/1:255,30,0
OAR11	42599128	.	G	C	30.8705	PASS	DP=44;VDB=0.0221621;SGB=-2.36533;RPBZ=-2.65742;MQBZ=-1.95555;MQSBZ=-0.64365;BQBZ=1.34382;FS=0;MQ0F=0;AC=2;AN=8;DP4=20,6,0,3;MQ=40	GT:PL	0/0:0,33,255	0/0:0,33,249	0/1:36,0,30	0/1:34,0,88
OAR11	42792599	.	C	A	178.988	PASS	DP=71;VDB=0.217648;SGB=-12.1909;RPBZ=5.08521;MQBZ=-0.605773;MQSBZ=1.3873;BQBZ=3.59607;FS=0;MQ0F=0;AC=3;AN=8;DP4=43,2,6,6;MQ=39	GT:PL	0/1:9,0,165	0/1:117,0,130	0/1:94,0,118	0/0:0,39,203
OAR11	42792764	.	C	T	92.0892	PASS	DP=18;VDB=0.025915;SGB=1.26965;RPBZ=-0.984941;MQBZ=-1.68325;BQBZ=0.707107;FS=0;MQ0F=0;AC=4;AN=8;DP4=0,12,0,6;MQ=35	GT:PL	1/1:56,6,0	0/0:0,21,144	0/0:0,15,119	1/1:83,12,0
OAR11	42905606	.	T	C	120.037	PASS	DP=13;VDB=0.0178597;SGB=-2.22809;RPBZ=-0.482073;MQBZ=-1.33706;BQBZ=0.421637;FS=0;MQ0F=0;AC=5;AN=8;DP4=0,6,0,6;MQ=38	GT:PL	1/1:55,6,0	0/1:47,0,27	0/0:0,15,121	1/1:61,6,0
OAR11	43352567	.	A	G	37.6508	PASS	DP=20;VDB=0.0149992;SGB=-4.97423;RPBZ=-0.377964;MQBZ=-1.96214;MQSBZ=0.60553;BQBZ=-1.2603;FS=0;MQ0F=0;AC=4;AN=8;DP4=2,5,1,3;MQ=40	GT:PL	0/1:28,0,36	0/1:11,0,63	0/1:12,0,93	0/1:26,0,36
OAR11	43535055	.	C	G	542.798	PASS	DP=53;VDB=0.00777715;SGB=-3.87805;RPBZ=-0.464354;MQBZ=-0.587279;MQSBZ=2.98051;BQBZ=0.241463;FS=0;MQ0F=0;AC=6;AN=8;DP4=4,4,9,12;MQ=39	GT:PL	0/1:28,0,89	1/1:232,24,0	0/1:120,0,150	1/1:202,21,0
OAR11	44703107	.	G	A	220.033	PASS	DP=83;VDB=0.0500111;SGB=0.675642;RPBZ=-0.592054;MQBZ=-0.862435;MQSBZ=-0.338182;BQBZ=0.0312364;FS=0;MQ0F=0;AC=2;AN=8;DP4=19,17,4,7;MQ=39	GT:PL	0/1:84,0,236	0/0:0,30,255	0/1:175,0,66	0/0:0,39,255
OAR11	44782353	.	A	C	114.519	PASS	DP=38;VDB=0.308315;SGB=-7.88834;RPBZ=0.514654;MQBZ=1.33433;MQSBZ=-1.50667;BQBZ=0.429916;FS=0;MQ0F=0;AC=3;AN=8;DP4=4,13,2,3;MQ=38	GT:PL	0/1:30,0,70	0/1:69,0,105	0/1:56,0,123	0/0:0,18,157
OAR11	44810914	.	G	A	192.329	PASS	DP=20;VDB=0.0323128;SGB=0.0284704;RPBZ=-1.06708;MQBZ=0;BQBZ=0.0766965;FS=0;MQ0F=0;AC=4;AN=8;DP4=0,9,0,10;MQ=39	GT:PL	0/0:0,3,36	0/1:71,0,74	0/1:71,0,97	1/1:90,9,0
OAR11	44828177	.	T	C	296.811	PASS	DP=36;VDB=0.190776;SGB=-7.26762;RPBZ=-1.3371;MQBZ=0.0729131;MQSBZ=-1.45095;BQBZ=0.135125;FS=0;MQ0F=0;AC=5;AN=8;DP4=4,5,6,5;MQ=39	GT:PL	0/1:89,0,71	0/1:33,0,68	0/1:129,0,123	1/1:84,6,0
OAR11	44905644	.	G	A	166.301	PASS	DP=42;VDB=0.034401;SGB=-9.12118;RPBZ=-2.50763;MQBZ=-0.671883;MQSBZ=1.73445;BQBZ=1.96039;FS=0;MQ0F=0;AC=4;AN=8;DP4=7,10,3,4;MQ=39	GT:PL	0/1:38,0,66	0/0:0,27,247	0/1:54,0,177	1/1:117,9,0
OAR11	45010240	.	C	T	351.315	PASS	DP=73;VDB=0.00847156;SGB=1.04248;RPBZ=-0.246164;MQBZ=-1.39757;MQSBZ=1.4494;BQBZ=-0.649929;FS=0;MQ0F=0;AC=4;AN=8;DP4=12,9,13,9;MQ=38	GT:PL	0/1:50,0,104	0/1:90,0,94	0/0:0,39,255	1/1:255,51,0
OAR11	45197040	.	C	T	534.574	PASS	DP=63;VDB=2.43666e-05;SGB=-10.3646;RPBZ=-0.340142;MQBZ=-1.26347;MQSBZ=0.224163;BQBZ=0.863416;FS=0;MQ0F=0;AC=5;AN=8;DP4=7,9,9,12;MQ=38	GT:PL	0/1:61,0,116	0/1:146,0,57	0/1:117,0,230	1/1:250,27,0
OAR11	45202240	.	T	C	382.158	PASS	DP=51;VDB=0.00671513;SGB=-0.790273;RPBZ=-1.71443;BQBZ=1.06839;FS=0;MQ0F=0;AC=3;AN=8;DP4=6,8,6,8;MQ=42	GT:PL	0/1:206,0,57	0/1:81,0,160	0/1:134,0,99	0/0:0,9,118
OAR11	45717548	.	A	G	132.215	PASS	DP=17;VDB=0.00154198;SGB=2.57447;RPBZ=-0.966404;MQBZ=0;BQBZ=-1.29866;FS=0;MQ0F=0;AC=3;AN=8;DP4=9,0,8,0;MQ=38	GT:PL	0/0:0,18,139	0/1:61,0,48	1/1:114,15,0	0/0:0,3,24
OAR11	45748798	.	C	T	644.487	PASS	DP=128;VDB=1.14203e-05;SGB=3.43612;RPBZ=0.076711;MQBZ=0.725192;MQSBZ=-1.28082;BQBZ=-0.523046;FS=0;MQ0F=0;AC=4;AN=8;DP4=15,19,14,22;MQ=39	GT:PL	0/1:204,0,255	0/1:229,0,201	0/0:0,42,255	1/1:255,54,0
OAR11	45819317	.	G	C	219.969	PASS	DP=33;VDB=0.0428737;SGB=2.64773;RPBZ=-0.812847;MQBZ=1.76577;MQSBZ=-1.24351;BQBZ=0.27444;FS=0;MQ0F=0;AC=3;AN=8;DP4=6,6,4,4;MQ=38	GT:PL	0/1:65,0,33	0/0:0,18,160	0/0:0,15,166	1/1:200,18,0
OAR11	45892224	.	G	T	260.581	PASS	DP=25;VDB=0.00760379;SGB=1.44712;RPBZ=0.37339;MQBZ=-1.29223;MQSBZ=-1.29223;BQBZ=-1.52753;FS=0;MQ0F=0;AC=5;AN=8;DP4=1,2,2,10;MQ=34	GT:PL	0/1:36,0,36	1/1:134,12,0	1/1:133,21,0	0/0:0,6,84
OAR11	4605888	.	G	A	167.462	PASS	DP=85;VDB=0.00170801;SGB=-11.5771;RPBZ=-0.608268;MQBZ=-1.70225;MQSBZ=-1.73772;BQBZ=1.02919;FS=0;MQ0F=0;AC=3;AN=8;DP4=14,22,4,7;MQ=37	GT:PL	0/1:45,0,213	0/1:45,0,255	0/1:119,0,137	0/0:0,30,255
OAR11	46223658	.	A	G	322.15	PASS	DP=56;VDB=0.0236225;SGB=8.18552;RPBZ=0.896467;MQBZ=0.693567;MQSBZ=0.693567;BQBZ=1.52475;FS=0;MQ0F=0;AC=3;AN=8;DP4=8,7,7,9;MQ=41	GT:PL	0/1:112,0,174	0/0:0,9,113	0/0:0,18,188	1/1:255,36,0
OAR11	46548503	.	G	A	840.108	PASS	DP=130;VDB=1.20104e-07;SGB=-5.21278;RPBZ=-1.49208;MQBZ=-0.924089;MQSBZ=-1.87988;BQBZ=-0.981074;FS=0;MQ0F=0;AC=5;AN=8;DP4=18,7,20,28;MQ=39	GT:PL	0/1:226,0,3	0/1:142,0,127	0/1:255,0,255	1/1:255,54,0
OAR11	46643470	.	A	G	189.486	PASS	DP=42;VDB=0.00261765;SGB=-0.48012;RPBZ=-2.10652;MQBZ=-2.18497;MQSBZ=1.28757;BQBZ=0.504307;FS=0;MQ0F=0;AC=3;AN=8;DP4=4,13,4,4;MQ=40	GT:PL	0/1:28,0,94	0/0:0,24,208	0/0:0,18,197	1/1:207,21,0
OAR11	46643523	.	T	C	113.993	PASS	DP=20;VDB=0.336719;SGB=0.891771;RPBZ=0.979796;MQBZ=-1.75662;MQSBZ=1.62019;FS=0;MQ0F=0;AC=4;AN=8;DP4=0,4,1,4;MQ=37	GT:PL	0/1:40,3,0	0/1:0,3,42	0/0:0,9,105	1/1:116,12,0
OAR11	46696516	.	G	A	42.6227	PASS	DP=6;VDB=0.192436;SGB=-0.169451;RPBZ=-1.09109;MQBZ=0.442807;BQBZ=0.258199;FS=0;MQ0F=0;AC=3;AN=8;DP4=3,0,3,0;MQ=29	GT:PL	0/0:0,3,8	0/1:30,0,18	1/1:51,6,0	0/0:0,3,36
OAR11	47313548	.	C	T	307.062	PASS	DP=71;VDB=0.434979;SGB=1.06188;RPBZ=0.779056;MQBZ=0.0761472;MQSBZ=1.17192;BQBZ=1.09785;FS=0;MQ0F=0;AC=3;AN=8;DP4=12,17,4,8;MQ=38	GT:PL	0/1:209,0,87	0/0:0,39,255	0/0:0,39,255	1/1:143,12,0
OAR11	47443668	.	G	A	110.884	PASS	DP=46;VDB=0.210772;SGB=-1.25106;RPBZ=2.90873;MQBZ=-1.41623;MQSBZ=0.0785584;BQBZ=0;FS=0;MQ0F=0;AC=2;AN=8;DP4=10,11,3,3;MQ=39	GT:PL	0/1:51,0,191	0/1:99,0,99	0/0:0,9,101	0/0:0,24,245
OAR11	47598554	.	C	T	240.585	PASS	DP=44;VDB=0.131182;SGB=-1.5013;RPBZ=-0.765264;MQBZ=-1.26491;MQSBZ=1.37437;BQBZ=1.03078;FS=0;MQ0F=0;AC=3;AN=8;DP4=6,10,3,7;MQ=41	GT:PL	0/1:94,0,30	0/1:30,0,107	0/1:156,0,99	0/0:0,24,226
OAR11	47805645	.	C	T	197.275	PASS	DP=53;VDB=0.00667785;SGB=-0.0947856;RPBZ=-0.388588;MQBZ=-1.39476;MQSBZ=-0.94589;BQBZ=0.291265;FS=0;MQ0F=0;AC=3;AN=8;DP4=10,11,2,7;MQ=39	GT:PL	0/1:17,0,123	1/1:226,24,0	0/0:0,21,188	0/0:0,30,255
OAR11	48378672	.	C	G	598.574	PASS	DP=103;VDB=9.23784e-06;SGB=8.72763;RPBZ=-2.46444;MQBZ=-0.41209;MQSBZ=1.1411;BQBZ=0.351549;FS=0;MQ0F=0;AC=5;AN=8;DP4=11,10,21,15;MQ=39	GT:PL	1/1:240,30,0	0/1:149,0,126	0/0:0,51,255	1/1:255,63,0
OAR11	4854096	.	T	C	257.276	PASS	DP=27;VDB=0.580586;SGB=4.26042;RPBZ=0.426615;MQBZ=0.996357;MQSBZ=0.985341;BQBZ=0.812167;FS=0;MQ0F=0;AC=5;AN=8;DP4=1,3,5,5;MQ=35	GT:PL	1/1:65,6,0	1/1:236,24,0	0/1:0,3,23	0/0:0,9,92
OAR11	487546	.	T	G	221.272	PASS	DP=36;VDB=0.00208352;SGB=-6.6337;RPBZ=-1.99767;MQBZ=1.57697;MQSBZ=-1.42846;BQBZ=2.13266;FS=0;MQ0F=0;AC=4;AN=8;DP4=3,9,5,4;MQ=40	GT:PL	0/1:33,0,54	0/1:104,0,63	0/1:21,0,137	0/1:101,0,67
OAR11	4924504	.	T	C	161.574	PASS	DP=47;VDB=0.060425;SGB=-9.73547;RPBZ=1.36512;MQBZ=-1.78571;MQSBZ=-2.71014;BQBZ=-1.11562;FS=0;MQ0F=0.0212766;AC=3;AN=8;DP4=9,10,4,4;MQ=37	GT:PL	0/0:0,27,231	0/1:78,0,145	0/1:33,0,66	0/1:90,0,26
OAR11	49350696	.	G	A	159.409	PASS	DP=35;VDB=0.0396486;SGB=-0.866853;RPBZ=-2.48557;MQBZ=0.47817;MQSBZ=-0.274204;BQBZ=2.17084;FS=0;MQ0F=0;AC=2;AN=8;DP4=2,16,4,3;MQ=40	GT:PL	0/1:37,0,89	0/0:0,24,193	0/0:0,9,81	0/1:161,0,38
OAR11	49703820	.	A	C	53.1409	PASS	DP=76;VDB=0.00142925;SGB=-20.6024;RPBZ=0.0614864;MQBZ=-4.18518;MQSBZ=-0.649395;BQBZ=1.39866;FS=0;MQ0F=0;AC=3;AN=8;DP4=16,17,5,4;MQ=35	GT:PL	0/1:22,0,136	0/1:50,0,185	0/1:26,0,255	0/0:0,15,196
OAR11	49730176	.	G	A	440.428	PASS	DP=54;VDB=2.73031e-06;SGB=2.81938;RPBZ=1.95058;MQBZ=-0.0413378;MQSBZ=0.0845154;BQBZ=0.881037;FS=0;MQ0F=0;AC=5;AN=8;DP4=4,7,6,13;MQ=41	GT:PL	1/1:255,30,0	0/1:21,0,165	0/0:0,15,167	1/1:210,24,0
OAR11	50191209	.	T	C	74.7019	PASS	DP=121;VDB=0.0281682;SGB=-22.2163;RPBZ=-0.658829;MQBZ=-2.67662;MQSBZ=-0.888668;BQBZ=2.194;FS=0;MQ0F=0.0247934;AC=2;AN=8;DP4=34,26,6,4;MQ=34	GT:PL	0/1:74,0,210	0/1:41,0,223	0/0:0,50,255	0/0:0,6,255
OAR11	50191218	.	C	T	560.113	PASS	DP=120;VDB=0.00186672;SGB=-12.8217;RPBZ=-0.30632;MQBZ=1.44651;MQSBZ=-0.239367;BQBZ=-2.00029;FS=0;MQ0F=0.025;AC=4;AN=8;DP4=20,20,16,13;MQ=34	GT:PL	0/1:118,0,177	0/1:70,0,222	0/1:255,0,173	0/1:155,0,198
OAR11	50191315	.	G	T	101.168	PASS	DP=20;VDB=0.0893344;SGB=-3.1284;RPBZ=0.560612;MQBZ=-1.78705;MQSBZ=-0.523195;BQBZ=-0.105409;FS=0;MQ0F=0.1;AC=4;AN=8;DP4=1,2,4,5;MQ=26	GT:PL	0/1:37,0,27	0/1:8,8,8	0/1:33,0,33	0/1:66,0,26
OAR11	50395201	.	G	A	41.0558	PASS	DP=9;VDB=0.142856;SGB=1.56341;RPBZ=-0.905269;MQBZ=1.09705;BQBZ=0.774597;FS=0;MQ0F=0;AC=2;AN=8;DP4=5,0,3,0;MQ=30	GT:PL	0/0:0,6,44	0/0:0,3,32	1/1:81,9,0	0/0:0,6,42
OAR11	50426734	.	T	C	175.774	PASS	DP=62;VDB=0.00194067;SGB=-0.482272;RPBZ=0.631658;MQBZ=-3.03207;MQSBZ=1.12282;BQBZ=0.0251372;FS=0;MQ0F=0;AC=2;AN=8;DP4=9,16,4,4;MQ=40	GT:PL	0/0:0,24,225	0/1:94,0,161	0/1:121,0,157	0/0:0,18,190
OAR11	50426812	.	A	C	220.995	PASS	DP=34;VDB=0.00411761;SGB=-2.05683;RPBZ=1.33812;MQBZ=0.293445;MQSBZ=1.05772;FS=0;MQ0F=0;AC=6;AN=8;DP4=3,7,3,4;MQ=38	GT:PL	1/1:119,9,0	1/1:42,3,0	0/0:0,30,255	1/1:103,9,0
OAR11	51076494	.	G	A	216.626	PASS	DP=30;VDB=0.0115093;SGB=2.31176;RPBZ=-1.01788;MQBZ=0.55399;MQSBZ=0.546862;BQBZ=-0.0743705;FS=0;MQ0F=0;AC=3;AN=8;DP4=6,1,5,3;MQ=39	GT:PL	0/0:0,15,136	0/1:132,0,27	1/1:127,12,0	0/0:0,3,42
OAR11	51205021	.	G	A	193.779	PASS	DP=71;VDB=0.142771;SGB=-0.482464;RPBZ=1.15773;MQBZ=0.631418;MQSBZ=1.12545;BQBZ=0.752466;FS=0;MQ0F=0;AC=2;AN=8;DP4=16,18,3,5;MQ=39	GT:PL	0/0:0,24,205	0/1:118,0,191	0/1:115,0,159	0/0:0,39,255
OAR11	51598179	.	G	T	66.6674	PASS	DP=46;VDB=0.114666;SGB=-1.62982;RPBZ=2.68369;MQBZ=-1.80716;MQSBZ=-1.02159;BQBZ=-1.38515;FS=0;MQ0F=0;AC=2;AN=8;DP4=19,8,4,1;MQ=40	GT:PL	0/1:86,0,149	0/1:21,0,117	0/0:0,33,255	0/0:0,18,196
OAR11	51598210	.	T	C	552.242	PASS	DP=56;VDB=0.0239211;SGB=2.77445;RPBZ=0.536991;MQBZ=0;MQSBZ=-1.52187;BQBZ=0.439039;FS=0;MQ0F=0;AC=5;AN=8;DP4=4,7,9,11;MQ=41	GT:PL	1/1:255,27,0	0/1:122,0,27	0/0:0,30,255	1/1:221,21,0
OAR11	52386620	.	G	A	161.628	PASS	DP=76;VDB=0.00147557;SGB=-10.3495;RPBZ=-1.25342;MQBZ=1.31777;MQSBZ=0.211337;BQBZ=1.80563;FS=0;MQ0F=0;AC=3;AN=8;DP4=10,25,4,5;MQ=40	GT:PL	0/0:0,21,170	0/1:111,0,193	0/1:84,0,227	0/1:9,0,234
OAR11	53534998	.	C	T	382.498	PASS	DP=42;VDB=0.00841317;SGB=-0.736426;RPBZ=-0.527675;MQBZ=-1.4348;MQSBZ=0.829288;BQBZ=0.0733922;FS=0;MQ0F=0;AC=5;AN=8;DP4=3,7,6,8;MQ=40	GT:PL	0/1:55,0,136	1/1:117,9,0	1/1:255,27,0	0/0:0,15,183
OAR11	53574587	.	C	G	216.531	PASS	DP=36;VDB=0.105289;SGB=3.22748;RPBZ=0.331731;MQBZ=0.744631;MQSBZ=0.200812;BQBZ=-0.0766965;FS=0;MQ0F=0;AC=3;AN=8;DP4=5,5,6,3;MQ=35	GT:PL	0/1:92,0,27	0/0:0,9,110	0/0:0,18,150	1/1:169,15,0
OAR11	53938469	.	C	T	211.655	PASS	DP=51;VDB=0.0448628;SGB=-10.3495;RPBZ=-3.98731;MQBZ=-0.169622;MQSBZ=0.948416;BQBZ=2.89873;FS=0;MQ0F=0;AC=3;AN=8;DP4=7,15,5,4;MQ=40	GT:PL	0/1:63,0,144	0/0:0,18,152	0/1:129,0,168	0/1:60,0,130
OAR11	54933989	.	G	T	415.5	PASS	DP=78;VDB=0.000241365;SGB=0.978442;RPBZ=0.755665;MQBZ=0.420383;MQSBZ=1.16575;BQBZ=-0.85829;FS=0;MQ0F=0;AC=4;AN=8;DP4=10,11,15,8;MQ=38	GT:PL	0/1:113,0,44	0/0:0,33,255	0/1:91,0,190	1/1:255,45,0
OAR11	55144850	.	A	G	290.033	PASS	DP=50;VDB=0.0279378;SGB=-1.17541;RPBZ=-0.111921;MQBZ=0.140905;MQSBZ=-1.1388;BQBZ=-0.571662;FS=0;MQ0F=0;AC=3;AN=8;DP4=8,9,7,5;MQ=38	GT:PL	0/0:0,9,100	0/1:98,0,108	0/1:134,0,119	0/1:97,0,164
OAR11	55267146	.	A	C	272.478	PASS	DP=67;VDB=0.00257895;SGB=-12.8047;RPBZ=0.731133;MQBZ=-1.85984;MQSBZ=-1.83235;BQBZ=-0.841483;FS=0;MQ0F=0;AC=3;AN=8;DP4=11,12,4,9;MQ=38	GT:PL	0/1:171,0,211	0/0:0,24,237	0/1:79,0,58	0/1:62,0,146
OAR11	55458296	.	C	T	398.591	PASS	DP=33;VDB=0.0496744;SGB=-1.61386;RPBZ=0.588668;MQBZ=0.875075;MQSBZ=-1.45521;BQBZ=0.409159;FS=0;MQ0F=0;AC=6;AN=8;DP4=1,3,8,6;MQ=40	GT:PL	1/1:169,15,0	0/1:65,0,60	1/1:42,3,0	0/1:161,0,58
OAR11	55971589	.	C	T	824.586	PASS	DP=89;VDB=0.038232;SGB=-4.74799;RPBZ=0.360124;MQBZ=1.29353;MQSBZ=-0.368682;BQBZ=0.559731;FS=0;MQ0F=0;AC=6;AN=8;DP4=7,4,19,19;MQ=36	GT:PL	1/1:202,21,0	0/1:233,0,146	0/1:174,0,97	1/1:255,42,0
OAR11	56047404	.	G	C	295.253	PASS	DP=84;VDB=0.000913735;SGB=-30.2849;RPBZ=3.96022;MQBZ=-0.571844;MQSBZ=-1.21934;BQBZ=2.2129;FS=0;MQ0F=0;AC=4;AN=8;DP4=27,9,8,7;MQ=38	GT:PL	0/1:63,0,93	0/1:60,0,133	0/1:57,0,232	0/1:155,0,224
OAR11	56550872	.	G	A	87.2216	PASS	DP=15;VDB=0.00231828;SGB=0.618465;RPBZ=0.437764;MQBZ=-0.250713;BQBZ=1.17456;FS=0;MQ0F=0;AC=2;AN=8;DP4=0,7,0,5;MQ=41	GT:PL	0/0:0,3,32	0/1:48,0,67	0/1:76,0,20	0/0:0,6,62
OAR11	56717804	.	C	T	287.109	PASS	DP=81;VDB=0.0326156;SGB=2.607;RPBZ=0.142776;MQBZ=0.228643;MQSBZ=-0.620456;BQBZ=0.0139057;FS=0;MQ0F=0.0123457;AC=2;AN=8;DP4=11,18,8,8;MQ=36	GT:PL	0/0:0,15,180	0/1:71,0,162	0/1:255,0,87	0/0:0,36,255
OAR11	56717809	.	T	G	174.754	PASS	DP=81;VDB=1.49197e-07;SGB=-11.5772;RPBZ=1.86445;MQBZ=-0.310909;MQSBZ=-0.992491;BQBZ=-0.421967;FS=0;MQ0F=0.0123457;AC=3;AN=8;DP4=17,19,2,9;MQ=35	GT:PL	0/0:0,18,179	0/1:99,0,127	0/1:41,0,255	0/1:76,0,204
OAR11	56717830	.	T	C	76.9142	PASS	DP=69;VDB=0.332598;SGB=-1.62982;RPBZ=-2.4548;MQBZ=-0.872758;MQSBZ=-1.5597;BQBZ=0.78032;FS=0;MQ0F=0;AC=2;AN=8;DP4=11,25,1,4;MQ=37	GT:PL	0/1:101,0,55	0/0:0,24,211	0/0:0,54,255	0/1:15,0,173
OAR11	57248736	.	T	C	529.6	PASS	DP=59;VDB=1.17006e-06;SGB=-4.06868;RPBZ=0.980347;MQBZ=-0.85339;MQSBZ=0;BQBZ=-0.754146;FS=0;MQ0F=0;AC=4;AN=8;DP4=8,4,17,7;MQ=38	GT:PL	0/1:176,0,58	0/1:195,0,15	0/1:34,0,92	0/1:163,0,138
OAR11	57248799	.	C	T	277.169	PASS	DP=54;VDB=0.000235392;SGB=-7.26762;RPBZ=-0.150068;MQBZ=0.94772;MQSBZ=0.109352;BQBZ=0.798543;FS=0;MQ0F=0;AC=4;AN=8;DP4=10,6,6,5;MQ=37	GT:PL	0/1:70,0,125	0/1:27,0,130	0/1:65,0,37	0/1:153,0,138
OAR11	57248875	.	T	G	104.45	PASS	DP=11;VDB=0.00278439;SGB=-0.0654034;RPBZ=-1.23401;MQBZ=-0.443203;BQBZ=-0.755929;FS=0;MQ0F=0;AC=5;AN=8;DP4=0,4,0,7;MQ=31	GT:PL	0/0:0,6,42	1/1:66,6,0	1/1:8,3,0	0/1:70,0,49
OAR11	57315916	.	T	C	65.8265	PASS	DP=87;VDB=0.116872;SGB=-1.63269;RPBZ=2.37943;MQBZ=0.315777;MQSBZ=2.48753;BQBZ=1.87041;FS=0;MQ0F=0;AC=2;AN=8;DP4=31,16,1,4;MQ=39	GT:PL	0/1:51,0,214	0/0:0,21,227	0/0:0,51,255	0/1:57,0,228
OAR11	57767691	.	A	G	155.774	PASS	DP=33;VDB=0.223909;SGB=-2.0384;RPBZ=-0.591129;MQBZ=1.46551;MQSBZ=-0.890049;BQBZ=-0.286782;FS=0;MQ0F=0;AC=3;AN=8;DP4=6,5,4,3;MQ=38	GT:PL	0/1:26,0,47	0/1:37,0,89	0/0:0,15,168	0/1:132,0,27
OAR11	58113309	.	G	A	78.0549	PASS	DP=53;VDB=0.118267;SGB=-2.00771;RPBZ=1.90702;MQBZ=-0.897527;MQSBZ=-0.497859;BQBZ=0.201133;FS=0;MQ0F=0;AC=2;AN=8;DP4=11,14,2,2;MQ=40	GT:PL	0/0:0,30,255	0/1:57,0,186	0/1:61,0,104	0/0:0,15,158
OAR11	58247290	.	T	C	551.202	PASS	DP=82;VDB=0.00377846;SGB=0.733356;RPBZ=-0.967388;MQBZ=-0.137991;MQSBZ=0.208225;BQBZ=-0.136831;FS=0;MQ0F=0;AC=3;AN=8;DP4=10,13,10,12;MQ=41	GT:PL	0/0:0,27,255	0/1:241,0,84	0/1:159,0,199	0/1:191,0,123
OAR11	58930195	.	C	T	377.63	PASS	DP=38;VDB=0.17103;SGB=-3.30057;RPBZ=1.83678;MQBZ=-1.02598;MQSBZ=-1.84961;BQBZ=2.2515;FS=0;MQ0F=0;AC=5;AN=8;DP4=6,1,7,7;MQ=40	GT:PL	0/1:36,0,30	1/1:215,21,0	0/1:42,0,141	0/1:124,0,21
OAR11	58930206	.	T	C	123.282	PASS	DP=41;VDB=0.320361;SGB=-8.50559;RPBZ=0.96521;MQBZ=-1.61068;MQSBZ=-2.18849;BQBZ=0.164737;FS=0;MQ0F=0;AC=3;AN=8;DP4=10,6,3,3;MQ=39	GT:PL	0/1:57,0,33	0/0:0,18,211	0/1:3,0,182	0/1:101,0,69
OAR11	59266903	.	G	A	83.1736	PASS	DP=77;VDB=0.455272;SGB=-1.25106;RPBZ=-3.13364;MQBZ=-2.24199;MQSBZ=-0.397287;BQBZ=2.20031;FS=0;MQ0F=0;AC=2;AN=8;DP4=11,29,3,3;MQ=40	GT:PL	0/0:0,18,171	0/1:30,0,255	0/0:0,39,255	0/1:94,0,140
OAR11	59355729	.	G	A	30.7706	PASS	DP=41;VDB=0.5;SGB=-2.36533;RPBZ=-0.768646;MQBZ=-0.641371;MQSBZ=-0.367543;BQBZ=-0.962453;FS=0;MQ0F=0;AC=2;AN=8;DP4=6,13,1,2;MQ=40	GT:PL	0/1:21,0,167	0/0:0,12,134	0/0:0,15,165	0/1:51,0,131
OAR11	59373508	.	A	G	417.698	PASS	DP=56;VDB=0.000768577;SGB=-0.0296575;RPBZ=-0.211641;MQBZ=-1.40116;MQSBZ=-1.74342;BQBZ=-1.47339;FS=0;MQ0F=0;AC=5;AN=8;DP4=7,7,5,13;MQ=39	GT:PL	1/1:135,15,0	1/1:255,27,0	0/0:0,27,255	0/1:73,0,147
OAR11	59596410	.	G	T	363.636	PASS	DP=43;VDB=0.00097319;SGB=1.16892;RPBZ=1.39034;MQBZ=-0.66761;MQSBZ=0.0938941;BQBZ=-0.668747;FS=0;MQ0F=0;AC=5;AN=8;DP4=7,2,3,11;MQ=39	GT:PL	0/1:141,0,152	0/0:0,12,118	1/1:189,18,0	1/1:77,6,0
OAR11	6038079	.	T	C	156.524	PASS	DP=45;VDB=0.5;SGB=-6.32365;RPBZ=-1.99153;MQBZ=-3.35915;MQSBZ=0.597861;BQBZ=1.05601;FS=0;MQ0F=0;AC=4;AN=8;DP4=8,7,3,5;MQ=39	GT:PL	0/1:59,0,151	0/1:34,0,36	0/1:71,0,160	0/1:32,0,124
OAR11	61066803	.	G	A	299.377	PASS	DP=33;VDB=0.170536;SGB=0.0641491;RPBZ=0.410414;MQBZ=0.951469;MQSBZ=-0.962221;BQBZ=1.00264;FS=0;MQ0F=0;AC=4;AN=8;DP4=5,4,6,4;MQ=38	GT:PL	0/1:61,0,104	1/1:142,12,0	0/1:139,0,8	0/0:0,15,152
OAR11	61813996	.	G	C	314.092	PASS	DP=77;VDB=0.0262251;SGB=-14.0321;RPBZ=-0.496942;MQBZ=-1.92253;MQSBZ=-0.969265;BQBZ=0.295184;FS=0;MQ0F=0;AC=3;AN=8;DP4=14,15,9,6;MQ=37	GT:PL	0/1:132,0,157	0/0:0,24,235	0/1:76,0,153	0/1:146,0,217
OAR11	62126327	.	T	C	256.239	PASS	DP=39;VDB=0.0408554;SGB=-1.72086;RPBZ=1.2989;MQBZ=-0.218739;MQSBZ=-1.31244;BQBZ=-0.672156;FS=0;MQ0F=0;AC=4;AN=8;DP4=5,6,4,5;MQ=41	GT:PL	0/1:75,0,33	0/1:79,0,30	0/0:0,27,255	1/1:146,12,0
OAR11	62126373	.	A	T	155.766	PASS	DP=34;VDB=0.0720669;SGB=-2.22809;RPBZ=0.808001;MQBZ=-0.538305;MQSBZ=-1.54616;FS=0;MQ0F=0;AC=3;AN=8;DP4=6,5,3,3;MQ=40	GT:PL	0/1:75,0,33	0/1:53,0,33	0/0:0,24,252	0/1:68,0,33
OAR11	6868047	.	C	A	429.622	PASS	DP=54;VDB=4.05812e-05;SGB=-0.609974;RPBZ=-1.67599;MQBZ=1.1595;MQSBZ=-1.02123;BQBZ=1.55088;FS=0;MQ0F=0;AC=4;AN=8;DP4=5,10,9,6;MQ=39	GT:PL	0/1:130,0,66	0/0:0,21,220	0/1:162,0,114	1/1:181,15,0
OAR11	7907496	.	A	T	207.956	PASS	DP=63;VDB=0.0149639;SGB=-10.3495;RPBZ=0.527753;MQBZ=0.861684;MQSBZ=-1.20156;BQBZ=0;FS=0;MQ0F=0;AC=3;AN=8;DP4=12,13,2,7;MQ=41	GT:PL	0/1:30,0,93	0/0:0,36,255	0/1:78,0,116	0/1:140,0,169
OAR11	806509	.	G	A	362.756	PASS	DP=35;VDB=0.153112;SGB=-3.33722;RPBZ=1.18808;MQBZ=-1.06471;MQSBZ=-0.532354;BQBZ=-1.49084;FS=0;MQ0F=0;AC=6;AN=8;DP4=3,4,10,3;MQ=40	GT:PL	0/1:85,0,102	1/1:78,6,0	0/1:59,0,132	1/1:179,18,0
OAR11	8092836	.	G	A	320.724	PASS	DP=28;VDB=0.00427538;SGB=0.550236;RPBZ=0.800701;MQBZ=0.445435;MQSBZ=0.445435;BQBZ=-1.27613;FS=0;MQ0F=0;AC=5;AN=8;DP4=1,3,3,9;MQ=39	GT:PL	0/1:129,0,27	1/1:143,15,0	1/1:92,9,0	0/0:0,9,101
OAR11	8178960	.	A	G	75.8343	PASS	DP=67;VDB=0.0478623;SGB=-1.62982;RPBZ=-1.04673;MQBZ=-1.88865;MQSBZ=1.20359;BQBZ=-0.1456;FS=0;MQ0F=0;AC=2;AN=8;DP4=18,17,3,2;MQ=40	GT:PL	0/0:0,21,185	0/1:15,0,223	0/1:102,0,217	0/0:0,33,255
OAR11	8607019	.	C	T	288.542	PASS	DP=47;VDB=0.00111702;SGB=7.60662;RPBZ=0.296169;MQBZ=-2.10064;MQSBZ=1.59321;BQBZ=-1.81123;FS=0;MQ0F=0;AC=3;AN=8;DP4=11,4,10,5;MQ=37	GT:PL	1/1:255,36,0	0/0:0,24,245	0/0:0,18,152	0/1:79,0,30
OAR11	872319	.	G	A	449.494	PASS	DP=43;VDB=0.0105;SGB=-3.64751;RPBZ=-2.10896;MQBZ=-0.772588;MQSBZ=0.904363;BQBZ=0.824786;FS=0;MQ0F=0;AC=6;AN=8;DP4=4,5,7,9;MQ=38	GT:PL	0/1:120,0,146	1/1:100,9,0	0/1:85,0,109	1/1:183,15,0
OAR11	8903406	.	G	T	447.523	PASS	DP=70;VDB=0.135147;SGB=-0.0296575;RPBZ=0.893192;MQBZ=-1.51127;MQSBZ=-1.36015;BQBZ=-1.73638;FS=0;MQ0F=0;AC=4;AN=8;DP4=8,12,10,8;MQ=41	GT:PL	1/1:236,27,0	0/0:0,21,228	0/1:128,0,98	0/1:127,0,253
OAR11	914747	.	G	A	443.634	PASS	DP=31;VDB=0.0665485;SGB=-2.11175;RPBZ=1.39099;MQBZ=-0.674802;MQSBZ=0.348466;BQBZ=-0.857143;FS=0;MQ0F=0;AC=6;AN=8;DP4=1,2,6,8;MQ=40	GT:PL	0/1:104,0,63	1/1:143,12,0	0/1:83,0,30	1/1:153,12,0
OAR12	10806924	.	G	A	300.205	PASS	DP=20;VDB=0.0421576;SGB=0.139238;RPBZ=-1.08821;MQBZ=2.12132;MQSBZ=0.912871;BQBZ=1.39841;FS=0;MQ0F=0;AC=6;AN=8;DP4=1,1,5,4;MQ=40	GT:PL	0/1:0,3,32	1/1:153,12,0	1/1:118,9,0	0/1:69,0,15
OAR12	10823240	.	G	A	45.7608	PASS	DP=14;VDB=0.121629;SGB=-2.36533;RPBZ=0.942521;MQBZ=0.184226;BQBZ=0.768706;FS=0;MQ0F=0;AC=2;AN=8;DP4=11,0,3,0;MQ=40	GT:PL	0/0:0,6,62	0/1:30,0,30	0/0:0,18,132	0/1:54,0,54
OAR12	11399938	.	G	A	315.787	PASS	DP=46;VDB=0.00156005;SGB=-1.2257;RPBZ=1.35703;MQBZ=0.578495;MQSBZ=0.0570932;FS=0;MQ0F=0;AC=5;AN=8;DP4=2,10,5,6;MQ=40	GT:PL	0/0:0,18,148	1/1:255,24,0	0/1:21,0,188	1/1:84,6,0
OAR12	11840092	.	G	A	642.34	PASS	DP=76;VDB=2.0258e-07;SGB=-4.35781;RPBZ=0.165064;MQBZ=0.623615;MQSBZ=2.35963;BQBZ=0.98555;FS=0;MQ0F=0;AC=6;AN=8;DP4=10,4,21,10;MQ=38	GT:PL	0/1:3,0,247	1/1:255,39,0	1/1:255,30,0	0/1:168,0,51
OAR12	11966544	.	C	T	70.6848	PASS	DP=40;VDB=0.275636;SGB=1.90845;RPBZ=1.0082;MQBZ=0.923814;MQSBZ=-0.126217;BQBZ=0.105148;FS=0;MQ0F=0;AC=2;AN=8;DP4=8,13,1,2;MQ=39	GT:PL	1/1:113,9,0	0/0:0,12,115	0/0:0,33,255	0/0:0,18,187
OAR12	126716	.	C	G	389.567	PASS	DP=64;VDB=0.0074963;SGB=-0.416123;RPBZ=-1.46356;MQBZ=-1.6625;MQSBZ=-0.59959;BQBZ=-1.2166;FS=0;MQ0F=0;AC=4;AN=8;DP4=11,8,8,8;MQ=38	GT:PL	1/1:195,21,0	0/0:0,33,255	0/1:137,0,140	0/1:101,0,101
OAR12	13067113	.	T	C	359.892	PASS	DP=75;VDB=0.175985;SGB=10.1089;RPBZ=0.943612;MQBZ=-0.972224;MQSBZ=0.584242;BQBZ=0.988867;FS=0;MQ0F=0;AC=3;AN=8;DP4=13,7,11,8;MQ=38	GT:PL	0/0:0,18,188	1/1:255,36,0	0/1:150,0,226	0/0:0,12,134
OAR12	13067139	.	C	T	386.927	PASS	DP=70;VDB=3.17789e-08;SGB=11.4818;RPBZ=-0.290739;MQBZ=-0.780199;MQSBZ=-2.99045;BQBZ=-0.579007;FS=0;MQ0F=0;AC=3;AN=8;DP4=9,11,8,13;MQ=38	GT:PL	0/0:0,18,186	1/1:255,39,0	0/1:177,0,214	0/0:0,12,138
OAR12	13398578	.	T	C	406.541	PASS	DP=66;VDB=0.000283156;SGB=-0.416123;RPBZ=0;MQBZ=-0.566968;MQSBZ=1.5742;BQBZ=0.309995;FS=0;MQ0F=0;AC=4;AN=8;DP4=12,11,8,8;MQ=39	GT:PL	0/0:0,39,255	0/1:171,0,101	1/1:202,21,0	0/1:77,0,169
OAR12	13409126	.	A	G	243.699	PASS	DP=65;VDB=0.0167782;SGB=-27.0575;RPBZ=-4.77524;MQBZ=-2.60667;MQSBZ=1.93615;BQBZ=4.30643;FS=0;MQ0F=0;AC=4;AN=8;DP4=5,26,3,10;MQ=39	GT:PL	0/1:156,0,73	0/1:64,0,214	0/1:9,0,123	0/1:54,0,158
OAR12	13792731	.	T	G	420.784	PASS	DP=42;VDB=0.000629501;SGB=-3.50068;RPBZ=1.47952;MQBZ=-0.799159;MQSBZ=2.3267;BQBZ=-0.995063;FS=0;MQ0F=0;AC=6;AN=8;DP4=4,3,10,7;MQ=37	GT:PL	1/1:77,6,0	1/1:219,24,0	0/1:9,0,116	0/1:154,0,81
OAR12	14301382	.	T	C	368.526	PASS	DP=43;VDB=0.0358498;SGB=-0.984023;RPBZ=-1.03362;MQBZ=-0.836242;MQSBZ=0.419364;BQBZ=0.907302;FS=0;MQ0F=0;AC=4;AN=8;DP4=4,9,8,5;MQ=40	GT:PL	1/1:190,18,0	0/1:126,0,55	0/1:96,0,95	0/0:0,24,234
OAR12	14505475	.	C	T	58.9641	PASS	DP=13;VDB=0.228191;SGB=-0.169451;RPBZ=1.62309;MQBZ=-1.54919;MQSBZ=-0.258199;BQBZ=-1.54919;FS=0;MQ0F=0;AC=2;AN=8;DP4=1,2,2,1;MQ=38	GT:PL	0/1:54,0,33	0/0:0,3,42	0/0:0,3,42	0/1:42,3,0
OAR12	14621488	.	G	A	510.858	PASS	DP=42;VDB=0.00865265;SGB=3.16372;RPBZ=0;MQBZ=-0.856349;MQSBZ=-0.495434;BQBZ=-0.856349;FS=0;MQ0F=0;AC=6;AN=8;DP4=1,3,10,8;MQ=40	GT:PL	1/1:255,30,0	1/1:181,15,0	0/0:0,12,148	1/1:118,9,0
OAR12	14710556	.	T	C	180.028	PASS	DP=43;VDB=0.00095212;SGB=3.22748;RPBZ=0.270223;MQBZ=-2.04124;MQSBZ=-2.04124;BQBZ=-1.1547;FS=0;MQ0F=0;AC=3;AN=8;DP4=7,9,2,7;MQ=38	GT:PL	0/0:0,9,105	0/0:0,27,253	1/1:100,12,0	0/1:124,0,123
OAR12	15311315	.	T	C	66.0113	PASS	DP=26;VDB=0.0860477;SGB=-2.36533;RPBZ=1.95941;MQBZ=-0.177192;MQSBZ=1.19368;BQBZ=0.160128;FS=0;MQ0F=0;AC=2;AN=8;DP4=4,9,1,2;MQ=39	GT:PL	0/1:84,6,0	0/1:24,0,107	0/0:0,21,203	0/0:0,9,95
OAR12	15407266	.	C	T	85.0291	PASS	DP=25;VDB=0.38486;SGB=3.26056;RPBZ=0.0611304;MQBZ=-0.812699;MQSBZ=-0.639835;BQBZ=-0.138013;FS=0;MQ0F=0;AC=2;AN=8;DP4=7,5,1,3;MQ=37	GT:PL	1/1:128,12,0	0/0:0,9,92	0/0:0,15,131	0/0:0,12,128
OAR12	15969764	.	T	C	309.749	PASS	DP=67;VDB=0.0560729;SGB=1.06181;RPBZ=-0.59762;MQBZ=-1.0404;MQSBZ=0.677847;BQBZ=0.304577;FS=0;MQ0F=0;AC=4;AN=8;DP4=6,20,2,10;MQ=40	GT:PL	0/0:0,33,255	1/1:182,18,0	0/0:0,45,255	1/1:177,18,0
OAR12	16152854	.	A	G	53.5886	PASS	DP=64;VDB=0.011063;SGB=-1.63269;RPBZ=-1.02248;MQBZ=-1.49013;MQSBZ=1.20101;BQBZ=-3.04071;FS=0;MQ0F=0.015625;AC=2;AN=8;DP4=18,11,2,3;MQ=40	GT:PL	0/0:0,30,255	0/1:55,0,178	0/1:39,0,104	0/0:0,30,255
OAR12	16185570	.	G	A	400.071	PASS	DP=33;VDB=0.378858;SGB=-3.36342;RPBZ=1.03985;MQBZ=2.43856;MQSBZ=-0.435652;BQBZ=-1.14354;FS=0;MQ0F=0;AC=6;AN=8;DP4=3,2,8,5;MQ=39	GT:PL	1/1:166,15,0	1/1:177,15,0	0/1:66,0,65	0/1:30,0,71
OAR12	16726984	.	G	A	294.564	PASS	DP=48;VDB=0.0105501;SGB=-0.969364;RPBZ=0.35717;MQBZ=-1.86989;MQSBZ=1.50707;BQBZ=-0.0246784;FS=0;MQ0F=0;AC=4;AN=8;DP4=8,8,8,5;MQ=38	GT:PL	0/1:63,0,151	0/1:105,0,56	1/1:170,21,0	0/0:0,24,239
OAR12	16914214	.	A	G	77.0784	PASS	DP=28;VDB=0.707536;SGB=1.90845;RPBZ=0.721688;MQBZ=0.733799;MQSBZ=0.0980581;BQBZ=1.11472;FS=0;MQ0F=0;AC=2;AN=8;DP4=6,6,1,2;MQ=41	GT:PL	0/0:0,9,117	1/1:119,9,0	0/0:0,12,142	0/0:0,15,177
OAR12	17032156	.	A	T	54.0439	PASS	DP=108;VDB=0.211686;SGB=11.5453;RPBZ=1.79735;MQBZ=-6.17666;MQSBZ=1.22578;BQBZ=-4.09669;FS=0;MQ0F=0.0185185;AC=2;AN=8;DP4=19,25,9,1;MQ=36	GT:PL	0/0:0,57,255	0/0:0,30,255	1/1:99,30,0	0/0:0,45,255
OAR12	17032157	.	T	G	54.0439	PASS	DP=107;VDB=0.211686;SGB=11.5453;RPBZ=1.83056;MQBZ=-6.17666;MQSBZ=1.22578;BQBZ=-4.82028;FS=0;MQ0F=0.0186916;AC=2;AN=8;DP4=19,25,9,1;MQ=36	GT:PL	0/0:0,57,255	0/0:0,30,255	1/1:99,30,0	0/0:0,45,255
OAR12	17135452	.	A	G	75.5303	PASS	DP=44;VDB=0.243476;SGB=1.90845;RPBZ=1.57038;MQBZ=0.520869;MQSBZ=0.703732;BQBZ=1.29358;FS=0;MQ0F=0;AC=2;AN=8;DP4=19,4,2,1;MQ=41	GT:PL	0/0:0,21,204	1/1:118,9,0	0/0:0,30,230	0/0:0,18,146
OAR12	17339060	.	C	T	445.186	PASS	DP=46;VDB=0.000157988;SGB=-3.74902;RPBZ=2.91583;MQBZ=-1.37484;MQSBZ=-1.42132;BQBZ=2.37611;FS=0;MQ0F=0;AC=4;AN=8;DP4=7,1,8,11;MQ=39	GT:PL	0/1:65,0,52	0/1:115,0,27	0/1:188,0,5	0/1:116,0,110
OAR12	18112440	.	C	T	124.807	PASS	DP=40;VDB=0.544728;SGB=-1.25106;RPBZ=-3.4827;MQBZ=-1.61294;MQSBZ=-0.919779;BQBZ=2.10039;FS=0;MQ0F=0;AC=2;AN=8;DP4=4,20,4,2;MQ=39	GT:PL	0/1:114,0,10	0/1:49,0,102	0/0:0,42,255	0/0:0,6,58
OAR12	18357241	.	G	A	184.051	PASS	DP=67;VDB=0.00131932;SGB=-0.482464;RPBZ=-0.724181;MQBZ=0.766965;MQSBZ=1.60422;BQBZ=0.205448;FS=0;MQ0F=0;AC=2;AN=8;DP4=13,15,3,5;MQ=41	GT:PL	0/0:0,33,255	0/0:0,21,208	0/1:93,0,220	0/1:130,0,45
OAR12	18399948	.	C	T	291.592	PASS	DP=68;VDB=0.163512;SGB=1.44822;RPBZ=0.135611;MQBZ=-0.660566;MQSBZ=0.377546;BQBZ=0.623456;FS=0;MQ0F=0;AC=3;AN=8;DP4=21,5,8,5;MQ=38	GT:PL	1/1:239,30,0	0/0:0,33,255	0/0:0,33,228	0/1:98,0,115
OAR12	18646144	.	A	G	352.358	PASS	DP=74;VDB=0.000121005;SGB=-0.212601;RPBZ=0.986976;MQBZ=-1.8814;MQSBZ=-2.48075;BQBZ=-2.10103;FS=0;MQ0F=0;AC=4;AN=8;DP4=15,11,9,8;MQ=38	GT:PL	0/1:6,0,149	1/1:242,27,0	0/1:148,0,196	0/0:0,42,255
OAR12	18689159	.	C	T	435.128	PASS	DP=71;VDB=3.92337e-07;SGB=0.353446;RPBZ=-1.08826;MQBZ=-0.997209;MQSBZ=1.51303;BQBZ=-1.6803;FS=0;MQ0F=0;AC=4;AN=8;DP4=15,8,15,5;MQ=36	GT:PL	0/1:145,0,21	1/1:206,30,0	0/0:0,51,255	0/1:128,0,130
OAR12	18780067	.	T	G	350.829	PASS	DP=30;VDB=0.0253843;SGB=0.272884;RPBZ=-1.70057;MQBZ=-0.986928;MQSBZ=-0.377964;BQBZ=0.24928;FS=0;MQ0F=0;AC=5;AN=8;DP4=4,1,6,5;MQ=41	GT:PL	1/1:143,12,0	1/1:145,12,0	0/0:0,12,139	0/1:107,0,30
OAR12	18804584	.	G	C	379.2	PASS	DP=41;VDB=0.00787361;SGB=1.47006;RPBZ=0.0278747;MQBZ=-0.874767;MQSBZ=1.98811;BQBZ=1.00541;FS=0;MQ0F=0;AC=5;AN=8;DP4=3,7,12,3;MQ=40	GT:PL	1/1:197,21,0	1/1:62,6,0	0/0:0,24,203	0/1:165,0,42
OAR12	18833964	.	G	C	180.184	PASS	DP=72;VDB=0.00864413;SGB=-0.48012;RPBZ=2.51298;MQBZ=-0.198279;MQSBZ=0.214139;BQBZ=1.33529;FS=0;MQ0F=0;AC=2;AN=8;DP4=14,17,4,4;MQ=41	GT:PL	0/1:25,0,134	0/1:195,0,234	0/0:0,33,255	0/0:0,21,228
OAR12	19008675	.	A	G	146.288	PASS	DP=32;VDB=0.148759;SGB=3.22748;RPBZ=-0.497644;MQBZ=-0.740533;MQSBZ=0.621691;BQBZ=-1.28812;FS=0;MQ0F=0;AC=4;AN=8;DP4=4,3,4,5;MQ=29	GT:PL	0/0:0,6,82	1/1:101,12,0	1/1:92,15,0	0/0:0,15,118
OAR12	20219000	.	A	G	89.5725	PASS	DP=43;VDB=0.610267;SGB=-7.88738;RPBZ=-0.336075;MQBZ=0.762108;MQSBZ=-1.05601;BQBZ=-0.103288;FS=0;MQ0F=0;AC=3;AN=8;DP4=5,13,3,2;MQ=41	GT:PL	0/0:0,27,255	0/1:33,0,68	0/1:64,0,129	0/1:33,0,45
OAR12	20592809	.	C	G	245.921	PASS	DP=36;VDB=0.429587;SGB=3.89867;RPBZ=-1.29733;MQBZ=0.298823;MQSBZ=0.550602;BQBZ=-0.108465;FS=0;MQ0F=0;AC=4;AN=8;DP4=5,5,4,6;MQ=34	GT:PL	0/0:0,6,14	1/1:110,15,0	1/1:183,15,0	0/0:0,24,233
OAR12	21128439	.	T	C	357.719	PASS	DP=65;VDB=0.0400145;SGB=-9.07199;RPBZ=-2.77379;MQBZ=-0.113779;MQSBZ=-0.7401;BQBZ=1.88887;FS=0;MQ0F=0;AC=4;AN=8;DP4=4,17,4,13;MQ=41	GT:PL	0/1:109,0,126	0/1:255,0,95	0/1:21,0,150	0/1:11,0,159
OAR12	21327225	.	A	T	128.038	PASS	DP=12;VDB=0.314313;SGB=0.197053;RPBZ=-1.17417;BQBZ=1.41421;FS=0;MQ0F=0;AC=6;AN=8;DP4=0,2,2,2;MQ=42	GT:PL	0/1:0,3,42	0/1:0,3,42	1/1:84,6,0	1/1:84,6,0
OAR12	21349481	.	C	T	523.089	PASS	DP=42;VDB=0.0085274;SGB=-1.83517;RPBZ=1.30631;MQBZ=0.642913;MQSBZ=-1.66844;BQBZ=1.47454;FS=0;MQ0F=0;AC=6;AN=8;DP4=2,3,10,8;MQ=39	GT:PL	0/1:36,0,30	0/1:127,0,112	1/1:192,21,0	1/1:207,18,0
OAR12	21576706	.	C	T	59.8369	PASS	DP=22;VDB=0.0822145;SGB=-2.36533;RPBZ=-1.27299;MQBZ=0.547723;MQSBZ=-0.92582;BQBZ=1.24127;FS=0;MQ0F=0;AC=2;AN=8;DP4=5,5,1,2;MQ=41	GT:PL	0/1:68,0,33	0/1:30,0,77	0/0:0,6,72	0/0:0,12,143
OAR12	22693027	.	T	C	197.383	PASS	DP=45;VDB=0.0593842;SGB=-9.12118;RPBZ=-1.71;MQBZ=1.09424;MQSBZ=-0.64715;BQBZ=0.632546;FS=0;MQ0F=0;AC=4;AN=8;DP4=9,10,4,3;MQ=41	GT:PL	0/1:83,0,182	1/1:84,6,0	0/1:72,0,49	0/0:0,33,255
OAR12	23056463	.	T	G	368.746	PASS	DP=37;VDB=0.0152831;SGB=-3.4279;RPBZ=0.256573;MQBZ=-0.784465;MQSBZ=-1.27475;BQBZ=-1.23189;FS=0;MQ0F=0;AC=5;AN=8;DP4=5,3,8,5;MQ=41	GT:PL	0/1:73,0,160	1/1:177,15,0	0/1:92,0,30	0/1:66,0,60
OAR12	23316124	.	G	A	231.055	PASS	DP=68;VDB=0.608538;SGB=0.675785;RPBZ=3.35686;MQBZ=-1.37239;MQSBZ=0.289274;BQBZ=-1.08368;FS=0;MQ0F=0;AC=2;AN=8;DP4=15,11,7,4;MQ=39	GT:PL	0/1:79,0,102	0/0:0,24,220	0/0:0,27,255	0/1:191,0,162
OAR12	23316153	.	G	C	562.503	PASS	DP=72;VDB=0.000484947;SGB=-3.5993;RPBZ=1.63625;MQBZ=1.0556;MQSBZ=-1.04702;BQBZ=0.568627;FS=0;MQ0F=0.0277778;AC=6;AN=8;DP4=9,5,12,14;MQ=37	GT:PL	1/1:189,18,0	0/1:12,0,175	0/1:146,0,155	1/1:255,42,0
OAR12	23549291	.	T	G	352.434	PASS	DP=58;VDB=0.0275695;SGB=-0.790273;RPBZ=-1.47993;MQBZ=-0.464576;MQSBZ=0.458078;BQBZ=-0.214466;FS=0;MQ0F=0;AC=3;AN=8;DP4=8,12,8,6;MQ=38	GT:PL	0/1:177,0,90	0/1:102,0,102	0/1:113,0,100	0/0:0,30,255
OAR12	2367004	.	C	T	360.984	PASS	DP=40;VDB=0.00833166;SGB=1.76785;RPBZ=1.33884;MQBZ=-0.904857;MQSBZ=0.715352;BQBZ=-0.974228;FS=0;MQ0F=0;AC=3;AN=8;DP4=2,8,6,10;MQ=38	GT:PL	0/1:181,0,15	0/0:0,18,196	0/1:148,0,18	0/1:74,0,45
OAR12	23785506	.	C	G	484.666	PASS	DP=66;VDB=0.561588;SGB=0.156978;RPBZ=0.842817;MQBZ=-0.84213;MQSBZ=-0.768823;BQBZ=-0.298236;FS=0;MQ0F=0;AC=4;AN=8;DP4=11,6,13,6;MQ=40	GT:PL	0/1:106,0,197	0/0:0,18,181	0/1:194,0,102	1/1:228,24,0
OAR12	25272811	.	A	G	206.317	PASS	DP=22;VDB=0.0554275;SGB=1.30851;RPBZ=-0.907323;MQBZ=0.0864791;BQBZ=1.38752;FS=0;MQ0F=0;AC=5;AN=8;DP4=8,0,13,0;MQ=36	GT:PL	1/1:84,12,0	0/1:24,0,33	0/0:0,15,117	1/1:143,24,0
OAR12	25428373	.	G	C	389.169	PASS	DP=40;VDB=2.79513e-06;SGB=-4.14674;RPBZ=-1.41415;MQBZ=1.60596;BQBZ=1.58311;FS=0;MQ0F=0;AC=5;AN=8;DP4=15,0,25,0;MQ=35	GT:PL	0/1:129,0,63	0/1:78,0,103	1/1:121,1,0	0/1:98,0,71
OAR12	25702353	.	T	C	56.1502	PASS	DP=19;VDB=0.121446;SGB=3.26056;RPBZ=0.803532;MQBZ=-0.351098;BQBZ=-0.140683;FS=0;MQ0F=0;AC=2;AN=8;DP4=15,0,4,0;MQ=38	GT:PL	0/0:0,21,148	1/1:99,12,0	0/0:0,6,66	0/0:0,18,118
OAR12	25924522	.	G	A	389.783	PASS	DP=38;VDB=0.00290195;SGB=1.59388;RPBZ=0.404459;MQBZ=-0.0646917;MQSBZ=-0.694427;BQBZ=0.709183;FS=0;MQ0F=0;AC=6;AN=8;DP4=1,3,10,5;MQ=37	GT:PL	0/1:113,0,31	1/1:115,12,0	1/1:204,21,0	0/1:0,6,84
OAR12	26052278	.	C	T	127.028	PASS	DP=33;VDB=0.0299925;SGB=-1.63269;RPBZ=1.37162;MQBZ=1.24838;MQSBZ=0.777616;BQBZ=-1.48324;FS=0;MQ0F=0;AC=2;AN=8;DP4=4,7,3,2;MQ=38	GT:PL	0/1:63,0,89	0/0:0,9,102	0/1:102,0,76	0/0:0,6,77
OAR12	26427761	.	T	G	43.2443	PASS	DP=12;VDB=0.52;SGB=-1.03207;RPBZ=0.803837;MQBZ=0.632456;MQSBZ=0.632456;BQBZ=1.28198;FS=0;MQ0F=0;AC=2;AN=8;DP4=3,2,2,0;MQ=41	GT:PL	0/1:42,3,0	0/0:0,6,72	0/0:0,9,113	0/1:42,3,0
OAR12	26595252	.	T	C	229.359	PASS	DP=23;VDB=0.0150765;SGB=0.63205;RPBZ=-1.84214;MQBZ=0.331617;MQSBZ=-0.454085;BQBZ=-0.585662;FS=0;MQ0F=0;AC=6;AN=8;DP4=4,0,2,8;MQ=34	GT:PL	1/1:66,6,0	0/0:0,12,100	1/1:163,21,0	1/1:42,3,0
OAR12	26736998	.	T	C	38.9074	PASS	DP=29;VDB=0.327477;SGB=1.90845;RPBZ=0.20195;MQBZ=0.480384;MQSBZ=0.774597;BQBZ=-0.40893;FS=0;MQ0F=0;AC=2;AN=8;DP4=8,5,2,1;MQ=40	GT:PL	0/0:0,12,117	0/0:0,12,153	1/1:81,9,0	0/0:0,15,169
OAR12	26871313	.	G	A	710.271	PASS	DP=84;VDB=0.0221634;SGB=-4.51609;RPBZ=-3.46759;MQBZ=-2.11894;MQSBZ=0.781021;BQBZ=3.42519;FS=0;MQ0F=0;AC=6;AN=8;DP4=3,9,15,18;MQ=38	GT:PL	1/1:208,21,0	0/1:67,0,215	1/1:217,0,0	0/1:255,0,34
OAR12	26974255	.	G	T	153.453	PASS	DP=17;VDB=0.0344027;SGB=-6.32365;RPBZ=-0.530213;MQBZ=-1.1014;BQBZ=-1.06066;FS=0;MQ0F=0;AC=4;AN=8;DP4=9,0,8,0;MQ=39	GT:PL	0/1:57,0,27	0/1:41,0,77	0/1:69,0,52	0/1:24,0,71
OAR12	26974348	.	T	C	434.515	PASS	DP=57;VDB=0.000965259;SGB=-8.82738;RPBZ=-0.858787;MQBZ=-0.720503;MQSBZ=-0.904353;BQBZ=0.420883;FS=0;MQ0F=0;AC=4;AN=8;DP4=6,10,5,11;MQ=40	GT:PL	0/1:55,0,113	0/1:108,0,93	0/1:183,0,87	0/1:126,0,165
OAR12	27297056	.	A	G	200.753	PASS	DP=70;VDB=0.602433;SGB=-10.9633;RPBZ=0.16028;MQBZ=-0.756074;MQSBZ=1.90776;BQBZ=-0.822221;FS=0;MQ0F=0;AC=2;AN=8;DP4=8,18,5,5;MQ=41	GT:PL	0/0:0,14,215	0/1:66,0,210	0/1:174,0,165	0/0:0,15,183
OAR12	28158795	.	A	T	36.3001	PASS	DP=16;VDB=0.71601;SGB=-0.535564;RPBZ=-0.458258;MQBZ=-0.799543;MQSBZ=-1.11936;FS=0;MQ0F=0;AC=3;AN=8;DP4=2,3,1,2;MQ=34	GT:PL	1/1:43,6,0	0/1:33,0,52	0/0:0,6,84	0/0:0,3,40
OAR12	28559851	.	C	G	286.662	PASS	DP=35;VDB=0.176079;SGB=0.124692;RPBZ=1.06945;MQBZ=-1.38054;MQSBZ=-1.53393;BQBZ=-0.918937;FS=0;MQ0F=0;AC=4;AN=8;DP4=7,2,3,7;MQ=41	GT:PL	0/1:95,0,128	0/1:72,0,72	0/0:0,9,101	1/1:162,15,0
OAR12	28611046	.	C	T	176.585	PASS	DP=34;VDB=0.119488;SGB=-0.866853;RPBZ=-3.34827;MQBZ=-0.685405;MQSBZ=-0.237797;BQBZ=2.30201;FS=0;MQ0F=0;AC=2;AN=8;DP4=4,9,2,5;MQ=41	GT:PL	0/0:0,9,107	0/1:153,0,42	0/1:62,0,126	0/0:0,12,148
OAR12	28823071	.	A	C	111.038	PASS	DP=43;VDB=0.503385;SGB=-1.62982;RPBZ=1.77435;MQBZ=-1.97037;MQSBZ=0.829156;BQBZ=-0.863515;FS=0;MQ0F=0;AC=2;AN=8;DP4=7,10,3,2;MQ=41	GT:PL	0/1:117,0,93	0/1:33,0,75	0/0:0,18,192	0/0:0,18,209
OAR12	29027138	.	T	C	62.66	PASS	DP=24;VDB=0.0279572;SGB=1.90845;RPBZ=2.50492;MQBZ=-0.368514;MQSBZ=0.638285;BQBZ=-0.710669;FS=0;MQ0F=0;AC=2;AN=8;DP4=3,6,3,0;MQ=41	GT:PL	0/0:0,9,117	0/0:0,12,151	0/0:0,6,72	1/1:104,9,0
OAR12	29033560	.	A	T	210.046	PASS	DP=78;VDB=1.03082e-05;SGB=19.8602;RPBZ=1.53299;MQBZ=-2.2252;MQSBZ=0.559348;BQBZ=-1.98532;FS=0;MQ0F=0;AC=2;AN=8;DP4=16,14,7,9;MQ=39	GT:PL	0/0:0,21,225	1/1:255,48,0	0/0:0,42,255	0/0:0,27,250
OAR12	29112582	.	A	C	138.601	PASS	DP=28;VDB=0.706942;SGB=1.24088;RPBZ=-0.489174;BQBZ=-0.856052;FS=0;MQ0F=0;AC=3;AN=8;DP4=4,6,3,3;MQ=42	GT:PL	0/1:85,0,57	0/0:0,12,153	0/0:0,12,148	1/1:97,9,0
OAR12	29268476	.	C	T	212.15	PASS	DP=36;VDB=0.000559813;SGB=3.91527;RPBZ=1.60566;MQBZ=0.919821;MQSBZ=-0.567197;BQBZ=0.298823;FS=0;MQ0F=0;AC=3;AN=8;DP4=5,5,2,8;MQ=39	GT:PL	0/1:110,0,8	0/0:0,12,146	1/1:147,18,0	0/0:0,15,176
OAR12	29360240	.	C	T	147.106	PASS	DP=53;VDB=0.607474;SGB=-0.867633;RPBZ=-0.68724;MQBZ=0.599598;MQSBZ=0.854237;BQBZ=0.151446;FS=0;MQ0F=0;AC=2;AN=8;DP4=11,12,4,3;MQ=37	GT:PL	0/1:87,0,129	0/0:0,30,249	0/1:99,0,113	0/0:0,12,138
OAR12	29408883	.	C	T	130.436	PASS	DP=52;VDB=0.0749805;SGB=-1.62982;RPBZ=-0.339094;MQBZ=0.299644;MQSBZ=2.45104;BQBZ=0.177439;FS=0;MQ0F=0;AC=3;AN=8;DP4=18,9,3,2;MQ=37	GT:PL	0/1:27,0,63	0/0:0,45,255	0/0:0,30,255	1/1:148,12,0
OAR12	29548900	.	G	A	69.7086	PASS	DP=22;VDB=0.0587288;SGB=-2.00771;RPBZ=-1.42853;MQBZ=-2.28035;MQSBZ=1.249;BQBZ=-1.14018;FS=0;MQ0F=0;AC=3;AN=8;DP4=7,2,3,1;MQ=40	GT:PL	0/1:51,0,104	1/1:60,6,0	0/0:0,6,70	0/0:0,12,142
OAR12	29868678	.	T	C	436.454	PASS	DP=120;VDB=0.00818104;SGB=-39.9671;RPBZ=0.517149;MQBZ=-1.17011;MQSBZ=-1.00726;BQBZ=-0.704404;FS=0;MQ0F=0;AC=3;AN=8;DP4=24,19,10,11;MQ=40	GT:PL	0/0:0,15,255	0/1:37,0,238	0/1:244,0,186	0/1:195,0,221
OAR12	29875928	.	T	C	80.8212	PASS	DP=43;VDB=0.152777;SGB=-2.00771;RPBZ=1.39823;MQBZ=1.35279;MQSBZ=-0.514976;BQBZ=0.404965;FS=0;MQ0F=0;AC=2;AN=8;DP4=14,6,3,1;MQ=38	GT:PL	0/0:0,24,239	0/0:0,12,111	0/1:60,0,72	0/1:60,0,125
OAR12	3099090	.	G	A	109.872	PASS	DP=17;VDB=0.00438845;SGB=-2.06645;RPBZ=0.92831;MQBZ=-1.10375;BQBZ=-0.298807;FS=0;MQ0F=0.0588235;AC=5;AN=8;DP4=8,0,7,0;MQ=36	GT:PL	0/0:0,15,124	1/1:26,6,0	1/1:86,9,0	0/1:41,0,74
OAR12	3099223	.	A	G	340.945	PASS	DP=92;VDB=0.000318271;SGB=2.60694;RPBZ=2.34646;MQBZ=-1.18478;MQSBZ=0.863037;BQBZ=-0.785088;FS=0;MQ0F=0;AC=2;AN=8;DP4=12,24,7,9;MQ=40	GT:PL	0/1:167,0,174	0/0:0,30,253	0/0:0,39,255	0/1:213,0,137
OAR12	31358033	.	C	A	182.25	PASS	DP=29;VDB=0.31234;SGB=2.57447;RPBZ=-0.843899;MQBZ=-0.703818;MQSBZ=1.72755;BQBZ=-1.03477;FS=0;MQ0F=0;AC=3;AN=8;DP4=5,3,3,5;MQ=36	GT:PL	0/0:0,18,192	0/1:107,0,30	1/1:118,15,0	0/0:0,3,42
OAR12	31383287	.	G	A	396.012	PASS	DP=105;VDB=0.000199944;SGB=2.99323;RPBZ=-1.04896;MQBZ=0.856941;MQSBZ=0.323279;BQBZ=0.694563;FS=0;MQ0F=0;AC=2;AN=8;DP4=23,17,8,9;MQ=40	GT:PL	0/1:198,0,131	0/1:237,0,239	0/0:0,39,255	0/0:0,33,255
OAR12	31398989	.	G	A	137.131	PASS	DP=35;VDB=0.0135873;SGB=4.63151;RPBZ=-0.866154;MQBZ=1.09429;MQSBZ=0.579046;BQBZ=1.09789;FS=0;MQ0F=0;AC=2;AN=8;DP4=7,7,3,2;MQ=40	GT:PL	0/0:0,12,142	0/0:0,15,176	0/0:0,15,154	1/1:181,15,0
OAR12	31416156	.	G	C	127.888	PASS	DP=29;VDB=0.548401;SGB=-1.62982;RPBZ=1.42134;BQBZ=0.298039;FS=0;MQ0F=0;AC=3;AN=8;DP4=6,5,2,3;MQ=42	GT:PL	0/1:24,0,107	0/0:0,9,95	1/1:148,12,0	0/0:0,15,166
OAR12	31810718	.	A	C	111.473	PASS	DP=44;VDB=0.0201525;SGB=-0.866853;RPBZ=-0.0606629;MQBZ=-1.95338;MQSBZ=0.206533;BQBZ=-2.19578;FS=0;MQ0F=0;AC=2;AN=8;DP4=8,10,4,3;MQ=36	GT:PL	0/1:54,0,65	0/0:0,6,51	0/0:0,24,236	0/1:96,0,153
OAR12	32003038	.	T	C	140.084	PASS	DP=39;VDB=0.295648;SGB=-9.73518;RPBZ=-4.05688;MQBZ=-1.61573;MQSBZ=0.662156;BQBZ=4.45084;FS=0;MQ0F=0;AC=3;AN=8;DP4=1,20,5,3;MQ=39	GT:PL	0/0:0,3,32	0/1:14,0,50	0/1:118,0,114	0/1:48,0,143
OAR12	32724076	.	A	G	214.952	PASS	DP=102;VDB=0.000458445;SGB=0.290035;RPBZ=-1.13431;MQBZ=-1.16579;MQSBZ=0.896677;BQBZ=1.46135;FS=0;MQ0F=0;AC=2;AN=8;DP4=26,17,6,4;MQ=39	GT:PL	0/1:48,0,243	0/0:0,48,255	0/1:206,0,87	0/0:0,42,255
OAR12	32744783	.	G	A	391.588	PASS	DP=86;VDB=0.00376161;SGB=12.9352;RPBZ=0.848492;MQBZ=0.265426;MQSBZ=-0.360041;BQBZ=0.476219;FS=0;MQ0F=0;AC=3;AN=8;DP4=8,19,12,11;MQ=38	GT:PL	0/0:0,33,255	1/1:255,48,0	0/0:0,27,242	0/1:182,0,144
OAR12	32744786	.	G	A	156.258	PASS	DP=86;VDB=0.486156;SGB=-0.0964228;RPBZ=-1.29098;MQBZ=-0.0491901;MQSBZ=-0.360041;BQBZ=-0.431263;FS=0;MQ0F=0;AC=2;AN=8;DP4=19,22,1,8;MQ=38	GT:PL	0/1:76,0,208	0/0:0,48,255	0/0:0,27,238	0/1:120,0,206
OAR12	32909016	.	A	G	413.358	PASS	DP=66;VDB=0.00278791;SGB=-9.1344;RPBZ=2.8713;MQBZ=0.869425;MQSBZ=-0.191221;BQBZ=2.64511;FS=0;MQ0F=0;AC=4;AN=8;DP4=17,5,8,9;MQ=39	GT:PL	0/1:87,0,171	0/1:131,0,115	0/1:68,0,133	0/1:165,0,85
OAR12	3290946	.	T	G	600.402	PASS	DP=78;VDB=0.0192431;SGB=-10.9804;RPBZ=0.388576;MQBZ=-0.0738369;MQSBZ=0.613336;BQBZ=1.37044;FS=0;MQ0F=0;AC=4;AN=8;DP4=14,7,14,9;MQ=40	GT:PL	0/1:104,0,63	0/1:196,0,189	0/1:188,0,152	0/1:150,0,131
OAR12	32930381	.	G	A	434.121	PASS	DP=60;VDB=0.00185414;SGB=-8.51802;RPBZ=1.72744;MQBZ=2.17373;MQSBZ=-0.318813;BQBZ=3.13426;FS=0;MQ0F=0;AC=5;AN=8;DP4=7,11,8,7;MQ=39	GT:PL	0/1:99,0,128	1/1:207,18,0	0/1:73,0,174	0/1:95,0,151
OAR12	33174225	.	A	G	265.648	PASS	DP=21;VDB=0.00946171;SGB=-0.0583406;RPBZ=-0.515461;MQBZ=0.710669;MQSBZ=0.852803;BQBZ=1.35401;FS=0;MQ0F=0;AC=6;AN=8;DP4=3,0,6,3;MQ=38	GT:PL	0/1:68,0,15	1/1:167,15,0	0/1:0,6,72	1/1:72,6,0
[truncated: 1,859,123 more chars]
